# Supplementary material for: Deletion of the angiopoietin receptor Tie2 enhances proliferation and sprouting of cardiac endothelial cells
Source: Angiogenesis. 2026 Jan 21;29(2):13. doi: 10.1007/s10456-025-10028-2 (PMC12823625; doi:10.1007/s10456-025-10028-2)
Supplement: Supplementary file 6 — Supplemental Table 2. Cell type frequencies in all datasets. [file 10456_2025_10028_MOESM6_ESM.xlsx]

## Sheet: Heart_DKO
	cell_type	WT	WT-%	DKO	DKO-%
1	EC I	1537	42.933	1269	35.4469
2	Damaged cells I	725	20.2514	693	19.3575
3	Activated EC	244	6.81564	377	10.5307
4	Arterial EC	231	6.45251	192	5.36313
5	Ifit+ EC	124	3.46369	199	5.55866
6	Fibroblasts	145	4.05028	148	4.13408
7	Damaged cells II	114	3.18436	158	4.41341
8	Venous EC	133	3.71508	117	3.26816
9	Pericytes	88	2.4581	94	2.6257
10	MAC	52	1.45251	76	2.12291
11	Proliferating	27	0.75419	79	2.2067
12	Erythroblasts	40	1.11732	28	0.782123
13	Platelets	35	0.977654	34	0.949721
14	Cardiomyocytes	6	0.167598	29	0.810056
15	Mesenchymal cells	17	0.47486	22	0.614525
16	LEC	16	0.446927	18	0.502793
17	Neural or glial cells	14	0.391061	21	0.586592
18	B-cells	11	0.307263	17	0.47486
19	Damaged cells III	21	0.586592	9	0.251397
		3580	100	3580	100
	KO = deletion in ECs
	DKO = double deletion in ECs

## Sheet: Heart_Tie1KO
	cell_type	WT	WT-%	KO	KO-%
1	EC I	1899	45.9806	2025	49.0315
2	Arterial EC	1417	34.3099	1240	30.0242
3	Venous EC	317	7.67554	251	6.07748
4	Ifit+ EC	222	5.3753	337	8.15981
5	Activated EC	158	3.82567	158	3.82567
6	Pericytes	89	2.15496	77	1.86441
7	Proliferating cells	6	0.145278	29	0.702179
8	Endocardial EC	22	0.532688	13	0.31477
		4130	100	4130	100

## Sheet: Heart_Tie2KO
	cell_type	WT	WT-%	KO	KO-%
1	EC I	1691	34.5666	1122	22.9354
2	Damaged cells I	809	16.5372	984	20.1145
3	Arterial EC	942	19.2559	786	16.067
4	Damaged cells II	265	5.41701	245	5.00818
5	Activated EC	155	3.16844	371	7.58381
6	Fibroblasts	191	3.90433	285	5.82584
7	Pericytes	183	3.7408	214	4.37449
8	Venous EC	156	3.18888	140	2.86182
9	Ifit+ EC	183	3.7408	131	2.67784
10	MAC I	128	2.61652	115	2.35078
11	Erythroblasts	11	0.224857	234	4.78332
12	Endocardial EC	60	1.22649	71	1.45135
13	Cardiomyocytes	31	0.633688	31	0.633688
14	B-cells	11	0.224857	43	0.878986
15	Proliferating cells	17	0.347506	30	0.613246
16	Neural or glial cells I	13	0.26574	28	0.572363
17	Neural or glial cells II	10	0.204415	23	0.470155
18	Damaged cells III	13	0.26574	17	0.347506
19	LEC	17	0.347506	10	0.204415
20	Myeloid cells	6	0.122649	12	0.245298
		4892	100	4892	100

## Sheet: Lung_Tie2KO
	cell_type	WT	WT-%	KO	KO-%
1	Activated ECs	385	18.7988	637	31.1035
2	Car4-high Capillary ECs	338	16.5039	512	25
3	Car4-low Capillary ECs	301	14.6973	237	11.5723
4	Damaged cells	215	10.498	165	8.05664
5	Esm1-high arteriole ECs	127	6.20117	137	6.68945
6	Venule ECs	135	6.5918	64	3.125
7	Unknown Ogn-high cells	117	5.71289	44	2.14844
8	Pericytes	86	4.19922	31	1.51367
9	Pneumocyte-like ECs	87	4.24805	23	1.12305
10	Platelets	85	4.15039	21	1.02539
11	B-cells	46	2.24609	50	2.44141
12	Myeloid cells	39	1.9043	38	1.85547
13	Ifit-high ECs	19	0.927734	53	2.58789
14	LECs	28	1.36719	18	0.878906
15	Erythroblasts	21	1.02539	14	0.683594
16	Epithelial cells	19	0.927734	4	0.195312
		2048	100	2048	100

## Sheet: Kidney_Tie2KO
	cell_type	WT	WT-%	KO	KO-%
1	Capillary EC I	652	23.1781	643	22.8582
2	General Capillary EC	373	13.2599	361	12.8333
3	Damaged cells	208	7.39424	432	15.3573
4	Capillary EC III	361	12.8333	269	9.56274
5	AP1-high EC	310	11.0203	257	9.13615
6	Capillary EC II	206	7.32314	207	7.35869
7	Venule ECs	203	7.21649	175	6.22112
8	Ifit-high ECs	148	5.26129	182	6.46996
9	Aqp1-high arteriole ECs	97	3.44828	117	4.15926
10	Angiogenic ECs	78	2.77284	72	2.55954
11	Proximal tubular cells I	61	2.1685	44	1.56417
12	Proximal tubular cells II	69	2.4529	24	0.853182
13	Collecting duct cells	33	1.17312	14	0.497689
14	Pericytes	14	0.497689	16	0.568788
		2813	100	2813	100
