# Supplementary material for: Deletion of the angiopoietin receptor Tie2 enhances proliferation and sprouting of cardiac endothelial cells
Source: Angiogenesis. 2026 Jan 21;29(2):13. doi: 10.1007/s10456-025-10028-2 (PMC12823625; doi:10.1007/s10456-025-10028-2)
Supplement: Supplementary file 7 — Supplemental Table 3. EC percentages in the clusters of proliferating cells. [file 10456_2025_10028_MOESM7_ESM.xlsx]

## Sheet: Sheet1
Tie1/Tie2-del; heart	Prolif cells	Erg+ in Prolif cluster	EC-% in Prolif cluster
Tie1;Tie2WT	31	27	87.0968
Tie1;Tie2iΔEC	89	73	82.0225
Tie1-del; heart	Prolif cells	Erg+ in Prolif cluster	EC-% in Prolif cluster
Tie1WT	6	5	83.3
Tie1iΔEC	29	23	79.3
Tie2-del; heart	Prolif cells	Erg+ in Prolif cluster	EC-% in Prolif cluster
Tie2WT	18	15	83.3333
Tie2iΔEC	42	32	76.1905
TAC & SHAM; heart	Prolif cells	Erg+ in Prolif cluster	EC-% in Prolif cluster
Tie2WT SHAM	29	22	75.8621
Tie2iΔEC SHAM	104	82	78.8462
Tie2WT TAC	28	22	78.5714
Tie2iΔEC TAC	93	74	79.5699
Tie2-del; lung	Proliferating (Mki67+) cells	Erg+ in Mki67+ cells	EC-% in Mki67+ cells
Tie2WT	4	3	75
Tie2iΔEC	6	4	66.6667
Tie2-del; kidney	Proliferating (Mki67+) cells	Erg+ in Mki67+ cells	EC-% in Mki67+ cells
Tie2WT	5	3	60
Tie2iΔEC	6	2	33.3333
Based on data subsetted to the cell number in the group with least cells
