# Supplementary material for: Deletion of the angiopoietin receptor Tie2 enhances proliferation and sprouting of cardiac endothelial cells
Source: Angiogenesis. 2026 Jan 21;29(2):13. doi: 10.1007/s10456-025-10028-2 (PMC12823625; doi:10.1007/s10456-025-10028-2)
Supplement: Supplementary file 8 — Supplemental Table 4. Parameters used for quality control, filtering, normalization, integration, and clustering of the scRNAseq data. [file 10456_2025_10028_MOESM8_ESM.xlsx]

## Sheet: Heart
Supplemental Table 4. HEART. Parameters used for quality control, filtering, normalization, integration, and clustering of the different single-cell RNA sequencing datasets shown in this manuscript. For the data processing steps shown here, Seurat V5.0.0 was used.
	Tie1-DEL		Tie2-DEL		Tie1/Tie2-DEL
	WT	DEL	WT	DEL	WT	DEL
Cells_after_CellBender	5043	5261	13026	13742	13254	14629
Features_after_CellBender	27998	27998	32285	32285	32285	32285
Cells_afterCellBender_and_min_200feat	4487	4738	7451	8415	4683	6040
Features_in_min_3cells	13397	13553	19737	20597	18688	19626
nFeature_RNA>	200	200	200	200	200	200
nFeature_RNA<	2000	2000	5000	5000	5000	5000
pt.mito<	10	10	12	12	15	15
pt.rRNA>	3	3	3	3	3	3
pt.rRNA<	30	30	30	30	40	40
Filtered_cells	4130	4190	5812	4892	3580	4610
Cells-%_afterfiltering	92.0437	88.4339	44.6185	35.5989	27.0107	31.5127
LogNormalize	10000	10000	10000	10000	10000	10000
VariableFeatures	2000	2000	2000	2000	2000	2000
IntegrationDims	50		50		50
ClusteringDims	20		50		50
ClusteringRes	0.29		0.4		0.3
Clusters	8		20		24

## Sheet: Heart_QC_violinplots
Supplemental Table 4. HEART. ScRNAseq sample quality before (A-D) and after (E-H) filtering for RNA feature number, mitochondrial RNA-%, and ribosomal RNA-% using Seurat V5.0.0.
Tie1KO
WT						KO
Tie2KO
WT						KO
DKO
WT						KO

## Sheet: Lung
Supplemental Table 4. LUNG. Parameters used for quality control, filtering, normalization, integration, and clustering of the different single-cell RNA sequencing datasets shown in this manuscript. For the data processing steps shown here, Seurat V5.0.0 was used.
	Tie2-DEL
	WT	DEL
Cells_after_CellBender	3797	2972
Features_after_CellBender	27998	27998
Cells_afterCellBender_and_min_200feat	2818	2356
Features_in_min_3cells	14501	13881
nFeature_RNA>	200	200
nFeature_RNA<	3000	3000
pt.mito<	12	12
pt.rRNA>	3	3
pt.rRNA<	30	30
Filtered_cells	2414	2048
Cells-%_afterfiltering	63.5765	68.9098
LogNormalize	10000	10000
VariableFeatures	2000	2000
IntegrationDims	50
ClusteringDims	40
ClusteringRes	0.6
Clusters	16

## Sheet: Lung_QC_violinplots
Supplemental Table 4. LUNG. ScRNAseq sample quality before (A-D) and after (E-H) filtering for RNA feature number, mitochondrial RNA-%, and ribosomal RNA-% using Seurat V5.0.0.
Tie2-DEL
WT						DEL

## Sheet: Kidney
Supplemental Table 4. KIDNEY. Parameters used for quality control, filtering, normalization, integration, and clustering of the different single-cell RNA sequencing datasets shown in this manuscript. For the data processing steps shown here, Seurat V5.0.0 was used.
	Tie2-DEL
	WT	DEL
Cells_after_CellBender	4145	3887
Features_after_CellBender	27998	27998
Cells_afterCellBender_and_min_200feat	3179	3192
Features_in_min_3cells	14023	14117
nFeature_RNA>	200	200
nFeature_RNA<	2500	2500
pt.mito<	12	12
pt.rRNA>	3	3
pt.rRNA<	20	20
Filtered_cells	2813	2891
Cells-%_afterfiltering	67.8649	74.3761
LogNormalize	10000	10000
VariableFeatures	2000	2000
IntegrationDims	50
ClusteringDims	40
ClusteringRes	0.6
Clusters	14

## Sheet: Kidney_QC_violinplots
Supplemental Table 4. KIDNEY. ScRNAseq sample quality before (A-D) and after (E-H) filtering for RNA feature number, mitochondrial RNA-%, and ribosomal RNA-% using Seurat V5.0.0.
Tie2-DEL
WT						DEL
