# Supplementary material for: Deletion of the angiopoietin receptor Tie2 enhances proliferation and sprouting of cardiac endothelial cells
Source: Angiogenesis. 2026 Jan 21;29(2):13. doi: 10.1007/s10456-025-10028-2 (PMC12823625; doi:10.1007/s10456-025-10028-2)
Supplement: Supplementary file 9 — Supplemental Table 5. Cluster markers calculated for the murine Tie1/Tie2 EC double-deletion model heart stromal vascular fraction single-cell RNA sequencing dataset. [file 10456_2025_10028_MOESM9_ESM.xlsx]

## Sheet: Description
Supplemental Table 5. Cluster markers calculated for the murine Tie1/Tie2 EC double-deletion model heart stromal vascular fraction single-cell RNA sequencing dataset.

## Sheet: ECI_cluster0.markers
	p_val	avg_log2FC	pct.1	pct.2	p_val_adj
Gm12002	2.82906407280488e-214	1.71306158013559	0.867	0.354	5.28695493925776e-210
Etl4	4.75498016722279e-182	1.19875249407486	0.956	0.473	8.88610693650595e-178
Cd36	5.41057410238291e-176	0.893565039822058	1	0.797	1.01112808825332e-171
Ccdc85a	1.69099573920547e-172	1.37543668551812	0.814	0.318	3.16013283742719e-168
Adgrl4	2.43375492722938e-171	1.12993895183161	0.964	0.518	4.54820120800626e-167
Dach1	2.03614502949199e-163	1.11745121470717	0.908	0.432	3.80514783111462e-159
Emcn	4.37373761646428e-161	1.08976464419124	0.964	0.548	8.17364085764844e-157
Ptprm	2.80206880922597e-158	0.923462487338917	0.97	0.536	5.23650619068149e-154
Tcim	2.0872521970258e-153	1.18269499395194	0.937	0.536	3.90065690580182e-149
Pitpnc1	3.31776731072114e-152	1.09603008176029	0.917	0.492	6.20024355027566e-148
Arhgap31	9.615009780093e-152	1.12870381518081	0.938	0.505	1.79685302770378e-147
Plcb1	8.15486481047386e-148	1.12110699160285	0.865	0.394	1.52398113578136e-143
Kdr	1.32686401144364e-144	0.872282945160188	0.99	0.672	2.47964346458587e-140
Cyyr1	5.99242549524797e-144	1.02138501795229	0.962	0.57	1.11986447655194e-139
Lims2	1.6872463115928e-142	0.942309039535897	0.966	0.593	3.15312590710463e-138
Rgcc	5.47377094188824e-142	0.98262070039056	0.962	0.586	1.02293831362007e-137
Nrp1	4.8263277596569e-141	0.861695750809338	0.986	0.67	9.01944131724682e-137
Ptprg	2.01713733916223e-140	0.943160122454938	0.966	0.58	3.76962625942638e-136
Apbb2	4.50372033367829e-138	0.990054433221012	0.913	0.52	8.41655255957798e-134
Pdgfd	7.11641623558312e-136	0.946015133093394	0.883	0.405	1.32991586610577e-131
Plpp3	7.49701537644262e-133	1.01163889881515	0.945	0.631	1.4010422335496e-128
Ablim1	3.39531272387904e-132	0.9610808112578	0.936	0.544	6.34516041838515e-128
Sema6a	9.93226753795675e-130	1.08350581875847	0.826	0.426	1.85614215749336e-125
Tmtc2	1.70046410453674e-129	1.17325236370947	0.737	0.317	3.17782731855826e-125
Itpkb	6.49361061587219e-129	0.932154777298215	0.936	0.57	1.21352595189419e-124
Egfl7	1.01933040534488e-127	0.848242860263477	0.997	0.666	1.9049246615085e-123
Pparg	1.22864634964541e-126	1.22606140892451	0.751	0.348	2.29609429821734e-122
Gpihbp1	1.70952675912883e-125	0.804044806431984	0.988	0.666	3.19476360745995e-121
Slc28a2	1.25794160738455e-124	1.11875891175956	0.744	0.334	2.35084127588024e-120
Ushbp1	3.88293346440274e-121	0.858939900634695	0.891	0.468	7.25642605827584e-117
Sgk1	8.39158755522159e-120	1.1169489589603	0.836	0.467	1.56821988231981e-115
Mcf2l	2.89643485208387e-118	1.183744571365	0.706	0.318	5.41285745157433e-114
Fli1	5.09227018335451e-117	0.841774574153784	0.934	0.571	9.5164345186529e-113
Gimap6	1.98628362197193e-116	0.827467071274903	0.884	0.488	3.71196683274115e-112
Tmem88	2.16045687106155e-116	1.09263863604331	0.792	0.397	4.03746180063983e-112
Rasal2	5.20779887308632e-116	1.0494964395294	0.816	0.438	9.73233453402372e-112
Nav3	1.0398067284063e-115	1.07969771035087	0.702	0.293	1.94319081404569e-111
Mcc	1.48551547077931e-115	1.08657974507949	0.819	0.452	2.77613131179238e-111
Car4	7.16620067064283e-115	1.3224210075209	0.61	0.226	1.33921958132973e-110
Magi1	2.74401178295079e-114	0.813088301952635	0.845	0.43	5.12800921997844e-110
Xdh	3.08122231147949e-114	1.10772543218834	0.789	0.436	5.75818825569287e-110
Dock4	8.82485726173852e-114	0.983894753483286	0.794	0.399	1.64918932507369e-109
Prkd1	2.25475642427414e-112	1.52299096941683	0.607	0.255	4.21368880568351e-108
Myct1	5.94252547884223e-112	0.920940687162002	0.865	0.459	1.11053916148604e-107
Plcb4	4.82068358382178e-111	0.766878370536693	0.936	0.579	9.00889348144614e-107
Cd300lg	7.3715824304582e-111	0.751045651358333	0.953	0.588	1.37760132460403e-106
Tspan13	2.93803357309928e-108	0.753144453850352	0.973	0.641	5.49059714140794e-104
Fbxl7	4.48218676945283e-108	0.981398344674898	0.789	0.416	8.37631063475344e-104
Esam	2.04811274259735e-107	0.835068571029934	0.906	0.512	3.82751309336593e-103
Lnx1	1.25502409558992e-106	1.47333806854825	0.569	0.229	2.34538902983844e-102
Oxr1	2.00010918244189e-104	1.03578848698426	0.783	0.443	3.7378040401474e-100
Tcf4	2.04016773563232e-104	0.584893227269315	0.997	0.829	3.81266546434968e-100
Afdn	1.0973692249774e-103	0.809703887936477	0.917	0.607	2.05076360763776e-99
Jam2	9.41722528155332e-103	0.775667509378128	0.914	0.547	1.75989106061668e-98
Cdh5	2.80048178498617e-101	0.656980071520761	0.992	0.666	5.23354035978216e-97
Prkch	5.59001477018429e-101	0.884258749153743	0.775	0.407	1.04466196025204e-96
Kank3	3.72333313661486e-100	0.821813852563884	0.834	0.452	6.95816496570584e-96
Elk3	2.89779076378685e-99	0.794948085433131	0.921	0.573	5.41539137936487e-95
Ablim3	4.48834639456367e-99	0.856156493606102	0.861	0.475	8.38782174216059e-95
Adamts9	2.23594640143013e-98	1.11984236811712	0.647	0.299	4.17853663499263e-94
Hspa12b	1.68037404307987e-97	0.94883891955413	0.726	0.372	3.14028301170765e-93
Cped1	1.74809616224442e-96	0.942396009391489	0.835	0.483	3.26684210800237e-92
Malat1	5.16392455869798e-96	0.640191006556875	0.995	0.651	9.65034221529478e-92
Eepd1	3.56887832004376e-95	1.07655664549217	0.628	0.29	6.66951980449777e-91
Cmtm8	3.83727449200202e-95	1.18509188409808	0.626	0.284	7.17109857065337e-91
Arhgap18	4.10334072811e-95	0.836336302423551	0.83	0.488	7.66832315269198e-91
Dipk2b	1.67009741045485e-94	1.56396732596337	0.544	0.231	3.12107804065802e-90
Fry	1.20187622231664e-93	0.955608043397719	0.758	0.406	2.24606628426533e-89
Nxpe4	2.5574072523597e-93	1.06327221670744	0.697	0.367	4.7792826732098e-89
Rapgef2	3.75512450114675e-93	0.865695315696371	0.835	0.504	7.01757666774306e-89
Lrrc8c	6.56528769067139e-93	0.90055235151923	0.783	0.447	1.22692096363267e-88
Itga6	9.00535918512392e-93	0.749988408861104	0.866	0.484	1.68292152451596e-88
Plxna2	1.15405107609083e-92	1.02081272638317	0.716	0.395	2.15669065099855e-88
Tspan7	1.06524678301051e-91	0.720868803016039	0.941	0.589	1.99073318809004e-87
Dock9	6.60936615206954e-91	0.788165921105081	0.8	0.446	1.23515834649876e-86
Cdh13	9.28096972151215e-91	0.657652364467042	0.796	0.403	1.73442762155619e-86
S1pr1	2.78038109303492e-90	0.750247709927225	0.873	0.484	5.19597618666365e-86
Srgn	1.91692858734851e-89	0.608659414434256	0.946	0.593	3.58235614403689e-85
Hecw2	3.34588660316527e-89	1.17853143602581	0.617	0.297	6.25279288399525e-85
Rapgef4	4.1813506295473e-89	1.33840115558995	0.535	0.222	7.81410805649799e-85
St6galnac3	1.11726540468721e-88	1.0676545796531	0.641	0.299	2.08794558827946e-84
Sgms1	1.10011076656683e-87	0.945213866816637	0.734	0.425	2.0558870005601e-83
Palmd	4.26643668378837e-87	0.754877203632667	0.854	0.489	7.9731168746637e-83
Rassf9	4.56648211264045e-87	1.05052401861403	0.674	0.345	8.53384177210247e-83
St8sia4	7.22771091435674e-87	1.0645499008683	0.622	0.293	1.35071461567499e-82
Cxcl12	1.63209737605506e-86	0.692042804865959	0.976	0.721	3.05006357637169e-82
Dhrs3	5.4008403955793e-86	0.908944702052204	0.709	0.399	1.00930905312586e-81
Pdgfb	1.06869859698095e-85	0.698836485158647	0.852	0.476	1.997183938038e-81
Syne1	1.31229536090832e-85	0.743199932816375	0.808	0.483	2.45241757046548e-81
Timp4	2.2093173499272e-85	0.988227296844257	0.702	0.363	4.12877226354394e-81
Dysf	2.74030861244709e-85	0.89385390668816	0.694	0.362	5.12108873494112e-81
Id1	2.59078776747176e-84	0.765650828769991	0.904	0.568	4.84166417985123e-80
Arglu1	3.57652239211914e-84	0.863669394451053	0.804	0.506	6.68380504639225e-80
Plpp1	2.76578233515047e-83	1.06932114408031	0.699	0.395	5.1686940279292e-79
Dcbld1	4.19601870158536e-83	1.43788529952134	0.485	0.192	7.84151974952272e-79
Shank3	4.61518856784815e-83	0.694395175359728	0.746	0.396	8.62486439559463e-79
Plekhg1	7.67872215484412e-83	0.795671196258111	0.73	0.396	1.43499959629727e-78
Cav1	1.56849144037838e-82	0.597609648908364	0.993	0.727	2.93119680377911e-78
Tmem140	3.86524973624658e-82	0.980258539712694	0.701	0.407	7.22337870709761e-78
Ralgapa1	1.18714902088849e-81	0.737710332942664	0.812	0.491	2.21854409023641e-77
Atxn1	1.81245908907926e-81	0.844433314025322	0.748	0.44	3.38712354567132e-77
Id3	1.89368902555302e-81	0.671441774734828	0.954	0.672	3.53892605095348e-77
Zfp366	2.64913077208528e-81	1.03050449030941	0.627	0.311	4.95069558687296e-77
Prex2	7.87437056465405e-80	0.797674454783655	0.863	0.541	1.47156237112255e-75
Eng	1.62971194313733e-79	0.63744875665436	0.945	0.666	3.04560567933503e-75
Smco4	2.40017103858397e-79	0.604695310652132	0.85	0.543	4.48543963690573e-75
Sorbs1	1.08282717501316e-78	0.842505417743733	0.727	0.419	2.0235874246646e-74
Tcf15	4.1601293884e-78	0.642007716930079	0.862	0.529	7.77444980104193e-74
Ssh2	4.19825393874856e-78	0.778423782826544	0.794	0.483	7.84569696073331e-74
Jam3	2.47533450577833e-77	1.04552318563282	0.576	0.285	4.62590512439854e-73
Snrk	2.49349586656004e-77	0.629821501018545	0.871	0.571	4.6598450754274e-73
Tmcc3	3.38014177975057e-77	0.865705920852346	0.731	0.418	6.31680895799786e-73
Mbnl2	4.76391513516032e-77	0.704847121634673	0.884	0.582	8.90280460458761e-73
Tjp1	7.38708257320666e-77	0.684093326848671	0.811	0.514	1.38049799128086e-72
Zfp608	2.85744520028852e-76	0.996279977286993	0.646	0.352	5.33999359029918e-72
Kitl	4.75539377155087e-76	0.635682802526277	0.954	0.647	8.88687988027427e-72
Galnt18	5.24612093308273e-76	0.970430700588723	0.671	0.362	9.803950799745e-72
Tmem204	6.82370035821446e-76	0.725623298746212	0.772	0.468	1.27521312294312e-71
Itga1	6.97611653315963e-76	0.610198349784469	0.92	0.572	1.30369665771687e-71
Klf7	6.34683734602993e-75	0.701096856846837	0.82	0.522	1.18609696322607e-70
Nedd9	8.76341283290054e-75	0.867932209258532	0.672	0.382	1.63770659021245e-70
Ramp2	1.47762190645924e-74	0.717978050255219	0.893	0.594	2.76137981879102e-70
Ldb2	1.0281139203838e-73	0.867611013393172	0.679	0.36	1.92133929441324e-69
Cyp4b1	1.82446749310036e-73	0.941639066212213	0.615	0.308	3.40956485110594e-69
Fmo1	2.30369160003889e-73	0.73216943480682	0.696	0.372	4.30513886215269e-69
Cd81	3.18019925860277e-73	0.509153844170373	0.986	0.787	5.94315637447685e-69
Pim3	8.10133788381459e-73	1.08676173604146	0.548	0.265	1.51397802372727e-68
Myo10	9.91880259559284e-73	0.611708870759524	0.881	0.538	1.85362582906439e-68
Dgkh	1.77479523657158e-72	0.80156738164214	0.679	0.385	3.31673733810498e-68
Klf2	2.29122664141021e-72	0.678081177495936	0.93	0.641	4.28184434746739e-68
Bmp6	4.05526919178829e-72	1.05519950526261	0.562	0.269	7.57848706561395e-68
Dlg2	2.40614188991104e-71	1.29436769892542	0.511	0.236	4.49659796386574e-67
Map4k3	4.07982696784464e-71	0.799574463463351	0.71	0.415	7.62438063750806e-67
Ptk2	6.11634029793901e-71	0.739894931646935	0.764	0.481	1.14302167487884e-66
Ddx5	9.84638453160651e-71	0.602859108960704	0.976	0.76	1.84009234126662e-66
Hdac9	1.1783123792178e-70	0.743333028318873	0.573	0.258	2.20203017428223e-66
Rapgef1	1.69358268112375e-70	0.663984750518275	0.77	0.468	3.16496731448407e-66
Cwc22	1.74697595912883e-70	0.622202226525855	0.904	0.582	3.26474867241996e-66
Arid5b	5.99152682199788e-70	0.789995003732278	0.789	0.502	1.11969653249496e-65
Sybu	6.80174592579025e-69	1.44630261857521	0.447	0.191	1.27111027861168e-64
Sox18	1.67807030654829e-68	0.636236470763567	0.855	0.511	3.13597778887745e-64
Mtss1	4.69052553279756e-68	0.819625144639407	0.619	0.322	8.76565411569209e-64
Sh2d3c	5.41378660251105e-68	0.957000039564267	0.585	0.305	1.01172844027726e-63
Ets2	9.43631692982084e-68	0.585143263819494	0.772	0.453	1.76345890784492e-63
Trpm3	1.04672781603168e-67	1.03565322954747	0.559	0.275	1.9561249426e-63
Rasgrp3	1.42026915153961e-67	0.6460539159402	0.8	0.476	2.65419899039722e-63
Abcg2	1.60001813990802e-67	0.88220454101672	0.669	0.382	2.9901138998601e-63
Ica1	1.87688465498689e-67	0.868108715419818	0.567	0.285	3.5075220432395e-63
Vav3	2.4820429853558e-67	0.925810222292531	0.614	0.339	4.63844193103292e-63
Cd200	6.00078014860946e-67	0.517349356276314	0.947	0.659	1.12142579417214e-62
Cyth1	2.38778263640763e-66	0.818796834975195	0.613	0.344	4.46228819091858e-62
Mef2c	2.87824791959665e-66	0.636782854665316	0.861	0.556	5.37886971214221e-62
Ext1	7.9603660969686e-66	0.750297693353295	0.75	0.466	1.48763321620149e-61
Cd93	8.45724799093755e-66	0.500530613247488	0.903	0.531	1.58049050454641e-61
Tie1	2.25309694026475e-65	0.467465152760578	0.848	0.506	4.21058756196677e-61
Aqp1	2.60899581134698e-65	0.915027174923596	0.734	0.465	4.87569137224524e-61
Vwa3a	4.55473674464636e-65	1.43793748728335	0.388	0.148	8.51189202839511e-61
Stox2	9.55213759097695e-65	0.640950417977108	0.686	0.385	1.78510347300177e-60
Cdc42ep3	1.53915034452422e-64	0.833521900380536	0.586	0.313	2.87636416384686e-60
4930523C07Rik	1.61964507881158e-64	0.790728773998111	0.708	0.433	3.02679272328308e-60
Ly6c1	2.11551851440059e-64	0.50468495117403	0.99	0.72	3.95348099971182e-60
Col4a2	2.11933401463551e-64	0.501722101156175	0.951	0.684	3.96061140655083e-60
Pdzd2	2.85472623188337e-64	0.806670575053956	0.699	0.412	5.33491238214365e-60
Cav2	3.88109148612391e-64	0.492878633987091	0.91	0.595	7.25298376926837e-60
F11r	4.24343085866657e-64	0.655994418023242	0.71	0.397	7.93012358867608e-60
Rbm39	8.79190857280823e-64	0.538266791328223	0.949	0.686	1.6430318740864e-59
Mecom	1.20400547593648e-63	0.482397952118264	0.829	0.487	2.2500454334301e-59
Rasip1	2.72710566306396e-63	0.538989789567998	0.797	0.471	5.09641506313393e-59
Phlpp1	3.0311340621184e-63	0.799402871088996	0.653	0.391	5.66458333528686e-59
Tanc1	8.43647899426391e-63	0.773991422833731	0.707	0.429	1.57660919444804e-58
Slc26a10	1.05881921150732e-62	0.973888977719792	0.511	0.242	1.97872134246489e-58
Adgrl2	2.97935792949006e-62	0.568616876784511	0.75	0.432	5.56782409863103e-58
Cd38	7.34220520556955e-62	0.894019686569778	0.532	0.268	1.37211130881684e-57
4931406P16Rik	9.62939956816701e-62	0.610665563831214	0.819	0.532	1.79954219129905e-57
Spred2	1.39118434132522e-61	0.69883195886426	0.672	0.412	2.59984529706857e-57
Sypl	1.46559029194068e-61	0.715537330208516	0.705	0.445	2.73889513757874e-57
Flt1	2.93832645517705e-61	0.500742817887201	0.983	0.671	5.49114447943487e-57
Dennd5b	4.59009232317825e-61	0.858108396413086	0.663	0.39	8.57796453355551e-57
Tek	1.38356018341266e-60	0.652579909352403	0.784	0.492	2.58559727076158e-56
Fam117b	1.76432069255142e-60	0.987958653847837	0.552	0.301	3.2971625102401e-56
2004-09-01	5.39815914246468e-60	0.564961799776156	0.736	0.448	1.0088079805438e-55
Fgd5	1.09500496030183e-59	0.67183426288479	0.673	0.382	2.04634526981205e-55
Mgll	1.30999527060415e-59	0.455499786792006	0.986	0.736	2.44811916170504e-55
Picalm	1.58921928371743e-59	0.622434859261914	0.801	0.54	2.96993299741113e-55
Clic5	1.76470030576134e-59	0.462377075412907	0.859	0.531	3.2978719314068e-55
Afap1l1	1.88855941820189e-59	0.599738922134057	0.704	0.408	3.52933984073569e-55
Aqp7	4.67928382511827e-59	0.441709988914494	0.716	0.395	8.74464561238102e-55
Zbtb46	4.94612316943216e-59	0.862463999150691	0.565	0.307	9.24331497903481e-55
Arhgap29	5.23957798563824e-59	0.572127807772715	0.829	0.544	9.79172333956074e-55
Gja1	7.50682033524625e-59	0.978640107933789	0.548	0.284	1.40287458425082e-54
Ggta1	9.75332725002166e-59	1.00119247568744	0.548	0.296	1.82270179648405e-54
Myo1d	1.1732147835621e-58	0.796617880352599	0.627	0.367	2.19250378752085e-54
Aplnr	1.97232245380756e-58	0.954181041017109	0.505	0.24	3.68587620167558e-54
Col4a1	4.59657472965794e-58	0.457814965922939	0.977	0.741	8.59007885478477e-54
Rftn1	6.01623850131678e-58	0.682355373239855	0.657	0.395	1.12431465112608e-53
Icam2	6.9069322172509e-58	0.533676242597271	0.836	0.482	1.29076749275985e-53
Arl15	7.07141953989671e-58	0.602554328260658	0.699	0.42	1.3215068836159e-53
Prag1	7.46464425570436e-58	1.08281227719293	0.464	0.218	1.39499271850603e-53
BC028528	1.18976511563047e-57	0.67763338186632	0.591	0.321	2.22343304809023e-53
Srgap2	5.03353650541419e-57	0.695093303442608	0.718	0.459	9.40667302131803e-53
Arhgef3	7.95065791980565e-57	0.652053784218155	0.645	0.392	1.48581895205328e-52
Fam43a	1.04893949334249e-56	0.555221092576968	0.655	0.38	1.96025812515845e-52
Rgl1	1.43285812196746e-56	0.745641744903148	0.589	0.347	2.67772525833278e-52
C1qtnf9	2.43847220761167e-56	0.384054438942814	0.826	0.497	4.55701686158468e-52
Rbpms	2.82540336473919e-56	0.552976460102092	0.782	0.495	5.2801138080246e-52
Rapgef5	3.88063809261909e-56	0.621416264420664	0.761	0.468	7.25213646748655e-52
Baz2b	3.8961401874037e-56	0.63112876176085	0.745	0.488	7.28110678222004e-52
Efr3b	5.02506294477284e-56	0.858744650960172	0.517	0.263	9.39083763119148e-52
Scarb1	7.68565927574163e-56	0.920693322420347	0.489	0.241	1.4362960054506e-51
Cavin2	9.90353618255801e-56	0.454313706534891	0.982	0.779	1.85077284179644e-51
Jup	1.29762991927701e-55	0.5201835213418	0.823	0.553	2.42501079314487e-51
Cep85l	1.72504806635833e-55	0.877328504733179	0.605	0.359	3.22376982641044e-51
Tcf12	4.84036812492707e-55	0.6910136214769	0.741	0.483	9.0456799518637e-51
Hdac7	6.56298826882671e-55	0.707388615049035	0.664	0.415	1.22649124767833e-50
Adipor2	9.45963104014021e-55	0.916061485366764	0.553	0.314	1.7678158487814e-50
Fcho2	1.04602546933333e-54	0.652899486343004	0.748	0.515	1.95481239709013e-50
Ebf1	1.15477603884699e-54	0.419935965265999	0.902	0.547	2.15804546139725e-50
Cyp2d22	1.6406693921228e-54	1.32977244824831	0.414	0.203	3.06608295999909e-50
Adgrg1	1.6728560250967e-54	0.670710639797371	0.567	0.306	3.12623333970071e-50
Lipe	1.79994764352897e-54	0.948286246296412	0.468	0.236	3.36374215622694e-50
Arap3	1.92622506049969e-54	0.621136386383438	0.652	0.372	3.59972939306181e-50
Samd12	2.26939508487652e-54	0.826510441890121	0.56	0.3	4.24104553461724e-50
Lmo7	3.27295876552301e-54	0.645756437757502	0.602	0.336	6.11650534100941e-50
Nova2	3.36748444406023e-54	1.09438243511105	0.473	0.237	6.29315492905976e-50
Ifngr1	6.50912956371449e-54	0.630844083248412	0.746	0.487	1.21642613286696e-49
Ly6a	7.64479647518602e-54	0.405368954858293	0.982	0.704	1.42865956528276e-49
Plscr2	7.74157293500663e-54	0.72383726975986	0.586	0.317	1.44674515009404e-49
Btg2	1.77239569026742e-53	0.83725829691539	0.576	0.339	3.31225306597175e-49
Cdh23	2.02837127557475e-53	1.38683498640147	0.336	0.131	3.79062023979409e-49
H2-K1	2.44732895204077e-53	0.449081971381827	0.984	0.785	4.57356834557378e-49
Adarb1	3.04797357946964e-53	0.979097117565014	0.536	0.309	5.69605302531287e-49
Diaph2	1.24930426701211e-52	0.673131691642015	0.736	0.472	2.33469981419223e-48
Yes1	1.36138693176644e-52	0.803384499724488	0.548	0.303	2.54415989808512e-48
AU020206	2.02536701983248e-52	0.885106910007917	0.511	0.277	3.78500588666293e-48
Zbtb20	2.39320704546035e-52	0.366881765654105	0.961	0.631	4.4724253265563e-48
Klhl24	3.33761504498649e-52	0.679318877420023	0.627	0.389	6.23733499607075e-48
Car8	4.93296543895298e-52	0.479043509031163	0.715	0.415	9.21872581231533e-48
Lyn	7.89262967410736e-52	0.627733970171179	0.714	0.442	1.47497463349718e-47
Filip1	9.53213058800889e-52	0.616830218735138	0.677	0.419	1.7813645642871e-47
Robo4	1.08255694722369e-51	0.647459827028422	0.563	0.31	2.02308242297164e-47
Ntf3	1.302185549616e-51	1.37680514547759	0.405	0.195	2.43352435512238e-47
Ecscr	1.43581708672371e-51	0.508068739156042	0.748	0.447	2.68325497166927e-47
Fmnl3	1.59168558726497e-51	0.904522007435695	0.519	0.29	2.97454202548077e-47
Cldn5	1.86382609711842e-51	0.654667082602872	0.625	0.342	3.4831182102949e-47
Sult1a1	2.75581845043759e-51	0.621828627329038	0.587	0.336	5.15007352017776e-47
Nbeal1	3.54025924233793e-51	0.544788434842276	0.731	0.488	6.61603647208113e-47
Gm32688	4.71748074457378e-51	0.82519566576596	0.433	0.199	8.81602801545949e-47
H2-Q7	7.27686508489782e-51	0.6410559965581	0.651	0.374	1.3599005470657e-46
Nxn	1.04112004904702e-50	0.779060231047506	0.613	0.372	1.94564514765907e-46
Airn	2.31372548266424e-50	0.479602016949849	0.735	0.442	4.32389018200292e-46
Son	4.15775234049537e-50	0.485536327576653	0.924	0.656	7.77000757391775e-46
Lrrc8a	4.87551514467783e-50	0.51446881751294	0.768	0.53	9.11136270237393e-46
Mmrn2	6.35305854271251e-50	0.601821840725996	0.693	0.405	1.18725958046211e-45
Kcna5	1.2121551186679e-49	0.579357483069427	0.495	0.253	2.26527548576658e-45
Ccm2l	1.3418578916542e-49	0.856658249097135	0.468	0.243	2.50766402792337e-45
Rapgef3	1.39328552404887e-49	0.847866089897271	0.501	0.272	2.60377198734253e-45
Phf20l1	1.83358487511236e-49	0.714184931901499	0.664	0.438	3.42660341460998e-45
Meox2	2.10097655316317e-49	0.615268909350035	0.649	0.386	3.92630498255133e-45
Btnl9	2.90307509188842e-49	0.621530564530417	0.654	0.376	5.42526673172107e-45
Wasf2	3.23465003795538e-49	0.497886329429412	0.848	0.61	6.04491399093101e-45
Ptbp3	3.27540661173215e-49	0.587421438237356	0.729	0.48	6.12107987600505e-45
Fabp5	3.45718268749139e-49	0.455818534986884	0.906	0.673	6.46078300638391e-45
Rbms1	5.60589533805022e-49	0.475152239714552	0.879	0.594	1.04762972077482e-44
Auts2	7.45176942538595e-49	0.736303934547262	0.623	0.387	1.39258667021613e-44
Txnip	1.11060657696415e-48	0.484053055379154	0.944	0.699	2.0755015710306e-44
Dll4	2.59981093255703e-48	0.852314318952599	0.493	0.257	4.85852667076258e-44
Numb	4.3217468493578e-48	0.797997720021973	0.631	0.411	8.07648051207987e-44
Nck1	4.88885414330448e-48	0.605694188853893	0.748	0.512	9.13629062300742e-44
Ric1	5.88699799496849e-48	0.967551842196523	0.494	0.289	1.10016218529971e-43
Hspb1	7.41803191159744e-48	0.470431787706524	0.827	0.582	1.38628180363933e-43
Myo1e	1.14249906135151e-47	0.749583029237005	0.563	0.328	2.13510224585371e-43
Plscr4	1.60564320463587e-47	0.767464041377529	0.626	0.402	3.00062602082352e-43
Qk	2.21650404033252e-47	0.388466034268661	0.934	0.742	4.1422027505734e-43
Thrsp	2.63515771924287e-47	0.535143006809517	0.481	0.244	4.92458274572107e-43
B2m	2.88087690370627e-47	0.332085761503144	0.995	0.893	5.38378275764628e-43
Sbf2	2.98322712583181e-47	0.682722280616168	0.674	0.446	5.57505485275449e-43
Dnm3	4.78962114981001e-47	0.707407908134761	0.563	0.319	8.95084400476495e-43
Nfib	4.92415853366837e-47	0.458518715589055	0.956	0.711	9.20226746771944e-43
Ifi203	6.98560173514616e-47	0.424004247390604	0.792	0.522	1.30546925226412e-42
Dusp1	9.72903316271297e-47	0.575975173717952	0.628	0.391	1.8181617174478e-42
Igfbp7	1.12598927864922e-46	0.436384446474062	0.981	0.765	2.10424876393967e-42
Rtn3	1.39620112895736e-46	0.655549708624255	0.705	0.477	2.60922066979552e-42
Lrmda	1.96197661141268e-46	0.893055273314302	0.491	0.263	3.66654189140801e-42
Slfn5	3.22328247283248e-46	0.33787716775355	0.91	0.647	6.02367028522933e-42
Myo6	4.44747548237768e-46	0.569919911753287	0.601	0.37	8.3114421814674e-42
Tubb4b	7.92692531857509e-46	0.387829398185879	0.768	0.518	1.48138380353531e-41
Fzd4	1.8322032107909e-45	0.712026751661648	0.62	0.393	3.42402136032603e-41
Luzp1	2.75689742354721e-45	0.477197341308463	0.77	0.514	5.15208990512503e-41
Foxn3	3.13678138767537e-45	0.582833652164189	0.75	0.516	5.86201705728773e-41
Ndel1	3.21933520828447e-45	0.510164135267659	0.655	0.431	6.01629363724202e-41
Lpl	4.27564917774447e-45	0.32421274446466	0.82	0.544	7.99033318336886e-41
Acvr2a	4.64147645943391e-45	1.08170309056937	0.408	0.211	8.6739912073901e-41
Phactr4	5.09009160316999e-45	0.669836781134068	0.621	0.397	9.51236318800407e-41
Fabp4	1.27546115294112e-44	0.333548716204719	0.999	0.911	2.38358180261636e-40
Ttc28	1.33795157064886e-44	0.660519789560589	0.701	0.474	2.50036389522858e-40
9330175M20Rik	1.58270658536403e-44	1.71205617566357	0.308	0.131	2.95776206672829e-40
Gpatch8	1.58956644405746e-44	0.768395893689179	0.591	0.386	2.97058177065459e-40
H2-D1	1.60975313711954e-44	0.386035886356372	0.986	0.837	3.00830666264899e-40
Ebf3	1.62087817866462e-44	0.828656695019838	0.519	0.31	3.02909714028844e-40
Mmp15	1.73354771640038e-44	0.541405447035336	0.577	0.333	3.23965397240903e-40
Lpar6	2.32439252835628e-44	1.15641658146017	0.424	0.226	4.34382475699221e-40
Arhgef15	2.79814735726297e-44	0.323584852073808	0.746	0.453	5.22917778125304e-40
Shroom4	7.1725584770323e-44	0.696372780904738	0.503	0.285	1.3404077281878e-39
Ctla2a	9.88630047468586e-44	-0.460677558391	0.681	0.406	1.84755183270929e-39
Efna1	1.74723056907595e-43	0.766074329576414	0.432	0.226	3.26522448748913e-39
Efnb1	1.94373664851994e-43	0.843358886036577	0.445	0.241	3.63245504875407e-39
Dip2b	2.31352727845198e-43	0.599482962033828	0.621	0.4	4.32351977797105e-39
Cr1l	2.62473728675088e-43	0.674487418692461	0.651	0.442	4.90510904148004e-39
Plod1	2.97620365726621e-43	0.805873854278943	0.554	0.347	5.5619293946991e-39
Exoc6	3.29067896276638e-43	0.763989291086664	0.517	0.303	6.14962084561781e-39
Inka1	3.40784932400148e-43	0.869737097477315	0.439	0.235	6.36858881669396e-39
Zfp36l1	4.61581558765987e-43	0.562441507044987	0.761	0.516	8.62603617021877e-39
Nrp2	4.82711789761156e-43	0.311851954877222	0.705	0.427	9.02091792705648e-39
Ly6e	5.71821785425618e-43	0.371671583008075	0.99	0.802	1.0686205526034e-38
Clk1	9.63594929408397e-43	0.649079284357983	0.62	0.414	1.80076620407841e-38
Fnbp1l	1.59401711384794e-42	0.445209223785033	0.643	0.395	2.97889918235903e-38
Klf6	1.80866982446466e-42	0.502117346834543	0.768	0.541	3.38004216795956e-38
Dleu2	1.90947609197289e-42	0.749929382646301	0.588	0.378	3.56842892067894e-38
Tshz2	2.3645312742846e-42	0.48457574376477	0.757	0.519	4.41883604538306e-38
Slc9a3r2	2.9248858718633e-42	0.339879733085662	0.917	0.636	5.46602671733813e-38
Susd6	3.44644821385235e-42	0.747001095895684	0.591	0.395	6.44072242204726e-38
Sec14l1	4.11455600133383e-42	0.430805432189766	0.664	0.436	7.68928225529266e-38
4930402H24Rik	4.20257705954364e-42	0.638343192110396	0.594	0.385	7.85377600887515e-38
Mndal	4.74432378850288e-42	0.319857100566651	0.788	0.524	8.86619229595418e-38
Eef1a1	5.85809630129284e-42	-0.550543888795495	0.992	0.94	1.09476103678561e-37
Cdkn1c	6.85632542967375e-42	0.386545684693014	0.659	0.41	1.28131009629743e-37
Pecam1	7.04908008087304e-42	0.380579663200453	0.96	0.644	1.31733208551355e-37
Dst	7.39311734521689e-42	0.38256677293364	0.791	0.533	1.38162576947413e-37
Fbxl20	1.09143262335591e-41	1.16793028853628	0.438	0.255	2.03966928652752e-37
Ttc7b	1.24935023069822e-41	0.772948582271011	0.484	0.286	2.33478571112883e-37
Sncaip	1.8532255038301e-41	0.793193138710049	0.496	0.282	3.46330782155768e-37
Spaar	3.05448812079027e-41	1.1559851245611	0.331	0.152	5.70822740013286e-37
Gm29007	3.84364543522069e-41	1.52027299500819	0.306	0.134	7.18300458934042e-37
Epb41	4.25587728922619e-41	0.762304966746282	0.521	0.311	7.95338347810591e-37
Crim1	5.73971515675934e-41	0.50904060853822	0.666	0.442	1.07263796849519e-36
Limch1	6.87932335638755e-41	0.627739250179089	0.609	0.376	1.2856079488417e-36
Anxa3	7.23809405525887e-41	0.34626296511718	0.811	0.544	1.35265501704678e-36
Asap1	8.91471101906817e-41	0.733901979265039	0.637	0.431	1.66598119524346e-36
Psd3	1.02832018913219e-40	0.552972147117986	0.599	0.38	1.92172476945025e-36
Nav1	1.64453564785602e-40	0.544387545753581	0.699	0.469	3.07330821871332e-36
Mef2a	2.60066128761436e-40	0.513789347651315	0.768	0.539	4.86011581429372e-36
Lama4	3.04289112031502e-40	0.46823582029456	0.723	0.468	5.6865549256447e-36
Pkp4	4.55179486096643e-40	0.304418102168762	0.68	0.425	8.50639423617406e-36
Stag1	4.76153323114031e-40	0.522330991348685	0.729	0.499	8.89835330235501e-36
Cpne8	5.93894171763313e-40	0.804151299678196	0.541	0.341	1.10986942819128e-35
Gm26532	6.11358050845904e-40	1.39057859925283	0.406	0.233	1.14250592542083e-35
Ptprb	6.61622075662797e-40	0.34132779409267	0.974	0.665	1.23643933499864e-35
Ehd2	7.54151153933163e-40	0.326309785961988	0.897	0.661	1.40935767647029e-35
AW112010	7.71631820099098e-40	0.207534637080366	0.874	0.591	1.44202554540119e-35
Stard8	8.02865367457656e-40	0.734179512465352	0.485	0.286	1.50039479870487e-35
Srsf7	1.07230929746297e-39	0.69228014161028	0.626	0.433	2.0039316150988e-35
Clec14a	1.08192294905291e-39	0.631130248096619	0.528	0.302	2.02189760719008e-35
Cdc42ep2	1.26927789736722e-39	0.784285605352976	0.476	0.279	2.37202653459987e-35
Pcdh12	1.45556484566087e-39	0.647050223193098	0.427	0.223	2.72015958357103e-35
Phldb2	1.89219922807923e-39	0.528842302700559	0.552	0.329	3.53614191743446e-35
Calcrl	1.95070210885414e-39	0.524416958084777	0.577	0.356	3.64547210102662e-35
Sparcl1	3.26286338496353e-39	0.31020524878929	0.98	0.808	6.09763909381984e-35
Ccny	3.67059648450804e-39	0.519104258626527	0.682	0.471	6.85961071024862e-35
Reep3	3.88487454743075e-39	0.389199365360813	0.766	0.533	7.26005355423858e-35
Abcb1a	4.77850241935489e-39	0.460266045315139	0.63	0.375	8.93006532129042e-35
Thbd	5.30911222603072e-39	0.606680538494947	0.553	0.333	9.92166892800621e-35
Cdc42ep1	6.71237300012918e-39	0.773648643560079	0.508	0.318	1.25440826626414e-34
Wwc2	7.8791865061898e-39	0.597585962887229	0.594	0.387	1.47246237427675e-34
Grb10	8.05846969278043e-39	0.726876203615418	0.528	0.339	1.50596681618681e-34
Adgrf5	9.94358670531801e-39	0.313426961745888	0.966	0.685	1.85825748348983e-34
Fermt2	1.01508417379946e-38	0.329010260938804	0.868	0.624	1.89698930399644e-34
Nostrin	1.06193636629987e-38	0.601237730046548	0.492	0.279	1.98454668134119e-34
Rasgrf2	1.39127328271496e-38	0.542710175277534	0.517	0.301	2.60001151073771e-34
Atp8a1	1.50217284106573e-38	0.975134672887684	0.412	0.23	2.80726060538364e-34
Gng11	1.72596504648163e-38	0.26007993436058	0.984	0.828	3.22548347886488e-34
Lrch3	2.84397567671866e-38	0.682772787725659	0.541	0.353	5.31482174465184e-34
Rsrp1	6.30802178534416e-38	0.464070167609739	0.824	0.579	1.17884311124512e-33
Git2	1.00898753875597e-37	0.6013236859658	0.547	0.355	1.88559591242715e-33
Hspg2	1.13687211053219e-37	0.327920341993526	0.906	0.639	2.12458660016255e-33
Prkd2	1.28171333588595e-37	0.738621628819499	0.494	0.298	2.39526588210366e-33
Pik3r6	1.33296700349749e-37	0.976683296362615	0.393	0.209	2.49104873613611e-33
Sh3rf1	1.3577579287671e-37	0.691689043933212	0.539	0.341	2.53737801727996e-33
H2-T23	1.50168626077736e-37	0.575057746153528	0.665	0.447	2.80635128414072e-33
Dgke	1.97221177954292e-37	1.1227557721282	0.314	0.147	3.68566937360981e-33
Pde2a	2.13849088006987e-37	0.45203480602108	0.524	0.303	3.99641175667457e-33
C430049B03Rik	2.57359729678126e-37	1.34798689912062	0.314	0.148	4.80953862822483e-33
Lnx2	2.66363264725345e-37	1.05895759698922	0.361	0.189	4.97779669118724e-33
Ankrd44	2.91321306629428e-37	0.852895895400038	0.466	0.283	5.44421257829075e-33
Klf3	3.27381118767547e-37	0.62345145428622	0.615	0.415	6.11809834752792e-33
Hmcn1	3.8103018651266e-37	0.932522396991067	0.342	0.165	7.12069212554858e-33
Dennd3	5.18889543581493e-37	1.18498864270051	0.349	0.176	9.69700779045095e-33
Fth1	6.20020348092726e-37	-0.927984343697491	0.951	0.893	1.15869402651569e-32
Mast4	9.01532480981e-37	0.10493103954391	0.807	0.484	1.68478390045729e-32
Chek2	1.1100131085531e-36	0.893822759824551	0.314	0.143	2.07439249726404e-32
Klf13	1.25788034282718e-36	0.447004331734045	0.733	0.513	2.35072678467543e-32
Tmem50a	1.66523002824297e-36	0.406842381939663	0.758	0.546	3.11198187678046e-32
Slc50a1	1.90222313520167e-36	0.71319444336618	0.55	0.373	3.55487459506488e-32
Tnfsf10	2.19999792560583e-36	0.747948331453731	0.459	0.266	4.11135612337217e-32
Ppp2r5a	2.28690058706944e-36	0.372881323716613	0.657	0.455	4.27375981711537e-32
Gstt2	2.43503442169074e-36	1.0712179315128	0.368	0.201	4.55059232725565e-32
Hip1	2.5691978517652e-36	0.601049664632504	0.61	0.404	4.8013169453788e-32
Map3k1	2.60145205236159e-36	0.728331824073651	0.475	0.298	4.86159359545333e-32
Nfkbia	3.25415433415079e-36	0.372049709279951	0.731	0.495	6.08136361966099e-32
Tpt1	3.30040177042777e-36	-0.545202715855065	0.997	0.966	6.16779082857541e-32
Fryl	4.15629813063249e-36	0.699470700503859	0.558	0.372	7.76728994652599e-32
Mat2a	4.29181249402165e-36	0.674738183824434	0.621	0.431	8.02053918882767e-32
Cdk17	4.3292946852933e-36	0.677257316487183	0.543	0.347	8.09058590787612e-32
Ctnnd1	5.01420540773143e-36	0.414406698444003	0.702	0.491	9.3705470659685e-32
Ctnnbip1	7.67669122164763e-36	0.216419090626523	0.724	0.463	1.43462005550151e-31
Mtdh	8.10877426851472e-36	0.461411061494237	0.738	0.527	1.51536773530003e-31
Rin3	8.11065506339921e-36	0.732244006191277	0.45	0.263	1.51571921824804e-31
Maml2	1.6495908913878e-35	0.415662709299827	0.671	0.449	3.08275545782551e-31
Myadm	1.68546684369332e-35	0.455438275666326	0.79	0.565	3.14980043749408e-31
Plxnd1	1.69820570678847e-35	0.288021745319436	0.756	0.507	3.1736068248463e-31
Ppm1h	1.8973702029355e-35	0.784443105413959	0.416	0.229	3.54580543524587e-31
Marcks	2.11448793728001e-35	0.38064419108639	0.878	0.651	3.95155505718888e-31
Galnt15	2.15500771391277e-35	0.681619859365082	0.403	0.221	4.02727841576019e-31
Map3k5	2.22874322783554e-35	0.847614920183416	0.459	0.279	4.16507534417906e-31
Kansl1	2.27481169641228e-35	0.583864865162866	0.616	0.413	4.25116809825528e-31
Tsfm	2.31080373779663e-35	0.591222592564125	0.401	0.224	4.31843002519435e-31
Plgrkt	3.00583949250105e-35	0.895765642131782	0.446	0.279	5.61731284358597e-31
Myo18a	4.75381498274398e-35	0.252986205211144	0.619	0.4	8.88392943975195e-31
Ptprk	4.93378895813145e-35	0.536523932374206	0.548	0.342	9.22026480495605e-31
Lmcd1	5.81884120557508e-35	0.610047104713434	0.396	0.217	1.08742504449787e-30
Klf4	6.34423267078339e-35	0.44737463169456	0.668	0.428	1.185610201516e-30
Srsf2	6.44105123077906e-35	0.567019783012173	0.634	0.447	1.20370365400799e-30
Strn3	6.95923393125775e-35	0.58923059252181	0.666	0.47	1.30054163707345e-30
Dok4	8.57624073268219e-35	0.489574902135154	0.385	0.198	1.60272786812365e-30
Ankrd28	8.79319450448518e-35	1.08112939883949	0.394	0.229	1.64327218899819e-30
Prickle1	9.07884061510909e-35	1.01700724939103	0.405	0.233	1.69665373415159e-30
Akt3	9.44398971966005e-35	0.5773456503711	0.634	0.426	1.76489279881007e-30
Pcdh17	1.27232822779586e-34	0.662340811683229	0.481	0.277	2.3777269921049e-30
Smad7	1.67232004221382e-34	0.751713149346183	0.511	0.326	3.12523169488918e-30
Ubc	2.1859360234193e-34	0.327164467618139	0.923	0.713	4.08507724056598e-30
Abi3	2.44972692731489e-34	0.830028144763088	0.389	0.212	4.57804968176607e-30
Dock1	2.9055662375395e-34	0.503296529320805	0.664	0.458	5.42992218471382e-30
Nos3	3.69681252030583e-34	0.578127311144117	0.495	0.29	6.90860323794754e-30
Sppl2a	3.75909299571382e-34	0.536545048042491	0.581	0.398	7.02499299038999e-30
Nxpe2	3.761215758037e-34	1.45167589905039	0.284	0.132	7.02896000861954e-30
Lrch1	4.33173665732318e-34	0.685127055801571	0.506	0.32	8.09514946520557e-30
Kctd12b	4.96834362781028e-34	0.754748542679942	0.483	0.298	9.28484057165185e-30
Aplp2	6.44446949570806e-34	0.274461179557675	0.925	0.712	1.20434245935792e-29
9530026P05Rik	8.27943013858282e-34	0.716958086680829	0.537	0.34	1.54725990429836e-29
Rpsa	9.05876882710427e-34	-0.741009757496152	0.906	0.851	1.69290271840925e-29
Hes1	9.91326726926009e-34	0.688621046387649	0.606	0.409	1.85259138727933e-29
Rap1b	1.05507681448172e-33	0.33081020841118	0.734	0.529	1.97172755090343e-29
Efnb2	1.39608429717277e-33	0.534098327678355	0.517	0.301	2.60900233455647e-29
Gngt2	1.68483989670081e-33	0.208559932388166	0.643	0.4	3.14862879895447e-29
Fmo2	1.74245204863547e-33	0.374517203349168	0.493	0.282	3.25629438848997e-29
Fas	1.94832072873102e-33	0.725758003024178	0.439	0.266	3.64102177785252e-29
Ppp1r13b	2.43101718042097e-33	0.570668152629735	0.542	0.345	4.5430849067707e-29
Podxl	2.45618555635533e-33	0.236081078398326	0.862	0.562	4.59011956771684e-29
Rplp1	3.4986763445958e-33	-0.548625311922682	0.987	0.944	6.53832635278062e-29
Elovl5	4.03194193195389e-33	0.839378937119123	0.469	0.302	7.53489308243543e-29
Ccdc85b	4.8214922469861e-33	0.240698239534162	0.83	0.594	9.01040471116762e-29
Peak1	6.37828392496143e-33	0.502787772097552	0.671	0.477	1.19197369989679e-28
Nfe2l2	6.54559583010221e-33	0.606333253237836	0.578	0.404	1.2232409487295e-28
Prpf4b	6.54955617308106e-33	0.503810372538633	0.642	0.467	1.22398105762539e-28
Flnb	7.17972108202903e-33	0.505223758510633	0.586	0.378	1.34174627580959e-28
Nlk	7.75490234278122e-33	0.894207974606268	0.449	0.281	1.44923614981896e-28
Sox7	7.95335732018119e-33	0.773259320581048	0.44	0.255	1.48632341599546e-28
Pls3	1.00780432484936e-32	0.341595423041502	0.723	0.493	1.88338472227848e-28
Tmbim6	1.03893219454641e-32	0.289443298487961	0.822	0.607	1.94155648516834e-28
Bbs9	1.46561731399333e-32	1.18522111709669	0.338	0.183	2.73894563639073e-28
Pan3	2.20267472382121e-32	0.720922710278244	0.535	0.361	4.11635852387708e-28
Gimap1	2.51862258240058e-32	0.324145491169501	0.517	0.318	4.7068018819902e-28
Stim2	2.58760803501586e-32	0.579061126527976	0.545	0.364	4.83572189583764e-28
Irf2	2.75880916536103e-32	0.613850725837514	0.635	0.451	5.1556625682267e-28
Xiap	4.13344086675275e-32	0.293492359584975	0.69	0.504	7.72457429178754e-28
Fstl1	5.30660390559668e-32	-2.28116505262686	0.102	0.25	9.91698137877908e-28
Cyb5r1	5.33701392251372e-32	0.728741353140298	0.352	0.193	9.97381161839363e-28
Ptpn12	5.50707487142188e-32	0.487307422298716	0.6	0.418	1.02916215197132e-27
Gulp1	5.51346727287522e-32	0.698470337776802	0.504	0.319	1.03035676395492e-27
Papss2	5.6478522388313e-32	0.634711898211157	0.435	0.256	1.05547062639279e-27
Exoc4	6.37539456655594e-32	0.564931381014636	0.608	0.426	1.19143373659797e-27
Tpst2	7.56351621467478e-32	0.497181364323433	0.468	0.298	1.41346991019842e-27
Tbc1d22a	7.62820098973962e-32	0.723567952234895	0.36	0.197	1.42555820096254e-27
Tbl1x	8.25793633265657e-32	0.664799957468333	0.561	0.393	1.54324314184686e-27
Tspan9	9.01993603459438e-32	0.673414186800854	0.511	0.337	1.685645646145e-27
Depp1	1.16168688022499e-31	0.491434048577869	0.556	0.339	2.17096044176445e-27
Itpripl1	1.24301282772207e-31	1.12830431829523	0.293	0.143	2.322942372447e-27
Hpcal1	1.30299556198532e-31	0.587797071960223	0.496	0.317	2.43503810623817e-27
Tra2a	1.39024787520718e-31	0.676134783380687	0.576	0.421	2.59809522918717e-27
Ahr	1.41311431541219e-31	0.942243372718534	0.304	0.15	2.64082803264229e-27
Syne2	1.70591750834521e-31	0.383893071433504	0.69	0.48	3.18801863959552e-27
Stk10	2.41072005764113e-31	0.716998129629841	0.396	0.23	4.50515364371973e-27
Nos2	2.548932947107e-31	0.642010187126396	0.324	0.159	4.76344589155356e-27
Epn2	2.68784924970604e-31	0.559689422010274	0.524	0.353	5.02305267785065e-27
Fam171a1	2.81112711113693e-31	0.696435774304347	0.441	0.27	5.25343434529269e-27
Srsf5	3.1297237293713e-31	0.486608171920912	0.712	0.525	5.84882770544908e-27
Ece1	3.53260366010743e-31	0.243468126838524	0.714	0.494	6.60172972000877e-27
Rhob	4.39552695676942e-31	0.410894340465453	0.736	0.535	8.21436077681068e-27
Sash1	4.49845330157839e-31	0.500934133881451	0.649	0.449	8.40670952998969e-27
Notch4	4.50741560255488e-31	0.532305921947677	0.406	0.228	8.42345827805456e-27
Trib2	4.65452536495286e-31	0.57887831007252	0.45	0.266	8.69837700202391e-27
Neat1	1.2395186876379e-30	0.380731638393461	0.562	0.378	2.31641252345771e-26
Bag5	1.31733362057964e-30	0.539667956054747	0.49	0.323	2.46183307013922e-26
Tmem59	1.74045961859941e-30	0.298510241467316	0.835	0.619	3.25257093523858e-26
Ppp1r2	1.98808114986472e-30	0.179778596587724	0.869	0.654	3.71532605286719e-26
Ppp1r12a	2.29015243108899e-30	0.42789862993594	0.697	0.499	4.27983686321911e-26
Trim25	2.95305795897646e-30	0.590300657466268	0.492	0.322	5.51867471373521e-26
Bcl2l1	4.31053188712245e-30	0.599177601764246	0.522	0.347	8.05552199065444e-26
Trpm7	4.70243081264374e-30	0.757463397025829	0.496	0.341	8.78790270266862e-26
Tmem243	5.24345466572516e-30	0.957531863229865	0.368	0.217	9.79896807930719e-26
Ets1	5.86167460425837e-30	0.202061255737088	0.9	0.663	1.0954297500438e-25
Ercc1	6.13128985154031e-30	0.563116391524494	0.398	0.236	1.14581544745585e-25
Kif1b	6.90152564971179e-30	0.511865085219719	0.586	0.418	1.28975711341814e-25
Snx3	7.3137858606943e-30	0.218446747232008	0.778	0.565	1.36680030164655e-25
Tmem245	8.603337102726e-30	0.656344512345547	0.464	0.308	1.60779163775743e-25
Epha4	9.27914767736397e-30	0.810840736076127	0.416	0.251	1.73408711794578e-25
Rab11a	9.37286890623338e-30	0.298846582548731	0.675	0.479	1.75160174119689e-25
Elmo1	1.03040754614621e-29	0.36989713042909	0.614	0.409	1.92562562223804e-25
Prkce	1.12151963940634e-29	0.501603210872847	0.534	0.363	2.09589590212257e-25
Slc6a6	1.4069648951695e-29	0.381576781881415	0.631	0.408	2.62933599609276e-25
Ctsl	1.58184842581782e-29	0.260878650248271	0.807	0.562	2.95615833816834e-25
Tinagl1	1.65716659554137e-29	0.32295693231437	0.664	0.431	3.09691293374772e-25
Gm42418	1.69439827407817e-29	-0.832405033519441	1	0.996	3.16649149459728e-25
Eva1a	1.93046015420632e-29	0.912510729922505	0.31	0.161	3.60764393618077e-25
Robo2	1.96514442086902e-29	1.16483128843363	0.275	0.13	3.67246189372002e-25
Fam102a	2.06556371931594e-29	1.10843849293323	0.271	0.129	3.86012547865763e-25
Hrct1	2.51024126692637e-29	0.944490723224446	0.303	0.158	4.691138879632e-25
Srrm2	2.98534620228352e-29	0.377010658154772	0.751	0.547	5.57901498282745e-25
Jun	3.15013893650131e-29	0.60178960271009	0.608	0.425	5.88697964453365e-25
Cfap20	3.60269223760437e-29	0.791484163041244	0.472	0.32	6.73271125363504e-25
Cds2	3.70563755962367e-29	0.553010134648328	0.522	0.349	6.92509547142471e-25
Tnfaip1	4.13257289047672e-29	0.37394339478217	0.604	0.411	7.72295221772289e-25
Trp53i11	4.94694828150555e-29	0.34197119591703	0.541	0.339	9.24485694847758e-25
Samd9l	4.97434006190418e-29	0.59027748088264	0.523	0.352	9.29604670768652e-25
Dab2ip	5.47092183293466e-29	0.289254068331817	0.688	0.488	1.02240587213883e-24
Mgat4a	5.59187689407861e-29	0.673855074765232	0.42	0.251	1.04500995396541e-24
Clec1a	5.77804282636064e-29	0.45789101212126	0.504	0.313	1.07980064339028e-24
Itpr2	5.99451543036908e-29	0.526190155856093	0.549	0.372	1.12025504362737e-24
Znrf1	6.01649936741854e-29	0.437848570785334	0.549	0.371	1.12436340178318e-24
Macf1	6.33718937318671e-29	0.261542054870028	0.858	0.627	1.18429395006113e-24
Nptn	7.38528552683896e-29	0.434028900469098	0.636	0.46	1.38016215925567e-24
Gm20559	9.71173868270374e-29	0.934714346635857	0.394	0.245	1.81492972502367e-24
Gimap8	1.17761294088376e-28	0.481202767979651	0.381	0.214	2.20072306392357e-24
Zdhhc18	1.39623680901865e-28	0.517300765484845	0.463	0.297	2.60928734869405e-24
Mfhas1	1.4234345006474e-28	0.60196256158673	0.424	0.26	2.66011439480986e-24
Adcy4	1.48873447214639e-28	0.495621157378465	0.433	0.265	2.78214698154717e-24
Ndufc2	1.59579778979273e-28	0.321320841610549	0.695	0.51	2.98222690956465e-24
Ssu72	2.89362989890704e-28	0.416608410834695	0.567	0.4	5.40761555507747e-24
Map4k5	3.25691688193464e-28	0.749426146146232	0.437	0.284	6.08652626895946e-24
Ints6l	3.65980454386995e-28	1.05951976733968	0.311	0.172	6.83944273158417e-24
Thsd1	3.96249962403749e-28	0.729526881450716	0.355	0.201	7.40511929740125e-24
Spag9	5.0422977754571e-28	0.335540835064694	0.761	0.578	9.42304608277422e-24
Notch1	5.41408969118734e-28	0.441057480205826	0.597	0.403	1.01178508148909e-23
Sema7a	5.54532832800115e-28	0.483469153096756	0.43	0.258	1.03631095793685e-23
Cdkn1a	5.85604352274554e-28	0.558171298619361	0.468	0.291	1.09437741353069e-23
Vcl	7.64827171477569e-28	0.575259453884394	0.523	0.354	1.42930901805728e-23
Tspan18	8.35781206780557e-28	0.703348047587428	0.376	0.218	1.56190791923151e-23
Tasor	9.22777838011271e-28	0.661357062543088	0.492	0.338	1.72448722367546e-23
Pik3c2a	1.11939752886351e-27	0.595037401596776	0.528	0.367	2.09193010194012e-23
Cecr2	1.42115957057815e-27	0.881388841691402	0.317	0.171	2.65586300549645e-23
Pcdh1	1.66751462263708e-27	0.573915346767452	0.415	0.252	3.11625132678417e-23
Lgals1	1.81740085484389e-27	-2.50135803077013	0.137	0.273	3.39635871753225e-23
Ccnl2	1.82238874419198e-27	0.731489049426139	0.457	0.316	3.40568008514597e-23
Rpl23	1.92407967739687e-27	-0.590509769466594	0.973	0.914	3.59572010111927e-23
Mospd2	2.50918643905755e-27	0.7460837361544	0.385	0.235	4.68916761731076e-23
Cd151	2.52362329660861e-27	0.364952278761048	0.63	0.444	4.71614721670216e-23
Jmjd1c	2.59568093036943e-27	0.491966106616205	0.601	0.424	4.85080852267438e-23
Bcam	2.71062188512339e-27	0.315492465708182	0.626	0.414	5.06561017891858e-23
Pnkd	3.25141913882917e-27	0.356141999361738	0.564	0.403	6.07625208664395e-23
Abi1	3.62276296799553e-27	0.556567646481065	0.571	0.406	6.77021943459004e-23
Rps4x	3.71269411957814e-27	-0.610699004509519	0.943	0.879	6.93828277066762e-23
B4galt4	3.89980153324517e-27	0.603875868408527	0.366	0.212	7.28794910532858e-23
Plekho1	3.93323824684103e-27	0.285200652224907	0.539	0.349	7.35043563569651e-23
Myo1b	4.53509694970851e-27	0.240010248538816	0.62	0.423	8.47518917961527e-23
Mdfic	6.27858999870162e-27	0.595689531306527	0.501	0.341	1.17334289895736e-22
Il10rb	6.75615367277364e-27	0.530370320987962	0.491	0.327	1.26258999836794e-22
Rsu1	8.04505725407262e-27	0.378035556957706	0.668	0.488	1.50346029964109e-22
Rsrc2	9.76248476315274e-27	0.452093703860154	0.582	0.421	1.82441315253798e-22
Tmtc1	1.06761841147206e-26	0.620899025156215	0.468	0.303	1.99516528735899e-22
Trim37	1.07102595160309e-26	0.218399610749248	0.498	0.316	2.00153329835585e-22
Caskin2	1.10497001847058e-26	0.547872201086517	0.385	0.231	2.06496797051782e-22
Sp100	1.13734674167972e-26	0.2433262794036	0.69	0.482	2.12547359085106e-22
Prg4	1.22818665042901e-26	0.856433297443685	0.255	0.117	2.29523521232173e-22
Kmt2e	1.34484699514005e-26	0.315602867147627	0.746	0.542	2.51325006451772e-22
Eva1b	1.46310165262917e-26	0.403270517953219	0.586	0.416	2.7342443684334e-22
Ubn2	1.69218924657746e-26	0.555976824198903	0.53	0.37	3.16236326400397e-22
Rundc3b	1.69757549063089e-26	1.28678008416282	0.254	0.125	3.17242907689102e-22
Clic1	1.81730233830888e-26	0.277322109117387	0.814	0.61	3.39617460983164e-22
Coro2b	1.93851587929579e-26	0.810188566936261	0.323	0.186	3.62269847522798e-22
Klf12	2.15154246434922e-26	0.594918639820771	0.534	0.36	4.02080255737583e-22
Tm4sf1	2.53162359872432e-26	0.229000739251525	0.936	0.718	4.73109818129602e-22
Casp8	4.33687508185027e-26	0.452526432613142	0.439	0.28	8.10475215296179e-22
Rps28	4.45534299058477e-26	-0.538426612120526	0.958	0.9	8.32614498080482e-22
Spata13	6.34382525131089e-26	0.578262606406968	0.372	0.219	1.18553406296498e-21
Tnfrsf1a	7.15296564528941e-26	0.361580222085521	0.557	0.406	1.33674621979168e-21
Gata2	7.43758700093093e-26	0.594260508391419	0.37	0.216	1.38993625873397e-21
Wac	7.66953579438738e-26	0.544379091984896	0.537	0.391	1.43328284925511e-21
Tjp2	8.2486687357766e-26	0.537982221237106	0.409	0.252	1.54151121334193e-21
Arap2	8.50703002701038e-26	0.586977446446079	0.378	0.222	1.5897937714477e-21
Inf2	8.76618303784188e-26	0.755910331108552	0.314	0.171	1.63822428611189e-21
Ndufa8	8.97827118763186e-26	0.109020813465113	0.702	0.513	1.67785931954464e-21
Sft2d1	9.28792163548959e-26	0.632461032428319	0.42	0.268	1.73572679524029e-21
Rab2a	1.02884692633941e-25	0.274767413826725	0.792	0.584	1.92270913594309e-21
Rassf1	1.09283991211683e-25	0.653318746371402	0.45	0.3	2.04229922776394e-21
Snrnp70	1.12353616941591e-25	0.530101670545524	0.586	0.43	2.09966439340446e-21
Dipk2a	1.19087850719746e-25	0.779969360049072	0.333	0.194	2.22551375425061e-21
Kpna4	1.30539185384514e-25	0.569081873664088	0.517	0.368	2.4395162964658e-21
Cdk12	1.38251866022933e-25	0.687598731598385	0.471	0.331	2.58365087223658e-21
Elf1	1.51606997560875e-25	0.528318102653365	0.547	0.386	2.83323157041763e-21
Casz1	1.67833512467389e-25	0.909949581976199	0.295	0.156	3.13647268099056e-21
Abcc4	1.95146853469557e-25	0.814592005990034	0.348	0.207	3.64690439763908e-21
D830026I12Rik	2.05409410312128e-25	1.09375357622707	0.252	0.124	3.83869105991304e-21
Gatad2a	2.62543460818284e-25	0.628365213042841	0.463	0.319	4.90641219577208e-21
Arhgap27	2.84047088767326e-25	0.74937234042189	0.295	0.159	5.30827199488378e-21
Aopep	3.48239635551291e-25	0.393294450999409	0.548	0.386	6.50790230918253e-21
Cdc42	3.89992392047631e-25	0.284731017162096	0.893	0.691	7.28817782258613e-21
Ceacam1	5.27615661438289e-25	0.773702885923137	0.362	0.215	9.86008148095874e-21
Tax1bp3	6.11639408756049e-25	0.357586659332921	0.48	0.327	1.1430317270833e-20
Sdc3	7.56465782352026e-25	0.231987513337205	0.493	0.328	1.41368325405947e-20
Rps24	8.21796801886529e-25	-0.550456259314001	0.986	0.939	1.53577386336555e-20
Tmed5	8.39320076964897e-25	0.545876194757566	0.524	0.371	1.568521359832e-20
Tubb2a	8.89488825294239e-25	0.303986412493092	0.592	0.423	1.66227671670987e-20
Dgkz	1.02574940335638e-24	0.715001187412806	0.373	0.232	1.91692048499239e-20
Evl	1.05049895489823e-24	0.549041246364436	0.426	0.275	1.96317244691381e-20
Setd5	1.06041793620416e-24	0.541687402294858	0.567	0.41	1.98170903917833e-20
Trio	1.1626963633064e-24	0.538521731153304	0.515	0.365	2.172846963747e-20
Scai	1.23185078215301e-24	1.28311092404494	0.287	0.163	2.30208274168754e-20
Pnisr	1.28878013971459e-24	0.530975834856001	0.556	0.398	2.40847232509862e-20
Ehd1	1.30823743503741e-24	0.36255176148469	0.588	0.42	2.44483411859792e-20
Mapk12	1.32568210770776e-24	0.648306869941838	0.315	0.179	2.47743472288425e-20
Mob4	1.3682352156025e-24	0.625719039215549	0.469	0.335	2.55695797091795e-20
Erg	1.4129942076098e-24	0.115465495226452	0.614	0.408	2.64060357518119e-20
Amotl2	1.63744267689382e-24	0.353581567136596	0.425	0.273	3.06005287457918e-20
Pak2	1.8136813296161e-24	0.285397870542262	0.688	0.513	3.38940766878658e-20
Gask1b	2.51559090306736e-24	0.493793206266268	0.589	0.421	4.70113627965228e-20
Grasp	2.58085122591181e-24	0.783102638191198	0.364	0.228	4.82309477098399e-20
Gimap9	3.09632873172457e-24	1.06904714113746	0.26	0.135	5.78641913384687e-20
Acvrl1	3.14234514565672e-24	0.346741286083928	0.573	0.403	5.87241460820328e-20
Ppp3ca	3.96331796039825e-24	0.223548993311845	0.719	0.523	7.40664860439226e-20
Ppp1r16b	3.97964437824477e-24	0.405042775970891	0.469	0.303	7.43715941406382e-20
S100a6	4.45636776381279e-24	-1.92107048804895	0.248	0.373	8.32806007701335e-20
Dnaja1	4.57091270688897e-24	0.22451415651482	0.819	0.627	8.5421216666341e-20
Jarid2	4.75101732669818e-24	0.542591215867829	0.476	0.326	8.87870118013357e-20
2007-03-01	4.76037409291084e-24	0.592997530481021	0.431	0.291	8.89618710483178e-20
Zfp979	4.79277806166486e-24	0.524479482939239	0.37	0.222	8.95674364163929e-20
Arhgef12	4.94698218086969e-24	0.217659927121466	0.813	0.605	9.24492029960928e-20
Ier2	5.75347439072402e-24	0.410637082046897	0.456	0.303	1.07520929413851e-19
Arpc3	6.51828272972831e-24	0.146661750461047	0.843	0.663	1.21813667653163e-19
Rnf130	6.53681512836511e-24	0.257769137381412	0.647	0.477	1.22160001118887e-19
Atf7	6.94228415959703e-24	0.65797409424209	0.492	0.349	1.29737406374549e-19
Ripor1	9.34687983749504e-24	0.430089366261246	0.457	0.308	1.74674490403107e-19
Zcchc7	9.4108706684274e-24	0.563639029337414	0.538	0.382	1.75870351051571e-19
Wasl	1.02288790066367e-23	0.491345163832698	0.525	0.379	1.91157290876027e-19
Mllt10	1.12448764443984e-23	0.565576711200027	0.52	0.373	2.10144250992918e-19
Gm26510	1.14900794714848e-23	1.24917145808692	0.262	0.14	2.14726605163107e-19
Hlx	1.18300467192485e-23	0.87089399358383	0.294	0.164	2.21079913089317e-19
Tspan15	1.25154616717808e-23	0.583212567086752	0.34	0.194	2.3388894772224e-19
Nck2	1.35664612651889e-23	0.51746424678629	0.416	0.27	2.5353002812385e-19
Cnot4	1.37771533415598e-23	0.643883324392619	0.476	0.341	2.5746744164707e-19
Plscr1	1.48652043820348e-23	0.462943794098203	0.389	0.243	2.77800939491466e-19
Colgalt2	1.69082557852508e-23	0.924456545363672	0.332	0.201	3.15981484114766e-19
Kcnb1	1.70502222488505e-23	0.642094568934743	0.269	0.135	3.18634553386519e-19
Atxn7l3b	1.72033332838804e-23	0.388719104968517	0.563	0.415	3.21495892409157e-19
Irak2	1.83572006722583e-23	0.858512983668913	0.346	0.21	3.43059366163163e-19
Mertk	2.27050340429379e-23	0.851959137527626	0.361	0.225	4.24311676194424e-19
Dusp11	2.42780641595922e-23	0.646273654493972	0.435	0.303	4.53708463014459e-19
Ftl1	2.61757357052956e-23	-0.806426257377753	0.9	0.819	4.89172148860564e-19
Rpl5	2.83836211379716e-23	-0.736556274714758	0.874	0.828	5.30433111826413e-19
Ephb4	3.09861330828923e-23	0.479415661514874	0.46	0.306	5.79068855053092e-19
Ddx6	3.28139857709035e-23	0.230027297658541	0.672	0.512	6.13227766086645e-19
Lcorl	3.31409787605025e-23	0.796371231434462	0.36	0.226	6.19338611076272e-19
Smad1	3.32642995629528e-23	0.497083028821122	0.451	0.306	6.21643230232461e-19
Arl6ip5	3.54246294708876e-23	0.510677728394526	0.488	0.351	6.62015475551948e-19
Kif13a	3.55422207793174e-23	0.636376792455609	0.424	0.285	6.64213021923884e-19
Tmco1	3.61751398617116e-23	0.453954288800572	0.607	0.453	6.76041013735667e-19
Atp6v0b	3.73202376956499e-23	0.452991297417571	0.555	0.413	6.97440602056306e-19
Sptlc2	4.28043229063631e-23	0.448220918133654	0.491	0.344	7.99927186474114e-19
Sox17	4.60809149409748e-23	0.511017002304588	0.384	0.229	8.61160138416937e-19
Pkn2	4.83101830479055e-23	0.414914696058306	0.552	0.403	9.02820700799259e-19
Rps3a1	5.16662475180844e-23	-0.601850842128626	0.942	0.883	9.65538833617961e-19
Tecpr1	5.38868170627213e-23	0.648290185363936	0.367	0.228	1.00703683726814e-18
Saraf	5.65303644773937e-23	0.592669792106512	0.47	0.339	1.05643945135353e-18
Bmpr2	5.6620116418369e-23	0.289121155140487	0.655	0.467	1.05811673562648e-18
Csgalnact1	6.41984144532893e-23	0.589018093360741	0.415	0.272	1.19973996930307e-18
Tal1	6.4380689273017e-23	0.961557245256733	0.265	0.145	1.20314632113414e-18
2900026A02Rik	6.55788431293483e-23	0.416853654535314	0.494	0.333	1.22553742040126e-18
Rcsd1	6.55921021947883e-23	0.363876376621051	0.47	0.318	1.2257852058162e-18
Ube2b	7.0108743785956e-23	0.348507214997293	0.64	0.486	1.31019220387195e-18
Rabac1	7.82578717407006e-23	0.251616200244171	0.846	0.626	1.46248310709021e-18
Rnf144a	7.97068957737468e-23	0.497570254299273	0.409	0.266	1.48956246821978e-18
Rps16	8.00687878261412e-23	-0.502784264605719	0.973	0.912	1.49632550689493e-18
Birc6	8.11411965393506e-23	0.404285250935247	0.604	0.445	1.51636668092738e-18
Tmbim4	8.94392825243262e-23	0.539570766877118	0.474	0.346	1.67144131181461e-18
Adipor1	9.93772084420398e-23	0.201987257582701	0.602	0.446	1.85716127136484e-18
Cmss1	1.00795708248071e-22	-0.504818548318914	0.982	0.95	1.88367019573995e-18
Herc1	1.03577309872754e-22	0.524503901683796	0.526	0.385	1.93565276690202e-18
Dram2	1.1690807473788e-22	0.458768719727682	0.482	0.34	2.1847781007015e-18
Zswim6	1.23219629067275e-22	0.603818335487375	0.412	0.273	2.30272842800924e-18
Tspan12	1.26884153187745e-22	0.388121571177225	0.493	0.338	2.37121105477257e-18
Pgrmc1	1.39499770117359e-22	0.559429645979044	0.452	0.319	2.6069717039532e-18
Vamp5	1.45355044909806e-22	0.271523319246442	0.528	0.372	2.71639507927446e-18
Piezo1	1.5846467685827e-22	0.626190037302825	0.39	0.255	2.96138788112734e-18
Srsf11	2.00621264454933e-22	0.407242028119233	0.58	0.443	3.7492101901338e-18
Adgre5	2.02919685444132e-22	0.550852636335647	0.441	0.305	3.79216308157994e-18
Lrrc3b	2.40892911065793e-22	1.03505421465941	0.254	0.132	4.50180672199753e-18
Psap	2.4857162760046e-22	0.184545371370971	0.854	0.641	4.64530657659739e-18
Tle4	2.97854428007682e-22	0.772523236453342	0.394	0.261	5.56630355060756e-18
Arih1	3.69721733369198e-22	0.545999746136643	0.53	0.395	6.90935975320357e-18
Zscan26	3.70799517378762e-22	0.691963177170671	0.391	0.263	6.9295013807743e-18
Tnrc6b	4.02605985583172e-22	0.381441729711841	0.586	0.429	7.52390065857832e-18
H2-Q6	5.08759600018737e-22	0.413696574022572	0.428	0.27	9.50769940515016e-18
Epb41l4a	5.32623334556201e-22	0.891960664381781	0.254	0.132	9.95366487618627e-18
Pitpnm2	5.4402024510163e-22	0.55542001866408	0.341	0.211	1.01666503404593e-17
Atraid	5.5173031616205e-22	0.441748621917164	0.522	0.389	1.03107361484364e-17
Nr3c1	5.7418803251642e-22	0.319687801073087	0.693	0.52	1.07304259516669e-17
Nipbl	6.01748507688266e-22	0.255107331210274	0.695	0.51	1.12454761116783e-17
Cdc42bpa	6.03770095496508e-22	0.360811525489604	0.612	0.446	1.12832555446387e-17
Dock6	6.72482089184131e-22	0.357895378372241	0.451	0.302	1.2567345282673e-17
St5	7.73199317325997e-22	0.568521515997234	0.455	0.315	1.44495488421882e-17
Gna11	7.75780118517575e-22	0.271120493087454	0.563	0.415	1.44977788548564e-17
Adam10	8.00501494170496e-22	0.310235442112783	0.582	0.426	1.49597719230582e-17
Pdlim5	8.44049396131536e-22	0.324215298709776	0.569	0.412	1.57735951149061e-17
Gimap5	8.87393423405932e-22	0.56592405162044	0.31	0.178	1.65836082966101e-17
Nsd1	9.17052775650567e-22	0.424061195125511	0.601	0.452	1.71378822713578e-17
Fscn1	9.19168963029083e-22	0.220553593473551	0.487	0.32	1.71774295810875e-17
Rbfox2	1.12535700350024e-21	0.447527237807114	0.529	0.385	2.10306716814125e-17
Luc7l2	1.17825858955462e-21	0.332447106515614	0.709	0.521	2.20192965215967e-17
Mkln1	1.18006171526901e-21	0.431686167987535	0.559	0.41	2.20529933349473e-17
Cxcl9	1.24718156831189e-21	0.324311247835488	0.282	0.149	2.33073291486125e-17
Pacs1	1.52272691480101e-21	0.683011218018486	0.399	0.27	2.84567205838013e-17
Pltp	1.76429958642284e-21	0.363223758319032	0.531	0.377	3.29712306710701e-17
Gnaq	1.99579727995006e-21	0.433704727088697	0.602	0.442	3.72974595677067e-17
Zfp207	2.01531473084623e-21	0.64403343914864	0.468	0.346	3.76622016900544e-17
Gpr4	2.12063938066349e-21	0.38526419770788	0.318	0.186	3.96305087458393e-17
Leng8	2.40996446454748e-21	0.870338680063221	0.349	0.234	4.50374159134633e-17
Sptan1	2.4295641199474e-21	0.105870011577973	0.843	0.654	4.5403694273577e-17
Usp34	2.64944598731784e-21	0.426082744644053	0.597	0.449	4.95128466109957e-17
Dusp7	2.88915203049193e-21	0.568271658203831	0.372	0.243	5.39924731458332e-17
Ggnbp2	2.99536693019175e-21	0.587872253545541	0.451	0.326	5.59774171914234e-17
Vegfc	3.22564031058172e-21	-1.51664729863228	0.132	0.255	6.02807661241513e-17
Cst3	3.65962528670124e-21	0.192824290133672	0.984	0.807	6.83910773578728e-17
Nckap1	3.86772086946198e-21	0.384958583928512	0.581	0.432	7.22799676085055e-17
Tgfb1	3.94438712161558e-21	0.287429521958567	0.515	0.369	7.3712706528752e-17
Gopc	4.19610743370745e-21	0.424166950515295	0.462	0.322	7.84168557211248e-17
St3gal6	4.92093691982822e-21	0.458607347250234	0.459	0.32	9.19624691577497e-17
Tmed10	5.14502491662006e-21	0.281279861761234	0.684	0.509	9.61502256417957e-17
Arl6ip1	5.7809124634912e-21	0.278866525694119	0.589	0.442	1.08033692117723e-16
Fat4	5.83767270384999e-21	0.722757613354224	0.343	0.215	1.09094427489549e-16
Zfp280d	6.07094773731578e-21	0.762144564841723	0.43	0.308	1.13453871314957e-16
Wdr37	6.55557502579318e-21	0.822778755511703	0.329	0.209	1.22510586082023e-16
Nufip2	6.86030368614834e-21	0.535843626443193	0.481	0.355	1.2820535528674e-16
Ktn1	8.11982585240869e-21	0.166776679096986	0.656	0.495	1.51743305529814e-16
2002-03-01	8.1466388150746e-21	0.42004379560285	0.501	0.373	1.52244386176114e-16
Mef2d	8.68993350184136e-21	0.5955449127265	0.386	0.258	1.62397477282411e-16
Ncor1	8.79003823474298e-21	0.270756061972408	0.721	0.551	1.64268234530877e-16
Rps8	9.99622540736058e-21	-0.453796065504227	0.983	0.926	1.86809460412755e-16
Pnp	1.04225105867122e-20	0.319952601640631	0.498	0.358	1.94775877844477e-16
Tacc1	1.06219390279222e-20	0.28123058138284	0.694	0.531	1.9850279655381e-16
Prickle2	1.06822691078187e-20	0.897888620431806	0.321	0.2	1.99630245086916e-16
Ramp3	1.22075253332568e-20	0.776020033236337	0.25	0.132	2.28134233427902e-16
Zfand3	1.26421865894911e-20	0.333710156269049	0.563	0.421	2.3625718298441e-16
Rbm6	1.29508813321591e-20	0.564344753998267	0.478	0.349	2.42026070335389e-16
Psmb5	1.32392574410208e-20	0.322913092737944	0.534	0.399	2.47415243057797e-16
Enah	1.5025172977781e-20	0.530773208492635	0.302	0.175	2.80790432608772e-16
Cracr2b	1.60162838385699e-20	0.161330035749523	0.472	0.317	2.99312312375194e-16
Spcs2	1.70265648872897e-20	0.288224023688321	0.541	0.411	3.1819244461367e-16
Mmd	1.71965220905447e-20	0.353737665011202	0.332	0.194	3.213686048281e-16
Rplp2	1.78995221510868e-20	-0.537613635340487	0.949	0.878	3.3450626995951e-16
Hacd4	1.89467772869561e-20	0.542805958297685	0.331	0.199	3.54077373938636e-16
Rbm5	2.09708133813784e-20	0.559681376450682	0.487	0.361	3.919025604712e-16
Cnot2	2.14644314161443e-20	0.466942969301035	0.429	0.301	4.01127294304904e-16
Lats2	2.38940677769917e-20	0.51198020037041	0.491	0.372	4.46532338616422e-16
Map4k2	2.59857586492738e-20	0.445917938003753	0.327	0.2	4.85621857637628e-16
Lncpint	3.06556418169423e-20	0.549029365327274	0.432	0.301	5.72892634275018e-16
Ctnna1	3.7371748282473e-20	0.176621514258633	0.852	0.653	6.98403231902855e-16
Ddx17	3.74168330016467e-20	0.390394582035484	0.571	0.437	6.99245775134774e-16
Ndrg1	3.92962852239293e-20	0.195691300075841	0.519	0.357	7.3436897826479e-16
Abcb1b	3.93500063579798e-20	0.236828279921148	0.393	0.254	7.35372918817927e-16
Ostf1	3.9402920272727e-20	0.178135354208551	0.748	0.57	7.36361774056722e-16
H2-Q4	4.12889854713488e-20	0.133009174767993	0.561	0.391	7.71608560488566e-16
Zfp266	4.21228624860941e-20	0.994027722881132	0.325	0.214	7.87192054140127e-16
Dnm2	4.46911863246397e-20	0.435827593281256	0.48	0.35	8.35188890034866e-16
Nrarp	4.53670518893128e-20	0.581429430935783	0.331	0.204	8.47819465707478e-16
Vti1a	4.65606242517633e-20	0.567338248499159	0.44	0.308	8.70124946016952e-16
Rps23	4.86307813927752e-20	-0.494691220492292	0.968	0.912	9.08812042668184e-16
Ddx3x	5.74106369002622e-20	0.227848807561387	0.61	0.467	1.0728899823921e-15
Ednrb	5.9705209867485e-20	0.612431109926447	0.328	0.196	1.11577096200356e-15
Gab2	6.28699452060568e-20	0.394183197302047	0.556	0.398	1.17491353601079e-15
Rab11b	7.08284696721286e-20	0.321660671093201	0.511	0.389	1.32364244123274e-15
Rpl39	7.19904100729235e-20	-0.607416312326388	0.952	0.876	1.34535678344279e-15
Grrp1	7.28666965473729e-20	0.448567912133451	0.325	0.193	1.36173282507731e-15
Manf	7.42137290670871e-20	0.352344758795901	0.498	0.36	1.38690616880572e-15
Tbx3	7.75908624132861e-20	0.777165413210352	0.303	0.18	1.45001803677949e-15
Zfp292	7.91700372124156e-20	0.663311206773917	0.42	0.303	1.47952965542562e-15
Ncald	8.46055640955765e-20	0.841559076798471	0.318	0.203	1.58110878181813e-15
Rpl13	8.58208946221753e-20	-0.494989130105234	0.984	0.932	1.60382087869921e-15
Wdr33	8.65187754682096e-20	0.550288997180238	0.474	0.34	1.6168628759499e-15
Nudcd3	1.13001212801503e-19	0.442624810426876	0.493	0.364	2.11176666483449e-15
Mrtfb	1.2297898355398e-19	0.440641289773582	0.446	0.309	2.29823124465679e-15
Bclaf1	1.25598055285941e-19	0.446817393809362	0.528	0.391	2.34717645718367e-15
Stx12	1.28256491873206e-19	0.214298311741487	0.513	0.379	2.39685732012647e-15
Skap2	1.40090721958254e-19	0.580748014172925	0.382	0.253	2.61801541195585e-15
Rpl12	1.60162471688926e-19	-0.696586107207234	0.882	0.804	2.99311627092265e-15
App	1.65743935174834e-19	0.206033215195859	0.963	0.79	3.09742266054729e-15
Pdcd10	1.79633841212847e-19	0.361143745162539	0.538	0.41	3.35699722458568e-15
Rheb	2.08483732724594e-19	0.218333566207828	0.588	0.451	3.89614399715722e-15
Dab2	2.31232032480022e-19	0.354457340442235	0.42	0.293	4.32126422298665e-15
Rac1	2.38278269462743e-19	0.200043419026975	0.813	0.624	4.45294429971974e-15
Zmiz1	2.55632688965116e-19	0.337774809307328	0.524	0.387	4.77726369138009e-15
Cnot6l	2.74829012333245e-19	0.250260087122277	0.513	0.372	5.13600458248369e-15
Cdipt	2.82347851977202e-19	0.500411044902275	0.386	0.265	5.27651665774994e-15
Phf14	2.87788199631302e-19	0.359919045779646	0.427	0.306	5.37818587470977e-15
Polr1d	2.9036947176238e-19	0.178330165082211	0.575	0.445	5.42642468829535e-15
Rps29	3.01711081170966e-19	-0.482259486938926	0.993	0.96	5.63837668492301e-15
Ndfip1	3.8305557984186e-19	0.290233861756735	0.675	0.509	7.15854267608468e-15
Nisch	3.85534504667709e-19	0.250058697883744	0.609	0.463	7.20486882323015e-15
Fnip2	4.370186372987e-19	0.76384818294381	0.332	0.219	8.1670042938381e-15
Snapc3	4.68629335030908e-19	0.972047678990248	0.302	0.193	8.75774501305761e-15
Slc43a3	5.60209084585655e-19	0.200135676930381	0.568	0.399	1.04691873727367e-14
Siah1a	5.68312000993817e-19	0.693722008191825	0.352	0.237	1.06206146745725e-14
Runx1t1	5.9155262799944e-19	0.672605328854007	0.36	0.236	1.10549355120535e-14
Csnk1a1	6.80350521524245e-19	0.219347912381011	0.714	0.546	1.27143905462451e-14
Tmem123	6.87018713769887e-19	0.150002015138247	0.53	0.386	1.28390057229316e-14
Arpc4	7.06279122763789e-19	0.281777427249632	0.48	0.352	1.31989442462097e-14
B230219D22Rik	7.11911927908578e-19	0.265881302188152	0.588	0.451	1.33042101087555e-14
Inpp5a	7.18367826349728e-19	0.323443050136663	0.424	0.297	1.34248579388237e-14
Rps15a	7.32098572021771e-19	-0.547076202205875	0.949	0.876	1.36814581139429e-14
Igfbp3	7.73041552079754e-19	0.175102158939684	0.411	0.26	1.44466005252664e-14
Lzts2	8.30647902266865e-19	0.748283542030367	0.348	0.234	1.55231479975632e-14
Sh3tc2	8.87886628569093e-19	0.907688596996028	0.25	0.14	1.65928253146992e-14
Stard13	9.06790870538698e-19	0.393845625853997	0.511	0.377	1.69461077886272e-14
Sbds	9.33443432271125e-19	0.234444505387287	0.497	0.367	1.74441908622828e-14
Actr2	9.5481306093737e-19	0.172795553880356	0.608	0.472	1.78435464827976e-14
Prrc2c	1.00800183449028e-18	0.225310377663286	0.717	0.542	1.88375382829543e-14
Rps2	1.03940488685101e-18	-0.626475942578025	0.902	0.835	1.94243985254716e-14
Arf1	1.26941767198708e-18	0.113643801219679	0.763	0.588	2.37228774540946e-14
Pum1	1.28068433054586e-18	0.359107139363013	0.521	0.394	2.3933428769241e-14
Tbc1d5	1.32093821809094e-18	0.608479446812275	0.459	0.332	2.46856934196834e-14
Tmem128	1.51475578321271e-18	0.761022581106763	0.34	0.229	2.83077560766792e-14
Stk3	1.55166437194428e-18	0.605296230002147	0.424	0.307	2.89975037828947e-14
Smurf2	1.73768428845869e-18	0.509050296749904	0.475	0.36	3.24738439827161e-14
Rab31	1.91680512578905e-18	0.829128455651823	0.31	0.2	3.58212541907457e-14
Ldlrad3	2.27526666949078e-18	0.681770207776126	0.305	0.19	4.25201835194436e-14
Rps9	2.39001067456995e-18	-0.588846445352229	0.934	0.86	4.46645194863632e-14
Foxp1	2.62216114048396e-18	0.105124608774892	0.702	0.498	4.90029473933642e-14
Nf1	2.76501563745738e-18	0.50159222026245	0.446	0.332	5.16726122328036e-14
Pik3c2b	3.03810495499002e-18	0.481256094292042	0.361	0.236	5.67761053988535e-14
Serinc3	3.20964819939233e-18	0.157220268117679	0.921	0.714	5.99819055502439e-14
Dnajc1	3.2988605496574e-18	0.539837902012373	0.502	0.375	6.16491059519975e-14
Rreb1	3.35171298919611e-18	0.635513392030161	0.393	0.274	6.2636812342097e-14
Fubp1	3.46271852837827e-18	0.324476057234438	0.524	0.392	6.47112838583331e-14
Mylip	3.58593947126904e-18	0.381677729117916	0.416	0.296	6.70140368390759e-14
Trim24	3.669829045646e-18	0.547389369823242	0.442	0.316	6.85817652050324e-14
Ppic	3.82060439197628e-18	0.346337313782483	0.502	0.362	7.13994548772528e-14
Rps14	4.10693503801189e-18	-0.455451536294699	0.975	0.92	7.67504019903662e-14
Shisa5	4.13733649636347e-18	0.306231852985496	0.576	0.433	7.73185444440405e-14
S100a16	4.2366767729024e-18	0.108902989848552	0.787	0.586	7.91750155320001e-14
Elf2	4.40078994319518e-18	0.366039107176775	0.499	0.374	8.22419624584316e-14
Timp3	4.52891569890278e-18	0.19564956956882	0.876	0.659	8.46363765810951e-14
Rps27	4.60597713958319e-18	-0.481167283045404	0.98	0.916	8.60765007845307e-14
Plxna4	4.612521099844e-18	0.675905246878074	0.344	0.222	8.61987943138847e-14
Rasgrp2	4.89223740790361e-18	0.197233493590916	0.435	0.296	9.14261326789026e-14
Tmod3	5.41941098686058e-18	0.184004197830015	0.777	0.592	1.0127795252245e-13
Tnfrsf21	5.53173762333006e-18	0.658430717683519	0.288	0.174	1.03377112704792e-13
Rpl30	5.67973480136632e-18	-0.537700348543547	0.969	0.89	1.06142883967934e-13
Ddit4	5.73844434687261e-18	0.556982773480818	0.328	0.207	1.07240047954355e-13
Atf7ip	6.24207048293656e-18	0.518232711959584	0.453	0.339	1.16651813185118e-13
Rap1a	6.42740542634058e-18	0.189811371091868	0.736	0.567	1.20115352607453e-13
Ankhd1	6.96083744214771e-18	0.622639594031438	0.474	0.363	1.30084130118856e-13
Rnf220	7.0559088311309e-18	0.616056823873956	0.387	0.273	1.31860824236174e-13
Tnrc6c	7.75088125794306e-18	0.353737655864761	0.551	0.419	1.4484846894844e-13
Swt1	7.77655890032544e-18	0.762605785833355	0.332	0.222	1.45328332729282e-13
Scmh1	8.05755856917056e-18	0.685593043307313	0.356	0.239	1.50579654540659e-13
Map3k3	8.24108213271945e-18	0.655972306706054	0.405	0.295	1.54009342896261e-13
Dad1	8.36796970609625e-18	0.195507456682851	0.642	0.481	1.56380617867527e-13
Tmem208	8.58443433431022e-18	0.7399486401548	0.377	0.275	1.60425908839589e-13
Ndfip2	1.01766761815402e-17	0.411991958022695	0.431	0.321	1.90181724480623e-13
Srpr	1.08004565773689e-17	0.421040427451151	0.483	0.369	2.0183893251787e-13
Pik3cb	1.12327284229864e-17	0.796455964897078	0.291	0.18	2.0991722876877e-13
Stx3	1.13483982287605e-17	0.845667634344417	0.252	0.148	2.12078866099076e-13
Midn	1.15308300008502e-17	0.448561383247511	0.343	0.228	2.15488151055889e-13
Rabep1	1.15626875637646e-17	0.493075176538278	0.442	0.322	2.16083505191633e-13
Utrn	1.16840204662806e-17	0.138243209628234	0.813	0.619	2.18350974473852e-13
Srgap1	1.18195255922184e-17	0.882687745157763	0.288	0.179	2.20883294267377e-13
Rasa1	1.21063787989791e-17	0.516578609309916	0.447	0.331	2.26244006995322e-13
Schip1	1.26844933420942e-17	0.550315760126674	0.385	0.259	2.37047811577057e-13
Cdc42bpb	1.28594872477778e-17	0.227673011564243	0.487	0.353	2.40318097686471e-13
Rap1gds1	1.30338611977172e-17	0.419727029394313	0.454	0.328	2.43576798062939e-13
Rps10	1.40505081682944e-17	-0.491208889395133	0.954	0.883	2.62575896649086e-13
Rps25	1.47876130940623e-17	-0.560627156706292	0.943	0.865	2.76350913501837e-13
Pnrc1	1.55552059647958e-17	0.19667668500175	0.619	0.475	2.90695689070105e-13
Xrn1	1.59178557452442e-17	0.679978107120099	0.422	0.312	2.97472888167123e-13
Rbm26	1.64388525823963e-17	0.572078717077428	0.43	0.32	3.07209277059822e-13
Rps12	1.91639307078083e-17	-0.548736009651851	0.98	0.92	3.58135537067521e-13
Vgll4	2.12087347950592e-17	0.484178527547998	0.438	0.324	3.96348835850066e-13
Clk4	2.13496241376007e-17	0.953058142857426	0.31	0.207	3.98981775883482e-13
Herpud1	2.14929480578122e-17	0.580889326891353	0.41	0.303	4.01660213304394e-13
Crebbp	2.17232388721997e-17	0.345687181120201	0.574	0.441	4.05963888043668e-13
Psmb9	2.19878996427106e-17	0.189630682457142	0.53	0.385	4.10909868522975e-13
Sfswap	2.21861194114299e-17	0.673144766786558	0.375	0.271	4.14614199560801e-13
Lrrk2	2.27125233089091e-17	0.794911424370392	0.295	0.189	4.24451635596893e-13
Nbea	2.4870624901048e-17	0.411863938504909	0.466	0.34	4.64782238150786e-13
Nsd3	2.74210105492517e-17	0.402754891039074	0.486	0.364	5.12443845144416e-13
Sugt1	2.85819322530734e-17	0.342860671340705	0.476	0.358	5.34139149945436e-13
Actn4	2.87202449089862e-17	0.102148870163449	0.809	0.609	5.36723936859134e-13
Eif4ebp2	3.0872670640635e-17	0.201774307544979	0.555	0.423	5.76948468932186e-13
Fam193a	3.1236355859237e-17	0.560117279677923	0.397	0.29	5.8374501829742e-13
Rtl8b	3.32836543700101e-17	0.323243238567973	0.376	0.257	6.22004932866749e-13
Fmnl2	3.34105373306028e-17	0.566543199410442	0.375	0.256	6.24376121634305e-13
Tmcc1	3.4634889177228e-17	0.347297814061415	0.489	0.358	6.47256808944038e-13
Klhl6	3.46792947310334e-17	0.635460516437846	0.299	0.19	6.48086659933552e-13
Pcnx	3.74303153241674e-17	0.64681909246258	0.401	0.295	6.99497732778041e-13
Kmt2c	3.74463142216202e-17	0.479821319104043	0.509	0.39	6.99796720173639e-13
Eif2s2	3.90832787969549e-17	0.136927339213428	0.636	0.498	7.30388314157494e-13
Fus	4.21718580650462e-17	0.240279425726689	0.763	0.596	7.88107683519584e-13
Tbk1	4.33413935148701e-17	0.811842496916071	0.329	0.227	8.09963962005892e-13
Rab14	4.50022037505454e-17	0.217088304367058	0.653	0.508	8.41001183690192e-13
Ifnar2	4.64010109945354e-17	0.394940889846668	0.535	0.416	8.67142093465877e-13
Rapgef6	4.75778432552651e-17	0.529690289147828	0.409	0.299	8.89134734754394e-13
Fbxl17	4.91385217488089e-17	0.435040162809114	0.491	0.371	9.18300694441741e-13
Arhgap28	4.96150888788927e-17	0.658597769460387	0.283	0.179	9.27206780968747e-13
Exoc6b	5.13446279276114e-17	0.409685354459177	0.481	0.361	9.59528406711201e-13
Top2b	5.14754439368414e-17	0.264581274129636	0.537	0.403	9.61973096291692e-13
Zfp407	5.3546719293804e-17	0.723225594227244	0.352	0.246	1.00068109016261e-12
Card10	6.43015514769975e-17	0.492473132262699	0.318	0.207	1.20166739400213e-12
Slc38a2	6.65476149764665e-17	0.513970137662471	0.478	0.36	1.24364182868021e-12
Scarf1	6.90476764903513e-17	0.728512888850261	0.301	0.195	1.29036297825169e-12
Itsn2	7.17037568143746e-17	0.233491795799138	0.593	0.455	1.33999980734703e-12
Rpl37	7.45471773678602e-17	-0.475074114016381	0.978	0.917	1.39313765065057e-12
Arhgef7	7.78948236509585e-17	0.326375324342012	0.403	0.282	1.45569846438911e-12
Hnrnpl	7.81850679606837e-17	0.389265419381476	0.517	0.401	1.46112255004926e-12
Ywhaq	9.57245631848126e-17	0.106711917075175	0.76	0.598	1.78890063679778e-12
1700025G04Rik	9.61441607320049e-17	0.387629082045599	0.451	0.325	1.79674207575971e-12
Uhrf2	9.62565894326446e-17	0.571766771856008	0.424	0.317	1.79884314331726e-12
Btg3	1.01424080828233e-16	0.343423888751406	0.433	0.314	1.89541322251802e-12
Pdlim1	1.06455503677576e-16	0.259930695314631	0.55	0.413	1.98944045272654e-12
Flt4	1.08245288481773e-16	0.491263120736805	0.273	0.165	2.02288795114738e-12
Fyn	1.10372980597677e-16	0.263571698754016	0.601	0.459	2.06265026140938e-12
Rpl28	1.15647849034472e-16	-0.492575846321521	0.97	0.907	2.16122700275622e-12
Clec2d	1.17623572763843e-16	0.146318406738594	0.721	0.536	2.1981493278107e-12
Rnf169	1.18949288128279e-16	0.690002463122008	0.362	0.255	2.22292429654129e-12
Hmg20b	1.23071791483048e-16	0.182903370945862	0.491	0.365	2.29996563923519e-12
Camk2g	1.27109633981248e-16	0.897306802025863	0.275	0.176	2.37542483984157e-12
Heg1	1.27129827396329e-16	0.117859013959104	0.769	0.554	2.3758022143826e-12
Sorbs3	1.29323870339308e-16	0.353845453334541	0.381	0.263	2.416804488901e-12
Ttc14	1.30328086690331e-16	0.641478566532162	0.422	0.322	2.4355712840689e-12
1810026B05Rik	1.32197005068083e-16	0.499785124701569	0.418	0.313	2.47049763071234e-12
Rpl21	1.32537658518551e-16	-0.506146333596672	0.966	0.899	2.47686376239468e-12
Fkbp3	1.32861734681514e-16	0.121793104288034	0.557	0.42	2.48292009772813e-12
Gtdc1	1.32872943572896e-16	0.926587667093773	0.293	0.189	2.48312956949028e-12
Cbfa2t3	1.35147713967434e-16	0.270151276063234	0.46	0.325	2.52564047862341e-12
Magi3	1.36531617081136e-16	0.634614752389447	0.408	0.299	2.55150286001227e-12
Nktr	1.48012493695496e-16	0.469703847613751	0.455	0.342	2.76605748218142e-12
Rnf125	1.505867715068e-16	0.905761427083136	0.275	0.173	2.81416558591908e-12
Anks1	1.51135554806202e-16	0.682247625381098	0.323	0.216	2.82442124821831e-12
Rgs3	1.52909638351328e-16	0.432266124659769	0.453	0.324	2.85757532150961e-12
Apobec3	1.58776875018858e-16	0.596900835198354	0.373	0.259	2.96722224035242e-12
Cstf3	1.65079152397621e-16	0.952540552799669	0.283	0.184	3.08499920000673e-12
Foxo1	1.92969688115433e-16	0.377378036965365	0.417	0.298	3.60621753150122e-12
Tspan6	1.96228534160914e-16	0.364397935680417	0.338	0.227	3.66711884639917e-12
Zdhhc17	1.99810054624235e-16	0.74693770669866	0.323	0.222	3.7340503008177e-12
N4bp1	2.06621427250787e-16	0.470329100921671	0.385	0.275	3.86134123246271e-12
Zmynd11	2.13686774862946e-16	0.248122009082405	0.524	0.399	3.99337844863874e-12
Tmem14c	2.1851635326675e-16	0.236593663991237	0.514	0.402	4.08363360984902e-12
Map7d1	2.33791467287635e-16	0.228374961954705	0.487	0.369	4.36909494067132e-12
Rps19	2.35236028829197e-16	-0.471308539397809	0.964	0.895	4.39609090676004e-12
Acer2	2.48326006766242e-16	0.62591550748981	0.282	0.173	4.64071641444752e-12
Thoc2	2.69082339841335e-16	0.328087437586729	0.529	0.418	5.02861076695487e-12
Dync1i2	3.03473731483031e-16	0.122754894164978	0.695	0.538	5.67131709395489e-12
Psmb10	3.21485501072222e-16	0.229959169673201	0.544	0.417	6.00792104403768e-12
Braf	3.4370425418149e-16	0.609258058184137	0.388	0.28	6.42314510214369e-12
Ppp1r11	3.74167513210225e-16	0.260878353586526	0.466	0.349	6.99244248687268e-12
Ezh1	3.78101291974835e-16	0.707681680410071	0.37	0.271	7.06595694442571e-12
Bcl2	3.9326074573186e-16	0.658097391715261	0.36	0.25	7.34925681623701e-12
Rps20	3.98948878606702e-16	-0.552065735204836	0.977	0.92	7.45555664340205e-12
Irf1	4.39225551028916e-16	0.391641011666122	0.415	0.296	8.20824709762839e-12
Calm1	4.46838762395262e-16	0.156564221980764	0.975	0.859	8.35052279164266e-12
Plekhg5	4.51515758271198e-16	0.543038080095024	0.313	0.203	8.43792649057215e-12
Swap70	4.52720473160668e-16	0.477456569062626	0.373	0.261	8.46044020242656e-12
Stard9	4.62711897664773e-16	0.587144724136961	0.364	0.26	8.64715994355928e-12
Zfand5	4.85754784457581e-16	0.306624836978508	0.517	0.398	9.07778541194326e-12
Cept1	4.85777820364923e-16	0.582614173268393	0.375	0.268	9.07821590697968e-12
Aak1	5.09898858649593e-16	0.599625253778676	0.366	0.265	9.52898987044359e-12
Pakap.1	5.11928579892183e-16	0.11192472523969	0.863	0.662	9.56692130102511e-12
Cmip	5.34181363086667e-16	0.368040982580275	0.433	0.318	9.98278131336364e-12
Ctif	5.89140185663894e-16	0.83101959159024	0.29	0.192	1.10098517896868e-11
Zeb1	6.03738947631036e-16	0.172117915422067	0.709	0.523	1.12826734533288e-11
Sertad2	7.68280359397868e-16	0.420637245788039	0.368	0.263	1.43576233564274e-11
Pcbp1	7.82902524168196e-16	0.237684348015571	0.579	0.456	1.46308823716553e-11
Gle1	8.28744982630731e-16	0.747198348187296	0.279	0.183	1.54875862354031e-11
Rps15	8.7715006222065e-16	-0.437358128266824	0.965	0.908	1.63921803627795e-11
Ptma	1.03408447005516e-15	-0.51695006406604	0.971	0.906	1.93249705763908e-11
Crlf2	1.03493545745436e-15	0.393940561517278	0.349	0.241	1.9340873828907e-11
Hnrnpa0	1.11209925430025e-15	0.214591825999256	0.665	0.518	2.07829108643631e-11
Zbtb16	1.20286108434694e-15	0.638407519588064	0.337	0.229	2.24790679442756e-11
Spcs1	1.24139978703158e-15	0.24749321278889	0.518	0.403	2.31992792200463e-11
Pde4b	1.25318592760919e-15	0.606173125267702	0.357	0.25	2.34195386151606e-11
Polr2e	1.30654632015152e-15	0.162197078905231	0.457	0.343	2.44167376309917e-11
Emc7	1.33511344879177e-15	0.354089652047102	0.486	0.377	2.49506001310206e-11
Atp6v1e1	1.41211925497053e-15	0.315313618223385	0.471	0.36	2.63896846368892e-11
Nfat5	1.47902826650727e-15	0.24275212726486	0.532	0.399	2.76400802444879e-11
Sf3b1	1.53188964392241e-15	0.111283672731423	0.643	0.506	2.86279536656221e-11
Palm	1.55712243522692e-15	0.268886055293054	0.42	0.3	2.90995040695207e-11
Rpl13a	1.83641305116667e-15	-0.491979044545296	0.957	0.885	3.43188871002027e-11
Zdhhc20	2.02151724517364e-15	0.747153992013607	0.37	0.271	3.77781142778049e-11
Jak1	2.13481449138125e-15	0.226339589450589	0.617	0.482	3.98954132149328e-11
Nmi	2.16528128729965e-15	0.444778163184734	0.39	0.276	4.04647766970558e-11
Pcmtd1	2.30960227409706e-15	0.147785496505294	0.608	0.468	4.31618472983258e-11
Tpp2	2.34155818211263e-15	0.687764022721273	0.357	0.259	4.37590393073207e-11
Lgals9	2.39332129503364e-15	0.172348341507304	0.53	0.388	4.47263883615887e-11
Tapbp	2.43333036916595e-15	0.22270240756785	0.609	0.477	4.54740779389732e-11
Rpl32	2.52113853489389e-15	-0.522746795349382	0.966	0.881	4.71150369400969e-11
Zfp710	2.53117381699524e-15	0.695061159610788	0.335	0.235	4.73025762920071e-11
Tmem184b	2.60559855970069e-15	0.49996995286401	0.406	0.302	4.86934258836865e-11
Arf6	2.83363793906929e-15	0.435802786100317	0.36	0.252	5.29550258053269e-11
Ctso	2.91170650360856e-15	0.732123620665451	0.329	0.23	5.44139711394368e-11
E130102H24Rik	3.0711931609752e-15	1.02571221707756	0.253	0.162	5.73944577923046e-11
Irf2bpl	3.14656835180417e-15	0.429533110959044	0.394	0.286	5.88030693585164e-11
Babam2	3.21804632651863e-15	0.625390483583827	0.396	0.296	6.01388497499802e-11
Uvrag	3.22202580494138e-15	0.502591750212528	0.448	0.344	6.02132182427446e-11
Tpr	3.27698199798056e-15	0.121175183154609	0.681	0.533	6.12402395782607e-11
Tmed2	3.54967760369945e-15	0.218508410446893	0.584	0.455	6.63363750579354e-11
Atp6v0c	3.62610433645084e-15	0.128754892362492	0.685	0.534	6.77646378395933e-11
Krtcap2	3.93233684145369e-15	0.152984475752732	0.663	0.518	7.34875108930865e-11
Rps3	4.05362281190766e-15	-0.538265379450026	0.919	0.843	7.57541031089303e-11
Rps7	4.08116631343074e-15	-0.555847645811959	0.935	0.866	7.62688360653936e-11
Wdfy3	4.19394824790177e-15	0.573541761924389	0.445	0.349	7.83765048567883e-11
Rpl18a	4.19509707835449e-15	-0.458548960636702	0.963	0.894	7.83979742002887e-11
Pard3b	4.46906962422978e-15	0.250989956053386	0.54	0.4	8.35179731376061e-11
Hsd17b11	4.54538991507127e-15	0.573147055946862	0.36	0.258	8.49442467328519e-11
Lipa	4.76044449805171e-15	0.54710846715448	0.376	0.275	8.89631867795904e-11
Cttnbp2nl	4.94029699410338e-15	0.391912259146756	0.407	0.301	9.2324270225804e-11
Ctdspl2	6.08501501482278e-15	0.722096376385214	0.331	0.237	1.13716760597008e-10
Yipf4	6.19667610197295e-15	0.388648941442183	0.45	0.349	1.1580348299367e-10
Klf9	6.25338887512372e-15	0.231550394881832	0.671	0.505	1.16863331298312e-10
Tmem165	6.35427842546185e-15	0.378606008750952	0.426	0.316	1.18748755215031e-10
Dip2c	6.71481016288992e-15	0.441955791408192	0.453	0.342	1.25486372324087e-10
Rps21	6.73289438118496e-15	-0.447736566537634	0.988	0.936	1.25824330195585e-10
Cramp1l	6.98135825155625e-15	0.806937268349739	0.256	0.164	1.30467623005083e-10
Dgkd	7.11808613390253e-15	0.375828461102862	0.35	0.239	1.3302279367037e-10
Ano6	7.3332192535871e-15	0.465424592594885	0.456	0.344	1.37043201411036e-10
Atrn	7.37263616833899e-15	0.526555920480384	0.334	0.234	1.37779824713919e-10
Prpf39	7.49234625187355e-15	0.705176997501732	0.318	0.226	1.40016966755013e-10
Cdk13	8.01091463147154e-15	0.440868615996751	0.42	0.316	1.4970797263294e-10
Btg1	8.03855733494311e-15	0.227361065571371	0.573	0.43	1.50224559475417e-10
Psma1	8.61892097610258e-15	0.22931078074429	0.469	0.365	1.61070395201405e-10
Rbms2	8.76379953418409e-15	0.316697522697856	0.43	0.325	1.63777885694832e-10
Dynll1	8.95184647399493e-15	0.129865831460597	0.881	0.721	1.67292106906017e-10
Hist3h2a	9.03623247505212e-15	0.639545131350242	0.274	0.177	1.68869112493774e-10
Ino80d	9.31001830729832e-15	0.442293850203309	0.399	0.299	1.73985622126791e-10
Kdm4c	9.61730828862193e-15	0.548766503231403	0.354	0.259	1.79728257297767e-10
Helz	1.0019017095499e-14	0.590852539796432	0.349	0.249	1.87235391480685e-10
Brd4	1.07174757517589e-14	0.351386383358808	0.515	0.406	2.00288186848871e-10
Ubr2	1.09256817091724e-14	0.485950457171917	0.401	0.299	2.04179139781014e-10
St3gal1	1.10771193948384e-14	0.447342454180814	0.384	0.278	2.07009207250741e-10
Stxbp5	1.1207515711987e-14	0.686708580237965	0.327	0.23	2.09446053625612e-10
Rpl17	1.12140427921257e-14	-0.476052592779943	0.951	0.884	2.09568031699244e-10
Mrpl17	1.19668165383034e-14	0.116441474046685	0.458	0.342	2.23635867467814e-10
Rnf216	1.21351664636218e-14	0.426352918700747	0.407	0.3	2.26781990872164e-10
2610307P16Rik	1.21676050301672e-14	0.331730798836836	0.312	0.203	2.27388202803765e-10
Rpl35a	1.31061349172239e-14	-0.448634478715853	0.977	0.9	2.4492744933308e-10
Pafah1b1	1.35858633438733e-14	0.194871449518021	0.681	0.536	2.53892614170305e-10
Serinc1	1.64777505130026e-14	0.204809759509085	0.558	0.44	3.07936201586992e-10
Caml	1.67543613989064e-14	0.975216655713649	0.277	0.189	3.13105505822763e-10
Krit1	1.69632854896928e-14	0.742135196527016	0.377	0.282	3.17009879231379e-10
mt-Atp6	1.74932687974309e-14	-0.386616151722313	0.962	0.941	3.26914207286389e-10
Vapa	1.75233446826821e-14	0.291586654960749	0.525	0.419	3.27476265429964e-10
Btbd7	1.98016692829423e-14	0.306830538203853	0.509	0.391	3.70053595559626e-10
Cd47	2.02362430923629e-14	0.158248776020024	0.727	0.551	3.78174910910078e-10
Ccnl1	2.03420465246922e-14	0.596034216646009	0.351	0.256	3.80152165453447e-10
Ccnt1	2.0912493813617e-14	0.648021240568449	0.366	0.273	3.90812684388875e-10
Ilk	2.25031852603714e-14	0.283612144306255	0.513	0.411	4.20539526145821e-10
Cox5a	2.39256563713413e-14	-0.162508249729924	0.67	0.522	4.47122666267626e-10
Rplp0	2.41116609194046e-14	-0.554795766264875	0.923	0.846	4.50598719261833e-10
Rpl11	2.42920050055102e-14	-0.473818944996895	0.938	0.869	4.53968989542974e-10
Gbf1	2.51181293680188e-14	0.57128694765192	0.382	0.282	4.69407601629535e-10
Bub3	2.53102604816261e-14	0.351732471083109	0.401	0.3	4.72998147880628e-10
Ier5	2.5832804395661e-14	0.40293008729546	0.406	0.298	4.82763448546112e-10
Osbpl9	2.67372202922264e-14	0.14952776773335	0.63	0.483	4.99665172821126e-10
Arhgef1	2.98362193698357e-14	0.45451094278587	0.41	0.311	5.57579267583489e-10
Kifc3	3.61477896539973e-14	0.244390404211815	0.302	0.199	6.75529893053903e-10
Fam102b	3.65434967671106e-14	0.628819154610561	0.311	0.213	6.82924867583762e-10
Vasp	3.71032773284597e-14	0.187552948484151	0.441	0.327	6.93386046714255e-10
Ankrd11	3.79404342625644e-14	0.239939946446322	0.614	0.486	7.09030835498803e-10
Pik3r3	3.96276118890346e-14	0.842306925925534	0.267	0.171	7.40560810982278e-10
Rab10	3.9674753009733e-14	0.252206115354215	0.542	0.431	7.4144178424589e-10
Iqsec1	3.97568403609887e-14	0.561900978647068	0.305	0.21	7.42975832666157e-10
Spata6	3.98484291250481e-14	0.636144070962407	0.344	0.252	7.44687443488899e-10
Arf5	4.09896425482503e-14	0.102640212689595	0.704	0.558	7.66014439941702e-10
Dusp6	4.21602171578245e-14	0.523069961986707	0.299	0.199	7.87890138245424e-10
Cbx1	4.35330641276563e-14	0.224556641009132	0.488	0.382	8.13545902417642e-10
Hnrnph1	4.51810936819788e-14	0.308300259566173	0.586	0.472	8.4434427872882e-10
Dpm1	4.57056836296415e-14	0.393289582143645	0.417	0.319	8.5414781567074e-10
Rhobtb1	4.60736542592149e-14	0.793618056705307	0.264	0.173	8.61024450796207e-10
Psmb6	4.63850652878517e-14	0.178051158264977	0.535	0.421	8.66844100099372e-10
Hras	4.84508234578805e-14	0.11230627066134	0.432	0.323	9.05448988780871e-10
Nmt1	5.12770501316624e-14	0.309606892321454	0.444	0.341	9.58265512860507e-10
Trappc4	5.25055301396526e-14	0.423988870324008	0.361	0.267	9.81223347249827e-10
Znrd1	5.45289170236257e-14	0.325726121360692	0.39	0.291	1.01903640133752e-09
Tm2d2	5.47433442047627e-14	0.385364825786247	0.358	0.257	1.0230436164986e-09
Zfp36l2	5.55759995686968e-14	0.40067637397212	0.459	0.351	1.03860427993981e-09
Grb2	6.12166859992845e-14	0.258587777233087	0.418	0.316	1.14401742795463e-09
Fgfr2	6.4780929411421e-14	0.836184048234788	0.335	0.25	1.21062600884064e-09
Arhgap26	6.54538706199996e-14	0.305044817740357	0.375	0.263	1.22320193414655e-09
Tmem131	6.72599317895538e-14	0.364424216768902	0.387	0.29	1.25695360528318e-09
Phf20	7.22634018913092e-14	0.540394049568526	0.332	0.237	1.35045845454479e-09
Tnfaip8	7.2352101749586e-14	0.588170664581944	0.342	0.24	1.35211607749626e-09
Trip12	7.23796763388868e-14	0.330079674639817	0.495	0.394	1.35263139142112e-09
Cask	7.42256436675441e-14	0.659979453172431	0.391	0.3	1.38712882885906e-09
Zfp644	7.86431275709544e-14	0.488787191517356	0.417	0.324	1.469682768046e-09
Rab1a	7.91062215249086e-14	0.374619942774555	0.53	0.427	1.47833706785749e-09
Kcmf1	7.91271472269057e-14	0.263821071134576	0.453	0.35	1.47872812737641e-09
Unc5b	8.03360447699522e-14	0.392441245555488	0.372	0.264	1.50132000466087e-09
Gapvd1	8.2197207887795e-14	0.483175736742638	0.401	0.304	1.53610142100711e-09
Snrpb	8.39706727162533e-14	0.10772135768174	0.66	0.529	1.56924393172134e-09
Tspan4	8.49096519783405e-14	0.412233593971166	0.335	0.236	1.58679157617123e-09
Ncoa3	8.50057327403147e-14	0.420475996766454	0.423	0.326	1.588587133451e-09
Nedd4l	8.55053323610853e-14	0.616132285350375	0.344	0.25	1.59792365116396e-09
Eif2s3y	8.71208277239842e-14	0.621416263805587	0.346	0.256	1.62811402850582e-09
Mfsd14a	9.25071890194003e-14	0.48922558520145	0.32	0.229	1.72877434839455e-09
Npr1	9.27510692546656e-14	0.294856778298855	0.323	0.219	1.73333198223119e-09
Tmed9	9.40057957857754e-14	0.315946636694994	0.531	0.415	1.75678031164457e-09
Ndufaf2	9.43304791146892e-14	0.535958778540419	0.295	0.202	1.76284799369531e-09
Psmd11	9.64560181903092e-14	0.391764312847506	0.412	0.317	1.8025700679405e-09
Hectd1	1.0172360442154e-13	0.225161684204486	0.511	0.41	1.90101071942974e-09
Gng12	1.02415208947526e-13	0.294065810827458	0.448	0.342	1.91393542481136e-09
Cd274	1.02729526528636e-13	0.269201487823598	0.256	0.158	1.91980939176715e-09
Tsg101	1.08022977888796e-13	0.375672632205695	0.357	0.263	2.01873341078581e-09
Rsbn1l	1.11564008686668e-13	0.49067216638738	0.421	0.327	2.08490819433645e-09
Cyfip1	1.12110783729019e-13	0.302910828681587	0.49	0.383	2.09512632632792e-09
Lmbr1	1.14770178559939e-13	0.696366483942207	0.277	0.188	2.14482509692813e-09
Taf1d	1.15436203399806e-13	0.570236506802147	0.354	0.261	2.15727176913557e-09
Atp2b1	1.21166781167747e-13	0.183183785999285	0.541	0.423	2.26436480646286e-09
Tom1l2	1.23210704832545e-13	0.406766759789016	0.383	0.287	2.3025616519106e-09
Atrx	1.26555538235832e-13	0.117327302288198	0.716	0.564	2.36506989855123e-09
Zfp148	1.29736309067654e-13	0.504865098453203	0.452	0.356	2.42451214385631e-09
Ppp6r3	1.41896220963154e-13	0.431055963621566	0.429	0.333	2.65175657735942e-09
Vps29	1.44279965783562e-13	0.190362717513283	0.446	0.347	2.69630400056322e-09
Ubr3	1.4904055968139e-13	0.595866327735566	0.427	0.333	2.78526997932582e-09
Rps6	1.49505760396261e-13	-0.561787536260816	0.904	0.829	2.79396365028532e-09
Rb1	1.49620443640808e-13	0.569827937542559	0.383	0.289	2.79610685075943e-09
Glul	1.54633020114136e-13	-1.0444850454012	0.182	0.289	2.88978187989298e-09
Acin1	1.55226148830658e-13	0.282048612744082	0.508	0.397	2.90086626934734e-09
Asap2	1.55407495426781e-13	0.341868988184106	0.449	0.337	2.90425527453568e-09
Zfp715	1.69099392695481e-13	0.402934925064829	0.256	0.164	3.16012945069315e-09
Gsk3b	1.70679484808156e-13	0.202198150477396	0.566	0.452	3.18965821209481e-09
N4bp2l2	1.84152094595071e-13	0.334416005668802	0.444	0.342	3.44143434379269e-09
Rpl41	1.8995030243841e-13	-0.47264505243772	0.975	0.93	3.549791251969e-09
Zkscan3	1.93559680645419e-13	0.74709308033421	0.341	0.259	3.6172433119016e-09
Smg1	1.96836913779211e-13	0.455852879066423	0.421	0.323	3.67848824470589e-09
Pak1ip1	2.00551035045257e-13	0.488187329922083	0.357	0.261	3.74789774292577e-09
Rarg	2.25266963476496e-13	0.343705877858888	0.338	0.244	4.20978901344876e-09
Lrba	2.32198022378939e-13	0.422604329123337	0.36	0.263	4.33931664221761e-09
Ddx50	2.35179328906739e-13	0.354700611119494	0.442	0.348	4.39503129860914e-09
Adamts1	2.46964666198958e-13	0.510933877714009	0.368	0.267	4.61527568192613e-09
Stxbp6	2.57548565317507e-13	0.479889145109951	0.345	0.245	4.81306758865358e-09
Sppl3	2.63410505391563e-13	0.592521394439331	0.384	0.295	4.92261552475752e-09
Prrg1	2.7543909169551e-13	0.747719885608869	0.296	0.205	5.14740574560569e-09
Ccnt2	2.81676564724805e-13	0.805729149258517	0.334	0.254	5.26397164157715e-09
Pxdn	2.82307424100881e-13	0.257232581066963	0.458	0.342	5.27576114159726e-09
BC031181	2.85225015270318e-13	0.191945726805771	0.459	0.361	5.3302850853717e-09
Slc39a10	3.03135841871651e-13	0.476069984819548	0.338	0.247	5.66500261289742e-09
Sh3bgrl3	3.19195719957621e-13	-0.134692432588655	0.712	0.547	5.96512961456802e-09
Parvb	3.19718901477886e-13	0.346394635938651	0.318	0.22	5.97490683081873e-09
5031425E22Rik	3.25599421307277e-13	0.490913207336359	0.358	0.266	6.08480198539038e-09
Gm12216	3.41246206845421e-13	0.708213934216286	0.298	0.208	6.37720911352723e-09
Epc1	3.42354197349416e-13	0.541951972941918	0.377	0.285	6.39791524006589e-09
Itch	3.46443925043641e-13	0.429490179784797	0.452	0.356	6.47434407121556e-09
Tmpo	3.47755148973817e-13	0.314782396565565	0.455	0.354	6.49884822402269e-09
Ankrd12	3.62201469878599e-13	0.326637209200535	0.486	0.379	6.76882106909125e-09
Slc12a6	3.81108277581928e-13	0.545189241199829	0.403	0.312	7.12215149145108e-09
Sar1b	3.93162130273119e-13	0.335979193504492	0.369	0.274	7.34741389054405e-09
Atp11c	3.98264551902489e-13	0.668747749880068	0.336	0.246	7.44276794595372e-09
Mysm1	4.45242500137497e-13	0.666912047317728	0.345	0.257	8.32069184256955e-09
6720427I07Rik	4.50708152679065e-13	0.877131476081519	0.287	0.204	8.42283395726636e-09
Exoc5	4.57168199675174e-13	0.543480229071812	0.361	0.267	8.54355931552965e-09
Dars	4.76620387954605e-13	0.485842165179539	0.338	0.249	8.90708181009566e-09
Spry1	5.39383439874331e-13	0.334112010219936	0.343	0.235	1.00799977243715e-08
Rgs12	5.62346657939738e-13	0.443731512373503	0.253	0.163	1.05091343435778e-08
Bcl10	5.78146053898003e-13	0.313332639663423	0.368	0.269	1.08043934552459e-08
Hprt	6.03573990399606e-13	0.30763291047466	0.43	0.332	1.12795907325878e-08
Mtmr3	6.05316097970704e-13	0.465800497913818	0.377	0.284	1.13121472388765e-08
Arhgap5	6.48892735071587e-13	0.351871933831632	0.522	0.422	1.21265074330178e-08
Srrm1	6.6846416830457e-13	0.297161229349736	0.537	0.437	1.24922583772758e-08
Hook3	6.70632767644367e-13	0.366773811958359	0.51	0.406	1.25327851617379e-08
Kbtbd2	6.7210947624381e-13	0.580289623678456	0.31	0.222	1.25603818920443e-08
Eif4a2	7.07080724676887e-13	0.124736578477512	0.652	0.529	1.32139245827617e-08
Gps2	7.17018985404634e-13	0.280657121952103	0.423	0.329	1.33996507992418e-08
Jag2	7.25438408212061e-13	0.24859559897166	0.344	0.236	1.3556992972667e-08
Fzd6	7.27036477124998e-13	0.530175855556712	0.288	0.196	1.3586857684512e-08
Rab18	7.88440090817243e-13	0.124855302696675	0.488	0.382	1.47343684171926e-08
Gda	7.9083127657077e-13	0.177283681356367	0.33	0.224	1.47790548965545e-08
Tap2	8.02574710819712e-13	0.211658848545775	0.455	0.354	1.49985161957988e-08
Unc13b	8.04550417899833e-13	0.483753531418498	0.318	0.22	1.50354382097121e-08
Cdc42se2	8.27185676163607e-13	0.336420862374281	0.411	0.308	1.54584459161455e-08
Lamp2	9.12994047162415e-13	0.169133992702091	0.569	0.427	1.70620327533712e-08
Erp29	9.59075939599559e-13	0.247167166574825	0.426	0.332	1.79232111592366e-08
Plin2	9.78671913843366e-13	0.460237132944275	0.332	0.243	1.82894207259048e-08
Rpl38	9.83367553976084e-13	-0.441569505675875	0.971	0.906	1.83771728487051e-08
Hnrnph3	9.90027355130932e-13	0.257283283676871	0.435	0.335	1.85016312126869e-08
Chd1	1.00379761542892e-12	0.315967622953829	0.389	0.289	1.87589698371356e-08
Cox16	1.01390407875767e-12	0.355981531578034	0.468	0.374	1.89478394238234e-08
Rps5	1.03880715891693e-12	-0.517265086965058	0.953	0.864	1.94132281858396e-08
Snrnp48	1.06480175376655e-12	0.46601087631154	0.343	0.253	1.98990151743893e-08
Smg6	1.11887836167926e-12	0.459741550606302	0.422	0.324	2.09095988230621e-08
Actr1a	1.21720777138391e-12	0.487735812948583	0.345	0.258	2.27471788316226e-08
Myzap	1.22888764302696e-12	0.261381655625221	0.284	0.19	2.29654522728878e-08
Mbd5	1.24659590794056e-12	0.606384648804504	0.386	0.297	2.32963843275933e-08
Spred1	1.29138505002113e-12	0.259938524789687	0.442	0.34	2.41334038147949e-08
Cyp26b1	1.32466424168703e-12	0.104994840631937	0.284	0.177	2.47553253486473e-08
Rc3h1	1.34638977701375e-12	0.431154755745806	0.426	0.335	2.5161332152833e-08
Cers4	1.36757399461314e-12	0.369653887982542	0.342	0.25	2.55572228113303e-08
Thap3	1.47472118357634e-12	0.84743523441145	0.319	0.238	2.75595894786747e-08
Supt20	1.5132166740467e-12	0.6095083100325	0.313	0.232	2.82789932045847e-08
Ube2h	1.56730959238654e-12	0.449637763458187	0.447	0.358	2.92898816625196e-08
Cpsf6	1.60898897101177e-12	0.571588719982886	0.39	0.307	3.00687858902679e-08
Rpl37a	1.67737495389873e-12	-0.446165884487686	0.986	0.924	3.13467831384594e-08
Mapk1	1.68032707580769e-12	0.254898058471505	0.416	0.325	3.14019523926941e-08
Apc	1.69419306212778e-12	0.152146903317814	0.497	0.39	3.16610799450439e-08
Imp3	1.74375824118237e-12	0.242895351578811	0.471	0.373	3.25873540112161e-08
Clock	1.91408607402489e-12	0.463983730451935	0.401	0.312	3.57704405513771e-08
Rnasek	2.18846518357969e-12	0.120110366234301	0.605	0.492	4.08980373507373e-08
Rpl26	2.26832890185353e-12	-0.449172931171683	0.968	0.905	4.23905305178388e-08
Rpl27a	2.30385991595449e-12	-0.452072908357875	0.976	0.919	4.30545341093574e-08
Fbxo22	2.30948622913051e-12	0.44126369625972	0.34	0.245	4.31596786499909e-08
Laptm4a	2.55701793947202e-12	0.14588429924289	0.92	0.713	4.77855512528531e-08
Zfp638	2.71464751166429e-12	0.287627737715874	0.484	0.379	5.07313326979822e-08
Ier3ip1	2.80876956065297e-12	0.165264673646903	0.477	0.372	5.24902855494828e-08
Sik3	2.98606999502826e-12	0.477911576291911	0.416	0.318	5.58036760670882e-08
Stat3	3.06400645278357e-12	0.446526022334057	0.438	0.349	5.72601525896193e-08
Ifi27	3.25792131376099e-12	0.151892121778295	0.567	0.45	6.08840335115655e-08
Terf1	3.54515769297005e-12	0.769249338218296	0.299	0.218	6.62519069662243e-08
Tcf25	3.54932373384687e-12	0.102723353492135	0.558	0.453	6.63297619381303e-08
Rps18	3.84932112951257e-12	-0.476164182379536	0.952	0.867	7.19361132683309e-08
Wapl	3.86240826416292e-12	0.24031271695619	0.47	0.379	7.21806856406766e-08
Arhgap17	3.88185207292182e-12	0.709830668375957	0.316	0.236	7.2544051538763e-08
Snx13	4.00601720791561e-12	0.54790614847941	0.304	0.218	7.48644495815269e-08
Tln1	4.10583780799232e-12	0.101249640269141	0.673	0.542	7.67298969557605e-08
Rpl9	4.24137052322834e-12	-0.427100353066796	0.954	0.886	7.92627323380912e-08
Setx	4.86699854677251e-12	0.545224132293831	0.345	0.259	9.09544688420846e-08
Ier5l	4.92356115237201e-12	0.561851679075086	0.331	0.244	9.20115108155282e-08
Mpzl1	4.97461607143332e-12	0.362565092907524	0.366	0.266	9.2965625142946e-08
Rraga	5.02530379576054e-12	0.542553830680969	0.338	0.258	9.3912877335173e-08
Igf2r	5.04025128153660e-12	0.320304473022047	0.407	0.303	9.41922159493561e-08
Bcl6b	5.04518134641914e-12	-0.147725964200949	0.433	0.304	9.42843490018809e-08
Slc10a7	5.11390911219807e-12	0.704734923983373	0.318	0.237	9.55687334887575e-08
Gcc2	5.16312034866743e-12	0.51205772010983	0.309	0.223	9.64883930758969e-08
Ppp6c	5.40966530248915e-12	0.521546039519784	0.336	0.252	1.01095825172917e-07
Rps27a	5.71614325842313e-12	-0.459306018000562	0.961	0.884	1.06823285213411e-07
Camk2d	5.77118071305936e-12	0.30879249441538	0.501	0.393	1.07851825165653e-07
Cd59a	5.84739213672482e-12	0.384951372491738	0.288	0.194	1.09276064251113e-07
Dennd6a	5.91645714559141e-12	0.547164065793494	0.363	0.28	1.10566751136812e-07
Rnf111	6.18167742354203e-12	0.719567007193358	0.304	0.227	1.15523187691153e-07
Rpl7	6.34733111693658e-12	-0.470255771819639	0.925	0.856	1.18618923913311e-07
H2-T22	6.43060483804303e-12	0.114116492109738	0.433	0.326	1.20175143213348e-07
Frg1	6.66762506248492e-12	0.309729273583703	0.373	0.282	1.24604577167718e-07
Vim	6.77241596426224e-12	-0.886831605595091	0.746	0.685	1.26562909540133e-07
Pttg1ip	7.32313956918078e-12	0.260136982515835	0.446	0.357	1.3685483226885e-07
Rere	7.40728277224858e-12	0.316043876903149	0.505	0.414	1.38427300447781e-07
Rsad2	7.8697022980084e-12	0.11909723819119	0.306	0.203	1.47068996545181e-07
Gatad2b	8.29085114979571e-12	0.417974009458389	0.406	0.32	1.54939426287382e-07
Kmt5b	8.58561049701828e-12	0.558426678228704	0.358	0.279	1.60447888968278e-07
Rock1	8.5980052850327e-12	0.108127266577938	0.703	0.565	1.60679522766691e-07
Max	8.70249809728516e-12	0.323099878543017	0.344	0.259	1.62632284442065e-07
Myo1c	8.80559229888794e-12	0.204988573911503	0.443	0.349	1.64558908881618e-07
Rpl19	8.8975455187923e-12	-0.389496912341961	0.964	0.898	1.66277330655191e-07
Impdh1	9.13119503550636e-12	0.212765504849367	0.29	0.199	1.70643772823543e-07
Lman1	9.41331737439766e-12	0.378402602614505	0.407	0.323	1.75916075092743e-07
Rabgap1	9.5478249892743e-12	0.52710041913013	0.382	0.298	1.78429753399558e-07
Yaf2	9.86443549090635e-12	0.29955674464465	0.332	0.248	1.84346570454058e-07
Map2k5	9.91327092517683e-12	0.599078754869195	0.286	0.204	1.85259207049705e-07
Ehmt1	1.00470748557088e-11	0.529543577289828	0.375	0.29	1.87759734903486e-07
Cnbp	1.01307050542472e-11	0.10379188680875	0.705	0.568	1.89322616053771e-07
Rack1	1.06458334278988e-11	-0.515868695950305	0.889	0.8	1.98949335100572e-07
Tmem223	1.07995628348993e-11	0.348336539818309	0.338	0.256	2.01822230258599e-07
Arnt	1.08515440905489e-11	0.592441475235404	0.345	0.268	2.02793655964178e-07
Rps6ka3	1.1178634333762e-11	0.278080957321211	0.498	0.395	2.08906318429345e-07
Cwf19l2	1.11957011348501e-11	0.471467255180299	0.362	0.279	2.09225262808079e-07
Psmb2	1.12194537117066e-11	0.224000127668157	0.517	0.428	2.09669150964373e-07
Taok1	1.14124033959961e-11	0.190000506572751	0.537	0.436	2.13274994664376e-07
Klhl4	1.15864385770228e-11	0.320406686600287	0.283	0.189	2.16527364127402e-07
Fut8	1.17091219057133e-11	0.661663722639888	0.351	0.267	2.18820070173971e-07
Atp6v0a1	1.22807092708997e-11	0.665578351950192	0.273	0.193	2.29501894854573e-07
Ythdc1	1.23362217823136e-11	0.132492954818945	0.488	0.389	2.30539312667876e-07
Gstm1	1.26056007959061e-11	-0.153611951817368	0.709	0.527	2.35573467673893e-07
Rock2	1.28231549600776e-11	0.158625751201101	0.696	0.555	2.3963911989393e-07
Ppp1r10	1.39306462217561e-11	0.787910716563379	0.291	0.215	2.60335916592177e-07
Kansl1l	1.41843987477665e-11	0.639238383751936	0.323	0.239	2.65078043798261e-07
H3f3b	1.42992894528456e-11	0.139136221654516	0.945	0.761	2.67225121294779e-07
Tbc1d20	1.46517504076368e-11	0.408686840115735	0.277	0.195	2.73811911617916e-07
Erc1	1.4718921802744e-11	0.352984258648505	0.345	0.255	2.75067210649679e-07
Armc8	1.53907825670682e-11	0.727748342203253	0.278	0.199	2.8762294461337e-07
Enox2	1.5608854084667e-11	0.725343426818833	0.267	0.183	2.91698265134258e-07
Wars	1.59155614486668e-11	0.318058115524151	0.317	0.227	2.97430012352686e-07
Brd1	1.65607787605538e-11	0.42179519603995	0.383	0.301	3.0948783347723e-07
Sos2	1.71875485640432e-11	0.431504181238831	0.338	0.255	3.21200907564839e-07
Bach2	1.75952197683062e-11	0.461650450823865	0.293	0.206	3.28819467030105e-07
Rpl36	1.78876661354896e-11	-0.421622154732636	0.96	0.892	3.3428470474003e-07
Kidins220	1.7940559510161e-11	0.406123851634612	0.347	0.263	3.35273176125888e-07
Lrif1	1.8121635843937e-11	0.727713937310451	0.272	0.192	3.38657130651495e-07
Pxdc1	1.88968251236174e-11	0.330391328881458	0.299	0.208	3.53143867910163e-07
Pibf1	1.9198258297868e-11	0.775359370338392	0.275	0.197	3.58777051070557e-07
Hivep2	2.16200950221526e-11	0.327464827511924	0.452	0.354	4.04036335773987e-07
Kdm2a	2.193419664096e-11	0.305494594164124	0.453	0.369	4.09906266826261e-07
Atp6v0e	2.21349275150169e-11	0.101753282075416	0.621	0.498	4.13657525400636e-07
Triobp	2.22580086714525e-11	0.24046301072124	0.365	0.271	4.15957666052104e-07
Ss18	2.48869399371449e-11	0.625743373265488	0.305	0.227	4.65087133545364e-07
Chd9	2.55791099193168e-11	0.322853252632484	0.462	0.359	4.78022406172192e-07
Lmbrd1	2.77118689821553e-11	0.509295590227533	0.376	0.295	5.17879407538519e-07
Hmg20a	2.79600099288255e-11	0.520730297120921	0.332	0.251	5.22516665549891e-07
Sipa1	2.80579477782301e-11	0.149057762473425	0.386	0.292	5.24346928079565e-07
Sesn1	2.86712592209397e-11	0.74842311016367	0.272	0.19	5.35808492320922e-07
Rpl34	2.93330773137421e-11	-0.433614474090015	0.962	0.882	5.48176548839212e-07
Oga	2.95895823027817e-11	0.493766161500207	0.371	0.289	5.52970114074384e-07
Cog5	3.0314535740814e-11	0.716352043105247	0.326	0.246	5.66518043924333e-07
Chic2	3.17255590384361e-11	0.410035092535479	0.399	0.316	5.92887247310293e-07
Mgat2	3.1755134610385e-11	0.350687166831925	0.327	0.243	5.93439955598874e-07
Tia1	3.26351572148966e-11	0.652601586099326	0.295	0.216	6.09885818031988e-07
Fbn1	3.45967191842213e-11	-1.12319705949665	0.236	0.325	6.46543488114728e-07
Bud31	3.62354133854139e-11	0.24533377159057	0.324	0.238	6.77167405346615e-07
Vsir	3.63844230834789e-11	0.448958805453898	0.269	0.184	6.79952098584053e-07
Cox17	3.64064996450226e-11	-0.142947198290923	0.627	0.508	6.80364665366183e-07
Pola2	3.72820019618256e-11	0.474459185466193	0.263	0.181	6.96726052662596e-07
Gfod1	3.78364220254755e-11	0.405804821977721	0.295	0.204	7.07087054812087e-07
Atp2c1	3.89769340445893e-11	0.608246878128047	0.331	0.256	7.28400943425284e-07
Dido1	4.00775385127379e-11	0.649394050214918	0.307	0.231	7.48969039726046e-07
Bptf	4.19779825961385e-11	0.228182879875562	0.545	0.455	7.84484538756637e-07
Ddrgk1	4.21723655779219e-11	0.193521515030088	0.45	0.358	7.88117167920205e-07
Rbbp6	4.23080496299573e-11	0.281362553568255	0.434	0.35	7.90652831484643e-07
Rbm7	4.34437466252041e-11	0.236583489243902	0.361	0.278	8.11876736931814e-07
Capn2	4.36591211833127e-11	0.207845298571244	0.456	0.365	8.15901656673747e-07
Zfr	4.47474738626546e-11	0.275383263561415	0.495	0.397	8.36240791545288e-07
Zhx3	4.64436527823955e-11	0.507853441600185	0.371	0.284	8.67938983197407e-07
Tanc2	4.66528216511589e-11	0.340936162338533	0.352	0.26	8.71847931016857e-07
4833420G17Rik	4.67520276287589e-11	0.497903087026015	0.288	0.21	8.73701892326246e-07
Ube2k	4.86914764854359e-11	0.19953016867688	0.483	0.395	9.09946312559825e-07
Rpl10	4.89994517161597e-11	-0.50009281830071	0.901	0.815	9.15701753671593e-07
Vps13b	4.90435126956442e-11	0.522542065957673	0.386	0.308	9.16525165256199e-07
B3gnt2	4.95057349648362e-11	0.594186418102712	0.293	0.214	9.25163175022859e-07
Emc10	5.09641522407413e-11	0.300570885585118	0.407	0.315	9.52418077074973e-07
Srpk1	5.1766802172361e-11	0.524685875265369	0.273	0.192	9.67417998997082e-07
Fam219a	5.20425495821667e-11	0.545588498773328	0.327	0.247	9.72571166591531e-07
Pura	5.40857771199718e-11	0.181702095933839	0.555	0.445	1.01075500281803e-06
Adam17	5.6199021210227e-11	0.562953861284163	0.338	0.257	1.05024730837672e-06
Lbr	5.91611834264378e-11	0.193861735204163	0.385	0.288	1.10560419587327e-06
Cox5b	6.21056237771614e-11	-0.186340148155528	0.774	0.618	1.16062989714759e-06
Vps13c	6.29036611000785e-11	0.420348846273054	0.33	0.249	1.17554361863827e-06
Taok2	6.53247111588193e-11	0.376216029116622	0.351	0.268	1.22078820213602e-06
Peli2	6.55199130148286e-11	0.591157946323806	0.275	0.197	1.22443613442112e-06
Tmem30a	6.66179372922097e-11	0.204821471297047	0.53	0.433	1.24495601211681e-06
Klk8	6.92988928073455e-11	0.169901790397922	0.296	0.202	1.29505770878367e-06
Prpf6	6.9747463379813e-11	0.557518092158218	0.309	0.233	1.30344059564195e-06
Tspan14	7.20800676323909e-11	0.475336461545269	0.272	0.193	1.34703230391412e-06
Rb1cc1	7.45613689236924e-11	0.266590740169173	0.449	0.364	1.39340286244596e-06
Elavl1	7.45874903927967e-11	0.329419136177831	0.38	0.304	1.39389102046058e-06
Kmt2a	7.64247463164199e-11	0.298253040656209	0.453	0.366	1.42822565916125e-06
Cdkal1	7.68506905196433e-11	0.569701178666212	0.325	0.246	1.43618570443109e-06
Dctn3	7.7476478255485e-11	0.111219874167277	0.412	0.324	1.4478804256385e-06
Smap1	7.75610804851199e-11	0.337487546427178	0.417	0.332	1.44946147210592e-06
1110038F14Rik	7.94603112661562e-11	0.261486497024105	0.349	0.267	1.48495429694193e-06
Raph1	8.12896691819755e-11	0.260171186286329	0.472	0.372	1.51914133767276e-06
Fam222b	8.16102972867772e-11	0.681591674941426	0.259	0.185	1.52513323569529e-06
Unc45b	8.62152940983077e-11	-0.305661043398961	0.614	0.443	1.61119141610918e-06
Akr1c14	9.04194150997061e-11	-0.145262711460753	0.267	0.177	1.68975802938331e-06
Naa20	9.80385925565151e-11	0.232963273886888	0.438	0.348	1.83214521769615e-06
Tlnrd1	9.99913684986473e-11	0.498715796049636	0.292	0.21	1.86863869450272e-06
Chordc1	1.06015322357994e-10	0.430804317837803	0.304	0.227	1.98121434422619e-06
Bvht	1.06943639344994e-10	-0.17744695640431	0.373	0.271	1.99856273207924e-06
Naa16	1.14073383445988e-10	0.581992220703983	0.272	0.195	2.13180338983863e-06
Stab1	1.14780664637603e-10	-0.161275539499171	0.306	0.209	2.14502106074752e-06
Zc3h7a	1.18613215472582e-10	0.503621425140671	0.355	0.28	2.21664377075162e-06
Chd6	1.27796535433402e-10	0.280360238481874	0.413	0.324	2.38826165417941e-06
Sod1	1.28735633066359e-10	-0.150254906339304	0.664	0.54	2.40581151074411e-06
H2afz	1.29742972451062e-10	-0.140380196642465	0.612	0.487	2.42463666916544e-06
Usp15	1.34520635750029e-10	0.493364431361876	0.345	0.268	2.51392164089655e-06
Btbd9	1.50758892769366e-10	0.468137280306585	0.366	0.279	2.81738218807392e-06
Sema6d	1.54481124687682e-10	0.565268621423394	0.336	0.258	2.8869432581634e-06
Arhgef28	1.59996773135605e-10	0.536648715191204	0.259	0.178	2.99001969635819e-06
Papola	1.62499605700484e-10	0.184151143906353	0.517	0.421	3.03679263133064e-06
Rnf167	1.62888388601835e-10	0.42096859981998	0.34	0.262	3.04405820619109e-06
Cope	1.65525358007959e-10	0.29512981194676	0.424	0.343	3.09333789045274e-06
Ubl3	1.66743300622455e-10	0.238496525168916	0.48	0.386	3.11609880203245e-06
Rps13	1.75014742558605e-10	-0.457540955543853	0.928	0.836	3.27067550893521e-06
Sin3b	1.79059047710688e-10	0.259508366857479	0.351	0.271	3.34625548361734e-06
Pnn	1.81981935629147e-10	0.241533902253091	0.435	0.349	3.40087841303749e-06
Ep400	1.86084332183193e-10	0.427396622108103	0.392	0.309	3.47754399983952e-06
Angel2	1.97556869135168e-10	0.634439188864017	0.29	0.218	3.69194277039802e-06
AC149090.1	2.02858336810202e-10	0.471789149106485	0.338	0.253	3.79101659830906e-06
Rnf115	2.07295739737433e-10	0.406581609963896	0.334	0.256	3.87394278421316e-06
Mark3	2.08266995479572e-10	0.437455838538091	0.372	0.291	3.89209361152225e-06
Kcnq1ot1	2.08552344157018e-10	0.722976707574392	0.327	0.247	3.89742620760635e-06
Leprot	2.14915007493831e-10	0.181101718413162	0.392	0.307	4.01633166004472e-06
Fau	2.22098677937958e-10	-0.43556136025259	0.982	0.921	4.15058009330457e-06
Nop53	2.26120027128682e-10	-0.151074802149156	0.622	0.51	4.22573106698081e-06
Fmnl1	2.44451775980994e-10	0.270369563214609	0.251	0.17	4.56831478953281e-06
Zfp36	2.46732900387895e-10	0.551792592138387	0.258	0.18	4.61094444244897e-06
Eif4a3	2.68804832108772e-10	0.270525101347558	0.388	0.305	5.02342470244874e-06
Ube3a	2.71295295353809e-10	0.279923718145997	0.47	0.385	5.06996647957199e-06
Gm4070	2.78699395335737e-10	0.567552084588471	0.288	0.206	5.20833430003425e-06
Ythdf3	2.79336659808271e-10	0.453339910045719	0.357	0.282	5.22024349849696e-06
Tmem179b	2.81168404517705e-10	0.583865650247221	0.258	0.187	5.25447514362687e-06
Vwa1	2.88682691319482e-10	0.276017392488634	0.295	0.208	5.39490213537847e-06
9930111J21Rik2	2.95461951493722e-10	0.270442195775723	0.408	0.308	5.52159294951468e-06
Maco1	2.95504130418291e-10	0.634434965832736	0.279	0.206	5.52238118925702e-06
Igf1r	3.01135426685463e-10	0.25600332661857	0.496	0.401	5.62761885389793e-06
Rabgap1l	3.01183874697506e-10	0.565583815399842	0.364	0.283	5.628524250347e-06
Tmem87a	3.04683652276828e-10	0.712755943003993	0.256	0.184	5.69392809374936e-06
Tm9sf2	3.12741687692718e-10	0.209377685637221	0.475	0.387	5.84451665960152e-06
Uqcc3	3.20507677076731e-10	0.150731061505559	0.37	0.289	5.98964746920996e-06
Ywhaz	3.23384194764358e-10	0.119947527047222	0.66	0.533	6.04340383175633e-06
Casc3	3.28296361730498e-10	0.667160251193801	0.271	0.2	6.13520240801955e-06
Ptms	3.32582450240249e-10	-0.804691576829994	0.733	0.69	6.21530083008976e-06
Rhog	3.41267359453759e-10	0.34495231125092	0.322	0.244	6.37760441347186e-06
Yme1l1	3.42635822397817e-10	0.385408352631527	0.407	0.329	6.40317824897041e-06
Mrpl53	3.63302622761162e-10	0.131734302172623	0.334	0.254	6.78939941416059e-06
Cebpg	3.71742368316048e-10	0.199247828662575	0.388	0.309	6.94712137909031e-06
Glmp	3.78259163873025e-10	0.347233742115861	0.351	0.275	7.0689072544591e-06
Ubald2	3.80518519009417e-10	0.296890150069503	0.397	0.316	7.11113008324798e-06
Ndufb4	3.8815694224272e-10	-0.121693746878864	0.606	0.497	7.25387693663195e-06
Cops5	3.89342361842116e-10	0.461979949441371	0.284	0.212	7.27603005810547e-06
Ginm1	3.89548370334774e-10	0.348720264834475	0.356	0.279	7.27987994481625e-06
Cct6a	3.93266134755421e-10	0.246772688440851	0.434	0.353	7.3493575263093e-06
Akap10	3.93427097081928e-10	0.629981822108441	0.298	0.225	7.35236559026708e-06
Polr2g	3.94890621333653e-10	0.167901465620735	0.333	0.252	7.3797159314833e-06
Ankrd17	4.0284518843366e-10	0.321676262117885	0.452	0.37	7.52837088144824e-06
Cast	4.10191812528487e-10	0.203911509998031	0.515	0.425	7.66566459253237e-06
Stxbp3	4.26009636584655e-10	0.391889813831611	0.31	0.236	7.96126808849404e-06
Nrf1	4.36144165451122e-10	0.388093691363604	0.325	0.248	8.15066216395058e-06
Tmem205	4.5302634010543e-10	0.419659772669122	0.299	0.223	8.46615624389027e-06
Atp6v1h	4.84949280717656e-10	0.59502480671385	0.273	0.201	9.06273215805156e-06
Psma6	4.9159552018446e-10	0.21900335120193	0.458	0.379	9.18693708120719e-06
Bicral	5.00761617632157e-10	0.615310673575254	0.313	0.242	9.35823311030974e-06
Tmem256	5.0406629789224e-10	-0.117194582663792	0.587	0.478	9.41999097501019e-06
Rsbn1	5.14703327086707e-10	0.523661842909044	0.285	0.209	9.61877577659638e-06
Pcmtd2	5.21341445042952e-10	0.619994504863363	0.282	0.212	9.74282892496268e-06
Agap1	5.25418549414147e-10	0.196012297158946	0.431	0.345	9.81902185145157e-06
Shoc2	5.36451438756806e-10	0.347821915869657	0.403	0.321	1.00252044874872e-05
Smpdl3a	5.61727184296473e-10	0.121867319811393	0.499	0.393	1.04975576201325e-05
Tnrc6a	5.75348099524089e-10	0.204698743468228	0.461	0.382	1.07521052839062e-05
Dhrs7	5.79755341279831e-10	0.503327753858205	0.369	0.298	1.08344678178375e-05
Aup1	5.88821430349924e-10	0.360587173603269	0.291	0.216	1.10038948903794e-05
Emc6	5.89476071190593e-10	0.319299736536233	0.309	0.236	1.10161288184098e-05
Hsp90ab1	5.9851819163708e-10	-0.448795643072613	0.921	0.831	1.11851079653138e-05
Mcu	6.01239206869836e-10	0.580646164591886	0.292	0.216	1.12359582979835e-05
Cpd	6.08187092200002e-10	0.12734411636107	0.506	0.405	1.13658003790336e-05
Rgs5	6.22144361030971e-10	-2.71076163845444	0.28	0.337	1.16266338189468e-05
Fam133b	6.47823129959763e-10	0.444672157148942	0.299	0.224	1.21065186526881e-05
Tsnax	6.71176470346295e-10	-0.125488834569203	0.437	0.341	1.25429458778316e-05
Plscr3	7.38624927591839e-10	0.188898226863217	0.326	0.244	1.38034226468363e-05
AW554918	7.45544800425636e-10	0.611717728134869	0.349	0.278	1.39327412303543e-05
Mtf2	7.50460708215934e-10	0.772312709765355	0.262	0.192	1.40246097151394e-05
Pros1	7.81312409714207e-10	0.189524763589653	0.4	0.32	1.46011663127391e-05
Akap8l	7.89846227675731e-10	0.585698292369919	0.267	0.198	1.47606463028041e-05
Rpl14	7.99062754146806e-10	-0.481947065068844	0.906	0.815	1.49328847494955e-05
Sun1	8.15693579143516e-10	0.328902664784125	0.271	0.196	1.5243681607034e-05
Ndufb9	8.37307041491688e-10	-0.152835473851844	0.686	0.555	1.56475939913967e-05
4632427E13Rik	8.69574011902101e-10	0.780659361007642	0.312	0.247	1.62505991344265e-05
Sf3a3	8.71456843418858e-10	0.493335661765323	0.267	0.197	1.62857854898116e-05
Tial1	8.85450148954758e-10	0.499957996552529	0.329	0.261	1.65472923836665e-05
1810037I17Rik	9.04977049689487e-10	-0.146934994609059	0.604	0.491	1.69122111045971e-05
Smtn	9.20938138883765e-10	0.321422671077516	0.338	0.255	1.72104919394598e-05
Dpm3	9.85114338911668e-10	0.152641688335521	0.53	0.441	1.84098167655813e-05
Mlec	9.86132313897559e-10	0.636458356496521	0.284	0.213	1.84288406821176e-05
Taf15	9.9465110497093e-10	0.148655448013646	0.424	0.342	1.85880398496967e-05
Fam168a	1.05120077597013e-09	0.612341747076293	0.325	0.252	1.96448401013299e-05
Socs2	1.06681332209193e-09	0.256875326265224	0.422	0.331	1.99366073632541e-05
Ssr2	1.07093483118966e-09	0.275211537073256	0.384	0.305	2.00136301252725e-05
Dpp8	1.08106821194699e-09	0.205615044008896	0.377	0.297	2.02030027448654e-05
Med10	1.10434137774674e-09	0.163650997396733	0.299	0.222	2.0637931667331e-05
Tgm2	1.12932149270308e-09	-0.113822940492646	0.484	0.371	2.11047600556351e-05
Rpl23a	1.15262160290874e-09	-0.52214830522112	0.878	0.795	2.15401925151586e-05
Gpbp1l1	1.20498281675691e-09	0.527757967689808	0.277	0.205	2.25187188795532e-05
Emc3	1.31728240477774e-09	0.284013709753571	0.357	0.283	2.46173735804864e-05
Tiprl	1.35410295844617e-09	0.36555810263917	0.276	0.208	2.53054760874421e-05
Qser1	1.38634072327966e-09	0.305013218805494	0.337	0.261	2.59079354366503e-05
Ube2i	1.40675465131001e-09	0.144249306973563	0.478	0.392	2.62894309236815e-05
Fam76b	1.42432760178351e-09	0.586158371464859	0.286	0.216	2.66178342221303e-05
Tbrg1	1.52363517963159e-09	0.132601327274215	0.481	0.385	2.84736942369552e-05
Tut4	1.52729305230607e-09	0.250101294323942	0.398	0.316	2.85420525614958e-05
Arid1b	1.5404756583854e-09	0.257615242856643	0.443	0.357	2.87884091039063e-05
Tra2b	1.60968706253194e-09	0.383880454686009	0.399	0.327	3.00818318245969e-05
Rhoa	1.61910771802021e-09	0.106832176955197	0.915	0.75	3.02578850343617e-05
Peg13	1.62655755330952e-09	0.191071765758089	0.287	0.209	3.03971075562484e-05
Arid2	1.67363732985558e-09	0.477326077806908	0.353	0.283	3.12769344203411e-05
Plcg1	1.68663528070639e-09	0.144654026913752	0.352	0.272	3.1519840125841e-05
Trpc4ap	1.70469739706908e-09	0.543858953867715	0.308	0.24	3.18573849564269e-05
Psmb8	1.7128152167777e-09	-0.173200318404466	0.645	0.502	3.20090907711417e-05
Gtf2i	1.82705878001509e-09	0.180771304129475	0.447	0.368	3.4144074480922e-05
Cops6	1.91846061421404e-09	0.156107048118384	0.355	0.278	3.58521919584319e-05
Iigp1	1.9595307538327e-09	0.477827652141068	0.377	0.281	3.66197107276255e-05
Ube2n	1.9701963273867e-09	0.210149584700073	0.409	0.334	3.68190289662027e-05
Btaf1	1.9853718065708e-09	0.694639231347278	0.267	0.2	3.71026283211951e-05
Ndufs4	2.06541006752965e-09	0.211786876066376	0.464	0.383	3.85983833419942e-05
Ap2b1	2.18589096464014e-09	0.303566553814674	0.418	0.344	4.08499303471949e-05
Faf1	2.1883829086899e-09	0.447113861551948	0.368	0.299	4.08964997975969e-05
Otud4	2.19343625098205e-09	0.542836110775281	0.276	0.205	4.09909366583525e-05
Tns2	2.2976643294992e-09	0.249133767258391	0.413	0.331	4.29387509896811e-05
Rusc2	2.37505459601977e-09	0.422504648672215	0.271	0.197	4.43850202904175e-05
St7l	2.3783075767229e-09	0.671516848134959	0.252	0.183	4.44458119937975e-05
Rbm42	2.45164472614487e-09	0.147117147064538	0.386	0.312	4.58163366421953e-05
Ube4b	2.52903438691499e-09	0.679370066898854	0.278	0.214	4.72625946226673e-05
Fbxo11	2.55292561946715e-09	0.335140537927491	0.423	0.343	4.7709073976602e-05
Xbp1	2.57590825916289e-09	0.444952807070843	0.399	0.322	4.81385735472361e-05
Fkbp4	2.59144945747016e-09	0.128681787527093	0.329	0.253	4.84290074612024e-05
Brd8	2.59509058182933e-09	0.556624196354718	0.316	0.247	4.84970527932266e-05
Rpl36a	2.71087572082471e-09	-0.557353652897489	0.835	0.768	5.06608454707722e-05
Cnot3	2.76428323757357e-09	0.478368863615801	0.314	0.247	5.16589251437749e-05
Arhgef2	2.78257022775013e-09	0.154904475030609	0.437	0.359	5.20006724161945e-05
Timm10b	2.87372742849715e-09	0.128993032892969	0.466	0.385	5.37042181837547e-05
Elovl1	2.95861167508143e-09	0.488158552293672	0.276	0.208	5.52905349839219e-05
Actr10	2.97754094689463e-09	0.24836423975655	0.381	0.309	5.56442852155668e-05
S100a1	2.98406092046757e-09	-0.428503300476653	0.544	0.422	5.57661304816979e-05
Prdm2	3.02150144311182e-09	0.37621440534435	0.327	0.252	5.64658189688737e-05
Srek1	3.05288765604252e-09	0.399472520165167	0.373	0.3	5.70523645161226e-05
Cop1	3.06393936702879e-09	0.310705699592808	0.362	0.288	5.72588988910341e-05
Slc3a2	3.14050762692301e-09	0.36682900785566	0.368	0.293	5.86898065319372e-05
Psmd1	3.19362893652799e-09	0.214945622444045	0.398	0.322	5.9682537565835e-05
Ppp4r3b	3.24787044294014e-09	0.260890881723863	0.377	0.302	6.06962028376654e-05
Mgat1	3.30458195004323e-09	0.451885147678532	0.296	0.23	6.17560274824079e-05
Txndc12	3.3148307604303e-09	0.638801349236163	0.258	0.191	6.19475572509215e-05
Xaf1	3.59647811601792e-09	0.153050397510301	0.433	0.344	6.72109830321429e-05
Uty	3.59770272962746e-09	0.57889360497091	0.301	0.233	6.7233868611278e-05
Ppp2r5e	3.61068158376684e-09	0.449615447944232	0.342	0.269	6.74764174374347e-05
Asxl1	3.65846639789305e-09	0.570377288677628	0.296	0.227	6.83694200438253e-05
Ip6k1	3.70799649830255e-09	0.485202965062984	0.323	0.254	6.9295038560278e-05
Bicd2	3.7273888430461e-09	0.242365118497198	0.314	0.244	6.96574426988456e-05
Flywch1	3.74828885526796e-09	0.211633452583874	0.274	0.2	7.00480221272475e-05
Strbp	3.75472993953982e-09	0.615226671844475	0.286	0.215	7.01683931101202e-05
U2surp	3.78260827526273e-09	0.111128312359781	0.454	0.374	7.06893834481098e-05
Parp14	3.86896935157264e-09	0.11411764341822	0.421	0.328	7.23032992421895e-05
Thrap3	4.28428703576591e-09	0.117158090635615	0.482	0.4	8.00647561243933e-05
Tet3	4.31866847324957e-09	0.484884406368995	0.269	0.202	8.07072764280879e-05
Pwwp3a	4.36960352052588e-09	0.326776526771862	0.284	0.212	8.16591505915876e-05
Ahnak	4.40887535276885e-09	-0.728500148131551	0.856	0.785	8.23930625925443e-05
Rnf38	4.43960713033709e-09	0.499347439968461	0.275	0.206	8.29673780517395e-05
Ube2d2a	4.57105608049204e-09	0.125693225122929	0.495	0.416	8.54238960322352e-05
Rell1	4.6623213177978e-09	0.357222601702767	0.315	0.237	8.71294607870054e-05
Slain2	4.73719327843375e-09	0.224082321116981	0.38	0.306	8.85286679873699e-05
Ifi35	4.77416068772149e-09	0.203216339260266	0.371	0.293	8.92195149321392e-05
Rbm25	4.81487244798937e-09	0.186620286341607	0.559	0.474	8.99803363080253e-05
Cep350	4.92223289201801e-09	0.314599044887165	0.345	0.271	9.19866882860326e-05
Tead1	4.92332748562331e-09	0.380408196991024	0.353	0.28	9.20071440513285e-05
Grk5	4.9542175475499e-09	0.318374301728774	0.444	0.361	9.25844175286125e-05
Med13	4.98701073454807e-09	0.417945565973349	0.362	0.293	9.31972566072344e-05
Numa1	5.14713062339099e-09	0.358256409067151	0.366	0.297	9.61895770899308e-05
AY036118	5.16709048276987e-09	-0.440165156602554	0.979	0.952	9.65625869420034e-05
Cspp1	5.29945829166618e-09	0.641737509303915	0.273	0.206	9.90362765546575e-05
Cul1	5.51341951601249e-09	0.179997954282924	0.437	0.365	0.000103034783915241
Yif1b	5.6755342371772e-09	0.345837301604849	0.321	0.253	0.000106064383824368
Prrc2b	5.70572396896492e-09	0.132715159155556	0.465	0.387	0.000106628569532016
Pop5	5.81230542232793e-09	0.161462505094923	0.355	0.284	0.000108620363732464
Il2rg	5.84947303374395e-09	0.629537827863318	0.258	0.187	0.000109314952054607
Lypla1	5.95740066271398e-09	0.484437089020019	0.262	0.196	0.000111331903584799
Tmx3	5.98525494516495e-09	0.328771506104056	0.407	0.339	0.000111852444415243
Nup98	6.00447894496809e-09	0.638794658197327	0.303	0.239	0.000112211702523564
Rpl6	6.0271184167651e-09	-0.38903431727604	0.949	0.862	0.000112634788972506
Eef2	6.08094445563105e-09	-0.509124109367708	0.835	0.768	0.000113640689986833
Mcmbp	6.32050573003835e-09	0.513901491470203	0.323	0.258	0.000118117611082957
Git1	6.48773051093706e-09	0.195753479371663	0.316	0.243	0.000121242707788392
Rmdn1	6.48822431954719e-09	0.693201263746559	0.284	0.216	0.000121251936083698
Cenpb	6.55200736071355e-09	-1.43353099059357	0.32	0.393	0.000122443913557015
Bag3	6.66444149105046e-09	0.554762509394071	0.273	0.207	0.000124545082584751
Samhd1	6.75560862188397e-09	0.338015389611669	0.345	0.268	0.000126248813925768
Rpl8	7.64424009310261e-09	-0.401773241571769	0.949	0.863	0.000142855558859902
Osmr	7.73186834405507e-09	0.417898947283417	0.327	0.251	0.000144493155613701
Nrbp1	7.74150259503225e-09	0.107075293524927	0.384	0.315	0.000144673200495963
Rpl35	7.9193479680572e-09	-0.482787710848906	0.951	0.866	0.000147996774827053
Slc35b1	8.12970453106897e-09	0.383897113851128	0.287	0.218	0.000151927918276617
Vbp1	8.27928959406772e-09	0.398783465299601	0.314	0.247	0.000154723363933938
Mob2	8.78542692773065e-09	0.257318492267342	0.338	0.263	0.00016418205842543
Mat2b	8.87798454974879e-09	0.251087828296421	0.343	0.278	0.000165911775265705
Esco1	9.2051143612303e-09	0.493788349719102	0.28	0.212	0.000172025177182672
Ptpra	9.35659411634340e-09	0.130206514956231	0.53	0.443	0.000174856030846225
Trappc3	9.49229280126466e-09	0.206781798906727	0.297	0.23	0.000177391967870034
Zfand6	9.74210731370901e-09	0.266962387688768	0.429	0.36	0.000182060501478594
Srsf10	9.74554347792443e-09	0.262439046979597	0.388	0.318	0.000182124716515452
Rab5a	9.76454924041199e-09	0.170594254556605	0.351	0.282	0.000182479896204819
Xpr1	1.01430740785935e-08	0.660171842228372	0.279	0.214	0.000189553768380755
0610010K14Rik	1.06545142071023e-08	0.112092678517637	0.33	0.257	0.000199111561502328
Stx16	1.07785777595108e-08	0.69234629479467	0.266	0.206	0.000201430061169739
Secisbp2l	1.10503223644111e-08	0.357719864597841	0.307	0.241	0.000206508424346115
Kras	1.11368238520324e-08	-0.12018076695481	0.506	0.407	0.000208124964146782
Phip	1.13849465711417e-08	0.281923664417483	0.421	0.343	0.000212761881521496
Dctn4	1.15588576044607e-08	0.459030434142503	0.362	0.298	0.000216011930912161
Camk1d	1.17277098740513e-08	-0.708973684824234	0.865	0.817	0.000219167442126271
Erp44	1.19393192327403e-08	0.431426254052247	0.318	0.254	0.000223121997821451
Ubr1	1.21740705917445e-08	0.459957072912803	0.363	0.293	0.000227509031218522
Ncoa2	1.22928059009607e-08	0.425283495112007	0.377	0.31	0.000229727956677154
Atxn7	1.32944608295706e-08	0.542458971485996	0.314	0.249	0.000248446883983015
Ahctf1	1.36018956951136e-08	0.434762834913568	0.298	0.232	0.000254192226750283
Cuedc1	1.4084978206239e-08	0.327204337666122	0.322	0.254	0.000263220072718195
Ipo11	1.47212641085271e-08	0.366114896663192	0.294	0.223	0.000275110983660155
Rpl22	1.47419346267852e-08	-0.492327821281134	0.902	0.815	0.000275497274305363
Glg1	1.52440586461824e-08	0.261378995147811	0.443	0.367	0.000284880967979857
Grpel1	1.55147898985681e-08	0.120778778803258	0.337	0.268	0.00028994039362444
Tspan2	1.60252068399374e-08	0.121666030295181	0.315	0.231	0.000299479065424751
Aff4	1.64017480743357e-08	0.338874251266005	0.418	0.35	0.000306515868013185
Pmepa1	1.76794020978098e-08	-0.998285465955164	0.2	0.279	0.000330392666403869
Ptp4a3	1.92162479115715e-08	-0.17221191730571	0.683	0.537	0.000359113240971449
Prkx	1.9466639231234e-08	0.210140397115358	0.272	0.204	0.000363792553953301
Ndufb3	2.00490789247821e-08	-0.104002851523422	0.517	0.434	0.000374677186946328
Mdm4	2.03417812069435e-08	0.462379069567329	0.329	0.27	0.000380147207195361
Ambra1	2.3465672890405e-08	0.443759407830449	0.361	0.302	0.000438526494975888
Tmed4	2.34706702894882e-08	0.472989450790278	0.253	0.188	0.000438619886369956
Arl5b	2.35403134158834e-08	0.62063331679846	0.254	0.192	0.00043992137711603
Atp6v1g1	2.35774264760733e-08	-0.122723069935753	0.62	0.513	0.000440614945984858
Atp5j	2.43975311615763e-08	-0.16808126941966	0.913	0.781	0.000455941062347537
Vps13d	2.48005044596924e-08	0.44793389609209	0.342	0.281	0.000463471827342731
Stag2	2.59777026363827e-08	0.183674665642353	0.483	0.407	0.00048547130686872
Vamp3	2.70853781490754e-08	-0.179816235628943	0.362	0.28	0.000506171546849921
Tmem109	2.7437571004376e-08	0.186375424056005	0.386	0.314	0.000512753326929778
Setd2	2.80579145660802e-08	0.228535105465091	0.379	0.311	0.000524346307410907
Sf1	2.81766552652829e-08	0.273046986716623	0.366	0.303	0.000526565333597607
Sp1	2.81926297605707e-08	0.299153723172484	0.336	0.269	0.000526863864965546
Txndc9	2.82223351615804e-08	0.377624747400943	0.327	0.264	0.000527418999499615
Ep300	2.96907230065713e-08	0.416541921922348	0.341	0.276	0.000554860231546805
Crebrf	2.97773446114352e-08	0.157490508008389	0.39	0.316	0.0005564790160985
Tubb5	3.05259914264386e-08	-0.145569637501363	0.723	0.588	0.000570469727777285
Ndufb7	3.08110753114161e-08	-0.250924887569503	0.662	0.546	0.000575797375419745
Atp6v1a	3.16594954244061e-08	0.386875876424621	0.313	0.248	0.000591652650491302
Gtf2a2	3.2268140703857e-08	0.196931438173639	0.405	0.334	0.00060302701347368
Zzef1	3.27075155406776e-08	0.509021787187069	0.299	0.24	0.000611238050424182
Unc50	3.32634065699488e-08	0.242453854152273	0.376	0.312	0.000621626541979204
Khdc4	3.38401890808932e-08	0.582926048701018	0.29	0.23	0.000632405453543733
Psmd12	3.39061262362421e-08	0.226371488427697	0.362	0.291	0.000633637687102893
Nemf	3.41514035500788e-08	0.281981468638007	0.326	0.257	0.000638221429543872
Vps4b	3.41937606533355e-08	0.322886406418351	0.358	0.294	0.000639012999089534
Vta1	3.50382059952411e-08	0.55645929590544	0.292	0.232	0.000654793993639066
Kat6a	3.58257440264552e-08	0.131307426981284	0.434	0.357	0.000669511504366395
Sec24b	3.71871943340698e-08	0.464084693285333	0.319	0.257	0.000694954287715096
Arid1a	3.78657809627502e-08	0.253687919256724	0.401	0.334	0.000707635714631876
Arid4b	3.7929657261005e-08	0.190781039294533	0.414	0.34	0.000708829434893661
Magoh	3.90613187065137e-08	0.238432674601841	0.353	0.289	0.000729977923987329
Khdrbs1	3.91843518168987e-08	0.286775696444219	0.437	0.367	0.000732277166754202
Scaf8	3.98566939676462e-08	0.523412023907519	0.344	0.285	0.000744841896867373
Srsf1	4.00549472326267e-08	0.178173808442536	0.366	0.297	0.000748546853883328
Pet100	4.10312379343305e-08	0.100899193146563	0.368	0.299	0.000766791774516769
Ikbkb	4.20591247228746e-08	0.341725666809641	0.288	0.223	0.00078600092282108
Crk	4.26113185382763e-08	0.199529565950487	0.426	0.356	0.000796320320843308
Arfgef1	4.27645869006149e-08	0.198915587550157	0.408	0.339	0.000799184599998692
Sf3b6	4.41658457301041e-08	0.222856374530502	0.422	0.352	0.000825371325004185
Hmgb2	4.49172248150433e-08	-0.161927395152623	0.416	0.331	0.00083941309734353
Mphosph8	4.56997298729022e-08	0.125575201529828	0.298	0.226	0.000854036551864797
Dstyk	4.59606420941038e-08	0.352768165917166	0.283	0.218	0.000858912479454612
Rpl24	4.72039998402817e-08	-0.421712913198435	0.937	0.855	0.000882148349015184
Tnpo1	4.83465148088638e-08	0.381534734728056	0.366	0.303	0.000903499668748047
Ndufs6	4.84230265523547e-08	-0.424751730125112	0.493	0.404	0.000904929520210405
Csnk1e	4.88130103226504e-08	0.114356057707224	0.393	0.318	0.00091221753690969
Sys1	4.99788705866019e-08	0.274274852072325	0.356	0.29	0.000934005133522416
Chchd3	5.04987333864252e-08	0.151708836542014	0.412	0.344	0.000943720329525513
Alg14	5.09692716445034e-08	0.139245983788937	0.283	0.215	0.000952513748492479
Dcaf6	5.80605770056778e-08	0.462958476290489	0.264	0.198	0.00108503606308211
Tcf7l1	5.84942222180892e-08	0.369761842472852	0.324	0.261	0.00109314002481165
Atad2b	5.85474806822237e-08	0.438426615723292	0.348	0.284	0.0010941353189894
Fkbp1a	5.95442977783071e-08	-0.118784599115015	0.824	0.689	0.001112763836881
Fam172a	6.17375085221908e-08	0.28776967028329	0.444	0.369	0.0011537505592627
Cuta	6.38738729863424e-08	0.130122929169285	0.361	0.287	0.00119367493836877
Kctd17	6.39374740049112e-08	0.137123345867766	0.314	0.244	0.00119486351420378
Dhx15	6.59990980777171e-08	0.150935893324853	0.435	0.366	0.00123339114487638
Chd7	6.64111619998708e-08	0.171249453448283	0.291	0.221	0.00124109179545358
Rbp7	6.6869841839497e-08	-0.106685894416245	0.545	0.409	0.00124966360429652
Fnip1	6.71745103337935e-08	0.488052856778791	0.298	0.233	0.00125535724911793
Gigyf2	7.2933357324482e-08	0.372995903214974	0.352	0.289	0.00136297858167992
Nedd8	7.57527380504769e-08	-0.101677340663162	0.648	0.535	0.00141566716868731
Rnpep	7.61245134954992e-08	0.396166987439444	0.284	0.219	0.00142261490820389
Rps26	7.72959577431981e-08	-0.521867728126054	0.923	0.835	0.00144450685830489
Zfp326	7.81794250360443e-08	0.42345621140544	0.267	0.207	0.0014610170950736
Rgmb	7.9533396697437e-08	0.354135425325594	0.282	0.216	0.0014863201174817
Zfyve9	8.20931214206932e-08	0.49693777166746	0.319	0.257	0.00153415625310992
Aurkaip1	8.40640052276268e-08	0.135780655994131	0.34	0.276	0.00157098812969389
Ccdc59	8.72949929476192e-08	0.307150542216239	0.316	0.252	0.00163136882820511
Map2k1	9.09944044923772e-08	0.534432209253294	0.27	0.209	0.00170050343115355
Dnajc3	9.19889074589581e-08	0.115403938169687	0.476	0.396	0.00171908870259301
Rnf14	9.43896726199527e-08	0.111239121399715	0.306	0.238	0.00176395420192168
Rlf	9.78354394970502e-08	0.685992235661715	0.254	0.195	0.00182834869332087
Cyb5r3	9.91656074363593e-08	-1.23615102059429	0.383	0.446	0.00185320687177068
4932438A13Rik	9.96117128988362e-08	0.413483960588022	0.348	0.289	0.00186154369065345
Srp19	1.00278309261548e-07	0.206569885827942	0.391	0.326	0.00187400104347982
Utp11	1.06378167554325e-07	0.217510854237129	0.359	0.298	0.00198799519525522
Rpl3	1.06929560563215e-07	-0.500877461372267	0.882	0.781	0.00199829962780536
Wtap	1.07825572562499e-07	0.343150104520999	0.314	0.253	0.00201504430004799
Psmd6	1.13870313049273e-07	0.289266381799987	0.279	0.22	0.00212800841026481
Rps6kb1	1.16119134073943e-07	0.494833120233455	0.324	0.265	0.00217003437757384
Psmc3	1.2013329895924e-07	-0.16064900314583	0.529	0.441	0.00224505109095027
Ergic1	1.22319658335793e-07	0.557334422401499	0.284	0.225	0.0022859097749793
Agmo	1.25011924610117e-07	0.364515994818959	0.314	0.237	0.00233622284711387
Smchd1	1.27161188613845e-07	0.266529510740596	0.398	0.33	0.00237638829281554
Abcc5	1.34540804626232e-07	0.560212112245604	0.269	0.21	0.00251429855685503
Nsmce1	1.41545354756196e-07	0.118660763987877	0.274	0.209	0.00264519958968379
Trim12a	1.44158302116163e-07	0.169737393711686	0.347	0.277	0.00269403034994685
Mydgf	1.5242305280205e-07	0.438550279650575	0.318	0.263	0.00284848201076471
Ago3	1.53903974256401e-07	0.669554573605213	0.299	0.243	0.00287615747090362
Babam1	1.61054157705748e-07	0.39004659555312	0.282	0.223	0.00300978009920501
Klhl5	1.6519341314131e-07	0.210040714384955	0.327	0.261	0.00308713450478479
Synj1	1.69856649194185e-07	0.570271420775232	0.265	0.204	0.00317428106014093
Trim47	1.734506532392e-07	0.177866155461649	0.374	0.303	0.00324144580773417
Aamp	1.76029356037239e-07	0.247125347516991	0.358	0.297	0.00328963660562393
Cd9	1.84414830194817e-07	-0.426399262239771	0.638	0.49	0.00344634434668074
Acbd3	1.86556834645292e-07	0.418942336000736	0.307	0.248	0.00348637412585123
Ogt	1.87545415130466e-07	0.312567728396974	0.421	0.35	0.00350484871795816
Cald1	1.89445698266458e-07	-0.261101944128955	0.738	0.572	0.00354036120920358
Dhx36	1.92343811785878e-07	0.472816111232548	0.318	0.263	0.00359452115465448
Atox1	1.93936397998649e-07	-0.190288346180881	0.791	0.647	0.00362428340579874
Cggbp1	2.02805414911335e-07	0.243075333837414	0.369	0.306	0.00379002759386303
Stx8	2.03949182741488e-07	0.258570634079095	0.347	0.285	0.00381140232707292
Tgfb1i1	2.06318521858142e-07	0.397365193392001	0.318	0.259	0.00385568053648496
Ddx18	2.12535322958175e-07	0.233221497797124	0.322	0.256	0.00397186011544237
Slc44a2	2.12652196931224e-07	0.406432360627129	0.296	0.235	0.00397404425625072
D8Ertd738e	2.1599096289394e-07	-0.202413119263528	0.641	0.525	0.00403643911456195
Mia3	2.17077077792651e-07	0.312757939961931	0.349	0.285	0.00405673642978906
Lrp5	2.23241938780294e-07	0.530464525188679	0.299	0.238	0.00417194535192613
Flii	2.25617149873012e-07	0.14637411545167	0.36	0.294	0.00421633329682685
Psmc6	2.26895697587175e-07	0.184965582739706	0.446	0.382	0.00424022679650912
Lasp1	2.28543322232612e-07	0.183221475922753	0.429	0.364	0.00427101760588305
Phactr1	2.30514015397562e-07	0.542755807554807	0.269	0.21	0.00430784591974964
Ppp3cb	2.31516017024975e-07	0.369494370165877	0.339	0.281	0.00432657132616274
Pkd2	2.31931020386126e-07	0.212886288338179	0.395	0.322	0.00433432690897592
Pias1	2.37406361972989e-07	0.404785972305966	0.349	0.289	0.00443665009255122
Luc7l	2.43659787265654e-07	0.288631941848124	0.294	0.234	0.00455351410442055
Prpf8	2.46060228683967e-07	0.337945328806896	0.366	0.306	0.00459837355364598
Hmox2	2.48766739519141e-07	0.36312391710149	0.331	0.267	0.00464895282813371
Zbtb7a	2.65498805065398e-07	0.295658838876174	0.399	0.336	0.00496164166906216
Pxk	2.65742494642161e-07	0.268676554460428	0.278	0.217	0.00496619573987271
Pank2	2.70377382590964e-07	0.390835881534276	0.271	0.213	0.00505281252585993
Tuba1b	2.76242239500075e-07	-0.180637581973909	0.736	0.596	0.00516241497177739
Apoe	2.77144698943452e-07	-1.92792967393197	0.594	0.442	0.00517928013385523
Ist1	2.77891305415059e-07	0.264738704410975	0.271	0.213	0.00519323271559663
Btbd1	2.79022344267187e-07	0.298939662700592	0.353	0.295	0.00521436956966518
Uqcrb	2.8125180540312e-07	-0.278782697023662	0.795	0.66	0.0052560337393735
Cox7a2	2.92021479409751e-07	-0.205197323762175	0.831	0.688	0.00545729740720943
Camk2n1	2.97851507439944e-07	-1.21690526553212	0.182	0.25	0.00556624897103767
Fam76a	3.03219901659702e-07	0.177880821704286	0.342	0.284	0.00566657352221651
M6pr	3.03348752122823e-07	0.369748678846271	0.293	0.233	0.00566898147967132
Uimc1	3.06681253431164e-07	0.531177612167131	0.286	0.231	0.00573125926412159
Zmym5	3.09872580813267e-07	0.335302776949665	0.282	0.224	0.00579089879023834
Cers5	3.15060656406551e-07	0.27026522107467	0.325	0.267	0.00588785354692563
Larp4b	3.20195338397152e-07	0.206372828742646	0.351	0.287	0.00598381048396597
Scaper	3.21802000585488e-07	0.477743029779009	0.29	0.229	0.0060138357869416
Ppfibp1	3.41716078682938e-07	-0.115543678514536	0.449	0.372	0.00638599007842674
Dbnl	3.52545119631672e-07	0.34689543563498	0.263	0.204	0.00658836319567669
Pcdh19	3.55704773745097e-07	0.226646697853554	0.342	0.265	0.00664741081174838
Osbpl8	3.60621813077735e-07	0.320926118236818	0.315	0.253	0.00673930044279672
Arhgdia	3.66406238964427e-07	-0.108255412188652	0.688	0.57	0.0068473997937672
Dusp16	3.67046915861127e-07	0.504129784346373	0.288	0.228	0.00685937276361275
Mtpn	3.77556056129314e-07	0.198005200797808	0.385	0.324	0.00705576757694462
Anp32b	3.98444311261436e-07	-1.0242931779928	0.359	0.429	0.00744612728885372
Flna	4.0495722447763e-07	-0.740505550857804	0.256	0.338	0.00756784061103796
Ncoa6	4.06513142964814e-07	0.653341546459007	0.278	0.227	0.00759691761572644
Lamtor3	4.10479795673369e-07	0.171925781200159	0.319	0.259	0.00767104642154392
Kif13b	4.20537828205351e-07	0.374742378236895	0.284	0.224	0.0078590109335016
Ubxn4	4.44284518944283e-07	0.186596333698306	0.435	0.37	0.00830278909003076
Mon2	4.47133255852527e-07	0.485567909930216	0.271	0.213	0.00835602628537202
Wsb1	4.57693353729912e-07	0.324809242320107	0.303	0.246	0.0085533733945046
Tor1aip2	4.65091717257803e-07	0.423002278193483	0.294	0.235	0.00869163401211382
Lims1	4.72076468222664e-07	0.136828854065954	0.526	0.443	0.00882216503814514
Eno1	4.73710931335722e-07	0.106102857501848	0.338	0.274	0.00885270988480197
mt-Co2	4.90314835620617e-07	-0.252674296510043	0.956	0.926	0.0091630036480781
Trp53	4.95777595796774e-07	0.342724652944288	0.332	0.272	0.00926509171025012
Sel1l	4.99526750513676e-07	0.602301033435141	0.283	0.229	0.00933515591359958
Phc2	5.07194731217786e-07	0.126883738839083	0.364	0.297	0.00947845513699798
Rps11	5.18322813513321e-07	-0.399554862428824	0.951	0.89	0.00968641673893695
Grcc10	5.21660817910752e-07	-0.11829877603158	0.638	0.534	0.00974879736511614
Tcn2	5.2251430788918e-07	0.347673454550172	0.31	0.251	0.00976474738583299
Drg1	5.3491747400078e-07	0.285499525283254	0.332	0.276	0.00999653775412658
Gls	5.62414849759863e-07	0.110939362982591	0.469	0.398	0.0105104087123123
Acap2	5.80737999077849e-07	0.236489285943924	0.436	0.369	0.0108528317267669
Trappc8	5.89965155345994e-07	0.405464516551661	0.322	0.266	0.0110252688231059
Atp9a	5.90830640189966e-07	0.360588348766398	0.282	0.223	0.0110414430038701
Phc3	5.91727360387788e-07	0.544282245554602	0.28	0.227	0.011058200910927
Zfx	5.92864422433432e-07	0.596961942903647	0.284	0.232	0.011079450326436
Bet1	6.34309136926679e-07	0.305552173849065	0.284	0.227	0.0118539691508858
Parp4	6.35724172236009e-07	0.37025878253346	0.304	0.25	0.0118804133307465
Ppp1ca	6.44886104297905e-07	-0.106408836881659	0.56	0.469	0.0120516315171192
Nae1	6.60215172521003e-07	0.304403477153315	0.307	0.253	0.0123381011440725
Lrrfip1	6.97165013911364e-07	0.174235995442683	0.355	0.29	0.0130286197799756
Usp32	7.16324311422598e-07	0.627950470592098	0.262	0.209	0.0133866687318655
Uba52	7.6199186044243e-07	-0.467556768656286	0.958	0.887	0.0142401038879481
Mtus1	7.62835202094548e-07	0.167098926722151	0.37	0.305	0.0142558642567429
Emc2	7.89200120921385e-07	0.175554916373907	0.302	0.245	0.0147485718597788
Ralgapb	7.9517203162699e-07	0.465659080112095	0.274	0.222	0.0148601749270452
Efcab14	7.95342302317841e-07	0.266225110292961	0.33	0.272	0.0148633569457158
Smdt1	8.00480324948462e-07	-0.169546396592091	0.643	0.555	0.0149593763126368
Dnm1l	8.25487776186013e-07	0.465930227364948	0.281	0.226	0.0154267155613642
Ppp2r2d	8.37589512982084e-07	0.247803808741891	0.308	0.251	0.0156528728186092
2006-03-01	8.40711629666946e-07	0.255326703637655	0.301	0.246	0.0157112189352159
Cnih4	8.43256883418078e-07	0.107801404544799	0.358	0.299	0.015758784637317
Sem1	8.5072591347518e-07	-0.130383512376381	0.85	0.7	0.0158983658710242
Bag1	8.74109634815155e-07	-1.15873115069204	0.304	0.384	0.0163353608554256
Kdm1a	8.91728726575813e-07	0.216465630379136	0.327	0.269	0.0166646264422488
Tm2d1	8.93872750193034e-07	0.33145393060403	0.338	0.282	0.0167046939556074
Ptges3	9.3315671340548e-07	-0.118120770065105	0.586	0.496	0.0174388326601216
Zranb2	9.47054707298288e-07	0.253147347075406	0.387	0.333	0.0176985583699904
Emg1	9.49035107927613e-07	0.196449068543874	0.365	0.311	0.0177355680969512
Ywhah	9.60173014423404e-07	-0.215914773375115	0.589	0.49	0.0179437132935446
Akap8	1.00701384878374e-06	0.291068101693919	0.277	0.22	0.0188190748060705
Hsbp1	1.0212031137702e-06	-0.215743909570371	0.52	0.429	0.0190842437901376
Tlk2	1.03927353026185e-06	0.430804941257281	0.316	0.264	0.0194219437335334
Stk38	1.06424689404867e-06	0.431974582824846	0.319	0.267	0.0198886459559816
Arid4a	1.06445455425754e-06	0.128216012451728	0.366	0.302	0.0198925267099649
Rin2	1.08519391400948e-06	0.27247640560209	0.328	0.269	0.0202801038650092
Lmo2	1.09979879056589e-06	0.132715724010212	0.301	0.237	0.0205530397980953
Sec63	1.10162206311397e-06	0.188254395228408	0.432	0.363	0.020587113115474
Zfp871	1.13276908595811e-06	0.479700363210575	0.297	0.245	0.0211691886783851
1810013L24Rik	1.13373151206443e-06	0.415964314224018	0.262	0.207	0.0211871744974601
Degs1	1.13629672286909e-06	0.401499632156051	0.339	0.289	0.0212351131569775
Ndufb8	1.1411047970795e-06	-0.256797563306021	0.568	0.489	0.0213249664478218
2005-03-01	1.15498233383277e-06	0.198743346578609	0.312	0.257	0.0215843098546668
Atp6v1f	1.17904854007702e-06	-0.166429472835885	0.543	0.461	0.0220340591169593
Cdc37l1	1.2001144555661e-06	0.386270421155218	0.321	0.27	0.0224277389456194
mt-Cytb	1.22348540538144e-06	-0.295305308947309	0.934	0.911	0.0228644952557684
Mark2	1.2285424596909e-06	0.305281696287485	0.333	0.28	0.0229590014867036
Marf1	1.23654121458332e-06	0.224964795372317	0.357	0.301	0.023108482218133
Hmbox1	1.33327279673338e-06	0.554734932145253	0.258	0.206	0.0249162020253533
Pcmt1	1.38079826589658e-06	0.205323096696755	0.344	0.29	0.0258043579930752
Rab5c	1.4000926303458e-06	-0.191733619196126	0.511	0.431	0.0261649310759023
Sh3glb1	1.41638209789266e-06	-0.127077439678416	0.854	0.708	0.026469348645418
Arl8a	1.41928407236698e-06	0.442070222822411	0.279	0.228	0.0265235807443942
Atp5c1	1.48937715331839e-06	-0.321753639759304	0.629	0.52	0.027833480241214
Col4a3bp	1.49630948615533e-06	0.14811714948199	0.346	0.281	0.0279630316772708
Dctn6	1.6625268926406e-06	0.35667551175061	0.316	0.265	0.0310693025696676
Cisd2	1.77593203476662e-06	0.512955166527203	0.27	0.221	0.0331886178657187
Fto	1.79866268601868e-06	0.373790224475096	0.346	0.291	0.0336134082763171
Pigp	1.8192708364684e-06	0.338471217692953	0.289	0.234	0.0339985333919214
Ggps1	1.83038888993254e-06	0.506068938974876	0.306	0.256	0.0342063075750593
Sike1	1.8443384920565e-06	0.47482541342594	0.262	0.21	0.0344669977395518
Bcas3	1.87682556469567e-06	0.479033909366526	0.321	0.264	0.0350741161530327
Pde8a	1.89211556681556e-06	0.213771748028196	0.29	0.231	0.0353598557126492
Map2k4	1.92706962909528e-06	0.401228487314135	0.282	0.231	0.0360130772285326
Unc119b	1.94106616301142e-06	0.316069509062991	0.252	0.198	0.0362746444543575
Nfia	1.94758153063257e-06	-0.102085401365045	0.74	0.557	0.0363964036444615
Etv6	1.98255951835624e-06	0.147933072607818	0.429	0.364	0.0370500722790414
Ssna1	2.04354861973147e-06	0.204376244935773	0.311	0.256	0.0381898366055418
Tpst1	2.04542647913899e-06	0.104379333688555	0.316	0.252	0.0382249300421495
Sacm1l	2.06616161854072e-06	0.360320422593096	0.282	0.228	0.038612428327289
Creb1	2.08876602234445e-06	0.215623686470613	0.358	0.305	0.0390348594255731
Pcif1	2.09164318652398e-06	0.247947769542413	0.281	0.227	0.0390886278697601
Clasp1	2.1158851755456e-06	0.355161912767061	0.29	0.237	0.0395416621605962
Psmc2	2.11799316281668e-06	0.122423429810843	0.35	0.296	0.0395810562267181
Rpl10a	2.20196162761979e-06	-0.496637007514931	0.84	0.766	0.0411502588969586
Hjurp	2.20622325259951e-06	0.397684876006577	0.26	0.21	0.0412299001445796
Arhgap23	2.26420393524972e-06	0.229897418950965	0.308	0.251	0.0423134431419468
Aff1	2.28151146642709e-06	0.466137755894898	0.29	0.242	0.0426368862845894
Phf5a	2.32745077079849e-06	0.171847624449538	0.283	0.233	0.0434954000046822
Faf2	2.32784839081122e-06	0.509967475021646	0.254	0.203	0.04350283072748
Trip11	2.3634589871483e-06	0.302897991666165	0.362	0.308	0.0441683215518274
Ubap2	2.50570771550957e-06	0.224093028795778	0.275	0.217	0.0468266657874428
Dnajc8	2.52875158097382e-06	-0.100747692174286	0.532	0.462	0.0472573095452387
Nr1h2	2.53617218731159e-06	0.186385199173901	0.28	0.227	0.0473959858364789
Gas6	2.56839190921672e-06	-0.137817817580755	0.647	0.529	0.0479981079994421
Ppp2r2a	2.62005361693975e-06	0.17308158159054	0.373	0.318	0.0489635619933701
Rpl4	2.628436305377e-06	-0.529635309367778	0.79	0.712	0.0491202176748853
Mrpl43	2.70865552914716e-06	0.178874804341126	0.267	0.213	0.0506193545287022
Klhl9	2.71220175552817e-06	0.321448693789937	0.287	0.233	0.0506856264073105
Tsc22d2	2.785455825543e-06	0.500205204591089	0.295	0.243	0.0520545984677476
U2af2	2.78969680655506e-06	0.153905491133588	0.323	0.264	0.0521338539209009
Zmym2	2.89923087844058e-06	0.354398714177393	0.275	0.223	0.0541808266562975
Fbxw11	2.91733833595017e-06	0.366255179190675	0.315	0.267	0.0545192188222367
mt-Co1	2.98765073122164e-06	-0.160257199589585	0.955	0.946	0.05583321686507
Lcor	3.07290218054643e-06	0.528534639961055	0.306	0.258	0.0574263959500517
Lonp2	3.0786893258035e-06	0.420516712061729	0.291	0.242	0.0575345461206158
Ubl5	3.11726190914966e-06	-0.114699196504155	0.71	0.597	0.0582553905581889
Crebzf	3.14134568685017e-06	0.488837535729268	0.27	0.22	0.0587054681958561
Nbr1	3.2182278637974e-06	0.266633524223476	0.342	0.287	0.0601422423186459
Kif2a	3.23207831212778e-06	0.174837562711405	0.291	0.235	0.060401079497044
Brd9	3.24261262288476e-06	0.179408685354794	0.339	0.29	0.0605979446964703
Rpn1	3.26129883249315e-06	0.186079446957678	0.352	0.298	0.0609471525816321
Atxn2l	3.33775836245147e-06	0.365893250614992	0.272	0.222	0.062376028277493
Med13l	3.43256966251214e-06	0.421778864539735	0.34	0.292	0.0641478618530268
Aph1a	3.51497634522263e-06	0.182213815637593	0.28	0.227	0.0656878779395206
Dennd1a	3.51697592644658e-06	0.230487194230177	0.401	0.343	0.0657252461134336
Ndufv2	3.56244953602572e-06	-0.240833524902234	0.465	0.397	0.0665750569292487
Ap3b1	3.6117890795493e-06	0.372309770206558	0.334	0.285	0.0674971143186173
Wdr82	3.6242067153622e-06	0.483321700228845	0.271	0.219	0.0677291750966889
Psmd13	3.70198267731995e-06	0.26197630943731	0.321	0.272	0.0691826522737552
Ufl1	3.80992125986653e-06	0.353550282637466	0.261	0.21	0.0711998085043857
Pfdn6	3.84261307471586e-06	0.120664505589796	0.307	0.257	0.0718107531402899
Mif	3.95505776478913e-06	-0.233484457732845	0.491	0.41	0.0739121195083793
Zfc3h1	3.96307542506949e-06	0.367192428292951	0.303	0.254	0.0740619535436985
Psmc1	4.02755389627245e-06	-0.115355771945269	0.416	0.351	0.0752669272135395
Copb1	4.03144544163224e-06	0.302674012974476	0.362	0.307	0.0753396524132233
Mycbp2	4.1758060927616e-06	0.168142433174219	0.489	0.417	0.0780374642615287
Rps17	4.18372785998085e-06	-0.405885571085932	0.914	0.831	0.0781855062473222
Selenom	4.46264234275474e-06	-0.103490466224272	0.653	0.522	0.0833978601014006
mt-Nd4	4.47996819107769e-06	-0.308777484038201	0.902	0.873	0.0837216455548598
Sntb2	4.51607412282075e-06	0.208734498070527	0.374	0.311	0.0843963932072742
Mia2	4.65976060660756e-06	0.161564711836713	0.358	0.303	0.087081606216282
Mfge8	4.70238305238032e-06	-0.125243741316706	0.564	0.467	0.0878781344828834
Zfp950	4.70262842436145e-06	0.601686378172676	0.271	0.225	0.0878827199944667
Kdm6b	4.85338748811366e-06	0.167177972933343	0.287	0.228	0.0907001053778681
Ulk2	4.90156300069711e-06	0.386909827722734	0.334	0.283	0.0916004093570276
Timm13	4.91532545664632e-06	-0.10385563702098	0.436	0.377	0.0918576021338065
Ackr3	4.94932633822487e-06	0.252228566478774	0.32	0.254	0.0924930106087464
Cdc73	4.99332298532891e-06	0.422103397749699	0.292	0.244	0.0933152199498267
Polr2i	5.02675986188736e-06	0.23000131899418	0.316	0.265	0.0939400882989509
Dazap1	5.38466273961813e-06	0.202810490975185	0.308	0.258	0.100628577277984
Wdr26	5.39715603355343e-06	0.172283871267103	0.42	0.362	0.100862051955046
Rictor	5.47047491025767e-06	0.462530250587436	0.308	0.261	0.102232235122895
Ostc	5.7072266928694e-06	0.115946434226033	0.374	0.316	0.106656652436343
Celf1	5.81216757954017e-06	0.157570594111861	0.431	0.372	0.108617787726447
Nr3c2	5.83117635371826e-06	0.395673125993967	0.262	0.208	0.108973023698287
Tspan31	5.92231871325698e-06	0.37692884697162	0.286	0.237	0.110676292113347
Ankib1	5.96310539638505e-06	0.440266904646769	0.251	0.2	0.111438513647644
Relch	5.96621342351543e-06	0.585004898170518	0.265	0.218	0.111496596458656
Riok3	5.98527764463101e-06	0.15746442276938	0.336	0.282	0.111852868622864
Apopt1	5.99377136384691e-06	0.27265064096863	0.31	0.257	0.112011599247571
Rhot1	6.04856275641137e-06	0.357860456688979	0.271	0.221	0.113035540791816
Sqstm1	6.09123316345379e-06	0.140617908776779	0.43	0.37	0.113832965358624
Sf3b3	6.09645931440713e-06	0.369701598348052	0.288	0.241	0.11393063166764
Mtch2	6.11080637480519e-06	0.288544281692008	0.27	0.221	0.114198749532359
Snrpg	6.11620581388464e-06	-0.201108829025033	0.705	0.574	0.114299654249876
Ppp2r1a	6.16298236308765e-06	0.136546702198603	0.329	0.276	0.115173814401382
Cbfb	6.46865899085671e-06	0.32410535892845	0.308	0.26	0.12088629922113
Sdf2	6.64487001048588e-06	0.356704518594053	0.296	0.249	0.12417933075596
Nid1	6.74236338868634e-06	-0.307629889020389	0.488	0.386	0.12600128700777
Timm8b	6.77080541498081e-06	-0.207835795190914	0.305	0.246	0.126532811595161
Hist1h2bc	6.8710978295035e-06	-0.226099490179778	0.5	0.411	0.128407076237762
Cpeb4	6.87901253798911e-06	0.25941930353724	0.271	0.221	0.128554986309941
Rchy1	6.89216136039988e-06	0.476521693003934	0.267	0.223	0.128800711503153
Arpp19	7.15506087522018e-06	-0.304468782640445	0.565	0.476	0.133713777636115
Ube3c	7.19140682308428e-06	0.425377986837839	0.315	0.267	0.134393010709799
Asxl2	7.27892525024813e-06	0.471595240023037	0.28	0.233	0.136028555076637
Smndc1	7.28228994744128e-06	0.303871506325753	0.279	0.228	0.136091434537783
Med1	7.37837269927195e-06	0.406477652856663	0.304	0.26	0.137887029003994
Capzb	7.71979163680994e-06	-0.160121760726707	0.566	0.479	0.144267466108704
Mrps24	7.80409449268222e-06	-0.14499602124402	0.443	0.378	0.145842917879245
Commd3	7.85379171561876e-06	0.173273350935371	0.318	0.268	0.146771659581483
Prnp	8.0354956766252e-06	-0.128641460535367	0.321	0.264	0.150167343204772
Taf10	8.05908566373028e-06	-0.197185450318751	0.504	0.434	0.150608192883791
Ppm1f	8.0796356200461e-06	-0.102059449799936	0.306	0.247	0.150992230467422
Wdr70	8.23049411835545e-06	0.280242044810392	0.265	0.215	0.153811474083827
Sos1	8.31076912769924e-06	0.30727603732015	0.265	0.214	0.155311653458443
She	8.43598733194669e-06	-0.204968221034858	0.309	0.244	0.15765173125942
Ndufab1	8.73910387013791e-06	-0.319944624838573	0.449	0.386	0.163316373125137
Immp1l	9.51567704095776e-06	0.206317113381534	0.285	0.232	0.177828972541419
Ranbp2	9.77243576681916e-06	0.193646805408858	0.359	0.313	0.182627279610316
Vps28	1.00734985440988e-05	-0.136507724259822	0.384	0.325	0.188253540792119
Zcchc14	1.09511504301621e-05	0.294778819526769	0.3	0.245	0.204655099238869
Stx6	1.10802097557768e-05	0.246375295782773	0.284	0.226	0.207066959915956
Akap12	1.12292344096301e-05	-0.160134239526085	0.615	0.489	0.209851932647167
Naxe	1.15264975226957e-05	0.352986732641036	0.258	0.214	0.215407185704137
Txn1	1.16743742304443e-05	-0.162655994972988	0.735	0.614	0.218170705618543
Ldlrad4	1.18975820514753e-05	0.203088319273419	0.345	0.285	0.222342013377971
Akirin2	1.192457659369e-05	0.261427351227799	0.296	0.248	0.222846487382878
Tcp11l2	1.20794698111827e-05	0.347706385545218	0.254	0.209	0.225741131831382
Mrpl33	1.22988227731771e-05	-0.139121875705041	0.532	0.453	0.229840399985134
Eloc	1.24044278562053e-05	-0.171452997662696	0.44	0.377	0.231813947776765
Gng5	1.25470275889012e-05	-0.114623870199309	0.852	0.726	0.234478851581386
Mecp2	1.26639485825527e-05	0.339187683249652	0.333	0.283	0.236663871110746
Lifr	1.2678907590947e-05	0.113786301963983	0.381	0.316	0.236943425059618
Rab12	1.27901561233697e-05	-0.13290491434157	0.435	0.374	0.239022437633533
Tgs1	1.28532271580803e-05	0.388180501187866	0.258	0.209	0.240201109130205
Cdc5l	1.30222739762226e-05	0.170988210436916	0.343	0.294	0.243360256067647
Cab39l	1.37305913599289e-05	0.442209330487635	0.285	0.239	0.256597291334351
Vdac2	1.38315781484405e-05	-0.186426529715737	0.547	0.47	0.258484532438055
Anapc16	1.41023160891003e-05	0.224339800689619	0.31	0.26	0.263544083073107
Smad4	1.4392073706288e-05	0.189348328137262	0.385	0.339	0.26895907342311
Vps72	1.44335337542906e-05	0.236211643715655	0.256	0.21	0.269733878800183
mt-Co3	1.45145772293575e-05	-0.197367882223501	0.951	0.93	0.271248419262233
Rsl1d1	1.46752124983158e-05	0.427940425573944	0.261	0.217	0.274250371168526
Eif3e	1.47596121813323e-05	-0.174183450167585	0.522	0.448	0.275827632444738
Rbm22	1.49577440228773e-05	0.115372941520424	0.299	0.25	0.279530320299532
Herc2	1.50365915258118e-05	0.186253162972212	0.39	0.343	0.28100382243437
Orai1	1.52127974100263e-05	0.236954008395243	0.263	0.211	0.284296757998572
Large1	1.56199759726535e-05	0.507392602790206	0.316	0.271	0.291906110976949
Uaca	1.57546155782568e-05	-0.372728629965434	0.557	0.454	0.294422255926463
Ndufs5	1.58330679534965e-05	-0.274996026722024	0.656	0.562	0.295888373914942
Klhdc10	1.60518388030344e-05	0.375235900101817	0.267	0.216	0.299976763551106
Heatr5a	1.6181317477735e-05	0.418603860127278	0.254	0.208	0.302396461023912
Cux1	1.6409669001174e-05	0.304938224764037	0.348	0.302	0.30666389429394
Fcf1	1.65496100408737e-05	0.290233211342136	0.258	0.217	0.309279112443849
R3hdm1	1.68487662276329e-05	0.339667421667141	0.335	0.288	0.314869743262004
Ddx39b	1.69990547695394e-05	0.104358192218365	0.42	0.368	0.317678335533153
Med21	1.72369906143429e-05	0.147644804684871	0.327	0.278	0.322124880600839
Emsy	1.75331170464789e-05	0.380909102512024	0.273	0.227	0.327658891364598
Mrfap1	1.79252658740075e-05	-0.164210181623215	0.604	0.517	0.334987368653452
Ube2j2	1.86217523548618e-05	0.183080679297922	0.264	0.217	0.348003308007657
Romo1	1.89789176242711e-05	-0.225010231094921	0.573	0.488	0.354678012562378
Eif4e2	1.92713279653355e-05	0.225701477279683	0.255	0.207	0.360142577016189
Slc25a3	1.93636428327346e-05	-0.253224335289737	0.716	0.596	0.361867757258145
Gdi1	1.94580904088068e-05	0.215649845121792	0.256	0.213	0.363632793559782
Mdh2	1.95604193627191e-05	-0.244022936126334	0.505	0.439	0.365545117050495
Mrpl15	2.02719781841318e-05	0.296020348915849	0.261	0.216	0.378842728305055
Rtf1	2.04222257614353e-05	-0.206114679000902	0.417	0.357	0.381650555029703
Rnf7	2.08670589439876e-05	-0.141803552853763	0.46	0.396	0.389963597545241
Syap1	2.10658455571682e-05	0.260472041272667	0.252	0.205	0.39367852177236
Pdcd6	2.1577367585208e-05	-0.108210056334642	0.382	0.329	0.403237845432367
Sec61b	2.2645269065296e-05	-0.12169178705824	0.511	0.444	0.423194788292251
Snx2	2.27755340334309e-05	0.143658368638288	0.338	0.288	0.425629180016757
Nfkb1	2.3575406970628e-05	0.175450887669083	0.434	0.379	0.440577205467095
Ptbp2	2.37317678992686e-05	0.564048238014887	0.25	0.208	0.443499278501531
Cdk8	2.37979644609115e-05	-0.366222660747966	0.931	0.836	0.444736359845514
Eapp	2.38355496703404e-05	0.134247502605278	0.344	0.295	0.445438752239322
Ndufs7	2.4830533188176e-05	-0.227793097881595	0.461	0.392	0.464033004220633
Cntln	2.63611867558368e-05	0.21529077497155	0.301	0.248	0.492637858093078
Atp2a2	2.65856137572339e-05	-0.970813350072193	0.364	0.427	0.496831949895187
Snx6	2.67592856550848e-05	0.232233578695869	0.372	0.326	0.500077530322225
Csnk2a2	2.68471773521078e-05	0.229059043094892	0.281	0.233	0.50172005035619
Txnl1	2.70584581499914e-05	-0.141403125311568	0.39	0.336	0.50566846590704
Actr3	2.71074597231504e-05	-0.163526299793526	0.547	0.467	0.506584207306235
Nenf	2.72893694221803e-05	-0.729610406865364	0.346	0.399	0.509983735761706
Ywhab	2.84496637361113e-05	-0.103950554893066	0.663	0.56	0.531667315900447
Dennd5a	2.84602870530872e-05	-0.150090732159483	0.511	0.445	0.531865844448094
Fbxo3	2.86569703884015e-05	0.191511556066716	0.256	0.209	0.535541462618448
Myo9a	2.98472218841378e-05	0.312672905731225	0.299	0.248	0.557784882570767
Pds5a	3.07550583960565e-05	0.329737313748702	0.343	0.3	0.574750531305504
Mcts1	3.28321589989441e-05	0.253042511748572	0.265	0.219	0.613567387372267
Aftph	3.30295784244784e-05	0.211524094113062	0.271	0.222	0.617256761596652
Idnk	3.37359172261503e-05	0.144619318931813	0.271	0.227	0.630456821122296
Eml4	3.39654797779446e-05	0.422205231803436	0.275	0.229	0.634746886090229
Eif5	3.48788722970948e-05	-0.159079549179236	0.496	0.429	0.651816365488107
[truncated: 783 more rows]

## Sheet: DamagedCI_cluster1.markers
	p_val	avg_log2FC	pct.1	pct.2	p_val_adj
Malat1	1.11372062343566e-311	-4.05960726411979	0.171	0.958	2.08132110107656e-307
Zbtb20	2.01915877757482e-262	-3.09494056325469	0.146	0.932	3.77340392353182e-258
Ptprm	2.34053523253775e-255	-3.7121248787222	0.091	0.883	4.37399224256655e-251
Ebf1	3.52119686169935e-242	-3.84331162058367	0.083	0.856	6.58041269514374e-238
Cwc22	3.59921077303139e-236	-3.01106376954007	0.095	0.88	6.72620509264106e-232
Mast4	1.60025821280052e-218	-4.58604863689101	0.032	0.772	2.99056254808162e-214
Magi1	4.92319602293721e-214	-4.63070020102507	0.026	0.756	9.20046872766506e-210
Cped1	2.80567186751776e-212	-3.84622329903328	0.05	0.783	5.24323958601719e-208
Fbxl7	2.66865128231366e-207	-5.89742609884659	0.01	0.72	4.98717551638776e-203
Pdgfd	5.63826313302475e-207	-4.29158664826654	0.04	0.755	1.05367861429967e-202
Rapgef2	1.10163752370071e-203	-3.36926769809772	0.068	0.793	2.05874020429189e-199
Etl4	7.3404706848167e-201	-3.03221096875401	0.131	0.82	1.37178716157855e-196
Airn	7.53454441202971e-199	-5.50059681392258	0.014	0.709	1.40805565972011e-194
Plcb1	1.10623311048975e-198	-4.34011836898056	0.039	0.738	2.06732843688325e-194
Rasal2	1.4624185952006e-196	-3.93290265439216	0.041	0.742	2.73296787071089e-192
Mecom	5.2354635528232e-196	-3.51796402064907	0.08	0.774	9.784034287516e-192
Arhgap31	9.75851580041997e-195	-2.70003780331859	0.128	0.834	1.82367143278248e-190
Tcf12	2.17414074552749e-193	-3.8613804792415	0.039	0.735	4.06303422524177e-189
Tpt1	5.86896293327546e-193	1.19633210951832	0.992	0.976	1.09679179297052e-188
Ptprg	6.68427554170165e-192	-2.51849891511083	0.208	0.882	1.2491574132332e-187
Dock4	1.11226597282608e-190	-4.32739980384215	0.022	0.707	2.07860265001737e-186
Dach1	2.2480869367781e-190	-3.60786447981538	0.099	0.773	4.20122486745091e-186
Ext1	1.00183666721581e-186	-3.42365888240501	0.044	0.726	1.87223236369291e-182
Maml2	2.01922843871553e-185	-4.65393371380951	0.012	0.68	3.77353410627159e-181
Apbb2	3.53873661873621e-185	-2.50687453208892	0.132	0.83	6.61319099309422e-181
Atxn1	2.3306258653366e-183	-3.6106239795875	0.034	0.709	4.35547361714103e-179
Ssh2	8.93260462900317e-183	-2.93546014982605	0.065	0.757	1.66932515306811e-178
Diaph2	1.48511947968887e-179	-3.46769664869831	0.05	0.721	2.77539128364257e-175
Fry	1.71136220441224e-178	-4.2042564311545	0.033	0.69	3.19819368760559e-174
Arl15	1.12816244143566e-177	-4.82633403890431	0.019	0.672	2.10830997055496e-173
Oxr1	2.0779864486104e-175	-3.34109044594062	0.058	0.724	3.88334107516312e-171
Pitpnc1	3.60867951196208e-172	-2.24385750357032	0.138	0.811	6.74390027195473e-168
Rps29	1.0953793281708e-171	1.16539098011422	0.988	0.971	2.04704488848559e-167
Rbms1	1.12464177931598e-171	-2.00429484659573	0.159	0.858	2.1017305571857e-167
Syne1	6.01754035253148e-170	-2.68129304168662	0.09	0.758	1.12455794108108e-165
Ralgapa1	2.74686833540369e-166	-2.43500203739083	0.095	0.764	5.13334754520242e-162
Elmo1	5.34473402559576e-163	-5.65029762334409	0.008	0.621	9.98823894703335e-159
Ablim1	9.14653254496744e-163	-2.0952081953356	0.201	0.842	1.70930400200352e-158
Stox2	1.97073430941832e-162	-4.42259275372814	0.021	0.64	3.68290827744096e-158
Sgms1	3.45273617279145e-162	-2.9192797872225	0.048	0.687	6.45247335971266e-158
Plekhg1	5.5756201088502e-160	-3.4018285421495	0.04	0.666	1.04197188594192e-155
Rbpms	1.56084852846145e-159	-2.29734762565647	0.092	0.752	2.91691372998876e-155
Tmtc2	2.80886165197996e-156	-4.97123256929428	0.018	0.619	5.24920065522014e-152
Exoc4	1.13796422318775e-155	-3.88045594571691	0.021	0.627	2.12662754029327e-151
Kansl1	4.00452824828054e-152	-3.6660282326082	0.023	0.621	7.48366239038668e-148
Stag1	5.16068622916813e-151	-2.49974511815908	0.091	0.726	9.64429042506941e-147
Clk1	1.84695271518143e-150	-3.88143381973635	0.028	0.623	3.45158523413107e-146
Psd3	2.475974326429e-150	-5.11916004724925	0.01	0.592	4.62710082123051e-146
Tmsb4x	8.18838510378059e-150	0.978328796139396	0.999	0.981	1.53024540819452e-145
Rps24	2.13835143438048e-148	1.18744336579565	0.972	0.956	3.99615116057025e-144
Mbnl2	2.96985653635999e-148	-1.76717546397919	0.185	0.845	5.55006789514956e-144
Auts2	5.07338625073727e-148	-4.33821317145888	0.022	0.607	9.48114422537781e-144
Sema6a	7.5811754923679e-147	-2.44882600436604	0.101	0.724	1.41677007601371e-142
Gab2	1.54017231642915e-146	-5.65403316058211	0.01	0.582	2.87827402494279e-142
Pard3b	6.93102242787477e-146	-5.35313298514769	0.007	0.575	1.29526947132124e-141
Ptk2	7.03137060055898e-146	-2.27971458464781	0.102	0.73	1.31402253783246e-141
Plcb4	9.76718135992148e-146	-1.88407558317917	0.241	0.857	1.82529085254213e-141
Dleu2	3.74867060175081e-145	-4.96769704967327	0.012	0.584	7.00551562055192e-141
Rps21	1.40592610817406e-144	1.12342108838487	0.967	0.956	2.62739471095568e-140
Neat1	1.09875640349668e-143	-5.84818353973741	0.008	0.571	2.05335596685459e-139
Rplp1	5.65266717695552e-143	1.08782604403905	0.966	0.961	1.05637044202945e-138
Numb	1.48294263360838e-141	-3.36529076079886	0.041	0.623	2.77132319368733e-137
Rps12	1.4152228755732e-140	1.26545014944889	0.95	0.945	2.6447685098712e-136
Prkch	1.96371732377321e-139	-2.60296003620118	0.091	0.685	3.66979493466738e-135
Pdzd2	3.61099514042495e-139	-2.65928559542164	0.065	0.654	6.74822771842616e-135
Phlpp1	4.08185856952063e-139	-2.9578232573502	0.044	0.62	7.62817729472015e-135
Dock9	4.84480904332881e-139	-2.17536579868628	0.11	0.722	9.05397914017289e-135
Srgap2	1.26888762205545e-138	-2.36203612528454	0.09	0.692	2.37129718809722e-134
Ttc28	1.8999240731394e-138	-2.33216979090139	0.088	0.694	3.55057810788291e-134
Ldb2	5.1474139582588e-138	-3.33862962253834	0.043	0.612	9.61948720519405e-134
Vav3	1.54576760229193e-137	-4.46892352901283	0.015	0.569	2.88873049516317e-133
Foxp1	2.38654874785559e-137	-2.21690050993332	0.106	0.708	4.45998229999253e-133
Zcchc7	3.47378931322741e-136	-4.85610367997798	0.012	0.56	6.49181746855939e-132
Sbf2	8.50477442012774e-136	-2.61839502779998	0.073	0.664	1.58937224363347e-131
Rpl41	9.42910537372961e-136	1.1695760795578	0.949	0.949	1.76211121224259e-131
Mcc	3.50093106939229e-135	-2.01947861323211	0.13	0.731	6.54253998248031e-131
Lrrc8c	3.91815193660179e-135	-2.28261689676349	0.113	0.713	7.32224233912143e-131
Baz2b	8.33354171591926e-135	-1.80288577682757	0.106	0.723	1.55737227587099e-130
Foxn3	9.67689980749836e-135	-2.04037253510039	0.131	0.74	1.80841903602529e-130
Prex2	4.40383042784726e-134	-1.81643932630591	0.189	0.804	8.22987830356096e-130
Gpatch8	1.41984852609039e-133	-2.93916989827038	0.029	0.587	2.65341292555773e-129
Klf12	1.94969408635661e-133	-5.43087147421295	0.007	0.543	3.64358830858322e-129
Rps20	2.81501540684105e-133	1.26078509677217	0.953	0.942	5.26070079230456e-129
Strn3	1.46444305450313e-132	-2.22477665068409	0.083	0.674	2.73675118025544e-128
Myo1d	1.51785674423206e-132	-3.28514742194326	0.034	0.592	2.83657068362087e-128
St6galnac3	4.96254042506491e-132	-4.44010738690955	0.017	0.555	9.27399554636131e-128
Aopep	5.45562338417232e-132	-3.69762244889128	0.021	0.566	1.01954689803412e-127
Peak1	3.52641659478334e-131	-2.33721150786344	0.092	0.68	6.59016733233111e-127
Nav3	1.90172040144451e-130	-3.61948595148531	0.037	0.578	3.55393508621951e-126
Ptprk	1.40874937805305e-129	-4.7739622954684	0.01	0.538	2.63267083770555e-125
Eef1a1	2.29687515055807e-129	1.03013852898546	0.971	0.96	4.29240028136291e-125
Stard13	3.32152792617411e-129	-4.6975245141076	0.012	0.542	6.20727138843417e-125
Lama4	1.39413502146521e-128	-2.00974459641761	0.109	0.697	2.60535952811418e-124
Camk2d	1.81286769919784e-128	-4.50739478587394	0.017	0.546	3.38788715626092e-124
Pnisr	4.95399886744529e-128	-3.01619584399502	0.032	0.576	9.25803308348175e-124
Tra2a	1.36160224301361e-127	-2.94436745361337	0.048	0.599	2.54456227174384e-123
Rps14	3.05339105149057e-127	1.09511935844138	0.945	0.943	5.70617719702559e-123
Rpl13	1.48520393289205e-126	1.11886041079609	0.96	0.953	2.77554910978866e-122
Tmcc1	6.49334950430145e-126	-5.48985896154639	0.004	0.518	1.21347715536386e-121
Ccdc85a	8.55251564832395e-126	-2.77423943352855	0.092	0.642	1.59829412435878e-121
Nav1	1.27161750376499e-124	-1.85350971207783	0.101	0.686	2.37639879103601e-120
Dgkh	2.33491621718607e-124	-2.34904228970671	0.068	0.623	4.36349142667733e-120
Ppp3ca	2.44860282560485e-124	-1.79494790715767	0.13	0.728	4.57594896049035e-120
Nrp1	3.5222901683e-124	-1.32094232604451	0.366	0.917	6.58245586651904e-120
Tmcc3	4.1174177646323e-124	-1.99863917148052	0.094	0.668	7.69463031854483e-120
Susd6	4.84027399460585e-124	-2.75569258636155	0.046	0.589	9.04550404111942e-120
Cep85l	2.1402264823463e-123	-3.08067919839472	0.039	0.573	3.99965525020876e-119
Fbxl17	4.46365276056515e-123	-3.98429603925607	0.012	0.526	8.34167427894415e-119
Cdh13	6.42067912500879e-123	-2.21014556891143	0.127	0.685	1.19989651488164e-118
Mef2c	3.86321286632644e-122	-1.57470369007603	0.208	0.809	7.21957220459086e-118
Map4k3	4.29843614801485e-122	-2.08761517033596	0.092	0.656	8.03291747341016e-118
Nxpe4	4.70225974099475e-122	-2.41499833397983	0.07	0.62	8.787583003971e-118
Asap1	1.44223405456433e-121	-2.30635965851736	0.074	0.632	2.69524700116982e-117
Sash1	1.50706895110229e-121	-2.04699164462444	0.084	0.65	2.81641045581995e-117
Nbeal1	3.20171764434785e-121	-1.82287181384978	0.123	0.712	5.98336993375727e-117
Rpl28	5.06811109899164e-121	1.17781781164863	0.92	0.938	9.47128602179558e-117
Gnaq	9.26589162813967e-121	-2.32725603422448	0.07	0.623	1.73160982746674e-116
Rtn3	3.69335188719457e-120	-1.7811306105018	0.11	0.692	6.90213600678922e-116
Prkd1	4.54840494911201e-120	-5.33663798164724	0.008	0.507	8.50005916890052e-116
Arglu1	8.762121707906e-120	-1.48898396942511	0.148	0.757	1.63746530477347e-115
Plxna2	9.19631915598948e-120	-2.03904476043104	0.091	0.645	1.71860812387131e-115
Mllt10	1.61682522381191e-119	-3.25372017910294	0.025	0.54	3.0215229782597e-115
Fau	1.91616630705221e-119	1.11899122759238	0.939	0.949	3.58093159461917e-115
Tnrc6b	1.7635975435124e-118	-2.22237997848822	0.063	0.606	3.29581108931597e-114
Rsrp1	5.40477173398384e-118	-1.37976065670983	0.197	0.807	1.0100437416469e-113
Lrch3	9.56945985270815e-118	-2.97573795997111	0.026	0.537	1.7883406572741e-113
Mat2a	2.08739629097545e-117	-1.96580350068367	0.073	0.624	3.90092618857493e-113
Rpl27a	2.47378967724463e-117	1.12073328703579	0.939	0.944	4.62301814883476e-113
Rpl23	3.01407220635031e-117	1.14264394362911	0.937	0.94	5.63269813922747e-113
Sorbs1	6.34597086891137e-117	-1.92014200769415	0.108	0.663	1.18593503598216e-112
Rps27	6.94834403223161e-117	1.0408222231518	0.95	0.942	1.29850653274344e-112
Rere	7.52560286496424e-117	-2.74081271043632	0.04	0.558	1.40638466340452e-112
Galnt18	9.71114813424708e-117	-2.60720431301517	0.07	0.603	1.81481936332809e-112
Rpl35a	4.54103678711302e-116	1.09163368170617	0.928	0.934	8.48628954775681e-112
Gulp1	5.96431206579707e-116	-5.49222485367134	0.01	0.497	1.11461063885616e-111
Rps23	1.16169694902166e-115	1.10089615956618	0.945	0.934	2.17097925833168e-111
Hecw2	1.36320642176807e-115	-3.19840730487273	0.032	0.537	2.54756016100018e-111
9530026P05Rik	1.73353361830214e-115	-4.04012417454379	0.028	0.525	3.23962762588304e-111
Trpm3	2.17035689330555e-115	-5.08108343848508	0.008	0.495	4.0559629622094e-111
Birc6	2.59177738473722e-115	-2.02287342078345	0.077	0.624	4.84351357659692e-111
Akt3	4.09013570956978e-115	-2.07640389570006	0.079	0.626	7.64364561404401e-111
Setd5	8.31365636611582e-114	-2.34699397934933	0.058	0.584	1.55365610169972e-109
Crebbp	3.57655526873776e-113	-1.93261383160676	0.072	0.606	6.68386648621713e-109
Pan3	5.59421991408663e-113	-2.86377193317397	0.034	0.538	1.04544781754451e-108
Fam172a	1.24141264292577e-112	-3.71146380442502	0.015	0.499	2.31995194709968e-108
Tbc1d5	3.80604676367842e-112	-4.9483689758763	0.007	0.483	7.11274019196224e-108
Ppp1r12a	3.84282683606441e-112	-1.61071072062128	0.128	0.699	7.18147479123716e-108
Dst	4.36133975370129e-112	-1.45346556798753	0.17	0.764	8.15047173171696e-108
Phf20l1	6.26338714509473e-112	-1.84843655390796	0.095	0.647	1.1705017896753e-107
Ogt	1.01354650939659e-111	-6.04806124665302	0.004	0.476	1.89411571676035e-107
Rpl37a	1.10784915100595e-111	1.07055633654664	0.932	0.955	2.07034849339992e-107
Ubn2	1.12664148006022e-111	-2.47779325358122	0.039	0.54	2.10546759793653e-107
Srrm2	1.87974010436913e-111	-1.26208733283452	0.159	0.756	3.51285830704503e-107
Dnm3	2.33343739052912e-111	-3.00921694820758	0.03	0.524	4.36072779542081e-107
Rpl9	3.43960894211708e-111	1.11205218897577	0.923	0.913	6.42794119102839e-107
Ddx17	7.6879516224051e-111	-2.03989144468079	0.072	0.602	1.43672439919507e-106
Abi1	8.8025458305887e-111	-2.01611734088438	0.061	0.582	1.64501976482042e-106
Fli1	3.21168430240892e-110	-1.45956006807331	0.29	0.838	6.0019956243418e-106
Nfat5	3.41489623210225e-110	-2.23580884406216	0.05	0.559	6.38175807855269e-106
Rapgef5	4.16895896659535e-110	-1.6623142794077	0.149	0.706	7.79095051677339e-106
Hdac9	4.76402407560463e-110	-4.60859431953708	0.015	0.489	8.90300819248993e-106
Rpl37	9.18756609194708e-110	1.07077972848876	0.935	0.945	1.71697235126307e-105
Rps16	2.14979996623285e-109	1.02713075622562	0.928	0.94	4.01754617689595e-105
Nktr	2.89760205894355e-109	-3.98660320704793	0.014	0.487	5.41503872775371e-105
Srsf2	3.03568655938224e-109	-1.67749122440534	0.094	0.638	5.67309104217353e-105
Exoc6b	5.9739079994679e-109	-3.24527661594144	0.028	0.51	1.11640392694056e-104
Nedd9	9.43410543095509e-109	-1.99764589583453	0.086	0.613	1.76304562293689e-104
Srsf7	1.12765592650469e-108	-1.65245150351963	0.086	0.625	2.10736339545197e-104
Rps8	1.19562481388811e-108	0.979534748842175	0.942	0.953	2.23438365219409e-104
Rbm39	7.89406645100654e-108	-1.09426408611733	0.339	0.916	1.4752431383641e-103
Mkln1	3.16115960395482e-107	-1.95351338476793	0.063	0.578	5.90757506787076e-103
Lrch1	4.98472454086648e-107	-3.73351789147366	0.022	0.496	9.31545322197127e-103
Cnot4	6.37446369758017e-107	-2.908761354647	0.021	0.495	1.19125977580378e-102
Klf7	8.78999739290832e-107	-1.36444414793624	0.19	0.767	1.64267471278671e-102
Zfand3	1.80842768211751e-106	-2.05113798489925	0.07	0.586	3.37958965234121e-102
Luc7l2	1.95118541841938e-106	-1.51003216811252	0.148	0.717	3.64637530994214e-102
Rpl21	1.14466841601594e-105	1.13571540415451	0.906	0.933	2.1391563358506e-101
Dennd1a	1.58116926237591e-105	-5.67545559760756	0.006	0.46	2.95488911752809e-101
Arhgef3	6.49830425069542e-105	-2.18720907276466	0.088	0.605	1.21440309836996e-100
Nxn	7.25129337713569e-105	-2.43661323243216	0.073	0.577	1.35512170631912e-100
Dnajc1	8.08276421530715e-105	-2.58977203946613	0.043	0.528	1.5105069765566e-100
Zeb1	1.25299445223402e-104	-1.68740250984261	0.163	0.714	2.34159603233493e-100
Adgrl2	1.42673009053186e-104	-1.58424147280401	0.138	0.678	2.66627319318595e-100
Rps4x	1.47096152999911e-104	1.16649172173639	0.894	0.91	2.74893290726233e-100
Shank3	6.61254631663685e-104	-1.46362398842094	0.117	0.655	1.23575265565309e-99
Chd9	1.85476994993222e-103	-3.1714353505845	0.03	0.498	3.46619408243334e-99
Nfia	2.09620954569693e-103	-1.50703839611638	0.193	0.748	3.91739639899843e-99
Adgrl4	2.10985859444161e-103	-1.43293712468422	0.308	0.812	3.94290374129249e-99
Dennd5b	2.32626934212462e-103	-2.02636802180494	0.098	0.611	4.34733214656249e-99
Jmjd1c	3.1277468147307e-103	-1.94642584757953	0.088	0.604	5.84513324736873e-99
Lncpint	5.39923510057221e-102	-5.63802988724495	0.004	0.447	1.00900905559493e-97
Tnrc6c	1.07654374692913e-101	-1.93731069896955	0.073	0.578	2.01184495426117e-97
Vti1a	2.58614518144812e-101	-4.41431800647155	0.01	0.455	4.83298811509025e-97
Dipk2b	2.87800171767094e-101	-4.08694421510288	0.01	0.455	5.37840960998346e-97
Grb10	3.15706816333971e-101	-2.11088411787867	0.041	0.517	5.89992898364926e-97
Itga1	4.01359015236865e-101	-1.24293703073848	0.28	0.834	7.50059727674654e-97
Atf7	7.84101665991043e-101	-2.77593848724101	0.037	0.505	1.46532919340406e-96
Akap13	8.14284123760513e-101	-1.47800944340112	0.132	0.67	1.52173417048365e-96
Zfp608	1.89132639706237e-100	-1.90141860923539	0.08	0.58	3.53451077083015e-96
Ttc14	2.5662708842453e-100	-3.97057821920639	0.011	0.455	4.79584702847762e-96
Ankrd44	2.94193734688331e-100	-4.33217965088056	0.01	0.451	5.49789251385552e-96
Nipbl	4.22104855620187e-100	-1.1614489436265	0.145	0.702	7.88829554183005e-96
Rora	4.31615219882239e-100	-5.02623417653718	0.008	0.448	8.06602522915929e-96
Nf1	1.30399879487186e-99	-3.15730937133894	0.021	0.473	2.43691294785654e-95
Fryl	1.32583199137801e-99	-2.38311121298209	0.065	0.55	2.47771482548722e-95
Hivep2	2.47147643748817e-99	-3.29659996641035	0.032	0.489	4.61869516637789e-95
Uba52	2.9458812057203e-99	1.1875884025257	0.891	0.924	5.50526279725009e-95
Etv6	3.92334371531558e-99	-2.92315150222316	0.029	0.484	7.33194473518176e-95
Rbm6	4.13141642795363e-99	-2.8502053043606	0.036	0.498	7.72079102055974e-95
Usp34	5.37938012240571e-99	-1.46208063473035	0.099	0.618	1.00529855727518e-94
Rps11	6.30030391641782e-99	1.11038201754052	0.898	0.921	1.17740079590016e-94
4930402H24Rik	6.73577176178711e-99	-1.82937546424781	0.077	0.575	1.25878102684277e-94
Dlg2	1.10502991284537e-98	-5.49929521743601	0.008	0.442	2.06507990112543e-94
Ghr	1.45569507571547e-98	-4.12703400195006	0.014	0.454	2.72040295749708e-94
Lpp	1.8268755161899e-98	-2.09266087212645	0.063	0.545	3.41406496465569e-94
Gm12002	1.90991437047903e-98	-1.80774153244119	0.171	0.677	3.56924797555121e-94
Rpl18a	2.12917316881685e-98	1.07527251927456	0.905	0.929	3.97899881788493e-94
Irf2	2.52252883960822e-98	-1.54411940500186	0.11	0.637	4.71410189545983e-94
Lrmda	2.62301253242979e-98	-4.57211915299558	0.012	0.449	4.90188582060479e-94
Rpl19	4.79705569036972e-98	1.00968456462203	0.913	0.929	8.96473767416293e-94
Prkce	6.43615983069847e-98	-2.30579117170233	0.057	0.532	1.20278954916093e-93
Herc1	7.78357374512364e-98	-2.18528181698588	0.062	0.543	1.45459426148871e-93
Kmt2e	7.83234785527623e-98	-1.05129911088085	0.174	0.745	1.46370916719402e-93
Trpm7	1.3394983432375e-97	-2.5935273776912	0.039	0.501	2.50325450384224e-93
Arid1b	2.74279983235588e-97	-2.5005763134971	0.032	0.486	5.12574432670666e-93
Rps19	9.96219492438904e-97	1.06013285500793	0.903	0.93	1.86173498746982e-92
Nbea	1.16346623754691e-96	-2.74193639939994	0.034	0.485	2.17428570472767e-92
Fabp4	2.22707085888806e-96	0.847295982423097	0.997	0.937	4.16195002109001e-92
Snrnp70	2.89078813609139e-96	-1.65330621697182	0.094	0.6	5.40230486872759e-92
Mbnl1	4.05331264434223e-96	-1.25003807276519	0.182	0.735	7.57483066974675e-92
Itpr1	1.55026334999752e-95	-2.1295914903835	0.061	0.533	2.89713214847536e-91
Adipor2	1.62984459634659e-95	-2.24111282923051	0.048	0.51	3.0458535816525e-91
Raph1	1.7626630467387e-95	-2.08536451590807	0.047	0.508	3.29406470174529e-91
Fcho2	1.82715786231365e-95	-1.24749305937023	0.177	0.727	3.41459261309175e-91
Ptbp3	2.35761843750629e-95	-1.19824298950281	0.153	0.697	4.40591733601176e-91
Son	2.96057697423268e-95	-1.05431714723234	0.308	0.889	5.53272624944604e-91
Myo1e	3.56961813005022e-95	-2.53016244250643	0.059	0.523	6.67090236143786e-91
Lnx1	4.5457429575645e-95	-3.21503798496953	0.026	0.464	8.49508443909654e-91
Zbtb46	9.55806586828328e-95	-2.24928757311877	0.051	0.511	1.78621134946478e-90
Rps3a1	1.01002432207102e-94	1.15411446205403	0.887	0.913	1.88753345308632e-90
Lyn	1.22102473740176e-94	-1.46773870857561	0.142	0.664	2.2818510292564e-90
Cyyr1	1.29590534236454e-94	-1.41253631523874	0.394	0.826	2.42178790381085e-90
Rapgef1	2.01464151963688e-94	-1.34909724035541	0.168	0.706	3.7649620718974e-90
Rbm5	2.08645874418208e-94	-2.25530567276829	0.048	0.509	3.89917410112747e-90
Rpl38	2.50290916051036e-94	1.02162881507344	0.919	0.938	4.67743663916177e-90
Mef2a	3.28033493501727e-94	-1.26820485846505	0.196	0.749	6.13028992656028e-90
Itpkb	3.94686065817394e-94	-1.20038423619281	0.305	0.834	7.37589319799546e-90
Dip2c	4.97934806785574e-94	-2.68313606120722	0.036	0.48	9.30540566920881e-90
Tbl1x	6.19046138778373e-94	-1.71094681075872	0.079	0.563	1.15687342414902e-89
Rapgef4	8.03750915553242e-94	-4.06593056639382	0.017	0.443	1.5020497109859e-89
Slc38a2	8.94114717548021e-94	-2.20143870360228	0.047	0.503	1.67092158415374e-89
Pdlim5	1.81692904660362e-93	-1.53794702825769	0.09	0.578	3.39547700229284e-89
Wdfy3	1.90609986115708e-93	-2.86089415157766	0.036	0.48	3.56211942053036e-89
Ddx5	3.00468013020575e-93	-0.988736918144393	0.49	0.945	5.61514622732851e-89
Kmt2c	4.25215711581071e-93	-1.90343951043251	0.065	0.537	7.94643121802705e-89
Pparg	4.94695446294003e-93	-1.69288234452535	0.124	0.622	9.24486850034232e-89
Rpl26	8.83622520958272e-93	1.06393393559095	0.912	0.937	1.65131376716682e-88
Nsd1	9.63358539337833e-93	-1.34176860964709	0.11	0.619	1.80032443831454e-88
Ankhd1	1.92827304486265e-92	-2.23498450953643	0.048	0.503	3.60355666623933e-88
Xrn1	2.69019049700683e-92	-3.53630914391109	0.019	0.446	5.02742800080637e-88
Arih1	2.74813645501222e-92	-1.93314275815965	0.074	0.549	5.13571740712683e-88
Klf3	3.37347708971927e-92	-1.43596850417032	0.102	0.602	6.30435398526737e-88
Ptma	4.43863277481565e-92	1.06730911990494	0.917	0.938	8.29491692957548e-88
Rps25	5.40837799089161e-92	1.18501632957744	0.863	0.908	1.01071767893782e-87
Rhoj	5.85461683169623e-92	-1.75959111031216	0.132	0.63	1.09411079350739e-87
Wac	1.56499689759257e-91	-1.86668782766221	0.076	0.55	2.92466620222099e-87
Adamts9	1.75372799220343e-91	-2.12793680157742	0.08	0.542	3.27736687182977e-87
Rpl32	1.80428381111068e-91	1.11066734248972	0.894	0.924	3.37184558620364e-87
4931406P16Rik	2.60842572746826e-91	-1.13549515732267	0.223	0.765	4.87462599949268e-87
Sp100	4.57217938306774e-91	-1.25985997580955	0.153	0.677	8.54448883107698e-87
Zfp366	4.76140187796905e-91	-1.89556058580631	0.076	0.541	8.89810782954855e-87
Rftn1	7.54027988055227e-91	-1.48898594782466	0.112	0.608	1.40912750407761e-86
Git2	1.15518569491505e-90	-1.48822578701235	0.066	0.532	2.15881102665725e-86
Dock1	2.25907908316142e-90	-1.42581988128306	0.137	0.651	4.22176699061207e-86
Samd12	2.30746571786773e-90	-2.60088501976592	0.058	0.502	4.31219193355121e-86
Rpl30	5.51599168683738e-90	1.09766062348737	0.891	0.932	1.03082852643617e-85
Hip1	5.84584178758801e-90	-1.64653754424784	0.103	0.591	1.09247091326445e-85
Ambra1	7.09871977555991e-90	-5.46475208542168	0.006	0.409	1.32660875165664e-85
Sik3	8.99928675476694e-90	-3.28407435988946	0.025	0.445	1.68178670873085e-85
Igf1r	1.01930414708132e-89	-1.7476242169793	0.072	0.536	1.90487559006557e-85
Rps18	1.46740595588446e-89	1.09708430419878	0.87	0.912	2.74228825035688e-85
Nptn	2.97165829709783e-89	-1.3566717750294	0.13	0.639	5.55343502561643e-85
Brd4	3.14465441649805e-89	-1.55585085796073	0.077	0.549	5.87673017355155e-85
Rplp2	3.29792328666839e-89	1.05979459444747	0.886	0.914	6.16315903812589e-85
Zfp280d	3.77633118723777e-89	-2.88125783003191	0.025	0.446	7.05720772270994e-85
Elk3	6.32924919642868e-89	-1.07265524060629	0.287	0.833	1.18281008982859e-84
Macf1	1.02767952603513e-88	-0.996645875169052	0.27	0.842	1.92052749825445e-84
Vps13b	1.27443110470744e-88	-3.99650907419886	0.015	0.425	2.38165684847727e-84
Tcf4	1.29403922800478e-88	-0.878910470296801	0.677	0.958	2.41830050929532e-84
Dip2b	1.70488618126189e-88	-1.09591630924097	0.102	0.595	3.18609129554222e-84
Srsf5	2.35745040003225e-88	-1.13310233988553	0.174	0.715	4.40560330758027e-84
Rps5	5.00375630231971e-88	1.13199370628937	0.88	0.908	9.35101977777507e-84
Znrf1	7.67087469995339e-88	-1.76153378663916	0.079	0.541	1.43353306392729e-83
Ccnl2	9.49158078998323e-88	-2.55343571068945	0.036	0.463	1.77378661803206e-83
Map3k5	9.59228945185396e-88	-3.19483431767	0.025	0.441	1.79260705276247e-83
Ankrd11	9.97036254539357e-88	-1.35107086616095	0.138	0.643	1.86326135248315e-83
Tnrc6a	1.04804556687639e-87	-1.78461580359364	0.058	0.507	1.9585875553786e-83
Ano6	1.22608933980446e-87	-2.26915156353637	0.044	0.48	2.29131575822658e-83
Nlk	1.44848168262545e-87	-3.28999532604572	0.023	0.437	2.70692256849044e-83
Mbd5	2.57123101546457e-87	-4.1238981609357	0.014	0.416	4.8051165217002e-83
Smg6	3.9449479367203e-87	-3.02713936562069	0.032	0.451	7.3723187041429e-83
Phf21a	4.28352194658097e-87	-2.50916586179044	0.046	0.475	8.00504581377053e-83
Plscr4	7.3896311974645e-87	-1.41204113676202	0.113	0.596	1.38097427818217e-82
Ccny	1.50296614938447e-86	-1.07764034493902	0.15	0.666	2.80874313996969e-82
Fam193a	1.6968291911267e-86	-3.99114901138496	0.015	0.418	3.17103439237757e-82
Csgalnact1	1.76663590075801e-86	-3.60454775674245	0.014	0.414	3.30148917133658e-82
Pum1	3.52247708113533e-86	-1.27160135264332	0.077	0.543	6.58280516922571e-82
Dlc1	7.33557353575071e-86	-1.43601548262055	0.273	0.805	1.37087198236109e-81
Rbfox2	7.80791350407608e-86	-1.75466935777183	0.081	0.539	1.45914287564174e-81
Cmip	8.61225964064276e-86	-2.43352386172145	0.033	0.452	1.60945908164332e-81
Grk5	9.87073736991084e-86	-2.34553368137554	0.052	0.484	1.84464339968894e-81
Itch	1.49119853114065e-85	-1.9528191926326	0.05	0.486	2.78675181499565e-81
Rps7	2.21335346693953e-85	1.16325525948728	0.874	0.901	4.1363149590166e-81
Rapgef6	2.75128584404494e-85	-2.66423113479418	0.022	0.428	5.14160298535118e-81
Uvrag	2.85717838960962e-85	-2.28765492209071	0.047	0.475	5.33949497450246e-81
Mycbp2	3.92385108695239e-85	-1.51848782845394	0.081	0.541	7.33289291129662e-81
Krit1	4.13647507507174e-85	-4.43430440428173	0.01	0.402	7.73024462029406e-81
Ifngr1	5.57461561954049e-85	-0.955198246469423	0.172	0.706	1.04178416697973e-80
Flnb	7.2575851730661e-85	-1.58206515151059	0.097	0.561	1.35629751714259e-80
Rpl34	9.47360923341932e-85	1.03836010734119	0.895	0.922	1.7704280935414e-80
Rps15	9.89433678567796e-85	0.982088682959879	0.899	0.941	1.8490536585075e-80
Nsd3	1.01819765306074e-84	-1.8319811112892	0.063	0.506	1.90280777403991e-80
Rpl17	1.11252025315978e-84	1.05711840258755	0.887	0.919	2.07907784910499e-80
Rps27a	1.61900165029849e-84	1.05918913823101	0.89	0.924	3.02559028407782e-80
Cpne8	1.7321864205146e-84	-1.72496277807913	0.072	0.517	3.23710998265768e-80
Pik3c2a	1.86266889962964e-84	-1.48022488773174	0.076	0.528	3.48095563962787e-80
Slc12a6	1.97052852558892e-84	-3.00249812525928	0.028	0.434	3.68252370862058e-80
Eepd1	3.24053232081811e-84	-1.74079058512442	0.077	0.526	6.05590680114489e-80
Rpl11	3.28136659865744e-84	1.05965094576242	0.886	0.902	6.13221789957102e-80
Rsrc2	3.40475840283606e-84	-0.90374629185912	0.105	0.588	6.36281250322002e-80
Mcf2l	3.63769641693443e-84	-1.58754917402664	0.11	0.58	6.79812706396706e-80
Ncoa2	4.12480262610002e-84	-3.33035993636217	0.021	0.42	7.70843114765571e-80
St8sia4	4.75353066830918e-84	-1.6579014172788	0.079	0.524	8.88339811293619e-80
Bcl2l1	6.17864589693546e-84	-1.80726264696538	0.069	0.512	1.1546653452193e-79
Gm26532	6.47926540819119e-84	-5.41731007477757	0.003	0.385	1.21084511948277e-79
Sh3rf1	7.33858663957326e-84	-1.78282971019117	0.072	0.516	1.37143507120345e-79
Btbd9	1.00257683243194e-83	-3.94237762954896	0.008	0.395	1.87361558444881e-79
Cask	1.10165400099319e-83	-2.59643031212404	0.021	0.42	2.05877099705607e-79
Calcrl	1.29763225540232e-83	-1.8724929161734	0.092	0.542	2.42501515889585e-79
Rreb1	1.54798535305719e-83	-3.69558644371852	0.014	0.404	2.89287502779328e-79
Smg1	2.36764061680093e-83	-2.50443003261317	0.036	0.448	4.42464678467758e-79
Trio	2.65403148595637e-83	-1.7909557803549	0.074	0.519	4.95985404095527e-79
Gm20559	5.60305718719082e-83	-4.61959949171599	0.006	0.386	1.04709932714222e-78
Ldlrad4	8.89413595935246e-83	-4.77758898005731	0.007	0.388	1.66213612808379e-78
Zfp644	8.9247275287354e-83	-2.42466714743047	0.036	0.447	1.66785308057007e-78
AW554918	9.79720038040515e-83	-5.48947155266887	0.006	0.385	1.83090080709011e-78
4930523C07Rik	1.00791874824531e-82	-1.01053564268592	0.15	0.653	1.88359855672084e-78
Map3k3	1.01850031556377e-82	-2.73057970024878	0.023	0.423	1.90337338972557e-78
Tom1l2	1.04963560100952e-82	-3.81597394779693	0.017	0.407	1.9615590111666e-78
Rps10	1.04996515778593e-82	1.01667992656587	0.874	0.923	1.96217488687034e-78
Tasor	1.11296493990502e-82	-1.84280443381503	0.059	0.492	2.0799088796945e-78
Hspa12b	1.18717615347717e-82	-1.16078374215584	0.134	0.623	2.21859479561814e-78
Rabgap1l	1.52744748092644e-82	-4.41802021714327	0.011	0.395	2.85449385235534e-78
Cdk17	1.86086271308164e-82	-1.54113076378793	0.076	0.521	3.47758023820697e-78
Ptpn12	2.90961366598945e-82	-1.25188271499185	0.117	0.592	5.43748601900108e-78
Wdr33	3.43339416020887e-82	-2.00683472622024	0.057	0.484	6.41632700659835e-78
Stk3	4.40747820556278e-82	-2.32272960808633	0.033	0.439	8.23669527055573e-78
Rps28	5.14932619546379e-82	0.95785892923452	0.92	0.926	9.62306079408272e-78
Hnrnph1	5.39992563900831e-82	-1.09067500831932	0.128	0.621	1.00913810341787e-77
Slc28a2	9.90140799869643e-82	-1.46551201705211	0.137	0.605	1.85037512679639e-77
Fam117b	1.159206110445e-81	-1.97596477620489	0.066	0.496	2.16632437919962e-77
Elf1	2.02107292656827e-81	-1.61182795383684	0.094	0.547	3.77698108517078e-77
Rap1gds1	2.50196077042898e-81	-2.09593843851306	0.05	0.467	4.67566428777767e-77
Zfp148	3.20776269676829e-81	-2.00081050474724	0.058	0.483	5.99466692772057e-77
Zswim6	4.18451383585804e-81	-3.27890677302607	0.022	0.411	7.82001945645151e-77
Fbxl20	4.42953924481715e-81	-3.26057145384988	0.022	0.413	8.27792294071428e-77
Ubr3	5.15837662545319e-81	-2.36048730685089	0.046	0.457	9.63997423764692e-77
Lims1	7.15608189744643e-81	-1.42590143363144	0.108	0.573	1.33732858499479e-76
Tspan9	8.94537112940714e-81	-1.71345669212338	0.066	0.499	1.67171095666361e-76
2007-03-01	1.11752864944731e-80	-2.1749621382213	0.032	0.433	2.08843754008714e-76
Ash1l	1.57701721209708e-80	-1.14712681531489	0.113	0.585	2.94712976596702e-76
Tmtc1	1.63769778843199e-80	-2.23400898361142	0.047	0.457	3.0605296270217e-76
Xdh	1.64600496703261e-80	-1.23909216399623	0.192	0.688	3.07605408239054e-76
Ica1	2.45139026050641e-80	-1.42469407228948	0.065	0.493	4.58115811883437e-76
Fto	3.26000970949633e-80	-3.54725512119617	0.012	0.392	6.09230614510674e-76
Magi3	3.50456097798506e-80	-3.07121967349832	0.032	0.425	6.54932355565847e-76
Plpp1	4.03223424838064e-80	-1.29774232226126	0.148	0.621	7.53543936337373e-76
Ebf3	7.16899291214712e-80	-1.61777099655026	0.061	0.486	1.33974139542205e-75
4932438A13Rik	7.30329417906551e-80	-4.08558433070166	0.014	0.391	1.36483961618376e-75
Cdk12	7.7321125097705e-80	-1.800796538916	0.057	0.476	1.44497718582591e-75
Pam	9.37554429238195e-80	-2.0155642132514	0.073	0.499	1.75210171736034e-75
Bclaf1	9.82147995590383e-80	-1.34037623674757	0.091	0.541	1.83543817415931e-75
Braf	1.31588205751399e-79	-2.61143996039996	0.021	0.404	2.45912038908215e-75
Tanc1	1.68779887163506e-79	-1.0634926629898	0.154	0.648	3.1541585313116e-75
Babam2	2.78115733468266e-79	-2.5705551734625	0.028	0.418	5.19742682705495e-75
Syne2	3.41940493696064e-79	-1.08383522520756	0.168	0.672	6.39018394619205e-75
Acap2	4.47515918360556e-79	-1.61027777023686	0.061	0.483	8.36317748232206e-75
Mtss1	4.5091610724529e-79	-1.44800675593075	0.094	0.54	8.42672021219998e-75
Prpf4b	9.25477768614825e-79	-0.744097156354327	0.142	0.643	1.72953285398739e-74
Large1	1.05880588627559e-78	-6.5133325880596	0.001	0.363	1.97869644027182e-74
Ythdf3	1.1327006666036e-78	-3.51694815529211	0.015	0.39	2.1167910057488e-74
Itpr2	1.1382426189884e-78	-1.48130131088982	0.094	0.538	2.12714780636551e-74
Rps15a	1.16988617080151e-78	1.05827426929931	0.874	0.916	2.18628327599385e-74
Zfp407	1.67854828058961e-78	-5.60877098412995	0.003	0.365	3.13687102676587e-74
Kif13a	2.27343623209667e-78	-2.67375829656523	0.033	0.424	4.24859763054226e-74
Lamp2	2.66386147095513e-78	-1.17086867776777	0.114	0.582	4.97822431692095e-74
Zfp292	4.89849937163881e-78	-2.16690321698667	0.037	0.434	9.15431562571861e-74
Tanc2	5.65804753995609e-78	-4.89944325675624	0.008	0.373	1.05737592426699e-73
Picalm	6.03986446637609e-78	-0.917546287063658	0.232	0.759	1.12872987147636e-73
Arhgap26	6.26395634802211e-78	-3.63215977582444	0.015	0.387	1.17060816231837e-73
Kpna4	1.07597805549333e-77	-1.20755439032486	0.081	0.521	2.01078779010593e-73
Mtdh	1.52828938110757e-77	-0.864839164838082	0.207	0.722	2.85606719541382e-73
Rnf169	1.762385099252e-77	-4.00791513934577	0.01	0.374	3.29354527348213e-73
Ankrd17	1.99476085804555e-77	-1.6607203047254	0.069	0.491	3.72780909151552e-73
Bcas3	2.24338705756397e-77	-5.63276414084458	0.003	0.361	4.19244173317555e-73
Atrnl1	2.92559877374976e-77	-5.63820238938145	0.004	0.363	5.46735898838356e-73
Zfp207	3.74705912138831e-77	-1.50345188567476	0.063	0.484	7.00250408605047e-73
Aff4	3.8030130803536e-77	-1.91350106958673	0.054	0.462	7.1070708445648e-73
Ccnt2	4.30581816281369e-77	-5.47142359272428	0.003	0.36	8.04671298266623e-73
Atad2b	4.95437462824307e-77	-3.79633936514458	0.017	0.386	9.25873530526064e-73
Tek	5.49638464198645e-77	-0.996467533100583	0.211	0.721	1.02716436189443e-72
Pias1	5.85622315900584e-77	-3.44623066776947	0.018	0.391	1.09441098395501e-72
Rpl36	5.96077926603254e-77	0.994548094436266	0.874	0.933	1.11395042923616e-72
Fgd5	7.45303246902123e-77	-1.11478177547633	0.131	0.602	1.39282270781069e-72
Plgrkt	9.93547647523666e-77	-2.45459815504261	0.039	0.43	1.85674184369223e-72
Epn2	1.0897493167465e-76	-1.18643388054879	0.08	0.514	2.03652352313586e-72
Rbm26	1.12566958868781e-76	-1.96020162906712	0.048	0.448	2.10365132733977e-72
Man2a1	1.35050208057353e-76	-1.73781927885822	0.059	0.469	2.52381828817581e-72
Zdhhc20	1.37398677595125e-76	-3.58965685157342	0.018	0.389	2.56770648689769e-72
Zfp638	1.60004242978438e-76	-1.32239589173328	0.08	0.512	2.99015929278105e-72
Faf1	1.8167028142914e-76	-2.86003978171291	0.026	0.406	3.39505421934777e-72
Scaf8	2.69640608504719e-76	-3.43006757567297	0.017	0.385	5.03904369173618e-72
Crim1	3.12363018730858e-76	-0.982021042723289	0.154	0.636	5.83744009404228e-72
Btg2	3.83022555773531e-76	-1.2131583123526	0.091	0.53	7.15792552229576e-72
Tnpo1	3.88325173114474e-76	-2.67398348674835	0.028	0.407	7.2570208351633e-72
Nufip2	7.81409189385573e-76	-1.33129939336581	0.073	0.495	1.46029749312376e-71
Glg1	8.64491734865401e-76	-1.47865972354611	0.066	0.484	1.61556215411646e-71
Adarb1	9.36293879664624e-76	-1.62684186749723	0.076	0.491	1.74974600231725e-71
Phip	9.51153997972527e-76	-1.76603824711753	0.054	0.458	1.77751659141106e-71
Fubp1	1.7415043455907e-75	-0.987126499389796	0.097	0.538	3.25452332103991e-71
Cdk13	1.74460510160987e-75	-2.07672863520613	0.046	0.441	3.26031801388852e-71
Rpl8	2.02892394506315e-75	1.00387390924176	0.866	0.909	3.79165306853401e-71
Rb1	3.78910480791143e-75	-2.60402852244013	0.029	0.406	7.08107906502487e-71
Srek1	4.16096276192059e-75	-2.67194518575991	0.03	0.408	7.7760072094772e-71
Gbf1	4.32405666699797e-75	-2.41961527538243	0.026	0.401	8.08079709928581e-71
Rsrc1	7.61938155272808e-75	-6.06193658004693	0.003	0.352	1.42391002457382e-70
Mtmr3	7.97342556094709e-75	-2.4947674033085	0.026	0.4	1.49007376882979e-70
Samd9l	8.38220911058308e-75	-1.24062274224743	0.086	0.512	1.56646723858577e-70
Pacs1	9.11335591952684e-75	-2.71954194359138	0.028	0.401	1.70310395424118e-70
Kcnq1ot1	9.16082933177605e-75	-6.15708549075908	0.003	0.352	1.71197578552231e-70
Fbxo11	1.15426862518971e-74	-2.00801391882969	0.058	0.458	2.15709720675453e-70
Ncoa1	1.49655502262858e-74	-4.23241303199314	0.01	0.365	2.7967620262883e-70
Rpl13a	1.7023598451801e-74	1.00829722209738	0.879	0.926	3.18137007867257e-70
Rbm25	1.74837195945226e-74	-0.929774689759657	0.137	0.605	3.26735751782438e-70
Abcg2	2.2151033325616e-74	-1.20100716895308	0.138	0.599	4.13958510789111e-70
Ifi203	2.42201542320237e-74	-1.01021344839172	0.234	0.74	4.5262624228806e-70
Agap1	2.78739291009722e-74	-1.62249857043715	0.061	0.463	5.20907987038969e-70
Cr1l	4.33251237968726e-74	-0.897515106336004	0.148	0.629	8.09659913515956e-70
Mdfic	5.82827101958921e-74	-1.29225667021764	0.076	0.494	1.08918728814083e-69
Itsn2	1.18992535292731e-73	-0.688262768517741	0.137	0.61	2.22373249955055e-69
Rpl5	1.19006375765084e-73	1.29591604925195	0.81	0.857	2.2239911502979e-69
Trps1	1.28308015168511e-73	-9.93008471752642	0	0.342	2.39782018746913e-69
4632427E13Rik	1.73289076058408e-73	-6.64312150607697	0.001	0.344	3.23842625337953e-69
Atf7ip	1.87433125158422e-73	-1.64844071967372	0.065	0.47	3.50275024296059e-69
Wwc2	2.63406134489912e-73	-0.918713120481359	0.117	0.567	4.92253384134748e-69
Srsf11	2.85212619729808e-73	-0.876751658487267	0.131	0.596	5.33005343751066e-69
Cnot2	4.47567325113183e-73	-1.84570255579789	0.047	0.434	8.36413817171517e-69
Stxbp6	4.82865276629473e-73	-4.1361128605123	0.01	0.359	9.02378628965159e-69
Tead1	5.21903784554738e-73	-2.94313616845747	0.022	0.385	9.75333792575894e-69
Zc3h7a	9.57127807660922e-73	-2.57291635816093	0.023	0.386	1.78868044695673e-68
Lnpep	1.03813770732675e-72	-1.73901338000708	0.063	0.462	1.94007174745224e-68
Uhrf2	1.18164129417071e-72	-1.70130111190814	0.051	0.442	2.20825125054622e-68
Sncaip	1.46746770660381e-72	-1.9249541586123	0.061	0.454	2.7424036501012e-68
Wipf1	1.91254782067486e-72	-1.48483896028573	0.077	0.488	3.57416936727717e-68
Rb1cc1	1.96527786006908e-72	-1.14403478499779	0.072	0.484	3.6727112648971e-68
Slc43a3	3.37172731362565e-72	-1.05909552631697	0.116	0.562	6.30108400370361e-68
Pbx1	5.01229748628802e-72	-2.21793427525065	0.041	0.417	9.36698154237506e-68
Hdac7	5.21106900978242e-72	-0.974284948404051	0.149	0.616	9.73844576548139e-68
Klhl24	5.59499959915313e-72	-0.717660959736427	0.127	0.584	1.04559352508974e-67
Ube2e2	6.5434429145353e-72	-5.8508453307522	0.004	0.344	1.22283861186836e-67
Zfr	6.93050646491966e-72	-1.07620682229214	0.098	0.526	1.29517304816419e-67
Leng8	7.04197385324914e-72	-3.34845529926505	0.008	0.353	1.3160040736952e-67
Gphn	7.23585729626534e-72	-0.821872689944096	0.317	0.861	1.35223701152607e-67
Frmd4b	8.1192592977134e-72	-4.38898371312057	0.015	0.363	1.51732717755668e-67
Yes1	9.04702281526552e-72	-1.46447116544024	0.081	0.491	1.69070762371682e-67
Rps6	9.40292958527008e-72	1.16244065946295	0.81	0.875	1.75721948089527e-67
Shroom4	9.91646167922335e-72	-1.63887071043927	0.063	0.458	1.85318835861326e-67
Kmt2a	1.215695349211e-71	-1.26963309892665	0.077	0.487	2.27189146860552e-67
Kif1b	1.23431776209448e-71	-0.842056737467357	0.127	0.582	2.30669303380216e-67
Plod1	1.33156637492712e-71	-1.16614417276621	0.097	0.522	2.48843124146381e-67
Nckap1	1.55311396872528e-71	-0.904350514310116	0.131	0.589	2.90245938475381e-67
Rpl7	1.95571932780176e-71	1.06141081276686	0.832	0.899	3.65484827979592e-67
Tshz2	2.1406081009501e-71	-1.09503725903439	0.24	0.718	4.00036841905554e-67
Kdm2a	2.49934572895412e-71	-1.08989916934994	0.077	0.489	4.67077729826945e-67
Cog5	2.74020560200302e-71	-4.46151070581203	0.008	0.35	5.12089622902325e-67
Apobec3	3.31390326225626e-71	-2.88306357760807	0.023	0.38	6.1930224165045e-67
Tmem140	3.50790579073407e-71	-0.877771941317401	0.157	0.629	6.55557434172382e-67
Ppp1r13b	3.71668155307455e-71	-1.22617647704984	0.095	0.514	6.94573448638572e-67
Cdc42bpa	4.35079553983496e-71	-1.01790778674393	0.149	0.611	8.13076670484358e-67
Zbtb16	4.67510584349276e-71	-5.11356581995197	0.006	0.344	8.73683780031927e-67
Ttc7b	5.23522070248275e-71	-1.46494471975674	0.059	0.45	9.78358044879977e-67
Myadm	7.41506396836165e-71	-0.829276782125723	0.254	0.765	1.38572715440742e-66
Smurf2	7.54796058682766e-71	-1.12283700563144	0.08	0.493	1.41056287446635e-66
Dock6	7.56195023981794e-71	-1.49685794702932	0.057	0.445	1.41317726081718e-66
Ppp6r3	8.01396275407203e-71	-1.58449672107031	0.061	0.454	1.49764935948098e-66
S1pr1	8.06301682818867e-71	-0.894808404084553	0.262	0.75	1.5068165848519e-66
Nfib	8.74168890797243e-71	-0.782841078086683	0.461	0.906	1.63364682312189e-66
Sppl3	9.05480647618566e-71	-2.03697323485258	0.037	0.408	1.69216223426958e-66
Stim2	9.06176582571205e-71	-1.19736093707842	0.102	0.528	1.69346279750907e-66
Atp8a1	1.13311064502961e-70	-2.80921187491571	0.025	0.38	2.11755717343134e-66
Mndal	1.15898486130327e-70	-0.776436609067022	0.232	0.74	2.16591090880355e-66
Mrtfb	1.17181682371264e-70	-1.77639948316219	0.058	0.446	2.18989128015419e-66
Gsk3b	1.21873601795051e-70	-0.776503524147652	0.135	0.594	2.27757387034592e-66
Gm10076	1.42623383537123e-70	1.26150950428757	0.789	0.86	2.66534579154175e-66
Asap2	1.62210322176996e-70	-1.53180406210845	0.069	0.465	3.03138650084371e-66
R3hdm1	2.07481378405014e-70	-2.99749886201262	0.025	0.38	3.87741199963291e-66
Med13l	2.2521927998442e-70	-2.36554104127645	0.028	0.385	4.20889790434884e-66
Epc1	2.39867587934902e-70	-2.37008644880981	0.034	0.398	4.48264548332745e-66
Ndfip1	3.03503323919704e-70	-0.769936217226467	0.185	0.681	5.67187011741142e-66
Ggnbp2	3.33145191618425e-70	-1.34115144224325	0.065	0.46	6.22581734096513e-66
Sh2d3c	3.49300051801082e-70	-1.32788031838252	0.094	0.51	6.52771936805861e-66
Heg1	5.39440935432253e-70	-0.750149533379044	0.241	0.749	1.00810722013579e-65
Phactr4	5.41816004344576e-70	-0.940266007494854	0.134	0.585	1.01254574891914e-65
Gatad2b	6.71865526745701e-70	-1.72977485484549	0.052	0.434	1.25558229638237e-65
Bmpr2	7.77589649568652e-70	-0.806817623510781	0.167	0.644	1.4531595371139e-65
Rsbn1l	7.83592893854225e-70	-1.27752947794299	0.059	0.446	1.46437840003478e-65
Fndc3b	1.00435102964407e-69	-2.77126859502964	0.026	0.379	1.87693120419884e-65
Kansl1l	1.28110197385989e-69	-4.50035256814049	0.008	0.343	2.39412336874936e-65
Rpl39	1.45558390249751e-69	1.05615953617206	0.866	0.919	2.72019519698734e-65
Phldb2	1.49805521185964e-69	-1.10343964943046	0.094	0.509	2.79956557992329e-65
Jarid2	1.83492910375356e-69	-1.58979095131807	0.074	0.471	3.42911550909465e-65
Ric1	2.89496102277813e-69	-1.3455762585763	0.065	0.456	5.41010315936776e-65
Adgre5	3.44936682639865e-69	-1.57404242917752	0.058	0.441	6.44617672517379e-65
Uty	4.06296759839291e-69	-7.15581743065502	0.001	0.328	7.59287384787667e-65
Fzd4	4.202088244165e-69	-0.984785627996527	0.135	0.58	7.85286251069555e-65
Cd9	4.30627970313629e-69	-1.32126891502634	0.186	0.647	8.0475755092211e-65
Ascc3	4.45014785942522e-69	-3.16193997189623	0.017	0.359	8.31643631969384e-65
Dcbld1	4.66464180217354e-69	-2.7310703711238	0.033	0.39	8.71728259990192e-65
Esyt2	4.70444335394674e-69	-1.91517030999312	0.054	0.432	8.79166373985566e-65
Scmh1	5.27998781032103e-69	-3.40571541988172	0.017	0.358	9.86724121992794e-65
Btbd7	5.67263331705014e-69	-0.840696683368378	0.102	0.528	1.06010171429033e-64
Cpsf6	5.95841467790249e-69	-1.71655558039422	0.046	0.419	1.11350853500642e-64
Mertk	6.00011326790556e-69	-3.76048092102912	0.014	0.352	1.12130116750619e-64
Fut8	6.09397672554065e-69	-2.88834997292961	0.025	0.374	1.13884237046904e-64
Agmo	7.59420415987657e-69	-5.4624783085112	0.007	0.337	1.41920487339773e-64
Ppm1h	1.31698239927034e-68	-2.48291028423327	0.029	0.38	2.4611767077564e-64
Kmt5b	1.62171273717032e-68	-2.30015161162002	0.03	0.385	3.03065676322389e-64
Dab2	1.65917427000424e-68	-2.16477627031115	0.051	0.423	3.10066487578392e-64
Arid1a	1.85102344456655e-68	-1.73703316818117	0.058	0.44	3.45919261320598e-64
Tmem245	1.92904081195058e-68	-1.21336295703276	0.065	0.454	3.60499146937325e-64
Pcnx	2.28647885077087e-68	-1.68813836818584	0.046	0.415	4.2729716763206e-64
Nr3c1	2.30730868144556e-68	-0.744355196429872	0.2	0.694	4.31189846388546e-64
Rc3h1	2.89656151866381e-68	-1.36467094742911	0.065	0.453	5.41309416607893e-64
Cdkal1	3.08363639462885e-68	-3.27421871082233	0.012	0.348	5.7626996942824e-64
Vcl	3.24579869052851e-68	-1.36227820918318	0.099	0.51	6.06574859285967e-64
Lcor	3.44122693456241e-68	-3.93209194707055	0.012	0.347	6.43096489531022e-64
Arid5b	3.85563836914009e-68	-0.8065943765728	0.233	0.725	7.205416984249e-64
Ankrd28	5.87547440595701e-68	-2.94140653489466	0.025	0.37	1.09800865698525e-63
Prpf39	6.04079678493825e-68	-4.91216455146622	0.006	0.331	1.12890410316926e-63
Arhgap18	6.98146637540854e-68	-0.83243234430755	0.251	0.732	1.30469643623635e-63
Rassf9	7.3791101026649e-68	-1.09908857358322	0.142	0.573	1.37900809598602e-63
Fgfr2	8.33012449709642e-68	-3.07275061347987	0.017	0.355	1.55673366601738e-63
1810026B05Rik	8.76451223550338e-68	-1.35055604181278	0.055	0.435	1.63791204657087e-63
Tcf7l2	9.85628589813306e-68	-3.16179502403125	0.018	0.357	1.84194270864311e-63
Nfe2l2	1.63762673853017e-67	-0.78193655886865	0.127	0.568	3.06039684896519e-63
Gapvd1	1.70721612075271e-67	-1.42805316884516	0.05	0.421	3.19044548646267e-63
Dlg1	1.77902710912881e-67	-1.80046221673761	0.039	0.399	3.32464586153992e-63
Rps3	3.63788272493609e-67	1.08684188006157	0.83	0.887	6.79847523636056e-63
Arnt	3.77959706948286e-67	-2.63547792231667	0.026	0.371	7.06331100344957e-63
Mob4	4.03099597059964e-67	-1.11600111629035	0.077	0.473	7.53312526985661e-63
Emcn	4.54843335068033e-67	-0.911604100594002	0.379	0.814	8.50011224575141e-63
Ggta1	4.69543712481515e-67	-1.23408072851068	0.084	0.486	8.77483289885455e-63
Rasgrf2	4.9673363552458e-67	-1.41091756960395	0.081	0.473	9.28295818068336e-63
Ube3a	5.30061859043161e-67	-0.945666162038757	0.094	0.505	9.90579602179859e-63
Foxo1	5.97755271352449e-67	-1.79444150001292	0.054	0.424	1.11708505110346e-62
Stard9	6.50403929998013e-67	-2.14836604307857	0.029	0.375	1.21547486438029e-62
Atp11c	6.87687921903308e-67	-3.35564634668267	0.018	0.352	1.2851511884529e-62
Med13	7.95596697093591e-67	-1.89328735733183	0.039	0.395	1.4868111075285e-62
Fth1	8.14747348556227e-67	0.813856782470334	0.876	0.929	1.52259984498188e-62
Aak1	8.18022130190699e-67	-2.55671891141483	0.032	0.379	1.52871975690038e-62
Rabgap1	8.24525328633303e-67	-1.97352186213025	0.046	0.407	1.54087293414992e-62
Stat3	9.08313055815398e-67	-1.38602928756274	0.076	0.466	1.69745543870782e-62
Ushbp1	9.12838787399077e-67	-0.785814984102037	0.259	0.749	1.70591312589139e-62
Rbms2	1.04406278471029e-66	-1.15611946573235	0.066	0.447	1.95114453206658e-62
Cox16	1.26907344419635e-66	-1.33851569711401	0.095	0.496	2.37164445251414e-62
Wwox	1.39027194986698e-66	-5.42820901128483	0.006	0.326	2.59814021991141e-62
Zkscan3	2.08127181707672e-66	-2.81153333322669	0.023	0.363	3.88948077175298e-62
Fyn	2.78328830099809e-66	-0.915546650386225	0.159	0.612	5.20140917690522e-62
Spred2	3.49287789485227e-66	-0.661302024180255	0.159	0.616	6.52749020989992e-62
St5	3.70060270900923e-66	-1.50925878966502	0.07	0.453	6.91568634259645e-62
Zmiz1	3.79283714921714e-66	-0.667525817748789	0.109	0.531	7.088054064457e-62
Utrn	3.82558796020884e-66	-0.699845944056605	0.297	0.806	7.14925878003828e-62
AY036118	4.76807419578432e-66	1.06647218840108	0.91	0.977	8.91057705708175e-62
Iqgap1	6.90185032978266e-66	-0.854611299920536	0.131	0.565	1.28981778962978e-61
Tle4	9.17788464023304e-66	-2.30503933618876	0.039	0.389	1.71516308156675e-61
Nfkb1	9.87172126102957e-66	-1.22555076842766	0.087	0.483	1.84482726926121e-61
Slc10a7	1.03206629315777e-65	-3.50955971266327	0.012	0.338	1.92872548865324e-61
Nsmce2	1.20356639760154e-65	-3.82138947017024	0.01	0.331	2.24922488383776e-61
Nrp2	1.59665580018088e-65	-1.01689831034143	0.193	0.636	2.98383035937803e-61
Shisa5	1.66707372002704e-65	-0.743317137191579	0.139	0.585	3.11542736798653e-61
Ubr1	1.68142862194143e-65	-2.09454068814212	0.041	0.394	3.14225380868414e-61
Irak2	1.70589679096294e-65	-3.58755636503267	0.011	0.334	3.18797992295155e-61
Kalrn	1.95640606343153e-65	-4.96271920699825	0.007	0.325	3.65613165134085e-61
Nova2	1.98707413893628e-65	-1.94188533733324	0.051	0.411	3.71344415084412e-61
Arhgap5	1.98777811045283e-65	-0.872531925430579	0.126	0.551	3.71475973281425e-61
Vgll4	2.13105887084203e-65	-1.41671285005238	0.069	0.45	3.98252281782959e-61
Limch1	2.20473979180178e-65	-1.17999742088484	0.138	0.562	4.12021772291917e-61
Zfp36l1	2.56488257257031e-65	-0.823639612447112	0.233	0.72	4.7932525516194e-61
Tgfbr2	3.06942038215831e-65	-1.98625688444369	0.047	0.405	5.73613281017744e-61
Thoc2	3.33304672396626e-65	-0.647113548793298	0.123	0.553	6.22879771774815e-61
2610307P16Rik	3.66263277014012e-65	-7.13853233924184	0.001	0.313	6.84472812083785e-61
Exoc6	4.20389192027086e-65	-1.24246572995808	0.084	0.474	7.85623322060218e-61
Rnf216	4.74410295779922e-65	-2.03983984168616	0.057	0.42	8.86577960753519e-61
Epb41	7.21454838272016e-65	-1.24238813887855	0.088	0.481	1.34825480176274e-60
Clasp2	9.28979416717055e-65	-2.21976001258059	0.033	0.376	1.73607673396083e-60
Hook3	1.07596035383964e-64	-1.04883160058796	0.117	0.536	2.01075470925551e-60
Lrba	1.65224490985882e-64	-2.20947004899432	0.033	0.374	3.08771528754416e-60
Wasf2	1.81150227554235e-64	-0.642574881309427	0.294	0.818	3.38533545253354e-60
Clock	1.86408973936902e-64	-1.35721709048481	0.058	0.425	3.48361090493282e-60
Atp2b1	2.53109962398738e-64	-0.85580066006315	0.131	0.561	4.73011897730762e-60
Sntb2	2.55830608161854e-64	-1.93817206760712	0.052	0.411	4.78096240532873e-60
Lmo7	2.73242356942569e-64	-1.12271852079482	0.12	0.534	5.10635316654274e-60
Lmbrd1	3.39552989382085e-64	-1.74737239353262	0.047	0.402	6.3455662655724e-60
Tmpo	3.46516027253764e-64	-1.06244705548921	0.086	0.477	6.47569151731833e-60
Rps26	3.47119161856172e-64	1.16254978167053	0.808	0.889	6.48696289676814e-60
Map4k5	4.04916523789726e-64	-1.41805495119305	0.059	0.423	7.56707999658239e-60
Prkd2	4.93467656199049e-64	-1.33679802224198	0.079	0.459	9.22192355904783e-60
Sfswap	5.65024555975808e-64	-2.04899704291093	0.04	0.385	1.05591789020759e-59
Lima1	5.99479846988248e-64	-1.29685038372072	0.091	0.48	1.12030793805164e-59
Trip12	6.36024214100293e-64	-0.986616417997596	0.11	0.52	1.18860205131063e-59
St3gal6	6.42897167860187e-64	-1.10316772608794	0.076	0.457	1.20144622729712e-59
Kdm4c	6.87143585047234e-64	-1.96140875840902	0.03	0.368	1.28413393173627e-59
Rtn4	7.56469179549063e-64	-0.840088951159069	0.178	0.636	1.41368960274129e-59
Fmnl3	8.30242985787785e-64	-1.27096767787848	0.083	0.466	1.55155809184021e-59
N4bp2l2	9.03914547464239e-64	-0.936490058343879	0.079	0.463	1.68923550630117e-59
Sybu	9.19059442619073e-64	-2.54841455208073	0.033	0.369	1.71753828636652e-59
Ncoa3	1.01022879660381e-63	-1.44163616075371	0.07	0.443	1.8879155750932e-59
Dysf	1.01654128602859e-63	-0.973332209809024	0.157	0.593	1.89971235533022e-59
Sppl2a	1.27106549632703e-63	-0.45658512552985	0.132	0.564	2.37536719953596e-59
Kat2b	1.29006797509301e-63	-2.23936041892881	0.028	0.36	2.41087903185382e-59
Rab10	1.35281047823316e-63	-0.857634370012359	0.135	0.566	2.52813222172212e-59
Dennd1b	1.79425902729515e-63	-5.55393317377841	0.004	0.311	3.35311127020917e-59
Rsu1	1.95727396361516e-63	-0.675569026156584	0.186	0.661	3.65775358320401e-59
Lcorl	1.95876130917782e-63	-2.70226711275254	0.023	0.349	3.6605331345915e-59
Cux1	2.15604064462721e-63	-1.97668485441767	0.044	0.393	4.02920875667933e-59
Bicral	2.55613627348906e-63	-3.14312708042398	0.017	0.337	4.77690746789636e-59
Tpp2	2.58856108262917e-63	-1.91460571140572	0.032	0.369	4.8375029512174e-59
Arid2	3.10196246880102e-63	-2.14984219134662	0.04	0.383	5.79694746169534e-59
Plxna4	4.90681203738666e-63	-3.3194420674204	0.019	0.339	9.1698503354682e-59
Nrf1	5.89676437492554e-63	-2.20298888799684	0.022	0.346	1.10198732638608e-58
Nedd4l	7.76669162174704e-63	-2.10491338968831	0.028	0.357	1.45143933027209e-58
Fmnl2	8.03499910575641e-63	-2.47703392429859	0.039	0.375	1.50158063288376e-58
Smchd1	8.76425182116946e-63	-1.09048824345791	0.065	0.434	1.63786338034015e-58
Hmg20a	9.90158356984369e-63	-2.34503637643059	0.025	0.352	1.85040793753239e-58
Snapc3	9.9390577197823e-63	-9.04053673095322	0	0.301	1.85741110667292e-58
Ube3c	1.19139641627529e-62	-2.7493240942644	0.026	0.354	2.22648162273527e-58
Ube2b	1.20428124722105e-62	-0.694165588422169	0.179	0.647	2.2505607948067e-58
Celf1	3.00733173011641e-62	-1.09039602038618	0.091	0.476	5.62010153724155e-58
Btg1	3.1649591049236e-62	-0.816447103198276	0.148	0.579	5.91467557528122e-58
Rabep1	3.42039609533152e-62	-1.23488176388528	0.076	0.449	6.39203622295554e-58
Tmx3	3.72738453654885e-62	-1.12426502549796	0.072	0.444	6.9657362219025e-58
Mdm4	4.28433779796827e-62	-2.23505177594046	0.032	0.362	8.0065704768431e-58
Gmds	4.6562223666584e-62	-3.4236661200481	0.019	0.335	8.70154835881121e-58
Rps9	5.47775016045586e-62	1.05508259042362	0.841	0.905	1.02368194998599e-57
Cyp2d22	5.56842113637889e-62	-2.06655609265956	0.03	0.36	1.04062654196649e-57
Bcl2	7.54314031787336e-62	-2.38247024006224	0.033	0.364	1.40966206260417e-57
Phf14	8.00062872899387e-62	-0.671511685786639	0.066	0.432	1.49515749687437e-57
Arhgap17	8.76648022689649e-62	-3.09682942611955	0.018	0.334	1.63827982480242e-57
Epha4	8.99653071745179e-62	-2.04425378149892	0.048	0.391	1.68127166047739e-57
Gls	9.5246279109997e-62	-1.00515893442199	0.109	0.51	1.77996246400762e-57
Ccm2l	9.97655528484648e-62	-1.25949287793046	0.057	0.412	1.86441865163211e-57
Dctn4	1.04098305801543e-61	-1.2169051262493	0.048	0.396	1.94538913881923e-57
Akap9	1.05790641916225e-61	-1.41788639615809	0.052	0.402	1.97701551613042e-57
Tut4	1.0867264910155e-61	-1.25340983775616	0.063	0.424	2.03087446640977e-57
Chd6	1.22230426420206e-61	-1.1229630771072	0.069	0.436	2.28424220894081e-57
Mcu	1.30439472064449e-61	-4.30294397266046	0.007	0.31	2.43765285394042e-57
Mgat4a	1.39931737209456e-61	-1.64456021867291	0.048	0.394	2.61504430497032e-57
Stk38	1.60152956204811e-61	-2.3405273454363	0.029	0.355	2.99293844555551e-57
Ccnl1	1.83787373755816e-61	-1.67338975805111	0.033	0.364	3.43461844074869e-57
Luzp1	1.93441791938331e-61	-0.664075706588733	0.233	0.723	3.61504020774353e-57
Eif4g3	1.98109193949475e-61	-1.09527321628317	0.098	0.489	3.70226461652779e-57
Spata6	2.56286185795076e-61	-2.20386118981517	0.03	0.358	4.78947624013838e-57
Khdrbs1	2.80200877685651e-61	-1.11383991308755	0.091	0.475	5.23639400218945e-57
Zdhhc17	2.88630310613936e-61	-3.20675439686579	0.017	0.329	5.39392324475323e-57
Rmdn1	3.20231894697555e-61	-4.18478173597924	0.006	0.306	5.98449364810791e-57
Myl6	3.5844408082648e-61	0.911533887764589	0.869	0.942	6.69860298248526e-57
Prickle2	3.80897538327021e-61	-4.06106156958962	0.01	0.314	7.11821319625538e-57
Stard8	4.04869129321004e-61	-1.25678426166997	0.077	0.446	7.56619428875092e-57
Mysm1	4.41423599252617e-61	-1.88782840978984	0.033	0.361	8.2493242228329e-57
Ubr2	4.60013787323246e-61	-1.27532062140487	0.059	0.415	8.59673765749682e-57
Sec24b	4.82761603816365e-61	-2.15751584272381	0.026	0.349	9.02184885212023e-57
Atp2c1	4.95647873964297e-61	-1.90135675396167	0.029	0.354	9.26266746864478e-57
Nck1	5.07583369419987e-61	-0.749450998238022	0.232	0.71	9.48571800772071e-57
Pafah1b1	5.21123696860087e-61	-0.556522254865589	0.212	0.696	9.73875964692131e-57
Cdk14	6.91351212815688e-61	-2.72706341023669	0.019	0.333	1.29199714650996e-56
Papola	7.77366006840163e-61	-0.773462871332902	0.128	0.547	1.4527415935829e-56
Zfand6	8.10328187032639e-61	-1.03847966144422	0.087	0.467	1.5143413159266e-56
Gm12216	8.19697914945871e-61	-4.37273668826915	0.007	0.307	1.53185146345084e-56
Fam168a	8.23515948631613e-61	-2.70969884293815	0.028	0.348	1.53898660480276e-56
Rictor	8.5241750052227e-61	-2.33313828299873	0.026	0.346	1.59299782497602e-56
Zfc3h1	9.28363836913753e-61	-2.55740238869527	0.022	0.339	1.73492633842442e-56
Ctnnd1	9.94678987712645e-61	-0.496385759486085	0.201	0.678	1.85885609223739e-56
Ifnar2	1.13292199886494e-60	-0.75490049499924	0.132	0.552	2.1172046314788e-56
Fus	1.19491492892966e-60	-0.559495224746954	0.262	0.771	2.23305701918374e-56
Ehmt1	1.23755790067945e-60	-1.57988406469763	0.051	0.396	2.31274820478975e-56
Luc7l3	1.32430564417782e-60	-0.471901284595715	0.119	0.53	2.47486238783952e-56
Hmcn1	1.3803449112266e-60	-4.60870079454306	0.004	0.301	2.57958857010028e-56
Zfp710	1.51670649502647e-60	-2.20966947177002	0.025	0.343	2.83442109790547e-56
Ccnt1	2.00318614495402e-60	-1.60579224798798	0.044	0.381	3.74355426769007e-56
Yme1l1	2.6616600459127e-60	-1.16846769896919	0.073	0.436	4.97411029380166e-56
Elovl5	2.76104014812407e-60	-1.28653819613202	0.08	0.448	5.15983182881426e-56
Itm2c	2.76762752802099e-60	-1.42756670054981	0.063	0.418	5.17214232436562e-56
Plpp3	2.91916745763154e-60	-0.745504281182638	0.406	0.857	5.45534014482182e-56
Msi2	3.11016970073918e-60	-1.70012670345197	0.03	0.353	5.81228513674139e-56
6720427I07Rik	3.40503216259965e-60	-4.77201452393269	0.004	0.299	6.36332410546623e-56
Arfgef1	3.49213702921804e-60	-0.777208068687602	0.076	0.443	6.52610568020267e-56
Serinc1	3.50901680635878e-60	-0.32078903340864	0.146	0.578	6.55765060772329e-56
Dennd6a	3.75527974831195e-60	-1.61640839943627	0.046	0.384	7.01786679364538e-56
Ankrd12	4.16379507290641e-60	-0.849908064661152	0.112	0.504	7.7813002322475e-56
Klf9	4.46884169444473e-60	-0.644173319939351	0.21	0.669	8.35137135857831e-56
Tra2b	4.53433987354798e-60	-1.23062045028374	0.07	0.431	8.47377435568647e-56
Ctdspl2	5.53509368461025e-60	-2.40014494755173	0.025	0.342	1.03439830777996e-55
Osbpl9	6.33343413466527e-60	-0.609665746808951	0.181	0.639	1.18359217108625e-55
Ago3	6.5809227531217e-60	-2.50785662212505	0.019	0.33	1.22984284410338e-55
Akap10	7.23042993846345e-60	-3.23609385113721	0.014	0.318	1.35122274690005e-55
Hnrnpl	7.24767491964914e-60	-0.783718664664786	0.124	0.534	1.35444548898403e-55
Ntf3	7.60774595480011e-60	-2.15951249237101	0.03	0.35	1.42173556403305e-55
Myo6	7.98387938299996e-60	-0.716657494650697	0.138	0.553	1.49202737909503e-55
Dmd	8.72686025630203e-60	-4.47498305333737	0.008	0.305	1.63087564469772e-55
Numa1	9.92289092159273e-60	-1.16657683490727	0.052	0.396	1.85438985542725e-55
Dusp11	9.96324065540029e-60	-0.989384559758888	0.072	0.433	1.86193041368121e-55
Nid1	1.54141875617575e-59	-1.34945342438941	0.119	0.509	2.88060337154123e-55
Notch1	1.60561832559838e-59	-0.820741894406107	0.152	0.571	3.00057952687826e-55
Gm42418	1.68882010820117e-59	0.75396744665763	0.997	0.998	3.15606701820635e-55
Fbn1	1.97242271659125e-59	-2.65565760036449	0.033	0.351	3.68606357276572e-55
Hectd1	2.04861835930309e-59	-0.590911732001105	0.126	0.536	3.82845798986561e-55
Add3	2.24782862583028e-59	-1.259918559736	0.086	0.454	4.20074213595162e-55
Rin3	2.35928965987687e-59	-1.41545895252047	0.065	0.414	4.40904051637789e-55
Ncor1	2.52747164452133e-59	-0.549895473803345	0.23	0.724	4.72333900928147e-55
Zfp950	2.62598743055352e-59	-3.42740332085053	0.008	0.305	4.90744531021841e-55
Bach2	2.8184728674572e-59	-4.31104683302989	0.008	0.303	5.26716209470401e-55
Ncoa6	2.8244798133113e-59	-3.71115262032729	0.011	0.31	5.27838787511616e-55
Nr2c2	2.94510815569338e-59	-3.97273090625361	0.011	0.309	5.50381812135979e-55
Add1	3.12725460022426e-59	-1.03694459586111	0.091	0.469	5.8442133968991e-55
Ecm2	3.32759310266783e-59	-1.69812582329926	0.058	0.401	6.21860599026564e-55
Peli1	3.50089917895923e-59	-2.57595812688478	0.023	0.335	6.542480385639e-55
Zfhx3	4.00723279477404e-59	-2.48622934035203	0.029	0.344	7.48871664687373e-55
Relch	4.08759699208407e-59	-4.63304185005147	0.006	0.297	7.63890125880671e-55
Lats2	4.61052327292804e-59	-0.66632896445356	0.108	0.503	8.61614589244792e-55
Ezh1	5.37354342292323e-59	-1.65750303732002	0.047	0.381	1.00420779487589e-54
Elf2	5.44935165798505e-59	-0.705320003219701	0.112	0.508	1.01837483784425e-54
Fnip1	5.47483954012282e-59	-2.9955589329422	0.018	0.322	1.02313801325815e-54
Stxbp5	6.1237334889147e-59	-2.35309716255965	0.023	0.335	1.14440331440838e-54
Thap3	7.25819285173581e-59	-2.509459827669	0.025	0.336	1.35641108013239e-54
Zmynd11	8.75517585492313e-59	-0.663337208288019	0.126	0.536	1.63616726376803e-54
Taf1d	9.6650581288282e-59	-1.50511050161586	0.04	0.367	1.80620606311541e-54
Sema6d	1.05302660740838e-58	-2.21755328640917	0.036	0.357	1.96789612392478e-54
Cfap20	1.07112748012485e-58	-1.18083090498823	0.09	0.46	2.00172303485733e-54
Rps6kb1	1.28995194709914e-58	-2.11597463746048	0.034	0.356	2.41066219873887e-54
Vps13d	1.46345970731717e-58	-1.68320439850724	0.046	0.373	2.73491350103433e-54
Mill2	1.708226568018e-58	-3.30905836284888	0.017	0.317	3.19233381031204e-54
Ube2h	1.95839970245446e-58	-1.07592995398855	0.095	0.473	3.6598573639469e-54
Acin1	2.06268691371674e-58	-0.578473304736711	0.124	0.526	3.85474930435385e-54
Nr3c2	2.35821544119227e-58	-4.53883081399778	0.003	0.289	4.40703301650011e-54
Cep350	3.02873017307589e-58	-2.00338145513385	0.043	0.369	5.66009094744422e-54
Map3k1	3.09577567159971e-58	-0.999632232259917	0.083	0.448	5.78538557508553e-54
Zscan26	3.58708047647909e-58	-1.61979102657281	0.051	0.386	6.70353599444413e-54
Tmed5	3.59138975279929e-58	-0.732530721770677	0.119	0.517	6.71158917003131e-54
Pik3r6	3.60445703907837e-58	-2.06117445916123	0.034	0.352	6.73600931462966e-54
Srrm1	3.64947505837669e-58	-0.557054480016489	0.145	0.565	6.82013898909437e-54
Fnip2	3.79146221808494e-58	-2.17900341655944	0.023	0.329	7.08548459315713e-54
AC149090.1	3.96938269159601e-58	-1.86148511451831	0.034	0.354	7.41798237405463e-54
Rps6ka3	4.05887710268366e-58	-0.880949703740132	0.123	0.52	7.58522952949522e-54
Cyfip1	4.10889661022508e-58	-0.647541193878646	0.114	0.509	7.67870598518864e-54
Asxl2	4.48568508660877e-58	-2.61107790284108	0.015	0.313	8.38284828985447e-54
Rab31	4.5688042255079e-58	-3.77455597888198	0.012	0.307	8.53818133662916e-54
Zhx3	4.67506108199904e-58	-1.76747587876195	0.054	0.389	8.7367541500398e-54
Prickle1	4.74278485886899e-58	-1.8085989470987	0.046	0.373	8.86331634425436e-54
Cuedc1	4.91784715639553e-58	-1.83992396512755	0.032	0.347	9.19047276587197e-54
Atp6v0b	5.25292368483632e-58	-0.543175213507747	0.139	0.559	9.81666378222212e-54
Pcdh19	5.7676037592246e-58	-2.04524467453734	0.041	0.363	1.07784979052389e-53
Mark3	7.13336986333695e-58	-1.59261148744021	0.057	0.394	1.33308416006041e-53
Man1a	7.72230936022244e-58	-5.06092209753321	0.006	0.292	1.44314517323837e-53
Ep300	7.88854623122686e-58	-1.42148897453625	0.043	0.37	1.47421151969168e-53
Stag2	8.16167458953418e-58	-0.727289461903619	0.121	0.521	1.52525374729215e-53
Irf2bp2	9.56826227637857e-58	-1.34496552338215	0.068	0.415	1.78811685420963e-53
Ranbp9	1.00037830182934e-57	-2.61397746517821	0.021	0.324	1.86950697045867e-53
Bmp6	1.03327190424271e-57	-1.31773993522838	0.103	0.469	1.93097853464877e-53
Rgl1	1.48301451377682e-57	-0.709191319480359	0.13	0.532	2.77145752334612e-53
Csnk1g1	1.5226625118269e-57	-4.38203414138597	0.007	0.294	2.8455517021021e-53
Esam	1.66675505812291e-57	-0.691572654840995	0.301	0.778	3.1148318526201e-53
Sypl	1.7128423347085e-57	-0.496709361493028	0.193	0.649	3.20095975510324e-53
Tmco1	1.83061979493615e-57	-0.552008597941612	0.167	0.608	3.42106227277667e-53
Igf2r	2.20077428352211e-57	-1.18981501634769	0.07	0.419	4.11280698104612e-53
Colgalt2	2.23042206980573e-57	-3.05066925839411	0.019	0.318	4.16821276405295e-53
Slc50a1	2.41856790915808e-57	-0.65579634608076	0.128	0.531	4.51981970863462e-53
Unc13b	2.51445640074004e-57	-2.99940598695818	0.022	0.323	4.69901612170299e-53
Aff1	2.5471620498649e-57	-2.40008131346225	0.022	0.324	4.76013643878752e-53
Rpl35	2.75702626502128e-57	1.05486373182899	0.84	0.919	5.15233068407176e-53
Tnfsf10	2.91528948739796e-57	-1.26534940179792	0.072	0.42	5.4480929940493e-53
Copa	2.95198115267836e-57	-1.32240009028534	0.08	0.437	5.51666237812532e-53
Cblb	3.67732385650899e-57	-6.45498577191619	0.001	0.281	6.872182823044e-53
Fam171a1	3.87537285837856e-57	-1.38970348803888	0.069	0.413	7.24229679773785e-53
Tmem165	4.16887020146274e-57	-0.771780272227288	0.077	0.436	7.79078463249358e-53
St3gal4	4.53830864002771e-57	-4.74057226089137	0.008	0.294	8.48119118648379e-53
Rock2	4.90439756781991e-57	-0.548795262886341	0.239	0.711	9.16533817474185e-53
Tm9sf2	5.15652342522747e-57	-0.648408529813435	0.113	0.504	9.6365109770651e-53
Btaf1	5.91184611599715e-57	-4.65857900050336	0.004	0.286	1.10480580215755e-52
Dnm2	5.97698348369738e-57	-0.705214768906372	0.103	0.483	1.11697867343337e-52
Rnf111	6.02084250955584e-57	-2.79509608000115	0.021	0.321	1.1251750481858e-52
Mmrn2	6.42234150282833e-57	-0.733671474328736	0.189	0.615	1.20020718004856e-52
Galnt1	6.97334387414997e-57	-1.11094569474663	0.086	0.447	1.30317850320115e-52
Jam3	7.58597182656049e-57	-0.968123883505473	0.109	0.487	1.41766641494762e-52
Pds5a	7.7426708916361e-57	-1.54702923052993	0.054	0.385	1.44695033622895e-52
Pde4b	7.83536302370029e-57	-1.88582721103648	0.041	0.36	1.46427264186911e-52
Lrrk1	7.86178593414234e-57	-5.16184108006376	0.006	0.288	1.46921055537252e-52
Asxl1	8.04843069733681e-57	-2.60087452196221	0.019	0.317	1.5040907287183e-52
Ino80d	9.18978276836778e-57	-0.899577301559072	0.066	0.412	1.71738660375257e-52
Zfp266	9.732219005238e-57	-2.50024247723862	0.022	0.323	1.81875708769888e-52
Wasl	9.79176130428068e-57	-0.593762846066041	0.124	0.522	1.82988435254397e-52
Ap3b1	1.03628049370549e-56	-1.51979649799916	0.047	0.372	1.93660098663681e-52
Rasa1	1.11709870808403e-56	-0.863579972076129	0.09	0.455	2.08763406566744e-52
Nup98	1.16964737790633e-56	-2.44982534455747	0.025	0.328	2.18583701983134e-52
Phactr1	1.37332973156627e-56	-4.29505654622801	0.008	0.293	2.56647860235104e-52
Runx1t1	1.44766594002446e-56	-1.83814798406257	0.039	0.353	2.70539810871771e-52
Zfyve9	1.68954849359987e-56	-1.82268205745983	0.034	0.347	3.15742822483943e-52
Usp15	1.70915018522033e-56	-1.66782511796773	0.044	0.366	3.19405986613976e-52
Myct1	1.90570247659482e-56	-0.616456111350497	0.262	0.727	3.56137678826041e-52
Nisch	1.92675430894904e-56	-0.312365289183409	0.172	0.615	3.60071845256397e-52
Dpm1	2.67511825569032e-56	-0.71706806747653	0.077	0.433	4.99926099623407e-52
Ints6l	2.83360927079945e-56	-3.61713972375028	0.007	0.289	5.29544900527001e-52
Eps15	2.83745833968524e-56	-1.52811108407588	0.07	0.413	5.30264214520378e-52
Nudcd3	3.0422158172867e-56	-0.782755174087413	0.112	0.497	5.68529291934539e-52
Zfp521	3.09345060124081e-56	-4.39956752426287	0.007	0.289	5.78104048359882e-52
Atp9b	3.21623214427063e-56	-2.23136792970505	0.019	0.315	6.01049463121296e-52
Fam219a	3.64350837884135e-56	-2.21023900425326	0.034	0.344	6.80898845837871e-52
Trim25	3.97635222400786e-56	-0.82037667367575	0.099	0.47	7.43100703622589e-52
Helz	4.05109902544024e-56	-1.73071749868937	0.04	0.356	7.57069385874273e-52
Sel1l	4.11878050606536e-56	-2.80758070697216	0.018	0.312	7.69717700973494e-52
Prag1	4.16590725701614e-56	-1.62749453122247	0.059	0.391	7.78524748191176e-52
Gask1b	4.62157508310806e-56	-0.855552838704908	0.166	0.576	8.63679951531235e-52
Clk4	5.51779808841875e-56	-3.21079189928931	0.018	0.31	1.0311661067637e-51
Svil	6.46784373002455e-56	-1.31390105791711	0.084	0.436	1.20871063626699e-51
Usp25	6.85115688020072e-56	-0.822539917794138	0.102	0.477	1.28034419777191e-51
Maml3	7.56801114340032e-56	-3.14225692009637	0.011	0.296	1.41430992247865e-51
Usp9x	7.63032542479368e-56	-1.22268851174776	0.087	0.445	1.42595521538544e-51
Gtdc1	8.45150761854e-56	-4.10106726785785	0.01	0.291	1.57941774375275e-51
Ndufs4	9.35756605632563e-56	-0.69695334460708	0.112	0.495	1.74874194460613e-51
Dido1	9.96001293449566e-56	-2.49185933705847	0.025	0.324	1.86132721719855e-51
Cwf19l2	1.10062959638382e-55	-1.08330259859082	0.054	0.381	2.05685658972208e-51
Rock1	1.30586258117119e-55	-0.378161848728119	0.239	0.722	2.44039599169272e-51
Pkn2	1.36998192183309e-55	-0.441127826878827	0.141	0.55	2.56022221552168e-51
Mcmbp	1.39071121890853e-55	-1.62473071482844	0.037	0.349	2.59896112589626e-51
Scaper	1.49585889891793e-55	-2.68022327473784	0.021	0.315	2.79546111029782e-51
Emc7	1.57045727613737e-55	-0.513980574955975	0.114	0.503	2.93487055764552e-51
Cd47	1.71623820106246e-55	-0.433620375032514	0.243	0.724	3.20730595014552e-51
Mapk1	1.74497320218603e-55	-0.6870871812781	0.081	0.436	3.26100592024525e-51
Rassf1	2.05986541814611e-55	-1.10280938922674	0.083	0.436	3.84947649343144e-51
Brd1	2.09995932694454e-55	-1.0221504356716	0.065	0.405	3.92440399019396e-51
Tmem164	2.1462283296606e-55	-4.88232635949493	0.007	0.284	4.01087150246973e-51
Ppp2r5e	2.37691142108348e-55	-1.73096314701406	0.047	0.364	4.44197206372081e-51
St3gal1	2.41261696698605e-55	-1.36080258884315	0.059	0.39	4.50869858790352e-51
Fndc3a	2.53293476658698e-55	-1.5372649528484	0.057	0.383	4.73354849179775e-51
Rbbp6	2.69565599814729e-55	-0.766539775852196	0.095	0.46	5.03764192933766e-51
Tsc22d2	2.71135559714161e-55	-2.50585361930367	0.028	0.326	5.06698133993824e-51
Vwa3a	2.82936421695225e-55	-2.88954987098913	0.019	0.31	5.28751584864037e-51
Rab1a	2.84211666332731e-55	-0.600192293521403	0.145	0.554	5.31134762042607e-51
Ncald	3.02069129522315e-55	-3.25483178927866	0.021	0.311	5.64506789251302e-51
Ptbp2	3.9105986026411e-55	-4.22269781854705	0.006	0.282	7.30812666861568e-51
Cast	4.96756611922507e-55	-0.514083162688594	0.141	0.546	9.28338756360781e-51
Pkd1	5.03957508104508e-55	-2.32442748397495	0.028	0.327	9.41795791145704e-51
Nrip1	5.7351029936332e-55	-2.25141351278699	0.017	0.304	1.07177604745017e-50
Pds5b	5.84122907444169e-55	-1.49585803314087	0.044	0.36	1.09160888943166e-50
Psme4	5.91676043103287e-55	-1.55709240229194	0.048	0.366	1.10572418935142e-50
Sec61a1	6.0945056217367e-55	-6.48129406556025	0.001	0.272	1.13894121059015e-50
Tmem50a	6.19495993991663e-55	-0.274782288276987	0.247	0.736	1.15771411357162e-50
Cul1	6.24518200563493e-55	-0.663612839129872	0.102	0.47	1.16709961321306e-50
Ip6k1	6.79267279535712e-55	-1.74702174563393	0.037	0.346	1.26941469199634e-50
Smad7	6.83949956964586e-55	-0.842972724712049	0.11	0.48	1.27816567957542e-50
Mia3	7.02180907014095e-55	-1.45955835043153	0.054	0.378	1.31223567902794e-50
Fchsd2	7.09079643467749e-55	-3.75813908065478	0.011	0.291	1.32512803771253e-50
Filip1	7.44542569897143e-55	-0.481723724337267	0.186	0.617	1.39140115462378e-50
Ap2b1	7.74396137867526e-55	-0.915341727999799	0.09	0.448	1.44719150244683e-50
Pdlim1	8.87112919690123e-55	-0.684054281821287	0.149	0.554	1.6578366243169e-50
Atxn7	1.12296928512572e-54	-1.79635100096458	0.034	0.338	2.09860500004294e-50
Frmd4a	1.17147651949381e-54	-2.47752687745759	0.03	0.33	2.18925531963002e-50
Lamc1	1.17358639377431e-54	-1.17602699539012	0.127	0.503	2.19319825268543e-50
Papss2	1.23767485189604e-54	-1.26144560944052	0.068	0.4	2.31296676322332e-50
Osmr	1.49612659631277e-54	-1.82762966772433	0.039	0.346	2.7959613831893e-50
Snd1	1.57649984301095e-54	-2.49511364660553	0.025	0.318	2.94616290661886e-50
Jun	1.65552864732647e-54	-0.840029894341018	0.179	0.586	3.09385193612371e-50
Pttg1ip	1.76356713824953e-54	-0.77842870926043	0.101	0.47	3.29575426796072e-50
Setd2	1.91786241074254e-54	-0.772696005679297	0.069	0.409	3.58410127319567e-50
Adam10	1.92080250721395e-54	-0.478751357920184	0.159	0.578	3.58959572548144e-50
Zfp871	1.96924230231322e-54	-1.86361814033037	0.029	0.328	3.68012001456295e-50
Myo9a	3.03480150802947e-54	-2.05362575670144	0.032	0.33	5.67143705820547e-50
Pibf1	3.16514127868301e-54	-4.01237730228995	0.01	0.286	5.91501602160281e-50
Chic2	3.298879093188e-54	-0.84542932263331	0.076	0.422	6.16494524934974e-50
Rpsa	3.62793590693807e-54	1.00677187153851	0.806	0.892	6.77988662288586e-50
Atl3	4.0687932884877e-54	-1.72340562122924	0.039	0.345	7.60376089752581e-50
Herc4	4.3314799840832e-54	-2.97510514303437	0.018	0.303	8.09466979425469e-50
Fbxw11	4.35248658589597e-54	-1.32546530845208	0.041	0.35	8.13392693172239e-50
Scai	4.86638268950216e-54	-5.94184807387742	0.003	0.271	9.09429597014164e-50
Dhrs7	4.91668543944697e-54	-1.16182640875701	0.063	0.395	9.18830174923849e-50
Herc6	5.17879666517219e-54	-3.50965190512709	0.012	0.291	9.67813520787379e-50
Tia1	5.35142283929197e-54	-2.48167968567239	0.021	0.308	1.00007390020688e-49
Srsf10	5.58435258372588e-54	-0.761319010562301	0.074	0.418	1.04360381084669e-49
Hes1	6.2396886786415e-54	-0.816329982693803	0.175	0.575	1.16607302026452e-49
Rcsd1	6.28635131098848e-54	-0.750830795954768	0.097	0.456	1.17479333299753e-49
Ep400	6.78938724549878e-54	-1.19595214905445	0.074	0.413	1.26880068843881e-49
Eif2s3y	7.62801125415337e-54	-1.35274260027345	0.046	0.358	1.42552274317618e-49
Ggps1	8.02075982402167e-54	-1.63279836734817	0.036	0.339	1.49891959591317e-49
Smad1	8.08992538843667e-54	-0.927913359180302	0.088	0.439	1.51184525659105e-49
H2-T23	8.60437202302268e-54	-0.609870974842214	0.199	0.628	1.60798504366248e-49
Map2k5	8.62073190469137e-54	-2.58374216325688	0.015	0.296	1.61104237834872e-49
Ttc3	9.3978458693141e-54	-1.20883666026916	0.068	0.397	1.75626943605742e-49
Herpud1	9.72626948972196e-54	-1.07006278719216	0.076	0.419	1.81764524223924e-49
Smyd3	9.78325275271322e-54	-5.22833098934671	0.004	0.273	1.82829427442705e-49
Mbtd1	1.04705096934262e-53	-3.71275522920801	0.011	0.287	1.95672885150748e-49
Snrnp48	1.10057448713355e-53	-1.54734862058459	0.044	0.354	2.05675360155518e-49
Schip1	1.39826004546952e-53	-1.63851390769479	0.058	0.378	2.61306837297344e-49
Arhgef2	1.4191242616166e-53	-0.670013324390094	0.102	0.466	2.6520594201091e-49
Pura	1.77298053302869e-53	-0.372970477703092	0.159	0.577	3.31334602012402e-49
Pkd2	1.80229653979161e-53	-0.850269426962705	0.079	0.423	3.36813177356256e-49
Psmd11	1.81598005677943e-53	-0.724540380532654	0.081	0.428	3.3937035301094e-49
Mpdz	1.82036496840531e-53	-1.76612078008751	0.04	0.345	3.40189805295585e-49
Pdcd10	2.36894158662294e-53	-0.472625962757092	0.142	0.547	4.42707803708096e-49
Chd2	2.38742634933957e-53	-1.27096258402694	0.058	0.379	4.46162236164578e-49
Sec11a	2.54617079242077e-53	-1.04438947493793	0.072	0.409	4.75828397687594e-49
Samhd1	2.62492093972105e-53	-1.67648932812691	0.051	0.365	4.90545225215069e-49
Piezo1	3.04308616288476e-53	-1.16690075108096	0.057	0.378	5.68691942119904e-49
Tmem88	3.48749682843406e-53	-0.623862483954358	0.219	0.655	6.51743407297757e-49
Acvr2a	3.79752434570415e-53	-1.53386452490449	0.048	0.358	7.09681349725192e-49
Zzef1	3.957896779831e-53	-1.85026245373684	0.03	0.325	7.39651750214816e-49
Thsd1	4.39404881333225e-53	-1.57944203217355	0.032	0.327	8.21159842235531e-49
Arl6ip5	4.67393327808631e-53	-0.605043314898215	0.112	0.486	8.73464651008769e-49
Cyth1	5.66685658882899e-53	-0.630107191418129	0.146	0.539	1.05902215932036e-48
Cds2	5.96434095451686e-53	-0.648473660905081	0.12	0.501	1.11461603758011e-48
Arid4b	6.16398384559662e-53	-0.669561638428744	0.091	0.443	1.1519253010651e-48
Afap1l1	6.30936800134283e-53	-0.554463098174122	0.196	0.621	1.17909469209095e-48
Zranb2	7.67957318382465e-53	-0.930840305086457	0.083	0.426	1.43515863659315e-48
Strbp	7.713339523581e-53	-2.89146582023198	0.021	0.303	1.44146889016682e-48
Rnf213	8.42702465278511e-53	-1.09430461756089	0.072	0.403	1.57484236711248e-48
Dusp16	8.47636537487307e-53	-2.31093521278878	0.025	0.312	1.58406316125628e-48
H2-Q7	8.53173752052232e-53	-0.772047674165676	0.174	0.574	1.59441110783521e-48
5031425E22Rik	8.78624288643306e-53	-1.30629102300994	0.054	0.37	1.64197307061661e-48
Cop1	9.5655513727323e-53	-0.986049275985939	0.061	0.385	1.78761024053621e-48
Swt1	9.63571936309971e-53	-1.95313834448646	0.034	0.329	1.80072323457607e-48
Creb1	1.03925240168857e-52	-0.856999693241195	0.066	0.394	1.9421548882756e-48
Cd38	1.05687547420653e-52	-0.649870368099262	0.099	0.453	1.97508888619716e-48
Gm26917	1.07891819116393e-52	-2.66676767520169	0.017	0.294	2.01628231564715e-48
Xbp1	1.09644305329375e-52	-1.02656516925838	0.083	0.425	2.04903277799537e-48
Gigyf2	1.16345169682887e-52	-1.10760257455888	0.059	0.381	2.1742585310338e-48
Rapgef3	1.23192928606033e-52	-0.932425792432306	0.092	0.441	2.30222944978955e-48
Rpl29	1.55061591825349e-52	1.07561905961993	0.786	0.877	2.89779102803213e-48
Rps2	1.59097291414091e-52	1.07298563678288	0.796	0.881	2.97321018194652e-48
Snx6	1.59657763444932e-52	-0.822802396682246	0.076	0.414	2.98368428325889e-48
Btrc	1.65660015489117e-52	-4.86633289876581	0.006	0.27	3.09585436946061e-48
Zmym2	1.68148724111646e-52	-2.77421088080426	0.021	0.302	3.14236335619844e-48
Prrc2c	1.71896033654374e-52	-0.41156963226079	0.244	0.712	3.21239307693293e-48
Zfand5	1.92744842543719e-52	-0.596348586210349	0.138	0.528	3.60201561745702e-48
Atp6v0a1	1.96422332415776e-52	-3.07439126481439	0.011	0.282	3.67074054818601e-48
Lpar6	2.39968375355647e-52	-1.19912152863112	0.058	0.375	4.48452899864634e-48
Cyth3	2.95700641443049e-52	-1.09972179561637	0.066	0.39	5.52605358728769e-48
Tspan18	3.04855461780683e-52	-1.58301651047007	0.044	0.347	5.6971388697574e-48
Arap3	3.88251876487584e-52	-0.620826406956672	0.167	0.575	7.25565106779996e-48
Pcbp1	4.84054304770943e-52	-0.309614867511833	0.171	0.594	9.04600684755938e-48
Mecp2	5.48642209370735e-52	-1.47677115527862	0.055	0.368	1.02530256087203e-47
Ccdc88a	5.50347017361597e-52	-1.73052182211309	0.033	0.324	1.02848850604535e-47
Tmed10	5.97338950671912e-52	-0.32479220071652	0.218	0.677	1.11630703101567e-47
Map3k2	6.30899810694382e-52	-3.31804738820888	0.012	0.282	1.17902556622566e-47
Comt	6.43635834209418e-52	-1.6217356606685	0.043	0.344	1.20282664697056e-47
Tcf7l1	6.51237578467574e-52	-1.6059437741188	0.046	0.35	1.2170327866402e-47
Tlk2	6.77136320478358e-52	-1.51711256474894	0.044	0.348	1.26543235570996e-47
Kidins220	6.80103497594143e-52	-1.38821737880919	0.052	0.361	1.27097741630393e-47
Rps13	6.99142021715157e-52	0.939394521490432	0.812	0.892	1.30655661018129e-47
Elavl1	7.90539800238122e-52	-0.715650650239667	0.072	0.404	1.477360778685e-47
Lnx2	8.27014824741829e-52	-1.95729460321942	0.032	0.322	1.54552530447753e-47
Spag9	8.56728357217845e-52	-0.433444249867275	0.276	0.753	1.60105395396871e-47
Ndel1	8.65584189405144e-52	-0.253711212533119	0.183	0.614	1.61760373316033e-47
Peli2	8.66943254905841e-52	-2.81958706687225	0.014	0.285	1.62014355476804e-47
Creb5	8.87785710433035e-52	-4.88164791030954	0.004	0.265	1.65909393565725e-47
Csnk1g3	9.47011969505274e-52	-1.44855652605439	0.046	0.35	1.76977596861146e-47
Creb3l2	1.08166631646547e-51	-1.75361577140123	0.029	0.317	2.02141801221068e-47
Xpr1	1.0948076434372e-51	-2.33710633976961	0.021	0.298	2.04597652405544e-47
Sh3d19	1.14864949433252e-51	-3.62674033895127	0.012	0.281	2.14659617500861e-47
Prrc2b	1.16174427483335e-51	-0.437582927607321	0.12	0.497	2.17106770080857e-47
Skap2	1.32835029068154e-51	-1.37331271468192	0.059	0.372	2.48242102322567e-47
Ppp3cb	1.6477141997361e-51	-1.15330967701895	0.057	0.37	3.07924829646683e-47
Phc3	1.65847677729177e-51	-2.15659640248677	0.025	0.307	3.09936140140286e-47
Kank3	1.89986464407483e-51	-0.547084113009428	0.255	0.708	3.55046704684704e-47
Clint1	2.26986557365074e-51	-1.45177274926335	0.052	0.361	4.24192478403851e-47
Oga	2.58928680890285e-51	-1.23753812750342	0.068	0.389	4.83885918847765e-47
Atrx	2.59521320566528e-51	-0.371984449563084	0.252	0.725	4.84993443874728e-47
Klf13	2.79579451012521e-51	-0.46930142981222	0.244	0.7	5.22478078052199e-47
Rplp0	2.8095593715805e-51	0.999377211055353	0.804	0.898	5.25050455360963e-47
Tmem208	3.0282325230302e-51	-1.02307029765539	0.063	0.384	5.65916093903884e-47
Efr3b	3.14351235806815e-51	-0.936778794927272	0.098	0.442	5.87459589475775e-47
Trip11	3.15886144178014e-51	-1.03649625639423	0.072	0.397	5.90328026239872e-47
Armc8	3.17126188301386e-51	-2.99991107138925	0.017	0.288	5.92645420697631e-47
Arhgef11	3.30192848642861e-51	-3.43510225078298	0.015	0.285	6.17064395543778e-47
Il6st	3.47129035221238e-51	-0.882846295026821	0.077	0.409	6.48714741021449e-47
Mon2	3.54718590751897e-51	-2.71160842111736	0.019	0.293	6.62898102397145e-47
Dis3l2	3.72438310094972e-51	-5.3073995136937	0.003	0.259	6.96012713905483e-47
Abcc5	4.43306683600845e-51	-2.84217167469653	0.018	0.29	8.28451530313258e-47
9330175M20Rik	5.0224378715503e-51	-5.31152198719342	0.003	0.259	9.38593189435321e-47
Cept1	5.12788843511162e-51	-1.28433617434037	0.062	0.378	9.58299790753659e-47
Cavin1	5.96167324418363e-51	1.25081404734567	0.779	0.852	1.11411749587304e-46
Lgals3bp	5.98202944410795e-51	-1.10662665413204	0.068	0.388	1.11792166251489e-46
C430049B03Rik	6.15753762158063e-51	-3.21485885483017	0.01	0.273	1.15072063072099e-46
F11r	6.7220932912549e-51	-0.456390537961361	0.196	0.617	1.25622479426971e-46
Rnf13	7.09491424168123e-51	-2.04234101755231	0.036	0.326	1.32589757348539e-46
Pcdh17	7.13524474808302e-51	-1.18667995101188	0.097	0.433	1.33343453852176e-46
Myo1b	8.19621782495195e-51	-0.56564956541426	0.183	0.59	1.53170918712702e-46
Fam222b	9.26312695399081e-51	-3.44084922818436	0.008	0.269	1.7310931651618e-46
Ephx1	9.82503781092094e-51	-1.10851966250031	0.079	0.407	1.83610306610491e-46
Kcmf1	1.11529786663073e-50	-0.661778474218869	0.108	0.467	2.08426865315951e-46
Kat6a	1.56089819213294e-50	-0.53147264079035	0.105	0.463	2.91700654145804e-46
Smap1	1.60910760993175e-50	-0.672435430690744	0.094	0.439	3.00710030144045e-46
Cald1	1.78991384951839e-50	-0.656194108537506	0.274	0.737	3.34499100197996e-46
Rlf	1.87202460277613e-50	-3.68263076342485	0.011	0.273	3.49843957766803e-46
Eml4	2.13554081175651e-50	-1.87524447992091	0.026	0.305	3.99089866901057e-46
Fat4	2.20734791676298e-50	-1.68708412886311	0.039	0.329	4.12509178684666e-46
Sesn1	2.2387720562796e-50	-2.69736684855046	0.014	0.279	4.18381721877532e-46
Arhgef1	2.25618818770095e-50	-0.739745817606608	0.086	0.421	4.21636448517554e-46
Dennd3	2.41704469083896e-50	-2.18215570323125	0.028	0.307	4.51697311823984e-46
Brd8	2.4842722336064e-50	-1.56315464011007	0.043	0.336	4.64260795016364e-46
Slc3a2	2.53218973930384e-50	-1.09485544763687	0.07	0.389	4.73215618481102e-46
Huwe1	2.56026993690357e-50	-0.405510168949578	0.132	0.509	4.7846324580854e-46
Tmem131	2.71036985833496e-50	-0.6870253778184	0.073	0.398	5.06513919125638e-46
Ptpra	2.94464440991257e-50	-0.320756916016327	0.159	0.562	5.50295147324461e-46
Phf20	3.48131437237085e-50	-1.30411400284732	0.043	0.338	6.50588029908665e-46
Ldlrad3	3.78628206216184e-50	-2.22626231976541	0.022	0.295	7.07580391776805e-46
P4ha1	3.85529590758575e-50	-1.6819218897328	0.033	0.318	7.20477699209626e-46
Enox2	3.86000833419084e-50	-3.00119179235286	0.011	0.272	7.21358357493584e-46
Clasp1	3.89156023545802e-50	-1.93820009006656	0.033	0.318	7.27254776802395e-46
Usp32	4.29910492723179e-50	-2.71685722403026	0.018	0.286	8.03416728801077e-46
Tmem184b	5.5906821735855e-50	-0.780739188819447	0.083	0.414	1.04478668459966e-45
E130102H24Rik	5.61947156086896e-50	-5.38950196304387	0.001	0.251	1.05016684529519e-45
Ddx3x	5.81185358643645e-50	-0.159501138687175	0.188	0.615	1.08611919823324e-45
Cstf3	5.81947408000817e-50	-2.92699571134688	0.015	0.28	1.08754331607193e-45
Efna1	6.18569648728504e-50	-0.943045931953583	0.065	0.378	1.15598295954383e-45
Klf6	6.18805449077994e-50	-0.472273750326345	0.272	0.732	1.15642362323696e-45
Resf1	6.53286296654941e-50	-2.11266213370454	0.034	0.318	1.22086143118875e-45
Thrap3	7.6102940781594e-50	-0.170036584019004	0.132	0.512	1.42221175732643e-45
Supt20	7.82727070025572e-50	-1.36970009288442	0.037	0.325	1.46276034846379e-45
Ephb4	7.84929991118553e-50	-0.816460354908995	0.099	0.442	1.46687716740235e-45
Rpl24	8.47106867506502e-50	0.963026926848984	0.826	0.906	1.58307331399615e-45
Ecpas	9.43692327428839e-50	-1.40189002914673	0.055	0.36	1.76357222149901e-45
Cd164	1.03281970680019e-49	-1.02947703405537	0.05	0.351	1.93013346806819e-45
Shoc2	1.04344726697663e-49	-0.689111277538463	0.088	0.424	1.94999425252593e-45
Gm29007	1.42583481458708e-49	-3.60436378050713	0.006	0.259	2.66460010150034e-45
Pak2	1.42980922941521e-49	-0.282542340369025	0.225	0.681	2.67202748793114e-45
Atxn2	1.6421618003882e-49	-1.80385108581529	0.029	0.307	3.06887197256547e-45
Rab14	1.64303995374566e-49	-0.153802436057441	0.212	0.661	3.07051306555989e-45
Fas	1.72266401364877e-49	-0.815013946709251	0.081	0.406	3.21931450870682e-45
Tasor2	1.9175435878893e-49	-2.28626955266689	0.023	0.295	3.58350545704752e-45
Csnk1a1	2.00099830991112e-49	-0.405290156849767	0.247	0.713	3.73946564156189e-45
Degs1	2.14090409876813e-49	-0.946209542327257	0.063	0.373	4.00092157977789e-45
Cspp1	2.1484619643285e-49	-2.48842084422849	0.021	0.289	4.01504571893711e-45
Phf3	2.23714735924844e-49	-0.789130516252254	0.084	0.413	4.18078098496348e-45
Hsd17b11	2.36369321897243e-49	-1.08341994222147	0.058	0.364	4.41726988761568e-45
Dmxl1	2.39881147283857e-49	-1.21509695897617	0.047	0.342	4.48289888044073e-45
Prrg1	2.40038993648271e-49	-2.1531840277725	0.026	0.299	4.4858487132989e-45
Cmtm8	2.59596464760795e-49	-0.688899693129216	0.135	0.506	4.85133873344974e-45
Qrich1	2.68287598601513e-49	-1.51459135611795	0.04	0.327	5.01375864266508e-45
Rps17	2.7746625291578e-49	0.977194959801302	0.782	0.888	5.1852893344901e-45
Tcea1	3.1435146768662e-49	-0.248687437065762	0.148	0.537	5.87460022812755e-45
Atrn	3.15907864663072e-49	-1.25902385700441	0.044	0.336	5.90368617482349e-45
Cbfa2t3	3.80746369625537e-49	-0.654369337670271	0.106	0.453	7.11538815556204e-45
Ftl1	3.81146504105924e-49	0.880918701972584	0.786	0.871	7.1228658687315e-45
Ywhaz	4.00248260631528e-49	-0.423026539377226	0.229	0.678	7.479839494682e-45
Osbpl8	4.35318105313486e-49	-1.23916807082876	0.046	0.339	8.13522475209842e-45
Ralgapa2	4.73612181466178e-49	-3.16681961855132	0.012	0.271	8.85086444723993e-45
Stk10	5.14342399060977e-49	-1.11527835942785	0.058	0.363	9.61203075365153e-45
Tmem135	5.2985276378123e-49	-3.71166882318502	0.008	0.262	9.90188844954363e-45
Cnot6l	5.31146553925957e-49	-0.45434376781233	0.135	0.508	9.92606679976828e-45
Khdc4	5.57147098192992e-49	-1.93459089291622	0.033	0.312	1.04119649710306e-44
Sltm	7.10942696250885e-49	-0.548403972795106	0.094	0.43	1.32860971075365e-44
Ndfip2	7.34145800754384e-49	-0.287649048513677	0.097	0.437	1.37197167244979e-44
Bptf	7.83145929758978e-49	-0.318656542980498	0.172	0.575	1.46354311353358e-44
Parva	7.85209090812273e-49	-1.1122154861516	0.076	0.394	1.46739874890998e-44
Atf2	8.59150078311805e-49	-1.60857410172044	0.047	0.338	1.6055796663491e-44
Sp3	8.83760855688099e-49	-0.671345675707296	0.087	0.419	1.65157228710992e-44
Bbs9	8.86532195920285e-49	-1.87986166721909	0.03	0.305	1.65675136773583e-44
Tor1aip1	8.90646278134382e-49	-0.627669920843135	0.116	0.471	1.66443976457753e-44
Lgals9	8.93401732698127e-49	-0.594929030800546	0.146	0.526	1.66958915806626e-44
Lman1	8.97522759253312e-49	-0.456745975482257	0.091	0.427	1.67729053249259e-44
Trappc8	9.4816779213913e-49	-1.23826062671761	0.052	0.35	1.77193596994961e-44
Nsf	9.90066748661874e-49	-2.58820037890289	0.017	0.278	1.85023673989931e-44
Tmbim4	9.93625045697367e-49	-0.359638111558484	0.116	0.474	1.85688648539924e-44
Zmym4	1.05807059390287e-48	-1.69655749269082	0.04	0.323	1.97732232588569e-44
Tgfbr3	1.06813380568562e-48	-3.3104144238689	0.017	0.276	1.99612845606529e-44
Rgs3	1.10511656955208e-48	-1.02544682494474	0.108	0.448	2.06524184517894e-44
Stxbp3	1.13820052233014e-48	-0.916558905932781	0.04	0.326	2.12706913613056e-44
St13	1.20848269387793e-48	-0.301061700165483	0.179	0.591	2.25841245831907e-44
Pcm1	1.21240660656467e-48	-0.256974269834513	0.116	0.474	2.26574546634805e-44
Senp6	1.34259918220675e-48	-0.601837868539498	0.108	0.455	2.50904935170797e-44
Zfp36l2	1.79385977860121e-48	-0.919759614726154	0.119	0.468	3.35236515424995e-44
Vta1	1.85289479099081e-48	-1.68039368440605	0.034	0.314	3.46268978540362e-44
Dhrs3	1.9060144880757e-48	-0.46094212102825	0.2	0.616	3.56195987531586e-44
Ctsd	2.16459809420567e-48	-0.565565537455508	0.11	0.46	4.04520091845155e-44
Srgap1	2.46191056468685e-48	-2.87062863841906	0.018	0.278	4.60081846328678e-44
Mfge8	2.58097910686023e-48	-0.527731819356141	0.186	0.591	4.82333375490041e-44
Cab39l	2.67927757162305e-48	-1.57927384865167	0.036	0.315	5.00703392584916e-44
Wdr37	3.11227130870626e-48	-1.68872407863371	0.037	0.317	5.81621262171025e-44
Tnfaip8	3.14059802683304e-48	-1.68815290959808	0.051	0.343	5.86914959254559e-44
Cpd	3.43521721360057e-48	-0.350503246946411	0.145	0.525	6.41973392877675e-44
Erc1	3.55790150189872e-48	-0.880829594686664	0.055	0.354	6.64900632674833e-44
Vapa	3.60000691764382e-48	-0.394146002811411	0.152	0.544	6.72769292769277e-44
Ssb	3.6513988816585e-48	-0.128330506012931	0.183	0.603	6.82373423004341e-44
Cdc42ep1	3.69834422773809e-48	-0.573037256207846	0.117	0.471	6.91146569279694e-44
Irf1	3.80979451099458e-48	-0.736310077178022	0.087	0.413	7.11974398214667e-44
Heatr5a	4.16501539551446e-48	-1.64084418937051	0.019	0.281	7.78358077113742e-44
Ubxn4	4.24028356071394e-48	-0.520683275353187	0.116	0.469	7.92424191826222e-44
Thsd7a	4.25234629505916e-48	-4.61493105191071	0.007	0.254	7.94678475620655e-44
Dyrk1a	4.42713452752609e-48	-1.43200503116151	0.046	0.333	8.27342900504076e-44
Nfatc3	4.57268247890826e-48	-1.96524455421076	0.032	0.305	8.54542901658376e-44
Terf1	4.7132314426974e-48	-1.87201269225916	0.033	0.309	8.80808692011289e-44
Stim1	4.77814265617885e-48	-1.72025098437067	0.036	0.314	8.92939299586703e-44
Zbtb7a	5.15356609688729e-48	-0.823940501585092	0.097	0.43	9.63098432186296e-44
Tial1	5.16490999717772e-48	-1.08500619786699	0.054	0.35	9.65218380272573e-44
Abcc4	5.23589818176697e-48	-1.67747940202459	0.041	0.325	9.78484652208611e-44
Slc44a1	5.42233963110962e-48	-0.328631978434582	0.079	0.399	1.01332683026177e-43
Chchd3	5.45113338504801e-48	-0.66347336616412	0.102	0.442	1.01870780699777e-43
Ackr3	5.61091523914894e-48	-1.59018560405239	0.051	0.341	1.04856783989215e-43
Tbc1d22a	5.64886498669485e-48	-1.18109897197447	0.041	0.324	1.05565988871353e-43
Cep170	6.07763303523872e-48	-2.52967069846012	0.022	0.285	1.13578806162541e-43
Nos3	6.24047608153674e-48	-0.950222249515583	0.108	0.447	1.16622017011759e-43
Tnpo3	6.30580512065304e-48	-1.75471061776335	0.033	0.308	1.17842886094764e-43
Raf1	6.66380741169433e-48	-1.56523000506918	0.046	0.333	1.24533232909744e-43
2002-03-01	6.76584567732622e-48	-0.270769225261194	0.131	0.504	1.26440124017872e-43
Copb1	6.86788979359502e-48	-0.803368358770616	0.077	0.395	1.28347124462704e-43
Tacc1	7.20929012990056e-48	-0.44800580001951	0.243	0.692	1.34727213947582e-43
Tmem30a	7.27837214705369e-48	-0.296349754393983	0.159	0.555	1.36018218684139e-43
Ybx1	7.50775528081293e-48	1.03405669679564	0.788	0.901	1.40304930687832e-43
Trpc4ap	8.10222129616366e-48	-1.61241941435309	0.043	0.327	1.51414311582707e-43
Rab8b	9.00718859633346e-48	-1.93103914921688	0.025	0.291	1.6832634048828e-43
Nmt1	9.02142642143845e-48	-0.466795070255993	0.108	0.456	1.68592416963842e-43
Rpl27	9.38696263237469e-48	1.01308820459486	0.797	0.901	1.75423557673818e-43
Gja1	9.9123792094001e-48	-1.00377076805739	0.127	0.466	1.85242542665269e-43
Actr1a	1.00924422231899e-47	-0.942088101228049	0.058	0.356	1.88607560266974e-43
Mef2d	1.05691670609031e-47	-0.864772401620872	0.068	0.375	1.97516594034157e-43
Zmynd8	1.08978111866363e-47	-1.13065794438252	0.055	0.351	2.03658295455859e-43
Tapbp	1.12052908143651e-47	-0.353107907263753	0.197	0.619	2.09404474738855e-43
Ankfy1	1.39026037987593e-47	-1.67869979412053	0.029	0.299	2.59811859791214e-43
Cmss1	1.49802254857083e-47	0.720467903339563	0.898	0.98	2.79950453876916e-43
Tjp2	1.52589909525544e-47	-0.677536875645231	0.072	0.382	2.85160022921337e-43
Ctif	1.54116223697935e-47	-2.24923863820037	0.023	0.287	2.88012398846702e-43
1700025G04Rik	1.68563576880488e-47	-0.651540238978434	0.108	0.448	3.15011612474257e-43
Mfhas1	1.72185869399485e-47	-0.84057854629412	0.079	0.394	3.21780952733757e-43
Sos2	1.75546152611208e-47	-1.18859620461444	0.055	0.35	3.28060649999825e-43
Xpo7	1.78438403343466e-47	-1.45656878894765	0.037	0.314	3.3346568816827e-43
Atxn7l3b	2.23885593342509e-47	-0.127144924355865	0.163	0.559	4.1839739683848e-43
Yipf4	2.2987369913594e-47	-0.465685890232356	0.113	0.463	4.29587968945245e-43
Daam1	2.42877929564943e-47	-0.997342647777215	0.052	0.344	4.53890274770965e-43
Ctcf	2.57947953320523e-47	-0.340719689711018	0.112	0.457	4.82053135165393e-43
Washc4	2.65335716374768e-47	-2.73800629207099	0.017	0.271	4.95859386761167e-43
Ppp1r10	2.72966933334021e-47	-1.83000994267563	0.032	0.303	5.10120605014619e-43
Saraf	2.8054496950292e-47	-0.582278103590768	0.116	0.466	5.24282439007056e-43
Ergic1	3.02082647843658e-47	-1.69467981961181	0.033	0.306	5.64532052290228e-43
Ranbp2	3.10368683987466e-47	-0.713219615603398	0.08	0.397	5.80016996635776e-43
Ptpn9	3.23139901580629e-47	-3.38892134965714	0.014	0.265	6.03883848073879e-43
Mark2	3.45965626396927e-47	-0.855385516965245	0.062	0.364	6.46540562610576e-43
Rap1a	3.87462185857938e-47	-0.30484912357501	0.268	0.734	7.24089332931314e-43
Socs2	3.95874533757061e-47	-0.619980113575555	0.102	0.439	7.39810328685196e-43
Angel2	3.99239963059546e-47	-1.63537793730273	0.033	0.304	7.46099642965679e-43
Lrrk2	4.19736477402536e-47	-2.13232530109263	0.025	0.288	7.8440352896986e-43
U2surp	4.37874171393804e-47	-0.331138174929919	0.123	0.481	8.18299251500742e-43
Arap2	4.42890654418743e-47	-1.29976769168477	0.057	0.348	8.27674054977748e-43
Arf4	5.59825571778915e-47	-0.378371569408871	0.164	0.557	1.04620202854044e-42
Manf	5.9747683479862e-47	-0.172717658229202	0.128	0.493	1.11656470887166e-42
Cdc42ep3	6.09883390484168e-47	-0.381964481744511	0.139	0.504	1.13975008013681e-42
Clec2d	6.47465420984779e-47	-0.489055589260914	0.274	0.702	1.20998337873635e-42
Trim12a	7.10618441301153e-47	-0.901221789670914	0.066	0.368	1.32800374310359e-42
Exoc5	7.18236144949012e-47	-1.12208930488696	0.066	0.368	1.34223970768071e-42
Spred1	8.82774491382058e-47	-0.590734538810515	0.112	0.453	1.64972896949479e-42
Brd9	9.25829492977344e-47	-0.480607080782736	0.068	0.373	1.73019015647606e-42
Chd8	9.74236341845946e-47	-1.12227664983091	0.047	0.331	1.8206528756417e-42
Snrk	1.04263762331781e-46	-0.378504578316953	0.319	0.797	1.94848119045633e-42
Sp1	1.10483645627067e-46	-0.927545584664822	0.061	0.358	2.06471836947863e-42
Nedd4	1.1215295735082e-46	-0.552287724164409	0.31	0.771	2.09591446697212e-42
Rpl6	1.17590553971911e-46	0.864267126704036	0.837	0.916	2.19753227262708e-42
Naa16	1.21581181203876e-46	-2.43656888651925	0.022	0.28	2.27210911433803e-42
Faf2	1.26415330314392e-46	-2.59042205923408	0.021	0.276	2.36244969291535e-42
Bbx	1.2669740744633e-46	-1.26453500212832	0.043	0.322	2.36772115035701e-42
Cbx1	1.3983359774759e-46	-0.33589768185572	0.137	0.501	2.61321027470696e-42
Clec14a	1.46143687247967e-46	-0.813244612760738	0.124	0.469	2.73113322729e-42
Tmem243	1.49642069104445e-46	-1.27756369117156	0.052	0.34	2.79651098742387e-42
Cdc73	1.50390201763317e-46	-1.5215972939336	0.043	0.321	2.81049209055287e-42
Pik3r1	1.53457292146672e-46	-1.23418115322648	0.057	0.347	2.86780987563701e-42
Ppp2r2a	1.56491222219409e-46	-0.719005771173562	0.087	0.406	2.92450796083632e-42
Arhgap29	1.56767090157406e-46	-0.541172614024985	0.303	0.758	2.9296633808616e-42
Pcmtd2	1.90410336450244e-46	-1.49662921062451	0.03	0.296	3.55838836758217e-42
Rasgrp3	2.1488987561575e-46	-0.58656053399829	0.277	0.701	4.01586199550713e-42
Dusp1	2.24975616288181e-46	-0.512217743442198	0.186	0.57	4.20434431719352e-42
Atraid	2.39623444633591e-46	-0.30547081095945	0.145	0.522	4.47808293331255e-42
Mtf2	2.41602653253338e-46	-2.23443996620835	0.019	0.274	4.51507038399837e-42
Wapl	2.58136886209536e-46	-0.219928622534305	0.131	0.491	4.82406212948381e-42
Fars2	2.63748441794287e-46	-2.02515110913227	0.026	0.287	4.92893088025163e-42
Parp4	2.69051637954301e-46	-1.22685904559394	0.048	0.331	5.02803701008998e-42
Taf15	3.02494341791857e-46	-0.25725128815418	0.106	0.446	5.65301425940623e-42
Stx8	3.08680442808421e-46	-0.582006939003687	0.069	0.373	5.76862011520377e-42
Mtpn	3.35434767821265e-46	-0.465549671186901	0.091	0.416	6.26860494104381e-42
Dag1	3.77155464612102e-46	-0.74856918454902	0.09	0.41	7.04828132267096e-42
Ophn1	3.79228370761067e-46	-2.89959434739043	0.011	0.255	7.08701979278282e-42
Mga	3.81908345179817e-46	-1.01155298258154	0.07	0.372	7.13710315472042e-42
Asb3	4.07813965352435e-46	-2.77712212258229	0.012	0.258	7.6212273845063e-42
Msrb3	5.04186224642571e-46	-0.73587122346273	0.09	0.407	9.42223216612036e-42
Nostrin	5.15609194604639e-46	-0.459280015149696	0.106	0.437	9.63570462877149e-42
Ociad1	5.24858851135401e-46	-0.622179277921019	0.077	0.389	9.80856221001838e-42
Pten	5.2590312220983e-46	-0.597599506865929	0.154	0.525	9.8280775478573e-42
B3gnt2	5.27088972286814e-46	-1.54404752120248	0.034	0.302	9.85023871409598e-42
Smg7	5.38388197207907e-46	-1.73822821237702	0.039	0.311	1.00613986294214e-41
Pnn	5.45338423384361e-46	-0.32575172445685	0.113	0.456	1.01912844562069e-41
Rnf38	5.94292449584616e-46	-1.80294234491039	0.028	0.288	1.11061372978373e-41
Cbl	6.4432955929193e-46	-1.83104635222655	0.047	0.324	1.20412308040476e-41
Adam17	6.72190656202213e-46	-1.16595489363382	0.059	0.351	1.2561898983107e-41
Srpr	7.32077526227956e-46	-0.248669360257348	0.13	0.491	1.3681064810148e-41
Kat6b	9.05519082728287e-46	-2.32147640493558	0.017	0.266	1.69223406180262e-41
Mtus1	9.05641972112287e-46	-0.951990243942931	0.084	0.396	1.69246371748344e-41
Tbk1	9.20309334559036e-46	-1.25457649301116	0.048	0.327	1.71987408442393e-41
Tmem87a	9.40892476520102e-46	-2.4283609602158	0.017	0.265	1.75833986012077e-41
Zfx	9.45264617265067e-46	-1.42555148434852	0.039	0.309	1.76651051674496e-41
Rif1	1.03464138409632e-45	-1.28688512020803	0.034	0.303	1.9335378185992e-41
Map2k1	1.03648310481029e-45	-2.14332782577978	0.028	0.288	1.93697962626947e-41
Anks1	1.14891361625194e-45	-1.38918402293879	0.043	0.318	2.14708976605162e-41
Med1	1.36712617178728e-45	-1.05382099869386	0.052	0.336	2.55488538983607e-41
Tut7	1.40345195189677e-45	-0.113100078654052	0.138	0.503	2.62277100770469e-41
Cisd2	1.42217489068477e-45	-1.73462133707506	0.032	0.296	2.6577604357117e-41
Usp47	1.46819042023126e-45	-0.85136141337919	0.059	0.349	2.74375425732817e-41
Stx16	1.62757326434762e-45	-1.99678842308742	0.026	0.284	3.04160891641284e-41
Rhob	1.63175202382955e-45	-0.392715191063759	0.281	0.708	3.04941818213266e-41
Arcn1	1.64285997134597e-45	-0.780538747821994	0.077	0.385	3.07017671445135e-41
Maco1	1.65957294882226e-45	-1.24016387043137	0.029	0.29	3.10140992675903e-41
Tmem204	1.79170559653179e-45	-0.297759908001246	0.25	0.687	3.34833941879861e-41
Hjurp	1.81036971137951e-45	-1.64352192841774	0.026	0.284	3.38321891662603e-41
Psmc6	1.82513466766042e-45	-0.419087314907452	0.128	0.481	3.41081166692378e-41
Lrrc58	2.05358517178395e-45	-0.24413119928979	0.157	0.538	3.83773996902984e-41
Txndc15	2.12117619570504e-45	-1.21153403710891	0.04	0.312	3.96405407453358e-41
Ubr5	2.20977174554201e-45	-0.733645358926352	0.105	0.433	4.1296214380689e-41
Ctsz	2.25492190720987e-45	-0.591863137019333	0.116	0.456	4.2139980601938e-41
Zmym5	2.47059931111748e-45	-1.36725261539613	0.036	0.303	4.61705599261635e-41
Slco3a1	2.6176566527262e-45	-1.63221065693237	0.05	0.325	4.89187675261473e-41
Sptlc2	2.63929849480261e-45	-0.507798617300824	0.128	0.478	4.93232102708712e-41
Trim24	2.65813014806159e-45	-0.739460957059514	0.106	0.437	4.96751362069749e-41
Erbin	2.88009155422931e-45	-0.389527816681747	0.126	0.473	5.38231509654374e-41
Stx5a	3.07991677359836e-45	-1.43354980048323	0.034	0.301	5.75574846650062e-41
Hnrnph3	3.166076961428e-45	-0.397422812580409	0.109	0.446	5.91676462551664e-41
Ski	3.29808917242285e-45	-0.618892001322393	0.106	0.439	6.16346904542381e-41
Snx13	3.7802211304994e-45	-1.29078080434217	0.04	0.31	7.06447724867728e-41
Npepps	3.99713035425717e-45	-1.92738679322658	0.026	0.281	7.46983720603581e-41
Pik3ca	4.14922506308487e-45	-0.840009899308306	0.068	0.365	7.75407179789301e-41
St7l	4.28602495374815e-45	-2.24533539590507	0.017	0.262	8.00972343356454e-41
Ulk2	4.44700722517072e-45	-1.09058097651315	0.069	0.365	8.31056710239903e-41
Gm4070	4.54035320042431e-45	-2.07709785764777	0.033	0.294	8.48501206095295e-41
Kdm5a	4.74771376991187e-45	-0.848588529570711	0.061	0.35	8.87252749321131e-41
Slc23a2	5.51509501458448e-45	-2.29144197736066	0.015	0.259	1.03066095632555e-40
Spcs1	5.58796612310176e-45	-0.190873373537541	0.153	0.529	1.04427910908526e-40
Insr	5.83901485776858e-45	-2.66880654436524	0.018	0.263	1.09119509661979e-40
Cdh23	5.86709492926806e-45	-2.14051464086263	0.021	0.27	1.09644270038162e-40
Kdm6a	6.13661622828214e-45	-2.07038670979541	0.018	0.265	1.14681084074137e-40
Eps15l1	6.1682828395508e-45	-2.21852042208645	0.018	0.265	1.15272869705525e-40
Grn	6.46067766369912e-45	-0.491537181191473	0.128	0.477	1.20737144179209e-40
Slc26a10	6.65521055912259e-45	-0.979022115751218	0.105	0.422	1.24372574928883e-40
Rsf1	6.96554823068752e-45	-0.770525174956541	0.062	0.354	1.30172165335088e-40
P4hb	7.54467687415908e-45	-0.557866269255166	0.103	0.43	1.40994921424285e-40
Glyr1	7.6424499338876e-45	-0.821842361979515	0.069	0.365	1.42822104364491e-40
Ralgapb	7.8059671344328e-45	-1.52711025580377	0.034	0.297	1.4587791380828e-40
Crebrf	8.59828877903266e-45	-0.597663541631192	0.094	0.412	1.60684820702562e-40
Gab1	8.9150203468723e-45	-1.82431094285681	0.021	0.268	1.6660390024235e-40
Fam133b	9.18568491692264e-45	-1.1884081087468	0.041	0.311	1.7166207972745e-40
Ubap2l	9.96436158364934e-45	-0.341430544384268	0.126	0.475	1.86213989275239e-40
Dcaf8	1.03834700836427e-44	-0.669246958528755	0.074	0.377	1.94046288923115e-40
Jak1	1.37207624318299e-44	-0.233186372044757	0.207	0.624	2.56413608326037e-40
Fer	1.37585173766986e-44	-1.20782590320375	0.048	0.323	2.57119172735744e-40
Erp44	1.37863015539947e-44	-0.908698798960278	0.055	0.339	2.57638403441052e-40
Lipa	1.42097222548252e-44	-0.818819532791045	0.077	0.38	2.65551289498173e-40
Exoc2	1.43093907349141e-44	-2.51751403967773	0.015	0.257	2.67413894054074e-40
Stat5b	1.46981277305715e-44	-1.4740008424979	0.04	0.307	2.74678611028919e-40
Taok1	1.47567383236658e-44	-0.26428099446228	0.171	0.558	2.75773925792666e-40
Thoc1	1.58717676396509e-44	-1.2416338866752	0.032	0.291	2.96611593649797e-40
Ube2k	1.68655497264543e-44	-0.141733209674958	0.143	0.506	3.15183393287978e-40
Pxdn	1.77647739772864e-44	-0.503651361340331	0.123	0.46	3.31988096087529e-40
Chst11	1.81612561082335e-44	-3.52161901244812	0.012	0.25	3.39397554150669e-40
Herc2	1.95665711005788e-44	-0.524779983302247	0.103	0.429	3.65660080727616e-40
Tcf25	2.0170409387786e-44	-0.235272052938773	0.182	0.579	3.76944610638944e-40
Top2b	2.14437018136395e-44	-0.317558719745324	0.16	0.537	4.00739899493295e-40
Larp4b	2.14488210104575e-44	-0.612636599577883	0.074	0.375	4.00835567043429e-40
Snx2	2.24773244247189e-44	-0.698138801856409	0.072	0.37	4.20056238849147e-40
Atp2b4	2.26031785778266e-44	-1.28157043980956	0.059	0.342	4.22408201262423e-40
Tsc22d4	2.30161350547416e-44	-0.854728841789664	0.076	0.374	4.30125531903012e-40
Larp1	2.32733603542166e-44	-1.02514412542632	0.052	0.332	4.34932558299601e-40
Brwd1	2.3303594565329e-44	-1.40301956676405	0.036	0.298	4.35497575236869e-40
Apc	2.74189736700004e-44	-0.148441310180804	0.143	0.51	5.12405779944967e-40
Cecr2	3.02760337891693e-44	-1.66582868382448	0.03	0.285	5.65798519451997e-40
Chordc1	3.17862565385503e-44	-1.03734390052353	0.044	0.315	5.94021562192428e-40
Pbrm1	3.29705468472874e-44	-0.120075506655522	0.163	0.539	6.16153579482107e-40
Mapk14	3.30977824336564e-44	-3.13045104820002	0.015	0.255	6.18531358120171e-40
Sec63	3.37672959258152e-44	-0.607483048780233	0.121	0.461	6.31043226261635e-40
Gatad2a	3.47557554412076e-44	-0.497144575280904	0.113	0.449	6.49515557685287e-40
Rsbn1	3.83766416058341e-44	-1.63401189611068	0.034	0.295	7.17182678329828e-40
Tmed9	3.93832525064898e-44	-0.412917204801834	0.161	0.542	7.35994222841282e-40
Fnbp4	3.95028510986004e-44	-2.89845295634366	0.012	0.25	7.38229281330644e-40
Uimc1	4.45727630241442e-44	-1.11154984820151	0.041	0.308	8.32975795395208e-40
9930021J03Rik	4.6804802830033e-44	-1.68030535831718	0.037	0.298	8.74688155287657e-40
Cdc42ep2	4.95080523489236e-44	-0.523625815713952	0.105	0.43	9.25206482296684e-40
Appl1	5.09098239044498e-44	-0.754997537229619	0.051	0.326	9.51402789126357e-40
Rab11b	5.24680337540004e-44	-0.210703311896855	0.149	0.516	9.80522614794759e-40
Swap70	6.23939798133021e-44	-0.661980736127438	0.073	0.37	1.16601869475099e-39
Xiap	6.99426008660294e-44	-0.109612243271814	0.236	0.672	1.30708732498436e-39
Vps13a	8.19631757422589e-44	-2.43768057398638	0.021	0.264	1.53172782827133e-39
Sf1	8.21698515093112e-44	-0.530949975490953	0.084	0.392	1.53559018500601e-39
Desi2	8.60327097415191e-44	-1.88497066378136	0.028	0.279	1.60777927964951e-39
Cdc37l1	8.88231485891092e-44	-1.00528611515098	0.063	0.35	1.65992700083327e-39
Cldn5	9.70406900419964e-44	-0.804992259609749	0.189	0.533	1.81349641550483e-39
Prpf6	1.00903134016707e-43	-1.01752721659999	0.048	0.321	1.88567776850422e-39
Prpf38b	1.03613324224807e-43	-0.304877236552803	0.098	0.417	1.93632580311319e-39
Ppp4r3a	1.05095794008619e-43	-1.14884610113525	0.039	0.302	1.96403019843307e-39
Zfp445	1.06706221967733e-43	-1.88645529605702	0.029	0.281	1.994125876133e-39
Arhgap12	1.09392565278002e-43	-1.64709798905509	0.025	0.273	2.0443282599153e-39
N4bp1	1.11866263616551e-43	-0.630502978287652	0.081	0.383	2.09055673446611e-39
Otud4	1.15217411267881e-43	-1.36059982433051	0.032	0.287	2.15318298177416e-39
Sat1	1.1697036331878e-43	-0.785294064490562	0.102	0.419	2.18594214970137e-39
Ube2n	1.17779523775306e-43	-0.219279765181658	0.105	0.433	2.20106374031293e-39
Pip4k2a	1.19939770230987e-43	-2.86548308114726	0.017	0.255	2.24143442607668e-39
Casc3	1.32691459565744e-43	-1.523453315071	0.029	0.282	2.47973799636461e-39
Smpdl3a	1.40435303310177e-43	-0.216575241643697	0.15	0.511	2.62445494826059e-39
Prpf40a	1.53976065667395e-43	-0.284627712187867	0.116	0.452	2.87750471519227e-39
Iws1	1.60060317899481e-43	-1.41637836917968	0.043	0.307	2.99120722090551e-39
Caml	1.7214724975663e-43	-2.00860417508488	0.028	0.277	3.21708780345189e-39
Rspry1	1.77893202445056e-43	-2.57682154895443	0.014	0.25	3.3244681672932e-39
Ube4b	1.78482921423906e-43	-1.4310402466551	0.036	0.294	3.33548883556996e-39
Dnajc13	1.78714754184397e-43	-1.48451817797913	0.026	0.275	3.339821326198e-39
Ssr3	1.90272934728638e-43	-0.525664903917185	0.112	0.443	3.55582060420878e-39
Wdr26	1.93316849449148e-43	-0.465969431621608	0.12	0.455	3.61270528250567e-39
2006-03-01	1.96742043273166e-43	-0.589811541623762	0.051	0.325	3.67671530468893e-39
Itfg1	1.9762268306777e-43	-1.55372709741985	0.034	0.291	3.69317270117049e-39
Pcmt1	2.01228237989064e-43	-0.49163331347916	0.076	0.373	3.76055331153963e-39
Rpl14	2.12929398011533e-43	1.00788743734085	0.766	0.877	3.97922459003953e-39
Srsf6	2.21354303525846e-43	-1.0164694434769	0.063	0.348	4.13666922429102e-39
Itga6	2.31901778664887e-43	-0.487374066798442	0.323	0.73	4.3337804396894e-39
Emsy	2.31976474307897e-43	-1.44501779728398	0.039	0.299	4.33517635186597e-39
Tsc22d3	2.47636715291223e-43	-1.07721269287514	0.077	0.372	4.62783493536238e-39
Lifr	2.53053874805288e-43	-0.722222059949961	0.095	0.407	4.72907081236122e-39
Tet3	2.60615774380755e-43	-2.01242728183304	0.03	0.282	4.87038759162755e-39
Fam76b	2.64440301346875e-43	-1.38968315338426	0.039	0.298	4.94186035157041e-39
Ddx3y	2.66707273217414e-43	-0.660890607531687	0.068	0.357	4.98422552188704e-39
Pum2	2.72718509131353e-43	-0.265982371681409	0.157	0.524	5.09656349864672e-39
2900026A02Rik	2.85563410788307e-43	-0.475549799521412	0.131	0.471	5.33660902081187e-39
Sqstm1	3.10184237056731e-43	-0.374820086353396	0.124	0.464	5.79672302211618e-39
Mapkap1	3.29040640781075e-43	-1.015661044263	0.05	0.32	6.14911149491673e-39
Plekhg5	3.31799604301213e-43	-1.42281522753359	0.041	0.303	6.20067100518107e-39
Etnk1	3.4073311525229e-43	-0.525929911058224	0.074	0.369	6.36762045783479e-39
Adcy4	3.49901294911812e-43	-0.407065575016115	0.091	0.4	6.53895539931194e-39
Sos1	3.73964398067934e-43	-1.36826052829989	0.033	0.288	6.98864667109355e-39
Trib2	3.76728124980252e-43	-0.709112612269258	0.097	0.408	7.04029519963095e-39
Hpcal1	3.84782894118297e-43	-0.533114938108068	0.126	0.462	7.19082272528274e-39
Gng12	4.24421504855316e-43	-0.552838589079313	0.121	0.455	7.93158908273615e-39
Tmod3	4.26481253657618e-43	-0.343293335508653	0.306	0.764	7.97008166835356e-39
Prdm2	4.41405868026489e-43	-1.01627987316972	0.061	0.341	8.24899286167903e-39
Tjp1	4.48519061541915e-43	-0.338268870695541	0.286	0.732	8.38192422209532e-39
Cers5	4.8381681656692e-43	-0.663199917228056	0.065	0.35	9.0415686680026e-39
Akap8l	5.7183923935772e-43	-1.69811100910637	0.029	0.278	1.06865317051171e-38
Synj1	5.94866939504907e-43	-1.69602471177068	0.03	0.281	1.11168733654677e-38
Clec1a	5.98679715048067e-43	-0.439782420777138	0.13	0.463	1.11881265148183e-38
Cttnbp2nl	7.06236659065434e-43	-0.452041079180903	0.097	0.409	1.31981506846148e-38
Atp6v1e1	7.21576581333916e-43	-0.335546202891521	0.132	0.477	1.34848231519682e-38
Dhx15	7.25966035424195e-43	-0.227851246835245	0.126	0.464	1.35668532700074e-38
Rin2	7.79221924695141e-43	-0.880084320713241	0.068	0.352	1.45620993287028e-38
Dgke	8.36072485882086e-43	-1.76406408448415	0.025	0.268	1.56245226161644e-38
Chd7	8.55204623017311e-43	-1.34258377373197	0.043	0.304	1.59820639949475e-38
Lasp1	9.1779100343315e-43	-0.366136222580415	0.123	0.461	1.71516782721587e-38
B4galt1	9.33296091126385e-43	-1.62906859113243	0.034	0.289	1.74414373509699e-38
Srsf1	9.52616035174097e-43	-0.737594639674724	0.086	0.388	1.78024884653335e-38
Cnot3	9.82376835790411e-43	-0.789242813011314	0.057	0.332	1.83586583072512e-38
Tbc1d23	1.00291286919974e-42	-2.01887506012477	0.019	0.257	1.87424356996047e-38
Fxr1	1.18757962816613e-42	-0.162266173564541	0.137	0.483	2.21934880911686e-38
Tns2	1.26950062943724e-42	-0.522046264444428	0.109	0.432	2.37244277629231e-38
Lonp2	1.33594281550326e-42	-1.14762782121993	0.05	0.317	2.49660993361249e-38
9930111J21Rik2	1.36937392256232e-42	-0.720918701027898	0.102	0.414	2.55908598648446e-38
Vps54	1.39971557132907e-42	-0.974668282325505	0.051	0.32	2.61578845969977e-38
Ss18	1.46657196073924e-42	-1.20718894674608	0.048	0.314	2.74072968022949e-38
Jak2	1.47635100278461e-42	-1.23717813471405	0.036	0.291	2.75900475400389e-38
Tmed2	1.54413227957016e-42	-0.164176850273119	0.19	0.592	2.88567440406072e-38
Psma1	1.63468336975282e-42	-0.120827914713197	0.132	0.48	3.05489628139406e-38
Tent2	1.7692644075309e-42	-1.40231469512735	0.037	0.292	3.30640132479375e-38
Ablim3	1.7756409395862e-42	-0.611125434953915	0.324	0.721	3.31831778789869e-38
Pcmtd1	1.87694947481808e-42	-0.140161896846249	0.204	0.611	3.50764317854003e-38
Mob2	1.9467558077047e-42	-0.827299127210145	0.068	0.353	3.63809725343854e-38
Wls	1.9766694113185e-42	-2.20749226157729	0.021	0.259	3.69399979587202e-38
Ahctf1	2.1138404622374e-42	-1.08051400714227	0.048	0.314	3.95034505582925e-38
Srcap	2.11659490742728e-42	-1.41458957731553	0.037	0.292	3.9554925630001e-38
Cnot1	2.25143226480089e-42	-0.871556842924344	0.073	0.361	4.20747661645991e-38
Arhgef28	2.31315676029261e-42	-2.37783234052097	0.022	0.261	4.32282735363483e-38
Thbd	2.45739993194612e-42	-0.461645392423524	0.153	0.497	4.59238899282091e-38
Limd1	2.54368934201371e-42	-2.02266511049469	0.032	0.28	4.75364664235523e-38
Parp14	2.58415625344155e-42	-0.594448624620386	0.113	0.433	4.82927120643157e-38
Wsb1	2.59611266415546e-42	-0.978813684047254	0.054	0.325	4.85161534677373e-38
Tor1aip2	2.61788041745956e-42	-0.895992919619301	0.048	0.315	4.89229492414842e-38
Chm	2.63519709924333e-42	-2.53642636916235	0.018	0.252	4.92465633906593e-38
Ube2d2a	2.84453894528906e-42	-0.130008786009992	0.156	0.524	5.3158743809562e-38
Zranb1	2.85651112644126e-42	-1.17210352876391	0.04	0.297	5.33824799309343e-38
Siah1a	2.91775483815096e-42	-1.08961806812554	0.063	0.343	5.45270024153651e-38
Coro2b	3.01839933168346e-42	-0.989620079475042	0.04	0.297	5.64078467105006e-38
Gfod1	3.08880236304622e-42	-1.24865318226144	0.04	0.295	5.77235385606078e-38
Zcchc14	3.1980985107756e-42	-1.17377430941103	0.054	0.323	5.97660649693744e-38
Pi4ka	3.32525042856278e-42	-2.1719427253279	0.023	0.263	6.21422800089813e-38
Ddx50	3.3793090633027e-42	-0.32411877434806	0.123	0.456	6.31525277750008e-38
Arl6ip1	3.84886477428802e-42	-0.125839602547749	0.192	0.585	7.19275849018945e-38
Rbm33	3.94155559193812e-42	-1.33561985794048	0.04	0.296	7.36597909021397e-38
Prdx4	4.09874500860021e-42	-0.779271593658561	0.083	0.379	7.65973467207206e-38
Stat2	4.13863158628047e-42	-2.52234982237742	0.018	0.252	7.73427470844094e-38
Crk	4.52186042568109e-42	-0.363506598456482	0.121	0.453	8.45045276351281e-38
Plekha1	4.55624804644714e-42	-0.975985314273903	0.07	0.353	8.51471634920042e-38
Spata13	4.86988099030741e-42	-0.921609024688837	0.063	0.341	9.10083359468648e-38
Rnf167	5.03246163384909e-42	-0.843242216999081	0.069	0.353	9.40466430133717e-38
Nfkbia	5.37969417419752e-42	-0.264897857216627	0.258	0.682	1.00535724727403e-37
Prnp	5.53244281782555e-42	-1.23614906112278	0.066	0.345	1.03390291379524e-37
Sf3b3	5.56782570849483e-42	-0.800243558756507	0.05	0.315	1.04051526840351e-37
Fip1l1	5.584232463605e-42	-0.573726232161095	0.077	0.368	1.0435813627985e-37
Trim35	5.78990198344279e-42	-1.66586020556014	0.028	0.271	1.08201688266579e-37
Gcc2	5.8924744846013e-42	-0.91926500250988	0.05	0.313	1.10118563168229e-37
Tab2	6.11495614275972e-42	-0.910434552293319	0.059	0.333	1.14276300395894e-37
Atp6v1a	6.67205437798919e-42	-0.847637239114706	0.058	0.331	1.24687352215862e-37
Rnasek	6.97112219393417e-42	-0.13926682617395	0.215	0.623	1.30276331560242e-37
Rnf144a	7.03817177289433e-42	-0.443365282760605	0.088	0.388	1.31529354091849e-37
Pdpk1	7.16190184641952e-42	-1.34916044069376	0.023	0.262	1.33841621705888e-37
Fnbp1l	7.24729044872601e-42	-0.299856153397762	0.194	0.58	1.35437363905792e-37
Rab2a	9.0646713046304e-42	-0.220133871313977	0.294	0.77	1.69400577340933e-37
Ier5l	1.03722485740796e-41	-0.860178385896422	0.062	0.337	1.938365813524e-37
Hmox2	1.04996224121926e-41	-0.886154702838323	0.069	0.352	1.96216943639055e-37
Phf12	1.05272993623756e-41	-1.27428957717452	0.037	0.29	1.96734170484076e-37
Lzts2	1.10770206882787e-41	-0.840430811519263	0.062	0.339	2.07007362622552e-37
Pgrmc1	1.12909506424114e-41	-0.409695983096047	0.116	0.442	2.11005285605384e-37
Pik3r3	1.13348265693463e-41	-2.28045660224193	0.023	0.26	2.11825238927943e-37
Btbd1	1.1646466197583e-41	-0.731104766041327	0.084	0.38	2.17649160300431e-37
Sox7	1.1718037589173e-41	-0.713906914797555	0.094	0.395	2.18986686466465e-37
Nbr1	1.20801667246452e-41	-0.569887263278246	0.079	0.37	2.25754155750169e-37
Gimap6	1.27879730411103e-41	-0.251531208496182	0.31	0.746	2.38981640192269e-37
Tnrc18	1.42656994895891e-41	-0.511565206374882	0.066	0.346	2.6659739206144e-37
Tnks2	1.79735866993548e-41	-0.389116370572194	0.137	0.476	3.35890388237542e-37
Tm2d1	1.81279757178094e-41	-0.561942447145961	0.076	0.365	3.38775610214422e-37
Mydgf	1.85869964094916e-41	-0.641982063120468	0.065	0.343	3.47353788900579e-37
Ube2g1	1.86585651296913e-41	-1.06486619869864	0.057	0.325	3.4869126514367e-37
Abi3	2.13003166815719e-41	-0.701232990611713	0.066	0.344	3.98060318145216e-37
Aig1	2.2645228731769e-41	-1.78489208538117	0.039	0.288	4.23194034539298e-37
Capn2	2.34628110740251e-41	-0.18924143243748	0.132	0.473	4.38473013351381e-37
Ankib1	2.44852853294452e-41	-1.86966202947202	0.029	0.271	4.57581012236672e-37
Dcaf6	2.48721190710119e-41	-1.45631010992214	0.032	0.276	4.6481016119907e-37
Irf2bpl	2.58250136457607e-41	-0.403167233842237	0.091	0.394	4.82617855011975e-37
Il15	2.73675145808183e-41	-1.71571524390869	0.022	0.256	5.11444112486332e-37
Atp6ap2	2.83846880192856e-41	-1.11262904380121	0.044	0.301	5.30453049704409e-37
Il10rb	2.88589331655203e-41	-0.411491717829066	0.131	0.465	5.39315742997243e-37
AU020206	2.93649410086913e-41	-0.440850761680566	0.121	0.443	5.48772017570423e-37
Glmp	3.17680955163942e-41	-0.31654134289345	0.077	0.366	5.93682169010375e-37
Tbc1d1	3.58433430297094e-41	-1.98194248692566	0.029	0.269	6.6984039453921e-37
Filip1l	3.59364294979137e-41	-0.457246453538598	0.149	0.49	6.71579994457012e-37
Cdc42se2	3.66610109810282e-41	-0.534855108322944	0.103	0.416	6.85120973213456e-37
Rap1b	4.10371043038874e-41	-0.207912252127786	0.262	0.707	7.66901405231047e-37
Man1a2	4.23630028475171e-41	-0.853818698579431	0.063	0.338	7.916797972144e-37
Gstt2	4.7199669210061e-41	-0.68754056112196	0.058	0.327	8.8206741819762e-37
Sipa1	4.97473669597103e-41	-0.127939659062362	0.092	0.393	9.29678793743067e-37
Hmbox1	5.37939895867371e-41	-1.77127838159411	0.033	0.277	1.00530207739694e-36
Ptpn14	5.38764820309401e-41	-2.04170448719902	0.023	0.257	1.00684369619421e-36
Fgfr1op2	6.30113102126147e-41	-0.429111635953726	0.097	0.401	1.17755536525334e-36
Hp1bp3	6.91064332279822e-41	-0.365164322478278	0.121	0.447	1.29146102416453e-36
Cul3	6.91553316013024e-41	-0.340538687402201	0.131	0.466	1.29237483696514e-36
Smad4	8.39693794825132e-41	-0.276758421631447	0.108	0.423	1.56921976376921e-36
Srpk2	8.44977922666333e-41	-0.610228009180856	0.058	0.326	1.57909474187884e-36
Adnp	8.57938568927254e-41	-0.694400994576643	0.077	0.364	1.60331559761125e-36
Rnf125	8.71935302061525e-41	-2.00713699330247	0.028	0.264	1.62947269249258e-36
Ier2	8.75840001206685e-41	-0.308701990515418	0.114	0.434	1.63676979425505e-36
Zzz3	8.93208207793152e-41	-0.745313000230176	0.059	0.328	1.66922749872384e-36
Ylpm1	9.19039059678249e-41	-0.845427374313272	0.054	0.317	1.71750019472671e-36
Casd1	9.4538758607896e-41	-2.30033393699398	0.021	0.251	1.76674032086436e-36
Mpzl1	9.47087851153074e-41	-0.750720940102816	0.08	0.367	1.76991777623486e-36
Rprd2	1.08317462945053e-40	-1.36567524317087	0.039	0.287	2.02423674751715e-36
Anapc1	1.12680746272727e-40	-1.80408505941858	0.032	0.273	2.10577778634473e-36
Arl8a	1.19963748986482e-40	-0.974957838494412	0.046	0.302	2.24188254105938e-36
Lmbr1	1.23125280445753e-40	-1.29946994954633	0.033	0.276	2.30096524097022e-36
Fmo1	1.26678014287657e-40	-0.419973891906151	0.211	0.588	2.36735873100774e-36
Klhdc10	1.28775869081265e-40	-1.63899986732816	0.04	0.289	2.40656344139068e-36
Dop1a	1.32038920217977e-40	-2.16631036668195	0.022	0.253	2.46754334103355e-36
Dram2	1.33945365024347e-40	-0.223885625265711	0.134	0.469	2.50317098157501e-36
Arhgap21	1.35202546339831e-40	-1.82841610375415	0.039	0.285	2.52666518599876e-36
Ick	1.39187887118771e-40	-2.18033294283439	0.022	0.254	2.6011432344756e-36
Ilk	1.43084617794335e-40	-0.326509004093456	0.167	0.528	2.67396533734054e-36
Camk2g	1.4821840615932e-40	-1.77682349028342	0.029	0.267	2.76990557430538e-36
Ddx58	1.49506031922993e-40	-1.2185363795757	0.052	0.312	2.7939687245769e-36
Pik3c2b	1.66763622725285e-40	-0.946326254461777	0.07	0.345	3.11647858149013e-36
Ceacam1	1.79312285140269e-40	-0.983339813266834	0.063	0.333	3.35098798470134e-36
Camta1	1.80093451710439e-40	-0.709053746354544	0.059	0.327	3.36558642556468e-36
Tulp4	2.00797144191243e-40	-0.334559090984275	0.102	0.409	3.75249703064595e-36
Nae1	2.07425619224316e-40	-0.755397008751783	0.061	0.331	3.87636997206403e-36
Txndc9	2.30839425010698e-40	-0.507878857651221	0.069	0.347	4.31392717459992e-36
Xpo1	2.57581490553356e-40	-0.953842094909395	0.055	0.317	4.81368289546112e-36
Cd2ap	2.61394960145561e-40	-0.143189437923173	0.206	0.602	4.88494901520025e-36
Col4a3bp	2.70852812857332e-40	-0.623960043830096	0.081	0.367	5.06169736667783e-36
Nfx1	2.80641528064543e-40	-0.86031177477025	0.047	0.302	5.24462887647018e-36
Sacm1l	2.87592345664974e-40	-0.843826113837122	0.047	0.303	5.37452575578703e-36
Setx	2.92166681926605e-40	-0.901178025877034	0.074	0.353	5.4600109518444e-36
Hnrnpc	3.11623274807618e-40	-0.113696950082934	0.201	0.598	5.82361575960476e-36
Kif2a	3.27986851805169e-40	-0.891180807193948	0.052	0.312	6.12941828653499e-36
Tap2	3.62074111728115e-40	-0.102294281014065	0.131	0.465	6.76644099997502e-36
Vmp1	3.9526533825055e-40	-1.19408408245828	0.046	0.298	7.38671864122629e-36
Rnf115	4.00655423970728e-40	-0.699495456928839	0.07	0.345	7.48744856316497e-36
Grb2	4.0419126488472e-40	-0.192583965218121	0.11	0.423	7.55352635816565e-36
Ppp4r3b	4.19517227865879e-40	-0.307088942243023	0.095	0.395	7.83993795435755e-36
Crebzf	4.25972726310564e-40	-1.53272276106322	0.043	0.292	7.96057830929182e-36
Arhgap28	4.58377179501176e-40	-1.88259751437858	0.033	0.272	8.56615273051797e-36
Pim3	4.87474086004853e-40	-0.478218935741096	0.13	0.452	9.10991571925869e-36
Rpl22	4.95572661097131e-40	1.05755573318046	0.75	0.879	9.26126189058317e-36
Sgce	5.0469267224948e-40	-1.69777697148653	0.03	0.267	9.43169665899829e-36
Riok3	5.66528299202476e-40	-0.482131526981231	0.079	0.363	1.05872808554959e-35
Gps2	5.78031269441236e-40	-0.179295741831002	0.114	0.434	1.08022483633178e-35
Bfar	6.431965565947e-40	-1.87215267552256	0.029	0.264	1.20200572496418e-35
Mapre2	6.54068413927966e-40	-0.904339205482413	0.051	0.308	1.22232305194858e-35
Cbfb	6.5821766523483e-40	-0.673267496566171	0.065	0.336	1.23007717279085e-35
Arl5b	7.33519078491064e-40	-1.55973347890439	0.03	0.267	1.3708004538841e-35
Capza1	8.32457803915478e-40	-0.204630402249039	0.106	0.413	1.55569714395725e-35
Lman2	8.50965637693446e-40	-0.375803441009808	0.077	0.36	1.59028458372151e-35
Lrpap1	9.2873339271163e-40	-0.582545723376135	0.076	0.356	1.73561696429949e-35
Drg1	1.00643695177266e-39	-0.532303180391664	0.076	0.357	1.88082937547276e-35
Scarf1	1.01058138673543e-39	-1.11930401921192	0.043	0.291	1.88857449553118e-35
Aplnr	1.05336771074215e-39	-0.797660574058798	0.117	0.414	1.96853357783493e-35
Fam49b	1.13875808660815e-39	-2.31224160273058	0.023	0.251	2.1281111122533e-35
Atp6ap1	1.25109803914802e-39	-0.470545275287041	0.073	0.352	2.33805201555982e-35
Stat1	1.28901163387795e-39	-0.618389308182816	0.094	0.383	2.40890494139111e-35
Serpinh1	1.36052757428052e-39	-0.241673384202306	0.251	0.675	2.54255393081543e-35
Snx9	1.51556554314698e-39	-0.307770434335133	0.076	0.356	2.83228888703308e-35
Btbd3	1.51946527040791e-39	-1.01652032982212	0.052	0.309	2.8395766973383e-35
C2cd2	1.5522223994062e-39	-1.73993020831625	0.028	0.26	2.9007932200103e-35
Rpn2	1.65741925488706e-39	-0.303880358321544	0.139	0.476	3.09738510353294e-35
Dnm1l	1.66243067069804e-39	-1.19109325209552	0.048	0.301	3.1067504374005e-35
Ccar1	1.72540095359747e-39	-0.487615917142925	0.092	0.385	3.22442930208295e-35
Yipf5	1.73318944985745e-39	-1.13195020867926	0.041	0.287	3.23898444389361e-35
Eif2s2	1.75601392715211e-39	0.109002985512399	0.229	0.641	3.28163882706186e-35
Myo1c	1.86673987194016e-39	-0.178469694477693	0.128	0.456	3.48856347268176e-35
Kif13b	1.8801237738409e-39	-0.740643036538629	0.048	0.301	3.51357530855388e-35
Vps13c	1.88906117395547e-39	-0.788368331312695	0.068	0.338	3.53027752188799e-35
Lamb2	2.02877340751943e-39	-0.432815857860888	0.116	0.427	3.79137174397231e-35
Pde8a	2.07496275941126e-39	-1.04955846290923	0.052	0.308	3.87769040478777e-35
Scarb1	2.13593962879253e-39	-0.513796017822767	0.106	0.408	3.99164397828748e-35
Ddx6	2.1778841480634e-39	-0.10439351283798	0.244	0.666	4.07002989590089e-35
Aftph	2.18927159368476e-39	-1.37540428476964	0.046	0.294	4.09131075427808e-35
Ube2w	2.42866026888014e-39	-1.19322357357022	0.05	0.302	4.53868031048321e-35
Fam120a	2.44045171620692e-39	-0.539844491467217	0.095	0.39	4.56071616724748e-35
Trim30a	2.54903797507594e-39	-0.460940202011709	0.098	0.392	4.76364216782192e-35
Ap1g1	2.60782506229998e-39	-0.957173504994045	0.041	0.287	4.87350347642621e-35
Acbd3	2.79339600699248e-39	-0.68315448085017	0.062	0.327	5.22029845786754e-35
Slf2	2.8534001374638e-39	-2.09388308482525	0.025	0.253	5.33243417689235e-35
Atp6v1h	2.88320335037958e-39	-1.25882763164058	0.039	0.281	5.38813042118937e-35
4833420G17Rik	2.88808790847604e-39	-1.06447107475545	0.046	0.294	5.39725868336002e-35
Cers4	3.10313841303505e-39	-0.533189291963863	0.072	0.345	5.79914506627991e-35
Xrn2	3.356719457026e-39	-0.801834857315946	0.083	0.364	6.27303732129019e-35
Mfsd14a	3.41719692497634e-39	-0.542569466278751	0.059	0.321	6.38605761339578e-35
Arid4a	3.51519658125108e-39	-0.246607828484327	0.095	0.389	6.56919937104202e-35
Rnpep	3.6886415249242e-39	-1.06331498733688	0.047	0.297	6.89333328177835e-35
Cltc	3.70784037032472e-39	-0.110074930712459	0.219	0.622	6.92921208406283e-35
Ginm1	3.73113710881976e-39	-0.273330251724911	0.084	0.37	6.97274902896236e-35
Dars	4.07723144461158e-39	-0.611274040751515	0.07	0.342	7.61953012369012e-35
Rc3h2	4.67597908087794e-39	-0.666683106444012	0.061	0.324	8.7384697063447e-35
Dlgap4	4.77009683261194e-39	-0.822313362500751	0.059	0.319	8.91435696078518e-35
Lipe	5.45399640637254e-39	-0.563058114131446	0.101	0.395	1.0192428484229e-34
Mospd2	5.54321319434081e-39	-0.803413461930039	0.079	0.356	1.03591568175841e-34
Ahr	5.60329140137713e-39	-1.19355199250329	0.03	0.263	1.04714309708936e-34
Casz1	5.6749284936937e-39	-1.72971997521818	0.03	0.262	1.06053063690148e-34
Sdf2	5.70741260994159e-39	-0.793615101215316	0.061	0.322	1.06660126854588e-34
Nek7	6.21729607652439e-39	-0.245875681468541	0.128	0.447	1.16188829078088e-34
Pank2	6.31603061536306e-39	-1.21766980898631	0.043	0.288	1.18033980139905e-34
Mcam	6.40921376769558e-39	-0.892748872413701	0.088	0.369	1.19775386890695e-34
Cct6a	6.6946137383906e-39	-0.158339957515163	0.128	0.454	1.25108941543044e-34
Ifi35	7.3470470679602e-39	-0.433078046900615	0.094	0.386	1.3730161560604e-34
Cd151	7.52170823801927e-39	-0.203109283795867	0.21	0.604	1.40565683552104e-34
Smarca5	7.68336501162918e-39	-0.12438208040837	0.128	0.451	1.43586725337326e-34
Tmem128	7.77935846356436e-39	-0.60452787191007	0.065	0.331	1.45380650967091e-34
Cdc40	8.47349052055397e-39	-1.13454551087624	0.04	0.282	1.58352590848113e-34
Tmed7	9.64416512452892e-39	-0.206232147381419	0.074	0.35	1.80230157847196e-34
Akap8	1.04572031916491e-38	-0.957976282595749	0.047	0.295	1.95424213245539e-34
Iqsec1	1.04838536108058e-38	-0.81945774879718	0.051	0.302	1.95922256278738e-34
Reep3	1.12182291176742e-38	-0.126034064299357	0.283	0.722	2.09646265751095e-34
Inpp5a	1.15976252751967e-38	-0.178215376054744	0.109	0.413	2.16736421142877e-34
Pcdh1	1.27223087296998e-38	-0.565186121636723	0.094	0.38	2.3775450554063e-34
Taok2	1.30356095981124e-38	-0.528839529613994	0.081	0.36	2.43609472169524e-34
Pros1	1.30837468121923e-38	-0.435497106297932	0.112	0.416	2.44509060426249e-34
Clcn3	1.31000177690714e-38	-1.46692541973709	0.03	0.261	2.44813132068406e-34
Dll4	1.43770959020284e-38	-0.438412216926331	0.116	0.42	2.68679168217107e-34
Med15	1.65106663138763e-38	-1.4043417985785	0.036	0.271	3.0855133207372e-34
Arntl	1.67182756039289e-38	-1.83739663572257	0.025	0.25	3.12431134486224e-34
Cul5	1.68642586890434e-38	-1.11462669878205	0.036	0.272	3.15159266380844e-34
Epb41l2	1.75845686294049e-38	-0.317083759512268	0.161	0.506	3.28620418546319e-34
Hsd17b12	1.84062418248965e-38	-1.3394188804467	0.029	0.258	3.43975847223666e-34
Klf4	1.85724001458059e-38	-0.394803486504771	0.234	0.606	3.47081013924821e-34
Dgkd	1.90358527515652e-38	-0.597261047794091	0.072	0.341	3.55742016221251e-34
Cnn3	1.91638434960245e-38	-0.209999354379076	0.185	0.551	3.58133907253705e-34
Palm	2.13103907134613e-38	-0.590812795659729	0.112	0.412	3.98248581653165e-34
Spry1	2.18336693270371e-38	-0.85269422909077	0.07	0.335	4.0802761238367e-34
Cct3	2.26716542189759e-38	-0.61399714885423	0.09	0.375	4.23687874044221e-34
Fam102b	2.36487617882305e-38	-0.980181930624858	0.054	0.306	4.41948060298452e-34
Bag3	2.36916188344174e-38	-1.00038653145552	0.043	0.284	4.42748972777592e-34
Ddx39b	2.38252430742293e-38	-0.245496525862597	0.132	0.456	4.45246142571198e-34
Timp3	2.54305202951115e-38	-0.533547697732272	0.418	0.837	4.75245563275044e-34
Hif1a	2.60366065278206e-38	-0.720734426835667	0.065	0.327	4.86572102791911e-34
Pdia3	2.71137186425263e-38	-0.283063134188121	0.283	0.723	5.06701173991531e-34
Sox13	2.79874688603258e-38	-1.50372310123704	0.032	0.262	5.23029818061768e-34
Gjc1	2.922405897001e-38	-1.79059391723466	0.026	0.251	5.46139214031547e-34
Cyp4b1	3.02526074863032e-38	-0.386067616908389	0.172	0.508	5.65360728704034e-34
Mlec	3.3202603379285e-38	-1.2034965077803	0.048	0.294	6.20490251952078e-34
Mgat2	3.33875920988059e-38	-0.220025351007983	0.068	0.333	6.23947321142484e-34
Sft2d1	3.82148662570035e-38	-0.378876736675526	0.099	0.393	7.14159420610881e-34
Tbrg1	3.86566355194563e-38	-0.104873583671355	0.153	0.496	7.22415204587599e-34
Esco1	3.98797421704015e-38	-1.39254037298018	0.047	0.291	7.45272621680463e-34
Inf2	4.06658486450136e-38	-1.07417613628695	0.041	0.281	7.59963379478015e-34
Zc3hav1	4.08643523357324e-38	-0.295589639287455	0.098	0.389	7.63673016450166e-34
Slmap	4.14990200884215e-38	-0.853427150669852	0.065	0.325	7.75533687412422e-34
Lamb1	4.1687183044425e-38	-0.843559715847552	0.112	0.401	7.79050076734215e-34
Mia2	4.42890230313825e-38	-0.318468153394283	0.097	0.386	8.27673262410476e-34
Lypla1	4.7423516358336e-38	-1.0256248040133	0.037	0.272	8.86250673704583e-34
Lims2	4.96039046176061e-38	-0.50352552837764	0.452	0.83	9.26997769493823e-34
2011-09-01	4.97104644938617e-38	-0.64480000088004	0.108	0.402	9.28989160461288e-34
Ppp6c	5.09585850914439e-38	-0.573603584735316	0.073	0.343	9.52314038188904e-34
Arhgef12	5.45288503247602e-38	-0.225890881631585	0.33	0.787	1.01903515486912e-33
Rnf220	6.14132287616578e-38	-0.593776519918525	0.095	0.379	1.14769041909786e-33
Tbc1d9b	6.32011429198366e-38	-0.720098346107153	0.05	0.297	1.18110295888591e-33
Dhx36	6.50482668022592e-38	-0.737109238798862	0.073	0.341	1.21562201000062e-33
Vezf1	6.77413383849277e-38	-0.259676648923292	0.112	0.418	1.26595013173753e-33
Lpl	6.8770949708273e-38	-0.45936938910915	0.337	0.745	1.28519150814821e-33
Dnajc7	6.89061805776762e-38	-0.153822785476229	0.105	0.402	1.28771870263561e-33
Zfp704	7.01992526369406e-38	-0.987413654707442	0.044	0.285	1.31188363327915e-33
Eng	7.09644779003647e-38	-0.443721707535672	0.458	0.869	1.32618416300202e-33
Fzd6	7.70575510440391e-38	-1.12221856307052	0.044	0.284	1.440051513911e-33
Spen	7.83241366363705e-38	-0.905412926431774	0.054	0.303	1.46372146546049e-33
Ctso	7.95761934787213e-38	-0.687021482342089	0.065	0.325	1.48711990373034e-33
Slc39a10	8.04884700626358e-38	-0.406332344660648	0.073	0.34	1.50416852853054e-33
Serinc3	8.27410825630007e-38	-0.356297417514878	0.447	0.893	1.54626535093736e-33
Dctn6	9.32174747060995e-38	-0.571894646533181	0.073	0.341	1.74204816730759e-33
Art3	1.01646188918196e-37	-1.01256513179748	0.094	0.368	1.89956397850325e-33
Nemf	1.04261822080019e-37	-0.244586485736448	0.073	0.341	1.94844493103139e-33
Ppp2r5c	1.0454290357909e-37	-0.316290787190628	0.138	0.46	1.95369778208603e-33
Cpeb4	1.04626717126018e-37	-0.907639347641195	0.048	0.292	1.95526408965102e-33
Samd4	1.05221373898802e-37	-1.2796155790815	0.051	0.296	1.96637703542081e-33
Marf1	1.11473984661115e-37	-0.520845865813584	0.097	0.383	2.08322582534691e-33
Rasgrp2	1.11744731624254e-37	-0.615057849358537	0.117	0.416	2.08828554459407e-33
Mylip	1.21457369482552e-37	-0.127801682327702	0.11	0.408	2.26979532088992e-33
Meox2	1.24456243312581e-37	-0.433736220521427	0.21	0.572	2.32583827502552e-33
Hdgfl3	1.26516882007134e-37	-1.14767118696142	0.04	0.276	2.36434749094933e-33
Efr3a	1.35847174976296e-37	-0.806294562993213	0.062	0.319	2.53871200595701e-33
Emc3	1.54195015593644e-37	-0.160705551461444	0.09	0.372	2.88159645141403e-33
Lrif1	1.56939249272379e-37	-1.56826580952303	0.04	0.274	2.93288069040222e-33
Il1r1	1.61433397057257e-37	-1.33091471542801	0.043	0.279	3.01686732420602e-33
Rhot1	1.70882869187379e-37	-1.09865068494777	0.048	0.292	3.19345905937374e-33
Cdc5l	2.01689568648093e-37	-0.196770513888479	0.09	0.372	3.76917465889557e-33
Rchy1	2.04465543178094e-37	-0.942930311973741	0.048	0.291	3.82105207091221e-33
Prcp	2.05959524237838e-37	-1.30765283633957	0.047	0.287	3.84897158895672e-33
Immt	2.29574664102176e-37	-0.334338322786144	0.095	0.38	4.29029132274146e-33
Prr14l	2.48936541479176e-37	-1.47834517893425	0.029	0.252	4.65212608716285e-33
Zbtb38	2.86564880179625e-37	-0.812926829095071	0.054	0.301	5.35532448079683e-33
Ino80	3.07880503261546e-37	-1.13921286452357	0.043	0.279	5.75367084495177e-33
Midn	3.20836571098133e-37	-0.441216054038333	0.069	0.33	5.99579384068191e-33
Nck2	3.23130327654464e-37	-0.624292701331994	0.103	0.391	6.03865956320662e-33
Asah1	3.24682265281676e-37	-0.47571959393309	0.08	0.353	6.06766217358397e-33
Fcgrt	3.271218041855e-37	-0.210907014253483	0.131	0.447	6.11325227661862e-33
Baz2a	3.33263558958167e-37	-0.955156596451524	0.046	0.285	6.22802938981023e-33
Tspan31	3.36787205895886e-37	-0.840186600300056	0.058	0.309	6.29387930378232e-33
Cradd	3.59894636366076e-37	-1.85132214219988	0.029	0.251	6.72571096440923e-33
Pear1	3.69384884055189e-37	-1.29849350952547	0.034	0.263	6.90306471322336e-33
Cpne1	3.77433813524949e-37	-0.616687006224869	0.081	0.353	7.05348310715425e-33
Tnfrsf21	3.86339491162779e-37	-1.3356515640103	0.039	0.27	7.21991241085002e-33
Anapc16	4.00929865275009e-37	-0.408279526200418	0.072	0.335	7.49257732225938e-33
Dgkz	4.34291759973935e-37	-0.8249779263053	0.079	0.347	8.11604441039289e-33
Trak1	4.65911127711467e-37	-0.48281940870048	0.073	0.338	8.70694715467189e-33
Gtf2i	4.83607789575542e-37	-0.152964890542932	0.142	0.468	9.03766237158773e-33
Naa15	4.88580447646895e-37	-0.538038646441064	0.066	0.324	9.13059140562518e-33
Rcn2	5.05241088361565e-37	-0.562862608446747	0.079	0.349	9.44194545930092e-33
Rpn1	5.12413541345966e-37	-0.100951815044958	0.094	0.379	9.57598426067342e-33
Psmd12	5.54426633491774e-37	-0.199577840391615	0.094	0.379	1.03611249266943e-32
Ppil2	5.63053360262728e-37	-1.61611097711517	0.034	0.262	1.05223411965899e-32
Rnf4	5.92102679151641e-37	-0.708538840599549	0.032	0.257	1.10652148679859e-32
Dipk2a	5.94174798178178e-37	-0.893929196728537	0.057	0.304	1.11039386283538e-32
Bub3	5.95582912617661e-37	-0.138900275269565	0.106	0.403	1.11302534709989e-32
Ppp2r3a	6.04616672783864e-37	-1.61936521502132	0.029	0.25	1.12990763809848e-32
Lrrfip1	6.53125449247878e-37	-0.319363366556857	0.094	0.375	1.22056083955443e-32
Rpl15	6.71197048248475e-37	0.888909485211957	0.782	0.888	1.25433304376675e-32
Acer2	6.88329390775177e-37	-1.26578431624573	0.037	0.267	1.28634996548065e-32
Polr2a	6.92139527402461e-37	-1.05257425415842	0.057	0.304	1.29347034880972e-32
Ptpa	8.07682953629895e-37	-0.379197350051627	0.108	0.4	1.50939790374355e-32
Ktn1	8.9662141553424e-37	0.204174535949626	0.24	0.647	1.67560610135039e-32
Wdr70	9.11847017336514e-37	-1.20319393913283	0.047	0.285	1.70405970599848e-32
Ddi2	9.32801671899568e-37	-1.20983568554943	0.036	0.264	1.74321976444591e-32
Rnf19a	9.74164768143487e-37	-0.697539589023832	0.061	0.311	1.82051911870655e-32
Dusp7	9.99670122131173e-37	-0.25653936208926	0.083	0.353	1.86818352423874e-32
Suz12	1.1242177357377e-36	-0.810234415591069	0.054	0.298	2.10093810454662e-32
Fxyd5	1.1469474382463e-36	-0.505209507097088	0.106	0.393	2.14341537259469e-32
Zdhhc18	1.16827955817711e-36	-0.249139007365316	0.124	0.43	2.18328083832139e-32
Vps4b	1.20000630903282e-36	-0.416568989729916	0.097	0.378	2.24257179032053e-32
Prpf8	1.22099167498285e-36	-0.350608790148145	0.102	0.391	2.28178924220796e-32
Tecpr1	1.31734950484879e-36	-0.748976760670642	0.077	0.341	2.46186275466141e-32
Tfpi	1.38925022650268e-36	-1.58134891558831	0.034	0.26	2.59623082328822e-32
Ppt1	1.39367404682184e-36	-0.72225069293192	0.058	0.307	2.60449805870066e-32
Dnajc5	1.4180200961853e-36	-0.703858875983459	0.057	0.302	2.64999595575109e-32
Ikbkb	1.42438147800936e-36	-0.882668764056916	0.055	0.301	2.66188410610388e-32
Cntln	1.44291269803274e-36	-0.7619802120861	0.068	0.322	2.69651525008358e-32
Gopc	1.46122088145492e-36	-0.239757475618257	0.132	0.445	2.73072958326295e-32
Dazap1	1.52981189645637e-36	-0.542350139112133	0.072	0.332	2.85891247209766e-32
Tm9sf4	1.54945923442577e-36	-0.924584860150473	0.047	0.284	2.89562941729487e-32
Ufl1	1.62140054956825e-36	-0.589531562106428	0.044	0.28	3.03007334703315e-32
Rtp4	1.66278606080995e-36	-1.12290319320124	0.058	0.302	3.10741459044163e-32
Rpl12	1.88558965925504e-36	1.01120387752524	0.745	0.861	3.52378995521581e-32
Trim33	2.08443696959453e-36	-1.36044358226266	0.04	0.269	3.89539580877827e-32
Pja2	2.28133117333765e-36	-0.413291854677358	0.094	0.373	4.2633516967334e-32
Cnep1r1	2.56716818535418e-36	-1.36342692619918	0.036	0.262	4.7975239047899e-32
Mnat1	2.62944702088976e-36	-0.94722018912048	0.043	0.275	4.91391059263878e-32
Actr10	2.63475550077174e-36	-0.198711123844004	0.106	0.399	4.92383107984222e-32
Emc10	2.66297441684764e-36	-0.255467290539716	0.116	0.415	4.97656659020487e-32
Slc44a2	2.67151347390823e-36	-0.929145714098943	0.062	0.312	4.99252438003971e-32
Rhobtb1	2.70219948672679e-36	-1.82107248924948	0.034	0.257	5.04987040079503e-32
Nmi	2.81594406801571e-36	-0.438428672286714	0.099	0.382	5.26243627430775e-32
Trp53	2.83694919822075e-36	-0.570034425910955	0.083	0.352	5.30169066163494e-32
Pcf11	3.02894262334636e-36	-1.45549488190033	0.034	0.258	5.66048797450967e-32
Afdn	3.09401253724763e-36	-0.431889071608135	0.411	0.823	5.78209062960837e-32
Gna13	3.14167909789355e-36	-0.337160391605162	0.058	0.305	5.87116989814347e-32
Cebpd	3.21080290739513e-36	-1.37613359372219	0.059	0.301	6.00034847334003e-32
Setd7	3.25638822609053e-36	-1.22698902379432	0.032	0.253	6.08553831691798e-32
Scfd1	3.35327586401121e-36	-1.09101094931045	0.05	0.287	6.26660193466416e-32
Wdr82	3.46614125309324e-36	-0.944878671266491	0.051	0.29	6.47752477378064e-32
Cdkn1b	3.53072419872037e-36	-0.231006119906587	0.076	0.34	6.59821738256862e-32
Secisbp2l	3.84684997484186e-36	-0.351242403720028	0.066	0.321	7.18899323298447e-32
Rgmb	4.0674355487948e-36	-0.875271915497913	0.052	0.293	7.60122355358772e-32
Pnkd	4.1267809566042e-36	0.120815833010721	0.185	0.545	7.71212825170193e-32
M6pr	4.15931580165799e-36	-0.565225989932639	0.061	0.309	7.77292937013844e-32
Gtpbp2	4.50168086092922e-36	-1.37819919088996	0.036	0.26	8.41274119290454e-32
Cdkn1a	4.80805004273071e-36	-0.377855796739321	0.128	0.428	8.98528391985515e-32
Kdm1a	5.20473835570051e-36	-0.275309983898073	0.081	0.347	9.72661503913312e-32
Gle1	5.46655795289645e-36	-0.957708268554318	0.041	0.27	1.02159035023729e-31
Scaf11	5.88659493884867e-36	0.120377273168001	0.142	0.465	1.10008686217204e-31
Atp6v1b2	6.10144159355955e-36	-1.23165724389379	0.033	0.255	1.14023740500441e-31
Kctd12b	6.15021565136008e-36	-0.566697715890481	0.138	0.438	1.14935230092617e-31
Clic1	6.85172470009449e-36	-0.188860525338364	0.339	0.789	1.28045031195366e-31
Trim47	7.91148168755991e-36	-0.162119360407841	0.105	0.392	1.4784976977712e-31
Dpp8	7.95754398235083e-36	-0.125646782165614	0.103	0.389	1.48710581942172e-31
Eea1	8.30342403268186e-36	-0.270193149468402	0.092	0.364	1.55174388322759e-31
Rcor1	8.57275831824888e-36	-1.11718123229514	0.044	0.274	1.60207707451435e-31
Rlim	8.62894360554661e-36	-0.860139044838878	0.037	0.262	1.61257698100455e-31
Lrp5	8.74348533342642e-36	-0.783564677564419	0.065	0.315	1.63398253911073e-31
Actr2	8.91487000164005e-36	0.112011233861323	0.221	0.609	1.66601090590649e-31
Mgat1	9.23735804190654e-36	-0.700726712326588	0.062	0.308	1.72627747087149e-31
Matr3	9.44543104160125e-36	-0.151302715778278	0.123	0.428	1.76516215305444e-31
Psma3	9.72785311467306e-36	0.102232894064861	0.228	0.627	1.8179411900701e-31
Cggbp1	9.90793040092684e-36	-0.220548837240027	0.103	0.391	1.85159403332521e-31
Dpysl2	1.01383560063139e-35	-0.134120317616481	0.241	0.643	1.89465597045994e-31
Ccdc50	1.05417977360786e-35	-0.379946396240659	0.101	0.38	1.97005116091836e-31
Map2k4	1.11899706180286e-35	-0.613337185265188	0.058	0.302	2.09118170909718e-31
Tmbim1	1.14642020905878e-35	-0.494433365724332	0.054	0.295	2.14243008668905e-31
Ier5	1.21168101162902e-35	-0.280911654624541	0.112	0.403	2.26438947453231e-31
Gpbp1l1	1.28718814694554e-35	-0.813042384621034	0.048	0.283	2.40549720901183e-31
Tmx1	1.29020284250003e-35	-1.06743781176958	0.039	0.264	2.41113107206405e-31
Pon2	1.34547987442886e-35	-0.274983213100015	0.09	0.364	2.51443278933265e-31
Ostc	1.4153005972214e-35	-0.106766855329105	0.109	0.4	2.64491375608736e-31
Rbpj	1.44090786443692e-35	-1.25033055253687	0.059	0.302	2.69276861705972e-31
Usp14	1.44167341878784e-35	-1.0483854336089	0.04	0.266	2.69419928503072e-31
Prkacb	1.54695039418693e-35	-0.695213430507243	0.083	0.344	2.89094089665654e-31
Irf3	1.58755193423333e-35	-1.14378968314329	0.037	0.261	2.96681705469524e-31
Stau1	1.65298257482385e-35	-1.17101720277513	0.041	0.268	3.08909383583082e-31
Slc35b1	1.67780129936889e-35	-0.568531239089882	0.055	0.296	3.13547506826059e-31
Sec31a	1.98367121943926e-35	-0.241441605749989	0.08	0.344	3.70708477488809e-31
Pitpnm2	1.98798983220495e-35	-0.435071009959401	0.068	0.318	3.71515539842462e-31
Hbp1	2.14175521833707e-35	-0.647706626038651	0.052	0.291	4.00251215202832e-31
Gon4l	2.21016278096237e-35	-1.36069742448956	0.036	0.256	4.13035220506248e-31
Stt3a	2.36847035146955e-35	-0.973283838410411	0.048	0.282	4.42619739282629e-31
Cd93	2.46004972033964e-35	-0.326183777832434	0.37	0.772	4.59734091737072e-31
Far1	2.55425605794926e-35	-1.16326715445976	0.044	0.273	4.77339372109557e-31
Csnk1d	2.84319499952251e-35	-0.76024135026989	0.052	0.289	5.31336281510766e-31
Cyb5r1	2.88330034991399e-35	-0.417792654049464	0.063	0.311	5.38831169391927e-31
Sgk1	2.92588346861095e-35	-0.453880206684153	0.319	0.703	5.46789102614015e-31
Zfp609	3.05298698502449e-35	-1.44104629830264	0.048	0.278	5.70542207761378e-31
H13	3.41441055136709e-35	-0.607850256774442	0.061	0.305	6.38085043839482e-31
Ramp2	3.43217408748834e-35	-0.39025364321125	0.4	0.805	6.4140469346982e-31
Ywhag	3.48517137643465e-35	-0.622387258783418	0.05	0.284	6.51308826828108e-31
Rab3gap1	3.9949558101844e-35	-0.729574480458965	0.05	0.283	7.46577341807261e-31
Fmo2	4.07349814170351e-35	-0.44935622607501	0.138	0.432	7.61255332721552e-31
Efcab14	4.10874117417824e-35	-0.409219784714206	0.086	0.351	7.6784155063043e-31
Safb	4.11681906064047e-35	-0.205256749196164	0.084	0.351	7.69351146052491e-31
Mesd	4.55623592490537e-35	-0.408182349924248	0.09	0.359	8.51469369646315e-31
Card10	4.68127048265742e-35	-0.703033540424178	0.061	0.303	8.74835827799019e-31
Tram1	5.17447695107581e-35	-0.11042038762454	0.113	0.405	9.67006252617047e-31
Derl1	5.94243863577012e-35	-0.693351195157232	0.046	0.275	1.11052293225272e-30
Birc2	6.16245386338698e-35	-0.681518366405407	0.033	0.25	1.15163937798976e-30
Wtap	6.5682400547546e-35	-0.579413437024982	0.076	0.331	1.22747270143254e-30
Nfix	6.78197934266407e-35	-0.898063573468072	0.07	0.319	1.26741629955706e-30
Ccdc186	6.84035313798903e-35	-0.541524012842263	0.058	0.297	1.27832519442739e-30
Pdxdc1	7.18624407712171e-35	-1.26284124315507	0.039	0.26	1.34296529313251e-30
Glud1	7.27668153224531e-35	-0.166578296685915	0.145	0.463	1.359866244746e-30
Palmd	7.34711116897441e-35	-0.338372100410288	0.332	0.725	1.37302813525794e-30
Brd2	7.37381069871413e-35	-0.122339124568404	0.137	0.447	1.3780177433757e-30
Lrrc8a	7.56716555889695e-35	-0.116782980241272	0.287	0.72	1.41415189964666e-30
Virma	8.09093751626695e-35	-1.00382584258365	0.052	0.286	1.51203440303997e-30
Pak1ip1	8.45439964895981e-35	-0.384318086234336	0.09	0.356	1.57995820639761e-30
Gtf2a2	8.4917722284497e-35	-0.106924544494908	0.124	0.426	1.58694239405268e-30
Galnt15	9.06594315753726e-35	-0.343312158552799	0.087	0.353	1.69424345728056e-30
Cemip2	9.26578736060268e-35	-1.53664224621585	0.04	0.26	1.73159034194943e-30
Il2rg	9.72397617805718e-35	-1.56757815033487	0.041	0.262	1.81721666815533e-30
Ehd1	1.00975073051209e-34	-0.109628405634913	0.204	0.565	1.887022165181e-30
Aamp	1.0199265938526e-34	-0.118076430425035	0.101	0.38	1.90603881859175e-30
Ubl3	1.02292916845212e-34	-0.218294733547555	0.163	0.493	1.91165003000333e-30
Grasp	1.03807806969058e-34	-0.531042102645462	0.08	0.339	1.93996029663776e-30
Kbtbd2	1.17689313209276e-34	-0.531822338568086	0.065	0.309	2.19937788525495e-30
Pik3cb	1.18503869088188e-34	-1.36410149813339	0.047	0.274	2.21460030552006e-30
Zfp800	1.25745958378258e-34	-0.947308313882579	0.036	0.253	2.34994047017288e-30
Tcn2	1.26326583328562e-34	-0.436451263000703	0.074	0.328	2.36079118924417e-30
Cope	1.32196710199927e-34	-0.125815610177735	0.132	0.44	2.47049212021624e-30
Eapp	1.40175060934916e-34	-0.107624863984039	0.097	0.372	2.61959153875172e-30
Sdha	1.47684408560841e-34	-0.106184225888171	0.152	0.473	2.75992622718499e-30
Rmnd5a	1.55181539139684e-34	-0.582401007951873	0.052	0.285	2.90003260344242e-30
Qser1	1.58658243406097e-34	-0.211438127596808	0.086	0.347	2.96500525277314e-30
Mcts1	1.60963247970825e-34	-0.623879978487622	0.052	0.286	3.00808117807878e-30
Ice1	1.62272241367714e-34	-0.985253010577373	0.034	0.251	3.03254364667983e-30
Rpl18	1.82957561580128e-34	0.898987694539104	0.785	0.901	3.41911091080943e-30
Gnai3	1.99728920387359e-34	-0.324602254513041	0.097	0.37	3.73253406419896e-30
Kdelr2	2.14749499456247e-34	-0.180593197028717	0.106	0.388	4.01323864583835e-30
Atp1b3	2.25978230575765e-34	-0.157399139131347	0.119	0.411	4.2230811729999e-30
H2-K1	2.49929967352127e-34	-0.403064713683242	0.611	0.936	4.67069122987655e-30
1810013L24Rik	2.56321863757604e-34	-0.753521714399354	0.048	0.277	4.7901429899021e-30
Sema7a	2.58978205037428e-34	-0.387446825210039	0.11	0.388	4.83978469573946e-30
Tmem167	2.62019320677842e-34	-0.348373193440999	0.101	0.377	4.89661706482752e-30
Icam2	2.80655306944092e-34	-0.33421325733335	0.313	0.715	5.2448863761712e-30
Srpk1	2.88057332592206e-34	-1.01545462259746	0.047	0.272	5.38321543148314e-30
Trappc4	3.06573580550522e-34	-0.115655444205509	0.092	0.362	5.72924707332815e-30
Ddx24	3.46323624431881e-34	0.127055641895161	0.159	0.485	6.47209589338299e-30
Iigp1	3.5818244861195e-34	-1.25655605996643	0.114	0.375	6.69371359966012e-30
Mtch2	3.95345209313166e-34	-0.722309623784331	0.055	0.289	7.38821127164445e-30
Rab5if	4.20544772232872e-34	-0.562830272616633	0.061	0.299	7.85914070348792e-30
Uba2	4.20721669037409e-34	-0.437697518286341	0.079	0.334	7.8624465509711e-30
Gpbp1	4.49414745536628e-34	-0.149959976537014	0.117	0.405	8.3986627645885e-30
Tacc2	4.57246549947853e-34	-1.53687623068366	0.044	0.265	8.54502352542548e-30
Ubn1	4.70105016867698e-34	-0.138662971046286	0.128	0.425	8.78532255522353e-30
Zfp260	5.00522459268363e-34	-1.04631535948744	0.037	0.253	9.35376371880717e-30
Frg1	5.02859093410183e-34	-0.102702136094471	0.102	0.377	9.3974307376495e-30
Hist3h2a	5.44211087782266e-34	-0.733457205971716	0.043	0.263	1.0170216808475e-29
Klhl9	5.82106036444091e-34	-0.442051368297679	0.063	0.305	1.08783976090672e-29
Max	6.26895293776673e-34	-0.294694379219416	0.087	0.349	1.17154192500985e-29
Pnp	6.31094583909418e-34	0.241270846017055	0.16	0.484	1.17938955840992e-29
Cd59a	6.37783630983301e-34	-0.949007748095201	0.052	0.28	1.19189004958159e-29
Larp4	6.64245241822078e-34	-0.748205432258527	0.058	0.292	1.2413415079171e-29
Sox17	7.22666663966499e-34	-0.783232386001761	0.091	0.347	1.35051946162059e-29
Tm2d2	7.28119610688281e-34	-0.193950899973923	0.09	0.354	1.36070992845426e-29
Tusc3	7.60264936214685e-34	-0.756792393689788	0.05	0.277	1.420783112798e-29
Vsir	8.00387783068629e-34	-0.907734532116147	0.044	0.265	1.49576468899865e-29
Trim44	8.76153702621729e-34	-0.202556616029861	0.09	0.352	1.63735603945949e-29
Ewsr1	8.9472099633672e-34	0.146876643320476	0.152	0.473	1.67205459795406e-29
Dstyk	9.63462849353978e-34	-0.682779955333641	0.059	0.294	1.80051937287271e-29
Rpl3	9.87259512289042e-34	1.02790064835408	0.717	0.852	1.84499057656576e-29
Robo4	9.91898628106402e-34	-0.237563270834949	0.164	0.483	1.85366015620524e-29
Rnh1	1.04145097530341e-33	-0.464171293005676	0.069	0.315	1.946263582647e-29
Rab5b	1.10116126956677e-33	-0.466679896901774	0.061	0.298	2.05785018056637e-29
Atp6v0e	1.17719007272384e-33	0.105384812305105	0.234	0.631	2.19993280790632e-29
Naxe	1.27329768850048e-33	-0.624704925199515	0.051	0.279	2.3795387202697e-29
Cops5	1.45115633165651e-33	-0.351343527465415	0.057	0.29	2.71192095259969e-29
Adgrg1	1.57162474060007e-33	-0.126597370163948	0.163	0.483	2.93705231523342e-29
Atxn2l	1.65831381482306e-33	-0.695917089373235	0.058	0.291	3.09905685714133e-29
Ppp4r2	1.70920240243581e-33	0.175553320648628	0.126	0.422	3.19415744967203e-29
Dguok	1.93492695439998e-33	-0.818867283550779	0.048	0.272	3.61599149238268e-29
Znfx1	2.08873341143751e-33	-0.254545857583295	0.081	0.334	3.90342499929442e-29
Hexa	2.29370705244588e-33	-0.55948546980177	0.061	0.296	4.28647973961086e-29
Exosc10	2.3472295099727e-33	-1.37150150098943	0.043	0.26	4.38650250823698e-29
Tmem109	2.36943526891478e-33	-0.118195564197224	0.117	0.402	4.42800063054795e-29
Pcdh12	2.51251576497176e-33	-0.286259375885902	0.098	0.364	4.69538946157923e-29
Tshz1	2.53921202861852e-33	-0.900924680752721	0.037	0.25	4.74527943908229e-29
Aqr	2.67989684723955e-33	-0.84467483484408	0.043	0.261	5.00819122812127e-29
Lmo4	2.82315149265159e-33	-1.14875877116101	0.051	0.275	5.27590550946729e-29
Orc4	2.84806920274105e-33	-1.16984041545652	0.041	0.257	5.32247172608247e-29
Agfg1	2.91334489754967e-33	-1.0687922763487	0.041	0.258	5.44445894454082e-29
Dpysl3	3.13336120192065e-33	-1.06630562684267	0.054	0.279	5.85562541414932e-29
Atf4	3.17446486197414e-33	-0.252629588148565	0.095	0.36	5.93243993405727e-29
Taf3	3.17889062588596e-33	-0.607382674687692	0.061	0.294	5.94071080165567e-29
Ist1	3.24386624886066e-33	-0.499013738323698	0.055	0.285	6.0621372458708e-29
Rraga	3.90484915413439e-33	-0.307437143789404	0.087	0.345	7.29738209924635e-29
Efnb2	4.08709932646871e-33	-0.470378428795969	0.156	0.454	7.63797122130472e-29
Dusp6	4.31924193788037e-33	-0.516486620777632	0.058	0.289	8.07179933351083e-29
Appbp2	4.61877262603127e-33	-0.526210474416661	0.063	0.298	8.63156228352724e-29
Smarcb1	4.91810943981506e-33	-1.09451860694697	0.041	0.256	9.19096292112638e-29
Elovl1	5.23914839819053e-33	-0.66951329231866	0.055	0.283	9.79092052653847e-29
Scarb2	5.58367286524685e-33	-0.154074334501233	0.09	0.348	1.04347678505733e-28
Luc7l	6.10730588686028e-33	-0.363195464282477	0.069	0.309	1.14133332413645e-28
Txndc12	6.30487271573874e-33	-0.818807141054824	0.046	0.264	1.17825461311725e-28
Stab1	7.8697576350112e-33	-0.429921319838041	0.063	0.298	1.47070030683089e-28
Araf	8.10976372220354e-33	-1.07601783211466	0.046	0.263	1.5155526444054e-28
Polb	9.55513319268541e-33	-1.21656965542618	0.043	0.257	1.78566329104905e-28
Apoe	1.03418668395112e-32	-1.85713579896729	0.252	0.572	1.93268807496786e-28
Pdia6	1.06290004431147e-32	0.17043173598396	0.172	0.506	1.98634760280928e-28
Ipo11	1.08104615909844e-32	-0.52395050492902	0.066	0.301	2.02025906212317e-28
Chd1	1.0840438855571e-32	-0.180150385752463	0.112	0.388	2.02586121332912e-28
Efnb1	1.09142666258153e-32	-0.113764508629391	0.11	0.384	2.03965814703236e-28
Kitl	1.10314993832146e-32	-0.45878027469789	0.502	0.849	2.06156660473514e-28
Rack1	1.12271644390436e-32	0.984944547458551	0.739	0.863	2.09813249036846e-28
Flna	1.13194036776747e-32	-0.558575000052722	0.097	0.355	2.11537015928386e-28
Ccdc82	1.23385731059356e-32	-0.412697117086419	0.086	0.339	2.30583254203724e-28
Ubald2	1.31484559890664e-32	-0.168172113830561	0.123	0.409	2.45718345523673e-28
Snap23	1.43070417523613e-32	-0.502070304146047	0.072	0.312	2.67369996268128e-28
Rbm42	1.45088316857206e-32	0.175050056063123	0.117	0.401	2.71141046542746e-28
Sar1b	1.70843033339145e-32	-0.20674677328407	0.102	0.369	3.19271460704194e-28
Tnks	1.78596430226591e-32	-1.43572420052162	0.04	0.25	3.33761008807454e-28
Acot9	1.80345699092656e-32	-0.626244246754542	0.062	0.294	3.37030042464355e-28
Slc16a2	1.86290506952934e-32	-0.933979611777338	0.058	0.283	3.48139699393643e-28
Zfp326	1.93279526154114e-32	-0.543873874970118	0.054	0.278	3.61200778476808e-28
Rpl23a	1.99105629494521e-32	0.995415437719224	0.726	0.857	3.72088600399361e-28
Phc2	2.39049395588085e-32	-0.143695069720403	0.109	0.381	4.46735510475014e-28
Ppp1r16b	2.56902065319516e-32	-0.251364359922965	0.139	0.434	4.80098579669112e-28
Hnrnpa0	2.8174642955322e-32	-0.116699657236986	0.259	0.663	5.26527727549057e-28
Usp4	2.9040632363613e-32	-0.924929795808045	0.051	0.271	5.427113376112e-28
Csnk2a1	3.16462024217578e-32	0.296732541000096	0.192	0.544	5.91404230857809e-28
Fyttd1	3.20125950396152e-32	-0.281308051055208	0.066	0.3	5.98251376100329e-28
Parp12	3.21641950137611e-32	-1.09135340714191	0.044	0.257	6.01084476417168e-28
Sf3b6	3.21741455851165e-32	-0.172644816723151	0.145	0.443	6.01270432694657e-28
Rsad2	3.62994141734559e-32	-1.03132079441971	0.066	0.293	6.78363452073544e-28
Marcks	3.72358913458219e-32	-0.308698092141729	0.417	0.832	6.95864337470721e-28
Api5	3.79578708340405e-32	-0.505871793538876	0.073	0.312	7.0935669014655e-28
Mtrex	4.05276035926184e-32	-0.849491606810315	0.046	0.26	7.57379855938853e-28
Rusc2	4.07626373900772e-32	-0.713409469575044	0.052	0.274	7.61772167545764e-28
Zfp36	4.29508762689706e-32	-1.34423191930422	0.044	0.256	8.02665975714523e-28
Orai1	4.40005875807459e-32	-0.661823119373073	0.055	0.278	8.22282980708979e-28
Ilf2	4.84193945912526e-32	-0.747951172971464	0.043	0.254	9.04861646121328e-28
Dicer1	5.25179938560251e-32	-0.687857362992721	0.048	0.264	9.81456269181398e-28
Pitpna	5.30820733215305e-32	0.214116777286627	0.179	0.512	9.91997786232762e-28
Pxk	5.34113333719543e-32	-0.237173970315891	0.061	0.289	9.98150998055081e-28
Csnk2a2	6.09320326557178e-32	-0.441486714581475	0.068	0.301	1.13869782627005e-27
Gnb4	6.31098744225082e-32	-0.528768659860343	0.066	0.297	1.17939733320783e-27
Tgfb1i1	6.3765508527264e-32	-0.41128625782417	0.086	0.335	1.19164982335751e-27
Ckap5	6.40001238744366e-32	-0.236728106705042	0.072	0.309	1.19603431496547e-27
Vbp1	6.85176344260546e-32	-0.388858215547627	0.08	0.325	1.28045755215411e-27
Ppfibp1	7.36913572581875e-32	0.191431584987325	0.157	0.468	1.37714408444101e-27
Morf4l2	9.41115893264607e-32	0.174875569442329	0.101	0.366	1.7587573813329e-27
Apopt1	9.86334663912643e-32	-0.316065826505729	0.083	0.33	1.84326221991995e-27
H2-Q6	9.92265844079707e-32	-0.431116766106461	0.12	0.393	1.85434640941616e-27
Rbm27	1.03985063692901e-31	-0.488201679119015	0.068	0.3	1.94327287029293e-27
Snw1	1.04328924514902e-31	0.166627721400328	0.137	0.43	1.9496989413345e-27
Klhl5	1.06006528645508e-31	-0.178357544791301	0.09	0.34	1.98105000732725e-27
Hrct1	1.15347253440474e-31	-0.577928905887522	0.048	0.263	2.15560947229557e-27
Plin2	1.17386910707782e-31	-0.151569406823201	0.084	0.331	2.19372658730703e-27
Reep5	1.24384981022994e-31	0.203461641953917	0.174	0.503	2.32450652535771e-27
Yif1b	1.32904506207656e-31	-0.118259020153433	0.084	0.332	2.48371941200867e-27
Snrnp27	1.3535271681641e-31	0.317114432671923	0.134	0.427	2.52947157186507e-27
Fbxo3	1.45622513274082e-31	-0.59779940872669	0.054	0.274	2.72139352806604e-27
Ssbp3	1.47480233849316e-31	-0.479291005286202	0.065	0.294	2.75611061017602e-27
Aurkaip1	1.60822032021522e-31	0.142496613228271	0.097	0.356	3.00544213441821e-27
Ppia	1.69387415877128e-31	0.653612750239323	0.836	0.92	3.16551202791176e-27
Yipf3	1.7049979409895e-31	-0.315478762041343	0.061	0.287	3.18630015212118e-27
Rab18	1.8359244596378e-31	0.181416965498921	0.17	0.493	3.43097563017112e-27
Erh	1.93504174952308e-31	0.243299933102325	0.109	0.378	3.61620602150873e-27
Ube2v2	2.00586137890614e-31	-0.307933845448145	0.061	0.286	3.74855374489979e-27
Tcp11l2	2.36820519587356e-31	-0.216895607631461	0.054	0.273	4.4257018700485e-27
Eva1a	2.40961259367391e-31	-0.700347828815894	0.052	0.268	4.50308401505781e-27
Tm2d3	2.53055152035224e-31	-0.657842536988021	0.043	0.251	4.72909468123427e-27
Fbxw7	2.54752676656205e-31	-0.714309936093974	0.055	0.273	4.76081802135117e-27
Psmb6	2.80058941525488e-31	0.160381842236903	0.194	0.54	5.23374149922833e-27
Myl12a	2.8470979486291e-31	1.03357284885012	0.728	0.862	5.32065664639806e-27
Trim34a	2.89753020953075e-31	-1.07821290211706	0.044	0.252	5.41490445557107e-27
Ago2	2.93797835977995e-31	-0.791363510615298	0.043	0.25	5.49049395875677e-27
Chrac1	2.9887871878321e-31	-0.381698919529756	0.072	0.305	5.58544549662062e-27
Sike1	3.01548009047861e-31	-0.476355600612511	0.057	0.277	5.63532919308642e-27
Cbx5	3.02884859767939e-31	-0.286553519094013	0.076	0.313	5.66031225934324e-27
Stx6	3.06803945606002e-31	-0.590630581538051	0.068	0.297	5.73355213548497e-27
Klhl6	3.17689196653335e-31	-0.525289384307724	0.059	0.282	5.93697570705752e-27
Eif4h	3.23205584028504e-31	0.170848697099211	0.163	0.477	6.04006595432468e-27
Ecscr	3.30784077699077e-31	-0.145302523851235	0.269	0.654	6.18169284404036e-27
Mrpl20	3.32572844942264e-31	0.249581746216026	0.132	0.424	6.21512132628102e-27
Gimap8	3.46967073879195e-31	-0.241926470810344	0.088	0.336	6.48412067665439e-27
Dync1li1	3.62319128909721e-31	-0.322815816593318	0.066	0.295	6.77101988106487e-27
Hnrnpll	3.63575121206863e-31	-0.747753194114254	0.044	0.253	6.79449186511386e-27
Zyx	3.64827736520586e-31	-0.13329600727686	0.132	0.417	6.81790074009671e-27
Foxj2	3.67253684930158e-31	-0.809349820787457	0.044	0.253	6.86323686397479e-27
Cavin3	3.69255160932524e-31	-0.14890321947772	0.197	0.529	6.90064044750701e-27
Ext2	3.71275425626633e-31	-0.538768197038437	0.062	0.288	6.93839515411052e-27
Mrpl15	3.85645973804823e-31	-0.408673309065475	0.058	0.28	7.20695195846454e-27
Sumo1	4.17787292457686e-31	0.10118748514738	0.215	0.576	7.80760892144924e-27
Spaar	4.36227251748114e-31	-0.755755854303181	0.055	0.273	8.15221488066875e-27
Eny2	4.45012926037286e-31	0.11211059429468	0.11	0.379	8.3164015617848e-27
Selenot	4.48366116566881e-31	0.18567948255334	0.131	0.42	8.37906598640187e-27
Dcun1d5	4.55011597539283e-31	0.111193858039016	0.101	0.361	8.50325673481412e-27
Tgoln1	4.6852928790844e-31	0.193983361305487	0.15	0.454	8.75587533243293e-27
Arhgef7	4.70751684777964e-31	-0.138411842546176	0.119	0.388	8.79740748513059e-27
Rbm7	4.8494172995328e-31	0.132950343614197	0.103	0.367	9.06259104936689e-27
Epc2	4.86091121828381e-31	-0.452796021013998	0.074	0.309	9.08407088472879e-27
Npr1	5.03216112665327e-31	-0.303980522719836	0.076	0.311	9.40410271348963e-27
Tmem259	5.03252462286532e-31	-0.508963502381669	0.052	0.268	9.40478201521071e-27
Pltp	5.63225630838067e-31	-0.191663364693553	0.186	0.508	1.05255605891018e-26
Tmem126a	5.63758768415926e-31	-0.734952008102389	0.048	0.26	1.05355238641568e-26
Surf4	5.79870518015972e-31	-0.317233956880453	0.058	0.279	1.08366202406825e-26
Erap1	6.01965864560635e-31	-0.273727102014851	0.061	0.283	1.12495380769091e-26
2005-03-01	6.04475526828732e-31	-0.141421426264472	0.086	0.33	1.12964386453753e-26
Tspan14	6.04632565734113e-31	-0.440834704992288	0.054	0.271	1.12993733884391e-26
Pafah1b2	6.75608124780666e-31	-0.245006109634549	0.062	0.286	1.26257646359011e-26
Mier1	6.87080255085686e-31	0.317122793524256	0.228	0.599	1.28401558070413e-26
Senp5	7.03495630211467e-31	-0.568887914670282	0.044	0.251	1.31469263373919e-26
Mrps28	7.23801722268063e-31	-0.599536962332386	0.063	0.288	1.35264065857456e-26
Snx1	7.66933757303631e-31	-0.330170996593518	0.08	0.32	1.43324580564903e-26
Arhgap23	7.79563393340451e-31	-0.353306919223507	0.083	0.324	1.45684806947463e-26
Scaf1	7.99047343780359e-31	-0.553378983669989	0.052	0.267	1.49325967605673e-26
Fbxl3	8.16921229407324e-31	-0.18082531754066	0.108	0.371	1.52666239351641e-26
Ppp1r11	8.43700152331018e-31	0.256459073704376	0.154	0.461	1.57670684467621e-26
Ifih1	8.51127950248855e-31	-0.362834171248468	0.061	0.282	1.59058791342506e-26
Ppp2r2d	8.67443036442116e-31	-0.111538798374075	0.083	0.324	1.62107754650303e-26
Parvb	8.95532233985195e-31	-0.364800695848657	0.074	0.31	1.67357063887153e-26
Ppig	9.71649125822639e-31	0.117080321960339	0.167	0.48	1.81581788633735e-26
Dctn3	1.03263024506464e-30	0.300758429774237	0.132	0.42	1.92977940197681e-26
Nin	1.1312463374943e-30	-0.509336853308562	0.057	0.274	2.11407315550935e-26
Akirin2	1.25350620190573e-30	-0.221572017226967	0.079	0.317	2.34255239012144e-26
Tomm70a	1.32511368152966e-30	-0.595154456246377	0.054	0.268	2.47637244804263e-26
Tmed4	1.38215597341851e-30	-0.4732327594193	0.048	0.259	2.58297308312452e-26
[truncated: 1,306 more rows]

## Sheet: ActivatedEC_cluster2.markers
	p_val	avg_log2FC	pct.1	pct.2	p_val_adj
Prnd	3.48436023700386e-98	3.8222764122846	0.303	0.023	6.51157241091282e-94
Apln	4.32535945182891e-83	2.72343893581266	0.389	0.051	8.08323174357786e-79
Kit	2.19012076540003e-71	2.26381105964813	0.451	0.08	4.09289768637957e-67
Mycn	3.68734579121736e-65	2.35825873646167	0.385	0.064	6.890911814627e-61
Ift122	1.18034652419674e-58	2.11099287464065	0.541	0.141	2.20583158441887e-54
Mest	4.65698850987102e-56	2.03156328428813	0.43	0.091	8.70298012724696e-52
Nrp2	1.49017197056178e-55	1.58208107098256	0.947	0.517	2.78483337858585e-51
Meox1	8.6797234609271e-54	1.29828542365805	0.676	0.206	1.62206672037806e-49
Gm21057	3.02502836044747e-53	1.71000482173241	0.311	0.049	5.65317300000424e-49
Dpysl3	6.63202798432851e-53	1.44109614574775	0.652	0.203	1.23939338971131e-48
2610307P16Rik	3.12487525303351e-50	1.50432917525582	0.676	0.219	5.83976687286903e-46
Noct	1.27439120859729e-48	2.37299195669572	0.311	0.055	2.38158229062661e-44
Pxdn	6.70821555815113e-45	1.06198091329164	0.852	0.358	1.25363132350728e-40
Mapk6	7.57526024621301e-44	1.44281936666255	0.43	0.108	1.41566463481229e-39
Sox4	5.15873272809043e-43	1.23968503169259	0.689	0.251	9.6406397222554e-39
Micall2	1.92861139431167e-42	1.43570401673126	0.295	0.054	3.60418897368965e-38
Arl4c	2.19386743033289e-42	1.69566653501675	0.307	0.061	4.09989945380611e-38
Neurl3	4.15023139861222e-42	2.11115565139938	0.291	0.055	7.75595243772652e-38
Adm	6.10473155821017e-42	1.93404607965226	0.414	0.11	1.14085223359832e-37
Disp1	1.2254246461132e-41	1.70915553512495	0.398	0.099	2.29007357865635e-37
Map1b	2.82258593068984e-41	1.24226163922805	0.66	0.241	5.27484858727318e-37
Vash1	9.1420204193956e-41	1.66652152079412	0.328	0.069	1.70846077597665e-36
Sox7	1.53485115506959e-40	0.957449052473535	0.783	0.302	2.86832983859405e-36
Creb5	2.02871221257773e-40	1.47404354040117	0.561	0.186	3.79125738286526e-36
Nav3	3.25134944057851e-40	1.07262366525697	0.902	0.437	6.07612183455311e-36
Fscn1	3.36253909102405e-40	1.21839719411749	0.816	0.361	6.28391305330574e-36
Tnfaip8l1	5.7531473568431e-40	1.87290231182194	0.324	0.07	1.07514817804684e-35
Ephb1	1.05978713088601e-39	1.14621608728501	0.447	0.118	1.98053019019978e-35
Gm46565	7.44250060052548e-39	1.84209939331496	0.275	0.052	1.3908545122262e-34
Nos2	9.59187666879315e-39	0.909667468293447	0.615	0.202	1.79252991186406e-34
Col15a1	3.1465142915143e-38	0.886384788042945	0.504	0.153	5.88020590798192e-34
N4bp3	3.43071166577945e-38	0.935017727412777	0.57	0.183	6.41131396100864e-34
Relb	5.37221226061131e-38	1.32675174967055	0.471	0.14	1.00395902726304e-33
Cdh13	5.7709326942891e-38	1.21206955376203	0.943	0.545	1.07847190190875e-33
Slc7a1	1.81919570534113e-37	1.4422168883037	0.406	0.11	3.39971293414151e-33
Nid2	2.21716722307758e-37	1.73741305426794	0.439	0.129	4.14344210648738e-33
Zfp710	2.27752508675505e-37	1.01526658144024	0.676	0.249	4.25623888212784e-33
Rhoc	4.03846790564614e-37	1.10681561952131	0.934	0.575	7.5470888220715e-33
Odc1	7.75066163052362e-37	1.15207725056981	0.541	0.184	1.44844364551225e-32
Pcdh17	5.64616236267358e-36	1.32778208497582	0.762	0.335	1.05515482233644e-31
Prcp	6.73031276462567e-36	1.13461901174377	0.594	0.212	1.25776084945324e-31
Tcf4	7.56937979699242e-36	0.64677247269059	1	0.894	1.41456569646194e-31
Dapk2	1.02281004173867e-35	1.46585760632443	0.455	0.135	1.91142740600123e-31
Gsap	1.65985591541726e-35	1.41311776128777	0.291	0.062	3.10193873473177e-31
Prnp	1.8919427993495e-35	0.706111071648433	0.689	0.259	3.53566270342434e-31
Cldn5	2.08074267282016e-35	1.02791839754994	0.857	0.435	3.88849190696631e-31
Myadm	2.22747770995414e-35	0.949967618010482	0.967	0.639	4.16271034436229e-31
Adam19	3.05393680262004e-35	1.3297500261914	0.516	0.174	5.70719709673633e-31
Arhgef7	2.50712255539843e-34	0.688152581654626	0.762	0.302	4.68531063152859e-30
Smad1	4.25600788367459e-34	1.03298584505342	0.77	0.339	7.95362753301106e-30
Dock4	5.41298990951769e-34	0.886254964673554	0.943	0.541	1.01157955429067e-29
Nudt4	8.26992916558609e-34	0.738974392214001	0.77	0.325	1.54548436246473e-29
Il2rg	1.16112716945126e-33	1.04600011556472	0.57	0.192	2.16991445427051e-29
Pard3b	1.81764297221218e-33	0.99163853795326	0.873	0.43	3.39681118647013e-29
Prkcg	1.96658352351199e-33	1.2190719084735	0.455	0.138	3.67515128873921e-29
Cxcl9	2.07828773764567e-33	1.03072183263704	0.537	0.182	3.88390412411222e-29
Trp53	2.50956457860696e-33	1.08644360786279	0.668	0.271	4.68987428450069e-29
Plekhg1	3.12262705476634e-33	1.01345709037686	0.922	0.511	5.83556543994734e-29
Gpatch4	4.71947989850768e-33	1.02101540760369	0.291	0.066	8.81976403433115e-29
Adgrl2	8.80175448968165e-33	0.889173336418919	0.934	0.542	1.64487187903171e-28
Cd34	9.61379800785724e-33	1.02597696150581	0.963	0.611	1.79662657170836e-28
Etv6	1.83512937542613e-32	0.99559299409578	0.799	0.362	3.42948977679636e-28
Bcl6b	2.08114628749732e-32	0.732500095208183	0.77	0.329	3.88924618207499e-28
Frmd4b	1.13215292671928e-31	0.915208913299884	0.668	0.265	2.11576738945298e-27
F2r	1.74522440346591e-31	1.03126632338954	0.607	0.23	3.26147536519709e-27
Aplnr	1.76472127454047e-31	0.68825952864387	0.775	0.323	3.29791111786124e-27
Pald1	1.79248304119359e-31	1.20881698861751	0.5	0.174	3.34979230738259e-27
Ralgds	2.59643817382921e-31	0.914309489009442	0.393	0.112	4.85222365925202e-27
Chd7	2.96781685580056e-31	0.675453412335555	0.611	0.225	5.54625614012008e-27
Ptprk	3.3368620179962e-31	0.754617984624506	0.84	0.401	6.23592773923129e-27
Col4a1	7.45608268345113e-31	0.731262136171534	0.988	0.832	1.39339273188335e-26
Myo1e	9.22729944975995e-31	0.997651441265432	0.844	0.399	1.72439772117114e-26
Arrdc4	2.65643661452617e-30	1.12268387426625	0.377	0.111	4.9643487452265e-26
Flnb	4.5686606159095e-30	0.823028664925072	0.881	0.437	8.53791295901168e-26
Sacs	1.36269206579413e-29	0.927405324477715	0.406	0.122	2.54659893255607e-25
Rcsd1	2.02929311296032e-29	0.704935970288709	0.787	0.354	3.79234296950025e-25
Gm4258	2.81339921039276e-29	1.49200633135445	0.402	0.13	5.25768044438199e-25
Myo1d	2.9091961078687e-29	0.917410411530632	0.869	0.45	5.43670568638503e-25
Pgm5	3.09042012658717e-29	1.0213322292392	0.307	0.078	5.77537713256611e-25
Icam1	1.39525404676877e-28	2.08544136857974	0.357	0.106	2.60745076260148e-24
Nfkb2	1.72794202162063e-28	1.16132583599145	0.352	0.101	3.22917805000463e-24
Cd93	2.76792564954633e-28	0.741470440501645	0.975	0.67	5.17269945387218e-24
Sh3bp5	4.04820169581735e-28	0.789534262139835	0.791	0.392	7.56527932914346e-24
Dot1l	1.6485173059842e-27	0.989431457610392	0.373	0.112	3.08074914142326e-23
Lama4	2.11848310152374e-27	0.810847396281576	0.939	0.552	3.95902122012756e-23
Sez6l2	2.22504961351739e-27	0.821806103608365	0.365	0.108	4.1581727177413e-23
Clec1a	2.96641508057658e-27	0.590864251933151	0.807	0.365	5.54363650258151e-23
Zfp985	4.0261415854743e-27	1.15449776560312	0.385	0.119	7.52405339493438e-23
Fxyd6	4.45458671071297e-27	1.27917134923779	0.594	0.258	8.32473164498041e-23
Stap2	4.75816668497256e-27	0.667173086822837	0.447	0.147	8.89206190087672e-23
Cd44	7.09989230075572e-27	1.02137660999658	0.357	0.11	1.32682787316523e-22
Gnl3	9.78283588000347e-27	1.10587855323462	0.393	0.129	1.82821636925505e-22
Ugcg	1.03350487511072e-26	0.850682964444837	0.496	0.18	1.93141391060691e-22
Csgalnact1	1.15649933582198e-26	0.994986253514519	0.689	0.307	2.16126595878412e-22
Col4a2	2.38482004955232e-26	0.685308363915353	0.98	0.786	4.45675170860338e-22
Plod1	2.86321667564337e-26	0.716539271338633	0.824	0.408	5.35077932344233e-22
Tcf3	3.0683648786347e-26	0.757730986139775	0.648	0.274	5.73416028519252e-22
Prkd2	3.33398363736531e-26	0.787783629080197	0.758	0.355	6.23054862150829e-22
Mcam	3.68685778925379e-26	0.861387267523849	0.664	0.286	6.88999983655747e-22
Birc3	3.86926623769001e-26	0.761998323851301	0.463	0.16	7.23088474499508e-22
Schip1	4.62692032670166e-26	0.763989000825967	0.668	0.287	8.64678870654007e-22
Pde4b	6.14640086868288e-26	1.09848977037339	0.631	0.271	1.14863939433946e-21
Usp31	6.67069254814738e-26	1.24389725580077	0.324	0.094	1.24661902339778e-21
Nr5a2	1.02994995048196e-25	1.04641441293971	0.254	0.062	1.92477046746069e-21
Ppp1r14b	1.12554411356453e-25	0.902145582808287	0.451	0.16	2.10341683942939e-21
Plcb4	1.18699650570883e-25	0.665085243424806	0.996	0.713	2.21825906986865e-21
Nectin2	1.74780880521518e-25	1.06077576379219	0.295	0.08	3.26630509518614e-21
Tmsb10	1.76652947750767e-25	0.999483400815782	0.98	0.76	3.30129028756634e-21
Fam78b	1.85648894868724e-25	0.790928689947805	0.443	0.153	3.46940654730671e-21
Rps6ka2	2.00957312059878e-25	0.671741266407818	0.492	0.173	3.755490247775e-21
Tjap1	2.12332363569227e-25	1.0060666718419	0.393	0.128	3.96806721038172e-21
Zfand5	2.15999406649846e-25	0.778131387693201	0.828	0.421	4.03659691147232e-21
H2-Q6	3.40129751109016e-25	0.598439129752027	0.73	0.309	6.35634478872529e-21
Vars	3.72596414947737e-25	0.991636275686777	0.311	0.089	6.96308180254332e-21
Nrep	4.40347350572674e-25	0.677578774798896	0.537	0.208	8.22921128750213e-21
Stard13	5.20398739936168e-25	0.669701604140677	0.82	0.406	9.72521165192711e-21
Il16	6.03926393277574e-25	0.994217282347464	0.352	0.109	1.12861764375713e-20
Nes	9.3022750322717e-25	0.52699144719721	0.775	0.384	1.73840915803094e-20
Trp53i11	1.21344905586838e-24	0.707780857672979	0.799	0.398	2.26769359560683e-20
Cobll1	1.30790512701631e-24	0.981464979955761	0.402	0.133	2.44421310136808e-20
Znrf1	1.88099020859216e-24	0.687685097697391	0.828	0.42	3.51519450181702e-20
Pcdh12	2.59742276792006e-24	0.406136475491482	0.689	0.283	4.85406366868901e-20
Maff	2.60417112213361e-24	0.681346728106952	0.283	0.078	4.8666749930433e-20
Mphosph10	2.69596888735536e-24	0.798488491967976	0.422	0.145	5.0382266566897e-20
Nop58	3.01725376010138e-24	0.656802120743944	0.5	0.19	5.63864382687747e-20
Rhobtb1	4.39671149842518e-24	0.722720348811339	0.508	0.19	8.21657444825698e-20
6430562O15Rik	4.91750714033145e-24	0.847128722494621	0.299	0.085	9.18983734385141e-20
Asxl3	6.14103813982237e-24	1.07203821654016	0.291	0.082	1.14763720757001e-19
Junb	6.19375243501824e-24	1.23506780491954	0.406	0.15	1.15748845505621e-19
Pik3r6	7.13717747702185e-24	0.668721302814782	0.639	0.262	1.33379572690584e-19
Ampd3	7.91807716692938e-24	0.86384364598774	0.352	0.114	1.47973026095576e-19
Scarf1	1.00212131071664e-23	0.613310527518664	0.557	0.217	1.87276430546725e-19
Slc23a2	1.10910889848141e-23	0.783998152532568	0.496	0.189	2.07270270948206e-19
Rnf144a	1.42649991078282e-23	0.580161633304265	0.68	0.302	2.66584303327094e-19
Cdk17	1.99671433447387e-23	0.559176569600819	0.807	0.403	3.73145974826477e-19
Hsd17b12	1.99959404753072e-23	0.630750596438866	0.508	0.19	3.7368413560254e-19
Ccnd1	2.26125423993595e-23	0.43116828174347	0.922	0.567	4.2258319235923e-19
Lxn	2.79764636671394e-23	0.773026095674614	0.439	0.159	5.22824153011501e-19
Lims1	3.16858768753448e-23	0.604995895711754	0.881	0.449	5.92145667046444e-19
Tmem176b	3.41435029167262e-23	0.888355220897657	0.451	0.17	6.38073782507779e-19
Mtss1	3.68220873562392e-23	0.520890195957362	0.84	0.421	6.88131168513399e-19
Fubp1	4.13824849817124e-23	0.691541599617426	0.787	0.424	7.73355879338242e-19
Adam10	5.59799115191649e-23	0.705912300449012	0.857	0.466	1.04615258647015e-18
Map4k5	6.26514384938884e-23	0.694592792444983	0.689	0.325	1.17083008257379e-18
Patl1	6.28495285069251e-23	0.753671932529801	0.41	0.142	1.17453198873742e-18
Ralgapa2	6.52383125048125e-23	0.888294572529761	0.508	0.197	1.21917358408994e-18
Gprc5b	6.71377563320042e-23	1.29386204460554	0.32	0.102	1.2546703903325e-18
Csrp1	7.38846231517454e-23	0.466279386141246	0.828	0.415	1.38075583745982e-18
Tnip1	8.2325712822791e-23	1.21502613147488	0.332	0.108	1.53850292123232e-18
Bach2	9.28685975272096e-23	0.704339679310089	0.545	0.221	1.73552835058849e-18
Magi1	9.38301914957951e-23	0.602007696276698	0.947	0.584	1.75349861867342e-18
Apol10b	1.00757388691113e-22	0.651790105604737	0.57	0.238	1.88295407985952e-18
Prag1	1.00963369990692e-22	0.576639024137642	0.684	0.297	1.88680345838605e-18
Cavin3	1.01111994942124e-22	0.742664086843749	0.828	0.435	1.88958096147842e-18
Apobec3	1.01706673173394e-22	0.888663991034836	0.639	0.284	1.90069430826438e-18
Sh3tc2	1.15364125192681e-22	0.638339446388131	0.455	0.168	2.15592477160083e-18
Afap1l1	1.22071354386201e-22	0.617161749013587	0.918	0.507	2.28126947076933e-18
Lrrfip1	1.29967666080569e-22	0.667723761769282	0.656	0.293	2.42883574371367e-18
Crem	1.52614325431236e-22	0.4547136615602	0.594	0.243	2.85205651365894e-18
Casp4	1.58706977429623e-22	1.32624486906442	0.311	0.099	2.96591599420479e-18
Gm47283	1.62917872259163e-22	0.78233051749824	0.348	0.112	3.04460919677923e-18
Bok	1.82029944325636e-22	0.639614538034299	0.377	0.127	3.40177559955748e-18
Pik3c2b	1.86618604018153e-22	0.520237557724828	0.623	0.265	3.48752847189125e-18
Gnb4	2.41699354987572e-22	0.715005659488432	0.549	0.229	4.51687754600774e-18
Cabp1	2.53540495219324e-22	0.707250207509559	0.43	0.154	4.73816477465872e-18
Rbmxl1	2.57654003207286e-22	0.599817648637083	0.504	0.194	4.81503801193777e-18
Plxnd1	3.3257836046989e-22	0.569854812833094	0.955	0.589	6.21522440046131e-18
Stx6	3.74537339609861e-22	0.726322734519305	0.553	0.228	6.99935380262909e-18
Jcad	4.15427082082158e-22	0.383586610668442	0.881	0.48	7.76350130995137e-18
Fbl	4.42764621295995e-22	0.556247202003864	0.422	0.153	8.27438524277956e-18
Sh3pxd2a	7.76448108582645e-22	0.400763923780443	0.648	0.281	1.45102622531925e-17
Itga6	8.40678841396188e-22	0.510125309239292	0.98	0.624	1.5710606188012e-17
Magi3	8.45959693071549e-22	0.727205864004317	0.684	0.321	1.58092947441211e-17
Plekho2	9.12565701948519e-22	0.619334421374197	0.463	0.177	1.70540278380139e-17
Hcls1	1.07334958971351e-21	0.589808530631393	0.311	0.094	2.00587571325661e-17
Csnk1g1	1.0944872281089e-21	0.790113521398166	0.525	0.215	2.04537773188991e-17
2900026A02Rik	1.2133297775421e-21	0.679914271854422	0.754	0.377	2.26747068827067e-17
Nin	1.43376515925331e-21	0.950885510787341	0.5	0.21	2.67942032961259e-17
Galnt1	1.98646797819974e-21	0.626706028625814	0.721	0.348	3.71231135765968e-17
Ripk2	1.99509983359958e-21	1.30532419188192	0.336	0.114	3.7284425690309e-17
Mmd	2.10154919985756e-21	0.516644354019578	0.553	0.231	3.92737514469381e-17
Rin3	2.13546926562958e-21	0.536519822410105	0.701	0.317	3.99076496360856e-17
Rapgef5	2.27018684206513e-21	0.703101186875541	0.922	0.57	4.24252517045132e-17
Bhlhe40	2.56399960831415e-21	1.12141607428773	0.332	0.113	4.79160246801749e-17
Tmem120b	2.77473684980876e-21	0.903540372557472	0.287	0.086	5.18542822492262e-17
Tbpl1	2.90209920162573e-21	0.506657907685465	0.434	0.161	5.42344298799817e-17
Papss2	3.01200841560686e-21	0.651125376535911	0.66	0.309	5.6288413270861e-17
Rell1	3.69426662950146e-21	0.794088691704149	0.566	0.249	6.90384547721233e-17
Lratd2	4.29904247780764e-21	0.466989963485749	0.398	0.138	8.03405058252692e-17
Pabpc1	4.66154229919218e-21	0.367484215060261	0.873	0.471	8.71149024873035e-17
Cd9	4.84974101420757e-21	0.409155542221342	0.914	0.528	9.0631960073511e-17
Cd247	4.89632213105568e-21	0.564268400027682	0.279	0.081	9.15024679851685e-17
Trio	5.31916764793936e-21	0.641613374682889	0.787	0.403	9.94046050046908e-17
Ppp1r13b	6.25807397731446e-21	0.591659529279474	0.803	0.402	1.16950886488053e-16
Agap3	6.32037153858178e-21	0.525020731039726	0.447	0.17	1.18115103313016e-16
Ctps	6.55434593997144e-21	0.953372356615813	0.266	0.078	1.22487616926186e-16
Gem	6.68847931736336e-21	1.3864959581719	0.25	0.072	1.24994301482886e-16
Ets2	6.9218192663046e-21	0.54818386712496	0.914	0.566	1.293549584487e-16
Chrnb1	7.22643365962886e-21	1.27983759544366	0.254	0.073	1.35047592231144e-16
Smad5	8.43631762329579e-21	0.58223610473902	0.529	0.224	1.57657903744152e-16
Ptpre	8.65815333997077e-21	0.788249517849515	0.434	0.166	1.61803569617374e-16
Tnfrsf21	9.24258522364663e-21	0.480063665549405	0.512	0.202	1.72725432659508e-16
D830026I12Rik	1.0092851035519e-20	0.73829795192268	0.43	0.161	1.88615200151778e-16
Stox2	1.21437036885108e-20	0.52088333368343	0.873	0.488	2.26941534530889e-16
Smox	1.34062360431856e-20	0.544278566734952	0.43	0.159	2.50535739175053e-16
Kpna3	1.75816142102771e-20	0.670729641156582	0.451	0.174	3.28565206361659e-16
Naa15	2.07875968208087e-20	0.532432876103365	0.578	0.249	3.88478609387273e-16
Adamts9	2.13606266152813e-20	0.505650203882626	0.82	0.421	3.99187390186377e-16
Lbh	2.5116174568706e-20	0.40971079051394	0.426	0.16	4.69371070339978e-16
Pelo	2.52002868517901e-20	0.538647118835701	0.402	0.143	4.70942960686254e-16
Ptpn12	2.65536731248017e-20	0.664415363247291	0.848	0.47	4.96235043356295e-16
Cyp4b1	3.05232138002924e-20	0.475156923366128	0.795	0.414	5.70417819499863e-16
Wdr18	3.32355667137264e-20	0.6638898741958	0.299	0.094	6.21106270746119e-16
Arhgef26	3.60334031318916e-20	0.901292124474077	0.266	0.079	6.7339223772879e-16
Srsf6	3.64938297215289e-20	0.537310955302661	0.623	0.266	6.81996689835932e-16
Llph	3.6830231744021e-20	0.246133128957726	0.635	0.284	6.88283370832265e-16
Lamc1	3.87127695325755e-20	0.2136135303265	0.799	0.4	7.23464237024771e-16
Prkce	3.9623519063118e-20	0.579035334205837	0.787	0.41	7.40484324251549e-16
Dgkd	4.25490270701221e-20	0.594981572920934	0.594	0.264	7.95156217886441e-16
Plekhg5	4.69434331827706e-20	0.487787234455904	0.549	0.228	8.77278879319617e-16
Tjp2	4.89148884787185e-20	0.642505632518514	0.643	0.295	9.14121435890291e-16
Rasa4	5.05036834432429e-20	1.23867946605581	0.258	0.078	9.43812836187323e-16
Gnai2	5.0694270782952e-20	0.490173847930758	1	0.856	9.47374532391807e-16
Lamb1	5.26403902490488e-20	0.578716859726041	0.672	0.318	9.83743612974224e-16
H2-Q7	5.34738442562531e-20	0.559821186092057	0.869	0.466	9.99319201460858e-16
Zfp46	5.53873725153738e-20	0.904157630370337	0.307	0.1	1.0350792175673e-15
Atad2b	5.94423679147909e-20	0.533863296443547	0.635	0.288	1.11085897159161e-15
Klhl4	6.19188934198053e-20	0.470120939455543	0.512	0.209	1.15714028022932e-15
Ednrb	6.2009226503714e-20	0.642996010462148	0.537	0.232	1.15882842490141e-15
Nme1	6.51408957631175e-20	0.519191986571258	0.602	0.277	1.21735306002114e-15
N4bp1	6.69003422179537e-20	0.504093583816043	0.648	0.298	1.25023359536912e-15
Arhgap18	6.91449281716016e-20	0.612570467889039	0.934	0.613	1.29218041767089e-15
Ddx21	7.81632967596804e-20	0.313050405539007	0.615	0.277	1.46071568984491e-15
Apbb2	7.84441484555862e-20	0.590009580529853	0.971	0.668	1.465964246338e-15
Vwa1	9.14010858956328e-20	0.619484242511212	0.529	0.225	1.70810349321759e-15
Ralb	9.31950792465555e-20	0.542193011509536	0.549	0.236	1.74162964095963e-15
Rhbdf2	1.00209215146398e-19	0.915613700885122	0.361	0.127	1.87270981265589e-15
Ppan	1.06895541732426e-19	1.02964748248501	0.258	0.078	1.99766388389557e-15
Dph6	1.14667587938327e-19	0.731455771154452	0.369	0.134	2.14290788339145e-15
2610203C22Rik	1.27231788673997e-19	0.842653034586248	0.402	0.152	2.37770766673965e-15
Rabggtb	1.27675974957326e-19	0.683689295711839	0.389	0.144	2.3860086200025e-15
Fbxl7	1.30977425688097e-19	0.595161947053188	0.898	0.553	2.44770613125916e-15
Tgfbr1	1.40124650693463e-19	0.865076388043729	0.414	0.159	2.61864947215944e-15
Gcn1	1.47260873805822e-19	0.598697103055412	0.451	0.175	2.7520112096832e-15
Timm10	1.78942857230207e-19	0.649708468389739	0.283	0.091	3.34408411591811e-15
Nhp2	2.27537495188212e-19	0.544592493247526	0.377	0.14	4.2522207100773e-15
Hspg2	2.42201959440974e-19	0.514152442632664	0.975	0.737	4.52627021803292e-15
Fam241a	2.54650313830868e-19	0.452620565722491	0.357	0.123	4.75890506487126e-15
Cttnbp2nl	2.760837134217e-19	0.489802269016213	0.693	0.321	5.15945243642472e-15
Slc15a3	3.84764691057482e-19	0.883666764324127	0.25	0.074	7.19048254648222e-15
Clic4	4.13169610435539e-19	0.52880284639035	0.959	0.661	7.72131367981935e-15
Ppp1cc	4.52359863123732e-19	0.492644834912133	0.713	0.353	8.45370112205631e-15
Itpr2	4.6509555548693e-19	0.57716847099518	0.779	0.424	8.69170574093976e-15
Ccdc88c	5.60957982736275e-19	0.612523829082043	0.443	0.174	1.04831827813755e-14
Prdm1	5.96724410430759e-19	0.915629934083026	0.311	0.106	1.115158578213e-14
Slc25a25	6.26190880608801e-19	0.873942353982707	0.32	0.11	1.17022551768173e-14
Mindy2	6.58013972218412e-19	0.482449606940179	0.557	0.243	1.22969651128177e-14
Cmtm3	7.42242933596118e-19	0.560495174012495	0.488	0.202	1.38710359430443e-14
Sinhcaf	7.47045267283963e-19	0.568918327097163	0.332	0.114	1.39607819550027e-14
Tmcc1	7.52752326215071e-19	0.514857088235571	0.75	0.389	1.40674354723072e-14
Ifngr2	7.62577912558724e-19	0.574922947366282	0.414	0.162	1.42510560298974e-14
Pitpnm2	7.71517360011074e-19	0.467156047222261	0.57	0.245	1.4418116423887e-14
Lurap1l	8.35126767402429e-19	0.700655949475008	0.377	0.139	1.56068490292166e-14
Igf1r	8.38722043021047e-19	0.511138429449404	0.799	0.416	1.56740375399773e-14
4930402H24Rik	8.67662575659505e-19	0.618420128589698	0.82	0.449	1.62148782139248e-14
Fam91a1	9.14834209692087e-19	0.383235634920947	0.402	0.151	1.70964217107257e-14
Srgap1	9.28545691554536e-19	0.584102059282746	0.488	0.207	1.73526618837712e-14
Egr1	9.44223901742095e-19	1.32785572570081	0.266	0.086	1.76456562757563e-14
Ebna1bp2	9.67180032326073e-19	0.519917833915881	0.508	0.213	1.80746604441097e-14
Strn4	1.00661894602968e-18	0.39661256753665	0.541	0.236	1.88116948634027e-14
Rexo1	1.08618433256232e-18	0.632086823250695	0.398	0.15	2.02986128069246e-14
Snhg6	1.20747618508821e-18	0.356649631259664	0.414	0.159	2.25653149469285e-14
Elk4	1.24087703668559e-18	0.489273166841843	0.754	0.382	2.31895100615802e-14
Tspan14	1.24181772260131e-18	0.474360458324362	0.5	0.207	2.32070895999734e-14
Disc1	1.49467479670756e-18	0.83168247722026	0.324	0.113	2.79324826008709e-14
Btbd9	1.51252527787984e-18	0.56282877023775	0.623	0.294	2.82660723930185e-14
Arhgef5	1.76927206323658e-18	0.425467423106731	0.389	0.146	3.30641563177652e-14
Laptm4b	1.85367490337705e-18	0.712594736400345	0.422	0.168	3.46414765943103e-14
Rnf213	1.92848347013995e-18	0.390430230256346	0.664	0.312	3.60394990899754e-14
Srp72	2.14628108308952e-18	0.54057882336649	0.52	0.228	4.01097008807769e-14
Etnk1	2.15126974955067e-18	0.393912501760316	0.623	0.286	4.0202929079603e-14
Tspan18	2.24839876950858e-18	0.45794045527093	0.586	0.264	4.20180762045764e-14
Ptpn11	2.26815788008024e-18	0.268164728264505	0.541	0.23	4.23873344629395e-14
Rc3h1	2.33413646061516e-18	0.45071885605723	0.709	0.35	4.3620342175976e-14
Kcna5	2.40737514372581e-18	0.349783556057954	0.713	0.331	4.4989026685948e-14
Gpc4	2.72044754299174e-18	1.01137288192676	0.307	0.108	5.08397236834297e-14
Cyba	2.7778530789754e-18	0.73934014875825	0.885	0.555	5.19125183398923e-14
Myef2	2.81620148941025e-18	0.438976288122994	0.484	0.2	5.26291734340988e-14
Memo1	2.82812692516399e-18	0.956230681171845	0.385	0.151	5.28520359774647e-14
Rnf19a	3.10051750996671e-18	0.483691125805355	0.545	0.24	5.79424712262578e-14
Ldlrad3	3.22485816549752e-18	0.751692450099735	0.504	0.22	6.02661493968177e-14
Serpinh1	3.24500968617254e-18	0.571718221212026	0.93	0.564	6.06427410151923e-14
Pik3cb	3.61911600177526e-18	0.606921104432302	0.5	0.208	6.76340398411761e-14
Yes1	3.92248706458527e-18	0.439012964751876	0.754	0.383	7.33034382629695e-14
Atg16l1	3.97404706097209e-18	0.665574088992853	0.377	0.143	7.42669914754463e-14
Lap3	4.10326613699461e-18	0.339935700050915	0.307	0.104	7.66818375681553e-14
Sh3tc1	4.24582920739985e-18	0.412979034567044	0.381	0.14	7.93460562278883e-14
Sec13	4.49039909878641e-18	0.373293986314611	0.561	0.246	8.39165783581205e-14
Gfod1	4.68656452879874e-18	0.675766225193451	0.504	0.224	8.75825179141909e-14
Bcl2	4.79020661009959e-18	0.517920289530012	0.582	0.276	8.95193811295412e-14
Lrrc8c	5.21957192006917e-18	0.561326106332364	0.918	0.567	9.75433600422527e-14
Myo1b	5.22471690680334e-18	0.418109707511797	0.881	0.481	9.76395095543408e-14
Sh2d3c	5.443112290495e-18	0.431266162463719	0.783	0.399	1.0172088248477e-13
Slc10a7	5.47617327608913e-18	0.607047947094777	0.549	0.251	1.02338726183554e-13
Abce1	5.53332422971624e-18	0.503974918486142	0.496	0.213	1.03406763204937e-13
Thoc1	6.08359162900969e-18	0.524975644554871	0.512	0.219	1.13690160362933e-13
Pbx3	7.00153975909884e-18	0.810622191024527	0.43	0.178	1.30844775018039e-13
Lztfl1	7.42737641464297e-18	0.661788482852466	0.389	0.149	1.38802810436848e-13
Nova2	7.66557230232709e-18	0.48970900145835	0.68	0.313	1.43254215185889e-13
Wdfy3	7.91477548529055e-18	0.575503855367514	0.717	0.366	1.4791132426911e-13
Baz1a	8.02757027405219e-18	0.567624291614145	0.426	0.171	1.50019233281487e-13
Igfbp7	8.18482392238191e-18	0.55029677071561	0.988	0.848	1.52957989461473e-13
Ccser1	8.34743483875906e-18	0.668220339294332	0.295	0.102	1.55996862266729e-13
Agmo	8.35221031250398e-18	0.515654522134107	0.541	0.25	1.56086106320074e-13
Dipk2a	8.38353165200308e-18	0.459355072896605	0.529	0.234	1.56671439512633e-13
Myh9	8.66020185169249e-18	0.474560048955128	0.943	0.63	1.61841852204429e-13
Actr3	9.01446032379363e-18	0.395174762080885	0.865	0.475	1.68462234531055e-13
Cgnl1	9.94054417980163e-18	0.26727309407498	0.451	0.185	1.85768889632133e-13
Rictor	1.09597560325544e-17	0.472232784469667	0.578	0.26	2.04815920736376e-13
Dgkh	1.13119661946993e-17	0.456132034227593	0.869	0.485	2.11398024246541e-13
Cnksr3	1.13807146020867e-17	1.17703793607709	0.316	0.116	2.12682794483796e-13
Rnf125	1.16040226502469e-17	0.544487206010206	0.475	0.198	2.16855975287815e-13
Prpf38b	1.1653409257981e-17	0.483090182372572	0.664	0.329	2.1777891221315e-13
Mtpn	1.22202096985299e-17	0.45200230576899	0.668	0.327	2.28371278846128e-13
Rap2a	1.23356919046246e-17	0.792793993049908	0.381	0.15	2.30529410313625e-13
Atp8b1	1.29336070249207e-17	0.766497317642284	0.439	0.182	2.41703248081718e-13
Fam160b1	1.33838445914964e-17	0.763992497647642	0.41	0.164	2.50117287725885e-13
Pqlc1	1.37681642201131e-17	0.671050048134929	0.373	0.141	2.57299452945473e-13
Mtrex	1.45840862216723e-17	0.591266919230136	0.475	0.198	2.72547403310612e-13
Piezo1	1.51218660037035e-17	0.408241984353326	0.627	0.29	2.82597431877212e-13
Idh2	1.51364039856364e-17	0.238022755114478	0.557	0.251	2.82869117683572e-13
Asap2	1.70161905426129e-17	0.663734993814352	0.701	0.362	3.17998568860351e-13
Zc3h12c	1.71203484558343e-17	0.781133636810711	0.361	0.138	3.19945071942632e-13
Sema3f	1.71359578038882e-17	0.561806437998151	0.357	0.132	3.20236779439062e-13
Nfkb1	1.72986873699732e-17	0.403662091463727	0.75	0.377	3.23277869570059e-13
mt-Nd6	1.84062484138613e-17	0.491906976458837	0.385	0.15	3.43975970358239e-13
Man1a	1.85407125902804e-17	0.581859174758578	0.496	0.215	3.46488836887161e-13
Psmd14	2.04424350966255e-17	0.593591781914696	0.5	0.214	3.82028227085737e-13
Unc13b	2.17009786317525e-17	0.438538157623026	0.545	0.242	4.05547888670191e-13
U2af1	2.22896454437964e-17	0.329642822851717	0.742	0.36	4.16548894053668e-13
Akap9	2.24306459890517e-17	0.497853178522683	0.639	0.309	4.19183912243397e-13
Zfp422	2.26258899653756e-17	0.479665821275868	0.414	0.163	4.22832631672939e-13
Hivep1	2.41871342541605e-17	0.467587766232798	0.443	0.182	4.52009164941751e-13
Dlg2	2.47010583164723e-17	0.880046654651487	0.619	0.335	4.61613377818233e-13
Dimt1	2.48110586891253e-17	0.962021616697041	0.254	0.081	4.63669064782374e-13
Map4k4	2.51934760902439e-17	0.468376092992604	0.832	0.469	4.70815681174478e-13
9130401M01Rik	2.64405581101466e-17	0.76940118683594	0.279	0.094	4.94121149962419e-13
Plekha1	2.69842438165467e-17	0.457356902804776	0.598	0.274	5.04281548443624e-13
Larp1	2.70907289756567e-17	0.48205824889827	0.566	0.254	5.06271543097072e-13
Notch4	2.76887267107684e-17	0.327416472412441	0.619	0.281	5.1744692477084e-13
Kctd17	2.85833335218206e-17	0.273772629428898	0.561	0.253	5.34165336855784e-13
Iws1	3.14655586408095e-17	0.535827742996812	0.52	0.234	5.88028359879448e-13
Jak2	3.20061726376386e-17	0.529431345156665	0.5	0.22	5.98131354252191e-13
Crlf2	3.31933085226647e-17	0.502266265757509	0.578	0.266	6.20316549671558e-13
Pogk	3.64238043792562e-17	0.301366187957602	0.262	0.083	6.80688056239541e-13
Nifk	3.91688517970882e-17	0.761723850389644	0.328	0.122	7.31987502383984e-13
Grk5	3.99276089059104e-17	0.649968299611783	0.697	0.374	7.46167155233653e-13
Ruvbl1	4.0445898714908e-17	0.707562894126349	0.344	0.128	7.558529551842e-13
Map3k11	4.16788080282079e-17	0.333802330588574	0.512	0.219	7.78893564431149e-13
Colgalt1	4.78326995976988e-17	0.557496290845929	0.496	0.219	8.93897490081796e-13
Pde2a	5.04022165487058e-17	0.341139034193458	0.746	0.373	9.41916622862214e-13
Sdcbp	5.47759303482926e-17	0.404075353852257	0.844	0.486	1.02365258634889e-12
Gar1	5.61831171854715e-17	0.497281741786825	0.361	0.138	1.04995009396209e-12
Vim	5.82965218626985e-17	0.727017818448932	0.955	0.694	1.08944540057011e-12
Tmem11	6.5508422346909e-17	0.449910721542956	0.402	0.159	1.22422139681904e-12
Ppic	7.07921751959126e-17	0.444290458125871	0.742	0.399	1.32296417006121e-12
Ptprm	7.41595552244738e-17	0.478616144045168	0.988	0.703	1.38589376803497e-12
Tasor2	8.5776581841936e-17	0.580915460082026	0.496	0.221	1.6029927614621e-12
Cdc37l1	8.59986383864482e-17	0.333376627648862	0.611	0.269	1.60714255416594e-12
Sipa1l1	8.75666356208352e-17	0.582347241148589	0.443	0.186	1.63644528648217e-12
Impdh2	8.90640401214568e-17	0.368509612916199	0.459	0.193	1.66442878178978e-12
Chst15	9.11852374911337e-17	0.403253596075617	0.402	0.156	1.70406971823431e-12
Fry	9.43681103417397e-17	0.475075325461076	0.869	0.534	1.76355124606643e-12
Dnmt3a	9.6746655080908e-17	0.719258951470811	0.414	0.175	1.80800149015201e-12
Slc39a10	9.72213020484807e-17	0.25872119011572	0.59	0.263	1.81687169268201e-12
Ube2q1	1.0661704060849e-16	0.203764731612165	0.574	0.253	1.99245925489147e-12
Rrp8	1.08164530864037e-16	0.64021383834624	0.266	0.09	2.02137875278712e-12
Ackr3	1.13420150568943e-16	0.588306345660217	0.553	0.263	2.1195957738324e-12
Asxl1	1.17606868792872e-16	0.430074906645315	0.533	0.237	2.1978371640012e-12
Cct2	1.26086456783017e-16	0.388820261158149	0.734	0.374	2.35630370436103e-12
4931406P16Rik	1.29452278269788e-16	0.511863012588671	0.922	0.635	2.4192041763058e-12
Prrg3	1.35674675550977e-16	0.813022132414373	0.336	0.129	2.53548833669666e-12
Safb	1.39003368663079e-16	0.302085760791616	0.598	0.275	2.59769495357561e-12
Fkbp1a	1.39362261682395e-16	0.446459238427965	0.988	0.729	2.6044019463206e-12
Lcorl	1.40660316374965e-16	0.63076221188006	0.541	0.264	2.62865999241535e-12
4632427E13Rik	1.4384400814988e-16	0.43434374495498	0.57	0.253	2.68815682430496e-12
Casz1	1.48054502550311e-16	0.438836557659076	0.463	0.197	2.7668425436602e-12
Cdv3	1.4977727003179e-16	0.287654088866959	0.635	0.309	2.79903762235409e-12
Pola2	1.54346408491045e-16	0.458979166249132	0.471	0.198	2.88442568188065e-12
Arl5b	1.65931152479831e-16	0.570822723572674	0.471	0.201	3.10092137754308e-12
Tlr4	1.66277506406503e-16	1.03188582217481	0.275	0.097	3.10739403972472e-12
Ddx54	1.73617827287676e-16	0.440963375867094	0.459	0.194	3.24456995635209e-12
Fyn	1.73725897586511e-16	0.500797107718831	0.844	0.496	3.24658957409671e-12
Ythdf2	1.78131756191758e-16	0.495189073010712	0.455	0.195	3.32892625971158e-12
Dnajc5	1.93719505589577e-16	0.462664224213919	0.512	0.234	3.62023012045801e-12
Pxn	2.0704138500934e-16	0.401856720853353	0.561	0.257	3.86918940305454e-12
Ranbp1	2.14530859207979e-16	0.243246930332542	0.77	0.395	4.00915269687871e-12
Rif1	2.18922900798062e-16	0.618207109001183	0.504	0.23	4.09123117011418e-12
Knop1	2.19176109605763e-16	0.453255545571007	0.59	0.291	4.09596313631249e-12
Mtpap	2.19690832226267e-16	0.506739326286279	0.41	0.167	4.10558227264448e-12
Slc30a4	2.34523675240944e-16	0.395381133739099	0.262	0.087	4.38277844290276e-12
Cerk	2.39854720563893e-16	0.698937177463644	0.381	0.153	4.48240501789803e-12
Phf20	2.40518154607858e-16	0.601006873843	0.549	0.258	4.49480327331165e-12
Ifngr1	2.42543270531301e-16	0.488324940969374	0.918	0.575	4.53264863968895e-12
Tcerg1	2.48111504814231e-16	0.416600806291278	0.459	0.197	4.63670780196836e-12
Fam3c	2.57432446830137e-16	0.271453068673514	0.586	0.274	4.81089756636161e-12
Znhit6	2.60929460289955e-16	0.418316832115807	0.307	0.109	4.87624975389868e-12
Zmynd8	2.68884563306864e-16	0.493634087900481	0.57	0.27	5.02491471907867e-12
Mybbp1a	2.77277077659723e-16	0.353119937111075	0.385	0.153	5.18175402730491e-12
Ctif	3.24182705131741e-16	0.512485754413286	0.488	0.215	6.05832639350197e-12
Stxbp6	3.37689740329326e-16	0.511497704854899	0.557	0.268	6.31074586727444e-12
Nop14	3.37882514924494e-16	0.371308180757772	0.348	0.133	6.31434843890894e-12
Tmtc2	3.58582621890348e-16	0.332317549157958	0.857	0.471	6.70119203788683e-12
Slc9a1	3.61969478371272e-16	0.396198769500515	0.398	0.155	6.76448561180233e-12
Kbtbd2	3.73022819926874e-16	0.348557053854244	0.545	0.239	6.97105045879343e-12
Gfod2	3.87300042075118e-16	0.725523570774694	0.275	0.095	7.23786318629981e-12
Tspan2	3.95965683865643e-16	0.392232781103868	0.545	0.247	7.39980670008114e-12
Dkc1	3.96551475034138e-16	0.473607082711979	0.328	0.125	7.41075396543796e-12
Bcl10	4.12417438987227e-16	0.481605377926921	0.598	0.291	7.70725709979331e-12
Hnrnpa1	4.20895147134271e-16	0.157218160587663	0.75	0.399	7.86568850964526e-12
Pdap1	4.25675553215963e-16	0.266390459414745	0.738	0.394	7.95502473849992e-12
Yrdc	4.48741972632647e-16	0.695892241411803	0.332	0.125	8.38608998455891e-12
Gusb	4.65702835815245e-16	0.636957754400188	0.418	0.177	8.70305459571530e-12
Psmc4	4.85800170106501e-16	0.316400355114849	0.553	0.25	9.0786335789503e-12
Krit1	5.04889513476436e-16	0.431681368750063	0.631	0.3	9.43537522784764e-12
Mvb12a	5.21029460469985e-16	0.450445319714117	0.406	0.163	9.73699855726308e-12
Dnajc2	5.59871945714408e-16	0.305133134889497	0.32	0.118	1.04628869215109e-11
Galnt18	5.62293108383698e-16	0.457560913505427	0.848	0.469	1.05081336094746e-11
Atp6v1a	5.80592445342275e-16	0.383344912521759	0.557	0.255	1.08501116185564e-11
Samm50	5.85510105875746e-16	0.12018095018433	0.475	0.201	1.09420128586059e-11
Chst11	5.95729437636454e-16	0.460979088955449	0.439	0.185	1.113299173055e-11
Tpk1	6.06726082968998e-16	0.538271570891202	0.316	0.118	1.13384970385246e-11
Tgfb1	6.68779390445826e-16	0.375593137538469	0.77	0.407	1.24981492486516e-11
Vgll4	6.79107513273133e-16	0.392650476757783	0.697	0.349	1.26911612080483e-11
Lgals3bp	6.84168060714067e-16	0.602151521626842	0.607	0.303	1.27857327186245e-11
Zfp516	7.19562934352742e-16	0.610075594946408	0.291	0.104	1.3447192117184e-11
Arhgap26	7.28270903620551e-16	0.46471952111941	0.607	0.29	1.36099266468609e-11
Nr2c2ap	7.38534860819089e-16	0.693959634059842	0.262	0.089	1.38017394789871e-11
Mgat4a	7.69283130228666e-16	0.470450068712571	0.611	0.303	1.43763631377133e-11
Tpm4	8.15727350894023e-16	0.285736922758733	0.963	0.737	1.52443127335075e-11
Prr14l	8.43185111539833e-16	0.5182210390606	0.443	0.19	1.57574433644564e-11
Hspa9	8.45616126806822e-16	0.239873513875691	0.607	0.286	1.58028741777659e-11
Rpl7l1	8.56607141490905e-16	0.439029234783955	0.529	0.246	1.6008274260182e-11
Erg	8.7348916764311e-16	0.288089695484913	0.844	0.471	1.63237655649144e-11
Dchs1	8.79138695202262e-16	0.398403537263048	0.43	0.179	1.64293439359399e-11
Prkch	8.99548350588501e-16	0.381333379976343	0.906	0.54	1.68107595757979e-11
Ube2g2	9.28775359898894e-16	0.411021952900868	0.41	0.171	1.73569539257905e-11
Oasl2	9.96667895938917e-16	0.655343227195425	0.361	0.146	1.86257296393065e-11
Chd1	1.07640006931309e-15	0.327312563068282	0.623	0.311	2.01157644953231e-11
Zfp521	1.09233723097429e-15	0.608300651718072	0.467	0.214	2.04135981724475e-11
Actb	1.1316738517352e-15	0.396448250458691	1	0.966	2.11487209412274e-11
Sh3bp4	1.13397907757627e-15	0.411139337797699	0.398	0.161	2.11918010017453e-11
Rnpep	1.1795926456227e-15	0.546574153871242	0.504	0.228	2.2044227361397e-11
Tank	1.18163898808104e-15	0.952438218464694	0.357	0.147	2.20824694092584e-11
Stard5	1.21872275823266e-15	0.784042063288127	0.279	0.098	2.2775490905852e-11
Ep300	1.224119768261e-15	0.464351347905774	0.59	0.283	2.28763502292615e-11
Tmed5	1.26115823817273e-15	0.447428493693727	0.762	0.413	2.35685251549719e-11
Mgat1	1.26227483119375e-15	0.325698499758513	0.529	0.239	2.35893920453488e-11
Foxo1	1.27025250985969e-15	0.483486613564282	0.648	0.327	2.37384789042579e-11
Ptpn1	1.27326493155591e-15	0.539836143757789	0.475	0.213	2.37947750409169e-11
Itga5	1.27394368288981e-15	0.472707214351735	0.41	0.171	2.38074595458447e-11
Pold3	1.29833241460652e-15	0.600591100946267	0.262	0.09	2.42632361641667e-11
Gspt1	1.30097618263126e-15	0.21291075640328	0.586	0.273	2.43126429010131e-11
Arid1a	1.31428488171565e-15	0.339109792370011	0.68	0.34	2.45613558695021e-11
Erh	1.39223251057987e-15	0.300224076632557	0.619	0.302	2.60180411577166e-11
Zfp462	1.51774743308185e-15	0.641510194273058	0.361	0.146	2.83636640294337e-11
Dusp7	1.55159239876367e-15	0.299115224752212	0.594	0.277	2.89961587480956e-11
Zfp827	1.55374969277211e-15	0.687216382717237	0.291	0.105	2.90364742585251e-11
Casp7	1.5606426463611e-15	0.334248069003698	0.443	0.189	2.91652897751963e-11
Trappc13	1.64233663372199e-15	0.549860568741709	0.365	0.145	3.06919870109965e-11
Exoc4	1.71485086997253e-15	0.437170598081418	0.848	0.479	3.20471330580466e-11
Ddx10	1.72327819436805e-15	0.54741494740764	0.398	0.168	3.22046228963501e-11
Bola2	1.72524875410612e-15	0.485565973212024	0.533	0.256	3.22414487167352e-11
Itga1	1.76756393145459e-15	0.503474444353371	0.959	0.704	3.30322347510233e-11
Susd6	1.78898625982182e-15	0.415661285200772	0.816	0.454	3.34325752235501e-11
Gm11290	1.88890344794178e-15	0.468328559686665	0.336	0.132	3.5299827635136e-11
Cmtm6	1.91025361098591e-15	0.195807638143688	0.561	0.252	3.56988194821048e-11
Inf2	1.97178143855945e-15	0.309516330574999	0.488	0.213	3.68486515237991e-11
Cdr2	2.02995651672003e-15	0.718795432751376	0.279	0.1	3.79358273844638e-11
Eif4g1	2.05002358024066e-15	0.284099134191255	0.77	0.405	3.83108406675375e-11
Bag6	2.0583103575543e-15	0.314489484132349	0.496	0.224	3.84657039619747e-11
Nav1	2.10954414068028e-15	0.441219859869635	0.902	0.543	3.94231609010331e-11
Hypk	2.21756665924077e-15	0.184836452363943	0.566	0.262	4.14418857278915e-11
Vsir	2.27636913884208e-15	0.435262227453487	0.463	0.203	4.25407864666809e-11
Pggt1b	2.43894316644475e-15	0.176486720175591	0.516	0.234	4.55789698945196e-11
Rsad2	2.53001602759467e-15	0.441990714576138	0.492	0.229	4.72809395236892e-11
Ehmt1	2.53095622749358e-15	0.473015174409766	0.615	0.305	4.72985099794e-11
Syncrip	2.61884083095578e-15	0.303017640116179	0.652	0.321	4.89408974489015e-11
Hspa4	2.76012474467951e-15	0.34188867161879	0.672	0.345	5.15812112285707e-11
Hif1a	2.81283517496152e-15	0.472149891162688	0.537	0.254	5.25662637496808e-11
Parp14	2.87583410016124e-15	0.324025545726192	0.689	0.345	5.37435876638133e-11
Eif3e	2.87730431662848e-15	0.263768676697387	0.807	0.456	5.37710630691531e-11
St8sia4	2.91843747221417e-15	0.3656302624526	0.754	0.411	5.45397594807384e-11
Tnfsf10	2.9253902860485e-15	0.532636231718752	0.66	0.326	5.46696936656744e-11
Mfng	2.94218413531779e-15	0.450517762040261	0.385	0.158	5.49835371208189e-11
Raph1	3.00906548466336e-15	0.408910213724013	0.734	0.391	5.62334157773888e-11
Tlnrd1	3.03020301096962e-15	0.411772115780094	0.504	0.227	5.66284338690003e-11
Plscr3	3.1060813885575e-15	0.323604117613202	0.557	0.259	5.80464489893625e-11
Cflar	3.13449800230834e-15	0.289842164044786	0.705	0.363	5.85774986671383e-11
Ctbp2	3.23188076609314e-15	0.39333084190829	0.402	0.165	6.03973877567487e-11
Cdk6	3.2793585041136e-15	1.2436313380763	0.303	0.121	6.1284651724875e-11
Abi1	3.43923364331681e-15	0.458757590420588	0.803	0.453	6.42723983263046e-11
Rreb1	3.48040822192168e-15	0.36127425932588	0.619	0.304	6.50418688512724e-11
Terf1	3.4969598016551e-15	0.629339050072995	0.5	0.235	6.53511847733306e-11
Ccny	3.52544929316469e-15	0.43306576558347	0.873	0.539	6.58835963906618e-11
Irak2	3.58780545733993e-15	0.552417312689972	0.529	0.25	6.70489083867686e-11
Mpzl1	3.60230803488864e-15	0.398276053907132	0.594	0.288	6.73199325559988e-11
Phf20l1	3.69999274379018e-15	0.420499967905569	0.857	0.511	6.91454643959508e-11
Dok4	3.88981737395188e-15	0.203740924207502	0.566	0.257	7.26929070844126e-11
Egln1	3.91102212475468e-15	0.261528648360256	0.816	0.442	7.30891814674154e-11
Suclg2	3.9328856831386e-15	0.334512663159947	0.406	0.167	7.34977676464942e-11
Nup214	3.96216386131292e-15	0.468842586516512	0.406	0.172	7.40449182402159e-11
Hnrnph1	4.12646338689855e-15	0.324761461366631	0.877	0.495	7.711534777436e-11
Pex13	4.15252443835718e-15	0.563557073632698	0.369	0.15	7.76023767040189e-11
Nrros	4.15706899568836e-15	0.467507141155996	0.406	0.168	7.76873053914241e-11
Lpar6	4.22229141669751e-15	0.296509034084183	0.607	0.289	7.89061819952430e-11
Polr2h	4.31247609014319e-15	0.680048587292294	0.254	0.088	8.0591553172596e-11
Mrpl17	4.48076656990169e-15	0.338031384609035	0.709	0.369	8.37365656583228e-11
2610037D02Rik	4.51425648737898e-15	0.63728317931979	0.41	0.177	8.43624252361384e-11
Eftud2	4.59645102480466e-15	0.48652410221648	0.357	0.143	8.58984767515494e-11
Cstf2	4.61977208651817e-15	0.607015810206477	0.307	0.117	8.63343007528515e-11
Kif1c	4.697970041762e-15	-0.12330497593497	0.451	0.192	8.77956641404482e-11
Trim24	4.73457477859835e-15	0.439382860342581	0.676	0.348	8.8479733462446e-11
Dusp16	4.78562178495114e-15	0.543040010473703	0.508	0.235	8.94336999171669e-11
Samd4	4.81062011715484e-15	0.544999921821314	0.488	0.228	8.99008687493896e-11
Gyg	4.88246185960319e-15	0.278874432990404	0.303	0.111	9.12434472322644e-11
Irf1	4.91728563617234e-15	0.525372520823196	0.635	0.326	9.18942339687886e-11
Scarb1	4.97222240509357e-15	0.262699303535486	0.664	0.324	9.29208923063887e-11
Ran	5.15806123076856e-15	0.352385511524244	0.754	0.419	9.63938482806028e-11
Metap2	5.3834342576562e-15	0.404282821968097	0.742	0.407	1.00605619407079e-10
Ier5l	5.40284497019139e-15	0.488179136958694	0.545	0.262	1.00968366802937e-10
Cnn3	5.45734203486899e-15	0.371951989143451	0.82	0.451	1.01986807947632e-10
Ccnt1	5.4882655823082e-15	0.38603235518418	0.611	0.291	1.02564707202176e-10
Mrrf	5.51092616123193e-15	0.555574524246666	0.316	0.12	1.02988188101102e-10
Fnbp1l	5.52420939366039e-15	0.402029240947021	0.824	0.478	1.03236425148725e-10
Psmd12	5.56402984965429e-15	0.292820675451639	0.623	0.299	1.03980589830339e-10
Eif4a1	5.66502687930842e-15	0.528496294983421	0.869	0.567	1.05868022320516e-10
Hira	5.76903120341214e-15	0.420908852609416	0.352	0.139	1.07811655129366e-10
Cdk4	5.88015596653236e-15	0.279741443896625	0.594	0.279	1.09888354702557e-10
Dcun1d1	6.30060991868218e-15	0.322538147311489	0.439	0.192	1.17745798160332e-10
Dhx32	6.37802464463759e-15	0.509101107098184	0.266	0.094	1.19192524558987e-10
Psmb7	6.61339885071613e-15	0.23928225395689	0.664	0.328	1.23591197722183e-10
Sipa1	6.75709857821093e-15	0.301339558563095	0.623	0.311	1.26276658229606e-10
Rnf11	6.85928478458139e-15	0.266740434438628	0.627	0.308	1.28186314054257e-10
Vasp	6.87723448876041e-15	0.235734754985299	0.693	0.353	1.28521758125954e-10
Tnpo1	6.8935359569036e-15	0.511271000727904	0.623	0.308	1.28826399962615e-10
Ubtd1	6.93407364495957e-15	0.872974615477154	0.254	0.091	1.29583968277004e-10
Shroom4	6.93473844649168e-15	0.381544573950359	0.693	0.356	1.29596392088036e-10
Akt1	7.08860950493227e-15	0.212890459096391	0.631	0.307	1.32471934428174e-10
Asah2	7.14016707259594e-15	0.228643716544919	0.48	0.213	1.33435442252673e-10
Lypla1	7.21703262104319e-15	0.319471943411066	0.467	0.207	1.34871905622055e-10
Morf4l2	7.24093187448223e-15	0.276597808420315	0.611	0.291	1.35318534870324e-10
Trim3	7.28313172312611e-15	0.371248883067295	0.402	0.164	1.36107165641781e-10
Ddx39b	7.43352525900211e-15	0.306909781299617	0.705	0.367	1.38917720040232e-10
Pigt	7.4535885385279e-15	0.461565801255826	0.336	0.131	1.39292662608009e-10
Tspan15	7.73356496171325e-15	0.245466954360473	0.529	0.237	1.44524862004497e-10
Vmp1	8.24695497781196e-15	0.305655705337904	0.508	0.228	1.5411909462535e-10
4930523C07Rik	8.36990076866801e-15	0.405250348500678	0.865	0.528	1.56416705564868e-10
Bdp1	8.44470188360506e-15	0.24839512477798	0.5	0.232	1.57814588800811e-10
Gba2	8.59416093308156e-15	0.432282024919091	0.25	0.084	1.60607679517428e-10
0610010F05Rik	8.60119617119983e-15	0.489625977568702	0.389	0.163	1.60739154047383e-10
Kif13a	8.71275563363508e-15	0.39494465704137	0.648	0.323	1.62823977281372e-10
Fbxw11	8.99163253030493e-15	0.284952568925631	0.561	0.268	1.68035628726338e-10
Tmem165	9.27661856189336e-15	0.439310054646168	0.668	0.341	1.73361447684663e-10
Mrps28	9.35565271475699e-15	0.481858169131565	0.484	0.225	1.74838437933379e-10
Cul2	9.51089912449219e-15	0.498669101599058	0.385	0.159	1.7773968283851e-10
Nfkbia	9.52829452515332e-15	0.606795609169106	0.885	0.575	1.78064768086065e-10
Dlgap4	9.7354586682048e-15	0.482874872939512	0.529	0.248	1.81936251591411e-10
Csnk1g3	9.91438902661441e-15	0.397489292797022	0.566	0.268	1.8528010212937e-10
Cmip	1.0601113609469e-14	0.37586548164819	0.68	0.344	1.98113611133756e-10
Irgm1	1.07351567754697e-14	0.240463459315639	0.443	0.192	2.00618609819977e-10
Esf1	1.09670363114207e-14	0.358979231913128	0.471	0.215	2.0495197458783e-10
Hdac9	1.10303675801459e-14	0.413032783042374	0.676	0.372	2.06135509337766e-10
Arhgef28	1.15595778745158e-14	0.579051156538424	0.443	0.196	2.16025391318952e-10
Exoc5	1.17651766568736e-14	0.450150990992533	0.578	0.287	2.19867621363654e-10
Ddah2	1.20050214586572e-14	0.45633581920969	0.639	0.322	2.24349841019386e-10
Gja1	1.21384006969322e-14	0.317708036321403	0.709	0.375	2.26842432224269e-10
Mtmr12	1.23290263506619e-14	0.896585616295432	0.279	0.103	2.30404844441169e-10
Birc6	1.28431217061036e-14	0.372696257966098	0.852	0.489	2.40012258443665e-10
Bst2	1.30674630225285e-14	0.469408095199876	0.939	0.684	2.44204748965012e-10
Lmtk2	1.32689613120821e-14	0.516414106773661	0.357	0.145	2.47970349000191e-10
Vezf1	1.33552636701206e-14	0.372123613803934	0.66	0.334	2.49583167467214e-10
Pigx	1.34716003099684e-14	0.589064893870044	0.295	0.111	2.5175726659269e-10
Icam2	1.37346153917597e-14	0.471894560419957	0.943	0.611	2.56672492441206e-10
Ifnar1	1.37377902221324e-14	0.726983799059796	0.402	0.176	2.5673182367121e-10
Lrrc8b	1.37658360201194e-14	0.495141597699919	0.254	0.088	2.57255943543991e-10
Adora2a	1.40016020783156e-14	0.243721835084638	0.393	0.162	2.61661939639561e-10
Uaca	1.44324494970266e-14	0.146339489354836	0.836	0.473	2.69713616200434e-10
Eaf1	1.4530341712628e-14	0.441222023767261	0.254	0.088	2.71543025925592e-10
Arhgap23	1.50775680587452e-14	0.387968742774598	0.537	0.256	2.8176959188183e-10
Lyn	1.5134945345702e-14	0.4033647955938	0.885	0.535	2.82841858620478e-10
Nxpe2	1.51461130159329e-14	0.401380365994125	0.422	0.181	2.83050560041754e-10
Agrn	1.52022464876694e-14	0.223711076336127	0.434	0.189	2.84099582361566e-10
Bik	1.52385127575805e-14	0.559215889170456	0.25	0.086	2.84777326413665e-10
Stoml2	1.54869125746633e-14	0.190424554365189	0.422	0.18	2.89419422195308e-10
Tanc2	1.56093754520427e-14	0.397372877387813	0.553	0.281	2.91708008447774e-10
Myo6	1.56726523898401e-14	0.36895889051381	0.803	0.444	2.92890527861332e-10
Uba5	1.57736207312204e-14	0.489619569142346	0.377	0.157	2.94777424225048e-10
Wdr43	1.61407187713896e-14	0.433825721474341	0.439	0.197	3.01637752399728e-10
Cdc42bpb	1.64408997964761e-14	0.277259556755334	0.721	0.388	3.07247535396545e-10
Spred1	1.6468370807933e-14	0.352153209062405	0.68	0.362	3.07760913658652e-10
Spata6	1.7078275885512e-14	0.498904443831514	0.553	0.272	3.19158819748447e-10
Ablim3	1.77085743401151e-14	0.401773270058865	0.971	0.616	3.30937837268071e-10
Smtn	1.78890872519416e-14	0.273993014637004	0.557	0.271	3.34311262564284e-10
Elmo1	1.85043768118147e-14	0.54607677609329	0.787	0.476	3.45809793859192e-10
Mpp5	1.85058391839061e-14	0.39544332894936	0.369	0.151	3.45837122668838e-10
Rrp15	1.85130207993051e-14	0.427094193665926	0.283	0.104	3.45971332697414e-10
Gimap8	1.85352382619296e-14	0.21248331892062	0.561	0.266	3.46386532638941e-10
Ptpa	1.87684439862261e-14	0.25266174028217	0.648	0.319	3.50744681214593e-10
Traf6	1.8892313715022e-14	0.6656863078805	0.307	0.118	3.53059558706331e-10
Gmps	1.92646730470623e-14	0.295735102637356	0.402	0.168	3.60018209903501e-10
Cbfb	1.94521716984235e-14	0.367044498550311	0.549	0.261	3.63522184700138e-10
Gm26917	1.95118068400543e-14	0.528094408239352	0.471	0.221	3.64636646226934e-10
Tbrg1	1.97418893700884e-14	0.368990621207981	0.742	0.403	3.68936428548213e-10
Rflnb	2.08215729774706e-14	0.128227924195135	0.889	0.574	3.8911355580297e-10
Arhgef11	2.09059660318415e-14	0.469911398467085	0.471	0.213	3.90690693203054e-10
Mnat1	2.14151039511661e-14	0.357557280237274	0.467	0.211	4.00205462639393e-10
Svil	2.19177587705583e-14	0.266082865786051	0.684	0.342	4.09599075904193e-10
Gas2	2.33095489265636e-14	0.416431499970545	0.389	0.165	4.35608850339621e-10
Nbeal1	2.38636511185311e-14	0.511971154693426	0.889	0.571	4.45963912103109e-10
Timm17a	2.43435347918997e-14	0.224458391815598	0.578	0.276	4.54931978191021e-10
Trib2	2.67549499117368e-14	0.282060610819228	0.652	0.323	4.99996503950536e-10
Snrpf	2.68746329046428e-14	0.256874138059866	0.799	0.442	5.02233139721964e-10
Snd1	2.72612337919089e-14	0.51705542443509	0.508	0.241	5.09457937103194e-10
Phf12	2.7689905449972e-14	0.366345051558522	0.484	0.221	5.17468953049077e-10
Rxrb	2.77842521348394e-14	0.300500152447968	0.311	0.119	5.19232103895878e-10
Lnx1	2.78166609799665e-14	0.252743876392836	0.697	0.352	5.19837760393614e-10
Rasip1	2.79818713625333e-14	0.335049484649713	0.943	0.587	5.22925212023022e-10
Gna12	2.81657783716088e-14	0.289133469773467	0.574	0.272	5.26362066208626e-10
Map2k3	2.85394469553723e-14	0.2589889449134	0.336	0.133	5.33345184701998e-10
Triobp	2.85480706636233e-14	0.350593710848797	0.59	0.291	5.33506344561791e-10
Gtf2i	2.85919963996964e-14	0.32914726669112	0.725	0.378	5.34327228717526e-10
Mios	2.92243064244746e-14	0.660544307488916	0.258	0.094	5.46143838460581e-10
Mrps5	2.93385872275812e-14	0.356945296203947	0.434	0.194	5.48279518109037e-10
Kdm1a	2.94382761410248e-14	0.294913650744708	0.566	0.274	5.50142504523472e-10
Spopl	2.98249604408498e-14	0.576776929838762	0.418	0.185	5.57368860718601e-10
Ttyh3	3.06044878456093e-14	0.754008716329761	0.25	0.09	5.71936668858747e-10
Eif3d	3.08897170524297e-14	0.234418921727825	0.623	0.308	5.77267032275807e-10
Myh10	3.17582388278993e-14	0.506767669974447	0.373	0.162	5.93497967215783e-10
Cmpk1	3.20726748341004e-14	0.328666866646097	0.643	0.327	5.99374147299669e-10
Mbd1	3.40097375183029e-14	0.493999692598923	0.357	0.146	6.35573974742045e-10
Akap13	3.44834494055153e-14	0.490815246289947	0.881	0.538	6.4442670249027e-10
Baz2a	3.56258082594061e-14	0.331992129772172	0.484	0.219	6.65775104751781e-10
Sbf2	3.56338685509577e-14	0.457477121240759	0.861	0.521	6.65925735480297e-10
Gda	3.56394393665542e-14	0.30671499390011	0.52	0.251	6.66029842882166e-10
Ddx27	3.59400833536677e-14	0.359126542701747	0.332	0.133	6.71648277713342e-10
Mak16	3.75306706209385e-14	0.481071681422753	0.32	0.127	7.01373172564099e-10
Inppl1	3.85055923306917e-14	0.451626762781589	0.311	0.122	7.19592509475967e-10
Nlk	3.85787545763813e-14	0.520215140473372	0.631	0.333	7.20959765523413e-10
Cct7	3.90085464936161e-14	0.35824421034533	0.713	0.378	7.28991716872697e-10
Pcdh1	3.98899637592537e-14	0.232331562010165	0.627	0.3	7.45463642732934e-10
Chek2	4.08721747952199e-14	0.253511413752983	0.451	0.199	7.63819202573069e-10
Gm14211	4.19587652206446e-14	0.637302795065186	0.32	0.124	7.84125404443406e-10
Btg2	4.34066776605337e-14	0.302358476335954	0.77	0.417	8.11183992120054e-10
Atp1b3	4.36140178715897e-14	0.261556095361021	0.66	0.329	8.15058765984269e-10
Sult1a1	4.3903827518439e-14	0.369354647967513	0.758	0.421	8.20474728664589e-10
Anapc2	4.45955647610094e-14	0.299019979920249	0.418	0.182	8.33401914253743e-10
Prrc2b	4.49044232148409e-14	0.315699417829963	0.734	0.397	8.39173861038946e-10
Txlng	4.50179621603892e-14	0.439068632575568	0.344	0.138	8.41295676853354e-10
Mfsd4a	4.53079278250268e-14	0.40386361741681	0.344	0.139	8.467145551941e-10
Rab11fip5	4.56276559402999e-14	0.597052612544412	0.275	0.103	8.52689634212325e-10
Dach1	4.60397328464416e-14	0.34234209322497	0.939	0.615	8.60390527434301e-10
Khdrbs1	4.62325111799819e-14	0.386915990183452	0.705	0.374	8.63993168931501e-10
Cct8	4.66763110091805e-14	0.24319793845547	0.615	0.305	8.72286900139565e-10
Zfp330	4.85077703621466e-14	0.28697986083771	0.352	0.145	9.06513212527796e-10
Sparc	4.91403811047488e-14	0.495302637908869	0.992	0.876	9.18335442085546e-10
Ptp4a3	5.05579518073738e-14	0.366123048908195	0.914	0.577	9.44827003376201e-10
Colgalt2	5.1782391867068e-14	0.624838945638025	0.496	0.24	9.67709339211766e-10
Txnl4a	5.25200642427398e-14	0.413224562302065	0.361	0.15	9.81494960568322e-10
Gars	5.34592583908755e-14	0.369243428562375	0.471	0.217	9.99046620808681e-10
Srsf10	5.42117397277943e-14	0.362268279925741	0.656	0.326	1.01310899203302e-09
Mtdh	5.4405075696529e-14	0.389340045963036	0.902	0.597	1.01672205461673e-09
Copb2	5.80939237688011e-14	0.20716339261515	0.553	0.262	1.08565924739135e-09
Gab3	5.88761759390336e-14	0.581639387522167	0.373	0.161	1.10027797594866e-09
Zzef1	5.91575172846844e-14	0.269711861611061	0.537	0.246	1.10553568301618e-09
Mrpl57	6.00633985556878e-14	0.203354357634471	0.48	0.218	1.12246479220869e-09
Rbm17	6.01409799583439e-14	0.227989767884555	0.41	0.178	1.12391463346153e-09
Fam43a	6.06684527835661e-14	0.274238988048269	0.828	0.474	1.13377204561928e-09
Cdkn2aipnl	6.17063941457651e-14	0.276869267001362	0.275	0.1	1.15316909379606e-09
Cln5	6.22315457145462e-14	0.635131250622086	0.275	0.102	1.16298312631344e-09
C1qbp	6.29257486087298e-14	0.511119278046545	0.439	0.204	1.17595638999994e-09
Rnps1	6.40664672280138e-14	0.227720516230699	0.516	0.243	1.19727413955712e-09
Ppm1h	6.45057987644995e-14	0.42929498801923	0.578	0.29	1.20548436731097e-09
Mtx2	6.50978739261613e-14	0.303462154096711	0.41	0.177	1.2165490679321e-09
Naa20	6.673558459124e-14	0.290938811218721	0.701	0.364	1.24715460484109e-09
Stard9	6.76518022320321e-14	0.356667514919639	0.578	0.285	1.26427688011222e-09
Xrn2	6.77195212717671e-14	0.446551093829559	0.578	0.287	1.26554241352678e-09
Plk2	6.85689699073505e-14	0.202137383924738	0.68	0.341	1.28141690962857e-09
Cct3	7.19517585898137e-14	0.473836082462298	0.59	0.297	1.34463446452644e-09
Bag3	7.21390555902064e-14	0.424190202723559	0.475	0.218	1.34813467086978e-09
Atrnl1	7.25206874234382e-14	0.546718268493008	0.545	0.272	1.35526660656921e-09
Kmt2a	7.54935635245801e-14	0.303363970859748	0.705	0.382	1.41082371514735e-09
Usp12	7.65695693507228e-14	0.306220777279844	0.398	0.17	1.43093211202631e-09
Nr2c2	7.7199746815657e-14	0.344976352144017	0.504	0.23	1.442708868491e-09
Gclc	7.8546284170596e-14	0.716797093208378	0.299	0.116	1.4678729585801e-09
Cnot8	7.87017021072309e-14	0.416394399159521	0.389	0.168	1.47077740897993e-09
Mat2a	7.94547728507425e-14	0.387218993245076	0.828	0.49	1.48485079503468e-09
Auts2	8.68659709159682e-14	0.468906366601461	0.811	0.465	1.62335126447761e-09
Hnrnpab	8.70655949506867e-14	0.18445672643162	0.742	0.411	1.62708183843843e-09
Gorasp2	8.90666718034129e-14	0.469742161774491	0.426	0.188	1.66447796266218e-09
Wt1	8.93720256428591e-14	0.455053012437255	0.365	0.153	1.67018441521375e-09
Zswim6	9.00435219044372e-14	0.351294090116775	0.619	0.311	1.68273333735012e-09
Nmi	9.04946514077474e-14	0.391021760187856	0.602	0.305	1.69116404550798e-09
Pmpcb	9.17821532859723e-14	0.231223497895734	0.377	0.157	1.71522488060825e-09
Sike1	9.25008574289188e-14	0.241531851245253	0.475	0.215	1.72865602363163e-09
Ttc7b	9.51456585434826e-14	0.340863547139006	0.664	0.35	1.7780820668606e-09
Ubald1	9.92047975296541e-14	0.524595413228995	0.324	0.128	1.85393925623418e-09
Spred2	9.98744812260821e-14	0.294348255870408	0.852	0.5	1.86645430515302e-09
Zbtb1	1.0127296182257e-13	0.491127849827905	0.336	0.138	1.89258911054018e-09
Chtop	1.01273471150113e-13	0.214027992476885	0.561	0.277	1.89259862885331e-09
Cd38	1.03580241320933e-13	0.172325805040315	0.701	0.358	1.93570754980559e-09
Gm29007	1.04918443295012e-13	0.494665896472941	0.43	0.191	1.96071586829718e-09
Anxa11	1.05893719099566e-13	0.45929265432831	0.48	0.225	1.9789418225327e-09
Tnfaip1	1.08949734963579e-13	0.288092556076224	0.816	0.47	2.03605264699936e-09
Rala	1.09719316821478e-13	0.133609065548271	0.631	0.312	2.05043459275978e-09
Vta1	1.11598694597843e-13	0.529210344767618	0.504	0.24	2.0855564046445e-09
Fbxl17	1.13794817323054e-13	0.341994081763845	0.734	0.399	2.12659754613324e-09
Zdhhc20	1.1448944902464e-13	0.432517052791747	0.59	0.293	2.13957882337248e-09
Ubn2	1.15193338300339e-13	0.418443058221884	0.734	0.417	2.15273310615674e-09
Pitrm1	1.18666344372663e-13	0.672329399025859	0.25	0.09	2.21763664363633e-09
Litaf	1.18896936013145e-13	0.345206211131061	0.561	0.276	2.22194594021366e-09
Api5	1.20520557150219e-13	0.264651005509957	0.525	0.245	2.25228817202329e-09
Apc	1.21983772813775e-13	0.189554484781243	0.766	0.412	2.27963274634382e-09
Capza1	1.22593365063447e-13	0.307031660664979	0.643	0.329	2.29102480630569e-09
Cnot6l	1.23039358766824e-13	0.362396618827128	0.717	0.412	2.29935953663441e-09
Rnf4	1.24038263925887e-13	0.392200484895367	0.434	0.195	2.31802707624697e-09
Mrpl39	1.24216419820204e-13	0.281913187792618	0.27	0.1	2.32135645359997e-09
Nelfb	1.24296933524988e-13	0.147364252871354	0.492	0.224	2.32286109371498e-09
Smad4	1.2437976448017e-13	0.21676361476807	0.672	0.336	2.32440903860542e-09
2009-09-01	1.24720578937135e-13	0.123441112004217	0.5	0.231	2.33077817917718e-09
Zdhhc5	1.24887129949083e-13	0.398462658721331	0.348	0.145	2.33389068448846e-09
Caprin1	1.25864564130988e-13	0.18010011852802	0.689	0.359	2.35215697447991e-09
Arap3	1.27008075275207e-13	0.29104087341279	0.832	0.468	2.37352691074307e-09
Angel2	1.29917776662242e-13	0.245659469354536	0.5	0.231	2.42790341026398e-09
Ica1	1.30641846534876e-13	0.257444539372231	0.721	0.383	2.44143482804377e-09
Pcbp1	1.31046848275042e-13	0.348802188734831	0.824	0.486	2.44900350056399e-09
Sft2d1	1.32651693414574e-13	0.411203079001887	0.602	0.314	2.47899484653156e-09
Map3k2	1.33362030802425e-13	0.461960093177193	0.459	0.211	2.49226963163573e-09
Fam149b	1.34309268010452e-13	0.587092471319559	0.34	0.143	2.50997160057932e-09
Arhgap28	1.36819961165737e-13	0.330937360031527	0.463	0.206	2.55689143426529e-09
Maco1	1.37828620048202e-13	0.470013345638222	0.471	0.22	2.57574125146079e-09
Purb	1.41614163767201e-13	0.158742169259679	0.77	0.43	2.64648549248146e-09
Tshz2	1.43105559182361e-13	0.396709560957897	0.914	0.6	2.67435668999996e-09
Gab1	1.43294174963822e-13	0.70635090479171	0.43	0.203	2.6778815417239e-09
LTO1	1.48556880557205e-13	0.279724798538401	0.336	0.138	2.77623098385304e-09
Tmem173	1.49338766693166e-13	0.639474075191706	0.299	0.118	2.79084287196189e-09
Cnot2	1.5232291622097e-13	0.429819981034299	0.635	0.335	2.84661065833748e-09
Plxna2	1.52912857945204e-13	0.355661285493071	0.848	0.51	2.85763548927997e-09
Gmfb	1.53900667691242e-13	0.398512702742939	0.385	0.167	2.87609567781392e-09
Sars	1.58150539918973e-13	0.227281061012601	0.586	0.296	2.95551729000577e-09
Dock9	1.5893038653986e-13	0.359342942989877	0.906	0.576	2.9700910636569e-09
Csf1	1.61350129138115e-13	1.20327201951283	0.402	0.192	3.01531121333309e-09
Mga	1.62766206541939e-13	0.303493339027776	0.586	0.291	3.04177486785575e-09
Eif2ak4	1.64279843077278e-13	0.487720408221792	0.328	0.133	3.07006170742818e-09
Mrto4	1.64433264200484e-13	0.581698530756824	0.283	0.108	3.07292884137865e-09
Zfp384	1.64651057182197e-13	0.526783676888376	0.32	0.129	3.0769989566209e-09
Zfp560	1.70592468871098e-13	0.505213023592825	0.336	0.139	3.18803205826307e-09
Nxpe4	1.70964920783134e-13	0.316745156701765	0.836	0.485	3.19499243959521e-09
Lman1	1.73697906844993e-13	0.225200967684675	0.68	0.335	3.24606648311924e-09
Kctd12b	1.80028204037422e-13	0.187039793111059	0.689	0.355	3.36436707705134e-09
Nudt3	1.87312826203272e-13	0.129601252802394	0.422	0.19	3.50050209608675e-09
Rcor1	1.91194213893697e-13	0.374229797599625	0.459	0.211	3.5730374692454e-09
Ppp2cb	1.92050957486067e-13	0.161596270337013	0.504	0.233	3.58904829349961e-09
Ddx58	1.94907217777357e-13	0.357097915499677	0.508	0.242	3.64242608582325e-09
Pdgfb	1.97068612314137e-13	0.382322065554059	0.943	0.615	3.68281822692659e-09
Tcof1	1.98034082320925e-13	0.439571413049492	0.336	0.138	3.70086093041345e-09
Rasal2	1.98234982102106e-13	0.367288585118571	0.902	0.578	3.70461534552416e-09
Sntb2	1.99920678999474e-13	0.303871586110306	0.627	0.317	3.73611764914217e-09
Trim2	2.0469324869252e-13	0.629873293758884	0.357	0.154	3.82530743156582e-09
Pacsin2	2.15367460182114e-13	0.194962305820122	0.508	0.238	4.02478709588334e-09
Kalrn	2.15450752384793e-13	0.292432629395778	0.512	0.242	4.02634366056701e-09
Wdfy1	2.2044171319729e-13	0.41143924207965	0.369	0.159	4.11961473623096e-09
CAAA01147332.1	2.22684079071975e-13	0.288934020120294	0.373	0.158	4.16152006969706e-09
Foxk1	2.28216038209675e-13	0.276018739770028	0.303	0.118	4.2649013220624e-09
Ube2w	2.49816052385515e-13	0.208157765404654	0.508	0.232	4.6685623869805e-09
Mtf2	2.52684855313861e-13	0.497557865707559	0.443	0.206	4.72217457610543e-09
Arih2	2.54188892150496e-13	0.412164647722844	0.402	0.178	4.75028201650847e-09
Kdm5a	2.65121578926856e-13	0.46186468261068	0.545	0.272	4.95459206698509e-09
Rcc2	2.68124460214862e-13	0.82710271802691	0.266	0.102	5.01070991249534e-09
Med1	2.73689949307066e-13	0.26277858827153	0.541	0.26	5.11471777265046e-09
Ext1	2.74206085571394e-13	0.387233591410038	0.881	0.567	5.1243633271582e-09
Babam1	2.83467947911319e-13	0.168285083200326	0.5	0.23	5.29744901056673e-09
Creld2	2.84015648244371e-13	0.374317537894858	0.275	0.104	5.3076844343908e-09
Srgap2	2.86497387720354e-13	0.382433465107701	0.857	0.549	5.35406318171798e-09
Fbxo6	2.88334878558654e-13	0.555780349126437	0.27	0.103	5.38840221050412e-09
Dpp9	2.90214922417392e-13	0.449697805103886	0.299	0.118	5.42353647013623e-09
Fbxo11	2.95890996146117e-13	0.308762226437082	0.676	0.356	5.52961093597863e-09
Gna13	3.00238796928981e-13	0.39039217948827	0.496	0.237	5.61086263700879e-09
Sppl3	3.05429430268012e-13	0.384226317064471	0.615	0.312	5.70786519284861e-09
AW554918	3.10279695305703e-13	0.360389298932403	0.574	0.289	5.79850694587297e-09
Atl1	3.1155630493314e-13	0.825032162500869	0.254	0.095	5.82236422659052e-09
Cep68	3.17712346623815e-13	0.339628160022217	0.357	0.149	5.93740833370586e-09
Rab5if	3.17878804374412e-13	0.322341591809084	0.496	0.233	5.94051909614901e-09
Sh3bgrl2	3.20013338365793e-13	0.562355255407691	0.254	0.094	5.98040926737994e-09
Pdgfd	3.34455192444329e-13	0.386346032100982	0.889	0.59	6.25029863639963e-09
Hmgcl	3.44659942504294e-13	0.330547827953739	0.389	0.168	6.44100500552025e-09
Hook3	3.46217380879637e-13	0.384570316137002	0.758	0.428	6.47011041387866e-09
Dcbld1	3.46770452177355e-13	0.312200868116878	0.594	0.297	6.4804462102904e-09
Sptlc1	3.52291002436051e-13	0.263850154943642	0.332	0.134	6.58361425352492e-09
Rlim	3.60274118842485e-13	0.249044990438238	0.443	0.2	6.73280273292837e-09
Fam129b	3.65079969138662e-13	-0.210349649981131	0.34	0.136	6.82261446326332e-09
Parl	3.73640606394638e-13	0.421985197307801	0.381	0.165	6.98259565230299e-09
Lasp1	3.79011351063019e-13	0.324991562926397	0.701	0.37	7.0829641286657e-09
Mrpl15	3.88996824674797e-13	0.235049360934654	0.475	0.218	7.26957265952261e-09
Ppp6r3	3.8970404002134e-13	0.241483490361657	0.668	0.353	7.28278909991881e-09
G3bp1	3.93172346407204e-13	0.325936254232749	0.738	0.403	7.34760480965784e-09
Leprotl1	3.97174698749321e-13	0.299295922316837	0.414	0.183	7.4224007702273e-09
Smap2	3.97414213776924e-13	0.258782043217436	0.348	0.144	7.42687682706316e-09
Alyref	4.11782133729483e-13	0.190931263323482	0.623	0.311	7.69538451513657e-09
Erap1	4.15049977033799e-13	0.378239375794779	0.471	0.221	7.75645397080763e-09
Arpc5l	4.15842048954224e-13	0.203440422104933	0.549	0.267	7.77125621085654e-09
2510002D24Rik	4.16137972155787e-13	0.26822720132778	0.283	0.108	7.77678642364734e-09
Nckap1	4.18685913285583e-13	0.40840264882409	0.807	0.473	7.82440234748097e-09
Etl4	4.30995808622691e-13	0.350940141248621	0.963	0.66	8.05444967154084e-09
Acbd6	4.40740994624091e-13	0.299287299088596	0.537	0.258	8.23656770753501e-09
Tcf12	4.41005369116853e-13	0.392919410551778	0.885	0.572	8.24150833805575e-09
Serbp1	4.45421797412056e-13	0.299248619497632	0.943	0.68	8.32404255003651e-09
Mrps11	4.45673051989497e-13	0.339453594996936	0.262	0.098	8.32873799557971e-09
Yipf5	4.51797079845986e-13	0.347581361237146	0.467	0.22	8.44318382816179e-09
Eif1a	4.64205376462815e-13	0.585484048313239	0.365	0.159	8.67507007533709e-09
Glud1	4.74697983119711e-13	0.243683883302552	0.709	0.376	8.87115590854116e-09
Leo1	4.75124836249082e-13	0.39260968148458	0.279	0.109	8.87913293982285e-09
Dido1	4.76006876135904e-13	0.427100512801944	0.508	0.246	8.89561650122777e-09
Psmd8	4.80337514378275e-13	0.140666151466792	0.648	0.325	8.9765474687012e-09
Ddi2	4.85924089655161e-13	0.452927060025576	0.434	0.202	9.08094938747566e-09
Snx9	4.88737750486599e-13	0.298280099311973	0.557	0.28	9.13353108109357e-09
Slc38a2	4.96797755897505e-13	0.492054395372857	0.68	0.391	9.28415646221257e-09
Prrg2	5.03614565541225e-13	0.45854609320134	0.307	0.121	9.41154900083441e-09
Rnf111	5.06202591857203e-13	0.435243996488645	0.504	0.242	9.4599140366274e-09
Abca3	5.07778376236537e-13	0.44122124987854	0.369	0.159	9.4893622951084e-09
Ric1	5.07857969835402e-13	0.212920776894432	0.693	0.354	9.49084974028399e-09
Ccdc50	5.11526533477348e-13	0.1931186585984	0.611	0.303	9.55940785762468e-09
Tnpo3	5.1495429202177e-13	0.363735537485029	0.492	0.235	9.62346580930285e-09
Pebp1	5.19915526109462e-13	0.127775935746181	0.717	0.378	9.71618135193362e-09
Ap3b1	5.24549380981863e-13	0.217311040000594	0.582	0.286	9.80277883178906e-09
Brd9	5.26651360344103e-13	0.158860122532864	0.59	0.291	9.84206062211059e-09
Hmgcs1	5.27372994234425e-13	0.230518503299605	0.291	0.115	9.85554651625293e-09
Lbr	5.29810866679278e-13	0.315921642190964	0.598	0.31	9.90110547650234e-09
Sema4c	5.65513904955881e-13	0.348205239699164	0.381	0.164	1.05683238558155e-08
Nras	5.72196618905188e-13	0.102706529171981	0.664	0.34	1.06932104141001e-08
St6gal1	5.72259721263106e-13	0.453163791070971	0.328	0.135	1.06943896709649e-08
Efna1	5.78516195857987e-13	0.210031656818841	0.598	0.293	1.08113106681941e-08
Cggbp1	5.82950799817046e-13	0.304719229796649	0.619	0.312	1.08941845469809e-08
Gm26532	5.83392780576331e-13	0.374745027033718	0.578	0.287	1.09024442834105e-08
Dctn5	5.89575595515234e-13	0.389951273804322	0.311	0.126	1.10179887289887e-08
Cand1	5.94664739021824e-13	0.474796291169212	0.336	0.141	1.11130946428399e-08
Rest	6.02202379256482e-13	0.523337533143368	0.311	0.129	1.12539580635451e-08
Gbe1	6.07229750961908e-13	0.462429568793951	0.332	0.139	1.13479095859761e-08
Orc5	6.10112604073799e-13	0.637879949643792	0.295	0.118	1.14017843449312e-08
Phldb2	6.1388759630155e-13	0.279348467142841	0.73	0.402	1.14723313996834e-08
Med13	6.1878666906727e-13	0.474884737843163	0.598	0.303	1.15638852715291e-08
Abcb1b	6.25203987405416e-13	0.109243985744241	0.598	0.293	1.16838121166324e-08
Prdx6	6.30159466668918e-13	0.180520841362413	0.422	0.193	1.17764201131087e-08
Nf1	6.37481843010276e-13	0.295118786051452	0.672	0.36	1.1913260682176e-08
Maea	6.38510271326953e-13	0.226350915397501	0.41	0.181	1.19324799505581e-08
Mcu	6.50563374628205e-13	0.52844912428953	0.48	0.232	1.21577283450519e-08
Chd8	6.58424338711061e-13	0.455496622360543	0.52	0.256	1.23046340418323e-08
Kat6a	6.58457155145736e-13	0.273673587102088	0.684	0.369	1.23052473153635e-08
Cxcl16	6.59371594113163e-13	0.466448579756633	0.348	0.15	1.23223363507868e-08
Rars	6.66554473272731e-13	0.251984819594174	0.385	0.171	1.24565699965208e-08
Tra2b	6.70146606889148e-13	0.351942679134475	0.652	0.337	1.25236997895444e-08
Snrpd1	6.80783090003142e-13	0.219636997624827	0.652	0.341	1.27224743859787e-08
Dhx38	6.86600548141202e-13	0.275677039672419	0.27	0.102	1.28311910436628e-08
Pdss2	6.89116576003993e-13	0.536819150538947	0.348	0.15	1.28782105723626e-08
Srrm1	6.89476244665207e-13	0.322691809055575	0.807	0.456	1.28849320603034e-08
Zzz3	6.94820835063477e-13	0.359658319171129	0.512	0.256	1.29848117656663e-08
Luc7l	7.05697670984671e-13	0.275562491977769	0.504	0.242	1.31880780753615e-08
Zfp207	7.20058153036323e-13	0.315371711164957	0.717	0.375	1.34564467639428e-08
Gtf2f2	7.37205611188202e-13	0.467593278512941	0.299	0.121	1.37768984618851e-08
Agps	7.82701682781639e-13	0.601764172321458	0.385	0.172	1.46271290478233e-08
Tomm70a	7.85476290009738e-13	0.290697760728473	0.451	0.208	1.4678980907702e-08
Tmem68	7.85898157037593e-13	0.64570762873597	0.283	0.112	1.46868647587185e-08
Mid2	7.8757340108765e-13	0.280385272821197	0.328	0.135	1.4718171719526e-08
Zmym4	7.88052750735838e-13	0.26599431589006	0.516	0.247	1.47271298057513e-08
Bend7	8.11644379391801e-13	0.256250362303963	0.369	0.155	1.5168010162074e-08
Mef2a	8.4405161406823e-13	0.403077185902729	0.922	0.616	1.57736365637071e-08
Oxr1	8.44839521719748e-13	0.382863223798649	0.873	0.568	1.57883609818986e-08
Limd1	8.47772385902838e-13	0.185299876265411	0.463	0.213	1.58431703477522e-08
Ewsr1	8.4991533410204e-13	0.15176958375387	0.725	0.385	1.58832177636989e-08
Wwtr1	8.65088658669611e-13	0.20547208436141	0.898	0.602	1.61667768532177e-08
Larp4	8.7510894585097e-13	0.341281362402079	0.475	0.228	1.63540359800629e-08
Emg1	8.79081380727587e-13	0.230046674026851	0.619	0.313	1.64282728430372e-08
Mysm1	8.83451074855719e-13	0.381088722883297	0.549	0.276	1.65099336869037e-08
Ctdnep1	8.88125941106265e-13	0.129526210584822	0.488	0.232	1.65972975873939e-08
Klhl2	8.93505746715992e-13	0.115142773680689	0.488	0.225	1.66978353946285e-08
Txlna	8.97867922343219e-13	0.41106210068154	0.357	0.152	1.67793557327501e-08
Nfx1	9.07499164053357e-13	0.307438749142454	0.492	0.233	1.69593443778291e-08
Swap70	9.41434657083662e-13	0.21745419792652	0.586	0.289	1.75935308715795e-08
Agpat5	9.52348084304191e-13	0.53982066837636	0.344	0.15	1.77974809994767e-08
Efr3b	9.75345384601305e-13	0.220361062190406	0.672	0.35	1.82272545474292e-08
Mrpl20	9.84298057502978e-13	0.176076833576677	0.652	0.344	1.83945620986157e-08
Ap1m1	1.01360641462631e-12	0.330117659226946	0.336	0.141	1.89422766765365e-08
Tle4	1.0185720697583e-12	0.506298035548235	0.582	0.299	1.9035074839643e-08
Phf21a	1.01955424170143e-12	0.391157765935784	0.689	0.366	1.90534296689164e-08
Xpnpep1	1.03311759401589e-12	0.362812232211641	0.324	0.136	1.9306901596969e-08
Heatr6	1.03527050260213e-12	0.449089406869947	0.283	0.111	1.93471351526286e-08
Immt	1.0354495047729e-12	0.305304471726766	0.594	0.303	1.93504803451959e-08
Ankrd17	1.04367892909479e-12	0.269456997702171	0.709	0.383	1.95042718269235e-08
Ipo7	1.06386375958699e-12	0.279055004015775	0.418	0.19	1.98814859391617e-08
St3gal6	1.0739311904646e-12	0.312557045676183	0.668	0.359	2.00696260874025e-08
Paip1	1.09249361783853e-12	0.204887213560653	0.488	0.231	2.04165207301665e-08
Ubash3b	1.12009464585841e-12	0.587313244996929	0.266	0.104	2.0932328741802e-08
Sf1	1.12074887340782e-12	0.209846972660149	0.623	0.308	2.09445549462453e-08
Pnrc2	1.12192998620157e-12	0.230510335282903	0.471	0.217	2.0966627582135e-08
Prmt1	1.12787506766595e-12	0.326962974805586	0.529	0.263	2.10777292645413e-08
Fam172a	1.12817034826807e-12	0.302876854185896	0.709	0.379	2.10832474684336e-08
Lnx2	1.13422894121416e-12	0.309507351318538	0.512	0.245	2.11964704534103e-08
Ubxn7	1.13567320655661e-12	0.522808403118949	0.398	0.18	2.12234608841299e-08
Pcna	1.13945981084265e-12	0.174692245763025	0.504	0.243	2.12942249450275e-08
Clic1	1.14830672964671e-12	0.385899215446516	0.955	0.679	2.14595561636378e-08
Mgat4b	1.15602406888352e-12	0.102045327558571	0.463	0.213	2.16037777992951e-08
Scamp2	1.16520168069387e-12	0.287952630146909	0.398	0.174	2.17752890088071e-08
Gatad2a	1.20381610602835e-12	0.273629275996361	0.676	0.359	2.24969153894578e-08
Zfp281	1.20730845500321e-12	0.51609917058837	0.283	0.112	2.25621804071e-08
Tpst2	1.21163273868848e-12	0.22309272557341	0.668	0.349	2.26429926206104e-08
Pik3ip1	1.22153131754748e-12	0.603223125250849	0.279	0.111	2.28279772623273e-08
Mpp1	1.23764940284585e-12	0.309368597113299	0.422	0.189	2.31291920403832e-08
Necap2	1.23984594733415e-12	0.178360918428601	0.418	0.187	2.31702410637805e-08
2008-03-01	1.27920525522503e-12	0.412487782617803	0.316	0.131	2.39057878096453e-08
Cx3cl1	1.28018462803987e-12	0.741159974761584	0.262	0.102	2.39240903288091e-08
Degs1	1.32495628057276e-12	0.341673241952887	0.586	0.29	2.47607829713437e-08
Atxn1	1.32702653884817e-12	0.341971833843886	0.861	0.551	2.47994719579946e-08
Pafah1b2	1.33752483226071e-12	0.235407879648272	0.475	0.224	2.49956640652881e-08
Slc12a2	1.38104792455011e-12	0.301633195307416	0.389	0.176	2.58090236139925e-08
Tet3	1.39012142164757e-12	0.313951122199391	0.459	0.214	2.59785891277499e-08
Tomm40	1.39363337840314e-12	0.223173663291865	0.332	0.138	2.60442205755979e-08
Parp8	1.39641641754294e-12	0.548661392184148	0.303	0.128	2.60962300110425e-08
Parp4	1.39697475550203e-12	0.202064977952368	0.533	0.254	2.61066642308219e-08
Plxna4	1.40534509197372e-12	0.34857140270463	0.512	0.257	2.62630890788049e-08
Ube2e3	1.41321051243948e-12	0.132655976476092	0.582	0.288	2.6410078056469e-08
Maml3	1.43292609929489e-12	0.361075748725237	0.463	0.222	2.67785229436228e-08
Akt1s1	1.44397110655897e-12	0.455477079078112	0.283	0.111	2.6984932039374e-08
Lsm4	1.45490950205561e-12	0.128861201255985	0.557	0.275	2.71893487744153e-08
Mbtps2	1.46175110053108e-12	0.498863511879225	0.299	0.121	2.73172045667249e-08
Slc25a11	1.46223314177282e-12	0.106734393174136	0.365	0.158	2.73262129534505e-08
Nfic	1.46388884049742e-12	0.261718586876007	0.66	0.347	2.73571546512157e-08
Tmem70	1.46822302034064e-12	0.509395260295538	0.32	0.134	2.74381518041259e-08
Cpne8	1.49879365898025e-12	0.300886863363701	0.738	0.404	2.80094558990229e-08
Siah1a	1.54516907403429e-12	0.362138308378468	0.541	0.268	2.88761196555528e-08
Etf1	1.55854820231683e-12	0.396089530911209	0.488	0.238	2.91261488048969e-08
Nkapd1	1.57562582603375e-12	0.134306787561134	0.336	0.14	2.94452954369187e-08
Celf1	1.57655186544495e-12	0.372900014029429	0.693	0.376	2.94626012614352e-08
Arap2	1.57866643969068e-12	0.278515031783943	0.553	0.27	2.95021184249394e-08
Tanc1	1.60300297105343e-12	0.337279839141629	0.865	0.525	2.99569195230465e-08
Desi2	1.61168063467497e-12	0.384061985860831	0.451	0.212	3.01190877008058e-08
Arid2	1.63207141553735e-12	0.288789210122743	0.582	0.294	3.05001506135619e-08
Ube2j2	1.64131161245662e-12	0.264813476658754	0.463	0.221	3.06728314135892e-08
Cpsf6	1.64291029537549e-12	0.390737096593277	0.619	0.323	3.07027075999772e-08
Zfp36l2	1.67207652558957e-12	0.341236437627688	0.684	0.376	3.12477661102178e-08
Fmnl2	1.67378268985175e-12	0.539192204169092	0.553	0.289	3.12796509079496e-08
St7	1.67529386579363e-12	0.74716881438169	0.299	0.127	3.13078917639513e-08
Cblb	1.68101522858038e-12	0.478988409675199	0.439	0.209	3.14148125917102e-08
Creb1	1.69188852132428e-12	0.33637507716184	0.59	0.308	3.16180126865081e-08
Gtf3c6	1.70158338514452e-12	0.489992468542732	0.283	0.114	3.17991903015808e-08
Ube2f	1.70900044902562e-12	0.322726271405273	0.32	0.134	3.19378003913908e-08
Nrp1	1.71159860274646e-12	0.373428887750731	0.984	0.792	3.19863546881259e-08
Tead1	1.72381421025137e-12	0.450118338164197	0.574	0.292	3.22146399611777e-08
Mipol1	1.72515911550559e-12	0.256552190486913	0.344	0.147	3.22397735505685e-08
Vcpip1	1.73530591714155e-12	0.387518666155379	0.34	0.147	3.24293969795413e-08
Cdh23	1.76216689751242e-12	0.302079055297777	0.443	0.203	3.29313749807122e-08
Map3k4	1.77997142551548e-12	0.142108816826947	0.352	0.15	3.32641060000332e-08
Eif4e2	1.85472687906064e-12	0.221593281971805	0.451	0.211	3.46611359158853e-08
Sec61a1	1.85511369323072e-12	0.530347233348043	0.434	0.201	3.46683646990956e-08
Vps36	1.88156588528295e-12	0.150277980793761	0.537	0.259	3.51627032641678e-08
Socs5	1.9026035362784e-12	0.305105314042289	0.393	0.174	3.55558548859707e-08
Cpne1	1.92142310458209e-12	0.308087863117465	0.553	0.279	3.59075549784302e-08
Ilk	1.94279586774029e-12	0.304869565018164	0.779	0.431	3.63069691763305e-08
Foxj2	2.03341534956494e-12	0.224033591992106	0.43	0.194	3.80004660526695e-08
Zfp644	2.03658602551518e-12	0.386190382345012	0.652	0.343	3.80597196448276e-08
Helz	2.05728100143028e-12	0.392955196977339	0.533	0.274	3.84464673547291e-08
Sncaip	2.0904289704612e-12	0.212448612079338	0.668	0.353	3.90659365999789e-08
Ddb1	2.19697803991194e-12	0.151520408933567	0.578	0.287	4.10571256098743e-08
Shank3	2.21778678066675e-12	0.244202565566117	0.873	0.522	4.14459993571002e-08
Ebf3	2.26989272109783e-12	0.250680564507386	0.705	0.377	4.24197551718763e-08
Cbll1	2.27332143211166e-12	0.339804196518344	0.34	0.144	4.24838309233027e-08
Setdb1	2.30170481280094e-12	0.740436290751845	0.254	0.098	4.3014259541624e-08
Rab3gap2	2.33933089713245e-12	0.475510974290767	0.352	0.153	4.37174158056112e-08
Vcl	2.34251914316589e-12	0.43437617199268	0.705	0.406	4.37769977474841e-08
Sf3a2	2.35397434988073e-12	0.419469120957002	0.352	0.152	4.39910726505711e-08
Ufm1	2.35505926962233e-12	0.13556447978151	0.426	0.196	4.40113476307021e-08
Nr2f6	2.44812279576044e-12	0.188609289314085	0.426	0.192	4.57505188071711e-08
Nxt1	2.45875605283307e-12	0.68252752033848	0.275	0.11	4.59492331153443e-08
Lsm2	2.48041207388302e-12	0.183842825254088	0.496	0.241	4.63539408367259e-08
Cdc42se2	2.48364429560953e-12	0.339061639060859	0.627	0.332	4.64143445963509e-08
Gosr1	2.48977997470259e-12	0.277494488504863	0.348	0.148	4.6529008167242e-08
Ddx41	2.51817217289695e-12	0.434504285811772	0.279	0.111	4.70596015670983e-08
Smarcc1	2.53466954335345e-12	0.316655754152008	0.414	0.189	4.73679044261892e-08
Man1a2	2.53977874364897e-12	0.173161944031063	0.537	0.263	4.74633851613119e-08
Irf2	2.57884424782003e-12	0.332927311474135	0.852	0.507	4.81934413032607e-08
Slc4a7	2.63563191843214e-12	0.961568452790789	0.27	0.112	4.92546892916598e-08
Snx10	2.63811601812286e-12	0.747497709452163	0.303	0.128	4.930111214668e-08
Cep83	2.67135488706072e-12	0.578296073488549	0.303	0.129	4.99222801293907e-08
Cenpb	2.73462273505618e-12	-0.2790810914579	0.652	0.34	5.110462967273e-08
Phc3	2.73861319155651e-12	0.301038666776195	0.488	0.233	5.1179203323808e-08
Mrps18b	2.80536834462321e-12	0.695718838041518	0.25	0.095	5.24267236243185e-08
Cbx1	2.81138289655125e-12	0.217115547086828	0.73	0.405	5.25391235707498e-08
Tsen15	2.82060131217204e-12	0.378983954072993	0.307	0.126	5.27113973218711e-08
Gtpbp4	2.8231775683247e-12	0.238478118519095	0.48	0.236	5.2759542396852e-08
Arsa	2.92340750311504e-12	0.478320835329768	0.328	0.14	5.46326394182138e-08
Taf1d	2.98099819371831e-12	0.279074151778579	0.557	0.282	5.57088942442077e-08
Cct5	3.06297254629904e-12	0.204758027630555	0.66	0.347	5.72408309452365e-08
Sub1	3.12562037406867e-12	0.341398489490753	0.82	0.536	5.84115935505954e-08
Sash1	3.14682398992441e-12	0.406676253641377	0.857	0.512	5.88078467237075e-08
Tcp1	3.15350708111864e-12	0.113716977372455	0.59	0.299	5.89327403319451e-08
Styx	3.24561754648472e-12	0.996076150781685	0.254	0.1	6.06541007087064e-08
Sorbs1	3.32678554047415e-12	0.290766565709217	0.869	0.528	6.2170968180381e-08
Dhx57	3.48178954549905e-12	0.402252403196815	0.373	0.166	6.50676830262862e-08
Stip1	3.49020837777967e-12	0.364576738326355	0.373	0.168	6.52250141639464e-08
Prpf18	3.54840592552385e-12	0.175130078417194	0.369	0.162	6.63126099361897e-08
Ambra1	3.56060846059844e-12	0.319187265686014	0.602	0.308	6.65406509116637e-08
U2surp	3.57591509222841e-12	0.293405306749944	0.693	0.388	6.68267012435645e-08
Txnrd1	3.62145020112244e-12	0.13689753776636	0.402	0.18	6.76776613585762e-08
Ptch1	3.63920181904776e-12	0.392282100594637	0.414	0.19	6.80094035943645e-08
Pdzd8	3.65646454848823e-12	0.464064010665132	0.369	0.168	6.83320094821481e-08
Arhgap31	3.72198711814622e-12	0.344456927780463	0.988	0.669	6.95564952639166e-08
Wipf1	3.83439085228205e-12	0.322743762120271	0.693	0.383	7.1657096247447e-08
Ier2	3.8619514964292e-12	0.503377627327998	0.648	0.349	7.21721495652688e-08
Robo4	3.91924126504647e-12	0.256655190167723	0.734	0.395	7.32427807611884e-08
Fam219a	3.96578263282924e-12	0.183085944157162	0.537	0.263	7.41125458423128e-08
Dusp11	4.06193485623164e-12	0.256997370012168	0.656	0.338	7.59094385932568e-08
Timm9	4.06261453593043e-12	0.588682948437432	0.299	0.124	7.59221404474679e-08
Mtus1	4.09290767419825e-12	0.192735193883803	0.607	0.313	7.64882586154168e-08
Sin3b	4.16517986103043e-12	0.243782685373355	0.561	0.287	7.78388812429366e-08
Fgfr2	4.18831532265446e-12	0.424620428660424	0.541	0.268	7.82712367497665e-08
Ncoa6	4.18874358816118e-12	0.407267243182522	0.475	0.233	7.82792401755562e-08
Cxcr4	4.2039613905107e-12	0.947951795161103	0.303	0.131	7.8563630465864e-08
Dlst	4.21769997176936e-12	0.200056557976309	0.373	0.164	7.88203770724259e-08
Zeb1	4.24054556752506e-12	0.359941315743205	0.869	0.583	7.92473155659084e-08
Ap1g1	4.34003553269423e-12	0.284075172696414	0.463	0.22	8.11065840349899e-08
Rasgrp2	4.39796714598351e-12	0.16954603547319	0.635	0.335	8.21892100241399e-08
Uba1	4.4356753517116e-12	0.205771117527602	0.549	0.284	8.28939009727864e-08
Zfp664	4.5714455203898e-12	0.119186091579769	0.447	0.214	8.54311738850445e-08
Set	4.62965231143074e-12	0.189290314952504	0.807	0.492	8.65189423960177e-08
Elf2	4.64067848477545e-12	0.412259425771916	0.709	0.407	8.67249995234836e-08
Rasgrp3	4.64990713738911e-12	0.351364974893263	0.934	0.591	8.68974645835276e-08
Slc39a14	4.69851831879312e-12	0.454678914964503	0.262	0.103	8.78059103416058e-08
Resf1	4.75517277433824e-12	0.527991225517326	0.488	0.244	8.88646688068331e-08
Sf3b3	4.80940252921089e-12	0.294341682003708	0.492	0.244	8.98781144658932e-08
Zkscan1	4.84445775640049e-12	0.667838763929798	0.344	0.151	9.05332265516124e-08
Kpnb1	4.94211325805383e-12	0.235517407980877	0.475	0.228	9.23582125665099e-08
Caml	4.98696148925889e-12	0.391395287453376	0.447	0.211	9.31963363112701e-08
Stx18	4.99810046605336e-12	0.720817707135036	0.291	0.122	9.34045015096052e-08
Dcaf1	5.02376456924255e-12	0.189854356456423	0.393	0.176	9.38841122700048e-08
Ccdc59	5.10963790150956e-12	0.227326856398728	0.529	0.261	9.54889131034107e-08
Naa50	5.15917322786133e-12	0.10384192740364	0.385	0.174	9.64146292822725e-08
Ap1s1	5.18828689231006e-12	0.229526452370076	0.389	0.176	9.69587054434903e-08
Uvrag	5.20512320083002e-12	0.354895742718616	0.672	0.368	9.72733423771115e-08
Tecpr1	5.2757218394109e-12	0.274232861334904	0.541	0.269	9.85926897349109e-08
Itgb1	5.33788271006341e-12	0.329422243754688	0.971	0.796	9.9754352085665e-08
Arhgap29	5.36766326390138e-12	0.33735355350122	0.947	0.646	1.00310891075789e-07
Rspry1	5.46512648856694e-12	0.483147601805887	0.398	0.188	1.02132283818339e-07
Rnf215	5.49046105853085e-12	0.465941158916472	0.287	0.116	1.02605736261825e-07
Mfap1a	5.50461892155856e-12	0.379768276223615	0.418	0.198	1.02870318406086e-07
Zfp266	5.53483968492588e-12	0.420096131187737	0.496	0.245	1.03435084031895e-07
Nck2	5.5516378076402e-12	0.213801020558084	0.602	0.313	1.0374900734918e-07
Adnp	5.59004313046074e-12	0.267043707082062	0.57	0.286	1.0446672602205e-07
Dipk2b	5.60900814387854e-12	0.217720630039322	0.656	0.344	1.04821144192802e-07
Dock1	5.62874947122328e-12	0.405785550925627	0.828	0.526	1.05190070118221e-07
Mrpl40	5.64886130064011e-12	0.282747029799057	0.291	0.118	1.05565919986362e-07
Ube2r2	5.69215631469103e-12	0.223005360625895	0.762	0.445	1.06375017208946e-07
Itch	5.70060083790999e-12	0.340917380395035	0.697	0.376	1.06532828458862e-07
Cbfa2t2	5.83553059382801e-12	0.618242089299558	0.369	0.167	1.09054395737458e-07
Atf7	5.86888852259916e-12	0.387912680701139	0.697	0.389	1.09677788710333e-07
Eif3b	5.89154996624458e-12	0.110455486277872	0.496	0.243	1.10101285769179e-07
Zfp652	5.95262480894414e-12	0.161040077344028	0.57	0.291	1.11242652429548e-07
Tufm	5.99569024190384e-12	0.197057155019089	0.262	0.103	1.12047459240699e-07
Tacc1	6.15942348162499e-12	0.325452344822995	0.898	0.579	1.15107306024608e-07
Pde8a	6.44234556863705e-12	0.163945801922151	0.492	0.239	1.20394553986689e-07
Klf6	6.53316951626968e-12	0.380721132432324	0.898	0.62	1.22091871920048e-07
Eif2ak2	6.53584859875111e-12	0.320552214874117	0.377	0.171	1.22141938613461e-07
Rtcb	6.54493376644964e-12	0.113118659993219	0.459	0.216	1.22311722227411e-07
Dhx30	6.5617714327311e-12	0.461649778009304	0.385	0.176	1.22626384534879e-07
Ptbp3	6.60012877484315e-12	0.325783079817132	0.889	0.564	1.23343206544269e-07
Usp15	6.64854578239045e-12	0.261515778739127	0.561	0.282	1.24248023581313e-07
Phf6	6.7504952695309e-12	0.389723313510571	0.287	0.117	1.26153255596993e-07
Nhsl2	6.79682952689565e-12	0.234103268934684	0.365	0.159	1.27019150198626e-07
Phb2	6.80310911031044e-12	0.161559069548972	0.529	0.259	1.27136503053482e-07
[truncated: 2,857 more rows]

## Sheet: ArterialEC_cluster3.markers
	p_val	avg_log2FC	pct.1	pct.2	p_val_adj
[truncated: 2,677 more rows]

## Sheet: Ifit+EC_cluster4.markers
	p_val	avg_log2FC	pct.1	pct.2	p_val_adj
[truncated: 2,663 more rows]

[truncated: 14 more sheets: Fibroblasts_cluster5.markers, DamagedCII_cluster6.markers, VenousEC_cluster7.markers, Pericytes_cluster8.markers, MAC_cluster9.markers, Proliferating_cluster10.markers, Erythroblasts_cluster11.markers, Platelets_cluster12.markers, Cardiomyocyte_cluster13.markers, MesenchymalC_cluster14.markers, LEC_cluster15.markers, NeuralorGlial_cluster16.markers, B-cells_cluster17.markers, DamagedCIII_cluster18.markers]
