# Supplementary material for: Deletion of the angiopoietin receptor Tie2 enhances proliferation and sprouting of cardiac endothelial cells
Source: Angiogenesis. 2026 Jan 21;29(2):13. doi: 10.1007/s10456-025-10028-2 (PMC12823625; doi:10.1007/s10456-025-10028-2)
Supplement: Supplementary file 10 — Supplemental Table 6. Cluster markers calculated for the murine Tie1 EC deletion model heart EC single-cell RNA sequencing dataset. [file 10456_2025_10028_MOESM10_ESM.xlsx]

## Sheet: Description
Supplemental Table 6. Cluster markers calculated for the murine Tie1 EC deletion model heart EC single-cell RNA sequencing dataset.

## Sheet: ECI_cluster0.markers
	p_val	avg_log2FC	pct.1	pct.2	p_val_adj
Aqp1	1.52469776228204e-260	1.78272808611848	0.879	0.373	2.04263759212925e-256
Fabp4	1.43597452281472e-164	0.568755775061274	1	0.995	1.92377506821488e-160
Aplnr	5.52269742221622e-140	1.54096594845697	0.643	0.255	7.39875773654307e-136
Stmn2	1.44493307691813e-138	-2.69437145116314	0.118	0.467	1.93577684314722e-134
Tm4sf1	6.06448768584247e-117	-1.11697136766125	0.844	0.906	8.12459415272315e-113
Glul	1.10733212373468e-111	-2.57425683121363	0.157	0.46	1.48349284616735e-107
Gpihbp1	3.69936323041232e-107	0.739575501004468	0.968	0.811	4.95603691978338e-103
Crip1	3.98742809560648e-107	-0.955189273316605	0.849	0.923	5.34195741968401e-103
Car4	5.21849182504143e-106	1.37351329617349	0.607	0.274	6.991213498008e-102
Vegfc	2.52436087618041e-104	-3.39522034305715	0.044	0.305	3.3818862658189e-100
Hey1	3.82324692302549e-95	-3.42636294553177	0.036	0.274	5.12200390277725e-91
Tmsb4x	2.48702249954221e-92	0.365660041025468	1	0.999	3.3318640426367e-88
Timp4	1.46829012257354e-90	1.41914952963072	0.516	0.22	1.96706827721177e-86
Trp53i11	1.23576733100753e-72	1.4232188889623	0.439	0.186	1.65555749335079e-68
Rgcc	4.03439429978859e-72	0.642703712248993	0.914	0.737	5.40487804342677e-68
Rbp7	5.04516389906719e-70	-1.42967525887381	0.379	0.597	6.75900607558031e-66
Alpl	8.65450151861611e-65	-2.08868993849609	0.093	0.303	1.159443568449e-60
S100a6	1.61295755683645e-62	-1.8754463955255	0.152	0.371	2.16087923889379e-58
Cd36	5.52561967939665e-62	0.401225823349391	0.991	0.96	7.40267268448769e-58
Sdpr	1.16836009346763e-56	0.493059690128842	0.945	0.862	1.56525201721858e-52
Car8	1.84346427496815e-53	1.07834879008111	0.457	0.238	2.46968908917483e-49
C1qtnf9	5.58388615711079e-51	0.728709446529317	0.742	0.569	7.48073228468132e-47
Fxyd5	1.31866057437171e-47	-1.54001771222234	0.166	0.359	1.76660957148578e-43
Tmsb10	1.41635976654598e-45	0.521298632761979	0.768	0.588	1.89749717924165e-41
Sox17	3.51378300358075e-45	-1.46769379562376	0.192	0.378	4.70741508989713e-41
Cyp4b1	1.28489942817935e-44	0.945157392877156	0.551	0.353	1.72137976393188e-40
Ly6a	1.77477103652248e-43	-0.480434087706772	0.943	0.952	2.37766075762917e-39
Smco4	4.09576588891263e-42	0.73104932039645	0.679	0.52	5.48709756137625e-38
Itm2b	2.48112334983847e-40	-0.303365649074848	0.985	0.987	3.3239609517786e-36
Fabp5	3.18217734730333e-40	0.616957578128614	0.732	0.572	4.26316299218227e-36
Isg15	3.4039271006344e-40	-1.75975210652798	0.148	0.314	4.5602411367199e-36
S100a11	3.09681865984528e-37	-0.668690710404583	0.554	0.702	4.14880795859472e-33
Sparcl1	7.33213835957442e-37	0.447456780808847	0.917	0.828	9.82286576032185e-33
Cd200	1.27822102537602e-36	0.452366716052269	0.887	0.799	1.71243270769626e-32
Pcp4l1	4.96834578711925e-36	-1.43707288768937	0.121	0.276	6.65609285100366e-32
Tspan13	2.74888323764542e-35	0.375381747560367	0.936	0.871	3.68267887347357e-31
Plat	4.007360162041e-34	-1.27576724512004	0.136	0.292	5.36866040908633e-30
Fbln2	6.3904832770372e-34	-1.32412077710018	0.175	0.334	8.56133044624674e-30
Plpp1	1.62156802969019e-33	0.660653663872685	0.634	0.46	2.17241468937595e-29
Kank3	7.19642213833734e-33	0.591555622109659	0.707	0.564	9.64104673873053e-29
Vim	1.65345816886356e-32	-0.779539509386061	0.489	0.634	2.21513790882651e-28
Ly6e	5.83831268782507e-32	-0.359197713211571	0.961	0.957	7.82158750787925e-28
Tsc22d1	3.13905411383163e-31	-0.683073116565493	0.55	0.691	4.20539079630024e-27
Gimap6	8.22137766814569e-31	0.523969616208799	0.725	0.601	1.10141796620148e-26
Jam3	1.35068328188208e-30	1.03953189873552	0.328	0.177	1.80951039273742e-26
Sepp1	9.99233351505465e-30	0.375373902842338	0.858	0.78	1.33867292101187e-25
Bsg	7.88074102628072e-29	-0.755712181468937	0.655	0.733	1.05578287529083e-24
Ebf1	8.948045427605e-29	-0.763752803725339	0.415	0.566	1.19876964593624e-24
Trim47	1.86343996582593e-28	-0.896103357709746	0.262	0.421	2.496450522217e-24
Mfge8	4.08949049754236e-28	-0.76456010262543	0.375	0.532	5.47869041955751e-24
Tcf15	8.05758707727499e-28	0.437910937096485	0.852	0.758	1.07947494074253e-23
Slc6a6	1.46458290983564e-27	-0.775236699639108	0.41	0.553	1.96210172430681e-23
Gng11	5.52300797532727e-27	0.341832935510507	0.928	0.899	7.39917378454594e-23
Pde2a	1.14189336275939e-26	0.907487314343919	0.369	0.228	1.52979453808876e-22
Cldn5	4.84127289842599e-26	0.567221334346995	0.64	0.495	6.48585330202129e-22
Lpl	5.34253880537923e-26	0.664975770884725	0.506	0.351	7.15739923756655e-22
Dok4	8.3892883684838e-25	1.04974680484222	0.279	0.153	1.12391296272577e-20
Actg1	1.07798045367266e-24	0.299333689005738	0.926	0.898	1.44417041378527e-20
Tshz2	1.76683939529321e-24	0.855716890017428	0.386	0.247	2.36703473787431e-20
Tsfm	2.61891553561955e-24	1.12860496060292	0.259	0.138	3.50856114306951e-20
Dhrs3	5.44989742666113e-24	0.575290153756676	0.597	0.463	7.30122758249791e-20
Id1	9.61832449548958e-24	-0.549529022882925	0.674	0.75	1.28856693266074e-19
Actb	1.9152747130498e-23	0.534507211707721	0.945	0.916	2.56589353307281e-19
Slc28a2	6.54223432212307e-23	0.73277448041344	0.417	0.279	8.76463132134828e-19
Ifitm3	6.73496315780251e-23	-0.333283315267545	0.95	0.965	9.02283014250803e-19
Fcgrt	1.82652141106314e-22	0.725487484444602	0.463	0.332	2.44699073440129e-18
Fmo1	1.98625297248114e-22	0.799642641798193	0.357	0.225	2.66098310723298e-18
Fam43a	5.36305095464072e-22	0.570281131166643	0.54	0.411	7.18487936393217e-18
Eng	7.25815746701254e-22	-0.492715840966933	0.753	0.81	9.72375355855671e-18
Arhgap18	9.79895869502971e-22	0.861340683347956	0.335	0.21	1.31276649637313e-17
Plscr1	1.25700521491463e-21	-0.848571756634804	0.182	0.311	1.68400988642113e-17
Ltbp4	1.77325533899614e-21	-0.740143069941513	0.367	0.496	2.37563017765313e-17
Foxp1	1.17140776550758e-20	-0.81415228028202	0.202	0.327	1.5693349834505e-16
Ppp1r2	1.10717724183709e-19	0.476122193480393	0.623	0.513	1.48328535088915e-15
Stmn1	1.4040149952389e-19	-0.921544589624185	0.191	0.31	1.88095888912156e-15
Sox18	1.87415318664228e-19	-0.551412534390232	0.618	0.694	2.51080302414466e-15
Xdh	4.55605498768084e-19	0.79688797550399	0.292	0.176	6.10374686699602e-15
Jam2	4.81024533479652e-19	0.469309846951866	0.652	0.541	6.4442856750269e-15
Klf2	4.95134566018224e-19	-0.420277490115949	0.797	0.85	6.63331778094615e-15
Heg1	6.59180172154995e-19	-0.876519671188107	0.165	0.28	8.83103676636047e-15
Socs2	1.14633689150095e-18	-0.783967798492781	0.213	0.331	1.53574753354382e-14
Tspan15	1.30957990443067e-18	0.941062136119453	0.281	0.173	1.75444419796577e-14
Irf7	4.71537866188551e-18	-1.0878760793388	0.153	0.26	6.31719279332802e-14
Mecom	1.02725450437672e-17	-0.882441169658975	0.215	0.326	1.37621285951349e-13
Tmem123	1.04826909185354e-17	0.640391014768218	0.435	0.316	1.40436610235619e-13
Rtp4	1.59677035446874e-17	-0.73435717451939	0.226	0.341	2.13919324388178e-13
Tsnax	1.79595443551631e-17	0.778159335491213	0.33	0.225	2.4060401572612e-13
Gngt2	1.84206949546616e-17	0.516792840008163	0.537	0.423	2.46782050307602e-13
Clec14a	2.32943949050959e-17	-0.686260670470371	0.324	0.446	3.1207500854357e-13
Plscr2	2.90913390938528e-17	-0.780611022570304	0.286	0.395	3.89736669840346e-13
Ets2	3.22777203364338e-17	0.638801993724074	0.422	0.307	4.32424619347204e-13
Tcf4	3.76131879701925e-17	0.335727237004468	0.776	0.701	5.03903879236669e-13
Cyb5r3	7.86879010111309e-17	-0.663297306799312	0.364	0.483	1.05418180984612e-12
Pdzd2	2.1668489213032e-16	0.72011300969147	0.333	0.228	2.9029274998699e-12
Ccnd2	3.09294794001335e-16	-0.747230201667825	0.228	0.339	4.14362235523589e-12
Prdx4	4.69735788576041e-16	-0.768651919289982	0.183	0.29	6.29305035955322e-12
Id3	4.89006190091388e-16	-0.330488732567527	0.803	0.847	6.55121592865432e-12
Oaz2	4.98439556122146e-16	-0.590127918108528	0.46	0.562	6.67759473336839e-12
Fscn1	6.48670137860457e-16	0.441795884042695	0.468	0.349	8.69023383691654e-12
Kdr	8.36311416387335e-16	0.443231440620565	0.623	0.536	1.12040640453411e-11
Ctnnbip1	8.73563649894808e-16	0.469391545086876	0.494	0.382	1.17031322176407e-11
Tspan7	3.44411840831384e-15	0.311774209665157	0.797	0.722	4.61408543161805e-11
Lmcd1	3.53230785636807e-15	0.797066660024449	0.292	0.193	4.73223283517631e-11
Phf11d	4.55371071213275e-15	-0.834737102087125	0.189	0.288	6.10060624104424e-11
Crip2	4.78740984074038e-15	-0.280258367616951	0.84	0.885	6.41369296363989e-11
Ctsl	5.49482843990224e-15	0.450558840770495	0.62	0.518	7.36142166093703e-11
Rcsd1	6.40076437543854e-15	0.860370972424219	0.269	0.177	8.57510403377501e-11
Pdgfd	1.19127210400629e-14	-0.804563460443187	0.184	0.283	1.59594723773723e-10
Ptrf	1.21850985698311e-14	0.363298927201452	0.684	0.604	1.63243765540027e-10
Ly6c1	1.26931956358024e-14	-0.210187728382663	0.985	0.965	1.70050741932844e-10
Mpzl1	1.42248429639033e-14	-0.753395305595548	0.19	0.29	1.90570221187413e-10
Gm12002	2.06893540411238e-14	0.560562939606514	0.367	0.26	2.77175276088935e-10
Hist1h2bc	3.10228875054176e-14	-0.573978422110414	0.304	0.414	4.15613623910079e-10
Cxcl12	3.41941918347347e-14	-0.538785596689881	0.718	0.771	4.58099588009941e-10
Nrp1	4.27102972147906e-14	0.347462814679815	0.793	0.737	5.72189851786549e-10
Acvrl1	6.19158208798323e-14	-0.532124085048371	0.346	0.457	8.29486252327114e-10
Adgrl4	6.57696819753886e-14	0.477312644552397	0.528	0.428	8.81116429424281e-10
Sh3bp5	8.20539721186008e-14	0.781664335654868	0.271	0.178	1.0992770644729e-09
Prkcdbp	1.19598913992318e-13	-0.50247767290024	0.345	0.454	1.60226665075509e-09
Mllt4	2.67826181817227e-13	0.675165573352779	0.351	0.256	3.58806735780539e-09
Kcna5	4.37368939639381e-13	0.634155750226032	0.32	0.225	5.85943168434878e-09
Sult1a1	4.47241299940225e-13	0.601744001713331	0.357	0.259	5.99169169529919e-09
Plk2	6.39977397910306e-13	-0.618341061526287	0.377	0.471	8.57377719980437e-09
Tinagl1	7.20214134587614e-13	-0.423629765302072	0.455	0.561	9.64870876107027e-09
Lgals3bp	1.36514643958162e-12	-0.673590381486279	0.201	0.295	1.8288866851075e-08
Smpdl3a	1.7352747445775e-12	-0.495388532359667	0.377	0.48	2.32474757531047e-08
Igfbp3	4.69737387319245e-12	-0.698178219138628	0.299	0.394	6.29307177791592e-08
Ctla2a	4.74264561722667e-12	0.451289000725147	0.464	0.365	6.35372233339858e-08
Gnas	5.50642647185838e-12	-0.203950758025657	0.929	0.948	7.37695954434867e-08
Lysmd2	6.88048162373058e-12	-0.600799816972997	0.202	0.294	9.21778123131185e-08
Rdx	9.02169619606847e-12	-0.534584511462469	0.317	0.415	1.20863663938729e-07
Emcn	1.60274156737935e-11	0.27826314823102	0.766	0.71	2.14719287781811e-07
Aes	1.66458678351439e-11	-0.533228688070699	0.268	0.364	2.23004691387423e-07
Cnn3	2.10652945537165e-11	-0.454067572050965	0.388	0.488	2.8221175113614e-07
Icam2	2.23628762456969e-11	-0.354598654671171	0.575	0.662	2.99595453063601e-07
Rgs3	2.47559117485579e-11	-0.613704613030022	0.206	0.298	3.31654949695431e-07
Sparc	2.4830203681153e-11	0.175207678867181	0.913	0.868	3.32650238716407e-07
Nck1	2.80638677244535e-11	-0.419981942904196	0.442	0.539	3.75971635904504e-07
Fli1	3.31425516778678e-11	0.46811145196109	0.444	0.356	4.44010764828394e-07
Cd300lg	3.36729890462379e-11	0.229997644978675	0.799	0.717	4.51117034252449e-07
Itm2c	6.06412116967921e-11	-0.585431345691905	0.266	0.356	8.12410313101924e-07
Ndufa8	8.05199770647642e-11	0.407366707066076	0.557	0.484	1.07872613273665e-06
Actn4	1.11363810763455e-10	-0.454352045466814	0.346	0.442	1.49194097279801e-06
Hspb1	1.20176672886603e-10	0.337700496603375	0.678	0.615	1.61000688666182e-06
Sh2d3c	1.2782759215927e-10	0.642327483209803	0.265	0.185	1.71250625215774e-06
1810011O10Rik	1.89889379202098e-10	0.351360880597987	0.546	0.461	2.54394801317051e-06
Cav2	2.01143746021179e-10	0.194298975389856	0.878	0.855	2.69472276544573e-06
Egfl7	3.23325818929145e-10	0.210584708324629	0.925	0.904	4.33159599619376e-06
Tie1	6.15956862764931e-10	0.450580125173733	0.552	0.483	8.25197409046178e-06
Tspo	6.64857304148763e-10	-0.419280154744298	0.485	0.562	8.90709330368098e-06
Pecam1	1.61823935104495e-09	-0.256387219841081	0.709	0.77	2.16795525859492e-05
Kctd10	2.04222078767466e-09	-0.597200413220702	0.276	0.356	2.73596318924774e-05
Sgk1	2.23399373651418e-09	0.289264451505133	0.572	0.484	2.99288140880804e-05
Adipor1	2.23847515699534e-09	0.348085747311543	0.551	0.475	2.99888516782665e-05
Mapk3	2.41798094138655e-09	-0.399086115037266	0.502	0.58	3.23936906717556e-05
Slc26a10	2.59666451101963e-09	-0.395925561285869	0.382	0.469	3.478751445413e-05
Epas1	2.82057991602532e-09	-0.517653663877689	0.373	0.449	3.77873091349912e-05
Ptprb	3.02933465768983e-09	-0.424516937239475	0.362	0.447	4.05839964090707e-05
Ushbp1	3.30182812850159e-09	0.324969954154615	0.587	0.504	4.42345914375358e-05
H2-D1	5.11282602806379e-09	-0.154737258361694	0.968	0.962	6.84965302979706e-05
Psmb8	5.62195882284618e-09	-0.388796268997987	0.452	0.528	7.53173823496703e-05
Hsp90ab1	7.31178514841548e-09	-0.290360038600309	0.658	0.727	9.79559856333223e-05
Xaf1	7.73465210908794e-09	-0.448841877393038	0.271	0.352	0.000103621134305451
Tpst2	1.05067758980953e-08	0.512718598181381	0.335	0.261	0.000140759276706782
B2m	1.1773705265511e-08	0.148410851930778	0.986	0.97	0.000157732329442051
Hspg2	1.21734477586921e-08	0.469478670352045	0.391	0.308	0.000163087679623198
8430408G22Rik	1.29898856373648e-08	-0.592819015013308	0.387	0.459	0.000174025497883776
Pim3	1.87959748320722e-08	0.423769774597406	0.448	0.375	0.000251809674825271
Afap1l1	2.19252694437247e-08	0.479813700286544	0.34	0.267	0.000293732834737579
Tapbp	2.20707804041476e-08	-0.336063620186656	0.431	0.516	0.000295682245074365
Fxyd6	2.32185641847257e-08	0.368728883324649	0.285	0.214	0.00031105910438277
Capns1	2.37534212540239e-08	-0.312908750271458	0.541	0.614	0.000318224584540159
Sat1	2.74798580967231e-08	-0.719723336154303	0.218	0.29	0.000368147658921799
Ybx1	3.33622379020177e-08	0.168027908352839	0.905	0.893	0.000446953901173331
Lrrc58	5.3874234297958e-08	0.368516579229193	0.503	0.433	0.000721753116889743
Lrrc8a	6.40198020915188e-08	0.556657805824366	0.3	0.234	0.000857673288620078
Tagln2	6.55159016057402e-08	-0.351252591035545	0.503	0.573	0.000877716533812101
Klf4	7.30480856388535e-08	-0.41832805740715	0.328	0.404	0.00097862520330372
Rpl37a	8.14481605388073e-08	0.103211055353897	0.976	0.973	0.0010911610067384
Rpl13	8.33062326999031e-08	0.124350674757213	0.972	0.972	0.0011160535994806
Atp5j	1.38354685776417e-07	0.174904198806159	0.839	0.807	0.00185353772534665
Slc3a2	1.50800123330194e-07	-0.622407715919335	0.255	0.32	0.00202026925225461
Psap	1.51581505130482e-07	0.206523754675921	0.811	0.781	0.00203073742423306
Lgals9	1.51770757751583e-07	-0.446804966179878	0.322	0.396	0.00203327284159795
Ccdc85b	1.90957669692201e-07	0.390761337114343	0.393	0.33	0.00255825990086641
Podxl	2.42030850725361e-07	-0.485181276704842	0.297	0.367	0.00324248730716766
Timp3	3.08461474699049e-07	-0.312557894324064	0.439	0.523	0.00413245837654316
Col4a1	3.48189416768865e-07	0.292947846198853	0.47	0.399	0.00466469361645248
Ptma	3.72034454328578e-07	-0.165289297565858	0.956	0.962	0.00498414558463997
Fkbp1a	4.68323914158092e-07	0.196737151726784	0.785	0.758	0.00627413547797595
Zfp36l1	4.74276114335563e-07	0.314811939621039	0.491	0.422	0.00635387710375354
Tmem140	6.43302073388724e-07	0.336768566734865	0.415	0.346	0.00861831787718873
Mmrn2	7.38374630411075e-07	-0.304367064962986	0.403	0.478	0.00989200492361718
BC028528	8.08946111944885e-07	0.403619917466217	0.404	0.34	0.0108374510617256
Thrsp	9.13990318659944e-07	0.36699912562282	0.358	0.288	0.0122447282990873
Ndufa4	9.43906452435511e-07	0.220318774080137	0.732	0.692	0.0126455147432785
Flt1	1.08782158215216e-06	-0.317207932569608	0.532	0.589	0.0145735457360925
Myct1	1.16795832803193e-06	0.256828456728217	0.616	0.55	0.0156471377206438
Col4a2	1.23691169194085e-06	0.384582260116477	0.393	0.329	0.0165709059369316
Snrk	1.27885305858711e-06	0.347028515288432	0.466	0.398	0.0171327944258916
Hmgb1	1.77662833769674e-06	0.161386879513572	0.845	0.812	0.0238014898401232
Eno1	1.7999080012561e-06	-0.379177196582573	0.266	0.338	0.024113367492828
Aldoa	1.86404164418042e-06	-0.261782025477213	0.593	0.658	0.024972565907085
Sbds	2.07834775328874e-06	0.289795179347609	0.344	0.279	0.0278436248508092
Tgm2	2.11283689540436e-06	-0.522975945723165	0.275	0.336	0.0283056758877323
Fam212a	2.4666741848368e-06	0.53865941187404	0.26	0.201	0.0330460340542585
Cdh5	2.63397071377338e-06	0.16099999224398	0.808	0.749	0.035287305652422
Psme2	2.87781198848774e-06	-0.330724333699774	0.432	0.493	0.0385540472097702
Gbp7	3.07117936039052e-06	-0.516129096493225	0.214	0.275	0.0411445898911518
Cmtm8	3.07565113354423e-06	0.406531299442138	0.312	0.251	0.0412044982360921
Vwa1	4.08683633933873e-06	0.458378064104682	0.252	0.195	0.054751346438121
Atox1	4.67409239127858e-06	-0.243193336895173	0.619	0.676	0.0626188157659591
Clic4	5.24886758605039e-06	-0.383573980336956	0.267	0.329	0.0703190790503171
Osbpl9	5.24899868923548e-06	-0.435469685886005	0.235	0.294	0.0703208354396877
Aldh2	5.56573019840959e-06	-0.345737218789743	0.387	0.449	0.0745640874680932
Scarb1	6.2664947753992e-06	0.456179849933653	0.286	0.231	0.0839522305060231
Rpl31	6.94001075230322e-06	0.155692447435752	0.833	0.807	0.0929753240486062
Tap2	7.1784041848929e-06	-0.365724818002832	0.298	0.364	0.0961690808650102
Lamp2	7.80340100180945e-06	0.426744002461304	0.326	0.273	0.104542163221241
Nfkbia	7.98093544885409e-06	-0.291171360794997	0.48	0.55	0.106920592208298
Rtn4	8.06968349230101e-06	-0.353107288885653	0.285	0.349	0.108109549746357
Polr1d	8.928060451809e-06	0.365158615376575	0.362	0.303	0.119609225872885
4930523C07Rik	9.18071986123296e-06	0.358047879685631	0.395	0.338	0.122994103980938
Anxa2	9.59605403728565e-06	-0.295741658304804	0.593	0.615	0.128558335937516
Nenf	9.6740930966037e-06	-0.460815013418302	0.223	0.286	0.1296038252152
Gimap4	1.22885418023421e-05	0.280396153525913	0.488	0.434	0.164629594525977
Ypel3	1.76036136768038e-05	-0.284128466375953	0.465	0.532	0.235835612428141
Psme1	2.2104869922588e-05	-0.262523045718219	0.397	0.463	0.296138942352912
Adcy4	2.49337915909718e-05	-0.348766237233038	0.196	0.251	0.334038005944249
Rrbp1	2.64478811113603e-05	-0.189285412385138	0.251	0.318	0.354322263248894
Rpl18a	2.65716960981559e-05	0.102242226115101	0.975	0.97	0.355981012626994
Rras	2.87859829098659e-05	-0.44986819753094	0.226	0.281	0.385645813043473
Hspa5	3.25492255305066e-05	-0.272952369633631	0.336	0.399	0.436061974432197
Adam15	3.46252522037178e-05	-0.283321449636084	0.437	0.498	0.463874503773207
Hes1	3.50860108774673e-05	0.270566401534511	0.443	0.386	0.470047287725429
Serpinh1	3.6799959758701e-05	0.239552198113328	0.603	0.559	0.493009060887317
Meox2	3.7357906780663e-05	0.321811483083357	0.335	0.28	0.500483877140542
Btg1	4.3123302436423e-05	-0.288832524117116	0.413	0.474	0.57772288274076
Dusp1	4.60074505468739e-05	-0.307525300563578	0.633	0.674	0.61636181497647
Rps15	4.74956505482035e-05	0.114935953918704	0.891	0.888	0.636299230394282
Anp32a	4.89945688732214e-05	-0.21991249110566	0.631	0.68	0.656380239194547
Swi5	5.17548963127335e-05	-0.247299901807697	0.322	0.389	0.693360345901691
Gata2	5.54182420125748e-05	-0.445055602733541	0.198	0.25	0.742438188242465
Ier5	5.59388157128407e-05	-0.334483434908592	0.309	0.367	0.749412314104927
Gbp2	5.82890300531657e-05	-0.368886740648921	0.234	0.289	0.78089813562226
Jup	5.86114450168657e-05	0.338224521602704	0.414	0.37	0.78521752889095
Timm10b	5.96290576107851e-05	-0.380364886603258	0.239	0.295	0.798850484811688
Clic1	6.42057585341565e-05	-0.215434364501158	0.586	0.63	0.860164547082095
Plcb4	6.43672750292659e-05	0.351139171485157	0.314	0.266	0.862328383567075
Itpkb	6.58911041328867e-05	0.306467124246674	0.444	0.395	0.882743122068283
Rps15a	8.7164732394966e-05	0.141049043716296	0.868	0.848	1
Fkbp3	8.91674555945757e-05	-0.421588652457611	0.244	0.296	1
Rasgrp2	9.03065995750769e-05	0.41658563371748	0.278	0.229	1
Apbb2	9.25404435146586e-05	0.273088584511832	0.345	0.297	1
Plpp3	9.42953777607808e-05	0.162075425881568	0.668	0.619	1
Grn	9.87043360886067e-05	-0.259969479617499	0.31	0.368	1
Dusp3	9.97870269281359e-05	0.228466769029576	0.513	0.466	1
Mtdh	0.000102040611898148	0.341886673647052	0.386	0.339	1
Ecscr	0.000108424314421406	-0.244768067661313	0.584	0.63	1
Rpl39	0.000115695788051195	0.105843116515794	0.819	0.785	1
Rftn1	0.00011906743893147	0.344171186651999	0.319	0.27	1
2007-09-01	0.000127714527611282	-0.380810770558053	0.409	0.46	1
Mndal	0.000129581575549775	-0.276258341352829	0.391	0.452	1
Palmd	0.000137711694120099	0.252643155453735	0.423	0.373	1
Ctsz	0.000146256035216292	-0.352299729386462	0.265	0.314	1
Sypl	0.000150218141371956	0.225347417141375	0.536	0.498	1
Gm11808	0.000152529348424307	0.187225644894722	0.565	0.516	1
Esam	0.000155606340527628	0.150035962110525	0.8	0.774	1
Cox6c	0.00016005292721336	-0.15774193316586	0.664	0.718	1
Jund	0.000164602166991154	-0.186185724911727	0.456	0.51	1
S100a16	0.000167789046642116	-0.165177596057019	0.697	0.745	1
Hmgb2	0.000170604531028169	-0.335759741820348	0.225	0.278	1
Uqcc2	0.000173078984023712	-0.324270804832719	0.24	0.292	1
Plod1	0.000175992940226144	0.329064388078564	0.259	0.211	1
Arhgef15	0.000182496857270185	0.237644270787083	0.394	0.344	1
Ifngr1	0.00018768309302115	0.225656900386398	0.534	0.487	1
Srgn	0.00020323570618743	0.165327536494062	0.712	0.664	1
Cd34	0.000210380985383909	0.162891735219749	0.605	0.555	1
Prdx1	0.000219534298878784	-0.133186093370564	0.739	0.772	1
Bnip2	0.000224207295623854	-0.277118432061856	0.301	0.356	1
Mgll	0.000235508816100361	-0.210273526870317	0.81	0.821	1
Myl12b	0.000236991239557518	-0.194135537005398	0.669	0.706	1
Oaz1	0.000248351202477006	-0.156022230902872	0.736	0.756	1
Tmem204	0.00025374036134595	0.290965031553111	0.392	0.347	1
Plin2	0.000263538417900224	0.326300676841624	0.28	0.234	1
Etl4	0.000264412063301456	0.357406718716368	0.254	0.209	1
Ncl	0.000271635523940628	-0.276797625351145	0.263	0.315	1
Tmed10	0.000277664142070029	-0.257544154127558	0.437	0.492	1
Arid5b	0.00027984068419481	0.250049403268173	0.389	0.339	1
Gapdh	0.000286251166010859	-0.259047705212572	0.47	0.523	1
Anxa5	0.000313298783839936	-0.197399374712214	0.652	0.697	1
Mast4	0.00031665001950078	-0.321971193685573	0.243	0.29	1
Pls3	0.000350094257607998	-0.283781886733426	0.435	0.485	1
H3f3b	0.000350366957590736	-0.12580621576536	0.913	0.919	1
Rab10	0.000393845456554086	-0.341973877176947	0.222	0.271	1
Tpm4	0.000396452375802242	-0.174618031709616	0.666	0.717	1
Vasp	0.000426552319549844	0.322518547822046	0.352	0.309	1
Map1lc3a	0.000458720733296017	-0.328408179935914	0.229	0.277	1
Arpc2	0.000482672021026767	-0.191741040899293	0.628	0.656	1
Sptbn1	0.000487670994826262	0.144092282057322	0.732	0.694	1
Psmb9	0.000494334437049785	-0.304623753056472	0.283	0.333	1
Cyb5a	0.000533900606187732	0.244578308917988	0.536	0.494	1
S1pr1	0.000536456137716482	-0.261768998330548	0.365	0.417	1
Rps6	0.000542794990335936	0.100547894771815	0.921	0.914	1
Ube2d2a	0.000554545672293825	-0.199020988854021	0.318	0.372	1
Srp14	0.000578998648293485	-0.240600402206642	0.333	0.389	1
Marcks	0.000601340973640465	0.364044572561632	0.332	0.292	1
Ppib	0.000607853860449572	-0.190186086203204	0.539	0.587	1
Psmd4	0.000664689424107623	-0.239126603142652	0.239	0.29	1
Rap1b	0.000674100278043147	0.197210025363412	0.449	0.404	1
Arpc1b	0.000689742843524771	-0.178465503926844	0.597	0.643	1
Calm2	0.000701929759129496	-0.16271207507016	0.624	0.675	1
Sp100	0.000705788870619699	-0.237751725363363	0.348	0.405	1
Gm42418	0.000706488941290915	-0.165700209193688	0.544	0.597	1
Arl6ip5	0.000745979448972814	-0.236084617730196	0.396	0.448	1
Ifi203	0.00075415393833633	-0.398318568103341	0.36	0.403	1
2004-09-01	0.00079536193985333	0.108964830513645	0.589	0.53	1
Rpl27	0.000858709400881737	0.129832859080853	0.754	0.729	1
Psma2	0.000891593010682208	-0.200393820929243	0.326	0.378	1
Ece1	0.000916143158889335	-0.236468501130786	0.225	0.272	1
Cetn3	0.000958502884036648	-0.352805281190098	0.243	0.286	1
Cox6a1	0.00104891667105379	0.142614013625568	0.795	0.775	1
Akr1a1	0.0010520532729847	-0.214902625813983	0.4	0.455	1
Mef2c	0.00106993833682262	0.207329116868824	0.467	0.428	1
Rpl36	0.00107215978561455	0.112109821654131	0.9	0.9	1
Tma7	0.0011157147825671	-0.20069091422249	0.335	0.392	1
Psma6	0.0011175207707483	-0.264406528453014	0.261	0.309	1
Cdkn1c	0.00115342597780546	0.241668225632501	0.531	0.486	1
Btnl9	0.00146331718279488	-0.321388763794783	0.296	0.338	1
Ndufv3	0.00151831727529527	-0.299220119223691	0.279	0.326	1
Atp6v0b	0.00163134749562705	0.313043211766347	0.397	0.359	1
Fermt2	0.00165055941628737	0.240875094585217	0.439	0.399	1
Ablim3	0.00170745752734739	0.281632162497584	0.264	0.224	1
Ramp2	0.00177310434159399	0.167240723843424	0.727	0.707	1
Ppp1cb	0.00184631197749598	-0.273481152618176	0.273	0.317	1
Arpc3	0.0018743946283661	0.151312000386662	0.651	0.623	1
Cdc42ep3	0.0018913962848247	0.302874465091871	0.289	0.255	1
Neat1	0.00191555370619891	0.289430158819497	0.349	0.304	1
Pdcd10	0.00198929572634474	-0.247374599670088	0.256	0.302	1
Bag1	0.00219676291378694	-0.304312204045579	0.223	0.263	1
Gm10076	0.00230247991196354	0.146144260294466	0.586	0.55	1
Serpinb6a	0.00233886566804376	-0.231959093234636	0.284	0.333	1
Med28	0.00239538590859345	-0.211012969643918	0.362	0.413	1
Unc45b	0.00242860290146148	0.190639384987764	0.462	0.423	1
Rpl10a	0.00255286656764689	0.138317990050988	0.678	0.654	1
Tprgl	0.00258645227835231	0.20021452179054	0.576	0.543	1
Wbp5	0.00261986727654466	-0.252221698162156	0.228	0.271	1
Npm1	0.0026750245187367	-0.150675182729547	0.401	0.456	1
Tubb4b	0.00270475290983084	0.25351003758844	0.439	0.404	1
Slc50a1	0.00274271140935475	0.205019364787114	0.451	0.416	1
H2-T23	0.00290063650688123	-0.231572511473161	0.305	0.351	1
Emc7	0.00293370265731344	0.258956600168196	0.309	0.271	1
Vamp8	0.00302168309519661	-0.196447103711425	0.324	0.369	1
H1f0	0.00311263741552597	-0.164418511158225	0.392	0.439	1
Cdh13	0.00364672321043591	0.305502671167429	0.3	0.266	1
Hspa12b	0.00368764752927609	0.251930156622306	0.327	0.286	1
Gas6	0.00386735509386853	-0.19698032541476	0.529	0.563	1
Reep3	0.00387835508057458	0.283145970813758	0.258	0.221	1
Ppic	0.00391577634047077	0.231876258189041	0.367	0.326	1
Snx3	0.00403623387901626	0.107950503984449	0.554	0.507	1
Arhgef1	0.00408336064543141	-0.130934538890788	0.243	0.288	1
H3f3a	0.00409196729520636	0.114803420871039	0.738	0.715	1
Dpm3	0.00455800579025893	0.241545973319453	0.359	0.324	1
2410015M20Rik	0.0046150417021639	-0.246150416217487	0.245	0.283	1
Aplp2	0.00494733549858687	0.114792935507853	0.761	0.745	1
Shisa5	0.00494843218036137	-0.209074110532581	0.553	0.578	1
Rnaset2a	0.00504772171629484	-0.229191083597425	0.212	0.251	1
Tpr	0.00514904958810546	0.276489151460681	0.299	0.264	1
Atp5b	0.00520253644746731	-0.131755115064809	0.703	0.747	1
Vamp3	0.00528177300326606	0.260597585062307	0.274	0.242	1
AY036118	0.00547697760022609	-0.18851760439355	0.324	0.371	1
Bcap31	0.00566384882613622	-0.173714430176903	0.291	0.34	1
Psmb7	0.00572191440075438	-0.170028701078062	0.21	0.251	1
Rps12-ps3	0.00601286724229171	0.15735478750117	0.507	0.479	1
Ccnd1	0.00605966009444269	0.290668827965125	0.286	0.255	1
Cdc37	0.00608736551132672	-0.174953575130807	0.316	0.359	1
Tpm1	0.00611189780453086	-0.316137921895044	0.284	0.323	1
Ly6c2	0.00617533089691275	-0.277887714188303	0.279	0.316	1
Capn2	0.00624274381629112	-0.172625624103601	0.278	0.318	1
U2af1	0.00630343144645787	-0.255777498382044	0.239	0.278	1
Rpsa	0.00640587727509097	-0.126791206723786	0.576	0.622	1
Bst2	0.00640992403678622	-0.191992072353683	0.635	0.662	1
Luc7l2	0.00644364280823661	-0.22155786365383	0.296	0.345	1
Ier2	0.00652350573599577	-0.2668609863487	0.448	0.489	1
Pdlim1	0.00664235118567592	-0.200117566811989	0.271	0.313	1
Park7	0.00689438599795097	-0.16778461267513	0.419	0.463	1
Art3	0.00728387889808927	0.249195515676549	0.256	0.223	1
Sri	0.00731683808924585	-0.201706107116452	0.461	0.496	1
Pitpnc1	0.00751622414340701	0.197845540439153	0.314	0.278	1
Ctsb	0.00766590270638269	0.202513141212141	0.506	0.477	1
Anxa7	0.00772360021006515	-0.210411614135884	0.213	0.252	1
Cdc42ep2	0.00786273740716557	0.329075289546576	0.279	0.247	1
Kmt2e	0.00789600606438308	0.267301996513717	0.28	0.246	1
Rassf3	0.00789860991518138	-0.323432703702141	0.22	0.255	1
Cd38	0.00794850606426545	0.163925047202196	0.366	0.327	1
Tspan12	0.00839262036533306	0.248039313253342	0.329	0.301	1
Cracr2b	0.00851108205276918	-0.156098532802806	0.344	0.389	1
Uqcrc1	0.00851238913912333	-0.159288714798531	0.314	0.359	1
Pkm	0.00863703458794957	-0.145311137159517	0.398	0.439	1
Cyr61	0.00919889756212616	-0.32943664173818	0.219	0.251	1
Ubl5	0.00944863342859454	0.192169352263601	0.5	0.475	1
Polr2c	0.00950321021073191	-0.192997516434332	0.226	0.266	1
Ceacam1	0.009658415399836	-0.226311547496889	0.274	0.308	1
1810037I17Rik	0.00975231269887502	-0.21118477752613	0.421	0.455	1
Ndufa3	0.0101052961113219	0.15757475727118	0.529	0.502	1
Ube2n	0.0104571777928207	-0.201925057344616	0.224	0.262	1
Adgrg1	0.0109184632882648	0.250891825125545	0.275	0.242	1
Fam32a	0.0112854294595347	-0.233530492376265	0.234	0.272	1
Rhob	0.0113886759838038	0.154581199662664	0.38	0.35	1
Txn1	0.0118358026458059	-0.148453524505578	0.466	0.5	1
Psmb10	0.0131797140760846	-0.256323147795748	0.351	0.39	1
Bag5	0.0133002511486377	0.209720227142744	0.284	0.253	1
Atp6ap1	0.0133188678635269	-0.126859040894505	0.278	0.318	1
Sqstm1	0.0136270634583878	-0.186398929490569	0.243	0.279	1
Vamp5	0.0138879218208384	-0.247719936260883	0.245	0.281	1
Rap1a	0.0142652993395483	0.181315753310022	0.499	0.481	1
Mat2b	0.0144799672089296	-0.318150934170236	0.24	0.273	1
Bax	0.0148184313895159	-0.222512570310319	0.33	0.359	1
Hnrnpf	0.0159569267848823	-0.111161160576914	0.688	0.71	1
Rassf9	0.0160942670635017	0.293946197915763	0.256	0.228	1
Tmem50a	0.0162058431196607	0.178605398885253	0.584	0.563	1
Txndc17	0.016570991707595	-0.216079305803918	0.269	0.304	1
Rtn3	0.0170229332461815	0.191389603309405	0.341	0.311	1
Rhoa	0.0171013189964223	-0.119311556902152	0.653	0.677	1
Ndrg1	0.017721943946414	-0.225794600483984	0.337	0.372	1
Rsrp1	0.017766721802955	0.12095062548394	0.758	0.74	1
Gna11	0.0177902326723571	-0.19529986184457	0.308	0.339	1
Csnk1a1	0.0180512513839973	-0.150246133515395	0.311	0.35	1
Spop	0.0187253601432592	-0.176345525801574	0.311	0.346	1
Dhrs7	0.0191553789217265	-0.163014672732804	0.24	0.277	1
Sod1	0.0193138911661262	-0.14358555086408	0.292	0.328	1
Ghitm	0.0195775497737274	-0.178285329099117	0.239	0.277	1
Chmp2a	0.0201650974017256	-0.144328326741107	0.464	0.497	1
Psmb3	0.0205385545030692	-0.124867351277968	0.419	0.455	1
Rheb	0.0209143440266403	0.168161018798869	0.412	0.387	1
Arpp19	0.0210617017253821	-0.141370198751305	0.36	0.402	1
Sh3bgrl	0.0211736829418167	0.219881039417394	0.263	0.235	1
Tuba1a	0.02125743818124	0.144614600120827	0.605	0.581	1
Psma7	0.0213580785470973	-0.139711810020065	0.54	0.569	1
Ptms	0.0236333600348199	-0.231524414750436	0.392	0.415	1
Tmod3	0.0242895240999837	-0.27244512222685	0.333	0.362	1
Cltb	0.0245186110135956	-0.180095953647103	0.442	0.472	1
Npdc1	0.0254980540820917	-0.140934549177543	0.241	0.274	1
Arf6	0.0255025459680277	0.168771316370136	0.289	0.261	1
Timm13	0.0263315450792009	-0.177896679322219	0.26	0.291	1
Gpx1	0.0265034785049705	-0.199117806570203	0.375	0.407	1
Xist	0.0271092861707691	0.107638132344403	0.674	0.654	1
Ccser2	0.027491614069862	-0.227925509923914	0.221	0.251	1
Pomp	0.027519625646444	0.166791629435415	0.412	0.39	1
Ddrgk1	0.0292288630628381	0.257048484297598	0.304	0.282	1
Abcg2	0.0297457545219195	0.180518609442653	0.39	0.363	1
Pea15a	0.0299127781486358	0.109253785607257	0.468	0.442	1
Adgrf5	0.0300776266655915	-0.143788377004908	0.391	0.427	1
Ndel1	0.0307165311314479	0.148116045155484	0.34	0.309	1
H2-K1	0.0314522056765487	-0.101311840725739	0.748	0.766	1
Akap2	0.0315710084338224	0.1794555383056	0.279	0.253	1
Myadm	0.0326847889941607	0.288775143331736	0.317	0.293	1
Eif5a	0.0327038130265025	-0.10188892368368	0.53	0.563	1
Taldo1	0.0329968786690808	-0.176087426236788	0.298	0.331	1
Atp6v1f	0.033642740115068	-0.164968696672637	0.354	0.381	1
Pcbp2	0.0357393338489416	0.163449997119277	0.497	0.477	1
Eif4g2	0.0371918061019674	-0.149579439177467	0.349	0.381	1
Plscr4	0.0373435396583075	-0.140019779298264	0.259	0.292	1
Rab11b	0.0377477418141551	-0.15057774662196	0.367	0.4	1
Eva1b	0.0383268231222283	0.229061859642978	0.374	0.352	1
Nedd4	0.0384665514125989	-0.154485636690113	0.266	0.298	1
Pink1	0.038569240358288	-0.189849782620438	0.261	0.292	1
Tcn2	0.0387556365469848	0.273065809269281	0.252	0.231	1
Junb	0.0394660211637359	-0.245108530249946	0.351	0.376	1
Atp5g3	0.0395859923796405	-0.157133904651246	0.229	0.258	1
Yipf4	0.0404906261788957	0.187583947334617	0.331	0.306	1
Wasf2	0.0409475272850679	0.189782094377013	0.414	0.391	1
Fez2	0.04111682316254	0.156493776513839	0.41	0.39	1
Rapgef3	0.0420338764159178	0.30395516302252	0.259	0.236	1
Mrpl52	0.0421359684136802	-0.111215824760929	0.235	0.265	1
Tcf25	0.04220395350607	-0.183538314452694	0.244	0.271	1
Gltscr2	0.0425572224484175	0.11324352277905	0.576	0.557	1
Eif3m	0.043142207781519	-0.165886983341216	0.252	0.283	1
Ube2d3	0.0438154508741485	-0.114194055706571	0.513	0.551	1
Serinc3	0.0444698748312637	-0.138243081040879	0.577	0.597	1
Eif3e	0.0473772310559486	0.124522361017993	0.431	0.413	1
Actr3	0.0506954886460463	0.184278908137011	0.317	0.293	1
mt-Nd2	0.0530919581095903	0.120879001719221	0.705	0.695	1
Tbca	0.0539251357303133	-0.132341897839124	0.362	0.397	1
Itgb1	0.0593050432039146	0.135545411988423	0.541	0.529	1
Ap2s1	0.0593388303997809	-0.171210436553353	0.232	0.26	1
Atp5g1	0.059698783111492	-0.107437331038146	0.334	0.366	1
Ranbp1	0.0597730911823014	-0.120739457918211	0.33	0.364	1
Tpm3	0.0620351198444545	-0.13878878585977	0.544	0.57	1
Eif4a2	0.0654862687735203	0.122733413050566	0.547	0.521	1
Ostf1	0.0673509312880188	0.102009710108187	0.554	0.526	1
Ctsd	0.0680880532530541	-0.188233725172927	0.352	0.374	1
Ost4	0.0681627327749565	-0.111574505962104	0.435	0.471	1
S100a1	0.0695684231759317	-0.131894901050306	0.367	0.401	1
Chmp5	0.0701460102194274	-0.127798397722066	0.341	0.376	1
Atp5a1	0.0720800066329547	-0.101216020745967	0.433	0.465	1
Lrrc8c	0.0723757869558447	-0.170035560310338	0.236	0.261	1
Psma1	0.0725003225130952	-0.107292813879383	0.328	0.357	1
Ppp1r11	0.0762677039009755	-0.145555029659632	0.248	0.275	1
Stub1	0.0763912093348597	-0.167581074465775	0.254	0.281	1
Pltp	0.0764997023591263	-0.213435883330109	0.31	0.33	1
Anapc5	0.0773594571111091	-0.174390916954416	0.295	0.321	1
Rnf130	0.0775584543477165	0.209892173664042	0.296	0.277	1
Ndufc2	0.0783218533999203	0.120297844592476	0.469	0.456	1
Map7d1	0.0783547206871948	-0.157227597293294	0.257	0.283	1
Ginm1	0.0785328656992328	-0.154084542434708	0.242	0.268	1
Ndufb10	0.0794324913033634	-0.110011992360999	0.368	0.393	1
Bub3	0.0805070281240909	-0.1423658781524	0.242	0.267	1
Bcam	0.0809897531436445	-0.167191670851297	0.504	0.527	1
Vdac3	0.0854575174743621	-0.152719240694622	0.31	0.335	1
Triobp	0.0881411060730672	0.196360638089352	0.285	0.268	1
Pnisr	0.090156180910352	0.20532624901923	0.278	0.26	1
Ywhaq	0.0907440495819997	-0.110253669442363	0.578	0.602	1
Ndufa5	0.0919351986324137	-0.1288971599498	0.336	0.36	1
H2afz	0.0961316039559774	-0.104031917071011	0.402	0.432	1
Zfand5	0.0962988043078615	0.10383676487928	0.281	0.26	1
Ube2s	0.0972588040093601	-0.152221327858181	0.247	0.271	1
2002-03-01	0.0974477564238164	-0.121450801447628	0.252	0.277	1
Atp5k	0.100685986315873	-0.117635349714908	0.393	0.419	1
Pnkd	0.101462138726922	0.19115471982631	0.322	0.309	1
Ywhah	0.107461989075503	-0.128033989673937	0.443	0.467	1
Pcbp1	0.117026873301844	0.120340363117589	0.341	0.324	1
Ran	0.117516765888532	-0.114874732540426	0.3	0.325	1
Psmd8	0.119116230469539	-0.164748473255355	0.243	0.264	1
Stx12	0.124919928482291	0.13027480240207	0.319	0.301	1
Hpcal1	0.126652003969812	0.142768026871433	0.331	0.314	1
D8Ertd738e	0.126950401058573	0.111587349874291	0.493	0.482	1
Nol7	0.130033718891685	-0.131880744766452	0.28	0.301	1
Ier3ip1	0.130437407115011	0.162824423735028	0.334	0.317	1
H2-Q4	0.140534048417328	-0.149302738764297	0.285	0.305	1
Tmem14c	0.144006898895686	0.258184054195784	0.274	0.262	1
Uba52	0.144871592743379	0.112893128708109	0.428	0.416	1
Psmb6	0.145496360539595	-0.133939657823219	0.413	0.435	1
Ewsr1	0.147731180695649	-0.144060431978984	0.274	0.298	1
Slc25a3	0.148302092327698	-0.140455500472734	0.356	0.381	1
Gemin7	0.15056420119509	-0.15436161094349	0.242	0.263	1
Mrps24	0.151414083383574	-0.133180148104868	0.282	0.305	1
Polr2e	0.152176920188878	0.131485238794721	0.333	0.32	1
Jun	0.16400220815892	-0.14935719243215	0.437	0.462	1
Sdf4	0.165312599296132	-0.164673772784427	0.302	0.322	1
Lipe	0.16635793636396	0.111670348882978	0.278	0.258	1
Emg1	0.167081503230433	0.161644493783391	0.268	0.254	1
Hnrnpl	0.168957489369333	0.158036580432254	0.259	0.243	1
Mtch1	0.16943038313362	-0.101126181109747	0.233	0.253	1
Hsp90b1	0.170862368430034	-0.107720043387156	0.423	0.446	1
Cd59a	0.170989081898546	-0.108208527491685	0.297	0.318	1
Oat	0.171455598736676	-0.126026774689585	0.231	0.252	1
Srsf5	0.184834216935436	0.104359620537865	0.5	0.491	1
Ssr2	0.188833221461972	0.145937091480973	0.268	0.254	1
Wnk1	0.189459750581488	0.197703320944385	0.262	0.249	1
Tubb5	0.210004557242246	-0.102410518112539	0.53	0.551	1
Ahnak	0.215528220418111	-0.136416142633413	0.366	0.387	1
Snrpg	0.217420900606918	0.116595615216888	0.462	0.46	1
Ilk	0.227522219841898	0.162831706175036	0.335	0.325	1
Cox7b	0.232320486567453	0.144975949343517	0.291	0.279	1
Arglu1	0.234357567424439	0.103794527117958	0.323	0.309	1
Snrpd2	0.240602903658568	-0.110638065203123	0.311	0.327	1
Klf3	0.243342243974617	-0.113567541867484	0.298	0.312	1
Cnn2	0.245309708831754	0.123772747772662	0.253	0.243	1
Tram1	0.246303349780335	0.137114945927854	0.258	0.246	1
2700060E02Rik	0.247689450540509	0.103495555719554	0.354	0.345	1
Ssb	0.251803516994025	-0.109563209523922	0.29	0.309	1
Smim11	0.257210485331067	0.137789607138624	0.254	0.243	1
Il10rb	0.257915497119491	-0.108807649713006	0.34	0.358	1
Uqcc3	0.267013466607099	0.166828351543427	0.265	0.257	1
Atpif1	0.267801835573894	-0.123074040425567	0.316	0.334	1
Srrm2	0.275206868185245	0.133331612129709	0.388	0.38	1
Polr2m	0.279259641813771	-0.113484092894098	0.309	0.325	1
Sft2d1	0.283088152962271	0.147725126817331	0.307	0.299	1
Ndufs8	0.287475616801837	0.103153272178949	0.276	0.264	1
Hmg20b	0.30222999775249	0.143756550676589	0.298	0.288	1
Arf4	0.307114437250397	0.10338013805689	0.306	0.297	1
Dram2	0.31837639063752	0.101234655280534	0.38	0.368	1
Tax1bp3	0.321426185981433	0.110881279307425	0.345	0.333	1
Spr	0.323640837475427	0.136180170584501	0.253	0.246	1
Cycs	0.336005576171103	0.11361359599179	0.306	0.294	1
Srsf7	0.365895458447287	0.115062246958662	0.254	0.246	1
Paip2	0.368922710426201	-0.114760601328571	0.363	0.377	1
Thbd	0.37686802963445	-0.115942090053403	0.361	0.373	1
Arpc4	0.398415063243044	0.10938602805149	0.329	0.319	1
Saraf	0.408957638138858	0.102253652836968	0.364	0.359	1
Tubb2a	0.448126198543763	-0.100208997267804	0.31	0.321	1
Tnfaip1	0.449810540752882	0.127483261468913	0.345	0.342	1
Degs1	0.454466759973521	0.136770938017478	0.258	0.252	1
Tspan4	0.468647305471648	0.120331918342673	0.325	0.324	1
Cald1	0.471597121614577	-0.197996625420694	0.348	0.355	1
Hnrnpm	0.505829863773776	0.110979348253503	0.295	0.29	1
Rpl13-ps3	0.508153532121237	0.100076463992532	0.311	0.31	1
Vdac2	0.521543765802675	0.141391050911589	0.328	0.329	1
Dstn	0.522257134295339	-0.163392550501387	0.37	0.383	1
Arpc1a	0.52533283748536	-0.113620137562201	0.308	0.316	1
Smim10l1	0.542894674701017	0.16680535784507	0.278	0.277	1
Cd9	0.608589295612886	-0.227704109033787	0.6	0.566	1
Mif	0.649736933472875	0.124328119950886	0.288	0.288	1
Maf1	0.657903106808772	0.127617176863316	0.251	0.251	1
Sfpq	0.6663383045529	0.141173554327694	0.26	0.26	1
Rer1	0.695013717532252	0.113401674549589	0.314	0.312	1
Ncor1	0.758353060644375	0.14895884707362	0.266	0.269	1
Mbnl2	0.81521844698782	0.100719072680401	0.315	0.32	1
Polr2f	0.825763355193965	0.13809439133923	0.246	0.25	1

## Sheet: ArterialEC_cluster1.markers
	p_val	avg_log2FC	pct.1	pct.2	p_val_adj
Aqp1	0	-3.79676770063492	0.155	0.841	0
Tm4sf1	1.38459059762278e-236	1.32014721977664	0.95	0.84	1.85493602363524e-232
Aplnr	6.07021251716607e-215	-3.24814098012015	0.092	0.611	8.13226370924738e-211
Glul	8.15302446955867e-195	2.79451935136421	0.59	0.18	1.09226068818677e-190
Rbp7	2.9475811263562e-191	2.0367284616501	0.752	0.363	3.9488744349794e-187
Tmsb10	5.55115771453624e-166	-1.59925373821987	0.44	0.791	7.4368859901642e-162
Hey1	2.08523056725919e-151	3.25958479902158	0.37	0.058	2.79358339095714e-147
Fbln5	1.27432575739624e-146	4.51630006927719	0.289	0.022	1.70721421718375e-142
Alpl	1.31282965377314e-144	2.59802681209373	0.426	0.093	1.75879788715987e-140
Stmn2	7.19691669730306e-134	2.11592836486613	0.535	0.187	9.64170929937691e-130
Alox12	4.55836187651007e-125	3.58400382905009	0.275	0.029	6.10683740596054e-121
Id1	1.14352253419451e-110	1.05635512525436	0.849	0.645	1.53197713906039e-106
Trp53i11	1.48571969048976e-110	-2.50625315776768	0.078	0.419	1.99041866934913e-106
Crip1	2.05727597648549e-104	0.729296066330628	0.946	0.859	2.75613262569761e-100
Car8	1.72738863424694e-102	-2.09565078831126	0.121	0.452	2.31418255330063e-98
Fabp4	1.95229651878831e-95	-0.448863293785015	1	0.996	2.6154916462207e-91
Tmsb4x	6.04507783871913e-94	-0.388795154987033	0.999	1	8.09859078053202e-90
Sox17	1.01739096376713e-88	1.82683893810603	0.471	0.199	1.36299867415882e-84
Timp4	9.54634244518425e-87	-1.95507257948752	0.155	0.461	1.27892349738133e-82
Cxcl12	1.35809352544203e-85	1.07018714389356	0.85	0.693	1.81943789603468e-81
Ly6c1	4.22386338676627e-76	0.471511881019274	0.992	0.964	5.65870977925077e-72
Vegfc	1.84292163770948e-72	2.067778368776	0.329	0.11	2.46896211803939e-68
Sox18	1.17135732316498e-69	0.955593425386137	0.766	0.603	1.56926740584412e-65
Amd1	2.09919933632834e-67	2.56802510580744	0.276	0.083	2.81229735087907e-63
Fabp5	1.70610704045486e-66	-0.999058552171052	0.49	0.727	2.28567160209737e-62
S100a6	3.24870501883064e-66	1.70940374041652	0.42	0.192	4.35229011372741e-62
Slc6a6	2.06489130588186e-65	1.14832007648481	0.636	0.409	2.76633488248992e-61
Tsc22d1	4.37455807833285e-65	0.964088273366965	0.747	0.563	5.86059545754252e-61
Eng	7.79857685052662e-64	0.758691923953701	0.848	0.75	1.04477534066505e-59
Sox4	3.57962495299685e-59	-2.47556461316857	0.054	0.264	4.79562354952988e-55
Gnas	1.61328353848112e-58	0.461242767332856	0.96	0.928	2.16131595650316e-54
Mgll	3.24287333025798e-57	0.666494913090837	0.869	0.788	4.34447740054662e-53
Tm6sf1	1.85694694742708e-56	1.85348483880192	0.282	0.098	2.48775182546806e-52
Id3	2.09719137103591e-53	0.602569276884131	0.893	0.792	2.8096072797768e-49
Itm2b	4.35848624328658e-51	0.35074044683576	0.984	0.987	5.83906402013103e-47
Car4	1.84476256727245e-50	-1.04043637674457	0.262	0.513	2.47142841137491e-46
Oaz2	1.31170185397998e-49	0.993611940812267	0.629	0.456	1.75728697377698e-45
Tshz2	2.56794181237384e-49	-1.4075379731494	0.162	0.388	3.44027164603724e-45
Plscr2	7.16783162142076e-49	1.21111015858975	0.476	0.277	9.6027440232174e-45
Fxyd6	1.20137596901079e-48	-1.59184162214513	0.11	0.318	1.60948338568375e-44
C1qtnf9	1.56462028799147e-47	-0.836411341342223	0.529	0.711	2.09612179982218e-43
Sdpr	1.34431872840327e-45	-0.511241680037826	0.855	0.924	1.80098380044186e-41
Trim47	2.11101209204008e-45	1.15602055495588	0.474	0.282	2.82812289970609e-41
Msx1	4.64709565057018e-45	1.76499663443902	0.253	0.095	6.22571404306887e-41
Stmn1	5.69051648957259e-45	1.35453915265651	0.378	0.192	7.6235849410804e-41
Fmo1	3.0894322717977e-44	-1.41695888211858	0.15	0.356	4.13891241452738e-40
Gpihbp1	4.54722375655938e-44	-0.544315275861014	0.829	0.912	6.0919156666626e-40
Aqp7	1.07861085164851e-43	0.672545239547169	0.792	0.645	1.44501495795351e-39
Slc26a10	3.26715622429154e-43	0.877623551335653	0.559	0.362	4.37700919368338e-39
Cd9	2.02411064177467e-41	-0.947494652555942	0.459	0.645	2.71170102678552e-37
Plscr1	4.39529851930019e-41	1.23318960676864	0.369	0.19	5.88838142630647e-37
Ly6a	3.46869423659634e-39	0.3757486605043	0.977	0.933	4.64700966876811e-35
Mecom	7.14792453354871e-39	1.31269741625026	0.384	0.218	9.57607449759521e-35
Ly6e	9.23984878538123e-39	0.379913093308124	0.966	0.955	1.23786254177752e-34
Igfbp3	1.23077375459231e-38	1.15810047947109	0.469	0.288	1.64886759902732e-34
Tsnax	4.1466958603515e-38	-1.340006013799	0.15	0.338	5.55532844411291e-34
Pcp4l1	5.53395748955241e-38	1.312204676895	0.312	0.149	7.41384284875337e-34
Fbln2	1.16878866400042e-37	1.27475521448629	0.371	0.203	1.56582617316136e-33
Ebf1	3.27559634154671e-37	0.864621847641051	0.6	0.442	4.38831641877013e-33
Gngt2	6.7046041467896e-36	-0.819308884151452	0.347	0.543	8.98215817545403e-32
Fxyd5	1.15791091660296e-35	1.26063067156377	0.378	0.214	1.55125325497299e-31
Fcgrt	3.52253548043529e-35	-1.00580129627934	0.263	0.46	4.71914078313916e-31
Gng11	1.58011817789326e-34	-0.41940435300318	0.879	0.93	2.1168843229236e-30
Pdgfd	5.7370114677291e-34	1.21820425231989	0.342	0.184	7.68587426331667e-30
Rcsd1	7.11415337096648e-34	-1.4005199639199	0.11	0.276	9.53083127108379e-30
Mapk3	8.91779374350994e-34	0.749725137695152	0.632	0.499	1.19471682781803e-29
Plat	9.70460555205423e-34	1.29240833152969	0.32	0.168	1.3001260058087e-29
Cd81	1.3894681995281e-33	0.298739325166446	0.983	0.981	1.8614705469078e-29
Rpl39	1.45842627676335e-32	-0.450907747120755	0.723	0.842	1.95385368297987e-28
Plpp1	1.46460745116348e-32	-0.656987893058613	0.403	0.612	1.96213460232372e-28
Pde2a	3.69236513443633e-32	-1.04867608798581	0.175	0.354	4.94666157060435e-28
Fscn1	2.51055663681913e-31	-0.9540957716634	0.284	0.466	3.36339272634659e-27
Btnl9	9.74689990984568e-31	0.978788346772291	0.426	0.262	1.30579218092203e-26
Acvrl1	1.46025129664132e-30	0.877359873084216	0.505	0.354	1.95629866211038e-26
Pdzd2	5.6611823287019e-30	-1.10492522419694	0.167	0.334	7.58428596576194e-26
Sepp1	5.89609615440913e-30	-0.457208043175048	0.754	0.848	7.89900001806191e-26
8430408G22Rik	1.41779047317021e-29	0.997091265155791	0.521	0.376	1.89941389690613e-25
Sh3bp5	2.23193803479309e-29	-1.27334509385769	0.119	0.274	2.9901273852123e-25
Klk8	9.62444061271962e-29	-1.26601267367368	0.11	0.259	1.28938630888605e-24
Actb	1.1288930755746e-28	-0.603555516569141	0.894	0.948	1.51237805334729e-24
Rpl13	5.43216755306306e-28	-0.249824806504217	0.964	0.976	7.27747487083858e-24
Lpl	8.09676120279718e-28	-0.737898987721082	0.303	0.484	1.08472309833874e-23
Plk2	8.52296101727164e-27	0.938412311445137	0.51	0.385	1.14182108748388e-22
Cyp4b1	1.50691243816711e-26	-0.758015304918454	0.33	0.504	2.01881059341248e-22
Prdx4	1.71844692235456e-26	1.03811639089579	0.331	0.194	2.30220334187841e-22
Mpzl1	1.96276705754111e-25	1.07695859339529	0.331	0.198	2.62951902698783e-21
Ltbp4	2.03281393976407e-25	0.78440581642945	0.519	0.394	2.72336083510192e-21
Dusp1	3.33094487521265e-24	0.628626299497565	0.712	0.626	4.46246684932239e-20
Dok4	6.95814449659314e-24	-1.10780512491557	0.122	0.258	9.32182618208583e-20
Rpl37a	9.51376733184219e-24	-0.219668701044411	0.967	0.978	1.2745594094469e-19
Slc28a2	1.00436919095934e-23	-0.829326709428558	0.239	0.396	1.34555340512822e-19
Kank3	1.46014743021713e-23	-0.519585902255157	0.533	0.681	1.95615951226189e-19
Crip2	1.7079701590942e-23	0.352571740071896	0.894	0.849	2.2881676221385e-19
Socs2	2.02076041126933e-23	0.994663760296275	0.359	0.234	2.70721272297752e-19
Hist1h2bc	1.00540544017548e-22	0.802007419463868	0.45	0.318	1.34694166820309e-18
Klf2	1.16323224816356e-22	0.423881305501557	0.863	0.806	1.55838224286472e-18
Nck1	1.49645800143009e-22	0.655754104370131	0.569	0.456	2.0048047845159e-18
Ppp1r2	6.58683974532944e-22	-0.51587532867289	0.465	0.615	8.82438920681785e-18
Smpdl3a	3.6534460210228e-21	0.707111811949152	0.509	0.392	4.89452163436424e-17
Jam3	2.47839352409112e-20	-0.868047784384718	0.159	0.292	3.32030380422487e-16
H2-D1	2.48337687128519e-20	0.240345670817852	0.967	0.964	3.32697999446077e-16
Xdh	3.72548038875194e-20	-0.876786414120299	0.143	0.274	4.99102607681098e-16
Ets2	5.81445028079852e-20	-0.713603053837579	0.261	0.412	7.78961904118577e-16
Rgs3	9.30646370979048e-20	0.899771708169589	0.335	0.214	1.24678694320063e-15
Rps14	1.69340463808042e-19	-0.19623766458505	0.973	0.984	2.26865419363634e-15
Eef1a1	2.08347691791459e-19	-0.23614376283748	0.932	0.958	2.79123402693018e-15
Fkbp1a	2.32182700448769e-19	-0.395478282559256	0.714	0.8	3.11055163791215e-15
Myl12b	2.98386212798556e-19	0.45814143958115	0.725	0.67	3.99748009286225e-15
Anp32a	5.47317007716028e-19	0.488731313582764	0.705	0.633	7.33240595237162e-15
Ndufa8	5.96187366069347e-19	-0.55478780916257	0.426	0.565	7.98712214323104e-15
Calm1	6.7640830739035e-19	0.251467278145294	0.952	0.936	9.06184209410852e-15
Bsg	8.57194418200539e-19	0.649258490170241	0.719	0.686	1.14838336206326e-14
St6galnac3	1.45011015899524e-18	1.01533506930448	0.25	0.145	1.94271258000593e-14
Mfge8	2.71871960026125e-18	0.568041682984016	0.534	0.421	3.64226864846999e-14
Ypel3	3.26814126049621e-18	0.599738214250353	0.569	0.466	4.37832884668677e-14
Igfbp7	4.2679849694717e-18	0.323952411542359	0.934	0.915	5.71781946360123e-14
Clec14a	4.66658988674215e-18	0.731052500112359	0.46	0.353	6.25183047126846e-14
S100a11	7.35766214529088e-18	0.453547303902648	0.687	0.606	9.85705997604619e-14
Rps5	9.14824191023346e-18	-0.238820882375256	0.913	0.941	1.22558996871398e-13
Rpl31	4.32975946706583e-17	-0.283616556738536	0.771	0.844	5.80057875802809e-13
Tmem123	4.73458265789159e-17	-0.60118439812787	0.277	0.419	6.34292038677736e-13
Actn4	9.01456570283338e-17	0.645542299631852	0.467	0.362	1.20768136720859e-12
Rps28	1.03313934931e-16	-0.246169638370097	0.845	0.895	1.38409678627061e-12
Rps15a	1.29732653679227e-16	-0.297568263918448	0.822	0.875	1.7380283613406e-12
Actg1	4.50358925704306e-16	-0.287329850982577	0.894	0.92	6.03345852766059e-12
B2m	4.7773550951585e-16	-0.244873841982108	0.974	0.979	6.40022262098384e-12
Cd36	5.43609455072102e-16	-0.205662464009619	0.971	0.975	7.28273586960095e-12
Pecam1	6.914363425157e-16	0.373549895565101	0.773	0.725	9.26317268068284e-12
Tpst2	1.02537003084473e-15	-0.65612494627919	0.21	0.339	1.37368823032268e-11
Rhoc	1.5438154900754e-15	-0.637077555099757	0.36	0.489	2.06824961205401e-11
Rpl10a	2.49482674069358e-15	-0.377145983274136	0.598	0.7	3.3423193845072e-11
Ptrf	4.63766371262642e-15	-0.344710065577135	0.565	0.68	6.21307807580561e-11
Gja1	5.08213682361557e-15	0.698841052318038	0.368	0.265	6.80853870259778e-11
Serpinh1	5.93211272599486e-15	-0.454789853205471	0.498	0.621	7.94725141901532e-11
Sh2d3c	6.79548221292625e-15	-0.708239283491591	0.148	0.26	9.10390752065729e-11
Epas1	8.29107171126395e-15	0.733053024082276	0.467	0.386	1.11075487715803e-10
S1pr1	8.72391031137515e-15	0.619949941628064	0.461	0.358	1.16874226441493e-10
Rpl18a	1.68958436375453e-14	-0.17918516003403	0.965	0.976	2.26353617212195e-10
Rpl14	2.23598295520608e-14	-0.225575988836161	0.876	0.912	2.99554636508959e-10
Kcna5	2.42089146458578e-14	-0.618965142215282	0.191	0.309	3.24326829510557e-10
Gimap6	2.49764748806415e-14	-0.391965183985787	0.589	0.694	3.34609833975955e-10
Ubb	2.72760775784618e-14	0.153689662153112	0.994	0.989	3.65417611318652e-10
Tpst1	3.09900130976811e-14	0.699988994303044	0.354	0.255	4.15173205469633e-10
Tspan15	3.90517972944217e-14	-0.796059920291402	0.154	0.259	5.23176928353367e-10
Slc9a3r2	4.24189372020176e-14	0.298651908657296	0.831	0.799	5.68286501695429e-10
Rpl23a	4.44624170898847e-14	-0.199429008245549	0.914	0.938	5.95663001753185e-10
Flt1	4.73085427721987e-14	0.48779107768038	0.613	0.537	6.33792547519146e-10
Rps24	5.12707304766767e-14	-0.239520282283503	0.833	0.871	6.86873976196038e-10
Rpl35	6.25395627365467e-14	-0.198912297962539	0.819	0.882	8.37842521981516e-10
Rps18	6.75005760814571e-14	-0.205571958458846	0.922	0.946	9.04305217763281e-10
Rpl37	6.75785305366634e-14	-0.172704207794625	0.928	0.954	9.0534957359968e-10
Rps29	8.43231248325519e-14	-0.130867660125263	0.987	0.988	1.1296769033817e-09
Rplp0	9.13670972897041e-14	-0.253417445349523	0.855	0.894	1.22404500239017e-09
Meox2	1.55387548963917e-13	-0.652381452111818	0.231	0.344	2.08172699346959e-09
Pls3	2.27105679095876e-13	0.526372507557074	0.52	0.432	3.04253478284745e-09
Rpl35a	2.50874149747823e-13	-0.167511836477836	0.909	0.938	3.36096098417159e-09
Smco4	2.82251584472079e-13	-0.432490220774642	0.529	0.627	3.78132447717245e-09
Fam43a	2.85520406683476e-13	-0.411349665282642	0.39	0.513	3.82511688833853e-09
mt-Atp6	2.97766336066514e-13	-0.189276762845585	0.99	0.995	3.98917560428308e-09
Cd200	4.28039563161456e-13	-0.289439962642012	0.792	0.864	5.73444602767403e-09
Rps27a	4.49921306392484e-13	-0.206352080112137	0.872	0.904	6.02759574174011e-09
Lmcd1	7.21523144304505e-13	-0.756965789102507	0.172	0.273	9.66624556424745e-09
Tinagl1	9.8062341706267e-13	0.481697158324084	0.567	0.484	1.31374119183886e-08
Rpl23	9.89252164744525e-13	-0.240710653294815	0.803	0.867	1.32530112510824e-08
Rps6	1.94187455877925e-12	-0.199811881805683	0.9	0.926	2.60152934639657e-08
Rps19	2.51607084249545e-12	-0.16207277036283	0.966	0.973	3.37078010769115e-08
Rpl41	2.75425717048436e-12	-0.115598417548437	0.981	0.988	3.6898783312979e-08
S100a16	5.89112687549989e-12	0.334021909604619	0.75	0.709	7.8923426751072e-08
Tapbp	7.29577318489172e-12	0.501112511405893	0.527	0.451	9.77414733579944e-08
Gata2	1.24602493143397e-11	0.809987829430648	0.281	0.197	1.66929960064209e-07
Adgrl4	1.32696094573595e-11	-0.44914592520865	0.4	0.512	1.77772957900246e-07
Rpl21	1.38981176458979e-11	-0.197081260288204	0.872	0.911	1.86193082102095e-07
Osbpl9	1.58676365077224e-11	0.728212848732014	0.319	0.24	2.12578726293957e-07
Dhrs3	2.36807476315625e-11	-0.387927418338413	0.456	0.561	3.17250976020043e-07
Jam2	2.96756897914512e-11	-0.361166729012668	0.522	0.629	3.97565216136071e-07
Ctnnbip1	2.98274442149902e-11	-0.34006776799434	0.359	0.473	3.99598270148224e-07
Rpl9	3.4731246498351e-11	-0.177175662786338	0.88	0.92	4.65294509338409e-07
Lamp2	4.05667850022944e-11	-0.536105155791018	0.231	0.332	5.43473218675738e-07
Hmgb1	4.20055786882235e-11	-0.223460715967248	0.783	0.851	5.62748737686131e-07
Ctla2a	4.30829878174615e-11	-0.424143642078187	0.336	0.45	5.77182787790532e-07
Rpl10	5.35183368744676e-11	-0.23192868904145	0.787	0.843	7.16985159107242e-07
Cdkn1c	5.64549566374673e-11	0.305050405288457	0.565	0.476	7.56327054072149e-07
Rps15	5.97975107744594e-11	-0.1855703092903	0.868	0.9	8.01107251845432e-07
Fli1	6.4787260059018e-11	-0.475450235596223	0.327	0.432	8.67954923010665e-07
Sh3bgrl	6.55429152708575e-11	-0.557458269061896	0.185	0.281	8.78078435883678e-07
Arhgap18	7.30497702906487e-11	-0.5669622181888	0.203	0.301	9.7864777258382e-07
Rpl34	1.19709716557048e-10	-0.198009512010976	0.853	0.891	1.60375107271478e-06
Sat1	1.26663732364547e-10	0.820289383142833	0.309	0.23	1.69691402248783e-06
Ly6c2	1.86918425054876e-10	0.659796147197917	0.351	0.272	2.50414614046017e-06
Rps17	1.95520999440885e-10	-0.208761778275555	0.799	0.85	2.61939482950953e-06
Rpl12	2.38938507077897e-10	-0.321821439320252	0.359	0.473	3.20105917932258e-06
Btg1	2.67839303164678e-10	0.485833742832929	0.495	0.421	3.58824314449719e-06
Xist	2.7859571130652e-10	-0.327855750253807	0.606	0.692	3.73234674437345e-06
Rps23	2.97803894160471e-10	-0.145795689649018	0.962	0.964	3.98967877006782e-06
Zfp36l1	3.27307583134999e-10	-0.420340831681195	0.382	0.491	4.38493969125959e-06
Rpl28	4.01084984105138e-10	-0.232488003737098	0.684	0.763	5.37333553205653e-06
Lpar6	5.9113956780594e-10	0.428705811369907	0.406	0.321	7.91949678989618e-06
Rpl23a-ps3	6.25669263255318e-10	-0.215476577507027	0.807	0.852	8.3820911198315e-06
Gm2000	6.88459824167756e-10	-0.191875785932462	0.694	0.77	9.22329626437543e-06
Rhob	8.9767271827978e-10	-0.478563111439198	0.301	0.396	1.20261214067942e-05
Mtdh	9.45014981408975e-10	-0.466265932696003	0.294	0.395	1.2660365705936e-05
Rpl27	9.65375898729582e-10	-0.240195428481187	0.68	0.772	1.29331409152802e-05
Rps12	1.10285529745951e-09	-0.212920729398983	0.631	0.721	1.47749524200651e-05
Rpl22	1.28945273495031e-09	-0.286927544223977	0.512	0.618	1.72747982901293e-05
Tubb2a	1.41782037424031e-09	0.541615586148529	0.369	0.288	1.89945395536975e-05
Rpl36	1.59810827496571e-09	-0.184275962643874	0.878	0.912	2.14098565597157e-05
Rpl17	2.53395747118077e-09	-0.179416191706902	0.855	0.892	3.39474282414088e-05
Ifngr1	2.74337806745295e-09	-0.325817966572035	0.439	0.545	3.67530359696672e-05
Csrp1	2.8828288636035e-09	-0.430852117347292	0.297	0.398	3.86212582856961e-05
Rps16	2.92698737291219e-09	-0.156748582707426	0.904	0.921	3.92128498349046e-05
Sbds	4.84425661873579e-09	-0.289222752802828	0.244	0.343	6.48985059212034e-05
Hspg2	5.53855591119208e-09	-0.407567938402086	0.28	0.381	7.42000335422403e-05
Kctd10	5.59552702590951e-09	0.715719468390622	0.363	0.297	7.49632755661097e-05
Mat2a	6.14526126463405e-09	-0.44319985235308	0.212	0.304	8.23280651623023e-05
Aes	6.51733814194659e-09	0.562970859629801	0.365	0.296	8.73127790876585e-05
Rpl26	7.79080847915089e-09	-0.156956252853873	0.863	0.892	0.000104373461195185
Rps3	1.07887698000326e-08	-0.154121831896697	0.857	0.894	0.000144537149011037
Dll4	1.09864498001473e-08	0.541717072343052	0.312	0.24	0.000147185467972573
Rplp1	1.24618149955382e-08	-0.191603310958996	0.872	0.891	0.000166950935495225
Rpl32	1.31872059333642e-08	-0.144924098291705	0.917	0.94	0.000176668997889281
Cd300lg	1.34860743615026e-08	0.248276674221213	0.78	0.742	0.00018067293822105
Rasgrp2	1.57921688069591e-08	-0.496080726618799	0.194	0.281	0.000211567685506832
Polr1d	1.62468507811706e-08	-0.419139393352256	0.268	0.363	0.000217659059915343
Rps8	1.63527854396858e-08	-0.140663253925858	0.882	0.919	0.000219078266535471
Cdh13	1.64521132458254e-08	-0.478087015974706	0.225	0.311	0.000220408961154323
Cd34	1.69524856061243e-08	-0.302867793200363	0.511	0.613	0.000227112449665247
Rplp2	1.88919722853577e-08	-0.171948482983745	0.837	0.883	0.000253095752706937
Wnk1	1.91913039346237e-08	-0.471771472467665	0.199	0.284	0.000257105898812154
Lims2	1.96984000144068e-08	0.241377998614841	0.799	0.766	0.000263899464993007
Ccnd1	2.81905006535641e-08	-0.424464608302911	0.214	0.299	0.000377668137255799
Lrrc58	3.05722554538788e-08	-0.357852471279243	0.402	0.499	0.000409576506315614
Cldn5	3.27178468357033e-08	-0.491961232452565	0.517	0.585	0.000438320994057917
Rps7	3.43343588163582e-08	-0.174783553160398	0.824	0.856	0.00045997740506275
Kitl	3.66583391370216e-08	0.462733020734329	0.414	0.353	0.000491111769418678
Ier2	4.27410415511873e-08	0.510078932650265	0.51	0.45	0.000572601733661257
Foxp1	4.3511528222791e-08	0.605050276107404	0.312	0.247	0.000582923943600731
Cyb5a	4.7869745510784e-08	-0.318277852377128	0.45	0.547	0.000641310980607973
Tcf4	5.77458112451248e-08	-0.220473235550781	0.686	0.762	0.000773620633250937
mt-Co1	5.94021021715678e-08	-0.172015460142835	0.922	0.954	0.000795809962792494
Naca	6.46615307025975e-08	-0.187979163172373	0.606	0.708	0.000866270526822699
Gimap4	6.7311020584095e-08	-0.33810556575929	0.402	0.489	0.000901765742765121
Rps9	7.85588654333631e-08	-0.174790244384861	0.842	0.886	0.00105245312021077
Plcb4	9.07473405474798e-08	-0.405061596977758	0.231	0.318	0.00121574212131459
Rpl38	1.11827118116336e-07	-0.181552992845059	0.826	0.875	0.00149814790140455
Sult1a1	1.13617527529699e-07	-0.426240235418684	0.248	0.334	0.00152213401631538
Myadm	1.15920634178218e-07	-0.480935521600139	0.251	0.332	0.00155298873608559
Cyyr1	1.2202808954474e-07	0.426986047747385	0.534	0.484	0.00163481031563088
Tmem140	1.24320503413554e-07	-0.348781500740754	0.316	0.41	0.00166552178423139
Atox1	1.30196399142815e-07	0.307166190082429	0.671	0.639	0.00174424115931629
Ehd2	1.40085420916576e-07	0.256317829480379	0.687	0.644	0.00187672438401937
Mmrn2	1.47445895117139e-07	0.382640972591551	0.481	0.424	0.00197533265688432
Rps11	1.62904695263138e-07	-0.14805753226225	0.884	0.902	0.00218243420244026
Tspan7	1.76555012988726e-07	-0.241163010329146	0.714	0.778	0.00236530750900996
Slc3a2	1.96875660652884e-07	0.624887370995759	0.331	0.269	0.00263754322576669
Tuba1a	2.11184361839726e-07	-0.316660482375002	0.531	0.623	0.00282923689556681
Cyb5r3	2.23380061612398e-07	0.587550090741055	0.459	0.413	0.00299262268542129
Rps3a1	2.3067326258975e-07	-0.127850479830772	0.804	0.857	0.00309032969891489
Rpl10-ps3	2.74314599076484e-07	-0.286379433736775	0.444	0.537	0.00367499268382766
Icam2	2.92882771888472e-07	0.325457932885966	0.645	0.609	0.00392375049498986
Copz2	3.05192109174154e-07	0.656682744630815	0.253	0.191	0.00408865868660615
Sod1	3.05260211566101e-07	0.431176785795722	0.355	0.289	0.00408957105435105
2004-09-01	3.16264749567824e-07	0.327344653158335	0.589	0.541	0.00423699884996014
Hspb1	4.03277957902619e-07	-0.279441064503441	0.59	0.672	0.00540271480202139
Itm2c	4.08720268497375e-07	0.610917454284836	0.348	0.297	0.00547562543705933
Tie1	5.24041456427513e-07	-0.355338331182885	0.459	0.543	0.0070205833917594
Timm10b	5.76782070247261e-07	0.620446186719557	0.306	0.25	0.00772714939510255
Rnf130	5.83930711886637e-07	-0.358746992125997	0.231	0.314	0.00782291974714528
Fkbp3	5.90359160215913e-07	0.610784834976801	0.311	0.252	0.00790904166941258
Cyr61	5.97967048969461e-07	0.619779660093375	0.277	0.215	0.00801096455504387
Tmem88	6.89691359545345e-07	0.227762353969435	0.694	0.656	0.00923979514382899
Plod1	7.07111534442314e-07	-0.360715177319971	0.183	0.258	0.00947317322692368
Rpl9-ps6	7.39682354637414e-07	-0.226173680584704	0.56	0.639	0.00990952450507744
Ptprb	8.5076967927728e-07	0.420151947715635	0.445	0.388	0.0113977613932777
Afap1l1	8.72583509665636e-07	-0.357598936828331	0.25	0.327	0.0116900012789905
Rps2	9.49260030433821e-07	-0.158774200719601	0.798	0.842	0.0127172366277219
Tmed10	1.08830880682098e-06	0.402660823898784	0.497	0.451	0.0145800730849806
Cyba	1.12144397945265e-06	-0.363727732178657	0.425	0.513	0.0150239849927271
Dusp6	1.2106903848548e-06	0.456127874606659	0.317	0.254	0.0162196190858997
Ctsl	1.29232646335318e-06	-0.33586356737957	0.512	0.593	0.0173132976295425
Itgb1	1.29413602592346e-06	-0.25882083186495	0.48	0.563	0.0173375403392966
Atpif1	1.44131782683125e-06	-0.34595978258215	0.272	0.354	0.0193093349260582
Elovl5	1.48892491066759e-06	0.576884167422238	0.269	0.212	0.0199471270282137
Plpp3	1.56907641593314e-06	0.296218835711234	0.663	0.63	0.0210209167442563
Pim3	1.66670310110514e-06	-0.365918244819197	0.357	0.436	0.0223288214455056
Gm8730	2.02399456341727e-06	-0.249826321883633	0.402	0.481	0.0271154551661011
Rpl11	2.1433591918837e-06	-0.154659304031214	0.841	0.878	0.028714583093666
S100a13	2.22236397518487e-06	0.26379957946992	0.651	0.622	0.0297730101755517
Mllt4	2.36781668635918e-06	-0.362445266724694	0.25	0.326	0.031721640147154
Ctsz	3.21195217178561e-06	0.483127147924844	0.326	0.274	0.0430305232454118
Ceacam1	3.36420515935688e-06	0.483498338115866	0.328	0.274	0.0450702565199041
Cracr2b	3.59576556417391e-06	0.356862621150402	0.406	0.349	0.0481724712632378
Prex2	3.77939177715289e-06	0.380928836845567	0.4	0.34	0.0506325116385173
Lysmd2	3.98493135312812e-06	0.556724137171447	0.287	0.233	0.0533861253378575
Capn2	4.06224311882212e-06	0.422686994645938	0.337	0.281	0.0544218710628599
Rap1b	4.24772376016143e-06	-0.274571294623185	0.373	0.451	0.0569067552148827
Cdc42ep3	4.32358154198729e-06	-0.384746124379343	0.225	0.295	0.0579230219180037
Ets1	4.40952695025097e-06	0.386858788659515	0.5	0.457	0.0590744325525123
Gnb2l1	4.80924714950309e-06	-0.26330496489994	0.382	0.465	0.0644294840618929
Mast4	4.82670796547876e-06	0.541522935931241	0.303	0.25	0.064663406613519
Rpl18	5.6719640313693e-06	-0.151636764330682	0.79	0.848	0.0759873021282545
Gm11808	5.68228241590241e-06	-0.183095288768617	0.477	0.571	0.0761255375258446
Myo10	6.28069345856191e-06	0.457173113550946	0.284	0.225	0.0841424502643539
mt-Nd4	6.4550084174026e-06	-0.11634537038007	0.878	0.917	0.0864777477679427
Cald1	8.23373148265353e-06	-0.352316675699446	0.301	0.378	0.110307300673109
H1f0	8.26409363568189e-06	0.414775220325758	0.446	0.403	0.11071406243723
Aldoa	8.92796341059332e-06	0.254042987828678	0.646	0.619	0.119607925811719
Podxl	9.15980597625312e-06	0.501008474722249	0.366	0.318	0.122713920663863
Gstm1	1.04967791244179e-05	0.264930139080428	0.651	0.63	0.140625349929827
Herpud1	1.05149472082248e-05	-0.407961438353271	0.187	0.252	0.140868747748587
Rps26	1.09025650810901e-05	-0.179934067761003	0.656	0.724	0.146061664391364
Plscr4	1.17001117061657e-05	0.433742885575816	0.312	0.258	0.156746396527502
Rpl15	1.27459198228431e-05	-0.156909365510658	0.694	0.757	0.170757087866628
Oaz1	1.34750612711532e-05	0.197396929751565	0.751	0.745	0.180525395849639
Heg1	1.48576852721892e-05	0.541514250920677	0.26	0.21	0.199048409591518
Fermt2	1.54013423423518e-05	-0.263659481169161	0.362	0.446	0.206331783360487
Col4a1	1.64128311751116e-05	-0.223115748394724	0.382	0.458	0.21988269925297
Rpl24	1.67165047922139e-05	-0.10531505521698	0.822	0.859	0.22395101470129
App	1.71821682826009e-05	0.202921625270759	0.74	0.733	0.230189508482005
H3f3a	1.75000175688796e-05	-0.170752321848352	0.676	0.752	0.23444773537028
Bax	1.77925827999407e-05	0.433267560022551	0.377	0.33	0.238367231770805
Pcbp2	1.78642243228803e-05	-0.251667083087108	0.434	0.513	0.239327013253627
Rps18-ps3	1.79456042981237e-05	-0.233630306257822	0.272	0.348	0.240417260781963
Rps21	1.8097782937611e-05	-0.136325951769603	0.693	0.755	0.242455998015175
Rps13	1.90127092078863e-05	-0.11162650670555	0.727	0.796	0.254713265258052
Pcbp1	1.95143753782028e-05	-0.238409399411576	0.28	0.358	0.261434086941783
Col4a2	2.04868672439553e-05	-0.273453802845716	0.312	0.383	0.274462560467269
S100a10	2.13132034888498e-05	-0.273906853814408	0.522	0.583	0.285532987140121
Aplp2	2.17528730217569e-05	-0.185647715781885	0.712	0.773	0.291423239872477
Nrp1	2.40772310993484e-05	-0.206113924417884	0.721	0.785	0.32256266503797
Rps4x	2.4539960865668e-05	-0.117604755546294	0.854	0.883	0.328761855717354
Efnb1	2.5916950415618e-05	0.390959854097217	0.308	0.255	0.347209384718034
Ecscr	2.64159910613103e-05	0.282160888361936	0.627	0.599	0.353895032248373
Actr3	2.65040455420201e-05	-0.277090472379236	0.258	0.328	0.355074698126443
Hmgb2	2.75758144449395e-05	0.371030055117518	0.289	0.235	0.369433186118855
Eif4a2	2.7703121378999e-05	-0.211758773360694	0.481	0.56	0.37113871711445
Rpl13-ps3	2.86067678892137e-05	-0.228624167026073	0.263	0.336	0.383244869411795
Sparcl1	2.87419087656487e-05	-0.206323601241436	0.871	0.868	0.385055351733396
1810037I17Rik	3.07509567542116e-05	0.38717178849709	0.462	0.427	0.411970567636173
Wdr89	3.17455927735148e-05	-0.145813196492356	0.606	0.688	0.425295706386778
Ctsd	3.78039069582239e-05	-0.268983402181849	0.311	0.392	0.506458941519326
Tma7	3.99456663503664e-05	0.360236797162957	0.399	0.348	0.535152092095859
Ndufs8	4.04291985462159e-05	-0.263467686274373	0.224	0.293	0.541629972923654
Tpm4	4.2559466399613e-05	0.252928699834756	0.711	0.685	0.570169171355616
Nop10	4.30703744126557e-05	-0.16509831999909	0.244	0.316	0.577013806006349
Timp3	4.60395638880202e-05	0.306781878646157	0.511	0.47	0.616792037407806
Tanc1	4.78306050258725e-05	0.431428264650586	0.267	0.217	0.640786615531615
Il10rb	5.1808316892152e-05	0.449829043331335	0.378	0.335	0.69407602140416
Cnn3	5.34364838154779e-05	0.342432823440763	0.469	0.428	0.715888573675957
Klf4	5.52688842911965e-05	0.347989761940644	0.403	0.352	0.74043724284916
Rpl30	6.04988800594042e-05	-0.131271356574584	0.628	0.693	0.810503496155837
Romo1	6.10991569286375e-05	-0.209569902289986	0.318	0.396	0.818545405372957
Sepw1	6.1323194358303e-05	0.212656811159578	0.802	0.799	0.821546834818186
Snrpf	6.82893666956769e-05	-0.274591539071504	0.222	0.286	0.914872645621983
Ube2d2a	7.18053411896781e-05	0.361261539794417	0.375	0.332	0.961976155918117
Eif3e	7.55617778660373e-05	-0.182425780367209	0.373	0.447	1
Rps12-ps3	7.59385457840966e-05	-0.185633878525014	0.447	0.515	1
Rftn1	7.65371322399405e-05	-0.331259327276831	0.251	0.314	1
Gna11	8.04906798837166e-05	0.423310799471535	0.354	0.309	1
Rpl7	8.10726434093629e-05	-0.144443336993521	0.781	0.826	1
Marcks	8.53658532569999e-05	-0.305320754857112	0.267	0.333	1
Ifitm2	8.63409392767276e-05	0.125071485697519	0.924	0.918	1
Hes1	8.76258907792016e-05	-0.164031508019217	0.363	0.439	1
Gm10073	9.01155027018754e-05	-0.21265961198113	0.38	0.457	1
Psmb8	9.93274172444434e-05	0.266000549843795	0.515	0.482	1
Rps25	0.000104593054287888	-0.10268419201382	0.777	0.832	1
Apoe	0.000106414139612266	-0.36334194913951	0.438	0.509	1
Ubc	0.000111013362075284	0.147016765389398	0.879	0.884	1
Ahnak	0.000111459924484035	-0.241838927834056	0.332	0.401	1
Tspan12	0.000112713267392913	-0.237536405150493	0.269	0.337	1
Vim	0.000112869330809559	0.127945616123959	0.593	0.554	1
Tspan13	0.000114327937428896	-0.128615389667816	0.882	0.91	1
Sh3bgrl3	0.000120484199551868	0.278778244678272	0.574	0.544	1
Gm9493	0.000122979886794242	-0.147700253803812	0.596	0.661	1
Mef2c	0.000124037622934365	-0.177813268239615	0.394	0.473	1
Ppp1cb	0.000133367150462698	0.44537364545234	0.325	0.282	1
Adipor1	0.000133441857526287	-0.175937004478372	0.456	0.538	1
Isg15	0.00013654965863756	0.241684055200707	0.272	0.22	1
Fth1	0.000137112157375963	-0.120408399254178	0.884	0.9	1
Fas	0.000138127569904883	0.418287987186888	0.253	0.208	1
Arpc1b	0.000145676742794886	0.241864134564258	0.636	0.614	1
F11r	0.000146778184093921	0.286845838586494	0.527	0.489	1
Cltb	0.000146897375902488	0.32914067985944	0.479	0.448	1
Rpl22l1	0.000157622223022149	-0.160457536024713	0.413	0.493	1
Chmp2a	0.000163333769092196	0.307454143700153	0.504	0.47	1
Triobp	0.00016921969291109	-0.268754850494554	0.236	0.296	1
Rpl4	0.000188989119051886	-0.116506347628984	0.779	0.823	1
Eno1	0.00020277875877278	0.430064030872078	0.331	0.292	1
Capns1	0.000213853838672698	0.269122557463437	0.591	0.575	1
Reep3	0.000244130488472991	-0.279095549820292	0.2	0.258	1
Ehd1	0.000246825930000463	0.27365385118588	0.495	0.461	1
Vamp8	0.000251355001995776	0.358937116009359	0.375	0.334	1
Arhgap31	0.000258802197433371	0.199086098449494	0.651	0.625	1
Anxa5	0.000264454916903643	0.228576369352531	0.681	0.674	1
Rras	0.000274630475229449	0.552420591690438	0.282	0.243	1
Ctsb	0.000275124783941315	-0.255898030081209	0.449	0.512	1
Minos1	0.000283508793211215	-0.160386025417164	0.359	0.435	1
Rpl6	0.000290219308076144	-0.115178618751569	0.819	0.857	1
Rgcc	0.000292907858378268	-0.143849708573347	0.803	0.826	1
Rpl5	0.000293253386922465	-0.135363708477297	0.463	0.539	1
Ppp1r16b	0.000300993620319254	0.524313910544019	0.253	0.212	1
Ssr2	0.000307547980042392	-0.288203440283814	0.223	0.28	1
Pebp1	0.000321357878107213	-0.222756304135801	0.242	0.303	1
S100a1	0.000356692011136616	0.314293212345241	0.411	0.372	1
Zbtb20	0.000378301744051322	-0.196917794381941	0.361	0.427	1
Uqcc2	0.000382983971119673	0.451520602059879	0.291	0.255	1
Ptp4a3	0.000407179861442868	-0.199233238487637	0.531	0.581	1
Rpl27-ps3	0.000409811916501183	-0.153137922998365	0.404	0.473	1
Rpl36a	0.000421825902572938	-0.116187115516551	0.713	0.756	1
Rheb	0.000456039672413554	-0.167906906102107	0.353	0.423	1
Tspo	0.000461967433761552	0.299146075843997	0.541	0.519	1
Abhd17a	0.000527221176245772	0.34487456149305	0.296	0.255	1
Gm10076	0.000529062670124038	-0.118154785875831	0.52	0.591	1
Uqcr10	0.000575839126243223	-0.173428903049426	0.423	0.492	1
Btf3	0.000590589060749727	-0.128210405221306	0.606	0.666	1
Bnip2	0.000637248294658518	0.405402011900679	0.352	0.319	1
Btg2	0.000645702975042379	0.296950669785038	0.494	0.457	1
Eef1b2	0.000712414928971162	-0.182352241914048	0.276	0.333	1
Serbp1	0.000714494926220672	-0.224256162375379	0.387	0.44	1
Ier5	0.000725531584123654	0.387651420335962	0.362	0.329	1
Adam15	0.000740447537639425	0.278073768862748	0.485	0.462	1
Gm6133	0.000751072750568972	-0.182530569412433	0.25	0.31	1
Gm10709	0.000762821806147333	-0.118590230776114	0.68	0.744	1
Tmed9	0.000766873435830309	-0.18737557156037	0.357	0.422	1
Gabarapl2	0.000767434522522147	0.277324599704907	0.5	0.479	1
Uaca	0.000825484881111838	0.485950630611455	0.251	0.213	1
Emcn	0.000827661765190455	-0.14117212627782	0.711	0.748	1
Mrpl52	0.000846540844453563	-0.235672188054369	0.215	0.271	1
Adcy4	0.000885848244964057	0.429280656324675	0.251	0.213	1
Lgals3bp	0.000973847284959332	0.408410115295291	0.279	0.238	1
Cox6a1	0.00100644497876231	-0.126439573721382	0.749	0.802	1
Grcc10	0.00102274649477884	-0.178578742814912	0.244	0.303	1
Cdk4	0.00108152541015762	-0.270727924525178	0.203	0.253	1
Cd38	0.00110042265936329	0.31679388850311	0.37	0.332	1
Gbp2	0.00113074252882126	0.402446989168442	0.288	0.251	1
Srsf2	0.00114313653198445	-0.196878533706443	0.35	0.412	1
Tap2	0.00114808705793557	0.337892213929615	0.359	0.321	1
Rdx	0.00115081994955596	0.275526714094579	0.393	0.358	1
Rps26-ps1	0.00115848435911761	-0.189841161612588	0.203	0.252	1
Rpl7a	0.00117088517410295	-0.126036725763556	0.565	0.62	1
Capzb	0.0012085588498124	-0.112735966400549	0.447	0.515	1
Uqcrh	0.00128479454143077	-0.14464112838222	0.505	0.57	1
Dpm3	0.00128720033301689	-0.179745898292866	0.301	0.361	1
Ubl5	0.00141025087880138	-0.18305403733177	0.444	0.508	1
Rrbp1	0.00141873802368446	0.258287376306869	0.314	0.273	1
4931406P16Rik	0.00144177239340841	-0.2471921465534	0.2	0.251	1
Srrm2	0.0014970871796022	-0.180079686956331	0.341	0.406	1
Lrrc8a	0.00151738754331224	-0.260426436638413	0.232	0.281	1
Vasp	0.00156908205861748	-0.224433355490331	0.291	0.348	1
Snrpg	0.00159765596022063	-0.199610139274555	0.427	0.479	1
Cd59a	0.00165994335209469	-0.255035795271983	0.273	0.327	1
Grn	0.00169817637224165	0.321236175611546	0.362	0.331	1
Psme1	0.00170109814777713	0.281470485396764	0.452	0.423	1
Zfand5	0.00176555729286894	-0.138189799741624	0.234	0.288	1
Sh3glb1	0.00180342678498845	0.211807906401468	0.546	0.522	1
Psap	0.00190106850256233	-0.108831604849331	0.764	0.811	1
2015-09-01	0.00197476319471849	0.167082125648367	0.711	0.692	1
Ifi35	0.00202651342030743	-0.275751295496553	0.237	0.284	1
Kmt2e	0.00208683432172506	-0.153972304702763	0.227	0.28	1
Ndufa12	0.00212608243054032	-0.249050773732597	0.251	0.3	1
Cox7a2l	0.00223273002852075	-0.121525029010712	0.512	0.57	1
Map7d1	0.00236291661920655	0.335102947871531	0.294	0.259	1
Cdc42ep1	0.00236488237973145	0.370883604964641	0.265	0.23	1
Slc25a4	0.00240991832691579	-0.158736157873872	0.445	0.509	1
4930523C07Rik	0.00262498160504974	-0.176546830006369	0.328	0.384	1
Ccdc85b	0.00262891470503653	-0.167640750669873	0.321	0.379	1
Serinc3	0.00267015564466649	0.203105720403094	0.594	0.584	1
Cox5a	0.00280425642869455	0.227074547584507	0.461	0.431	1
mt-Nd2	0.00286439021396596	-0.11461326427233	0.661	0.72	1
Pltp	0.0032012078494397	-0.218480449697574	0.287	0.339	1
Mxd4	0.0034468084858516	0.261986076885306	0.347	0.314	1
H2-T23	0.00354208428383994	-0.263336517584848	0.299	0.346	1
Tubb4b	0.00366168141508222	-0.202340481204635	0.383	0.439	1
Rassf9	0.0037202077680531	-0.221822489829321	0.211	0.257	1
Tcn2	0.00373069364062164	-0.245589819666016	0.211	0.256	1
Cox4i1	0.00380523860912355	-0.106529905101576	0.807	0.847	1
Klf13	0.0038189231061808	0.294653396611088	0.447	0.425	1
Cox7c	0.00387270106863186	-0.121351853877864	0.603	0.676	1
Cxx1a	0.00397027219789862	-0.129517799403939	0.311	0.366	1
Nrarp	0.00400302911742192	0.429403457746628	0.284	0.254	1
Smim11	0.0040774076219394	-0.199866363073978	0.217	0.265	1
Ndufa4	0.00419535450904417	-0.137801380344846	0.674	0.73	1
Nfe2l2	0.00422811684453785	0.256574779223491	0.332	0.298	1
Hnrnpa3	0.00430793082222526	-0.136973213534642	0.35	0.411	1
Dstn	0.00430872928494147	-0.208699410229803	0.345	0.394	1
Smagp	0.00433736484971626	-0.217024547124247	0.264	0.314	1
Phf11d	0.00445642310634834	0.345524654505176	0.263	0.232	1
Rassf3	0.00452874146119272	0.464710117071766	0.259	0.228	1
Fbxw2	0.00467747595413476	0.354381747557115	0.251	0.219	1
Spop	0.00475404244696953	0.30037958774079	0.349	0.32	1
Psma7	0.0047954888792785	0.224619375173101	0.562	0.553	1
Gas6	0.00518865130614245	0.187882827801816	0.565	0.539	1
Dynll1	0.00543302333595257	0.100159486357745	0.785	0.766	1
Arhgdia	0.00545874684542691	0.213235595298428	0.563	0.551	1
Arl6ip5	0.00567976643355082	0.270710758921883	0.438	0.417	1
Cox8a	0.00581400436947375	-0.119790141956656	0.584	0.652	1
Txnip	0.00583241105108002	0.164219987973096	0.701	0.705	1
Polr2k	0.00597906454699032	-0.123901892377655	0.227	0.275	1
Slc25a5	0.00598522594993884	-0.162240296791697	0.412	0.464	1
Pabpc1	0.00600117010684943	-0.118813463532993	0.351	0.406	1
1110004F10Rik	0.00608274289189907	-0.1631528102905	0.229	0.277	1
Neat1	0.00609468727117366	-0.211145848041538	0.291	0.343	1
Gpx1	0.00612819877914499	-0.140368626743897	0.358	0.411	1
Tpr	0.00631407480235497	-0.131426593727509	0.248	0.296	1
Elovl1	0.00636664786582527	0.318417887319235	0.284	0.255	1
Prdx2	0.00651467876938303	-0.205303902389525	0.276	0.325	1
Sptbn1	0.00674888177533198	-0.107844940222893	0.677	0.73	1
Hnrnpf	0.00681026457487592	0.15266263747038	0.694	0.703	1
Tmem258	0.0068870767112738	-0.219951313275336	0.233	0.275	1
Arhgef1	0.00694535547862772	0.285835108184629	0.287	0.257	1
Psma2	0.00702062552744068	0.229494472927422	0.374	0.344	1
Pink1	0.00709066145710478	0.401328036633691	0.294	0.269	1
Cox7b	0.00728321287896872	-0.150799404571908	0.253	0.3	1
Pnisr	0.00801567117772543	-0.21672893030518	0.239	0.283	1
Rtn4	0.00865660727399384	0.317760625286437	0.335	0.311	1
Arpc2	0.00881140999855073	0.189303049276563	0.639	0.645	1
Smim10l1	0.00886988179217519	-0.132562440485644	0.247	0.294	1
Mif	0.00917047084052755	-0.161769469481164	0.256	0.304	1
Cetn3	0.00930655517526197	0.408859365783872	0.281	0.258	1
Cr1l	0.00959228906659206	0.260714990931523	0.371	0.347	1
Pdlim1	0.00959566467267805	-0.192439071470539	0.265	0.309	1
Rap1a	0.0103269552663218	-0.130047212874014	0.454	0.508	1
Ddx5	0.0105724276832301	0.11406404774561	0.8	0.824	1
Tgm2	0.0106605941214796	-0.188330599719997	0.28	0.322	1
Ramp2	0.0113950268379127	-0.161122330557073	0.692	0.728	1
Polr2f	0.0119270518426066	-0.19227902266503	0.22	0.262	1
Cct7	0.0120711551046534	-0.100516090816624	0.283	0.333	1
Scarb1	0.0121580396968922	-0.227194146713877	0.231	0.27	1
Ndufb2	0.0122592789107055	-0.133126814073776	0.224	0.266	1
Rbck1	0.0124277348870877	-0.107122528847716	0.216	0.257	1
Psme2	0.0127719074922915	0.267909695648258	0.469	0.463	1
Atp5g2	0.0130032975717484	-0.119132470790055	0.38	0.433	1
Tmem109	0.0131996805521134	-0.120248766266119	0.287	0.332	1
Pnkd	0.0132931453077287	-0.134500602910653	0.284	0.331	1
Taldo1	0.0133875607202701	0.29712650653454	0.332	0.307	1
Cdc42ep2	0.0136362822031872	-0.210858496010657	0.235	0.276	1
Atp5d	0.0145516145011556	-0.111206750090409	0.372	0.429	1
Cdc42	0.015152655693886	0.159237799705219	0.674	0.67	1
2002-03-01	0.0155327089850358	0.345694179874532	0.282	0.257	1
Calm2	0.015752032837651	-0.133093994867369	0.628	0.663	1
Leprot	0.0160981034344056	-0.115435141254898	0.294	0.341	1
2010107E04Rik	0.0164626876482953	-0.136103368865645	0.39	0.442	1
Ddx39b	0.0165223926911929	-0.124087789971164	0.234	0.279	1
Abcg2	0.0167466734159569	-0.132557569878438	0.341	0.393	1
Prr13	0.0173340173500052	0.214515872131589	0.498	0.484	1
Jund	0.0175942821924728	0.185363978528727	0.494	0.48	1
Ppic	0.0180337798664022	-0.124519555624343	0.314	0.361	1
Degs1	0.0183642931919868	-0.124899429325052	0.228	0.269	1
Rab10	0.0196764761450702	0.406176320318982	0.261	0.242	1
Psmb3	0.0204682211531036	0.180479601166828	0.45	0.432	1
Chmp5	0.0217107965436341	0.281644417222245	0.373	0.353	1
Emc7	0.0221758191342299	-0.131253603152621	0.26	0.303	1
Pdcd10	0.0222050098140545	0.314406001479296	0.294	0.274	1
Ube2s	0.022982666997996	0.267183617684267	0.277	0.251	1
Mrpl23	0.0230046726985461	-0.135148514635199	0.215	0.254	1
Cdkn1a	0.02379631911581	0.226801184518047	0.251	0.223	1
Lipe	0.0239046545421808	0.26421354304805	0.284	0.258	1
Swi5	0.0241216465413985	0.246063593030781	0.37	0.352	1
Dad1	0.0249292213847563	-0.13126304478849	0.427	0.473	1
Gimap1	0.0256770001521089	0.29448776726251	0.366	0.353	1
Cycs	0.0262476804045109	-0.102048941390236	0.27	0.316	1
Bcap31	0.0267687072269956	0.262279605426414	0.333	0.309	1
Asah1	0.0293167986178881	0.261284699253713	0.268	0.245	1
Ndufab1	0.0299220908122378	-0.116461511522288	0.217	0.254	1
Rab6a	0.0310851512077495	0.259688676170475	0.344	0.322	1
G3bp1	0.034761571715957	-0.128031796505229	0.263	0.301	1
Prkcdbp	0.0351243060351093	0.225177110299044	0.416	0.398	1
Psmb5	0.0352814244059904	-0.146901587599761	0.262	0.3	1
Bag5	0.0385563983721712	-0.103276221962674	0.243	0.28	1
Ywhaq	0.0390346461875003	0.171194684865888	0.594	0.59	1
Tmbim6	0.0390940228943515	0.102620662123379	0.755	0.774	1
Rac1	0.0394961534581568	0.121980480713456	0.681	0.681	1
Slc43a3	0.0395146098118631	0.27300045785322	0.385	0.372	1
Yipf4	0.0397820307636038	-0.114180985473954	0.29	0.332	1
Pdia3	0.0434401963732125	0.140444718389411	0.546	0.541	1
Txn1	0.0438517460187309	0.206742377920647	0.484	0.485	1
Sft2d1	0.044356047186909	0.206564692061058	0.317	0.295	1
Tmod3	0.0446610516374339	0.297823881261691	0.357	0.345	1
Lamp1	0.0447550773166823	0.122654634232651	0.68	0.684	1
Rasip1	0.0473043575462798	0.129530448927482	0.514	0.507	1
Tcf15	0.0484440212698651	-0.107499091520859	0.776	0.814	1
Tmem59	0.048831969067723	0.103634333272172	0.739	0.752	1
Mbnl2	0.0497742239279729	-0.152002373967411	0.293	0.33	1
Sqstm1	0.0498601604634331	0.239794064541636	0.275	0.256	1
Dbi	0.0507227043846646	-0.170360604357769	0.279	0.316	1
Sri	0.0520761776660271	0.233822371675974	0.478	0.481	1
Lrrc8c	0.0543860640815362	0.276828063203202	0.263	0.243	1
Lgals9	0.0544069352430313	0.15270333089545	0.375	0.355	1
Snrk	0.0567274804953361	-0.130349325191597	0.398	0.446	1
Edf1	0.0586208295284227	0.137317345095514	0.524	0.527	1
Park7	0.0598817704706877	0.196734620301093	0.447	0.44	1
Gapdh	0.0599211674811505	0.189220430678228	0.498	0.499	1
Erh	0.0602300707592559	-0.111918793110561	0.299	0.336	1
Cdh5	0.0603906751423983	0.111332850097709	0.765	0.781	1
Polr2c	0.0630973244841664	0.256813838026894	0.26	0.241	1
Tpm3	0.0642742376493473	0.199260792848662	0.553	0.561	1
Med28	0.0646163194963924	0.25321577538733	0.394	0.387	1
Efna1	0.0651956618762588	0.242545764161925	0.413	0.401	1
Polr2m	0.0656147004834355	0.248392556403421	0.327	0.313	1
Akr1a1	0.0662118753616093	0.198883428684102	0.438	0.425	1
Cd151	0.0674665569299016	0.168277519358214	0.529	0.532	1
Saraf	0.0689105182152877	-0.111379027330321	0.337	0.374	1
Xaf1	0.0694376026580308	0.200414907766981	0.325	0.309	1
Ddrgk1	0.0726280557965352	-0.104157613237559	0.27	0.304	1
Gabarap	0.074007603516476	0.136085127763327	0.526	0.525	1
Tmem14c	0.0744229584336333	-0.124966157482948	0.246	0.279	1
Rab7	0.0807177192445452	0.224067060101669	0.393	0.387	1
Rbm42	0.0823982694354802	0.221158491867488	0.265	0.249	1
Ppib	0.0849966525991435	0.145586887925639	0.566	0.564	1
Rasgrp3	0.0852234562756479	0.244758270860168	0.265	0.247	1
Srp14	0.0852572248759445	0.226158854284579	0.369	0.36	1
Glmp	0.0903668528097532	0.242964808644607	0.305	0.292	1
Vdac3	0.0947816064581217	0.272894295452222	0.328	0.321	1
Psmb9	0.0950869349685184	0.203490546803393	0.318	0.306	1
Anxa2	0.100607874832671	0.107628396923941	0.597	0.609	1
Ncor1	0.102152397706103	-0.139116813363498	0.25	0.277	1
Sdf4	0.103273325757806	0.281529153155037	0.32	0.309	1
Psma1	0.110371926269828	0.22956453444842	0.345	0.343	1
Jun	0.117681701337005	0.243819262239543	0.455	0.448	1
Ndufc1	0.120152718462566	-0.13195109738605	0.328	0.358	1
Ece1	0.125536220877116	0.225006598278518	0.259	0.246	1
Clic1	0.126873797279974	0.138386891059619	0.603	0.613	1
Ppp1ca	0.128223316319319	0.155614205651993	0.489	0.495	1
Klf3	0.131738136259297	0.252057369162015	0.311	0.303	1
Arpp19	0.137251928523985	0.167980561670706	0.386	0.38	1
Ube2d3	0.139068513072895	0.131479648644083	0.538	0.532	1
Fis1	0.142616188339991	0.178630141008804	0.371	0.361	1
Hsp90ab1	0.142870995977083	0.12547946506921	0.692	0.697	1
Ccdc12	0.155493118709631	0.1896620087775	0.359	0.349	1
Rtp4	0.157109325920999	0.147229116347369	0.296	0.284	1
Txndc17	0.157437355666173	0.315843123949872	0.292	0.286	1
Cwc22	0.164124910419956	0.212582951924137	0.263	0.251	1
Psmb1	0.165465613959711	0.152467722421804	0.498	0.497	1
Mndal	0.169727549745529	0.14405428218453	0.43	0.421	1
Ctbp1	0.170303215479363	0.231106565472863	0.297	0.292	1
Sfpq	0.175581411676256	-0.108127761137167	0.243	0.269	1
Shisa5	0.178321899247631	0.168543066953233	0.556	0.572	1
Klf9	0.18038887498976	0.168465871346951	0.32	0.31	1
Hint1	0.187470641037833	0.103647787445501	0.55	0.554	1
Timm13	0.19047102445629	0.241287554486967	0.284	0.273	1
Mat2b	0.191281064385331	0.320554206469206	0.262	0.256	1
Psma6	0.194605122489739	0.259609361489733	0.29	0.285	1
2007-09-01	0.206511762924921	0.138746123773719	0.438	0.435	1
Atp6ap1	0.216924990318261	0.14334833905933	0.305	0.297	1
Puf60	0.22172835571299	0.224559750372046	0.313	0.307	1
Bnip3l	0.225760623774737	0.172209627661001	0.456	0.463	1
Stx12	0.231366794160835	0.181236648313966	0.314	0.307	1
Ssu72	0.231417802778511	0.188841106847012	0.321	0.317	1
Rwdd1	0.236378043084911	0.250725960447013	0.263	0.256	1
Psmd4	0.242663731795831	0.18246293229148	0.273	0.262	1
Eif4g2	0.243332815363149	0.173665947065507	0.368	0.365	1
Luc7l2	0.250637616306239	0.208253477387284	0.327	0.32	1
Dram2	0.260719005121425	0.149859988013952	0.374	0.373	1
Npdc1	0.275319542877122	0.138992556469515	0.265	0.256	1
Bub3	0.275417052182733	0.1796901897803	0.26	0.253	1
Atp6v0e	0.287311960214987	0.153253096853551	0.429	0.435	1
Atp6v0b	0.290530537446904	-0.104804598865366	0.36	0.385	1
Aldh2	0.295931959962932	0.161865813923918	0.416	0.422	1
Rrp1	0.297834552431131	-0.125636929285406	0.241	0.258	1
Tax1bp3	0.301745174451814	0.136451648680906	0.337	0.339	1
Ewsr1	0.307443807214723	0.127374097689838	0.269	0.296	1
Gbp7	0.313501023380531	-0.146618413922492	0.236	0.253	1
Vgll4	0.316613141789854	0.121391571207095	0.268	0.263	1
Nenf	0.326879552846083	0.235420743366199	0.262	0.254	1
Ghitm	0.329636575476783	0.190603767126442	0.263	0.257	1
Tbca	0.3352155811784	0.17915239141465	0.38	0.381	1
Arpc1a	0.343312654516969	0.130121112128537	0.292	0.323	1
Rbm25	0.344071600092529	0.120832635425552	0.27	0.264	1
Bri3	0.345155487120541	0.119158500932919	0.405	0.405	1
Dazap2	0.354236634049691	0.140686798334813	0.398	0.404	1
Ywhab	0.360995906039564	0.112389339551479	0.361	0.357	1
Ralbp1	0.363845419435022	0.201620294238793	0.325	0.322	1
Vamp5	0.36995810473273	0.24151578210751	0.267	0.263	1
Anapc5	0.37076992324894	0.238823468525622	0.311	0.309	1
Ndel1	0.373230953547471	0.106288286887059	0.301	0.335	1
2002-03-01	0.376724672412911	0.130397975896986	0.303	0.296	1
Vcp	0.381022841776874	0.132753735092282	0.384	0.383	1
Serinc1	0.383205769884171	0.12396914321833	0.414	0.419	1
Clic4	0.384697587182886	0.18449932156325	0.3	0.301	1
Klf6	0.385293768633773	0.107316039496134	0.433	0.437	1
Ablim1	0.394306980316065	0.15354364105714	0.277	0.276	1
Capza2	0.413466652716486	0.133150565763023	0.449	0.46	1
Cirbp	0.418937949481134	0.132811222458162	0.27	0.27	1
Junb	0.4265864664026	0.180527554690558	0.363	0.366	1
Ndufv3	0.435559313630738	0.223796947769131	0.305	0.304	1
U2af1	0.436042133317771	0.221415838202393	0.26	0.26	1
Eif3m	0.446781045953066	0.283426757870676	0.266	0.27	1
2410015M20Rik	0.448238071416238	0.131778234527246	0.267	0.265	1
Mrps24	0.4575181748889	0.183512768382528	0.293	0.295	1
Fez2	0.458852334141377	0.101714223858988	0.397	0.4	1
Nudc	0.471339676567084	0.108949832691713	0.297	0.295	1
Ccnd2	0.475600045437935	0.234787440951329	0.287	0.288	1
2310036O22Rik	0.477203342131194	0.15064851346203	0.305	0.305	1
Nol7	0.477438176082715	0.16234348879904	0.293	0.29	1
Atp5k	0.502214282272815	0.132235609213685	0.402	0.41	1
Anxa3	0.509583620086006	0.125249951334975	0.474	0.49	1
Uqcrc1	0.511029421976859	0.121138652167253	0.337	0.339	1
Tmed2	0.516777755064913	0.112811680288137	0.502	0.511	1
Luzp1	0.530135685161733	0.113924010428969	0.265	0.265	1
Rab18	0.545609486326721	0.138159949627901	0.359	0.362	1
Srp9	0.575565479435017	0.185297515396812	0.277	0.283	1
Reep5	0.580053854215031	0.128736718299797	0.306	0.305	1
Pea15a	0.583103814045435	0.123828849006085	0.445	0.459	1
Ndufs6	0.589491056673148	0.12823866629888	0.327	0.335	1
Gdi2	0.592103665040936	0.122099012787249	0.419	0.457	1
Pttg1ip	0.600532665379885	0.154820072383022	0.296	0.3	1
Ndufb9	0.604322093704287	0.102119415806468	0.407	0.412	1
Psmb10	0.607761342088409	0.143037929203848	0.368	0.374	1
Rab2a	0.625724048909737	0.118942604467383	0.46	0.476	1
Atp6v1f	0.625985165681597	0.158882390752832	0.358	0.374	1
Ifi27	0.633157605481534	0.123564023452692	0.436	0.452	1
Tns1	0.643086293764308	0.124378847254378	0.253	0.255	1
Cops6	0.644828967889364	0.138082090723355	0.254	0.256	1
Cdc37	0.651228709115655	0.131646526573546	0.333	0.342	1
mt-Nd3	0.653215945365861	0.127307202836366	0.364	0.389	1
Adgrf5	0.660654721154006	0.114739764803373	0.406	0.412	1
Ifi203	0.674017896872175	0.167083050330352	0.38	0.385	1
Gnb1	0.684588151022436	0.132442207528422	0.458	0.475	1
Mapre1	0.69177093630926	0.147669534708651	0.288	0.294	1
Hcfc1r1	0.700876448400308	0.163122168912266	0.249	0.252	1
Selm	0.707234384063584	0.111846331240201	0.481	0.497	1
Arglu1	0.709075261033209	0.105988297284124	0.313	0.317	1
Ndrg1	0.716798286328557	0.13258912194954	0.353	0.358	1
Stub1	0.726280992079649	0.205286653909005	0.265	0.271	1
Dnajc8	0.734377985452368	0.173191364931297	0.361	0.376	1
Scp2	0.742459150501101	0.113257922088978	0.326	0.334	1
Dynlrb1	0.74332300920474	0.107676336262066	0.424	0.442	1
Fam32a	0.75155949259848	0.126933604036653	0.245	0.259	1
Syf2	0.792262249604335	0.120035530537452	0.417	0.439	1
Paip2	0.798585205606251	0.133906465573572	0.354	0.379	1
Hsp90b1	0.816539597479236	0.104286497147186	0.424	0.442	1
Ywhah	0.833865957636805	0.109935267010227	0.442	0.463	1
Psmd8	0.854449467042338	0.177374046738841	0.248	0.258	1
Dhrs7	0.859822465143089	0.167840543876163	0.254	0.263	1
Eif3g	0.870779523175788	0.128778507521968	0.286	0.301	1
Ccnd3	0.893043884485924	0.120123640556454	0.26	0.274	1
Ginm1	0.92448006601994	0.190093905161029	0.249	0.259	1
Fkbp8	0.925947789322633	0.155225996787855	0.263	0.273	1
Ndufv2	0.929455492480136	0.101319121794486	0.264	0.275	1
Rab11b	0.938846737048597	0.136177410228536	0.37	0.392	1
Ncl	0.943106000834136	0.111839744076797	0.284	0.295	1
Dync1i2	0.950158383721977	0.107461530794968	0.262	0.272	1
Tcf25	0.952484931947244	0.202801264334516	0.251	0.263	1
AY036118	0.967332267808099	0.110768593540318	0.342	0.353	1
Sf3b2	0.998153451256398	0.114262564452782	0.286	0.303	1
Sgk1	0.999419584345622	0.139994080880235	0.507	0.534	1

## Sheet: VenousEC_cluster2.markers
	p_val	avg_log2FC	pct.1	pct.2	p_val_adj
Prss23	5.25599873447207e-243	5.39692335364212	0.454	0.02	7.04146150457223e-239
Vwf	1.84810186981069e-182	4.2426052138373	0.41	0.026	2.47590207498538e-178
Vcam1	6.68669727143249e-168	3.61112977161691	0.511	0.054	8.9581683345381e-164
Emp3	2.63140261132194e-112	3.61032464699415	0.312	0.028	3.525290078388e-108
Ptgs1	6.73659470220484e-102	3.02713698990274	0.369	0.047	9.02501592254382e-98
Cpe	7.52841834783615e-99	3.07442664674644	0.407	0.063	1.00858220605961e-94
Cd9	1.15884441476286e-98	1.89149202612847	0.94	0.552	1.5525038624578e-94
Bgn	1.8306378454817e-93	3.5458573175371	0.29	0.03	2.45250552159183e-89
Rasa4	1.1603430255264e-81	3.48119293717646	0.287	0.035	1.55451155129771e-77
Hs3st1	5.91373613788202e-75	2.98513928397128	0.284	0.037	7.92263230392055e-71
Sparcl1	1.07409248559228e-73	-1.69921058566406	0.571	0.894	1.43896170294798e-69
Spint2	2.63910310406943e-71	2.78232197003117	0.3	0.044	3.53560642852182e-67
Rgcc	8.37796261627024e-70	-1.96105050427536	0.476	0.847	1.12239565170172e-65
Sparc	2.92808089544812e-68	-1.49836881843324	0.691	0.905	3.92274997563185e-64
Cd81	3.50933992760074e-67	-0.971789079488892	0.946	0.985	4.70146270100671e-63
Aqp7	7.67804238150698e-65	-2.45722091157649	0.271	0.73	1.02862733785049e-60
Pi16	7.87466804033536e-64	2.76725771464987	0.3	0.05	1.05496927736373e-59
Igfbp7	5.72541071810394e-62	-1.38756356803102	0.71	0.939	7.67033273904385e-58
Slfn2	3.02526427499253e-56	1.817126668207	0.521	0.165	4.0529465492075e-52
AU021092	2.31878286015696e-55	2.00492215578497	0.47	0.136	3.10647339775229e-51
Eln	2.56785724370726e-55	2.85774769374277	0.271	0.048	3.44015834939461e-51
Fmo2	5.56670845896647e-51	2.10958915645777	0.407	0.111	7.45771932247738e-47
Tgm2	6.56794913332384e-49	1.68513403974553	0.637	0.28	8.79908145391395e-45
2004-09-01	1.76462189846662e-46	-2.64829573580176	0.189	0.588	2.36406395737573e-42
Cldn5	2.30007406032603e-44	-2.14144229589347	0.192	0.593	3.08140921861879e-40
Cd300lg	9.35382323151204e-44	-1.48751962913455	0.498	0.776	1.25313169832567e-39
Actn1	5.36993719424811e-42	1.78699645165669	0.372	0.106	7.19410485913419e-38
Pltp	4.86197661087608e-39	1.46429434815265	0.631	0.295	6.51359006559069e-35
Vegfc	1.05633571427655e-35	1.34442793158588	0.457	0.162	1.41517295641629e-31
Ankrd37	2.99581842078047e-35	1.8438481091293	0.325	0.095	4.0134979383196e-31
Capg	3.84535197635767e-35	2.14146085612232	0.29	0.079	5.15161804272638e-31
Dll1	4.78919972085059e-35	2.12466913284796	0.259	0.065	6.41609086602353e-31
Arl4a	8.29212194029596e-35	1.83703449606264	0.347	0.108	1.11089557634145e-30
Vim	5.73009475988502e-34	1.06669976407861	0.823	0.546	7.67660794981797e-30
Il6st	1.5376267719902e-33	2.19315221920348	0.271	0.073	2.05995858643527e-29
Anxa2	1.92979254983585e-33	0.989889751755691	0.826	0.586	2.58534307901509e-29
Cxcl12	9.11880236554749e-32	-1.45571032635421	0.555	0.763	1.2216459529124e-27
Car4	2.44030465901469e-31	-2.80816445623928	0.126	0.452	3.26927615168198e-27
Id1	1.54215236448761e-30	-1.36371587278497	0.511	0.732	2.06602152270405e-26
Tm4sf1	2.58621653037673e-30	-1.11601452789655	0.776	0.886	3.4647542857457e-26
Tmsb10	3.2419818288743e-30	0.689684794500548	0.896	0.652	4.3432830561429e-26
Cxcl16	1.20472600095881e-29	1.86133198497232	0.278	0.082	1.61397142348452e-25
Calcrl	1.60295923362064e-29	1.9982472915554	0.293	0.092	2.14748448528158e-25
S100a10	3.46060748107817e-29	1.13677433594518	0.773	0.545	4.63617584240043e-25
Icam1	5.64535642168222e-29	2.06724928764878	0.268	0.079	7.56308399812767e-25
Cdkn1c	9.99176131932014e-29	-2.06302474721047	0.24	0.529	1.33859626394932e-24
Mgll	1.91213545662932e-28	-1.0711575986203	0.726	0.823	2.56168787124629e-24
Prcp	2.73793213387994e-28	1.40587333019697	0.382	0.143	3.66800767975895e-24
Arhgdib	1.72891804485273e-27	1.58129234353793	0.3	0.097	2.31623150468921e-23
Aqp1	3.61234326539523e-27	0.589328357085971	0.94	0.578	4.83945627264999e-23
Klk8	6.07174447464269e-27	1.30016446599573	0.448	0.188	8.13431607267881e-23
Btnl9	1.59766878602571e-26	-3.5348161796376	0.05	0.341	2.14039687263865e-22
Mustn1	9.54654066672095e-26	1.4306287830656	0.325	0.115	1.27895005312061e-21
Car8	9.89169248994229e-25	1.08117738806518	0.593	0.318	1.32519004287757e-20
Gpihbp1	1.51773482463826e-24	-0.750466129982468	0.773	0.892	2.03330934456788e-20
Fxyd6	2.30175555676669e-24	1.15583032241046	0.486	0.227	3.08366191940034e-20
Emp2	2.8528372376875e-24	1.34024985717942	0.413	0.177	3.82194604732994e-20
Gja1	4.27236914533497e-24	-3.59402555301393	0.054	0.321	5.72369294400526e-20
Bsg	5.36702307685487e-24	0.793193516223275	0.864	0.683	7.19020081606247e-20
mt-Atp6	7.56235502587258e-24	0.444837543619048	1	0.993	1.01312870281615e-19
Calm1	2.39788757276822e-23	-0.618191348698598	0.902	0.945	3.21244998123759e-19
AW112010	5.14402227749253e-23	-0.934747498276748	0.546	0.752	6.89144664515674e-19
Gngt2	6.73123606136563e-23	0.772762741379178	0.754	0.452	9.01783695141153e-19
Ier3	1.06625638899455e-22	2.10034271648978	0.256	0.085	1.428463684336e-18
Ctsl	1.20486293950097e-22	-1.49042774591676	0.356	0.582	1.61415488004945e-18
Oaz2	2.48703139411634e-22	-1.73165548524233	0.309	0.532	3.33187595869766e-18
Tpst1	2.7126607408858e-22	-3.30545708787426	0.057	0.308	3.63415159456471e-18
Pdlim1	5.20531086835978e-22	1.10474680981233	0.527	0.274	6.97355497034159e-18
Gnas	6.53028969862025e-22	-0.573770544697815	0.921	0.941	8.74862910924154e-18
Tspan13	1.00018356707704e-20	-0.643049969559449	0.842	0.906	1.33994592481311e-16
Ahnak	1.66921174819191e-20	1.11198832976179	0.599	0.359	2.2362429790527e-16
Lpar6	2.91413123197526e-20	-2.29814179769092	0.126	0.368	3.90406161147725e-16
Rhoj	3.88489901119855e-20	1.31614500022141	0.388	0.183	5.2045992053027e-16
Cd59a	3.88686209355345e-20	1.07548363079697	0.536	0.289	5.20722914673356e-16
Heg1	4.22793869879469e-20	1.07437525247414	0.442	0.21	5.66416947477524e-16
Klf4	9.21552770534786e-20	0.928033253481326	0.603	0.35	1.23460424668545e-15
Ctsd	1.44001274985814e-19	0.94972191726332	0.599	0.344	1.92918508098495e-15
Sox18	1.54632516397969e-19	-1.11277725593223	0.498	0.672	2.07161182218359e-15
Fmo1	3.89973284910464e-19	1.00700388560787	0.505	0.268	5.22447209794549e-15
Rbp7	4.31214347678837e-19	-1.83750346574947	0.297	0.513	5.77697861585338e-15
Gpx1	6.66383102324261e-19	0.974303396875403	0.603	0.375	8.92753442183812e-15
Dll4	1.10270012993846e-18	-3.03429485709962	0.06	0.282	1.47728736407855e-14
Stmn2	2.61868851665302e-18	0.648341076045042	0.546	0.287	3.50825700576006e-14
Pfkl	4.59237190029323e-18	1.22918745398514	0.319	0.135	6.15240063482284e-14
Crip1	1.52861505130374e-17	0.541224830219651	0.968	0.883	2.04788558423162e-13
Tagln2	4.13125834975169e-17	0.896535543558725	0.71	0.527	5.53464681116234e-13
Thbd	6.74692372832752e-17	0.96892198867253	0.58	0.35	9.03885371884037e-13
Gm12002	1.06020940401977e-16	-2.26727225327223	0.114	0.325	1.42036253856528e-12
H2-T23	1.32317798226683e-16	0.945024189919031	0.539	0.312	1.77266154284287e-12
Sdpr	3.56965594166603e-16	0.451016499065567	0.937	0.897	4.78226806504999e-12
Kdr	4.2707316198064e-16	-1.16573524597676	0.423	0.589	5.72149915105464e-12
Aldh2	5.92688558699858e-16	0.795368256547475	0.631	0.403	7.940248620902e-12
Cav2	1.60436751354843e-15	-0.548800087815231	0.82	0.869	2.14937115790084e-11
Bst2	3.00381901521189e-15	-1.05217338296565	0.498	0.662	4.02421633467937e-11
Plpp3	3.69990746313665e-15	-1.04256285165217	0.508	0.652	4.95676602836417e-11
Ramp3	5.03181354184023e-15	1.05836986973099	0.366	0.186	6.74112060200336e-11
Palm	1.32035317997252e-14	1.06194149090523	0.391	0.201	1.76887715520918e-10
Cox6c	2.23425418180164e-14	0.564703570304796	0.842	0.681	2.99323032735966e-10
Mapk3	2.9543785104778e-14	-1.04490271732718	0.397	0.557	3.95798089048711e-10
Lims2	1.01650739881356e-13	-0.713179433432221	0.738	0.78	1.36181496219053e-09
Rdx	1.55727706416564e-13	0.90445195980293	0.558	0.354	2.08628408286271e-09
S100a11	2.70982261037088e-13	0.561940686367004	0.792	0.621	3.63034935111386e-09
Ppia	3.75721816465962e-13	0.364903625113342	0.981	0.931	5.03354517519449e-09
Foxp1	7.01846878591385e-13	0.782389011439423	0.448	0.255	9.40264263248879e-09
Sult1a1	1.38665588556446e-12	-1.68122850736082	0.139	0.318	1.8577028898907e-08
Tcf15	1.39792112468764e-12	-0.642546593876396	0.729	0.807	1.87279493074403e-08
Myl12a	1.41266028803883e-12	-0.453618080795842	0.88	0.921	1.89254098788562e-08
Cd38	1.72604812096154e-12	-1.61396698169146	0.183	0.359	2.31238666765218e-08
Rpl39	1.89494270277332e-12	0.473172630946849	0.89	0.794	2.53865473890542e-08
Bcam	2.45125424582627e-12	0.780008445925323	0.685	0.502	3.28394531313345e-08
Myo10	3.06327190431557e-12	-2.0019622109773	0.088	0.258	4.10386537021157e-08
Ushbp1	4.01707865799862e-12	-1.00243063513737	0.41	0.553	5.38168027812075e-08
Tsc22d3	4.12352258445286e-12	0.931690931099253	0.391	0.217	5.52428320639149e-08
Tshz2	4.76283601772756e-12	0.729726342378428	0.486	0.296	6.38077141294961e-08
Cyp4b1	4.97758344083632e-12	-1.27205173398001	0.29	0.457	6.66846853568841e-08
Mall	5.43699213594596e-12	1.14248479064948	0.303	0.152	7.2839383645268e-08
Sgk1	5.86520454593319e-12	-1.07908038945507	0.382	0.536	7.85761453018669e-08
Gimap6	6.98352034834941e-12	-0.78026139169422	0.562	0.666	9.3558222106837e-08
Esam	8.25849382901753e-12	-0.617975735693389	0.713	0.792	1.10639041827348e-07
Eef1a1	1.25191180442545e-11	0.31334647726042	0.981	0.946	1.67718624438878e-07
Ablim3	1.40366375310006e-11	-2.10939613924967	0.095	0.254	1.88048833002815e-07
Ackr3	1.62753219963369e-11	1.11834916048303	0.284	0.143	2.18040488784926e-07
Ly6c1	2.14718589443274e-11	-0.342335305292957	0.937	0.977	2.87658494277154e-07
Gas6	2.241186455104e-11	0.58615725548052	0.71	0.534	3.00251749390283e-07
Carhsp1	3.3215691774246e-11	0.873434714780111	0.325	0.171	4.44990622699573e-07
Rpl37a	3.64591512418902e-11	0.261012585470067	0.984	0.973	4.88443249187603e-07
Art3	3.6761740798526e-11	-1.67005313305343	0.088	0.251	4.92497041477852e-07
Tsnax	6.32229266909515e-11	0.77016418404115	0.442	0.259	8.46997548878678e-07
Npr1	7.15882399003941e-11	0.956004473332632	0.268	0.133	9.59067649945579e-07
Hyal2	8.81609878013077e-11	0.872435821885868	0.319	0.171	1.18109275357412e-06
Sox4	9.27700630477617e-11	0.889567539948996	0.331	0.18	1.24284053465086e-06
Pigt	9.63369563542666e-11	0.998587214744282	0.252	0.121	1.29062620427811e-06
Gstm1	1.0597488756747e-10	-0.796428752936818	0.536	0.646	1.4197455687414e-06
Sox17	1.28868312068391e-10	-1.82936643216257	0.151	0.304	1.72644877678023e-06
Plscr2	1.36733219902351e-10	-1.59058957272208	0.208	0.356	1.83181494703179e-06
Arhgap18	1.51198095838785e-10	-1.69519525218888	0.126	0.279	2.0256008899522e-06
Pdzd2	1.62816986898461e-10	0.75784051026308	0.442	0.263	2.18125917347868e-06
Ephb4	1.6419780792411e-10	0.980691266058387	0.322	0.173	2.1997580327593e-06
Rpl10	1.89641705626351e-10	0.366312291210776	0.893	0.818	2.54062993027623e-06
Ptprb	2.09706918556458e-10	0.599229204076246	0.584	0.393	2.80944358790086e-06
Ndufa8	2.99921985969478e-10	0.592485390815228	0.653	0.506	4.0180548460331e-06
Id3	3.83162614816624e-10	-0.532369433493657	0.76	0.832	5.13322955069831e-06
Ecm2	4.07755953401979e-10	0.989509835014862	0.274	0.142	5.46270650772631e-06
Smagp	4.69094150568904e-10	0.751581304576646	0.461	0.283	6.28445433517161e-06
Cst3	6.14367605532185e-10	0.275823795691494	0.981	0.944	8.23068281131468e-06
Glul	6.29219844453269e-10	-1.85617349134746	0.189	0.332	8.42965825614045e-06
Klf2	8.37703160397586e-10	0.445558405067904	0.915	0.818	1.12227092398465e-05
Smco4	1.06285761506169e-09	-0.792107021792711	0.483	0.602	1.42391034689815e-05
mt-Co1	1.1331864642973e-09	0.332196824290562	0.984	0.939	1.51812990621909e-05
Ifitm3	1.37411347769612e-09	0.246768282626178	0.997	0.955	1.84089982606949e-05
Atp5j	1.40563738294693e-09	-0.464177278163511	0.782	0.825	1.883132401934e-05
Slc26a10	1.60490973077309e-09	-1.01264758674273	0.29	0.441	2.15009756631671e-05
Tek	1.62219596054955e-09	0.726754607547238	0.35	0.199	2.17325592834823e-05
Btg2	2.06699047808915e-09	-0.845686989964713	0.341	0.48	2.76914714349603e-05
Pkm	2.25903216589686e-09	0.517262594297423	0.584	0.406	3.02642539265202e-05
Actg1	2.85197929557907e-09	-0.361773708517056	0.877	0.914	3.82079666228729e-05
Ndrg1	2.88759277637879e-09	0.718015571709878	0.505	0.344	3.86850804251466e-05
Col4a2	3.26852132389393e-09	-1.20129554464382	0.221	0.37	4.3788380176207e-05
Atpif1	3.45328663537063e-09	0.633070684831972	0.483	0.313	4.62636810540603e-05
Arhgap31	4.59460467099901e-09	-0.626028333905884	0.546	0.641	6.15539187773738e-05
Cdh5	4.95049345441731e-09	-0.533064922773373	0.703	0.782	6.63217608088287e-05
Lmna	5.99472053236158e-09	0.919789205991831	0.322	0.185	8.03112709720481e-05
Fabp5	1.16258851613175e-08	0.551780964530675	0.773	0.635	0.000155751983506171
Aplnr	1.19222490976014e-08	0.476011486778272	0.609	0.419	0.000159722371160566
Cav1	1.31503298052552e-08	-0.366628405322033	0.886	0.929	0.000176174968401003
Tcf4	1.31957571131597e-08	-0.526601404685841	0.65	0.743	0.000176783558045001
Cmtm8	1.44993780004433e-08	-1.41383291195492	0.155	0.29	0.000194248167071939
Sncg	1.45459025971339e-08	0.658871148651553	0.3	0.168	0.000194871457093803
Pla2g16	1.90490706519935e-08	0.696008938238119	0.306	0.172	0.000255200399524757
Serpinb6a	1.91519931716438e-08	0.73656531627435	0.451	0.299	0.000256579252520512
Zfp36l1	2.24675103699314e-08	0.532617086230079	0.603	0.441	0.000300997236425971
Rnf130	2.45068019461643e-08	0.482307802653151	0.442	0.272	0.000328317625672763
Rpl28	2.75280790839621e-08	0.412562363090662	0.864	0.725	0.00036879367548784
Apoe	2.77438573745244e-08	0.487631818685547	0.625	0.473	0.000371684457246504
Fam43a	3.00768738221729e-08	-0.891123802163951	0.369	0.479	0.000402939878595651
Nop10	3.04828422192077e-08	0.583163888046793	0.432	0.279	0.000408378637210726
Plin2	3.80760366114884e-08	-1.44206035250927	0.136	0.265	0.00051010466248411
Rps14	4.31651590593834e-08	0.202414936926012	0.987	0.98	0.00057828363591856
Tmem88	4.95348408460806e-08	-0.562373903484917	0.59	0.676	0.000663618262814942
Dusp6	5.40715614060931e-08	-1.26854419191347	0.151	0.286	0.000724396708157429
1810011O10Rik	5.46305273392497e-08	-0.795958809146022	0.385	0.51	0.000731885174763929
Ubc	5.69695535034235e-08	-0.393837010267323	0.845	0.885	0.000763221108285364
Pls3	6.15842446085864e-08	-0.753630276966271	0.35	0.472	0.000825044125021232
Oat	8.02232284727489e-08	0.668394251540589	0.372	0.231	0.00107475059184942
Xist	8.73531415178449e-08	0.494768347728813	0.782	0.653	0.00117027003691457
Rps27a	9.24236001017182e-08	0.273076409260894	0.94	0.889	0.00123819897056272
Txndc15	9.4906856894901e-08	0.643374910927353	0.287	0.159	0.00127146716182099
Mpzl1	9.73578533735914e-08	-1.48797275009614	0.129	0.253	0.001304303161646
Jam3	1.03920683156021e-07	-1.45417505706805	0.132	0.256	0.00139222539224122
Efna1	1.10262023932796e-07	-0.98769179307552	0.29	0.415	0.00147718033462767
Rpl26	1.1443569001483e-07	0.249589143380565	0.937	0.878	0.00153309493912868
Rps28	1.21167092378252e-07	0.284664428608097	0.934	0.873	0.00162327553659144
Rpl21	1.21466893461243e-07	0.272719219357173	0.959	0.892	0.00162729197170028
Myl12b	1.32251202901982e-07	-0.571685938897646	0.64	0.693	0.00177176936527786
Col4a1	1.42183303444615e-07	-0.975817447915337	0.331	0.44	0.00190482971624751
Rps5	1.44496339957876e-07	0.245657547674053	0.959	0.929	0.00193581746641566
Fbln2	1.44571229312589e-07	0.698385846329677	0.391	0.25	0.00193682075910076
Rps19	1.78511271783863e-07	0.21471936377689	0.978	0.97	0.00239151550808841
Stmn1	1.78990878138904e-07	-1.50196038875668	0.142	0.265	0.0023979407944269
Podxl	1.85227450654396e-07	0.567143378728636	0.479	0.323	0.00248149215641695
Ubb	2.24945023398079e-07	-0.19780268462156	0.994	0.991	0.00301358847846406
Rps29	2.37780346132505e-07	0.174875852921776	0.994	0.987	0.00318554329713718
Ly6a	2.9163084030532e-07	0.329490752330999	0.95	0.948	0.00390697836757037
Fcgrt	3.31444909623968e-07	0.524801562782696	0.539	0.38	0.0044403674542323
Dusp3	3.55222530315953e-07	-0.817280730091682	0.397	0.495	0.00475891623864282
Minos1	4.36353254424474e-07	0.44736361450535	0.562	0.396	0.00584582454952467
Igfbp3	4.5864486385884e-07	-0.914915667362572	0.23	0.36	0.00614446524111688
Rps9	6.00633741650518e-07	0.29623617608909	0.921	0.867	0.008046690236892
Lima1	7.69440687678936e-07	0.568730055467271	0.268	0.156	0.0103081968928347
Malat1	7.81746124537701e-07	-0.191121201331272	0.997	0.98	0.0104730528304316
Fxyd5	8.88737912339506e-07	0.611876946463799	0.397	0.26	0.0119064218116124
Cd36	9.05234804633451e-07	-0.247623417823348	0.95	0.976	0.0121274306776743
Hsp90ab1	9.3395392827554e-07	0.365737310536732	0.826	0.684	0.0125121807771074
Ogt	1.06963872851167e-06	0.715018334830684	0.29	0.174	0.0143299500458708
Nrarp	1.14099043107652e-06	-1.21736886010209	0.155	0.273	0.0152858488051322
Ptp4a3	1.24582083529523e-06	-0.574057886626775	0.461	0.572	0.0166902617304502
Rpl22	1.27896228055835e-06	0.387494949974763	0.707	0.571	0.0171342576726402
Slc29a1	1.51330808704253e-06	0.762310743826692	0.309	0.195	0.0202737884421088
Ufc1	1.86534137357429e-06	0.423190922432962	0.259	0.148	0.0249899783817747
Rps16	1.89274843877763e-06	0.201682232493808	0.927	0.914	0.0253571508343039
Fam101b	1.90853485153245e-06	-0.727605207770163	0.344	0.469	0.0255686414059803
BC028528	1.91774462156843e-06	-1.02638115035474	0.281	0.377	0.0256920246951523
Ypel3	2.07695719673795e-06	-0.680230735533127	0.416	0.508	0.0278249955646983
Triobp	2.08599272115523e-06	0.439771915067272	0.407	0.265	0.0279460444853166
Tomm5	2.13526420281497e-06	0.41078314085337	0.309	0.185	0.0286061345251121
Rplp1	2.17280828726095e-06	0.242831894919075	0.921	0.881	0.029109112624435
Thrsp	2.31107220628082e-06	-1.04070481501545	0.221	0.328	0.0309614343475442
Sepw1	2.58260353101372e-06	-0.427627398624507	0.767	0.803	0.0345991395049908
Nfkbia	2.62862159838448e-06	0.513295038625669	0.65	0.507	0.0352156435535569
Nrp2	3.51653169718133e-06	0.554960305354603	0.281	0.171	0.0471109751471382
Gng11	3.59003902625228e-06	0.223567247020792	0.94	0.91	0.0480957528347018
Sp110	3.84077554654496e-06	0.58803939231235	0.265	0.157	0.0514548699970628
Glo1	3.89251929369795e-06	0.615210637301285	0.278	0.168	0.0521480809776715
Marcks	4.08886972005507e-06	0.346855272151344	0.451	0.299	0.0547785876395777
F11r	4.34957747180309e-06	-0.657134343295205	0.41	0.51	0.058271289389746
Mrpl52	4.47671631067929e-06	0.540332331677443	0.366	0.242	0.0599745684141704
Rps11	4.63781228498092e-06	0.222222762292532	0.95	0.891	0.0621327711818894
Rpl36a	4.97565561418573e-06	0.306670553623499	0.836	0.733	0.0666588582632462
Anp32a	5.05043233717775e-06	-0.532527415188832	0.618	0.661	0.0676606420211703
Serinc3	5.74052652173799e-06	-0.507996795162289	0.521	0.593	0.0769058338117238
Adam15	6.44002649817624e-06	0.39359404104465	0.618	0.458	0.0862770349960671
Ddx5	6.46532510419163e-06	-0.347158489848145	0.798	0.817	0.0866159604208552
Plpp1	6.64743160451258e-06	0.234398568824099	0.7	0.527	0.0890556412056551
Snrk	7.3550296344877e-06	-0.777395145039676	0.344	0.436	0.0985353320132317
Wnk1	7.5133686118914e-06	0.439808329411935	0.372	0.245	0.100656599293509
8430408G22Rik	7.84264238635306e-06	-1.18480335507161	0.344	0.432	0.105067880049972
Icam2	8.01606043265453e-06	0.33097850477741	0.751	0.611	0.107391161616273
Mesdc1	8.31368760350769e-06	0.464391813266993	0.328	0.208	0.111378472824193
Slc3a2	8.56650235409999e-06	0.637907159364026	0.394	0.281	0.114765432037878
Sema6a	9.32550709973245e-06	0.33830557955629	0.303	0.184	0.124933818615116
Arid5b	9.4237835240186e-06	-0.828041193181062	0.268	0.37	0.126250427871277
H2-D1	9.99339563435912e-06	-0.224816243089562	0.956	0.965	0.133881521313509
Eng	1.01039970062513e-05	-0.461665951191482	0.757	0.785	0.135363247892749
4930523C07Rik	1.05973936278623e-05	-0.730613245550443	0.262	0.373	0.141973282432472
Egfl7	1.07216327121121e-05	-0.270080240923106	0.893	0.916	0.143637713444166
Ddah2	1.09974799412454e-05	0.529953412373399	0.334	0.217	0.147333238772864
Rpl6	1.10094915129628e-05	0.253091069706953	0.918	0.838	0.147494157799162
Eef1d	1.12069263694062e-05	0.36023757471182	0.517	0.367	0.150139192570934
Rpl10-ps3	1.13368258734071e-05	0.383349384916408	0.64	0.494	0.151879456226035
Rpl41	1.14226431029985e-05	0.138150679527969	0.991	0.985	0.153029149650872
Prkcdbp	1.18832173004245e-05	0.391340251627945	0.536	0.393	0.159199462173787
Meox2	1.26603492042231e-05	0.672499235552959	0.41	0.296	0.169610698288977
Ets1	1.43187120555358e-05	-0.766359266587973	0.404	0.478	0.191827785408013
Rpl9	1.51333934232906e-05	0.19713568491267	0.953	0.902	0.202742071691824
Ldha	1.52884993394024e-05	0.378485411418549	0.666	0.521	0.204820025649974
Tnfrsf1a	1.54054543641015e-05	0.402870657318496	0.479	0.346	0.206386872115868
Arpc3	1.63087913892818e-05	-0.479548239841471	0.574	0.641	0.218488878242209
Jup	1.71415933753785e-05	-0.769644911395888	0.309	0.397	0.229645926449945
Cald1	1.72195417143995e-05	0.472886044023791	0.47	0.342	0.23069020034781
Sh3glb1	1.86039490791225e-05	-0.608043516650096	0.483	0.534	0.249237105813004
Adgrl4	1.8745102401653e-05	0.393836444719404	0.606	0.463	0.251128136874945
Tmem204	1.88605622396523e-05	-0.865193129183431	0.284	0.375	0.252674952324622
Esd	1.97545171883756e-05	0.429984798828484	0.341	0.222	0.264651266772668
Klc1	2.05104418637688e-05	0.577816731239908	0.265	0.165	0.274778389648911
Tsc22d1	2.48924062746088e-05	-0.566116115460394	0.584	0.629	0.333483566860935
Laptm4a	2.56990239175726e-05	0.200471111151548	0.931	0.872	0.34428982342372
2810428I15Rik	2.64891127294887e-05	0.601749742700378	0.312	0.199	0.35487464323696
Vamp5	2.83745205637935e-05	0.46532755921206	0.375	0.255	0.380133451993141
Fez2	3.12147280347573e-05	-0.838040844156417	0.331	0.404	0.418183711481644
Rpl30	3.5845180467725e-05	0.346499227027103	0.785	0.661	0.480217882726112
Cdkn1a	3.72916160117841e-05	0.596451211058666	0.331	0.224	0.499595779709872
Rps24	3.7410103866771e-05	0.233076618311745	0.918	0.853	0.501183161503131
Dusp1	3.91683420269194e-05	-0.497733386686703	0.603	0.66	0.524738278134639
mt-Cytb	4.09901194005836e-05	0.116868615307411	0.991	0.97	0.549144629609618
Stx12	4.1211815227122e-05	-0.8729960912013	0.224	0.316	0.552114688597754
Rpl14	4.15058707581485e-05	0.227694748192093	0.934	0.897	0.556054150546915
Ptms	4.18439826303959e-05	0.483896019002501	0.508	0.396	0.560583835299414
Smim14	4.43358614379116e-05	0.407313674024154	0.533	0.385	0.593967535683702
Nenf	4.73996060713785e-05	0.54928242272533	0.36	0.248	0.635012522538258
Rpl13	4.90402735888641e-05	0.147954898381668	0.991	0.971	0.656992545270012
Rpl17	5.10279462627482e-05	0.234468807998942	0.931	0.875	0.683621396082038
Sbds	5.11426062224726e-05	0.354221411671182	0.429	0.299	0.685157495562465
Atp2b1	5.45186553608462e-05	0.600228646711293	0.256	0.163	0.730386425869257
Rpl35	5.76247791816055e-05	0.223273954756392	0.886	0.858	0.771999166695968
Abhd17a	5.88787540586159e-05	-1.05563120207924	0.189	0.275	0.788798668123277
Rps15a	6.06302930431366e-05	0.217255463871131	0.924	0.852	0.812264035898901
Ece1	6.21736376348429e-05	0.358078138460169	0.36	0.242	0.83294022339399
Ppdpf	6.37579536349381e-05	0.394930041415079	0.319	0.208	0.854165304847266
Rpl34	6.9000528030921e-05	0.205237178416916	0.912	0.875	0.924400074030248
Mecom	7.41528457716214e-05	-0.979717328586618	0.192	0.282	0.993425674802412
Rpl35a	7.46635031151861e-05	0.175008559422114	0.962	0.925	1
Rpl23	8.24957208513271e-05	0.222602456828696	0.915	0.839	1
Hsp90aa1	9.36924758449383e-05	0.500623194856836	0.297	0.198	1
Tspo	9.41348988695851e-05	0.402981614068649	0.64	0.517	1
Tubb2a	9.42240161132185e-05	-0.726016608180082	0.224	0.324	1
Cd34	9.81736757119028e-05	-0.544987507992205	0.539	0.581	1
Rpl13a	0.000104586771777693	0.157764388398231	0.962	0.944	1
Smim7	0.000104943285339357	0.505545339764187	0.278	0.184	1
Mllt4	0.000112101312405464	-0.921043705900562	0.224	0.306	1
Itpkb	0.000113779955630761	-0.651641722327782	0.334	0.424	1
Trappc4	0.000117799303642013	0.443489272668628	0.3	0.197	1
Mast4	0.000119974355880464	-0.909413338306575	0.186	0.275	1
Adgrf5	0.00012264421128726	0.375330543822535	0.514	0.402	1
Rps27	0.000125451587330909	0.125857207537234	0.994	0.988	1
Ddx3x	0.000127986799749268	0.522320600603968	0.284	0.189	1
Rps23	0.000128428490581921	0.179463468654275	0.965	0.963	1
Ssna1	0.000134418848440235	0.433470193550104	0.325	0.22	1
Rpl10a	0.000137644735723827	0.277209710729165	0.773	0.656	1
Reep3	0.000144725032462768	0.379539871039457	0.334	0.23	1
Ywhaq	0.000145372932542631	-0.429783276572715	0.539	0.595	1
Morf4l2	0.000148143474276502	0.400096069269304	0.3	0.199	1
Rab11a	0.000149481513396878	0.386477700903467	0.628	0.505	1
Clic1	0.00015378173254083	0.28472228241351	0.707	0.602	1
Eva1b	0.000158290317442922	-0.763357960085962	0.287	0.368	1
Klf13	0.000169165633126113	-0.687512433630922	0.375	0.437	1
Mydgf	0.000177022571568092	0.408119835000021	0.284	0.186	1
Rgs3	0.000187081664773524	-0.935478056878456	0.18	0.262	1
Ly6e	0.000189387786429849	-0.239875791613938	0.968	0.958	1
Mat2a	0.000194989025231342	0.484476868863644	0.369	0.265	1
Irf2bpl	0.000197324953140274	0.427393981858467	0.29	0.196	1
Serf2	0.000197458959437537	0.295685876067106	0.839	0.758	1
Rps4x	0.000198132074835576	0.175270627625438	0.931	0.868	1
Cox14	0.000218014480863894	0.425241723463721	0.334	0.228	1
Cr1l	0.000227070174659422	-0.749543023751804	0.281	0.361	1
St3gal6	0.000229360673220039	0.297723256373211	0.338	0.229	1
Eif4a1	0.000231140438161277	-0.464947831270629	0.577	0.613	1
4931406P16Rik	0.000250911185792214	0.443346142713049	0.328	0.226	1
Scarb1	0.000251939662531973	-0.904055233760659	0.18	0.263	1
Ifitm2	0.000258832190661686	0.161976602723163	0.962	0.917	1
Sft2d1	0.000262298866113032	-0.859067408765283	0.23	0.308	1
Gm42418	0.000269547265377626	0.383834899738789	0.666	0.565	1
Ptp4a2	0.000273613436217835	0.583379308932497	0.297	0.208	1
Tmed3	0.000279373507748224	0.446502143338717	0.259	0.174	1
Klf10	0.000290621470239261	0.46425672526822	0.268	0.18	1
Rpl23a	0.000299084779106852	0.152396840405547	0.953	0.928	1
Slc50a1	0.000315581602980921	-0.695151043076534	0.382	0.436	1
Naca	0.000327414393793687	0.234707848240194	0.785	0.664	1
mt-Nd4	0.000373718416991714	0.12661198806359	0.953	0.9	1
Clic4	0.000380175232173005	0.36633184278405	0.397	0.293	1
Adcy4	0.000385659682446023	0.335817954598932	0.312	0.219	1
Nfia	0.000390028982747313	0.608260359169583	0.259	0.177	1
Nme1	0.00040110627836705	0.426691732983318	0.262	0.178	1
Cd200	0.000409269293198392	-0.224492031147946	0.789	0.844	1
Rpl38	0.000432294673740309	0.173693584130926	0.934	0.852	1
Ctnnb1	0.000502036534890002	0.294449523571745	0.631	0.525	1
Rassf9	0.000514826814985401	0.372696380018758	0.331	0.233	1
Cox20	0.000532295571529611	0.416093513709686	0.259	0.173	1
2610001J05Rik	0.000536437928349347	0.505032732551395	0.293	0.206	1
Slirp	0.000545981201103359	0.368466222418245	0.297	0.205	1
Ndufa13	0.000559313363168439	0.25815140154578	0.612	0.484	1
Tprgl	0.000564028422663204	-0.554090675087128	0.543	0.559	1
Rpl31	0.00056987238946412	0.20016061648245	0.883	0.814	1
Rpl9-ps6	0.000602886001733141	0.222401186734927	0.722	0.602	1
Gm10073	0.000603739631630487	0.339015723140992	0.543	0.421	1
Rpl4	0.000626250936940475	0.234614739802978	0.871	0.803	1
Fam32a	0.000632476422080178	0.348136824230221	0.347	0.247	1
Cnn3	0.000642720269643448	0.309431251838138	0.546	0.433	1
Ppp1r11	0.00065580980368074	0.436388507330734	0.353	0.255	1
Rpl18a	0.000710887610953723	0.114864417546745	0.984	0.971	1
Plscr1	0.000743369338407455	-0.875389186032608	0.186	0.257	1
2015-09-01	0.000756073829194082	-0.323512995468264	0.653	0.702	1
Ramp2	0.000770522889013638	0.248607003930659	0.808	0.708	1
Rps20	0.00083395431237734	0.177665991357709	0.89	0.803	1
Itm2b	0.000918637334734295	0.110769348453307	0.984	0.986	1
Wdr83os	0.000921788652831979	0.439083390322047	0.268	0.184	1
Cyb5r3	0.000953216193174731	0.200451132111394	0.552	0.418	1
Tmpo	0.000993892471155738	0.251358511860348	0.29	0.196	1
Rps21	0.00104698505794755	0.243986178296397	0.82	0.726	1
Fth1	0.00108957467125047	0.22207410575288	0.934	0.892	1
Rps8	0.00112632330223668	0.138861529352269	0.931	0.904	1
Apbb2	0.00115946333129074	-0.601431912488957	0.259	0.324	1
Polr2f	0.00118012607143616	0.361135143359772	0.334	0.241	1
Atp5e	0.00118096994738474	0.245907982593957	0.603	0.507	1
H1f0	0.00121121208769601	-0.673770603303832	0.369	0.422	1
Leprot	0.00124661077664737	0.319900066338746	0.426	0.316	1
Nrp1	0.0012485846209461	-0.326394375309356	0.757	0.763	1
Map7d1	0.00124952646735215	-0.728466950163336	0.211	0.276	1
Hprt	0.00125975642224958	0.1987917016011	0.372	0.259	1
Rps15	0.00127314249183282	0.173428066954632	0.924	0.886	1
Zfp36l2	0.00128679734895783	0.381529127184824	0.252	0.175	1
Ppp1cb	0.00131191947182594	-0.76881929440648	0.237	0.302	1
Grcc10	0.00134676713259133	0.277810768739767	0.375	0.275	1
Pebp1	0.00135656974771455	0.337837782962326	0.372	0.275	1
Aplp2	0.00136618291918913	0.188617314589188	0.836	0.745	1
Rhoa	0.00141112266003538	0.287461505771665	0.751	0.659	1
Hspa8	0.00141927761481313	-0.233109687612917	0.833	0.826	1
Pomp	0.0014358469284045	-0.587444609069758	0.341	0.405	1
Mrpl30	0.00146962857423635	0.347814399738143	0.259	0.179	1
Rpl7	0.00155980965322983	0.147743827220947	0.874	0.805	1
Pfn1	0.00156580093252424	-0.220722456975453	0.811	0.812	1
Ndufv3	0.0015960635825665	0.375867588292245	0.394	0.297	1
Thra	0.00160941644545684	0.396118817428943	0.271	0.19	1
Myl6	0.00163959162800964	-0.205886399776046	0.927	0.928	1
Rpl11	0.00174214367826724	0.17143282138405	0.902	0.862	1
Capns1	0.00180004509188535	0.212471363770686	0.71	0.57	1
Ndufa12	0.0018863575107496	0.358109692395398	0.369	0.276	1
Sh3bgrl	0.00192629368715049	0.345598573328348	0.328	0.241	1
Ndel1	0.00193516878962249	-0.801382963631107	0.271	0.328	1
Rpl5	0.00207137224109623	0.277279491818763	0.615	0.504	1
Gbp2	0.00211268797990553	-0.749677167020748	0.202	0.269	1
Cnn2	0.0022205406354916	-0.934716597612671	0.192	0.252	1
Mxd4	0.00233703112315623	-0.623961990752735	0.271	0.33	1
Grrp1	0.00239314504950041	0.377494968038552	0.287	0.21	1
Rps13	0.00252828385803361	0.219003085501434	0.855	0.765	1
Anxa7	0.00255819447500574	0.235768397494221	0.319	0.227	1
Rap1b	0.00272773004346859	0.326555618317586	0.495	0.419	1
Zfp706	0.00274374491693538	0.242727551297134	0.407	0.306	1
S1pr1	0.00276951696671833	-0.630053380354219	0.341	0.397	1
Bcas2	0.00277184406674691	0.288931843367843	0.281	0.2	1
Cox5a	0.00294903071328619	-0.536082137380856	0.397	0.445	1
Dhrs7	0.00296685689013651	0.212699640583176	0.347	0.253	1
Lgals3bp	0.00296828047045761	-0.810704901145793	0.196	0.257	1
Pnkd	0.00298356594768251	0.230114483288695	0.41	0.307	1
Rpl23a-ps3	0.00300060688840844	0.184852776007601	0.868	0.834	1
Nbeal1	0.00310558868936234	0.238103441663997	0.274	0.192	1
Rpl6l	0.00328780892738006	0.264914669139843	0.521	0.415	1
Rhoc	0.00329635052573116	0.196427697272237	0.546	0.436	1
Myct1	0.00335757909136719	-0.399157082961468	0.552	0.582	1
Slc9a3r2	0.00342605465078206	-0.243363971219732	0.811	0.81	1
Atp5g2	0.00344283728967006	0.260693054359445	0.514	0.407	1
Tmbim1	0.00371777082864268	0.321037205246081	0.284	0.208	1
Abi3	0.00376653776589688	0.287549981296259	0.297	0.211	1
Clec14a	0.00400266241482158	0.301873455564175	0.486	0.382	1
Rps26	0.0042376238379375	0.190241415398892	0.789	0.693	1
Ssu72	0.00428744220909222	-0.527674338637189	0.265	0.323	1
2002-03-01	0.00433090259421253	-0.774741340331122	0.215	0.27	1
Ostf1	0.00439495345193215	-0.40411930501106	0.521	0.541	1
Efnb1	0.00454457672932442	-0.908775020937738	0.227	0.277	1
Atp6ap1	0.00478677440001559	0.139911165517865	0.397	0.292	1
0610012G03Rik	0.0050902314845832	0.33945675087949	0.297	0.219	1
Ndufa7	0.00515562068087035	0.156065291711758	0.615	0.489	1
Myeov2	0.00519541125357572	0.270010691420477	0.372	0.284	1
Mndal	0.00522851632412507	-0.490886360281054	0.379	0.428	1
Prkar1a	0.00523949578784732	-0.371463819744674	0.448	0.492	1
Zbtb20	0.00525981935222052	0.215851901542133	0.489	0.397	1
Tax1bp3	0.00526947957592088	-0.615893640001582	0.287	0.343	1
Rps12	0.00533147360570722	0.208508987391272	0.779	0.682	1
Rplp0	0.00534704110994547	0.159989606674983	0.912	0.878	1
Pea15a	0.00555074042964809	-0.482972831621072	0.407	0.458	1
Ppp3ca	0.00555273578504232	0.215600634440703	0.287	0.209	1
Ier2	0.00586549478199113	-0.421311259853323	0.432	0.474	1
Uqcrh	0.00591414518736488	0.20564199143914	0.653	0.539	1
Mfge8	0.00599048905290097	0.260001164769456	0.562	0.451	1
Tmem109	0.00600693761325067	0.242183048904829	0.401	0.309	1
Rps25	0.00605785070591579	0.169786813417359	0.868	0.809	1
Tnfaip1	0.00612190271337444	-0.588467866890947	0.29	0.348	1
Prdx2	0.00625493877392911	0.292676372780069	0.388	0.301	1
Srsf2	0.00629717295604611	0.185148496463581	0.486	0.383	1
Pigp	0.00634980786659003	0.28091698675558	0.265	0.188	1
Uhrf2	0.00664006141769572	0.28124481374929	0.256	0.186	1
Chmp4b	0.0067017999655203	0.279918205080832	0.252	0.183	1
Tmem50a	0.00689108671647968	-0.332746389276254	0.543	0.575	1
Set	0.00695406822488701	0.250801508860144	0.274	0.2	1
Mtch1	0.00704209378488786	0.282611211084346	0.315	0.238	1
Tsen34	0.0070730861555454	0.2862313796368	0.293	0.216	1
Rap1a	0.00708990853248266	-0.433889813967586	0.467	0.491	1
Anp32b	0.00721731075592862	0.110001534217946	0.319	0.231	1
Tspan12	0.00722379856189171	0.242670930667815	0.404	0.306	1
Ranbp1	0.0072322698764576	0.172080372587418	0.442	0.34	1
Camk1	0.00747095789874844	0.233985995618425	0.319	0.234	1
Plk2	0.00784058578395756	-0.57379300084607	0.391	0.431	1
Tspan4	0.0079664368558507	-0.548562728135404	0.274	0.329	1
Gtf2a2	0.00826090061491931	0.233354111809526	0.309	0.232	1
Gnb2l1	0.00830280430128828	0.159973349615801	0.53	0.429	1
Tpm4	0.00846610604946605	-0.332967219231738	0.694	0.694	1
Rab1a	0.00851168955777965	0.289758134247246	0.435	0.335	1
Npdc1	0.00853497161873058	0.273912155737125	0.334	0.253	1
Tapbp	0.00857926230738277	-0.456815554983265	0.454	0.479	1
Adgrg1	0.00858550512620477	-0.638462114312428	0.205	0.261	1
Arf6	0.00862967287301738	-0.72440654577407	0.23	0.277	1
Anapc11	0.00873792164149409	0.167260079275867	0.451	0.348	1
Rpl27-ps3	0.00903149108542281	0.226107552158197	0.539	0.442	1
Neat1	0.00905128317012794	0.252256367193839	0.394	0.319	1
Ubxn1	0.00916746197423851	0.228970558936618	0.334	0.255	1
Il10rb	0.00917657600193544	-0.659643874718215	0.309	0.353	1
Fkbp1a	0.00933393899192791	0.148458020703722	0.83	0.766	1
Rpsa	0.0095791132316994	0.170577142846862	0.703	0.592	1
Eif4a2	0.00998199737397773	0.226720116763164	0.606	0.527	1
Higd2a	0.00999846632599819	0.307572349204477	0.416	0.341	1
Lrrc8a	0.0101831088215864	-0.837910111578305	0.221	0.268	1
Atp5b	0.0107003323854435	-0.237447360883198	0.732	0.726	1
Snrpe	0.0108062022108994	0.227837436098529	0.341	0.259	1
Uqcr11	0.0108465881436987	0.143189900566228	0.703	0.58	1
Sfr1	0.0108510671305103	0.202096092005444	0.325	0.248	1
Rpl8	0.0111123512220184	0.159382807094049	0.927	0.875	1
Rps27l	0.0113678647955488	0.20373864072484	0.558	0.462	1
Rpl7a	0.0114863888581509	0.208233259943872	0.681	0.594	1
Tmed9	0.0115738955736702	0.255944779207461	0.479	0.393	1
Tm9sf3	0.0116365764282404	0.269842659762	0.297	0.227	1
Flt1	0.0118216039742509	0.15945321196449	0.662	0.555	1
Dek	0.0118794442886406	0.358788921511873	0.268	0.202	1
Bax	0.0119866500095593	-0.488341068526639	0.297	0.35	1
Vti1b	0.0120867242428311	0.242722722599246	0.271	0.2	1
Nedd4	0.0123010646760918	0.241994369790822	0.353	0.277	1
Cox7a2l	0.0125485020823822	0.177424641978422	0.631	0.544	1
Ndufs8	0.0131923591157937	0.256361462156264	0.338	0.264	1
Rsrp1	0.0132992759189344	-0.253246870664547	0.767	0.747	1
Rps3a1	0.0135955302669914	0.125027795011885	0.89	0.834	1
Rapgef3	0.0139807273719988	-0.71127670621492	0.202	0.25	1
Gm10036	0.0141885152793954	0.139991505974876	0.685	0.588	1
Nedd8	0.014443161805886	0.261034477948171	0.53	0.439	1
Osbpl9	0.0144897899000299	-0.632079921040137	0.224	0.27	1
Qk	0.0146291895382334	0.358121963776805	0.252	0.19	1
Cxx1a	0.0149021235859603	0.315146427543832	0.42	0.341	1
Ehd2	0.0152912221672514	-0.268638185174563	0.65	0.659	1
Slc25a4	0.0159518605040363	0.134300547297281	0.577	0.479	1
mt-Nd5	0.0161417812455433	0.162650062654607	0.322	0.247	1
Cetn3	0.0164405549329439	0.245421865303657	0.331	0.26	1
Rrp1	0.0168268452668538	0.291523125883508	0.319	0.247	1
Palmd	0.0168677969155879	-0.440011843879755	0.36	0.399	1
Tmem258	0.0171404093987542	0.21122312583454	0.331	0.254	1
Gm2000	0.0173967666800572	0.148071383398911	0.817	0.737	1
Ly6c2	0.0174099678958116	-0.64670747003902	0.262	0.302	1
Ttc14	0.0174800276188352	0.111549643664877	0.284	0.215	1
Luc7l2	0.0179445921548492	0.285308453168752	0.401	0.316	1
Vamp8	0.0184434759164582	-0.471704479327855	0.303	0.352	1
Cuta	0.0187685908141187	0.335001239750512	0.306	0.235	1
Calm2	0.0190690582452688	0.187575434179292	0.713	0.646	1
Sepp1	0.0193553047358932	0.205504384652741	0.893	0.809	1
Cycs	0.0194451018860554	-0.694669118448957	0.268	0.303	1
Ssr2	0.0196685485847021	0.289184014697258	0.325	0.255	1
Atraid	0.0198959864804293	0.128533639843673	0.426	0.344	1
Srgn	0.0199251825206502	0.172038446223205	0.754	0.681	1
Elk3	0.0201627064529391	0.150433047328146	0.603	0.504	1
Hes1	0.0205824206621176	-0.577230964953143	0.375	0.416	1
Rpl37	0.0207997350150871	0.117299205945511	0.956	0.944	1
Clta	0.0208881991532451	0.174394787869854	0.467	0.378	1
Grn	0.0212014240354054	0.181701469217944	0.416	0.335	1
Tonsl	0.0213604505229116	0.14020199818467	0.423	0.323	1
Aes	0.0215587721403829	0.209179102882445	0.397	0.313	1
Ndufab1	0.0218616902996592	0.177520377103364	0.309	0.236	1
Nhp2l1	0.0218966844095596	0.231045830982495	0.42	0.331	1
mt-Nd1	0.0219370173620976	-0.173453121454702	0.975	0.955	1
Hspa5	0.0224353141889931	0.286153788236837	0.442	0.364	1
Ndufb9	0.0234774108393943	-0.403285819328517	0.375	0.414	1
Cyyr1	0.0235531285029931	-0.405533915226712	0.486	0.503	1
Pabpc1	0.0240090467981525	0.170268577563833	0.479	0.379	1
Rab11b	0.0240756263946416	0.115303486037148	0.476	0.377	1
Plscr3	0.0240885093102658	0.147680746994185	0.29	0.221	1
Wbp5	0.0241445084384048	0.245925589246059	0.315	0.246	1
Herpud1	0.0243316160517625	0.210040100594056	0.297	0.224	1
Park7	0.024401513067884	0.184399689530505	0.527	0.436	1
Psme1	0.024424009643341	-0.441268981673339	0.41	0.435	1
Tspan7	0.0249244903380152	0.208199363730205	0.789	0.754	1
Sptbn1	0.0253432601706993	0.128229827889865	0.782	0.706	1
Dram2	0.0253631846322672	-0.451599454688527	0.338	0.376	1
Atp6v0b	0.0257566066627916	-0.447411054512472	0.341	0.379	1
Arhgef15	0.0261746396950457	-0.466631658888617	0.331	0.37	1
Vapa	0.0262508117933731	0.148734314483714	0.372	0.293	1
Xaf1	0.0263499812805398	-0.547067417029937	0.281	0.318	1
Serbp1	0.0264026434004718	0.277865660860403	0.498	0.416	1
Ebf1	0.0264459833937163	-0.455621234772115	0.479	0.498	1
Pttg1ip	0.0269856205061731	0.145051862380977	0.369	0.292	1
Gm6133	0.0270089385314075	0.227784954680179	0.36	0.283	1
Actn4	0.0271650208677815	-0.4197943512543	0.372	0.4	1
Ndufs7	0.0285361059876226	0.246074211242782	0.401	0.325	1
Cbx1	0.0287862459304815	-0.493956880620738	0.208	0.253	1
Dynll1	0.028928724919919	-0.212604647734208	0.782	0.771	1
Ets2	0.029468305639261	-0.421041696478742	0.331	0.362	1
Jund	0.0295583257654557	0.179847722868892	0.565	0.478	1
Srrm2	0.0295843920567072	0.120207939142844	0.464	0.377	1
Klf3	0.0296298106670684	0.128563686657494	0.375	0.3	1
Slc25a5	0.0299295857489113	-0.395514978921476	0.423	0.448	1
Gabarapl2	0.0299793108578904	-0.353894791705173	0.479	0.487	1
Itgb1	0.030059083770552	0.146376167668598	0.631	0.526	1
Btg1	0.0306511274669873	-0.442618449409731	0.42	0.448	1
Eef2	0.0306778803901399	-0.173935060429308	0.814	0.827	1
Tm2d2	0.0317292618313383	0.121411636345232	0.287	0.226	1
Txnip	0.0318756124204537	0.123868573265065	0.779	0.698	1
Rps2	0.0320721730583039	0.114635166258544	0.849	0.825	1
Rps10	0.0323270529095891	0.11379186201995	0.748	0.65	1
Tgfb1	0.0324451761579919	-0.462402301603838	0.328	0.362	1
Mrps21	0.0328610804569252	0.273653804314404	0.356	0.29	1
Rpl27	0.0339003668000224	0.126558078075494	0.823	0.733	1
H3f3b	0.0344898220669766	-0.138329622814216	0.909	0.917	1
S100a6	0.0345263194274689	0.343038968848396	0.325	0.266	1
Kitl	0.0345393208197071	-0.440526591291559	0.338	0.377	1
1810037I17Rik	0.0348445674329167	-0.355462636894509	0.41	0.442	1
Romo1	0.0356954769950129	0.175972803124493	0.448	0.363	1
Sec11a	0.0359937207286723	0.339430958247187	0.262	0.204	1
Pim3	0.036524489033493	-0.321861347523223	0.369	0.412	1
Arglu1	0.0369582382125424	-0.432668300327979	0.274	0.319	1
Ftl1	0.0376087657799151	0.132895106459959	0.94	0.934	1
Iscu	0.0383032340138585	0.141578323123408	0.341	0.27	1
Ltbp4	0.0408998989411694	0.125269698240865	0.521	0.43	1
Rps7	0.0409562233299709	0.107102821570257	0.89	0.841	1
Pnisr	0.042736510210325	0.243612101177923	0.331	0.263	1
Ralb	0.042754164538751	0.117749169047184	0.271	0.209	1
Spcs1	0.0431867071819636	0.250317414569463	0.473	0.389	1
Hadhb	0.0433867088948151	0.207406458075925	0.265	0.209	1
Pink1	0.0440396995588569	-0.595273637716782	0.252	0.28	1
Arpc2	0.0448598379816637	-0.237513102651098	0.631	0.644	1
Ybx1	0.0451940060116258	-0.154809109339673	0.896	0.899	1
Psmb8	0.0461609363795933	-0.34309836224649	0.476	0.495	1
Cox6b1	0.0472309057507552	0.116804746592173	0.76	0.658	1
Atp5l	0.0478778902411176	0.128408583743592	0.713	0.628	1
Pdia6	0.0481447191196847	0.137716300597581	0.486	0.395	1
H2afv	0.0488019386503225	0.22840895706488	0.382	0.321	1
Ifi203	0.048902776270582	-0.459449752048192	0.356	0.386	1
Pde2a	0.0489662796269099	0.107670811750639	0.36	0.287	1
Gapdh	0.0497032154913181	0.18015829222521	0.587	0.491	1
Psenen	0.0504215871870577	0.120293140484925	0.401	0.323	1
Hsbp1	0.0506756783136227	0.151306180103023	0.429	0.35	1
Ctnnbip1	0.050696910779532	-0.39619271289635	0.416	0.435	1
Pfdn5	0.0511279607815231	0.108900406538973	0.744	0.688	1
Gm8730	0.0515344849122562	0.175165500120801	0.527	0.448	1
Gm10269	0.0519329208519501	0.113732229127675	0.325	0.258	1
Ccdc85b	0.0522713006676941	-0.459252576837053	0.341	0.36	1
Arf1	0.0528764779205604	-0.212980991899258	0.59	0.596	1
Ier5	0.0534548759456834	0.226817033061465	0.401	0.335	1
2410015M20Rik	0.0547472373159515	0.317239497476209	0.312	0.262	1
1700020I14Rik	0.055137682249513	0.102116840556559	0.256	0.2	1
Sat1	0.0551393969391477	-0.33135726927764	0.221	0.26	1
Bag1	0.0553433460441422	0.10375121136779	0.3	0.24	1
Srsf7	0.0589072735516043	-0.467191550452795	0.218	0.252	1
Tmem160	0.060478523644332	0.143838433956664	0.297	0.237	1
Ywhah	0.0615765488934024	0.178247074318872	0.527	0.45	1
Cfl1	0.0624725115085963	-0.13037121994019	0.804	0.827	1
C1d	0.0627873064354196	0.138179052798667	0.278	0.219	1
Glrx3	0.0629531404251853	0.118327924556115	0.256	0.202	1
Eif4h	0.064079348770398	-0.437338075026326	0.227	0.263	1
Ube2s	0.0643746137216231	-0.430781996145914	0.227	0.263	1
Tap2	0.0645112547677472	-0.432885650602827	0.309	0.336	1
Sf3b6	0.0649499810378572	0.253180583386775	0.252	0.206	1
Csrp1	0.0657172954414406	0.15839161673385	0.429	0.358	1
Rftn1	0.0658271209582481	0.165469394805355	0.347	0.288	1
Fos	0.0658910561849633	0.377392630791622	0.252	0.206	1
Timp3	0.0662007657409251	0.105639471908833	0.568	0.477	1
S100a16	0.0667298691694508	-0.198211838118034	0.744	0.721	1
Trmt112	0.0689984242227359	0.214977988660116	0.259	0.208	1
Ssb	0.0692610200758756	0.123277798094944	0.366	0.295	1
Vdac3	0.0716126743862054	-0.424585446963438	0.297	0.325	1
Psma6	0.0717458891711188	0.136681119423798	0.341	0.282	1
Hpcal1	0.0717487667351875	0.128523884199216	0.375	0.318	1
Pros1	0.0722966133011179	0.236724446209442	0.259	0.21	1
Uqcrc2	0.0734061580058401	0.200686954813792	0.281	0.226	1
Afap1l1	0.0747481292315562	-0.441826553987364	0.268	0.303	1
Fkbp3	0.078178302636721	-0.524031968632514	0.243	0.275	1
Snx3	0.0784367496160265	0.113771705852558	0.618	0.521	1
Ctsb	0.0792176132591377	0.189627365718425	0.558	0.485	1
Psmd11	0.0797336386612078	0.132373261132993	0.252	0.201	1
Nck1	0.0802388366080066	-0.295383307044532	0.498	0.494	1
Arhgdia	0.0802556931856481	-0.301261217672642	0.565	0.554	1
Gm10076	0.0804147706300668	0.101916836831318	0.637	0.561	1
Lamtor2	0.0817231991322358	0.100868462929964	0.287	0.228	1
Rbck1	0.0828017926468648	0.140650301954539	0.29	0.239	1
Tmem59	0.0830640357799847	-0.160001332785491	0.751	0.747	1
Chmp3	0.0844153256369203	0.112800998507475	0.284	0.23	1
Adipor1	0.087766880133783	-0.274030804772579	0.505	0.51	1
Ergic3	0.0883268143098369	0.108359238925096	0.274	0.221	1
Rasip1	0.0896375131316632	-0.33312144734869	0.521	0.509	1
Ecscr	0.0898545870122245	0.136605420968909	0.672	0.603	1
Eif5a	0.0899586654397651	0.139095910457865	0.618	0.542	1
Syf2	0.0902529571123159	-0.253635474226351	0.423	0.432	1
Lgals9	0.0912316304752373	-0.357378424585602	0.344	0.363	1
Bub3	0.0912482560358658	0.156899958344964	0.306	0.252	1
Uba52	0.0941847081936605	-0.329227007560323	0.407	0.423	1
Gltscr2	0.0961836559353781	-0.302955995414529	0.584	0.564	1
Arl6ip1	0.0984521829487252	-0.34807265914012	0.385	0.406	1
Bcap31	0.0989865068388174	0.127474612687196	0.382	0.312	1
Ncl	0.0995841992920617	0.126992390505772	0.344	0.287	1
Khdrbs1	0.0999253285332494	0.148004791994073	0.259	0.208	1
Timm13	0.100536580928361	0.153711151107529	0.319	0.273	1
Puf60	0.102478724490544	-0.392623152281012	0.287	0.311	1
Lrrc58	0.103391823107525	-0.292226877684433	0.461	0.466	1
Fli1	0.103834908147406	0.239126995176652	0.448	0.392	1
Serinc1	0.104740880662846	-0.365442233498642	0.413	0.418	1
Oaz1	0.109161025506265	-0.129176055575229	0.729	0.748	1
mt-Nd3	0.110800231910495	-0.465583756294034	0.375	0.381	1
Etfb	0.112642835794186	0.130906566279625	0.325	0.269	1
Tubb5	0.113948995899341	0.171429552110615	0.593	0.537	1
Rasgrp3	0.114383119973328	-0.431410031694556	0.224	0.255	1
Nucb1	0.116528021883426	0.15558291638542	0.252	0.207	1
Sub1	0.118527032270718	0.126723657380053	0.511	0.437	1
Dctn2	0.120848813487173	0.134802416835221	0.271	0.222	1
Anxa3	0.122355541692293	0.102147091089756	0.539	0.48	1
Unc45b	0.123183400904055	-0.269073028676469	0.435	0.441	1
Sypl	0.123657528722727	-0.191412692738457	0.53	0.514	1
Rbm39	0.124171873321661	-0.158607868002529	0.792	0.741	1
Lipe	0.124291889881864	-0.492137796498328	0.249	0.269	1
Pfdn2	0.126767695971458	0.165624637310976	0.328	0.279	1
Psmb9	0.128679151330526	-0.29021597957317	0.29	0.312	1
Tpm3	0.13013917973614	-0.26199117983258	0.58	0.556	1
Rps18-ps3	0.130858215608293	0.204370911661828	0.375	0.317	1
Hnrnpf	0.132127198437845	-0.176109917322023	0.713	0.699	1
Tceb2	0.132323182484057	0.107026397456158	0.703	0.633	1
App	0.132559768851092	-0.16610666953824	0.722	0.736	1
Ndufb4	0.132703341237744	0.149303091589536	0.508	0.43	1
Lamp2	0.133366032977457	0.11344793038325	0.341	0.293	1
Glmp	0.135170506706094	-0.385219306231695	0.274	0.298	1
Pitpnc1	0.135259752324841	-0.485353914868965	0.281	0.296	1
Snrpd2	0.136957341706061	0.158188342563081	0.363	0.316	1
Rab6a	0.138151725652223	-0.445554689341979	0.315	0.33	1
Tuba1b	0.138312579079957	0.110791189539679	0.694	0.617	1
2700060E02Rik	0.140631963336521	0.117564300667253	0.41	0.344	1
Klf6	0.140669087380973	-0.310357886389887	0.42	0.437	1
Spop	0.141428046836887	-0.394233909512564	0.312	0.331	1
Ndufb6	0.141793742175891	0.146828148462607	0.268	0.224	1
Psma4	0.142321057780912	0.13978155956462	0.325	0.27	1
Dad1	0.14535841356493	0.183955579662969	0.514	0.452	1
Dstn	0.146373337568709	0.120320883872607	0.432	0.372	1
Ddost	0.147327837566991	0.132916708856334	0.306	0.255	1
Atp5j2	0.151468202579934	0.132564597220107	0.703	0.629	1
Eif3c	0.151787522513934	0.188833528485013	0.256	0.213	1
Capza2	0.155275726222715	-0.26637924088744	0.451	0.456	1
Ctla2a	0.155444491482186	0.191793846996566	0.454	0.407	1
Vasp	0.155534813127058	-0.450316641874065	0.322	0.329	1
Rcsd1	0.159966171489064	0.206441702052942	0.259	0.216	1
Rpl22l1	0.159993842433182	-0.192000991325559	0.445	0.467	1
Smim11	0.168952404734453	0.156823130181621	0.293	0.245	1
Socs2	0.171978956346909	-0.463705365756273	0.259	0.278	1
Eif3a	0.172184873262556	0.139136038170813	0.256	0.21	1
Sod1	0.17816378913716	-0.266979967229139	0.293	0.313	1
Prex2	0.178918040211398	-0.24584892845081	0.341	0.362	1
Rassf1	0.179070643162539	0.224486060107388	0.265	0.227	1
Nfe2l2	0.187841629379187	-0.336329880875155	0.29	0.312	1
Klf7	0.190745785514764	0.174770748113099	0.397	0.35	1
Psmb10	0.194190924589157	0.16634368623986	0.429	0.367	1
Eif3m	0.195837776531272	-0.127136101567295	0.325	0.264	1
Uqcc2	0.203392071393735	-0.104839780357121	0.319	0.264	1
Lrpap1	0.204329601946788	0.209937639426136	0.252	0.22	1
Chmp5	0.208263317239714	-0.299934624422233	0.347	0.361	1
Rbm42	0.210401007795158	-0.373715425585145	0.24	0.256	1
1110004F10Rik	0.212967001601583	0.144445855026463	0.297	0.258	1
Mef2c	0.214708367732806	-0.281358720735472	0.448	0.445	1
Tma7	0.220758864916777	-0.380980905888417	0.366	0.366	1
Jun	0.221285142201275	0.170888895299635	0.502	0.446	1
Kdelr1	0.223295636226966	0.145925638002439	0.278	0.242	1
Ctbp1	0.224825516011908	-0.389908686581592	0.284	0.295	1
Arl1	0.232279764768846	0.201140303013454	0.268	0.231	1
H2-Q4	0.232872374053703	-0.322775548118732	0.278	0.298	1
Psma7	0.236015359021524	-0.144189751865395	0.558	0.555	1
Arpc5	0.237602669821432	-0.303596030988401	0.464	0.448	1
C1qtnf9	0.240260865628924	-0.141719134750554	0.637	0.649	1
Cd93	0.24100918724319	-0.25711531166704	0.382	0.392	1
Gpi1	0.241787182913912	-0.347896186074561	0.331	0.336	1
Selk	0.244517306004409	-0.133382263251992	0.678	0.667	1
Rab18	0.246162019021106	-0.259485304281602	0.35	0.362	1
Hspa12b	0.255204886091891	-0.358780060594003	0.297	0.306	1
Dnajc8	0.257679586204509	-0.332497347453925	0.366	0.371	1
Cox6a1	0.258933013466347	-0.10120590531385	0.798	0.783	1
Cript	0.263592809871768	0.124343237302455	0.265	0.234	1
Wdr1	0.269500442897439	-0.32687829638421	0.24	0.254	1
Acvrl1	0.284708552917036	-0.305670819330787	0.416	0.405	1
Ap2s1	0.285842439826514	0.26296473634974	0.281	0.244	1
Rtf1	0.287765578288825	-0.104145245742592	0.252	0.218	1
Sec62	0.29191964329646	-0.193599622037919	0.562	0.542	1
Tmem256	0.296608474485928	-0.33036807570358	0.423	0.411	1
Actb	0.296879305870059	-0.248591789948758	0.959	0.927	1
Tomm22	0.310867186557058	0.126774132671233	0.3	0.262	1
Actr3	0.312561558866026	-0.39314649265157	0.3	0.304	1
Ube2d2a	0.314027197775719	-0.315918662267343	0.347	0.347	1
Atp5k	0.317196746818725	-0.209150366996644	0.401	0.408	1
Rab2a	0.321324810363234	-0.228441658138338	0.483	0.47	1
Tmem123	0.32849764080657	-0.262828759967283	0.372	0.371	1
Rtp4	0.330295165846351	-0.330749514451801	0.281	0.288	1
Sf3b2	0.332555740214872	-0.267226302307116	0.29	0.297	1
Hist1h2bc	0.334527562095163	-0.199932079440846	0.347	0.365	1
Cox8a	0.335204407022812	-0.173181502155928	0.681	0.624	1
Ube2d3	0.338454762307482	-0.143373645299264	0.527	0.534	1
Pecam1	0.34026464957528	-0.142242792195561	0.76	0.74	1
Tomm20	0.344592380027123	-0.257037335731534	0.334	0.332	1
Kcna5	0.345203772212252	-0.363717973609729	0.259	0.269	1
Ehd1	0.348439191157011	-0.185432114642802	0.467	0.473	1
Clec1a	0.359220614871865	-0.321866976744956	0.259	0.266	1
Cyc1	0.360931514261066	-0.280791896359654	0.259	0.267	1
Emc7	0.367191371000595	-0.301198090830426	0.287	0.288	1
Tax1bp1	0.368173206230409	-0.174929520588291	0.356	0.3	1
Atp6v1g1	0.375119553549079	-0.246270327425612	0.498	0.482	1
Psmb3	0.376242690728402	-0.151684561948368	0.438	0.438	1
Tra2a	0.380792883458888	-0.126411017609695	0.268	0.228	1
Yipf4	0.381160270761266	-0.251996912388381	0.315	0.318	1
Fubp1	0.382580527370216	-0.343938284466389	0.24	0.254	1
Emg1	0.387890701591984	-0.295070963753835	0.252	0.261	1
Timp4	0.390329775248052	0.280712702421578	0.369	0.355	1
Rbm8a	0.395808658181131	-0.293973879549256	0.344	0.343	1
Ppp1cc	0.396299871534682	-0.326991773321168	0.284	0.287	1
Ccser2	0.400607042476411	-0.146179920360017	0.271	0.234	1
Mlf2	0.402138672475586	0.10711815267098	0.35	0.315	1
Ilk	0.405285068240606	-0.27360928994903	0.334	0.329	1
Gdi2	0.410412385941731	-0.186866498399951	0.454	0.443	1
Calm3	0.418784677996554	-0.270762040938194	0.319	0.324	1
Ndufc2	0.422503872191444	-0.17989378341934	0.47	0.461	1
Plcb4	0.422568830302703	0.1644968488469	0.319	0.286	1
Ndufb3	0.42489892729117	0.129394543901415	0.312	0.28	1
Atp5f1	0.426291647444604	-0.21139584792471	0.372	0.372	1
Cwc22	0.427287937634347	-0.272256119152751	0.246	0.256	1
Tomm7	0.436996908427638	-0.141338667103396	0.565	0.537	1
Zfand5	0.442327301304627	-0.248753642892303	0.268	0.27	1
Ndufv2	0.447062331827991	-0.315021608442475	0.271	0.271	1
Mrpl33	0.449352684313674	-0.125939004381687	0.338	0.347	1
Fermt2	0.453723608860505	-0.301270758408381	0.438	0.415	1
Ube2b	0.454733713289184	-0.264079663162322	0.306	0.309	1
H2afz	0.456706732598309	-0.223182175114808	0.426	0.417	1
Ran	0.462088879981506	-0.28024574093175	0.309	0.314	1
Ddx39b	0.470104800922101	-0.278863995437615	0.259	0.264	1
Sf3b1	0.478891026316142	-0.17917996905192	0.306	0.313	1
Sh3bgrl3	0.486948035794359	-0.149375574554514	0.574	0.553	1
Hnrnpm	0.489720572701406	-0.27781778718219	0.293	0.292	1
Timm10b	0.495143216495583	-0.40609649229509	0.274	0.269	1
Nol7	0.497556342080362	-0.159948699136324	0.281	0.292	1
Hnrnpl	0.497735541106479	-0.41156651687869	0.252	0.25	1
Son	0.502195320008037	-0.185217586296796	0.593	0.566	1
Trim47	0.508833877937247	-0.224936102492444	0.35	0.348	1
Rwdd1	0.509652509014693	-0.334096533656252	0.259	0.259	1
Mif	0.511170108136677	-0.314413478337362	0.29	0.288	1
Wasf2	0.520266057832438	-0.237718438509552	0.41	0.401	1
2002-03-01	0.522409242380102	-0.294777351734132	0.3	0.299	1
D8Ertd738e	0.52707829198203	-0.175680872133959	0.505	0.486	1
Rheb	0.532120582106193	-0.113558751465884	0.461	0.394	1
Usmg5	0.5323620561185	-0.221450828450872	0.464	0.442	1
Lman2	0.534967961299193	-0.104360586226841	0.265	0.231	1
Mrps24	0.536425009751098	-0.161757242723548	0.331	0.291	1
Ndufs2	0.538748553761404	-0.123041295399319	0.293	0.261	1
Degs1	0.539029528332054	-0.10014514140519	0.284	0.252	1
Polr2m	0.542666287236058	-0.229245739422876	0.315	0.318	1
Uqcrq	0.543549220675242	-0.184787466364476	0.527	0.502	1
Bnip2	0.544994466867923	-0.11287203955413	0.372	0.327	1
Mrpl17	0.549390039045996	-0.30777508164736	0.262	0.266	1
Psmc3	0.554482279527059	-0.106048626862869	0.401	0.363	1
Tbca	0.558468262808497	-0.102280873899596	0.42	0.378	1
Psma1	0.564081387912068	-0.269189249401485	0.356	0.343	1
Comt	0.572309861212943	-0.292570724267156	0.262	0.26	1
Scp2	0.574470881494132	-0.197963254705111	0.341	0.33	1
Psme2	0.582720489857802	-0.211034262990509	0.483	0.463	1
Hcfc1r1	0.586899740747885	-0.141846731105792	0.278	0.249	1
Tpm1	0.596277240064809	-0.149310414387703	0.334	0.303	1
Pdcd6	0.597451217612142	-0.282358032827601	0.281	0.244	1
Ifi35	0.602020683525098	-0.221678158065779	0.268	0.268	1
Vamp3	0.606171539990457	-0.154031950712183	0.287	0.254	1
Hnrnpu	0.610808047596704	-0.186803166947919	0.35	0.341	1
Pnrc1	0.612126250327919	-0.1591614666161	0.448	0.422	1
Akap2	0.614164739808677	-0.269019103415762	0.265	0.265	1
Ywhab	0.615988696794676	-0.121519179579991	0.394	0.355	1
Ndufb5	0.622349694657404	-0.102312835454028	0.319	0.29	1
Arhgef1	0.622475774859577	-0.100270919826933	0.297	0.265	1
Cd151	0.627539009045408	-0.147960070322318	0.571	0.527	1
Fscn1	0.628427440387037	-0.273427914200921	0.429	0.402	1
Slc6a6	0.631437754295379	-0.266284443149821	0.505	0.485	1
Kctd10	0.633627387869579	-0.329565357808725	0.331	0.319	1
Tubb4b	0.637810307395567	-0.111465203208824	0.426	0.419	1
Junb	0.639044417146372	0.217945811290337	0.388	0.363	1
Srp9	0.643456085646813	-0.203659770258228	0.29	0.281	1
Map1lc3b	0.648111426494086	-0.114679498399844	0.587	0.552	1
Ier3ip1	0.649387254431836	-0.110796761409004	0.356	0.322	1
Epas1	0.665742213375288	-0.27401824957051	0.445	0.411	1
Atp5h	0.672267329989209	-0.104046025689597	0.577	0.553	1
Reep5	0.67559728528568	-0.176303628896275	0.309	0.305	1
S100a1	0.677836245559422	-0.212111037074718	0.397	0.384	1
Eif2s2	0.679164121402017	-0.278690011650757	0.363	0.351	1
Snrnp27	0.679789280503507	-0.186979205571461	0.3	0.266	1
Fkbp8	0.682198153126506	-0.189775868418675	0.274	0.269	1
U2af1	0.68553732842774	-0.243774069718383	0.265	0.26	1
Dhrs3	0.6873584707303	-0.111047004768398	0.53	0.524	1
Mtdh	0.689805366651889	-0.161994844902196	0.366	0.36	1
Smpdl3a	0.696116994649078	-0.238594818514174	0.47	0.429	1
Asah1	0.698238606139069	-0.300852471513742	0.256	0.253	1
Dnajb6	0.703027844515984	-0.235146014705141	0.353	0.349	1
Rab10	0.705610975413572	-0.367292913522725	0.256	0.248	1
Tmem14c	0.70684233020414	-0.185127709968531	0.297	0.265	1
Atrx	0.720033093533935	-0.187907742982651	0.309	0.3	1
Sqstm1	0.722355599620304	-0.134495767399006	0.284	0.261	1
Vps29	0.734101070659432	-0.134476673680426	0.297	0.27	1
Rbm3	0.742201761341804	-0.18163232898791	0.517	0.47	1
Npm1	0.744865195804605	-0.122382620404918	0.479	0.427	1
Slc43a3	0.747648004707439	-0.115712886666453	0.41	0.373	1
Cdc42ep2	0.748771514790986	-0.151039243647053	0.281	0.26	1
Pdcd10	0.750341952004307	-0.139573545198885	0.306	0.279	1
Taldo1	0.75118931308826	-0.20592172934726	0.347	0.313	1
Atp6v1e1	0.751343141085199	-0.226619168327117	0.278	0.264	1
Eif3g	0.751799719998115	-0.160385504957063	0.322	0.293	1
Sri	0.754466117125907	-0.150874438735541	0.505	0.478	1
Tceb1	0.755747545998607	-0.157864975820627	0.29	0.263	1
Xbp1	0.763752319814314	-0.131721992498245	0.278	0.254	1
Dctn3	0.764147111386515	-0.259456246255452	0.306	0.289	1
Ndfip2	0.769175486124603	-0.103811766296274	0.262	0.243	1
Manf	0.772554442337565	-0.24252930580277	0.271	0.245	1
Bnip3l	0.773508061040575	-0.138628538484316	0.479	0.459	1
Ociad1	0.775103025973774	-0.12392724186169	0.312	0.311	1
BC031181	0.77725158328263	-0.218329741819114	0.271	0.263	1
Hmg20b	0.780091075778521	-0.191252752784806	0.319	0.29	1
Dnaja1	0.785176695788062	-0.100467007993566	0.533	0.517	1
Polr1d	0.787599556809668	-0.135855154680427	0.356	0.328	1
Cracr2b	0.792662830425038	-0.114543806668672	0.382	0.367	1
Tns1	0.792700893490397	-0.288003291830007	0.281	0.252	1
Ppic	0.794542195411871	-0.137185662703514	0.372	0.343	1
Luzp1	0.795835156398532	-0.153535817395129	0.271	0.265	1
Dync1i2	0.797364522662821	-0.275784644663906	0.284	0.267	1
Sptssa	0.803213614251289	-0.101780693066379	0.385	0.349	1
Ubald2	0.811018742942854	-0.140101032628436	0.334	0.318	1
Psmd8	0.818858435787686	-0.231512619292451	0.262	0.254	1
Tbrg1	0.820010025916612	-0.130058352805046	0.29	0.268	1
Brk1	0.821292697684975	-0.159458019227317	0.347	0.323	1
Med28	0.825978412261862	-0.106478331262193	0.423	0.387	1
Tmed5	0.833527431998579	-0.28612053173231	0.274	0.258	1
Rsu1	0.834312542532747	-0.101260125266388	0.514	0.459	1
Shisa5	0.835756896429309	-0.119538970824093	0.596	0.564	1
Atxn7l3b	0.838571857206749	-0.146076695918434	0.325	0.304	1
Gimap1	0.840405605273275	-0.201442273190128	0.394	0.355	1
Rrbp1	0.850070630655023	-0.186492669642664	0.312	0.285	1
Kif5b	0.850125176947763	-0.11308647629056	0.369	0.346	1
Rbm25	0.857859378850106	-0.308109519819354	0.281	0.265	1
Arf5	0.858008831883212	-0.142457733050875	0.558	0.522	1
Vdac2	0.864159262116694	-0.152184319039438	0.36	0.326	1
Vcp	0.865648514119784	-0.191371220124968	0.41	0.381	1
Rer1	0.871862096428933	-0.155253430469037	0.322	0.312	1
2310036O22Rik	0.87661024897613	-0.124881405347893	0.331	0.303	1
Bag5	0.881893900947843	-0.132444937569697	0.274	0.267	1
Sfpq	0.886041324789804	-0.117039450587038	0.271	0.259	1
2007-09-01	0.888957330148033	-0.116467753888383	0.454	0.435	1
Kmt2e	0.907514822068614	-0.213918549176123	0.278	0.26	1
Arpc4	0.908498204883449	-0.114017208970068	0.331	0.323	1
Atp5c1	0.910513695075127	-0.133844114652436	0.435	0.403	1
Rtn3	0.91225183989809	-0.213714348621525	0.35	0.323	1
Mrps14	0.913486577062569	-0.190614588227201	0.29	0.267	1
Klf9	0.928419314657967	-0.127737996990407	0.338	0.311	1
Ccnd3	0.929739354575796	-0.252132614958782	0.287	0.268	1
Rasgrp2	0.931311548271719	-0.123467526144535	0.262	0.25	1
Mdh2	0.934465620021414	-0.235486508185313	0.42	0.386	1
Hmgb2	0.941621473793006	-0.163486385545309	0.268	0.253	1
Sp100	0.946284975692292	-0.136875543424773	0.404	0.376	1
Capn2	0.94703876111976	-0.116324072874424	0.315	0.298	1
Tmed10	0.948583038567152	-0.111474983927804	0.517	0.462	1
Ghitm	0.957706581669901	-0.114998064313679	0.278	0.258	1
Cdh13	0.960666590419478	-0.121294016093074	0.297	0.28	1
Gnb1	0.96078318498348	-0.110508967398257	0.502	0.467	1
Ndufa6	0.969898590752378	-0.175424779688093	0.562	0.498	1
Polr2c	0.971590597427791	-0.171060185318939	0.262	0.247	1
Dbi	0.975683994403196	0.445259284053849	0.322	0.302	1
Gna11	0.976911295481156	-0.182311058850182	0.338	0.323	1
Rbm7	0.984252659967603	-0.166604428180614	0.262	0.244	1
Txn1	0.98438013206364	-0.110309307343689	0.527	0.481	1
Cct5	0.984466473687564	-0.113016046163764	0.29	0.278	1
Dpysl2	0.986685164567498	-0.167229459560803	0.29	0.274	1
Erh	0.988369934397522	-0.168406611679203	0.347	0.321	1
Ndufb11	0.997392777828526	-0.160844795355338	0.445	0.409	1
Plscr4	0.997866840201719	-0.169337198949354	0.297	0.275	1

## Sheet: Ifit+EC_cluster3.markers
	p_val	avg_log2FC	pct.1	pct.2	p_val_adj
Ifit1	2.1323620342175e-167	3.96505092339037	0.68	0.089	2.85672541724119e-163
Ifit3	2.55755238729948e-150	3.51791217805362	0.667	0.095	3.42635293326511e-146
Isg15	2.13636847219013e-135	3.08721056312607	0.847	0.203	2.86209284219311e-131
Ifit3b	4.67068158818093e-132	3.71641285538528	0.541	0.066	6.25731212368599e-128
Usp18	3.66437364485592e-115	3.24810660520265	0.541	0.076	4.90916137201348e-111
Ifit2	8.35399455224081e-100	3.55744390494341	0.432	0.054	1.1191846501637e-95
Oasl2	3.58706699955365e-76	2.68826176826901	0.541	0.116	4.80559365930203e-72
Ifi44	3.29306397064887e-67	3.0446647163151	0.387	0.065	4.41171780147829e-63
Rsad2	1.91508855773973e-65	2.51101012496695	0.631	0.187	2.56564414080391e-61
Iigp1	5.50565229900284e-58	2.43504699011772	0.622	0.203	7.3759223849741e-54
Rtp4	8.51641886249184e-52	1.81104576789779	0.698	0.265	1.14094463500803e-47
Ifitm3	2.50873374193488e-51	1.0166784778037	1	0.956	3.36095059407016e-47
Irf7	1.33091683675414e-46	2.18337805152463	0.568	0.191	1.78302928619952e-42
Igtp	1.34474596652559e-46	2.45939890631834	0.351	0.073	1.80155617135434e-42
Cmpk2	1.07140899175552e-45	2.31519735432165	0.392	0.093	1.43536662625488e-41
Irgm1	1.30632203688262e-44	2.22811292795292	0.405	0.101	1.75007963281165e-40
Gbp7	8.59924551207795e-44	2.03429532093655	0.604	0.227	1.15204092125308e-39
Ifi204	2.95138443823393e-41	2.71252340071192	0.27	0.05	3.953969731902e-37
Stat1	4.96179654348874e-38	2.01269619824928	0.41	0.115	6.64731882931186e-34
Mndal	3.88802994894414e-37	1.35194591953938	0.779	0.404	5.20879372260046e-33
Ifi47	4.81202045056959e-37	2.38734149806675	0.338	0.083	6.44666379762808e-33
Bst2	7.24029096388954e-37	1.27908740064637	0.892	0.635	9.69981780432281e-33
Phf11d	1.32281108848789e-36	1.80016142347818	0.568	0.224	1.77217001524723e-32
Gbp3	1.93309465974876e-36	1.78394006073891	0.446	0.137	2.58976691566541e-32
Slfn2	2.53719969901613e-36	1.76786165413874	0.505	0.175	3.39908643677191e-32
Ifi203	1.70590256499839e-34	1.49213224414474	0.716	0.364	2.28539766632835e-30
Irf9	1.34337346328887e-32	1.90197569873624	0.423	0.139	1.79971742876809e-28
Ly6e	1.51109173275887e-29	0.648665021452615	0.982	0.958	2.02440959437706e-25
Parp9	4.02144570592319e-29	2.18802168829014	0.279	0.071	5.3875308122253e-25
Xaf1	2.42216801124757e-28	1.36952402494798	0.617	0.298	3.24497848466836e-24
Lgals9	3.7214780818938e-27	1.41296244838928	0.653	0.345	4.98566418631312e-23
Ly6a	4.414443814536e-27	0.734122754144891	0.995	0.945	5.91403037833388e-23
Parp14	2.65112587727245e-25	1.83512156353039	0.311	0.093	3.5517133377819e-21
Trim30a	4.91405060391748e-24	1.66876056451363	0.329	0.105	6.58335359406824e-20
Sp100	5.36748690608329e-24	1.21768320405573	0.671	0.362	7.19082220807979e-20
Ogfr	1.68816707445826e-23	1.66605824054493	0.365	0.132	2.26163742965173e-19
Tap1	7.54755655900942e-23	1.71658825257366	0.338	0.115	1.01114615221049e-18
Lgals3bp	6.81385498364645e-22	1.31247845085135	0.505	0.238	9.12852152159114e-18
Gbp4	1.38323937058164e-21	1.82843037822004	0.293	0.094	1.85312578476822e-17
Tor3a	3.60766257455398e-18	1.52057100355905	0.302	0.108	4.83318555112996e-14
Gbp9	6.409764944539e-18	1.55612705526441	0.297	0.108	8.58716209619889e-14
Psmb8	1.04493619035479e-17	1.04113874877817	0.707	0.481	1.39990101421831e-13
Gbp2	1.15438658088019e-15	1.07840538559844	0.486	0.251	1.5465317024052e-11
Parp12	2.53544168087009e-14	1.43374627164977	0.284	0.113	3.39673121986165e-10
Ifi35	2.28713389437577e-13	1.14130420094532	0.468	0.256	3.06407327829521e-09
B2m	3.6640052290276e-13	0.353291273218011	0.995	0.976	4.90866780532827e-09
H2-T23	4.42669214320648e-13	1.00339350262384	0.541	0.318	5.93043946425372e-09
Ccnd2	5.83399428799651e-13	0.993973590624469	0.477	0.277	7.81580214762892e-09
Zc3hav1	2.74883853832437e-12	1.34390494333914	0.261	0.107	3.68261898979316e-08
Psmb9	4.84040212831773e-12	0.989232110227323	0.509	0.299	6.48468673130726e-08
Slfn5	2.30703344440667e-11	1.01034107918542	0.392	0.206	3.09073270547161e-07
Ube2l6	9.05720922845237e-11	1.22263179519088	0.302	0.146	1.21339432033576e-06
Samd9l	2.30837420557563e-09	1.15081503837394	0.252	0.118	3.09252892320967e-05
Sp110	5.9140193352206e-09	1.05360860558665	0.302	0.157	7.92301170339504e-05
AW112010	9.56751228556704e-09	0.461523631207009	0.86	0.729	0.000128175962089742
Tor1aip1	1.67997215917814e-08	1.08256813229617	0.302	0.162	0.000225065870165096
Apol10b	4.3343738351359e-08	0.888991614008166	0.284	0.144	0.000580676062693157
Crip1	7.01459333887492e-08	-0.53854394445127	0.847	0.892	0.000939745069609073
Samhd1	3.20026930153747e-07	0.958224452031145	0.306	0.174	0.00428740078326975
Tap2	5.73695016425079e-07	0.730832914695288	0.473	0.326	0.00768579213504678
H2-T22	8.8979017806178e-07	0.806734026356508	0.405	0.262	0.0119205190154937
Trim12a	1.03211255510328e-06	1.02878945432834	0.27	0.148	0.0138272119007186
Arl6ip1	1.23224111664861e-06	0.565006167354022	0.559	0.396	0.0165083342397414
Car4	1.46169638398975e-06	0.491712558942174	0.599	0.417	0.0195823464563107
Shisa5	1.75627073917133e-06	0.533762058558589	0.698	0.559	0.0235287590926784
H2-Q4	2.07934109686046e-06	0.620411720865348	0.441	0.288	0.0278569326746396
Tmem140	4.60159978345414e-06	0.636411233382065	0.509	0.37	0.0616476322989351
Xdh	5.13166823662143e-06	0.770557251758271	0.351	0.222	0.0687489593660173
H2-K1	7.23496319522556e-06	0.326400488140157	0.842	0.753	0.0969268019264368
H2-D1	1.24728171554115e-05	0.240716285405092	0.986	0.963	0.167098331431048
Slc28a2	1.80395765034755e-05	0.506353816107967	0.482	0.334	0.241676206417062
Nmi	1.90444346002067e-05	0.732741620344761	0.266	0.158	0.255138290338969
Psmb10	2.0693737497596e-05	0.59535158555058	0.495	0.365	0.277234001255294
Psme2	2.7771629328405e-05	0.475178485087701	0.599	0.457	0.372056518112642
Nedd4	2.90012705569465e-05	0.497063840326284	0.405	0.276	0.388530021651412
Anxa2	3.43281177613742e-05	-0.533165617393843	0.5	0.611	0.45989379364913
Cd34	6.86422650275803e-05	0.249839365107611	0.743	0.569	0.919600424574494
Psme1	0.000100299928083079	0.514088693575955	0.536	0.427	1
Tmed5	0.000140020343736644	0.370887077534834	0.378	0.253	1
Pttg1	0.000145209328172213	0.65062187724833	0.279	0.176	1
Hfe	0.000152833728954564	0.593485831820879	0.252	0.154	1
Rgcc	0.000160807348713585	0.220119791837804	0.914	0.813	1
Plgrkt	0.00022636697266337	0.712135224587173	0.261	0.167	1
Rpl32	0.000293256010074995	-0.228562104387485	0.919	0.933	1
Timp4	0.00036872506171229	0.399407572570018	0.473	0.35	1
Tspo	0.00043958724236296	0.301859533915294	0.64	0.52	1
Gemin7	0.000517023055243666	0.563494192419626	0.351	0.248	1
Rbp7	0.000544302426139025	-0.678072057009002	0.401	0.502	1
Trim47	0.000671518020911876	-0.775158277317788	0.257	0.353	1
S100a6	0.00101644898259343	-1.14663748690517	0.185	0.275	1
Ly6c1	0.00112459846486795	0.201182729742303	1	0.972	1
Sepp1	0.00163313852542155	0.165872102886727	0.883	0.812	1
Lpl	0.00163766876281132	0.328845855752257	0.514	0.417	1
Bsg	0.00175410935867947	-0.458852223290036	0.631	0.701	1
Epas1	0.00205540048252073	-0.587740862630978	0.324	0.419	1
Laptm4a	0.0020883201615999	0.19714528883999	0.914	0.875	1
Pim3	0.00219444471987595	0.383700274942433	0.514	0.403	1
Rtf1	0.00295530028326348	0.46531705668283	0.302	0.216	1
Sh3glb1	0.00301531323322196	0.257103910371809	0.626	0.525	1
Lims1	0.00302749931209139	0.51122877504356	0.275	0.193	1
Ets2	0.00327157211681952	0.387357532372065	0.455	0.355	1
Iscu	0.00331458139052289	0.47698408680201	0.356	0.271	1
Tmem9b	0.00343724439628983	0.437632429668551	0.329	0.24	1
Ccdc85a	0.00393238034640063	0.28473504626786	0.266	0.181	1
Psme2b	0.00426845863970917	0.502119291709411	0.297	0.217	1
Crip2	0.00474408491549147	-0.211911392373241	0.833	0.866	1
Rpl6l	0.00625501475731203	0.187487179697488	0.541	0.417	1
Cmtm8	0.00636999906587477	0.283572250064344	0.374	0.274	1
Tmem30a	0.00646665604407647	0.484966098260857	0.27	0.199	1
Cxx1a	0.00652093319421816	0.417694011736653	0.414	0.343	1
Lims2	0.00675309098734547	0.188366936026757	0.865	0.772	1
Gpihbp1	0.00702127434721566	0.141107060308126	0.946	0.88	1
Sparc	0.00734210886802708	0.161852854183061	0.923	0.886	1
Ndufa4	0.00784546562223875	-0.251833292491204	0.676	0.713	1
Stmn2	0.00890082451961689	-0.456331786107079	0.225	0.311	1
2002-03-01	0.00913321447587317	0.317656350260058	0.342	0.262	1
Rnf187	0.00978776579508755	0.337169361683226	0.401	0.309	1
Ptms	0.0102315180882987	-0.391205502217713	0.329	0.409	1
Myeov2	0.0104448718793184	-0.501403106459956	0.212	0.295	1
Ubc	0.0105310970935063	0.175994578145584	0.905	0.881	1
Tapbp	0.0114015974738323	0.196627018904777	0.563	0.472	1
Tspan15	0.0119520788462965	0.396089903190308	0.293	0.219	1
Fmo1	0.0121231986651806	0.311324912993611	0.36	0.281	1
Art3	0.0122493500597762	0.230523673239491	0.315	0.234	1
H3f3b	0.0125364276416796	0.124647562743897	0.946	0.915	1
N4bp3	0.0127268893788635	0.457373986243	0.257	0.186	1
Malat1	0.0127529162241786	-0.108052337621126	0.986	0.981	1
Cdh13	0.0129209480178019	0.379006621461505	0.351	0.278	1
Tmbim6	0.0129263773709515	0.231352156264532	0.838	0.764	1
Trp53i11	0.0132905735937833	0.516591907700844	0.365	0.299	1
Aqp1	0.0141555717712657	0.206215596114538	0.68	0.602	1
Srpr	0.0145708202805805	0.407473190723168	0.293	0.222	1
Lzts2	0.0145934347486721	0.243235052836146	0.257	0.186	1
Rab2a	0.0148086129717948	-0.335615726071682	0.392	0.475	1
Tmco1	0.0148463128951799	0.263781226931594	0.464	0.375	1
mt-Nd4	0.0155404000936984	-0.128543890342263	0.883	0.905	1
Fcgrt	0.0155662385696314	0.268708321509779	0.464	0.388	1
Vdac3	0.0157954377075257	0.323003902990531	0.396	0.319	1
Clic5	0.0159973542418614	0.331059095791176	0.257	0.189	1
Ddx24	0.0164033522600517	0.194294705765558	0.297	0.222	1
Gabarap	0.0168568006424011	-0.248221906599804	0.45	0.53	1
Ctsl	0.0182443282936856	0.206178169061813	0.64	0.561	1
Ppic	0.0187105119742022	-0.452969436302732	0.279	0.349	1
S100a11	0.0188753645499916	-0.318733471701143	0.599	0.636	1
Pnkd	0.0189880903147071	-0.559469755582375	0.257	0.318	1
Psmb1	0.0194306456105771	-0.283742930456288	0.432	0.501	1
Mfge8	0.0203014415340431	-0.412377076131127	0.401	0.463	1
Cav2	0.0205906013335657	0.133074653427464	0.905	0.863	1
Ppp1r2	0.0208135691080101	0.182548725356624	0.653	0.559	1
Rpl37a	0.0227309074151102	-0.140155903369245	0.968	0.974	1
Arpc2	0.0235416794489577	0.212289513960415	0.707	0.639	1
Zfp207	0.0257648066497005	0.373755320020552	0.284	0.223	1
Gm10076	0.0259028863868079	-0.361821545381831	0.514	0.57	1
Mecom	0.026280658986072	-0.54652079558062	0.216	0.278	1
Atpif1	0.0265252845749366	-0.583467900640446	0.275	0.329	1
Ndufc1	0.0277174657010421	-0.369399034991446	0.284	0.351	1
Tmsb10	0.0277719236503131	0.108489183744715	0.734	0.667	1
Cfl1	0.0290785008430487	-0.154817950154261	0.806	0.826	1
Cetn3	0.0292797613313668	-0.471715590235082	0.207	0.269	1
Cd47	0.029843162976814	0.285021520167839	0.514	0.454	1
Ndufs4	0.0299400823623121	0.310848329862318	0.288	0.223	1
Imp3	0.0306161916599934	0.41605127217708	0.261	0.197	1
Nfe2l2	0.0309485207366436	-0.43783290525028	0.248	0.313	1
Tm4sf1	0.0309691414830156	-0.31255669493164	0.883	0.877	1
S100a16	0.0322607323695318	-0.229865115394857	0.689	0.725	1
Plscr2	0.0325497121725367	0.393568056649294	0.401	0.342	1
Spr	0.0328363662455479	-0.484894321726353	0.194	0.252	1
Eif3m	0.0329055255386135	-0.624729832442583	0.212	0.272	1
Tsfm	0.0344533033046663	0.279910749154168	0.252	0.19	1
Pls3	0.0355443331276587	-0.307141120283184	0.401	0.466	1
Psma4	0.0357429923987848	-0.531603517114635	0.221	0.277	1
Thrsp	0.0371686803905969	0.357706579995996	0.387	0.316	1
Plin2	0.0386739152604901	0.309571778179437	0.315	0.252	1
Grrp1	0.0397449686380482	0.51614164891477	0.266	0.213	1
Capn2	0.0400583886191953	-0.510966181842558	0.252	0.302	1
Tprgl	0.040395584981524	-0.336891316985063	0.527	0.56	1
Ndufb7	0.041327744270856	0.296801422563571	0.482	0.43	1
Emc3	0.0414528256777606	0.308589739974447	0.27	0.212	1
Sugt1	0.0418289432291263	0.506600703067655	0.257	0.205	1
Hnrnpk	0.0433863628607168	-0.199510263532892	0.671	0.724	1
Aldh2	0.0443867497308061	-0.38377153095176	0.374	0.423	1
Ube2d3	0.044624694324628	0.166259741528419	0.599	0.53	1
Capns1	0.0451856531037943	0.191695061197231	0.64	0.577	1
Pfn1	0.0452398188044295	-0.196781026009575	0.784	0.814	1
Scarb1	0.0463807204985517	0.456970841693261	0.306	0.254	1
Ptma	0.0473208670464193	-0.138327839696717	0.955	0.96	1
Socs2	0.0478122150342728	0.154458115812631	0.338	0.273	1
Sparcl1	0.0482091713480702	0.113345667931026	0.914	0.867	1
Snx3	0.0483313961611376	-0.327344401433506	0.473	0.532	1
Tek	0.0486391514306337	0.171726013445878	0.27	0.207	1
Phb2	0.0488992961015554	0.288474733597054	0.284	0.223	1
Podxl	0.0497850731455619	-0.457886764563221	0.275	0.338	1
Nenf	0.0505844329878723	-0.530013657223437	0.212	0.259	1
Xist	0.0515590464931487	-0.29929381030432	0.631	0.665	1
Klf2	0.0521466630389356	0.181265674125373	0.883	0.822	1
Dok4	0.0526962923697969	0.379961795604873	0.266	0.208	1
Efnb1	0.0531833681345412	0.397050073303713	0.324	0.27	1
Actn4	0.0532898689739034	-0.45528767074863	0.365	0.4	1
Stmn1	0.0533217730566728	-0.534783409237514	0.207	0.258	1
Bcam	0.0542117256388383	-0.292651744085304	0.486	0.518	1
Abcg2	0.0544024900495232	0.301390849757179	0.432	0.372	1
2004-09-01	0.0546097947954291	0.16510288297779	0.613	0.554	1
Ctsz	0.0548477904288373	-0.28812695871809	0.23	0.295	1
Serf2	0.0565244173804767	-0.18963268573018	0.775	0.764	1
Arl6ip5	0.0573086289668989	0.234293288895089	0.482	0.421	1
Son	0.0580320330679355	0.329244228777841	0.644	0.564	1
Cd300lg	0.0598488071643383	0.130492368595339	0.833	0.75	1
Tspan13	0.0600175339785214	0.108360586118464	0.923	0.899	1
Tra2a	0.0602720392123771	0.349951308091324	0.288	0.228	1
Tcf15	0.060569387195529	0.122875780440352	0.878	0.797	1
Klf13	0.0611276063270798	0.138725036916336	0.505	0.428	1
Col4a1	0.0615429416439871	0.151494733744708	0.491	0.429	1
Akap2	0.0616048418160701	0.293726608192232	0.32	0.262	1
Gimap4	0.0621488055036956	0.191928904214847	0.532	0.455	1
Aurkaip1	0.0635841823906938	0.188421112967711	0.288	0.227	1
Btg1	0.0637154390224717	-0.251342559483461	0.383	0.45	1
Emc7	0.0650252237648731	-0.25879166415264	0.234	0.291	1
Arpc1a	0.065808482006273	0.157491304430585	0.369	0.309	1
Rbm42	0.0665778286930343	-0.350493465034565	0.194	0.258	1
Sult1a1	0.0689089749537454	0.363065936697753	0.356	0.301	1
Slc3a2	0.0692397097105343	-0.379829420196408	0.234	0.293	1
Arpc3	0.0693996704714515	0.14198164303957	0.703	0.632	1
Leprot	0.0698293569700187	0.220519293356368	0.374	0.322	1
Ly6c2	0.0702824595728441	0.244831121943169	0.356	0.296	1
Sipa1	0.0722233191701182	0.120385555204759	0.27	0.213	1
Ndufs6	0.0722984665766306	-0.399739867700313	0.279	0.335	1
F11r	0.074342285637428	0.237344434262398	0.554	0.499	1
Ctla2a	0.0743802763615091	0.121327966782915	0.486	0.406	1
Fbln2	0.0751903595437582	-0.67998642275163	0.225	0.263	1
Hint1	0.0754616603861978	-0.289699970332815	0.527	0.554	1
Fkbp8	0.076015678375603	-0.509029994309324	0.225	0.272	1
Rhoc	0.0774056548608374	0.170862610373768	0.505	0.441	1
Nop10	0.0780522926393719	-0.30371516383044	0.248	0.294	1
Lamp2	0.0781146559975544	0.246268174962166	0.351	0.294	1
Fli1	0.0784376830905064	0.128094195972009	0.459	0.393	1
Ccnd1	0.0784835479834347	-0.590448930098036	0.23	0.272	1
Puf60	0.078666345259097	0.188505180332887	0.369	0.306	1
Plpp1	0.0790077818186151	0.167331139961241	0.608	0.536	1
Ppp1cb	0.0794466451483313	-0.355216812967082	0.248	0.3	1
Itm2c	0.0797852989056944	-0.501139771000803	0.275	0.317	1
Usmg5	0.0814726798256953	-0.293119247507366	0.387	0.447	1
S100a13	0.0819983189084809	-0.231060259366364	0.59	0.635	1
Srrm2	0.0821424253960793	0.138787854190012	0.455	0.379	1
Ifitm2	0.0821577530587374	-0.153618482282813	0.887	0.922	1
Apbb2	0.0839620183088989	-0.392971081149657	0.27	0.322	1
Rab1a	0.0852901328744465	0.195249868244449	0.401	0.339	1
mt-Atp6	0.085314824056374	-0.109842346524839	0.991	0.994	1
Hspg2	0.0858319839099725	-0.460027670274331	0.297	0.349	1
Vim	0.0872174724271813	-0.341288224460809	0.563	0.567	1
Abi3	0.0881101976664934	0.479995963761407	0.266	0.215	1
Tomm7	0.088215076104685	-0.232005531370995	0.495	0.541	1
Ddx39b	0.0889496647173916	0.358310911181627	0.32	0.26	1
Arhgap18	0.0900030116542441	0.114148648129376	0.329	0.264	1
Ghitm	0.0902880061673551	0.272546183048353	0.311	0.256	1
Shfm1	0.0926019038022465	-0.197228278597783	0.604	0.662	1
Cops6	0.092980633989327	-0.392365172711657	0.207	0.258	1
Coro1b	0.0933754136436554	0.223060824151089	0.27	0.219	1
Smim14	0.0942276148016054	0.126112727159307	0.459	0.393	1
Ctnnbip1	0.0946053562922679	0.10759490546711	0.505	0.43	1
Fis1	0.0948944188733954	-0.254292549264292	0.315	0.367	1
Rftn1	0.0952590854532643	0.307485855316451	0.347	0.289	1
Khdrbs1	0.098664634824873	0.131239185658174	0.261	0.209	1
Irf1	0.0994678833384058	0.419866526682313	0.27	0.221	1
Tmem59	0.102721941450244	0.104455005132691	0.793	0.745	1
Tubb4b	0.102911775424455	0.197220979842604	0.482	0.416	1
Saraf	0.103911736561158	0.264062424203354	0.419	0.358	1
Rps15a	0.106135169987938	-0.133498835717018	0.829	0.859	1
Rps24	0.106371283699578	0.108801405572573	0.892	0.856	1
Arhgap31	0.106728382917239	0.137104762947375	0.671	0.632	1
Gstm1	0.10938430817161	-0.214848990137547	0.604	0.639	1
Slirp	0.110135805105551	0.260129213812325	0.257	0.209	1
Ap2s1	0.111164951427128	0.21931073368264	0.293	0.244	1
Naa20	0.11171052048329	0.326712530907044	0.261	0.22	1
Cd9	0.111894382151316	-0.344093191278683	0.563	0.582	1
Fermt2	0.112185309628549	0.202481599444412	0.464	0.415	1
Psmd4	0.11411746061476	0.290396541852122	0.306	0.264	1
Ktn1	0.115488979537113	-0.311099023857946	0.216	0.261	1
Fxyd5	0.115750297541223	-0.54249113905162	0.23	0.273	1
Raly	0.115876893487188	-0.339614839668939	0.297	0.345	1
Eif3a	0.118099077949566	0.278996150819079	0.257	0.211	1
Ndufa3	0.119146098076059	-0.182409218799206	0.464	0.517	1
Snrk	0.119327755560265	0.2345743476604	0.482	0.426	1
Anxa5	0.119722039116847	-0.218897295962095	0.644	0.678	1
Prdx2	0.119827424321495	-0.330817850699539	0.261	0.311	1
Eef1a1	0.120166592084801	-0.101901361810495	0.95	0.949	1
Rab10	0.120718403963602	0.215327655413693	0.297	0.246	1
Atp6v0b	0.120973514428976	-0.324681542576884	0.338	0.378	1
Atp6v1f	0.123213110659058	0.130177581439721	0.419	0.365	1
Hes1	0.123416237302669	0.18546629652558	0.459	0.41	1
Nrarp	0.126452199487367	-0.323390630179915	0.221	0.266	1
Tram1	0.127964511801256	-0.299763127151609	0.207	0.254	1
Gpx1	0.129554303273909	-0.371280324171419	0.36	0.394	1
Ube2i	0.130575117587943	0.161791962094034	0.275	0.226	1
1810037I17Rik	0.130761954232113	0.107943397966225	0.495	0.436	1
Rabac1	0.137186295244467	-0.155253156164256	0.631	0.628	1
Selt	0.137283677685621	0.213497643522842	0.266	0.22	1
Gimap1	0.138339053877522	-0.418921938979715	0.329	0.359	1
Uqcrh	0.138591854549636	-0.202483436014486	0.505	0.55	1
Atp5g1	0.140191269565528	-0.219473233321747	0.302	0.354	1
Tomm20	0.142275586527391	0.186151746824991	0.392	0.329	1
Dhrs3	0.147197822978658	0.108795679363821	0.577	0.522	1
Ifi27	0.148209852632689	-0.18445899644186	0.405	0.449	1
Pitpnc1	0.148498676231571	0.242312736433226	0.342	0.292	1
Ilk	0.148906583273587	-0.312540238728187	0.293	0.332	1
Ccdc85b	0.149075108600374	-0.118585653363071	0.315	0.361	1
Tshz2	0.15100896161816	-0.464094531766754	0.279	0.313	1
Psmb6	0.151979093834865	0.214908918882509	0.486	0.421	1
Ranbp1	0.153958126715849	-0.350205255686114	0.32	0.35	1
Ccnd3	0.154148623668465	0.232864022998034	0.311	0.267	1
Psma6	0.154924531988193	-0.340475617588397	0.252	0.289	1
Vapa	0.155598286993871	-0.163652041002272	0.248	0.302	1
Hmgb1	0.158508252416912	-0.164365257565742	0.811	0.828	1
Tmed9	0.158855386702363	0.133547819985941	0.446	0.397	1
Ech1	0.159915528354214	-0.284880083366037	0.383	0.422	1
Akr1a1	0.160348266635521	0.140607935605258	0.468	0.427	1
Sdha	0.160895655446459	0.163302079680341	0.338	0.296	1
Srsf7	0.161308344953626	0.225847571951599	0.293	0.247	1
Anxa11	0.162327228021972	0.124811742202905	0.279	0.233	1
Park7	0.162808247597089	-0.237756128434287	0.405	0.445	1
Uqcc2	0.162841571034308	-0.114497155011493	0.23	0.27	1
Myl6	0.163754013934045	-0.123523983500557	0.932	0.928	1
Tbca	0.164168070076288	-0.245290716889769	0.351	0.383	1
Tpst2	0.165380421800772	0.279577073369546	0.333	0.293	1
Hmgb2	0.165476438883647	-0.3784121324322	0.216	0.256	1
Rras	0.169196779768345	-0.329050504646906	0.216	0.258	1
Snrpd2	0.169206496129637	0.22410228763399	0.36	0.317	1
Eef1b2	0.169422290928319	0.194793693670384	0.356	0.311	1
Snrpe	0.169458965260867	-0.387419387793488	0.23	0.267	1
Hsbp1	0.170452039767097	0.160079170597158	0.405	0.353	1
Abhd16a	0.171167999798719	0.18899941672182	0.257	0.223	1
Rapgef3	0.172753264688795	0.129415709074098	0.288	0.244	1
Rps28	0.173296246831033	-0.125078661802392	0.874	0.878	1
Mrfap1	0.174071846809261	0.124992243474491	0.532	0.455	1
Rcsd1	0.175222452100874	0.187180605446812	0.257	0.217	1
Paip2	0.175365009315805	0.177978563281999	0.41	0.368	1
Lysmd2	0.17978546830768	0.159783439319374	0.293	0.249	1
Kitl	0.186359710740232	-0.280054568864654	0.351	0.376	1
Cracr2b	0.186771563637549	-0.124232144473351	0.333	0.37	1
Atp5j2	0.18702837607727	-0.227650923820583	0.608	0.636	1
Pnisr	0.187348720328731	-0.319564263332677	0.23	0.27	1
Gapdh	0.189648867386327	-0.243435866198939	0.491	0.499	1
Slc25a4	0.19072473897284	-0.207514771096191	0.455	0.488	1
Sec61b	0.190771932595864	-0.197533989284708	0.284	0.324	1
Ldha	0.191506795222409	-0.220750927400743	0.505	0.534	1
Bnip3l	0.193074011237857	-0.154947506893146	0.437	0.462	1
Psap	0.193331800552807	0.105817443625809	0.815	0.794	1
Npm1	0.194023201627427	0.150907695794784	0.468	0.429	1
Fam101b	0.195173118103695	-0.241678353828812	0.432	0.461	1
Gna11	0.195301871566243	-0.296358035336375	0.288	0.327	1
Pebp1	0.198707117247009	0.22089676215986	0.315	0.28	1
Arpc1b	0.19899955089645	-0.145017919948637	0.572	0.624	1
Jam2	0.200731388058941	0.13459774618716	0.617	0.591	1
Ndufv2	0.201082063306384	0.128408813677241	0.32	0.268	1
Rab5c	0.201545147228633	0.124077836670341	0.387	0.34	1
Mdh2	0.201580105214213	0.215119769558725	0.432	0.386	1
Maf1	0.202199674437656	-0.202948398812387	0.212	0.253	1
Meox2	0.203295052668458	0.205404738392615	0.338	0.303	1
Git2	0.203572513510327	0.159537752457635	0.257	0.218	1
2310036O22Rik	0.203756162248289	0.101935038371065	0.347	0.302	1
Lmcd1	0.204530123796868	0.17289284507568	0.275	0.236	1
Ssb	0.207714384146958	0.206661934619897	0.338	0.298	1
Gdi2	0.210455659241006	0.13241250334908	0.477	0.442	1
Degs1	0.211723077418051	0.121042720089275	0.293	0.253	1
Rrp1	0.21226749563082	0.182995113642573	0.288	0.25	1
Arf1	0.214503623725814	0.123219903928518	0.653	0.592	1
Chchd2	0.214789137640526	-0.133862683937568	0.725	0.742	1
Rtn3	0.216212363660542	0.257685297715757	0.351	0.323	1
Actr3	0.217208625507789	0.183653069510234	0.333	0.302	1
Ndufb5	0.217465145062196	-0.295461159002406	0.266	0.294	1
Gnb1	0.217556222665183	-0.228491131523774	0.441	0.471	1
Anapc5	0.218985254569959	-0.289463274735218	0.279	0.311	1
Bri3	0.219522525867844	-0.263779945598426	0.369	0.407	1
Vcp	0.220033058592443	-0.208024602785173	0.351	0.385	1
S100a10	0.221562648208296	-0.212999906378718	0.554	0.563	1
Ftl1	0.223329774482978	-0.103103163380847	0.932	0.934	1
Lpar6	0.223704255379684	0.177624413784365	0.387	0.348	1
Rer1	0.224109769635465	-0.349330139894183	0.284	0.314	1
Slc6a6	0.22535349780356	-0.245765838948016	0.473	0.488	1
Hnrnpu	0.22537622338973	-0.262722062917967	0.306	0.344	1
Tuba1b	0.225581272159213	-0.153256155359245	0.595	0.624	1
Aldoa	0.226020912592878	-0.131928811469081	0.631	0.628	1
Atp6ap1	0.226621057693736	-0.227723183876762	0.266	0.302	1
Gm10709	0.227747752335644	-0.104863392193086	0.716	0.722	1
Mtdh	0.228411331272205	0.116350307533773	0.405	0.358	1
B230219D22Rik	0.229075506331478	-0.21931962827619	0.23	0.257	1
Anp32a	0.229562783417973	-0.19363962463985	0.631	0.659	1
Tcn2	0.23306708781195	0.269581111746218	0.275	0.238	1
Ndufc2	0.234463239811841	0.100826709076913	0.518	0.459	1
Mrps14	0.235802778452639	0.106337301166592	0.306	0.267	1
Lrrc8a	0.235953753645862	-0.204087950173098	0.23	0.266	1
Eif3f	0.238156616731535	0.195066408128483	0.644	0.597	1
Tonsl	0.240187814457637	0.177959079638662	0.36	0.329	1
Hnrnpm	0.240193719091427	0.121508245497332	0.329	0.29	1
Eng	0.242132912539874	-0.117191362319281	0.779	0.784	1
Eif4h	0.242683828247949	0.240211750139742	0.293	0.258	1
Ptprb	0.24320175087889	-0.243536004852235	0.383	0.409	1
Cd93	0.243593631195936	0.131492742049596	0.437	0.389	1
Rsrc2	0.246372224185668	-0.273746570662161	0.23	0.261	1
Cox8a	0.246425368950167	-0.186780090981034	0.622	0.629	1
Rpl30	0.247876739668309	-0.17367667493055	0.662	0.671	1
Cct5	0.248386609689957	0.223035338527331	0.311	0.277	1
D8Ertd738e	0.24870869201459	-0.23268733709892	0.459	0.489	1
Pfdn5	0.250232966303084	-0.104619896602835	0.689	0.692	1
Dnajb6	0.250689273438178	0.180033104798391	0.383	0.347	1
Slc9a3r2	0.250695696229156	-0.105071880327952	0.811	0.81	1
Gja1	0.252541545752768	-0.183826280807561	0.266	0.302	1
Ndufb3	0.252847201456097	-0.395388379428178	0.257	0.284	1
Dad1	0.253545831822488	-0.171893131306519	0.437	0.458	1
Ier5	0.253973144820742	-0.299362210031352	0.315	0.342	1
Afap1l1	0.254133026574415	0.130000211828771	0.338	0.298	1
Rps15	0.254853162364479	-0.103974379467954	0.896	0.889	1
Chmp2a	0.257066574282672	-0.239093753861911	0.482	0.482	1
AY036118	0.263999109979057	0.185311992366267	0.383	0.348	1
Zbtb20	0.266788506830755	0.154590494943342	0.45	0.401	1
Vdac2	0.267698648466929	-0.302900295272341	0.306	0.33	1
Rpl36a	0.270900137049175	-0.113055847039103	0.712	0.743	1
Ralbp1	0.271276674617927	-0.36832156572257	0.297	0.324	1
Oaz1	0.272567013355161	-0.128652458757549	0.743	0.747	1
Tmed2	0.27334124335185	-0.15994782876598	0.464	0.51	1
Plk2	0.273900107485247	-0.259040815546795	0.405	0.429	1
Cwc15	0.273903540621441	0.26814580286854	0.279	0.251	1
Csnk1a1	0.274222271298729	0.273778592076632	0.36	0.33	1
Ssr4	0.276001401546552	-0.312960832600725	0.284	0.312	1
Ndufa1	0.277373140980357	0.168299027435988	0.356	0.325	1
Bag5	0.277488965449776	0.16486816530934	0.302	0.265	1
Edf1	0.278105613181768	-0.237657103668824	0.523	0.526	1
Rbm8a	0.280085335699648	0.13491506890011	0.383	0.341	1
Mapk3	0.281170134907242	-0.137418252265662	0.532	0.545	1
Dstn	0.282409436617921	-0.240131740450811	0.356	0.378	1
Rnaset2b	0.283074212314173	0.186502620514344	0.261	0.224	1
Arpp19	0.284086193251135	0.115110369743235	0.423	0.38	1
Eif3g	0.284191615199113	-0.255262756047553	0.27	0.297	1
Rpl15	0.285248672255541	-0.102980322020707	0.703	0.737	1
Cald1	0.286461528034339	-0.343589570641511	0.333	0.353	1
Capza2	0.289804718667286	0.124403347632763	0.486	0.454	1
Sft2d1	0.290796914015528	-0.261432991968556	0.279	0.304	1
Tmem258	0.295293039593427	0.169222653370501	0.284	0.259	1
Mrps24	0.295344546997861	0.353333298951496	0.32	0.293	1
Rnf130	0.296806773924817	0.194586586993953	0.315	0.284	1
Hpcal1	0.298164637973481	0.232519993114278	0.351	0.32	1
Wbp5	0.300135600124593	0.190460063321431	0.279	0.25	1
Tuba1a	0.30360556000669	-0.160805917577929	0.581	0.592	1
Smagp	0.306032900479733	-0.192932272998995	0.266	0.298	1
Cox7a2l	0.30611115443527	0.113072550169246	0.604	0.547	1
Sox17	0.30833604843968	0.164395027105091	0.324	0.291	1
Sptssa	0.309615462873552	-0.258225655304247	0.329	0.353	1
Ndufa11	0.312125740725426	-0.240897849153596	0.275	0.299	1
Fth1	0.314331199671114	-0.132778705820451	0.901	0.895	1
Eif4g2	0.319433348121892	-0.196317958437825	0.338	0.368	1
Npdc1	0.320103713904464	-0.231931779273085	0.23	0.261	1
Prkcdbp	0.320285562694758	-0.334776408929748	0.387	0.405	1
Manf	0.321929952707727	0.187231084174452	0.275	0.245	1
Atp5h	0.322101870742052	0.110642308891472	0.595	0.552	1
Jam3	0.322123431456143	0.192402001031379	0.275	0.245	1
Cox6c	0.322210111635731	-0.17062850910954	0.707	0.692	1
Vps29	0.324224758519568	-0.236239023436809	0.248	0.273	1
Bub3	0.324432117035824	-0.125905885462973	0.225	0.257	1
Rab7	0.32538432072894	-0.244682718187395	0.378	0.39	1
Ccnl2	0.325881723801655	-0.289774739986033	0.243	0.267	1
Vasp	0.329036567090835	-0.163068038366665	0.302	0.33	1
2410015M20Rik	0.329672563441991	-0.266618374173688	0.243	0.267	1
Smdt1	0.330542099396895	-0.231916074371526	0.414	0.439	1
Rbm7	0.331503938656711	0.107864309883488	0.275	0.244	1
Fam32a	0.332654711149879	0.100084652301926	0.293	0.252	1
Dusp1	0.333262887897579	0.114114527677837	0.725	0.651	1
Rpl38	0.33377754815386	-0.108634199527972	0.874	0.857	1
Ahnak	0.334181480787666	-0.283714277195713	0.365	0.378	1
Atp6v1g1	0.334717188721746	-0.155895374657785	0.473	0.483	1
Tubb2a	0.335047627260051	-0.110031584126745	0.297	0.317	1
Fubp1	0.337091719871536	-0.195144476106467	0.221	0.255	1
Eef1g	0.337598474279722	-0.129973920897467	0.532	0.536	1
Tpm1	0.339448121483862	-0.345835671500664	0.284	0.306	1
Clic4	0.341182148348146	-0.170470942136964	0.27	0.302	1
Btg2	0.342891801724435	0.165928396338072	0.509	0.468	1
Tmem88	0.345096176711277	0.168248158592784	0.725	0.666	1
Tmem204	0.347085743538264	0.136164530753468	0.401	0.366	1
Tgm2	0.34826553284154	0.131157018654038	0.338	0.306	1
Zfp36	0.349821815871232	0.102871930721795	0.257	0.225	1
Srp14	0.351467008561355	0.11274392586567	0.396	0.361	1
Sox18	0.352034889935147	-0.237821730985451	0.667	0.659	1
Psma1	0.352555852551909	-0.283102198153675	0.333	0.344	1
Sumo2	0.353347434341481	-0.109789713263866	0.649	0.653	1
Tmod3	0.35379587198314	0.163840823661224	0.374	0.347	1
Cyc1	0.356131227858472	0.141434707979716	0.297	0.264	1
H2afz	0.360650925323741	-0.239909327525521	0.414	0.418	1
Wnk1	0.361098022458735	0.169156878305144	0.284	0.253	1
Clta	0.36170827376796	-0.137147870819663	0.351	0.386	1
Lamtor5	0.364250754965791	-0.244167745932177	0.32	0.34	1
Eif2s2	0.36581637852009	0.209160653829696	0.383	0.35	1
Comt	0.367884219684143	-0.163767240872302	0.234	0.262	1
Erh	0.368836256448372	-0.180144355644874	0.297	0.325	1
Ndufs5	0.369138730870889	0.13217557040816	0.505	0.479	1
Rdx	0.369459514131832	-0.243271428614117	0.347	0.371	1
Gm9843	0.37304515643008	-0.106369201330553	0.608	0.617	1
Atraid	0.379592184494387	0.148058924976662	0.374	0.349	1
Map7d1	0.380788427288367	0.269199327970603	0.288	0.27	1
Rap1b	0.381136906625196	-0.138215159366738	0.401	0.426	1
Sfpq	0.383566200399514	-0.276414810073082	0.239	0.262	1
Zfand5	0.384512833344811	-0.251588706717879	0.252	0.271	1
2007-09-01	0.386903702816138	-0.238362780573013	0.428	0.437	1
Cox14	0.386943354962571	0.185433792554145	0.257	0.235	1
Pea15a	0.392744906022133	-0.164348050563492	0.446	0.454	1
Sf3b2	0.393278358926935	0.153548832681832	0.329	0.295	1
Rbm25	0.400668986948782	0.142831952628698	0.288	0.265	1
Timm13	0.400868199615927	-0.335308597479999	0.261	0.278	1
Plod1	0.409223302834313	0.130000479611516	0.257	0.231	1
Hprt	0.417328222358154	-0.202478044008295	0.243	0.269	1
Oaz2	0.417329597485965	-0.193544525235286	0.5	0.516	1
Atox1	0.419275856615528	-0.122644920134352	0.658	0.65	1
Gas6	0.427124383324672	-0.117669238054491	0.536	0.548	1
Vgll4	0.430906830688675	-0.280797007857636	0.252	0.265	1
Jun	0.432095731901754	-0.115838004851722	0.428	0.452	1
Cd151	0.435515428316228	-0.197213991702568	0.536	0.53	1
Tm9sf3	0.43608857541632	0.124635116968042	0.257	0.231	1
Ndufb2	0.437889440204697	0.158888664611792	0.27	0.251	1
Eif5	0.43815112948781	-0.338306116850893	0.239	0.258	1
Med28	0.441310394593497	0.127896573297177	0.419	0.388	1
Fxyd6	0.443200556618368	-0.355437961545287	0.284	0.245	1
Psenen	0.446808852979135	-0.264097795475202	0.315	0.329	1
Ptrf	0.448728127471414	-0.136407091359025	0.626	0.642	1
Itpkb	0.450228911114343	-0.238753327252913	0.419	0.417	1
Ndufs2	0.450703668692609	-0.220343880273096	0.248	0.264	1
Pdia3	0.457192088791803	-0.123453524958609	0.536	0.543	1
Eif3k	0.457289675366172	-0.229225248909359	0.437	0.438	1
Ubxn1	0.458545086302493	-0.204109009824136	0.243	0.262	1
Rgs3	0.460363323458326	-0.205965170619185	0.234	0.257	1
Cr1l	0.466014077424696	-0.194376257870235	0.342	0.356	1
Glul	0.468551084913433	-0.570648975342488	0.324	0.321	1
Polr1d	0.468652394216341	0.165429110753299	0.351	0.329	1
Myadm	0.469242473103745	-0.187074573793047	0.284	0.305	1
Serpinb6a	0.469676044220491	-0.142068719943676	0.288	0.312	1
Syf2	0.472555263636953	-0.150913530562575	0.414	0.432	1
Nol7	0.473285685264988	0.229486447016234	0.306	0.29	1
Mmrn2	0.473350891783205	-0.230867176684181	0.446	0.443	1
Grcc10	0.476243469753917	0.129683106367838	0.306	0.281	1
Adam15	0.476628711082899	0.139555139439701	0.495	0.469	1
Psmd7	0.479328497315632	-0.265015196160328	0.288	0.301	1
Psma5	0.481089639661311	0.11850123560085	0.252	0.229	1
Timm10b	0.48606407607784	-0.312778910890511	0.257	0.27	1
Serbp1	0.489291570321697	-0.115554640675393	0.405	0.423	1
Tpr	0.493196631436918	-0.366239140853862	0.27	0.28	1
2010107E04Rik	0.49382071417435	-0.172603216482583	0.405	0.425	1
Tbrg1	0.494753027541229	-0.239908822219883	0.257	0.27	1
Sepw1	0.499583755677615	0.106230144361672	0.802	0.8	1
Rbm3	0.499587701545854	-0.130374347447326	0.468	0.474	1
Hmg20b	0.506896385656394	-0.116503147146506	0.27	0.294	1
Rpl36al	0.507750200368188	-0.158932519890877	0.414	0.417	1
Eif4a1	0.508808676375329	-0.128863117731012	0.604	0.61	1
Atxn7l3b	0.511379047259783	-0.104091170405416	0.279	0.307	1
Tpst1	0.512043397193977	-0.20868758952868	0.275	0.29	1
Ubl5	0.513368489222661	-0.107557566730457	0.468	0.487	1
Klf9	0.516121052318215	-0.20866289594252	0.297	0.314	1
Neat1	0.517289201406661	-0.118080828281776	0.315	0.325	1
Mrpl33	0.523256108498297	0.128919550553767	0.365	0.346	1
Minos1	0.525684544387459	-0.242704565728982	0.405	0.409	1
Cirbp	0.5264814672764	-0.203695094281219	0.261	0.271	1
Hnrnpa2b1	0.533571243288296	-0.186597241895173	0.541	0.533	1
H1f0	0.536352554083715	-0.122914012293596	0.459	0.415	1
Emg1	0.537443538257451	-0.178460845834793	0.243	0.261	1
Adgrl4	0.539189952899813	-0.137564556888656	0.459	0.475	1
Spop	0.5426351665132	-0.203320838637575	0.32	0.33	1
Tcf25	0.543472144237293	0.185299780072984	0.275	0.258	1
Cox7c	0.546835406259502	-0.14594087249658	0.658	0.65	1
Cdkn1c	0.548226229118734	0.180980583539475	0.523	0.506	1
Ctbp1	0.55305849818997	0.142823171185958	0.311	0.293	1
Ndufv3	0.569574574604722	-0.236724522469553	0.293	0.305	1
Ssr2	0.569954037050413	-0.110981006771391	0.243	0.262	1
Rwdd1	0.572059249483118	-0.288377951421115	0.252	0.259	1
Sod1	0.578228401616222	-0.151856422621316	0.297	0.312	1
Ccser2	0.578664173253738	0.146094908131287	0.252	0.236	1
Cdc42ep2	0.580214938209735	0.110211709835074	0.279	0.261	1
Cox7b	0.580567996233977	-0.129759762054719	0.27	0.285	1
Ube2b	0.58184557576464	-0.12966651593684	0.306	0.309	1
Srsf11	0.584674027829393	-0.142839935764235	0.239	0.253	1
Ebf1	0.587330584735755	-0.199846089905757	0.505	0.496	1
Metap2	0.587675337237191	-0.185886820403058	0.23	0.252	1
Sdf4	0.590512938111362	-0.111892074036393	0.306	0.313	1
Cyba	0.590730378459115	-0.192069057815735	0.477	0.483	1
Arf6	0.591727018566917	-0.110500524185803	0.266	0.274	1
Srgn	0.591992773312509	-0.100689127665081	0.694	0.686	1
Lrrc8c	0.592032849264142	0.256466691767066	0.257	0.249	1
Ube2s	0.592312556015812	-0.209114771164091	0.248	0.261	1
Mat2a	0.594581610598423	0.114518992837647	0.284	0.272	1
Rpsa	0.604581488552676	-0.129683150595932	0.631	0.599	1
Foxp1	0.60519310524756	-0.100587409680775	0.293	0.268	1
Glmp	0.605930207130204	-0.121918128344074	0.32	0.295	1
Dusp3	0.61138419782224	-0.103703478037498	0.536	0.485	1
Coa3	0.61168144956099	-0.23377689374283	0.257	0.264	1
Cd38	0.615066287737316	-0.101608615957324	0.338	0.345	1
2700060E02Rik	0.616138752346714	-0.16486589162326	0.342	0.35	1
Gngt2	0.617207256397054	-0.160524704797379	0.477	0.475	1
Tmem50a	0.619447558704142	-0.137472593922212	0.595	0.571	1
Klf7	0.623639147853023	0.149935508356702	0.36	0.353	1
4930523C07Rik	0.631913295549325	-0.17724107513851	0.36	0.365	1
Txn1	0.634207135220144	-0.129584886575715	0.477	0.485	1
Rpn2	0.635054930928501	-0.200642999609686	0.374	0.377	1
Rpl22l1	0.642811587253665	-0.146632732911212	0.473	0.465	1
Tagln2	0.646191128469222	-0.106665589104114	0.572	0.539	1
Gm10073	0.650542379496403	-0.11235338273006	0.414	0.432	1
Tpm4	0.659234451007183	-0.139717362610077	0.721	0.692	1
Slc25a3	0.662366870890455	-0.215753094485932	0.374	0.369	1
Pttg1ip	0.662620357897426	-0.185885666461126	0.302	0.298	1
Uqcc3	0.66287747910924	-0.255862121386027	0.257	0.261	1
Pkm	0.66660164205732	-0.185717450078784	0.423	0.42	1
Ndufa7	0.669644677606514	-0.135601126709727	0.5	0.499	1
Fscn1	0.670955913806508	-0.178844472554553	0.414	0.403	1
Tns1	0.671567448816087	-0.385667162130737	0.252	0.255	1
Ewsr1	0.679229754641381	-0.282818274470627	0.284	0.287	1
Ppp1ca	0.679530076341911	-0.161382461587338	0.514	0.492	1
Adgrg1	0.679890782872073	-0.194096878509888	0.248	0.258	1
Zfp706	0.680493637118179	-0.11357487778709	0.302	0.314	1
Ywhae	0.685862864835884	-0.149575168125193	0.572	0.564	1
1110004F10Rik	0.686366786542848	0.174861703546722	0.27	0.26	1
Ltbp4	0.688096291864353	-0.21144045015749	0.455	0.436	1
Ece1	0.690737227989218	-0.168408470194568	0.248	0.251	1
Pomp	0.698579932049235	-0.159218420518853	0.392	0.401	1
Emc10	0.704993092930555	-0.101621333086961	0.266	0.277	1
Mapre1	0.711133070690439	-0.185312739984835	0.288	0.292	1
Csrp1	0.715071725777054	-0.192937550555149	0.365	0.363	1
Pink1	0.715610764411301	-0.116931694463274	0.297	0.276	1
Cldn5	0.715631501178664	-0.203270488488116	0.59	0.56	1
Rab11b	0.721396725710713	-0.158164616509239	0.374	0.385	1
Selm	0.742198322379031	-0.107081823219875	0.523	0.49	1
Ginm1	0.74484482783924	-0.126333447627746	0.248	0.256	1
Arf4	0.746245484314554	-0.12394513103354	0.302	0.301	1
Clec1a	0.74666099361412	-0.102228363217607	0.261	0.266	1
Cope	0.747078624575013	-0.157189422371417	0.369	0.371	1
Ubald2	0.753522173613796	0.117017960306784	0.329	0.318	1
Pdcd10	0.754723400927025	-0.146841979192835	0.279	0.281	1
Mast4	0.759760240162506	-0.215126029443495	0.266	0.268	1
Map1lc3a	0.76091271023232	-0.149430008245161	0.252	0.255	1
Wasf2	0.766839672660152	-0.153143861044897	0.405	0.401	1
Nfkbia	0.77410542558955	-0.183876265870266	0.541	0.516	1
Ran	0.777488750874675	-0.152260004118937	0.324	0.313	1
Ddrgk1	0.790253746674511	-0.11059462163816	0.315	0.291	1
Gm42418	0.797630038910367	-0.101363601917899	0.599	0.572	1
Gm8730	0.801130840285729	-0.108788755468435	0.459	0.453	1
Dbi	0.810245418850483	-0.252879270934993	0.306	0.303	1
Dynlrb1	0.810395939268472	-0.103577420475941	0.455	0.434	1
Cyb5r3	0.813476982648236	-0.159011281839091	0.432	0.428	1
Luc7l2	0.82023010444382	-0.174527652761698	0.329	0.322	1
2002-03-01	0.821256476209166	-0.163456136946829	0.302	0.299	1
Rrbp1	0.826123386666456	-0.207967724306395	0.288	0.287	1
Dazap2	0.831388091769102	-0.19325526028965	0.423	0.401	1
Gm11808	0.833644619493097	-0.109074608235002	0.536	0.539	1
Dusp6	0.836666808903768	-0.171469663273381	0.275	0.275	1
Dync1i2	0.841100782760371	-0.201823329976041	0.275	0.268	1
Il10rb	0.843518038656293	-0.147389479868276	0.36	0.349	1
Atp5a1	0.847128927697626	-0.105687507958833	0.459	0.45	1
Srp9	0.847186947413204	-0.18298959546353	0.288	0.281	1
mt-Nd5	0.861545676785311	-0.111375944060321	0.266	0.252	1
Wdr1	0.868058371690309	-0.126289230350349	0.266	0.252	1
Tspan12	0.868248521040507	-0.185096570835176	0.324	0.313	1
Tomm22	0.874411483634452	-0.169155269403178	0.266	0.265	1
Icam2	0.877364588815771	-0.10465599849157	0.658	0.619	1
Atp5g2	0.880380265100195	-0.108613416706271	0.423	0.414	1
Bnip2	0.882714992579788	-0.101684793476143	0.342	0.33	1
Plcb4	0.883175445855241	-0.142778797800446	0.306	0.287	1
Tmem14c	0.883504633156549	-0.221950663279144	0.275	0.267	1
Arpc4	0.887521624218804	-0.110061230589933	0.324	0.323	1
Kdelr1	0.89227932203827	-0.106289558632655	0.257	0.244	1
Mrpl17	0.902104866288225	-0.146638446090844	0.27	0.266	1
Igfbp3	0.91472125562871	-0.188387245255646	0.365	0.349	1
Kmt2e	0.923791945101397	-0.190145072805251	0.27	0.261	1
Elovl1	0.925625310505537	-0.129670649657405	0.266	0.265	1
Ier2	0.926829900920768	-0.16411964792625	0.468	0.471	1
Cycs	0.927533435411854	-0.124745047522269	0.306	0.3	1
Psmc3	0.935800993267721	-0.145176259565805	0.387	0.365	1
Atp5g3	0.938602699222181	-0.198276651983837	0.257	0.244	1
Pdlim1	0.954502620023906	-0.110072792375024	0.293	0.294	1
Swi5	0.967789628088411	-0.137441868107799	0.374	0.357	1
Acvrl1	0.967942754473354	-0.185615324849388	0.423	0.405	1
Txndc17	0.972193691994842	-0.143349155698254	0.297	0.287	1
Ncor1	0.973081825600488	-0.148660827829791	0.27	0.268	1
Ndufs7	0.978407561101193	-0.137319927639904	0.347	0.33	1
Krtcap2	0.983028334445361	-0.139829322006104	0.477	0.448	1
Prex2	0.983645370145155	-0.206395209087797	0.378	0.36	1
Nfib	0.991153694262123	-0.164846079892166	0.5	0.477	1
Snrpf	0.993870938576475	-0.168745725864757	0.275	0.264	1
Smim10l1	0.99499967213494	-0.130883525649479	0.279	0.278	1
Gm10269	0.998836965670912	-0.160099407480433	0.27	0.262	1
Arhgef1	0.999229422721779	-0.130373269382343	0.27	0.267	1

## Sheet: ActivatedEC_cluster4.markers
	p_val	avg_log2FC	pct.1	pct.2	p_val_adj
Apln	1.07050447902026e-101	4.6136280942527	0.335	0.022	1.43415485054345e-97
Adm	9.38986352221055e-57	2.77124206264104	0.449	0.078	1.25796001607055e-52
Mycn	4.0165090421069e-54	2.7050359424167	0.418	0.07	5.38091716371061e-50
Ift122	5.06958673876154e-50	2.80804345335312	0.411	0.074	6.79172535391883e-46
Marcksl1	2.72182984266338e-47	3.56367393290433	0.278	0.036	3.64643544021613e-43
Fscn1	4.92247536016062e-47	1.95154688536023	0.842	0.386	6.59464024000718e-43
Sox4	3.75684290498773e-45	2.10787523113166	0.614	0.175	5.03304243981206e-41
Rhoc	1.22296913222794e-41	1.87102989113548	0.848	0.428	1.63841174644577e-37
Meox1	1.56154835714965e-38	2.06193518712621	0.506	0.138	2.09200633407338e-34
Nrp2	1.71291855779071e-34	1.74082989681489	0.551	0.164	2.29479699187222e-30
Tmsb10	1.75699327372718e-34	1.47103377257915	0.93	0.66	2.3538438888123e-30
Dapk2	1.18651666752019e-33	2.16382272153878	0.335	0.069	1.58957637947679e-29
Icam1	1.28252646618492e-31	2.52850520380551	0.354	0.083	1.71820070674794e-27
Sh3bp5	2.25863713517616e-31	1.66061152073275	0.595	0.206	3.0258961699955e-27
Crip1	1.21842307956474e-30	-1.57412952465435	0.677	0.898	1.63232139969288e-26
Relb	5.37690695794345e-27	2.0526813786442	0.291	0.063	7.20344225155684e-23
Cd34	1.20831758554976e-26	1.2732331138247	0.873	0.566	1.61878306936102e-22
Ly6c1	2.85078597906116e-26	-0.844744122816198	0.949	0.975	3.81919797614824e-22
Mest	2.09795321968899e-25	2.10873560101939	0.285	0.064	2.81062792841734e-21
Trp53	3.18655780541699e-25	1.65901744262643	0.519	0.185	4.26903149191715e-21
Cyba	5.7579112538974e-25	1.42370318384467	0.823	0.47	7.71387370684635e-21
Arrdc4	1.58050893022278e-24	2.20833153709096	0.316	0.082	2.11740781381946e-20
Pde4b	6.62075297466638e-24	2.08841651846205	0.272	0.062	8.86982276016055e-20
Cst3	8.88677508166999e-24	-0.884431289992887	0.899	0.949	1.19056125769133e-19
F2r	1.5344094421414e-22	1.68991641675319	0.43	0.142	2.05564832963683e-18
Cldn5	3.10853449907733e-22	1.3346136547527	0.816	0.552	4.1645036684139e-18
Itm2b	6.79743022851512e-21	-0.577131349686153	0.994	0.986	9.1065172771417e-17
Il2rg	7.05434465252523e-21	1.56124062233063	0.38	0.121	9.45070553098805e-17
Fxyd6	9.15629628211586e-21	1.77634621582192	0.557	0.234	1.22666901291506e-16
Slc6a6	1.48294194441333e-20	-3.01340650525203	0.139	0.501	1.98669732293054e-16
Id1	6.12519086868767e-20	-1.52780997543007	0.468	0.725	8.20591820678087e-16
Aplnr	1.18883863925223e-19	0.97349187601368	0.797	0.419	1.59268712500621e-15
H2-Q7	1.23374864779653e-19	1.50121263466572	0.437	0.157	1.65285306345301e-15
Cxcl9	3.7600800677871e-19	1.53444432320989	0.323	0.096	5.03737926681438e-15
Myadm	1.25107784349422e-18	1.10368438714311	0.62	0.292	1.67606898692921e-14
Fkbp1a	2.3801072102726e-18	0.79474660899493	0.924	0.764	3.1886296296022e-14
Csf1	2.43841246032552e-18	2.26283687980455	0.285	0.084	3.2667411730981e-14
B2m	1.15093749734761e-17	0.536131173070777	1	0.977	1.54191096519659e-13
N4bp3	1.20250966521226e-17	1.16338724751907	0.462	0.178	1.61100219848486e-13
Rplp0	1.5835541427279e-17	0.614882545166736	0.962	0.877	2.12148748501257e-13
Ifngr1	1.74210474701517e-17	0.856900749725599	0.848	0.495	2.33389772957622e-13
Ptma	1.76109231700463e-17	0.588057540306467	1	0.958	2.3593353770911e-13
Rhob	2.4562425006712e-17	1.31758426367949	0.658	0.352	3.29062807814921e-13
Laptm4b	3.73267665162281e-17	1.6047954183967	0.316	0.1	5.00066691017907e-13
Csrp1	4.71146706368545e-17	1.28005890078689	0.652	0.352	6.3119524252194e-13
Cxcl12	9.9565881077398e-17	-1.54853229750408	0.582	0.753	1.3338841087939e-12
Fabp4	1.30434582799928e-16	-0.527272003868466	1	0.997	1.74743210577064e-12
Rbp7	1.3740799727381e-16	-2.69326972623009	0.215	0.508	1.84085493947723e-12
Klf2	2.68212824151548e-16	-1.07576301859225	0.671	0.832	3.59324720515829e-12
Aqp7	5.74474866522968e-16	-1.45534462232665	0.506	0.703	7.6962397868082e-12
H2-Q6	8.9049465686266e-16	1.63413006996281	0.304	0.099	1.19299569179890e-11
Tuba1a	8.96021420872227e-16	0.941397647822958	0.829	0.582	1.20039989754252e-11
Apol10b	1.12233878714743e-15	1.59173264135354	0.373	0.143	1.50359727314141e-11
Rps2	4.39868740127157e-15	0.668125389127838	0.949	0.822	5.89292151148353e-11
Mgll	4.61184259869467e-15	-1.06109500168014	0.728	0.819	6.17848552947125e-11
Pfn1	5.77676067905204e-15	0.755719847445225	0.937	0.807	7.73912628172602e-11
Eif4a1	2.88930774563289e-14	0.916955845351978	0.854	0.6	3.87080558682439e-10
Sdpr	3.73059745705904e-14	-0.751043927424083	0.848	0.902	4.99788141322199e-10
Eng	4.02760382940549e-14	-1.08853179811857	0.715	0.786	5.39578085025453e-10
Map1b	5.65420979697992e-14	1.66609057705223	0.259	0.084	7.574944865014e-10
Ccnd1	7.88089734982516e-14	1.10509789653549	0.538	0.259	1.05580381795608e-09
Ifngr2	8.49334460546491e-14	1.56774580860702	0.266	0.087	1.13785337679413e-09
Nfkbia	1.01702325741798e-13	1.01721803317084	0.785	0.507	1.36250605796287e-09
AW112010	1.44938386388271e-13	1.00297502230348	0.93	0.729	1.94173956244366e-09
Tm4sf1	1.63054861991401e-13	-1.0444063319362	0.772	0.882	2.1844459860988e-09
Serpinh1	1.64761115344998e-13	0.884440512477804	0.823	0.569	2.20730466227694e-09
Flt1	1.99584358626267e-13	-1.53216215839018	0.304	0.574	2.6738316525161e-09
Nos2	3.21305632077377e-13	1.27365040810364	0.278	0.094	4.30453155294062e-09
Prnp	3.87397479011e-13	1.24420703356163	0.373	0.154	5.18996402631037e-09
Bcl6b	1.38443720442512e-12	1.2408322577366	0.405	0.175	1.85473052276834e-08
Rps18	1.90165041082667e-12	0.493587897413525	0.994	0.936	2.54764105538449e-08
Zfand5	2.76523262743365e-12	0.995756969412051	0.519	0.26	3.70458215097286e-08
Tmsb4x	3.38450108076072e-12	0.334742365585445	1	0.999	4.53421609789514e-08
Bcl2	4.10586836554297e-12	1.29392250407042	0.285	0.102	5.50063184931791e-08
Rela	4.71956167718582e-12	1.23136110003331	0.342	0.138	6.32279677892584e-08
Apobec3	4.86298429192578e-12	1.16429934974096	0.386	0.166	6.51494005589297e-08
Actg1	5.56445056027444e-12	0.605389928062646	0.975	0.909	7.45469441559967e-08
Cd63	6.04648889067848e-12	1.55142276062837	0.253	0.088	8.10048116684195e-08
Sparc	6.6597189167848e-12	0.717163189014785	0.956	0.886	8.9220254328166e-08
Stmn2	7.45062561893367e-12	-3.56923850663261	0.07	0.316	9.98160314168543e-08
Rps7	1.58180860615586e-11	0.491296721987694	0.937	0.841	2.11914898966701e-07
Cdkn1c	1.63538745612351e-11	-1.60446535459645	0.278	0.516	2.19092857496867e-07
Ptp4a3	2.56704045386552e-11	0.739599939767647	0.791	0.554	3.43906409604364e-07
Gas6	2.82048436176263e-11	-1.31088376464047	0.323	0.556	3.77860289945339e-07
Ly6a	3.2146496908063e-11	-0.588200075769501	0.918	0.949	4.3066661907732e-07
Smad1	3.33147843832792e-11	1.11560095471733	0.304	0.117	4.46318166382792e-07
Cd81	3.52745564888544e-11	-0.455911377328955	0.968	0.982	4.72573233281183e-07
Knop1	3.54133705222859e-11	1.20007842214882	0.348	0.149	4.74432924887064e-07
Strn4	3.83317139195696e-11	1.31959723336718	0.335	0.143	5.13529971380473e-07
Tcf15	4.32176087985138e-11	-0.806497948745197	0.696	0.805	5.78986305073689e-07
Klf4	5.4379174122929e-11	-2.24411417314982	0.139	0.378	7.2851779572488e-07
Col4a2	5.45354510452476e-11	0.789443272704538	0.608	0.348	7.30611437653182e-07
Col4a1	8.52740369677778e-11	0.924644765002159	0.658	0.423	1.14241627325732e-06
Cd36	1.07943889425677e-10	-0.477754827352009	0.968	0.974	1.44612428663579e-06
Id3	1.19086176870671e-10	-0.792864428572853	0.703	0.832	1.59539751153638e-06
Slc9a3r2	1.44283529565625e-10	-0.733030847100239	0.728	0.813	1.93296644559068e-06
Glul	1.51590765407274e-10	-2.97963769722896	0.101	0.33	2.03086148416126e-06
Plpp3	1.63615044763621e-10	-1.11511286252191	0.475	0.648	2.19195075469823e-06
Rpl32	1.78274764429381e-10	0.442974060060646	0.956	0.931	2.38834701906042e-06
Cyyr1	2.21655764199215e-10	-1.42468685262509	0.291	0.51	2.96952227297688e-06
Fbln2	3.2883055517204e-10	-2.4894562190496	0.044	0.269	4.40534294763982e-06
Rgcc	3.7328908032799e-10	-0.82385002015622	0.734	0.822	5.00095380915408e-06
Dusp1	6.63669183966302e-10	-1.16307122245332	0.5	0.661	8.89117605759655e-06
Yrdc	6.80548214890595e-10	0.939193313953199	0.253	0.093	9.1173044348893e-06
Rps28	7.90790756223974e-10	0.429691003279162	0.968	0.874	1.05942237611326e-05
Gnai2	9.38084702951592e-10	0.604747014099451	0.867	0.709	1.25675207654425e-05
Litaf	1.02339440801476e-09	1.20567102151159	0.342	0.156	1.37104148841737e-05
Serbp1	3.25399899461143e-09	0.647779070866969	0.677	0.412	4.35938245308094e-05
Apoe	4.35403660584974e-09	-1.86816189370646	0.316	0.491	5.83310284085689e-05
Tcf3	4.3844940566998e-09	0.831309001412378	0.43	0.212	5.87390668776072e-05
Rpl12	4.82070906304787e-09	0.747767770508138	0.671	0.424	6.45830393176523e-05
Igfbp7	4.86211478080989e-09	0.558763141814684	0.981	0.919	6.51377517185101e-05
Nudt4	5.88301236147988e-09	0.796514603594291	0.361	0.169	7.88147166067459e-05
Tgfb1	6.47733040274093e-09	0.69583334351388	0.595	0.35	8.67767954055202e-05
Gm8730	6.90686592805528e-09	0.687160522103804	0.671	0.445	9.25312828381566e-05
H2-K1	7.21313140190734e-09	0.606980032214149	0.899	0.752	9.66343213913526e-05
Eef1a1	1.33854790394837e-08	0.365169523902892	0.981	0.947	0.000179325262691963
Cdh13	1.42953909688974e-08	0.750172376507365	0.5	0.273	0.000191515352810319
Mtdh	1.44124357151422e-08	0.702457798728053	0.608	0.351	0.000193083401275761
Prkcdbp	1.53674754869891e-08	0.763290189258108	0.614	0.396	0.000205878069099193
Eif5a	1.83976455002859e-08	0.590402326480708	0.753	0.54	0.000246473256767331
Tpd52l2	1.89708050252185e-08	0.940596280034518	0.304	0.137	0.000254151874922852
Prcp	1.90864455994624e-08	0.982448387029762	0.329	0.155	0.000255701111695998
Rell1	2.16230941123315e-08	0.947753538142759	0.278	0.121	0.000289684591822905
Plxnd1	2.23159481753729e-08	0.898071975158479	0.361	0.174	0.000298966757705471
Rps3	2.59084114336027e-08	0.375246596198815	0.943	0.879	0.000347094987975975
Hnrnpa1	2.65167442998924e-08	0.973840876788944	0.373	0.191	0.000355244823385659
Gnas	2.71944429057768e-08	-0.456457662632574	0.924	0.94	0.000364323951608691
Ralb	2.94011354492128e-08	0.852867226020942	0.399	0.207	0.000393887011613103
Cd9	3.25748728572871e-08	0.646972466674905	0.772	0.574	0.000436405571669075
Gusb	3.69172588972926e-08	1.02804061569542	0.291	0.132	0.000494580517447028
Gstm1	4.54934790056037e-08	-0.989317322849577	0.544	0.641	0.000609476138238072
Rcsd1	4.99644739588579e-08	0.585388681576015	0.424	0.211	0.00066937405762682
Fam101b	5.03631705162209e-08	0.757587167089454	0.658	0.451	0.000674715395405811
Plscr2	5.0572352847661e-08	-1.79268648097875	0.158	0.352	0.000677517811100114
Mmd	6.71590120091788e-08	0.992026165017497	0.272	0.121	0.000899729283886968
Impdh2	6.91639528315418e-08	0.980903707991303	0.38	0.194	0.000926589476084165
Rps19	7.2703318180455e-08	0.314394539609034	1	0.97	0.000974006353663556
Mfng	7.52657893556376e-08	0.977097026729851	0.323	0.153	0.00100833577999748
Slc25a5	8.21824057116268e-08	0.781215756514849	0.646	0.438	0.00110099768931866
Rpl23	9.79647640532789e-08	0.370969427995387	0.924	0.842	0.00131243394402178
Myh9	9.94496583664509e-08	1.1274894507747	0.266	0.119	0.00133232707313534
C1qtnf9	1.03138163412846e-07	0.561035310324789	0.848	0.64	0.0013817419752419
Ctsl	1.19838262481226e-07	0.766379214595724	0.722	0.559	0.00160547320246098
Crem	1.6759165919208e-07	0.925850652084683	0.285	0.132	0.0022452254581963
Slc26a10	1.86623142049049e-07	-1.47717065238409	0.266	0.436	0.00250019023403111
Npm1	2.32724982478318e-07	0.627798479013665	0.646	0.422	0.00311781659026203
Sult1a1	2.48980390053805e-07	0.556371502467397	0.519	0.296	0.00333559028555083
Tnfaip1	2.60778425819397e-07	0.727116602245243	0.557	0.335	0.00349364857070246
Gm9493	2.73361373330419e-07	0.50617722586724	0.785	0.632	0.00366222231850763
Hnrnpf	2.79660134451719e-07	0.450051673718489	0.854	0.694	0.00374660682124968
Prkd2	2.84198516359896e-07	0.837033414804324	0.31	0.148	0.00380740752367352
Txnip	3.07408265597946e-07	-0.770474519730002	0.633	0.707	0.00411834853421569
Lgals3bp	3.75258614065418e-07	0.736353648520955	0.43	0.245	0.0050273396526344
Thbd	4.28180071351734e-07	-1.54329018869745	0.203	0.374	0.00573632841589918
Sepw1	4.33501437840398e-07	-0.622349223454544	0.734	0.803	0.00580761876274781
Rpl3	4.43658279644447e-07	0.349664556182328	0.949	0.867	0.00594368997239666
Rplp2	4.53080780138977e-07	0.353395518905578	0.968	0.863	0.00606992321152187
Tsc22d1	5.17671794349318e-07	-0.932464980459291	0.519	0.63	0.00693524902889781
Rpl39	5.53870064494413e-07	0.431362643254455	0.956	0.795	0.00742019725403164
Hspa9	5.71650450818972e-07	0.897929404980828	0.323	0.16	0.00765840108962177
Rpl36al	6.1860600638614e-07	0.604068488312881	0.639	0.408	0.00828746466755511
Rps8	6.49721790773255e-07	0.301136981750379	0.981	0.903	0.0087043228309893
Lsm2	7.45604773325855e-07	0.91237358782571	0.335	0.176	0.00998886714824648
Nes	7.6540692845873e-07	0.832808237645946	0.304	0.15	0.0102541566205616
Tbrg1	8.14767855521015e-07	0.836052701684751	0.443	0.263	0.010915444960415
Map3k11	9.07307156224344e-07	0.718250985479466	0.259	0.119	0.0121551939719375
Cd300lg	1.12770017698227e-06	-0.675941804644518	0.703	0.757	0.0151077992710315
Tspan7	1.23003081676163e-06	-0.628012064925688	0.728	0.758	0.0164787228521556
Myl12a	1.26881517861524e-06	0.40330787632345	0.987	0.915	0.0169983169479083
Naca	1.27124672790008e-06	0.459789059981917	0.861	0.666	0.0170308924136774
Plod1	1.6110699384476e-06	0.755718858939781	0.399	0.226	0.0215835039653825
Nt5c	1.65843697149591e-06	0.739821641189136	0.272	0.129	0.0222180801071308
Sox17	1.79428701912311e-06	-2.0406376843499	0.139	0.299	0.0240380631951923
Rps3a1	1.85920216816069e-06	0.352523378479236	0.937	0.835	0.0249077314468487
Ran	1.92723472180886e-06	0.66023110228159	0.506	0.306	0.0258191635680733
Fubp1	1.98315373456e-06	0.608758510887372	0.443	0.245	0.0265683105819003
Acvrl1	2.20304706915018e-06	-1.2772504572246	0.259	0.412	0.029514221585405
Myo6	2.49103664710412e-06	1.03444584079532	0.253	0.121	0.0333724179612538
Lrrfip1	2.61305351945571e-06	1.00265399275124	0.253	0.124	0.0350070780001481
Ltbp4	2.70809353485969e-06	-1.27851979033427	0.297	0.442	0.0362803290865152
Actr3	2.72565068734869e-06	0.631970074990707	0.5	0.296	0.0365155422584104
Fam43a	2.79659854929231e-06	0.51824706875775	0.658	0.463	0.0374660307648691
Prmt1	2.99613588291252e-06	0.769535709681409	0.367	0.206	0.040139232423379
Cct3	3.14060139625701e-06	0.773368958563174	0.342	0.186	0.0420746369056552
Smpdl3a	3.22202419543394e-06	-1.26613406385562	0.297	0.438	0.0431654581462285
Trp53i11	3.31441733388484e-06	0.549204856081595	0.494	0.295	0.0444032490220553
Fundc2	3.4421491336479e-06	0.671341400919295	0.329	0.172	0.0461144719434809
Wsb1	3.45932134972544e-06	0.69433497146175	0.285	0.141	0.0463445281222717
Dhrs3	3.50241131397556e-06	-0.947848306336021	0.392	0.53	0.0469218043733306
Hspe1	3.57557253798848e-06	0.812190377424725	0.31	0.163	0.0479019452914316
Snrpa1	3.62155016639501e-06	0.982461586012038	0.278	0.141	0.0485179075791939
Actb	3.79373841937777e-06	0.473319357705351	0.956	0.928	0.050824713604404
Pgls	4.00649990515319e-06	0.776623238277471	0.31	0.164	0.0536750792293373
Mrpl33	4.0162884454127e-06	0.61842653977597	0.538	0.339	0.053806216303194
Bcl10	4.12441764942541e-06	0.736714124659406	0.342	0.183	0.0552548232493522
Rpl15	4.14362003995332e-06	0.419624654592882	0.861	0.73	0.0555120776752546
Mvp	4.2421369915469e-06	0.566452215160054	0.348	0.185	0.0568319092757538
Rpl10a	4.34646220364317e-06	0.404765084711792	0.804	0.659	0.0582295541422076
Junb	4.52692259297659e-06	0.323266497029355	0.582	0.356	0.0606471819781074
Set	4.83123546278839e-06	0.864229515045418	0.354	0.2	0.064724061494976
U2af1	4.91006197882005e-06	0.739188089328368	0.43	0.253	0.0657801003302522
Rpl13	4.94012369751092e-06	0.218071286776792	0.994	0.971	0.0661828371755539
Rps26	5.05542726521094e-06	0.398322838548888	0.842	0.695	0.067727559072031
Cct7	5.07101545800208e-06	0.631946352988942	0.487	0.309	0.0679363940908539
Ccnl1	5.07993721903328e-06	0.840362205526449	0.278	0.141	0.0680559189233889
Fnbp1l	5.30509228914036e-06	0.645383633764412	0.297	0.152	0.0710723213976134
Eef2	5.5633736840738e-06	0.403230216369794	0.924	0.822	0.0745325172455367
Rpl36	5.77086622096394e-06	0.281881646372652	0.975	0.897	0.0773122947622539
Emcn	6.11943325905161e-06	-0.690149494060031	0.728	0.736	0.0819820473715144
Lims2	6.34554398853328e-06	-0.54431785541092	0.703	0.78	0.0850112528143804
H2-Q4	6.43621996057018e-06	0.670433426997954	0.475	0.289	0.0862260388117587
Ube2n	6.72639112420211e-06	0.568751814443834	0.418	0.238	0.0901134618909356
Rpl5	7.20476403854977e-06	0.552053093747741	0.671	0.506	0.0965222238244513
Dok4	7.22122864595521e-06	0.482001101412403	0.373	0.205	0.0967428001698619
Vwa1	7.52512568916794e-06	0.695948070782027	0.373	0.215	0.100814108857783
Rpl17	7.53148401019867e-06	0.283783610249178	0.968	0.876	0.100899291284632
Rpl38	8.42217004210199e-06	0.340816284718546	0.949	0.854	0.11283181205404
Rps15a	8.746353800192e-06	0.319683551682767	0.911	0.855	0.117174901861172
Rpl6	8.80967176236605e-06	0.358764267006919	0.924	0.841	0.118023172600418
Pcdh17	1.08094585129635e-05	0.814666773653073	0.297	0.157	0.144814315698172
Gimap6	1.12907319814906e-05	0.465153667523942	0.823	0.651	0.15126193635603
Srgn	1.13070768496954e-05	-0.664379402881472	0.62	0.689	0.15148090855537
Ets2	1.14872096125333e-05	0.518688368159514	0.544	0.353	0.153894147179108
Cmtm3	1.14904212180788e-05	0.734078574643366	0.304	0.161	0.153937173058601
Msn	1.28479873344146e-05	0.459862938602971	0.722	0.563	0.172124486319152
Rpl34	1.29320506266742e-05	0.278343005026226	0.93	0.876	0.173250682245554
Tubb5	1.33215805248627e-05	0.460012619765757	0.753	0.533	0.178469214291586
Hsp90ab1	1.399101274819e-05	0.350785391718052	0.848	0.689	0.187437597787502
C1qbp	1.49341713303933e-05	0.665661790421582	0.253	0.126	0.200073093313279
Ncl	1.50618780863236e-05	0.548755637941287	0.456	0.285	0.201783980722477
Eif5b	1.80133235082613e-05	0.427956409002556	0.373	0.212	0.241324495040176
Rps24	2.03134446513516e-05	0.340305777051717	0.943	0.855	0.272139217994157
Stap2	2.03318207907062e-05	0.821397195586298	0.278	0.151	0.27238540313309
Cd200	2.20966155835725e-05	-0.460703451840892	0.842	0.839	0.296028358973121
Gm10709	2.26577003580605e-05	0.34594687919305	0.861	0.717	0.303545211696936
Ybx1	2.3018109772328e-05	-0.396774578940239	0.905	0.899	0.308373616619878
Calm2	2.30802827088267e-05	0.464340967516972	0.785	0.646	0.309206547450152
Ifitm3	2.45634065281448e-05	0.320830475381304	1	0.957	0.329075957257556
Fcf1	2.51544778857979e-05	0.571162815876625	0.253	0.128	0.336994540236034
Rpsa	3.01582871349227e-05	0.422367031619046	0.785	0.594	0.404030572746559
S100a13	3.02705280015693e-05	-0.73249984460904	0.576	0.634	0.405534263637024
Rpl27	3.03502920594004e-05	0.363951224535632	0.899	0.734	0.406602862719787
Rps27a	3.04532177068744e-05	0.24714385587419	0.987	0.889	0.407981757618996
Aqp1	3.20964911749119e-05	0.13455781589078	0.892	0.594	0.429996692270295
Thrsp	3.29860765747255e-05	-1.39151791556551	0.19	0.325	0.441914467871597
Ebna1bp2	3.35662789540121e-05	0.583529955066705	0.291	0.157	0.4496874391469
Tmem258	3.51192326870893e-05	0.62495361911053	0.424	0.254	0.470492360308936
Znrf1	3.51595145268876e-05	0.665209342504154	0.348	0.198	0.471032016116713
App	4.08919291146218e-05	-0.560654828644579	0.715	0.736	0.547829174348588
Cfl1	4.1212537543005e-05	0.329970285789392	0.892	0.822	0.552124365463638
Rsad2	4.31261181128836e-05	0.465521315686265	0.354	0.205	0.577760604358302
Psma3	4.35015367688583e-05	0.420000048274668	0.671	0.453	0.582790088092395
Sparcl1	4.38746350300314e-05	0.383276035133438	0.911	0.868	0.587788485497331
Igfbp3	4.42448571339128e-05	-1.13516596538145	0.215	0.355	0.59274835102303
Hmgb1	4.72807855593141e-05	0.304052818564232	0.918	0.824	0.633420684138131
Spag7	4.83192733249696e-05	0.544817567983925	0.335	0.188	0.647333304734618
Rpl22l1	5.08880692226825e-05	0.476607464100149	0.646	0.458	0.681747463376277
Mif	5.38339708227558e-05	0.57694875454511	0.456	0.281	0.72121370711246
1110004F10Rik	5.50705869853603e-05	0.497213159407317	0.424	0.254	0.737780653842872
Arpc2	5.57710968253015e-05	0.361418550513953	0.791	0.637	0.747165384168563
Zfp207	6.12617329369677e-05	0.550132902174775	0.373	0.22	0.820723436156557
Srsf6	6.16163330016118e-05	0.583891367801403	0.278	0.147	0.825474013222594
Rps11	6.19532901518858e-05	0.278284640276358	0.949	0.893	0.829988228164814
Ly6c2	6.28325870921292e-05	-1.60483192229456	0.19	0.303	0.841768169273254
Mrpl30	6.83935210148402e-05	0.494618396053353	0.323	0.18	0.916268001035814
Rps18-ps3	7.1667851889133e-05	0.548875052234108	0.475	0.316	0.960134211758715
Rps14	7.28522209253851e-05	0.202705176390941	0.987	0.98	0.976001203737384
Gimap4	7.38583181667615e-05	0.431837152933901	0.62	0.453	0.989479888480103
Rpl41	7.45256868669541e-05	0.187389208386741	0.994	0.985	0.998420626956584
Vim	7.6053820388183e-05	0.999845487189081	0.671	0.563	1
Nme1	7.71329067911728e-05	0.618305136954566	0.31	0.179	1
Ranbp1	8.07713377954945e-05	0.534367794735934	0.525	0.341	1
Mgat1	8.23744192801429e-05	0.346976030278709	0.348	0.195	1
Rpl4	8.38221864462342e-05	0.354216982573385	0.899	0.804	1
Itga6	8.85864631854398e-05	0.525741089101845	0.342	0.2	1
Egr1	8.99814647680489e-05	0.518884052525073	0.278	0.152	1
Morf4l2	9.91090813430535e-05	0.610537549837449	0.342	0.201	1
Plpp1	0.000103014713438316	-0.789978608756534	0.43	0.544	1
Tcp1	0.000103777411193948	0.537269865687636	0.304	0.171	1
Clic4	0.00010852079642039	0.492553375428621	0.468	0.294	1
Eif3i	0.000111857062162722	0.662311318677947	0.316	0.185	1
Lrrc58	0.000119046586673899	0.438555076391278	0.639	0.459	1
Xist	0.000119684789171775	0.334548330840414	0.797	0.657	1
Ptprb	0.000124011609028404	-0.968657503337487	0.291	0.413	1
Lsm5	0.000124467433762388	0.433456720237002	0.291	0.159	1
Rbbp4	0.000128126464455836	0.533342784654	0.316	0.182	1
Rpl7a	0.000132462843730883	0.343930512857217	0.778	0.594	1
Rpl36a	0.000135092250864597	0.356339409436762	0.861	0.736	1
Ccdc124	0.000142567409023889	0.911187528926823	0.31	0.186	1
Erh	0.000154403802066946	0.420064986317734	0.494	0.316	1
Rpl19	0.000155730947467124	0.227999388245273	0.956	0.879	1
G3bp1	0.000157490879539709	0.59026156033474	0.437	0.282	1
Psmd3	0.000164398850671057	0.645261073771434	0.278	0.156	1
Bsg	0.000165978072201562	-0.831562252925614	0.722	0.696	1
Rps9	0.000169692707389012	0.293728033186327	0.93	0.868	1
Tcf4	0.000170414518205307	0.342245294780593	0.861	0.731	1
Clic5	0.000172099339564544	0.40195742345031	0.323	0.187	1
Eif2s2	0.000176448609867599	0.389720109594768	0.532	0.344	1
Cd93	0.000185656831947878	0.526230083639114	0.538	0.386	1
Sox7	0.000188762768401205	0.824572672453822	0.272	0.154	1
Eif3d	0.000191582141611654	0.484649523619979	0.31	0.18	1
Bst2	0.000197437905579188	0.410863817650182	0.797	0.643	1
Rpl35	0.000200669982162631	0.225888276901101	0.924	0.858	1
Crip2	0.000203879229238209	-0.330061983855007	0.854	0.865	1
Rpl37	0.000208074143827802	0.212662309959941	0.975	0.944	1
H3f3b	0.000215431567632314	0.243198643019875	0.962	0.914	1
2004-09-01	0.000216581855004547	-0.742955770779708	0.494	0.56	1
Atp5g2	0.00021756603201694	0.383949837590295	0.589	0.408	1
Plscr1	0.000218603410061525	-1.58235465889849	0.146	0.256	1
St13	0.000227463982533521	0.529774528699794	0.329	0.194	1
Psme2	0.000227483614196233	0.418253975560257	0.627	0.458	1
Psma4	0.000229963552755578	0.370027528527494	0.43	0.268	1
Rps6	0.000239585357489372	0.261852941053161	0.968	0.915	1
Pltp	0.00024215647410892	-1.19667198407238	0.203	0.326	1
Plgrkt	0.000245016811592414	0.727186624921932	0.285	0.167	1
Aamp	0.000253962584753847	0.515171822234018	0.348	0.212	1
4930523C07Rik	0.000262814248549491	0.358756558627535	0.538	0.358	1
Hspg2	0.000269030460228264	0.36953715375026	0.5	0.34	1
Rps17	0.000274532368584011	0.264949217576319	0.911	0.829	1
Rpl10	0.000281441698674455	0.2893242263155	0.924	0.82	1
Cct4	0.000284254167558567	0.478494034930551	0.437	0.284	1
Cct5	0.000290989861264705	0.58087486391736	0.411	0.274	1
Tpm4	0.00030116725549077	0.411447943856972	0.804	0.689	1
Rps5	0.000307467291165117	0.223679078814833	0.962	0.931	1
Eapp	0.000321336064404079	0.381057412015537	0.253	0.138	1
Cfdp1	0.000335958350708154	0.502063615364296	0.354	0.217	1
Tshz2	0.000352308491462497	0.407095680985448	0.468	0.305	1
Plscr3	0.000363144628153787	0.601582342628378	0.348	0.222	1
Ebf1	0.000370081959054659	-0.831946090321508	0.399	0.5	1
Ppic	0.000374323881074118	0.540937928753259	0.462	0.34	1
Ceacam1	0.000374379009773002	-0.989411061419215	0.171	0.297	1
Sh3bgrl3	0.000376238681956782	-0.69530218316928	0.487	0.557	1
Gm2000	0.000379657020682503	0.239857543458778	0.867	0.739	1
Capzb	0.000382719913844543	0.396777899887048	0.665	0.485	1
Mat2a	0.000406884033695022	0.476938669615321	0.424	0.267	1
Tagln2	0.000434521096172946	0.425949111323457	0.677	0.536	1
Rpl11	0.000442976735697369	0.262372046743228	0.918	0.863	1
Laptm4a	0.000448000945208866	-0.337681931423982	0.899	0.876	1
Itgb1	0.0004608077023326	0.355363175442338	0.677	0.529	1
Hnrnpr	0.000479266852605613	0.423854977935566	0.361	0.226	1
Abcf1	0.000483655794196366	0.5613332436108	0.253	0.144	1
Psap	0.000485610025299556	-0.434641986716405	0.785	0.795	1
Cdk4	0.000486714916630602	0.52515149312653	0.361	0.231	1
Metap2	0.000497133353639438	0.209088357445622	0.399	0.245	1
Rpl18a	0.0005187345096715	0.182576242841797	0.981	0.972	1
Cav2	0.00051927563826682	-0.298539998177645	0.905	0.864	1
Phb2	0.000519447274714061	0.458046951218024	0.361	0.221	1
Srsf2	0.000523589168678963	0.382632098867202	0.551	0.384	1
Pnrc2	0.000546895747984176	0.439627449136254	0.323	0.197	1
Mrpl52	0.000557812113188281	0.591224017904644	0.38	0.246	1
Pcbp1	0.000566879979965678	0.522512300413782	0.475	0.326	1
Fam3c	0.000579428854042599	0.298901071529155	0.272	0.155	1
Hnrnpab	0.000588977891341239	0.536750855427743	0.272	0.158	1
Cyp4b1	0.000630469903118206	0.365868351072378	0.601	0.438	1
Psmd13	0.000644763184342072	0.528515300486464	0.285	0.167	1
Arpc3	0.000668868538823304	0.370394432973694	0.81	0.629	1
Psma6	0.000669658001367222	0.292781908659383	0.437	0.281	1
Hnrnpu	0.000678833145707126	0.360686625821803	0.513	0.335	1
Herpud1	0.000699961919976481	0.357405321025803	0.367	0.224	1
Prex2	0.000725882646579242	-0.96539600109361	0.259	0.365	1
Snrpd3	0.00073117035713168	0.596851221333593	0.335	0.213	1
Oaz2	0.000735345856030808	-0.802234372753639	0.475	0.517	1
Tomm20	0.000746209960137796	0.307803925047465	0.487	0.326	1
Mpc1	0.000757020332094719	0.574403809913929	0.259	0.153	1
Clec14a	0.000777821935304795	-1.05331345586174	0.304	0.393	1
1110038F14Rik	0.000811175545457296	0.326208587583111	0.272	0.156	1
Rplp1	0.000824650881418927	0.232498844752968	0.918	0.883	1
Psme2b	0.000845767364094396	0.510020952276487	0.342	0.217	1
Lsm4	0.00086243434497092	0.564391232690891	0.31	0.192	1
Rtp4	0.000868776034324746	0.432406606474256	0.418	0.283	1
Usmg5	0.000889731285531059	0.307033865701264	0.614	0.437	1
Gna11	0.000893177277572722	-0.998496717813249	0.222	0.329	1
Grap	0.000893378821617316	0.342753818711855	0.335	0.204	1
Bclaf1	0.000933393583668591	0.542652034139795	0.278	0.165	1
Cr1l	0.000940592927732068	0.37595083879379	0.506	0.349	1
mt-Cytb	0.000949917636115822	-0.243277882693547	0.981	0.971	1
Lims1	0.000957007450721905	0.489632265068985	0.31	0.193	1
Aldh2	0.000966698224143702	-0.904399974503017	0.342	0.423	1
Myl6	0.000996857806822448	0.257137111838023	0.962	0.927	1
Rpl10-ps3	0.0010539941454376	0.363894963596785	0.658	0.499	1
Rpl13-ps3	0.00106230046020573	0.363101722966987	0.456	0.305	1
Wdr89	0.00108223678452714	0.2811508865258	0.823	0.653	1
Hmgn1	0.00109617426248954	0.443433497612655	0.31	0.196	1
Sipa1	0.00109660488903494	0.415655345369524	0.335	0.212	1
Rpl18	0.00109694008492936	0.293780559590722	0.911	0.825	1
Plcb4	0.00109945980687492	0.335232696139989	0.437	0.282	1
Eef1g	0.00110773474995534	0.3553566221487	0.684	0.53	1
Ptp4a2	0.00123660274783395	0.326497083219502	0.342	0.21	1
Cycs	0.00125189269095321	0.409729694088943	0.43	0.295	1
Snrpd2	0.00127748899156912	0.392387512195433	0.456	0.314	1
Rpl22	0.00127928817747507	0.233360943208763	0.753	0.575	1
Rpl24	0.00133522410214591	0.230768638589839	0.892	0.845	1
Apbb2	0.00140376635667641	0.327160641414471	0.475	0.313	1
Myl12b	0.00144414301456958	-0.515973704478563	0.709	0.688	1
Egfl7	0.00145809982430758	-0.266754925910587	0.956	0.912	1
Dnaja1	0.0015219129454367	0.243888775488163	0.684	0.512	1
Sub1	0.00158077620099546	0.353850890534592	0.582	0.437	1
Nap1l4	0.00161437756367867	0.330815738739641	0.304	0.185	1
Cyb5a	0.00161746961632973	0.284125126575312	0.658	0.508	1
Rpl37a	0.00162968936894088	0.159634366275299	0.994	0.973	1
Psmc4	0.00163063228671085	0.367658768574705	0.335	0.214	1
Dnaja2	0.00163791416195448	0.349030400402974	0.316	0.194	1
Psmb4	0.00168225752543265	0.627530786820791	0.342	0.226	1
8430408G22Rik	0.00169047815063343	-0.781195250914466	0.329	0.43	1
Rps4x	0.00169284179239913	0.189702417306838	0.905	0.872	1
Tmem50a	0.00174178965134891	-0.556440519681644	0.519	0.575	1
Anp32a	0.00177045623794167	-0.533372544636312	0.652	0.658	1
Lipe	0.00179416811444194	-1.04586093985294	0.165	0.271	1
Cmpk1	0.00183092011764883	0.340517651973744	0.329	0.206	1
Nbeal1	0.00184057235361398	0.27406342939637	0.31	0.194	1
Eif5	0.0018411211084477	0.298313364079682	0.386	0.252	1
Ppp4c	0.00184197705110518	0.327444395783706	0.367	0.238	1
Fth1	0.00192482477017391	-0.300364220755053	0.937	0.893	1
Elk3	0.00192628747562668	-0.71213847033461	0.462	0.514	1
Snrpb	0.00197862318167203	0.36996834579756	0.639	0.485	1
Rpl14	0.00201168713354373	0.221858929576557	0.968	0.897	1
Canx	0.00203940780503294	0.37468835872081	0.367	0.24	1
Rps26-ps1	0.00206652291120717	0.327823166376338	0.354	0.23	1
Eif3b	0.00209225540129676	0.468673152642401	0.272	0.171	1
Lasp1	0.00210887460768703	0.597120355232076	0.259	0.163	1
Sfpq	0.00211384095477201	0.247877686401959	0.392	0.255	1
Robo4	0.00214585665078227	0.346487585936578	0.342	0.222	1
Ehd2	0.00215665003557226	-0.483574109639675	0.633	0.66	1
Rtn4	0.00230995785263349	0.38638352561409	0.456	0.314	1
Pomp	0.00244780034629913	0.377191529840587	0.551	0.395	1
mt-Nd2	0.00255513750476152	-0.518094082935482	0.703	0.7	1
Sdcbp	0.0025735572204468	0.500406189063732	0.551	0.412	1
Jak1	0.00258275599485691	0.451404083229435	0.266	0.166	1
Atp5g1	0.00262479284107272	0.349606325890905	0.481	0.346	1
Hcfc1r1	0.0027100961818383	-1.17005145769918	0.165	0.254	1
Tkt	0.00285307114462898	0.470413484049958	0.266	0.163	1
Cdc37	0.00291283183196575	0.428871229563705	0.475	0.334	1
Pabpc1	0.00291451651977388	0.441256224042454	0.525	0.381	1
Ilf2	0.00296104703913148	0.459662037666682	0.253	0.157	1
Polr2c	0.00298134811427547	0.383487823281827	0.367	0.243	1
Rbpms	0.00298873534215918	0.400844718908464	0.354	0.232	1
Rps20	0.00301423951513928	0.24637318299488	0.892	0.806	1
Timp4	0.00307373840874241	-0.976272789099729	0.278	0.359	1
Jam2	0.00311935763360731	-0.501686734267202	0.557	0.594	1
Rpl35a	0.00316287892379189	0.139417753066655	0.956	0.927	1
Clec1a	0.00316838964160613	0.463700634440233	0.38	0.261	1
Ppp1cc	0.00321404692184307	0.398966482779585	0.411	0.282	1
Gnb2l1	0.00323295659786923	0.330458758561562	0.563	0.432	1
Snrpe	0.00335726399083885	0.334655052003974	0.386	0.26	1
Wnk1	0.00338791347938414	0.332407564503596	0.367	0.25	1
Eef1b2	0.00350613257781916	0.325683568608636	0.437	0.309	1
Ppp3ca	0.00353877238135209	0.37625358774075	0.329	0.21	1
Tpst2	0.00356213979847468	0.281594726853109	0.43	0.29	1
Cct8	0.0036090543932252	0.389064431716126	0.316	0.201	1
Klf6	0.00361854262859492	0.434478137979108	0.551	0.431	1
Mrpl23	0.00370204273616808	0.550533533660479	0.348	0.236	1
Rps25	0.00376789626262635	0.187294150829533	0.911	0.809	1
Raly	0.0038487247951433	0.230155711832692	0.487	0.336	1
Ostf1	0.00385871166931448	0.265830308603964	0.696	0.533	1
Rbm3	0.00388008730045422	0.285871585975419	0.608	0.469	1
Gtf2h5	0.00389754367365415	0.146925446910091	0.323	0.204	1
Trim47	0.00404092604162518	-0.852534438811314	0.272	0.351	1
Rpl26	0.00408603235723945	0.210539005985413	0.937	0.88	1
Khdrbs1	0.00419649314527629	0.508686630428522	0.316	0.207	1
Ypel3	0.00433821887400664	-0.635989727063159	0.443	0.503	1
Psme1	0.00437612281792785	0.227951419412108	0.582	0.427	1
Anxa6	0.00443242385773703	0.889994272815626	0.259	0.171	1
Ndufb5	0.00446553511665474	0.325816214930524	0.411	0.287	1
Plscr4	0.00449359953003977	-1.13272123059179	0.203	0.28	1
Hspa12b	0.00453080249223956	-0.971304940059766	0.222	0.308	1
S1pr1	0.00462168327994075	-0.799933548846867	0.316	0.396	1
Rps12	0.00463640346833393	0.245317066527271	0.829	0.684	1
Thoc2	0.0047303801541623	0.425740904402153	0.259	0.164	1
Emc6	0.00480479651437129	0.214734322451632	0.285	0.178	1
Hes1	0.00483586046832641	-1.03219589976107	0.354	0.415	1
Rpl28	0.00491161795393489	0.214622526062887	0.854	0.731	1
Ginm1	0.00491729809575216	0.169603823268809	0.38	0.251	1
Spcs1	0.00492723864046521	0.143724867620838	0.582	0.388	1
Hist1h2bc	0.0049823558054934	-0.860523285833372	0.297	0.366	1
Cbx1	0.00499187429019716	0.312816126159219	0.367	0.244	1
Ubc	0.00502572131604013	-0.259474300344583	0.905	0.881	1
S100a6	0.00515736137771797	-1.12826473674218	0.19	0.273	1
Cnn3	0.00519083473273736	0.23484776214291	0.595	0.436	1
Bola2	0.0052527725731983	0.372396860321359	0.259	0.165	1
Mecom	0.00548445437388735	-1.14184491203713	0.203	0.278	1
Mbnl2	0.00551036878173459	0.244633393702055	0.443	0.312	1
Rnpep	0.00553342230301624	0.38383569653857	0.259	0.164	1
Ssb	0.00554505784317406	0.35421645803639	0.411	0.296	1
Ifitm2	0.00564178398403874	-0.20405032754027	0.943	0.919	1
1810037I17Rik	0.00569813256315831	-0.753794314294076	0.399	0.441	1
Wdr83os	0.00585968774158763	0.464603957770325	0.285	0.187	1
Ube2k	0.0064223176178071	0.226934368703567	0.259	0.163	1
Zfp36l1	0.00667894878540639	-0.690272307245132	0.399	0.456	1
Rasip1	0.0067154313395836	0.344738589447148	0.639	0.504	1
Rpl30	0.00674722374495825	0.243589025045458	0.785	0.666	1
Tm9sf3	0.00704961975978718	0.284627790993005	0.335	0.228	1
Coro1c	0.00705970315533523	0.355567941059335	0.259	0.165	1
2010107E04Rik	0.00736302515037114	0.285046030584511	0.557	0.418	1
Slc3a2	0.00745981990894342	-0.923668659585364	0.215	0.293	1
Clta	0.00761080382178595	0.280039247419591	0.519	0.379	1
Prdx2	0.00763869935107367	0.307983394696618	0.424	0.303	1
Mrpl17	0.00781400578290995	0.32389416703665	0.373	0.262	1
Hnrnpdl	0.00803897246226674	0.308603877024249	0.329	0.223	1
Cd151	0.0081483007005897	-0.564006119856368	0.506	0.532	1
Cdc42ep3	0.00825865758270217	0.252008804030655	0.392	0.266	1
Eif1	0.0082873348145845	-0.137924799136808	0.975	0.954	1
Cd59a	0.0086337767540428	-0.615223398630731	0.228	0.311	1
Tspo	0.0087249750985725	-0.518032012684569	0.456	0.529	1
Ndufa5	0.00879836886629419	0.290908764256366	0.462	0.344	1
Arhgap18	0.00911786949089654	0.276121191897623	0.373	0.263	1
Ifi35	0.00913338800978403	0.341356056189613	0.367	0.264	1
Ppia	0.00925869742645847	0.194075962086982	0.968	0.933	1
Vamp5	0.00926931010330912	-0.988554315484736	0.19	0.268	1
Ndufa11	0.00937087624187413	0.150415486376506	0.43	0.293	1
Gnb2	0.0095958417828827	-0.362756763727589	0.658	0.695	1
Capns1	0.00963422848051537	-0.441978901017047	0.519	0.583	1
Hspa5	0.00996906436594717	0.321158683780332	0.481	0.366	1
Marcks	0.0101845005552703	-0.994290592252794	0.247	0.313	1
Morf4l1	0.0102151826232726	0.2374051596253	0.829	0.687	1
Ndufb6	0.0102452895725942	0.250236098403639	0.329	0.223	1
Sin3b	0.0102854846265193	0.337797478590281	0.285	0.191	1
Rpl36-ps3	0.0104896201883826	0.491779311343543	0.259	0.171	1
Wdr1	0.010824843903887	0.373882197280878	0.348	0.249	1
Utp11l	0.0109624764561296	0.34405421653871	0.291	0.197	1
Ramp2	0.0110379639814636	-0.297605633331957	0.677	0.718	1
Slc25a3	0.0113415672819753	0.207275356983607	0.506	0.364	1
Eva1b	0.0116348828248187	0.228478540750574	0.487	0.357	1
Pitpnc1	0.0117809597728415	-1.0341536793228	0.234	0.297	1
Hdgf	0.0118029335496515	0.362481986972809	0.259	0.172	1
Bcam	0.0118332581464041	-0.520199448235009	0.475	0.518	1
Snrpf	0.0119095794038547	0.252590057443458	0.367	0.26	1
Atp5d	0.0120644403530974	0.225397968275675	0.532	0.404	1
Hnrnpc	0.01215293385266	0.256863622497945	0.354	0.247	1
Bola3	0.0122593354039167	0.384959334327204	0.253	0.162	1
1700020I14Rik	0.0124400119359835	0.174762176609249	0.304	0.201	1
Stat3	0.0125906828512195	0.262565849795862	0.259	0.169	1
Elavl1	0.0129483693269351	0.346540537776488	0.297	0.203	1
Arf5	0.0130230648046715	0.307789914978603	0.646	0.52	1
Kcna5	0.0130235141354843	0.356691565903101	0.367	0.265	1
Tra2a	0.0131323698846158	0.415171784354989	0.323	0.228	1
mt-Co1	0.0132291105775653	-0.260021371143827	0.937	0.943	1
Ube2d3	0.0133948222307903	0.280189585410548	0.69	0.528	1
Cyc1	0.0138187253216436	0.246312769088005	0.373	0.262	1
Ddx39b	0.0138937463234273	0.280385994035231	0.361	0.259	1
Tubb2a	0.0142337030944124	-0.91731166879136	0.253	0.318	1
Ube2i	0.0142606845065659	0.43499514438171	0.316	0.225	1
Clic1	0.0143108892155917	0.226035483085844	0.734	0.605	1
Rpl27-ps3	0.0143623350398251	0.229254797701778	0.595	0.444	1
Ilk	0.0143772176601727	0.241371166840751	0.443	0.325	1
Hspa8	0.0144000727899275	0.204642457600311	0.899	0.824	1
U2af2	0.0144072561391826	0.293223809172303	0.259	0.169	1
Smim14	0.0144228868390244	-0.688009130247448	0.348	0.398	1
Txndc9	0.0145722641813246	0.497833082262513	0.253	0.173	1
Irf2	0.0145977234119068	0.231593913034668	0.316	0.216	1
Elovl1	0.0147836979451168	-0.925169454421699	0.196	0.268	1
H2afj	0.0148826334954326	0.344915796677406	0.253	0.17	1
Eif3h	0.0150099960856626	0.185366676037487	0.601	0.46	1
Mtch2	0.0151310797601034	0.226372401741909	0.259	0.169	1
Hbp1	0.0152647487876622	0.26276262948566	0.272	0.183	1
Eif3m	0.0156850190885843	0.190535561255017	0.38	0.264	1
Rps10	0.0158617072286483	0.185194267480319	0.785	0.652	1
Eif3e	0.0160466789987642	0.264348266198367	0.551	0.416	1
Timm17a	0.0160510513735825	0.297402746536785	0.285	0.197	1
Nras	0.0163010122304052	0.168738473819285	0.329	0.229	1
Sat1	0.0163491029750349	-0.886309354817513	0.19	0.26	1
Arpc1b	0.0166452094067564	0.218919170405573	0.741	0.617	1
Snw1	0.0170754310075638	0.253273113118437	0.31	0.212	1
Crlf2	0.0174040650461155	0.158405190045848	0.272	0.18	1
Ndufab1	0.0174049456961101	0.112636109089282	0.348	0.237	1
Vcp	0.0184120907915334	0.181172106129534	0.513	0.378	1
Pnpla2	0.0184343700508474	0.243426182632737	0.285	0.194	1
Tns1	0.01857656621904	-0.725492944111205	0.184	0.257	1
Gemin7	0.0187744308837745	0.300053147176179	0.348	0.249	1
Psmb5	0.0188905767588942	0.22941377165091	0.392	0.283	1
Ssrp1	0.0190639441646364	0.319293601772324	0.291	0.202	1
Eif3j1	0.0197254023217973	0.112553078147966	0.253	0.168	1
Sptbn1	0.0197649586583624	-0.251778150230678	0.677	0.713	1
Psmc1	0.0198794301329088	0.180665037572991	0.386	0.27	1
Sf3b6	0.0201743876783593	0.146789916015228	0.304	0.206	1
Sf3b4	0.0204282001181475	0.129566039825131	0.253	0.166	1
Sod1	0.0210250027574624	-0.6784094377043	0.247	0.314	1
Gm6133	0.0210543002907739	0.193721720180612	0.399	0.285	1
Sh2d3c	0.0212787855248669	0.167162793624302	0.316	0.218	1
Cnn2	0.0217662530730853	0.316705848774164	0.342	0.244	1
Osbpl9	0.0221384963030365	-0.740517721667219	0.203	0.269	1
Podxl	0.0224870620169289	-0.724919827949845	0.278	0.337	1
Snrk	0.0225664126595912	-0.625843695774851	0.392	0.431	1
Eno1	0.0228193725907685	-0.609369238498938	0.241	0.308	1
Tmem59	0.0228277816082788	-0.289437286394021	0.772	0.746	1
Anxa2	0.0228862703327688	-0.334667415032214	0.551	0.607	1
Ablim3	0.0233096634544674	0.196691712304215	0.342	0.238	1
Cdc26	0.0233635371515821	0.167009455056979	0.259	0.176	1
Irf1	0.0237515616097268	0.32808627196348	0.31	0.221	1
Zfp36l2	0.0238220097948007	0.333364995223667	0.259	0.177	1
Ece1	0.0241350375701524	-0.937540056676768	0.19	0.253	1
Uqcrq	0.0242555148064563	0.258369705723283	0.614	0.499	1
Gm42418	0.0245102041047728	0.108624799072619	0.715	0.567	1
Txnl1	0.0250201154519955	0.282810094378	0.259	0.178	1
Cers2	0.0255072737012344	0.30515660793302	0.272	0.191	1
Gabarap	0.0257979925195938	-0.527219860651828	0.5	0.527	1
Rps27l	0.0266483582862395	0.266413697303725	0.57	0.466	1
Ppp2r1a	0.0269397754108264	0.215670283883095	0.323	0.229	1
H13	0.0270714884461338	0.153981067192691	0.278	0.188	1
Skp1a	0.0276718112131746	0.203249604903538	0.291	0.202	1
Lysmd2	0.0276761954565912	0.120408615232524	0.348	0.248	1
Smco4	0.0282687028613513	-0.440682531820473	0.563	0.594	1
Ndrg1	0.0289033360345905	-0.733616949985727	0.304	0.358	1
Tsg101	0.0293244481491522	0.326524550979145	0.272	0.193	1
Idh2	0.0294502571900599	0.269414786159321	0.253	0.176	1
mt-Co3	0.0306226349570949	-0.16576780059846	0.987	0.982	1
Ppp1cb	0.0306702295789418	0.117106054413089	0.405	0.293	1
Mob4	0.0308138162387208	0.19026091657812	0.31	0.221	1
Prdx1	0.0309560504965872	0.187014710698602	0.854	0.753	1
Hsp90aa1	0.0312235486930924	0.354846869813989	0.285	0.202	1
Psmd4	0.031596821885593	0.278622504148441	0.354	0.263	1
Commd3	0.0323985089279622	0.182626056111409	0.272	0.188	1
Adgrl4	0.0325348117783276	-0.509718955412167	0.443	0.475	1
Rbck1	0.0329708970736183	0.246154748931772	0.329	0.239	1
Rpl31	0.033047644111931	0.126168561871082	0.886	0.816	1
Sumo1	0.0337160546396275	0.1387314386586	0.513	0.39	1
Aes	0.0340099732147073	-0.632600038046587	0.266	0.322	1
Uqcrc2	0.0344454840281164	0.222697065129364	0.316	0.227	1
Mkln1	0.0350837263085923	0.140625305014404	0.253	0.171	1
Tinagl1	0.0351616395979914	-0.445947892584406	0.487	0.513	1
Cfl2	0.0353597708942469	0.145344881302973	0.291	0.204	1
Tmem88	0.036122854860197	-0.360905034068285	0.677	0.669	1
Psmb6	0.0361369952325819	0.252844687985122	0.538	0.42	1
Tsnax	0.0370297127000393	0.175158941556988	0.38	0.269	1
Klf9	0.0374465088127424	-0.711774006568423	0.259	0.315	1
Rpl7	0.0386853035251363	0.207226744006573	0.867	0.808	1
Bag5	0.0390019244453443	-0.796788673616268	0.215	0.269	1
Minos1	0.0392327679669539	0.336369181417872	0.513	0.404	1
Tpm3	0.039338614424341	0.237634133099583	0.665	0.554	1
Xaf1	0.0393862397417161	0.117826285222695	0.424	0.31	1
Epas1	0.0393951417106036	-0.716983021054621	0.399	0.415	1
Bcas2	0.0394428555760194	0.374446959990709	0.285	0.203	1
Psmc2	0.0397391049876874	0.195393928709011	0.304	0.218	1
Gm10036	0.0397823933074226	0.153493341852484	0.728	0.59	1
Fcgrt	0.0401091445217897	-0.61311601612827	0.361	0.393	1
Ddah2	0.040225251378099	0.283067160529897	0.304	0.223	1
Mef2a	0.0406738969036047	0.414697033759671	0.253	0.181	1
Ostc	0.0416812868205661	0.140940126159548	0.304	0.213	1
Eif3c	0.0427390605766464	0.108832396332349	0.304	0.213	1
S100a16	0.0436771369001254	0.118513998935233	0.861	0.718	1
Snrpg	0.0438228442884762	0.174341949995869	0.589	0.456	1
Idh3b	0.0439973998516388	0.435425904033073	0.259	0.187	1
Srpr	0.0441059869693054	0.185337088896518	0.31	0.222	1
Ei24	0.0442171999345956	0.209876065758684	0.291	0.208	1
Rabac1	0.0443783531712318	-0.341152970432273	0.62	0.628	1
Lyn	0.0446158313177417	0.246242773301709	0.278	0.198	1
Banf1	0.0453571824689205	0.285065260561082	0.291	0.214	1
Scand1	0.0454774449602573	0.3215544767534	0.266	0.197	1
Rdx	0.0455528688902177	-0.765102210816934	0.342	0.371	1
Adam15	0.045688423955685	-0.448065956886964	0.449	0.471	1
Tmed9	0.0457250874445938	0.132105502200639	0.519	0.395	1
Rab5a	0.0461545258257684	0.158222815634574	0.31	0.22	1
mt-Atp6	0.0466082948552886	-0.178030581370769	0.981	0.994	1
Vasp	0.0480481377131137	0.317169501553948	0.405	0.326	1
Zfp706	0.0482154528044649	0.173035206597267	0.411	0.31	1
Arf1	0.0484843987004906	0.162810204166789	0.703	0.591	1
Rac1	0.0492241516917567	-0.292718327707929	0.69	0.681	1
Adgrf5	0.049613669849619	-0.566123035556208	0.373	0.412	1
Car4	0.0496984474236424	-0.741971090231627	0.405	0.428	1
Rexo2	0.0528076131376026	0.289818084048412	0.297	0.219	1
Stk25	0.0532940848802985	0.185797500094245	0.259	0.182	1
Smc1a	0.0537769713086876	0.244433666971773	0.259	0.19	1
Emg1	0.0539585234333246	0.243410530147304	0.342	0.257	1
Cdipt	0.0548239134987057	0.240785798456466	0.253	0.185	1
Uqcrc1	0.0553344074880923	0.239575945273491	0.43	0.335	1
Mndal	0.0575119848716829	-0.646021949419354	0.411	0.425	1
Stmn1	0.0575799708953895	-0.995072313539508	0.215	0.257	1
Eif6	0.0578616387931366	0.299884197584492	0.304	0.233	1
Ssr2	0.058989929976351	0.22985505634383	0.342	0.257	1
Klf3	0.059831029734313	-0.680600519943197	0.253	0.308	1
Gm10073	0.060412262829178	0.148922352628351	0.544	0.426	1
Rps16	0.0607470034424817	0.146297884568117	0.918	0.915	1
Brk1	0.0611075907638159	0.123726723379275	0.43	0.321	1
Ewsr1	0.0615834886238684	0.157882814560516	0.373	0.283	1
Ppib	0.0620246654818797	0.228980753024052	0.665	0.561	1
Tmed5	0.062438851432432	0.210491955735037	0.342	0.256	1
Uqcrfs1	0.0626449083473927	0.216539076820837	0.304	0.225	1
Tomm5	0.0629393344390962	0.258902319306797	0.259	0.192	1
Uqcrh	0.0630220399811729	0.226188848118921	0.658	0.543	1
Ndufs2	0.0633058913504849	0.167031840816177	0.348	0.26	1
Mdh2	0.063530953663394	0.131121884387961	0.494	0.384	1
Rrbp1	0.0638997333619858	0.19649178808551	0.367	0.284	1
Glmp	0.0654627986749281	-0.801754391726629	0.266	0.297	1
Imp3	0.0664251553745737	0.271329029195866	0.266	0.198	1
mt-Nd4	0.066784383366871	-0.220009127286433	0.924	0.903	1
Ech1	0.0669656691727136	-0.480271049981495	0.38	0.422	1
Rpl8	0.0673589648797877	0.155105180913862	0.905	0.878	1
Hdac1	0.0676555580959233	0.193567953913475	0.253	0.186	1
Mmrn2	0.0684647105025263	0.286281963859372	0.532	0.44	1
Rbm42	0.0690549763152311	0.182281553007423	0.342	0.251	1
Zfp36	0.0701260837138659	0.183733677988906	0.297	0.224	1
Rpl27a	0.0702706327341042	0.175599090273249	0.911	0.884	1
Atp5o	0.0704186286481837	0.237430954320894	0.5	0.413	1
Hnrnpm	0.0713564221375828	0.228954313375752	0.373	0.289	1
Shisa5	0.0715513879001489	0.153915070367857	0.646	0.563	1
Gng5	0.0723156411293361	0.120424207342823	0.747	0.606	1
Hprt	0.0723282223362895	0.119724776525015	0.354	0.264	1
Dram2	0.0731857524433297	-0.420193177984512	0.323	0.375	1
Atox1	0.073420776085102	-0.2487165541096	0.671	0.649	1
Anxa3	0.0735862828272837	-0.321944133621336	0.468	0.485	1
Rpl23a	0.0748498677617952	0.149185790054998	0.949	0.929	1
Psmd8	0.0760984928374664	0.232534592028808	0.335	0.251	1
Eif1b	0.0761817616690824	0.156098971455138	0.316	0.24	1
Sbds	0.076232494063715	-0.604823325379041	0.266	0.311	1
Neat1	0.0771947254668233	-0.777562714090728	0.297	0.326	1
Gpx4	0.0776228745982629	-0.265265896051172	0.747	0.731	1
Arhgap29	0.0784027200371019	0.118158749828576	0.285	0.21	1
Cnpy2	0.078884089899533	0.120773506165701	0.253	0.184	1
Arl6ip5	0.0791862973863104	-0.487375149278058	0.411	0.425	1
Pet100	0.0813921527468207	0.203621518937196	0.266	0.194	1
Ndufc1	0.0833124219672548	0.243919979875393	0.437	0.344	1
S100a1	0.0835144706197803	-0.550520693351471	0.367	0.386	1
Sirt2	0.0851662707385422	0.161653053534813	0.253	0.186	1
Calm1	0.0862860451026248	-0.164054400445931	0.968	0.941	1
Snrpc	0.0867320128653642	0.104140244837453	0.291	0.22	1
Rtf1	0.0870197140198714	0.372246543249288	0.297	0.218	1
Cxx1a	0.0881454493305988	-0.555414060267265	0.31	0.348	1
Car8	0.0887572734682054	-0.100157270710199	0.449	0.334	1
Tgm2	0.0891068629422581	-0.52196475248959	0.266	0.309	1
Acly	0.0899096533388545	0.110300233700357	0.278	0.21	1
Cdh5	0.0902635907879508	-0.27218970809406	0.804	0.775	1
Gng11	0.0903917965333467	-0.169886780929023	0.918	0.912	1
Rab11a	0.0910011249357511	-0.376285477951957	0.513	0.515	1
Sf3b1	0.0917521610723109	0.10602523702876	0.399	0.309	1
Iscu	0.0940392433570514	-0.76832369336837	0.247	0.277	1
Polr2g	0.0945511127784569	0.274651443003756	0.253	0.187	1
Rftn1	0.0947531401708554	-0.524727070720532	0.253	0.294	1
Srsf3	0.0961690767018984	0.240286978307746	0.449	0.368	1
Csde1	0.0963390106391408	0.124011628158611	0.253	0.189	1
Srsf11	0.0968052700780757	0.246441982133663	0.323	0.249	1
Pnn	0.0982635037474633	0.276976461300499	0.278	0.216	1
Btnl9	0.0996027368426592	-0.69423906873394	0.285	0.32	1
Naa38	0.102124763197488	0.131851475457741	0.266	0.199	1
Taldo1	0.102181547893944	-0.562782442340739	0.285	0.317	1
Ctnnbip1	0.102299436912068	0.151819759121365	0.513	0.431	1
Ctla2a	0.104186947071489	-0.65077820839754	0.399	0.411	1
Tbcb	0.10440923498709	0.15224952173648	0.259	0.197	1
Mrpl4	0.106534648822852	-0.114660600954288	0.278	0.199	1
Bnip2	0.106874565971926	-0.54217058103312	0.297	0.332	1
Pebp1	0.107272079816705	0.107595290770652	0.361	0.279	1
Rpn2	0.107456821208894	0.106088088815079	0.475	0.373	1
Adgrg1	0.109541095272726	0.160615425048008	0.329	0.254	1
Coro1b	0.110012188509369	0.350674765559021	0.278	0.219	1
Map1lc3b	0.110201328707063	-0.286358835728878	0.551	0.555	1
Uqcc3	0.110617596410499	0.18794558496197	0.329	0.258	1
Sox18	0.110739965437418	-0.316335474808999	0.671	0.659	1
Icam2	0.111185929082434	0.130972637339627	0.734	0.617	1
Tmem204	0.111423682422475	0.168865485062579	0.449	0.364	1
H2-D1	0.111695973751477	0.118408382430383	0.994	0.963	1
Cox5a	0.112144028737958	0.194378800985162	0.525	0.438	1
Tmco1	0.113830907362034	-0.496955550880299	0.361	0.381	1
H2-T23	0.113984834596208	-0.504757006063914	0.291	0.331	1
Etfb	0.114172007989803	-0.704433206313933	0.247	0.275	1
Ywhaq	0.115073753020655	0.105775931367883	0.696	0.587	1
Rhoa	0.118632607404071	-0.268654218246326	0.69	0.665	1
Ddost	0.119707711430877	0.184875633795408	0.329	0.256	1
Pafah1b1	0.123295440453669	0.222120919389816	0.253	0.195	1
Pttg1ip	0.124175518374447	-0.564844668019076	0.266	0.3	1
Fus	0.124246413214217	0.12892407334909	0.671	0.579	1
Kitl	0.126569694324889	-0.560334578869552	0.354	0.375	1
Rpl23a-ps3	0.127001842500333	0.153819608934062	0.886	0.834	1
Ifi203	0.127986707633632	-0.362200906630626	0.342	0.385	1
Cmtm8	0.129042129347754	-0.5317864346452	0.241	0.281	1
Uqcr10	0.129738430934531	0.154465588864935	0.57	0.464	1
Gngt2	0.132136601189831	0.176990101683462	0.538	0.473	1
Vapa	0.132470592664329	0.219533345878078	0.367	0.297	1
Tspan13	0.133162115707377	-0.127355915952059	0.937	0.899	1
Lamp1	0.133849782270303	-0.24582804835824	0.709	0.682	1
Rab6a	0.134223049998781	0.108548391226672	0.411	0.326	1
Slc43a3	0.135160304216038	-0.458952508871781	0.354	0.377	1
Pdcd5	0.136106646235629	0.127033818592947	0.329	0.253	1
Anp32b	0.139363605577829	0.103207975995447	0.304	0.235	1
H2afv	0.142532045337619	-0.615417833087406	0.316	0.326	1
Efnb1	0.143182807135439	-0.729026275147174	0.241	0.274	1
Lrpap1	0.143196946813711	0.111849044445326	0.285	0.22	1
Fmo1	0.146809166798422	-0.533569299634726	0.266	0.287	1
Selk	0.149279087901653	-0.202798788063835	0.69	0.667	1
Trmt112	0.150512455874484	0.164345635570931	0.266	0.21	1
Foxp1	0.150688119357686	-0.607451396807044	0.234	0.271	1
Pgrmc1	0.152715572650615	-0.575237243975834	0.316	0.331	1
BC028528	0.15541546879268	0.146815647331949	0.462	0.366	1
Sugt1	0.157694372508032	0.203130957995005	0.259	0.206	1
Srsf7	0.158701150635691	0.251961151566293	0.304	0.247	1
Sqstm1	0.158963441329118	0.117119148361156	0.335	0.26	1
Ablim1	0.160480397296785	-0.587428699737228	0.253	0.278	1
Nrp1	0.162373095522725	-0.177561388330794	0.791	0.762	1
Txn1	0.166223212281107	0.121850410965508	0.563	0.481	1
Tmem140	0.168986479327029	-0.461327429235066	0.354	0.378	1
Kctd10	0.172052099327908	-0.517583967587022	0.291	0.321	1
Hnrnpk	0.172889828298344	0.118620152964114	0.804	0.718	1
Ndufa8	0.173160890031383	-0.467084407045947	0.557	0.516	1
2410015M20Rik	0.17457186271515	0.128786875864286	0.329	0.263	1
Rtn3	0.175174823340892	-0.474556291534475	0.297	0.326	1
Aldoa	0.175814554531254	-0.216026016729542	0.658	0.627	1
Polr1d	0.177219012010577	0.164468671390515	0.399	0.328	1
Ndufb3	0.181548078377611	-0.55488979941789	0.259	0.283	1
Mapk3	0.183942257885518	-0.307567091097982	0.563	0.544	1
Rbm25	0.185207583093074	0.145313994397413	0.323	0.264	1
Hnrnpa3	0.187412508191365	0.129985160212345	0.468	0.387	1
Capn2	0.189272667117605	-0.471813070106934	0.272	0.301	1
Jun	0.189284940433742	-0.246420716226459	0.551	0.446	1
Mesdc1	0.189606360703088	0.168718297327049	0.266	0.215	1
Dynlt3	0.190301339769695	0.167775694506172	0.278	0.231	1
Lamtor5	0.192268742380945	0.17196465496021	0.418	0.335	1
Rnf187	0.19444276081809	-0.467971299620565	0.291	0.315	1
Esam	0.19525824418521	-0.173937179125267	0.816	0.785	1
Glrx3	0.203722956003474	0.227567784452901	0.253	0.204	1
Unc50	0.20432104007659	0.138108146659196	0.297	0.241	1
Gpi1	0.206284209739269	0.155083429219426	0.399	0.333	1
Cirbp	0.208844105018383	-0.58897788570639	0.247	0.271	1
H1f0	0.215893436680497	-0.444762159243383	0.405	0.418	1
Nfe2l2	0.216996128644705	-0.386808263770321	0.285	0.311	1
Slc50a1	0.219235041512726	-0.403052102357494	0.449	0.431	1
Cops6	0.219575739636969	0.11018344998111	0.31	0.253	1
Arpc4	0.220040266468257	0.152189099738882	0.392	0.321	1
Sgk1	0.220760998891186	-0.448772112573284	0.544	0.524	1
Hpcal1	0.222122964790745	-0.560844086317137	0.323	0.322	1
Tprgl	0.228063122970349	-0.289037451677951	0.544	0.558	1
Ndufs7	0.230095353326199	-0.128502414115266	0.424	0.327	1
Plin2	0.234558026865632	-0.168024065566118	0.323	0.252	1
Ncor1	0.23598708588527	-0.597792891696503	0.247	0.269	1
Ccser2	0.23642073390634	0.21609955972482	0.278	0.235	1
Ssu72	0.23754120842302	-0.156954277564864	0.405	0.315	1
Luc7l2	0.241709345580402	-0.630252739388641	0.329	0.322	1
Tmbim6	0.243265122250906	-0.142258446474685	0.791	0.767	1
Arhgdia	0.244887319727906	-0.27178033934648	0.582	0.554	1
Chmp5	0.245807217580773	-0.35973634864513	0.348	0.36	1
Sdha	0.246530467929377	-0.16889744666551	0.38	0.295	1
Cracr2b	0.246888285072696	-0.408131656468547	0.361	0.369	1
Lamp2	0.247213196829301	-0.144191975236359	0.38	0.294	1
Pdia6	0.247219651781128	0.100946960558607	0.456	0.4	1
Ctnnb1	0.248608190766623	-0.289883748189843	0.557	0.532	1
Bcap31	0.24925113188679	-0.54237541996574	0.304	0.318	1
Mrpl42	0.25450941901692	-0.145898108350309	0.259	0.198	1
Mrps33	0.260734024793767	0.130029887957931	0.304	0.253	1
mt-Nd1	0.266707110123616	-0.183972538388385	0.975	0.955	1
Ppp1r2	0.272717843104694	0.122541641269341	0.627	0.561	1
Anxa5	0.275016644867083	-0.186841421281514	0.696	0.675	1
Arhgap31	0.2785642958844	-0.193387858322251	0.646	0.633	1
Tceb2	0.281005040211174	-0.195238331767248	0.652	0.638	1
Grn	0.282032789599088	-0.442513857279932	0.329	0.342	1
Ets1	0.284456988498443	-0.31198971222304	0.487	0.471	1
Edf1	0.289805450124115	-0.234812799102026	0.519	0.526	1
Klf13	0.291041562320815	-0.338486301980761	0.424	0.433	1
Cox7b	0.291806279385884	0.143676398936508	0.335	0.282	1
Cox14	0.292861487358003	-0.133216313819414	0.297	0.234	1
2002-03-01	0.297524597927964	-0.441791525251737	0.278	0.3	1
Npc2	0.29888723469763	0.111118439802661	0.468	0.406	1
Pnrc1	0.300193353768855	0.182396548524053	0.494	0.421	1
Asah1	0.302222094956489	-0.500115741363458	0.234	0.254	1
Ctsz	0.304240554515838	-0.445709723267786	0.278	0.292	1
C1d	0.307439151975351	-0.165806363104711	0.278	0.221	1
Mxd4	0.307474668723563	-0.391799359452527	0.316	0.326	1
Rap1b	0.312096318546916	0.158864366636935	0.494	0.422	1
Sptan1	0.313514400971138	0.253930109895081	0.253	0.212	1
Rbm8a	0.313782471059358	0.110675108481666	0.405	0.341	1
Chmp2a	0.315582110149798	-0.310101016175172	0.475	0.482	1
Cltb	0.318667938276098	-0.328011672483385	0.468	0.458	1
Fez2	0.324174266657076	-0.136245375134149	0.386	0.399	1
Tspan15	0.327372924549739	-0.184934813870762	0.278	0.221	1
Ndufa6	0.329590071703447	-0.265500075814467	0.519	0.503	1
Higd2a	0.334656222093166	-0.42283325722448	0.348	0.347	1
Lgals9	0.335374967717463	0.116844894788028	0.411	0.36	1
Abcg2	0.336572587140139	-0.39162010999976	0.38	0.375	1
Dad1	0.337808007331082	0.121506176308471	0.532	0.454	1
Dazap2	0.338664408387887	-0.327311557342916	0.399	0.402	1
Btg1	0.339788627138601	-0.231010353290718	0.449	0.446	1
Pink1	0.344696377060462	-0.469501445451848	0.266	0.278	1
Dnajb11	0.345253099481623	-0.205905537716862	0.253	0.203	1
Serinc1	0.345373466426359	-0.425237316539288	0.437	0.416	1
Pfdn2	0.358612702692796	-0.295449091492674	0.266	0.283	1
Ywhae	0.35981148331083	0.12258603564753	0.614	0.562	1
2610305D13Rik	0.360451557019703	-0.110415551772623	0.266	0.217	1
Dpm3	0.362070636938049	-0.403165339378379	0.335	0.34	1
Mfge8	0.362261661554173	-0.299540658223975	0.468	0.459	1
Prr13	0.362488327007419	-0.290711252844567	0.5	0.489	1
Ushbp1	0.364878899422705	-0.233598321424358	0.557	0.542	1
1810011O10Rik	0.367558187558887	-0.293526537128521	0.519	0.499	1
Tmem14c	0.36930227534498	-0.219148824521127	0.329	0.265	1
Gabarapl2	0.369351579907284	-0.300507979142084	0.532	0.485	1
Ndufv2	0.371061003249668	0.136546574080893	0.31	0.269	1
Nudc	0.372320761401536	-0.471078134087825	0.297	0.296	1
Arhgef1	0.374527604342021	-0.145955497649067	0.329	0.265	1
Polr2k	0.377519070265936	0.331770429525659	0.285	0.258	1
Psmd2	0.377683441197637	-0.136734498759986	0.259	0.215	1
Akap2	0.381337319366743	-0.453334846853169	0.253	0.265	1
Sdf4	0.38291407363726	-0.266193051411677	0.291	0.314	1
Sypl	0.384510308989227	-0.228088069435598	0.544	0.514	1
Arglu1	0.384541455104492	-0.370907616806747	0.297	0.316	1
Cuta	0.385069076670931	-0.247225324554479	0.297	0.238	1
Abhd17a	0.389745477112885	-0.16216967570788	0.323	0.267	1
mt-Nd5	0.392303103790738	-0.572871525853272	0.241	0.253	1
Polr2m	0.392614187380528	-0.378190131373542	0.323	0.317	1
mt-Co2	0.399611075351394	-0.156556978102743	0.962	0.941	1
Rnf7	0.404623066589309	-0.114480759404156	0.386	0.323	1
Ctsd	0.406552437904665	0.104155058677663	0.424	0.362	1
Gapdh	0.40732606099437	-0.198629333249817	0.513	0.498	1
Rab7	0.410822753741802	-0.313786112544871	0.405	0.389	1
Fxyd5	0.418029953809258	-0.432861349353904	0.259	0.271	1
Sepp1	0.421475471907666	-0.112635295927356	0.867	0.814	1
Rwdd1	0.422247149867261	-0.441342309853762	0.247	0.259	1
Tax1bp3	0.425645937752435	-0.268693678233889	0.329	0.339	1
Mllt4	0.426443899536099	-0.539483062349397	0.304	0.3	1
Hmgb2	0.426929417743168	-0.344797752157271	0.234	0.255	1
Scarb1	0.432252512476455	-0.516877546371588	0.253	0.257	1
Eif4a2	0.435157355997091	-0.224909100124273	0.538	0.533	1
Rab18	0.439002027731332	-0.246250988066972	0.361	0.361	1
Xbp1	0.44148490001605	-0.458759410516114	0.247	0.256	1
S100a11	0.443980688702838	-0.146934235517598	0.696	0.632	1
Gbp2	0.445319037338399	-0.494772688505305	0.259	0.264	1
Tax1bp1	0.450566958141345	-0.352427080066423	0.291	0.305	1
Gimap1	0.45848085312758	-0.116908145766582	0.424	0.355	1
Socs2	0.459242976932801	-0.38367776198007	0.278	0.276	1
Rgl2	0.46364530751336	-0.241487149934844	0.253	0.209	1
Ptrf	0.468440413155091	-0.230302125175736	0.741	0.637	1
2015-09-01	0.471441503974918	-0.118132788748007	0.734	0.697	1
Psmc3	0.482138531696726	-0.313222952784072	0.373	0.366	1
Polr2j	0.482935794260501	-0.203726285131204	0.272	0.228	1
Gja1	0.484017530098505	-0.507391898795787	0.31	0.3	1
Cyr61	0.493087998859371	0.131367703747653	0.266	0.235	1
Lman2	0.493576576626968	-0.151205511084901	0.272	0.232	1
Tpm1	0.493894884105234	-0.124717786944067	0.354	0.303	1
Vamp3	0.494014018239463	-0.453520393201169	0.253	0.257	1
Srrm2	0.495329771547122	-0.24641610494394	0.392	0.383	1
Maf1	0.496361244575422	-0.161805324097169	0.297	0.249	1
Srp9	0.498571878668076	-0.441720916375341	0.285	0.281	1
Tram1	0.499674524819601	-0.190233314501658	0.297	0.25	1
Uqcr11	0.501316815994582	-0.244197913327899	0.646	0.587	1
Nrarp	0.506063120339339	-0.575652322631085	0.266	0.264	1
Ddx24	0.506375314199368	-0.117273080937907	0.259	0.225	1
Arhgef15	0.509018826926229	-0.38279992355026	0.392	0.366	1
Nck1	0.510071873542228	-0.314360125620606	0.532	0.493	1
Kmt2e	0.512704102577649	-0.418025231987273	0.253	0.262	1
Rpl21	0.514124926438882	-0.100356336545395	0.911	0.897	1
Son	0.514777191273153	-0.279745669826692	0.627	0.566	1
Pdzd2	0.516344703137779	-0.126844534139843	0.316	0.275	1
Ndufc2	0.517538180889076	-0.23950861353597	0.5	0.46	1
Pnkd	0.518484754592252	-0.124663742778334	0.367	0.313	1
2002-03-01	0.521935654893228	-0.454802327228316	0.266	0.266	1
Selm	0.524633992884991	-0.199198426406613	0.506	0.491	1
Palmd	0.525423135632097	-0.263773095572179	0.418	0.396	1
Sft2d1	0.525767031083998	-0.120385090621486	0.354	0.3	1
Tpr	0.537477692276606	-0.348488088460457	0.278	0.28	1
Ddrgk1	0.538525685461179	-0.326609337411654	0.291	0.292	1
Dhrs7	0.543804458891708	-0.534069034161749	0.266	0.26	1
Ndufa7	0.543910305390228	-0.223454958988411	0.538	0.497	1
Rnaset2b	0.546203102140472	-0.135858733934836	0.266	0.225	1
Mpzl1	0.549131451195418	-0.157347915603563	0.285	0.242	1
H2-T22	0.551995420603839	-0.154258305957711	0.316	0.268	1
Tnfrsf1a	0.553344804894702	-0.281097995297402	0.373	0.356	1
Fam212a	0.561007531471407	-0.154234357197099	0.259	0.227	1
Bri3	0.562370186314477	-0.349104538240355	0.43	0.404	1
Dbi	0.569971156110213	-0.167344593836325	0.348	0.302	1
Atp5j2	0.582558420190416	-0.142144246816305	0.671	0.633	1
Smagp	0.587218661376405	-0.401461350991532	0.31	0.296	1
Ehd1	0.591206132399138	-0.171216561213657	0.506	0.471	1
0610012G03Rik	0.594521988487796	-0.143651209020325	0.259	0.224	1
Gnb1	0.606934921164	-0.125982375150907	0.551	0.466	1
Rab1a	0.607418792506272	-0.287598819008975	0.354	0.342	1
Cxx1b	0.60832693638997	-0.132341253903104	0.259	0.226	1
Psmb7	0.612720099113078	-0.195883387922709	0.272	0.23	1
Atp6v1g1	0.614004465386553	-0.247979430686213	0.551	0.48	1
Map1lc3a	0.615918292328561	-0.284740585467969	0.253	0.255	1
Sfr1	0.615969566359614	-0.106490630333673	0.285	0.252	1
Psmd7	0.620076327607896	-0.342358375883831	0.31	0.3	1
Klf7	0.627221967117721	-0.105719274317706	0.399	0.352	1
Selt	0.629420383632637	-0.249242592712712	0.259	0.221	1
Vgll4	0.631895846249035	-0.17543011715785	0.304	0.263	1
Gm9843	0.635139021195213	-0.172250691411265	0.646	0.615	1
Atrx	0.638089904999182	-0.224427234155023	0.348	0.299	1
Ccnd2	0.640474031203182	-0.125795356570588	0.329	0.286	1
Pdia3	0.643187151749619	-0.111250723265828	0.601	0.54	1
Spop	0.646369821008112	-0.355181358848776	0.342	0.329	1
Park7	0.655215034286939	-0.260876299452379	0.487	0.441	1
Arf6	0.656982941933282	-0.106971169781931	0.31	0.272	1
Ier3ip1	0.658224566403712	-0.38060385169732	0.342	0.324	1
Leprot	0.6603857443057	-0.318069464504296	0.348	0.324	1
Ube2d2a	0.662373966257882	-0.288442449779457	0.354	0.347	1
Nenf	0.665478210749365	-0.108755226618644	0.285	0.256	1
Cyb5r3	0.665755625355502	-0.296820770233815	0.506	0.425	1
Ubxn1	0.669137026142843	-0.103079610018629	0.291	0.26	1
Ahnak	0.674821048516485	-0.341009435401616	0.405	0.376	1
Capza2	0.67510492367931	-0.143863828051954	0.544	0.452	1
Rab14	0.679213904418496	-0.139990703373979	0.411	0.396	1
Chmp3	0.681602476091962	-0.19306117668764	0.266	0.233	1
Comt	0.681937638398124	-0.317846750420939	0.259	0.261	1
Ap2s1	0.68459277544507	-0.1716019742993	0.285	0.245	1
Ergic3	0.684755193230493	-0.203020515335997	0.253	0.224	1
Lrrc8a	0.684969794289464	-0.143503221013657	0.297	0.263	1
Rras	0.685049524487624	-0.356716347321384	0.259	0.256	1
Fam32a	0.692976006640299	-0.116938403409344	0.285	0.253	1
Il10rb	0.698200891558946	-0.311607094011691	0.367	0.349	1
B230219D22Rik	0.698628621674939	-0.137142548452989	0.285	0.255	1
Ost4	0.699698619154499	-0.14586915126256	0.462	0.454	1
Rasgrp2	0.701828822826079	-0.111106938657092	0.278	0.25	1
Jup	0.702925581115956	-0.274215769853517	0.468	0.387	1
Polr2e	0.703428485716271	-0.190798338172695	0.373	0.324	1
Ndufs5	0.712031118882576	-0.23761230737076	0.538	0.478	1
Tcf25	0.71329571633745	-0.30732805049736	0.297	0.257	1
Swi5	0.714259531266723	-0.200715432447764	0.43	0.355	1
Stub1	0.717697710261337	-0.319974206296277	0.316	0.267	1
Csnk1a1	0.718059909969695	-0.205546191930783	0.342	0.332	1
Rnaset2a	0.722589170934839	-0.241141845216174	0.266	0.231	1
Arid5b	0.742904603477833	-0.330746288528175	0.38	0.362	1
Rsrc2	0.744020926828078	-0.169635494332396	0.291	0.258	1
Ndufb11	0.744756697186796	-0.314640442566715	0.462	0.41	1
Lpar6	0.747847488656225	-0.228269493311161	0.392	0.348	1
Sptssa	0.749487387811845	-0.294978079089041	0.38	0.351	1
Tmem109	0.751436333973055	-0.246731560640525	0.329	0.316	1
Spr	0.752985239525216	-0.287023916486988	0.253	0.249	1
Fis1	0.753724560228486	-0.369674458273305	0.405	0.363	1
Fli1	0.755965549957809	-0.267902337475355	0.43	0.395	1
Ndufb7	0.756141534000297	-0.292438597553579	0.494	0.431	1
Cd47	0.757955204882197	-0.16585529971867	0.494	0.456	1
Rcn2	0.758236225741143	-0.189214747913644	0.278	0.243	1
Mat2b	0.762365558754609	-0.258853401188806	0.266	0.258	1
Ndufs6	0.762941856948192	-0.269485676339353	0.361	0.331	1
Esd	0.767131192078468	-0.198566998005684	0.259	0.23	1
Cd38	0.772304791884768	-0.159535111119341	0.348	0.345	1
Cwc15	0.77458541792751	-0.414419615944494	0.266	0.252	1
Tpst1	0.779368324607726	-0.495634350363713	0.323	0.288	1
Atp5c1	0.78425177650489	-0.178177031239227	0.468	0.403	1
Rab11b	0.787502434556378	-0.110963325241831	0.437	0.382	1
Ndufb9	0.788901567450879	-0.177953357922553	0.475	0.408	1
Ktn1	0.791902098430778	-0.239369341499248	0.291	0.257	1
Bnip3l	0.79222381833021	-0.261839117455411	0.519	0.458	1
Mrps14	0.793873655185901	-0.133945108465034	0.304	0.268	1
Tubb4b	0.79558010685023	-0.220042068547067	0.449	0.419	1
Ube2s	0.796358991019851	-0.384226629573155	0.278	0.259	1
Tanc1	0.798886551648817	-0.104571293788122	0.253	0.234	1
Atp5k	0.8005878155742	-0.239519318830557	0.443	0.406	1
Bud31	0.802883785082357	-0.341730592029962	0.253	0.225	1
Rbm39	0.804361731035638	-0.124169057288765	0.81	0.742	1
Serpinb6a	0.804527310211631	-0.270695079808041	0.335	0.31	1
Nhp2l1	0.804628975648879	-0.184143156485319	0.348	0.337	1
Atp6v1f	0.805681907299491	-0.134952525214117	0.399	0.367	1
Nisch	0.808070569729815	-0.121482832084995	0.304	0.277	1
Ndufa2	0.810228675784241	-0.127932800528577	0.595	0.514	1
Ap2m1	0.81512431804236	-0.137806111112996	0.475	0.414	1
Dynlrb1	0.816497147958028	-0.19461732885778	0.506	0.433	1
Ssr4	0.819147634259485	-0.157066185584241	0.342	0.31	1
Dnajc8	0.820368655266841	-0.228222331942094	0.418	0.369	1
Srsf5	0.821755719919415	-0.179208046872216	0.525	0.494	1
Hsp90b1	0.826635321566558	-0.194379574774079	0.481	0.434	1
Nfib	0.827015436061923	-0.146238692899308	0.544	0.476	1
Kdelr1	0.829459160244378	-0.258420292579883	0.272	0.243	1
Cald1	0.83108370251455	-0.521352036852319	0.405	0.349	1
Rsu1	0.835780021183778	-0.187936422692726	0.519	0.461	1
Fkbp8	0.837533844061298	-0.361602232500975	0.285	0.269	1
Anapc11	0.838188975478796	-0.287082293767893	0.399	0.354	1
Ifi27	0.846204286854709	-0.172480417646119	0.475	0.445	1
Cdc42ep2	0.847459024122369	-0.292849261877427	0.297	0.261	1
Tma7	0.849522568201302	-0.214742209099894	0.405	0.364	1
Lrrc8c	0.850680325873842	-0.317610712106226	0.278	0.248	1
Phf11d	0.85230002821217	-0.280632749891021	0.266	0.242	1
Tmed2	0.856564381456673	-0.15417276492054	0.589	0.505	1
Myct1	0.857481417237652	-0.103145919487226	0.633	0.578	1
Vdac3	0.858970594867502	-0.265301319391829	0.373	0.321	1
Ccdc12	0.859141039103023	-0.259677657724295	0.392	0.351	1
Sf3b2	0.866976759097527	-0.277916430884466	0.329	0.296	1
Smim11	0.867657121905409	-0.242199300290607	0.272	0.247	1
Vamp8	0.871700525901903	-0.211161217001486	0.386	0.347	1
Slc28a2	0.875763208202287	-0.166467540511242	0.386	0.34	1
Pdcd6	0.877738502685311	-0.205724030925092	0.253	0.246	1
Tspan12	0.879164220126587	-0.180276261559428	0.329	0.313	1
Snrnp27	0.886722275459442	-0.199558700881575	0.278	0.268	1
Atp6v0e	0.886876347573165	-0.145183092629423	0.462	0.432	1
Mrps24	0.894531570935859	-0.248020244390798	0.316	0.294	1
Ralbp1	0.896559623053732	-0.266121827504482	0.342	0.322	1
Ndufb8	0.898783444798254	-0.113915252025663	0.481	0.433	1
Mef2c	0.900398354694751	-0.263880928541808	0.532	0.442	1
Cox7a2l	0.901416239744003	-0.134991628957238	0.62	0.548	1
Tie1	0.903385861762793	-0.229592260462218	0.576	0.512	1
Bub3	0.905088568644132	-0.290829169020103	0.285	0.255	1
Stx12	0.905313563946234	-0.162882646776316	0.323	0.309	1
Arl6ip1	0.909727915693623	-0.286328650701551	0.468	0.402	1
Hspb1	0.912347225270933	-0.141235509770476	0.715	0.641	1
Dusp6	0.913367292029239	-0.300785358131366	0.297	0.274	1
Adipor1	0.913991962438987	-0.170600061785343	0.576	0.507	1
Hnrnpl	0.914684537902233	-0.328722930705347	0.266	0.249	1
Smdt1	0.916446264814351	-0.130220100147561	0.487	0.436	1
St3gal6	0.918705757640034	-0.157778073497432	0.253	0.236	1
Plk2	0.919329316134357	-0.330025812033136	0.487	0.425	1
Tceb1	0.92017174366375	-0.190119532061447	0.291	0.264	1
Rer1	0.921412955471053	-0.190373280597737	0.329	0.312	1
Ctbp1	0.922317114116872	-0.254638703438378	0.316	0.293	1
Akr1a1	0.926176776187462	-0.120104963444812	0.456	0.428	1
Tmed10	0.926458291120829	-0.104423851284029	0.525	0.464	1
Cox17	0.927418237634345	-0.200689776284002	0.43	0.39	1
Npdc1	0.929123290898447	-0.227951685999924	0.285	0.258	1
Sp100	0.931087814520127	-0.246474537835018	0.411	0.377	1
Txndc17	0.934909443279035	-0.273838449892133	0.316	0.287	1
2310036O22Rik	0.936019707707973	-0.406365933453154	0.348	0.303	1
Mlf2	0.944107505250841	-0.23011561810726	0.354	0.316	1
Yipf4	0.945301388946584	-0.108043680781865	0.342	0.317	1
Itpkb	0.945347200945244	-0.153064825964595	0.462	0.416	1
Timm10b	0.94791846155111	-0.213379843452148	0.285	0.268	1
Sec62	0.951232250937968	-0.134715959422298	0.582	0.542	1
Sh3glb1	0.952835435834329	-0.15007668391661	0.582	0.528	1
Atp5f1	0.953687873007512	-0.134715138691123	0.405	0.371	1
mt-Nd3	0.961338472262556	-0.293442345028796	0.437	0.378	1
Ndufv3	0.975310523132191	-0.163242495708022	0.323	0.304	1
Mrps21	0.976407520489724	-0.338583567143423	0.329	0.294	1
Ptms	0.981544799905942	-0.178916882313368	0.437	0.403	1
Gm12002	0.983483698442617	-0.311219419120182	0.348	0.307	1
Psenen	0.987811741453478	-0.200037448542185	0.354	0.328	1
Gltscr2	0.988301119479834	-0.10110459855879	0.601	0.564	1
Pnisr	0.993176669833622	-0.232126769624896	0.291	0.267	1
2007-09-01	0.993709141055479	-0.216415680984249	0.481	0.435	1
Prdx4	0.997140292976972	-0.276867912554576	0.259	0.24	1
Arpp19	0.997205928341603	-0.107627151737205	0.424	0.381	1
Mgat2	0.999304327854964	-0.311052221388677	0.253	0.233	1

## Sheet: Pericytes_cluster5.markers
	p_val	avg_log2FC	pct.1	pct.2	p_val_adj
Ndufa4l2	0	7.85696659449428	0.91	0.013	0
Tpm2	0	7.84578818663381	0.753	0.013	0
Myl9	0	8.26562452261957	0.742	0.012	0
Acta2	0	9.51796850388609	0.674	0.011	0
Aspn	0	11.2625976465975	0.652	0	0
Gucy1b3	0	8.52227289966168	0.652	0.004	0
Tagln	0	8.87263710435924	0.618	0.005	0
Steap4	0	10.3909492842531	0.573	0.001	0
Gucy1a3	0	7.13141174969517	0.573	0.005	0
Higd1b	0	7.24532088553523	0.573	0.005	0
Notch3	0	9.47453253383837	0.562	0.001	0
Serpini1	0	7.31762809149574	0.562	0.005	0
Vtn	0	11.0806743210597	0.551	0.001	0
Rgs4	0	8.85082166984212	0.528	0.002	0
Rarres2	0	7.25207000554734	0.517	0.004	0
Olfr558	0	11.6691066833882	0.449	0	0
Myh11	0	8.51410435344255	0.449	0.002	0
Rasl12	0	7.81649117051835	0.438	0.001	0
Pdgfrb	4.73089316069098e-313	8.84417671803175	0.427	0.002	6.33797756737771e-309
Cygb	1.34697516889008e-304	7.43076572294175	0.494	0.005	1.80454263376204e-300
Nrip2	1.62185008616021e-303	9.00668067108582	0.382	0.001	2.17279256042884e-299
Mir143hg	2.50228737605162e-290	10.9487072176774	0.337	0	3.35231439769635e-286
Gsn	4.8158888461295e-286	6.03120139828185	0.472	0.005	6.4518462871597e-282
Serping1	2.37464792045566e-278	6.51378099822587	0.517	0.007	3.18131581903445e-274
Lmod1	2.07237322993535e-268	8.6087629631183	0.36	0.001	2.77635841614438e-264
Gm13889	5.79285834767081e-268	7.58013726842233	0.404	0.003	7.76069232837458e-264
Lhfp	4.86726629087967e-265	6.81578412980807	0.483	0.006	6.5206766498915e-261
Ephx3	4.76401440008158e-261	9.26482970698819	0.315	0	6.38235009178929e-257
Sod3	9.63566264167855e-252	8.09459430007971	0.348	0.002	1.29088972410567e-247
Fxyd1	2.77801355519899e-250	6.21546620360846	0.427	0.005	3.72170475990009e-246
C1s1	7.26962265527403e-249	8.3086435164862	0.337	0.001	9.73911347127062e-245
Casq2	9.95418907401753e-237	8.73499125808418	0.315	0.001	1.33356271024613e-232
Map3k7cl	1.72620921695721e-226	7.26472629824707	0.303	0.001	2.31260248795757e-222
Ngf	7.29019030539865e-226	8.04448127991902	0.326	0.002	9.76666795214257e-222
Itga7	2.32959724545777e-224	7.80304018237065	0.292	0.001	3.12096142973977e-220
Des	4.16130477300815e-224	5.76599259855997	0.584	0.016	5.57490000439901e-220
Rgs5	1.38424881982584e-221	6.41260638390621	1	0.073	1.85447814392068e-217
Ppp1r14a	1.11992921566871e-210	6.18112703611855	0.472	0.01	1.50036917023137e-206
S1pr3	4.00723453754766e-210	8.1925127986976	0.292	0.001	5.3684921099526e-206
Rasl11a	1.10227076215974e-208	6.64915117293145	0.461	0.009	1.4767121400654e-204
Kcnj8	3.94870204432153e-207	8.8281558577834	0.348	0.004	5.29007612877755e-203
Mgp	1.38315194111991e-199	4.14599587949952	0.764	0.039	1.85300865551834e-195
Atp1a2	2.04596685935116e-195	7.61310575057321	0.303	0.002	2.74098180147275e-191
Cox4i2	3.7069313796307e-190	4.96529199918515	0.888	0.061	4.96617596929125e-186
Rcan2	1.87966099312437e-184	7.30595725338348	0.27	0.002	2.51818183248871e-180
Pid1	2.7103982783862e-184	7.12358912503061	0.27	0.002	3.63112057355399e-180
Ndrg2	2.31382620034357e-178	5.60603258720606	0.494	0.015	3.09983296060028e-174
Plce1	2.97306783412105e-178	6.66907405534967	0.27	0.002	3.98301897737198e-174
Zeb2	6.24569596949207e-174	5.86378243156447	0.371	0.007	8.36735889032853e-170
Colec11	1.78723430674483e-168	6.80059931692507	0.348	0.006	2.39435780074604e-164
Ifitm1	6.81792442450354e-164	8.13703426599287	0.258	0.002	9.13397335150739e-160
Cystm1	2.66577584678654e-144	4.60602798752264	0.584	0.031	3.57133990193993e-140
Snhg18	3.56987358266438e-134	5.75696371572516	0.27	0.004	4.78255963869547e-130
Serpine2	1.26961112839448e-129	5.81566514163232	0.258	0.004	1.70089802871009e-125
Tbx3os1	2.22319304904967e-105	5.1265269034677	0.281	0.008	2.97841172781185e-101
Atp1b2	6.3046726721327e-104	4.08970471411483	0.539	0.039	8.44636997885618e-100
Nbl1	9.3354486895241e-99	4.41250719385185	0.315	0.012	1.25067006093554e-94
Lgals1	5.63411167254833e-94	3.93354395119045	0.652	0.068	7.54801940771299e-90
Cryab	4.09026920988276e-91	4.45643227091094	0.36	0.018	5.47973366047994e-87
Cd63	5.12211096352741e-87	3.82013033810134	0.685	0.081	6.86209205783767e-83
Pdlim3	5.8331313463098e-86	4.36179179352143	0.292	0.012	7.81464606465124e-82
Errfi1	1.71256856329221e-74	3.85800863803354	0.404	0.03	2.29432810424258e-70
Bgn	3.66123009751398e-74	2.9702392795149	0.472	0.041	4.90494996163948e-70
Mylk	2.16496456369759e-57	3.54292458689345	0.528	0.073	2.90040302598566e-53
Arhgef25	1.61893850969259e-56	3.71502547134211	0.281	0.019	2.16889192143516e-52
Bcas3	1.07596613486728e-53	3.8074457181811	0.281	0.02	1.44147183088169e-49
Mustn1	3.04391096867674e-51	3.64553038162186	0.629	0.12	4.07792752473623e-47
Nr2f2	1.68991924762349e-50	3.15368915977489	0.371	0.037	2.26398481604119e-46
Axl	3.78577741379431e-50	3.62829421536795	0.258	0.018	5.07180600126023e-46
Pdgfa	1.16675293042437e-48	3.42595660758934	0.258	0.019	1.56309890088952e-44
Gpx8	8.85629100922385e-48	3.65615817711589	0.27	0.021	1.18647730650572e-43
Sncg	4.08237800525489e-46	2.83291546236069	0.708	0.166	5.46916181363997e-42
Fabp4	4.53905122688157e-45	-2.11484615417481	0.899	0.999	6.08096692865323e-41
Lbh	6.56109427007257e-45	3.33559584541241	0.393	0.049	8.78989799361622e-41
Pkig	2.4690476447662e-41	2.79943852421439	0.551	0.103	3.30778312969328e-37
Gja4	4.9004414765438e-41	2.3411054608291	0.506	0.081	6.56512144612573e-37
Gpihbp1	1.0215989718952e-39	-3.5763759680632	0.225	0.898	1.368636142648e-35
Tmsb4x	9.24210357363533e-38	-1.33637327620969	0.989	1	1.23816461575993e-33
Csrp2	5.37242637868944e-37	3.03610001414952	0.393	0.058	7.19743961953024e-33
Tspan3	7.00555890976643e-36	3.08140852898414	0.449	0.077	9.38534727141408e-32
Cald1	2.1347547310428e-35	2.47707198197156	0.831	0.341	2.85993091317804e-31
Tmem38b	3.02653563552265e-35	2.94339685231972	0.258	0.026	4.05464979090969e-31
Oxct1	1.07873925555173e-34	2.90024277108733	0.315	0.039	1.44518698066265e-30
Maged2	1.17210790074426e-32	3.36856927665376	0.258	0.028	1.57027295462709e-28
B2m	2.58110156059026e-32	-1.60072585041496	0.843	0.98	3.45790176072277e-28
Crip1	2.00795413756269e-31	1.64684106529852	1	0.887	2.69005615809273e-27
Sdpr	1.05091832887147e-30	-2.13913283792592	0.584	0.907	1.4079152851891e-26
Cd36	1.12872005966622e-30	-1.55773571325373	0.787	0.978	1.51214626393483e-26
Emp3	1.85399104146581e-30	2.24085478589266	0.315	0.044	2.48379179825175e-26
Sepp1	2.36740582749436e-30	-2.84500708246753	0.326	0.827	3.17161358709419e-26
Map1lc3a	8.70923877971747e-30	2.11895442808164	0.719	0.245	1.16677671931875e-25
Anxa1	1.56424997058103e-29	2.40066503525542	0.382	0.065	2.09562568558741e-25
Pcp4l1	1.13312006918393e-28	2.23957566213431	0.64	0.195	1.51804095668571e-24
Tpm1	3.0671083663237e-28	2.46832548429138	0.742	0.295	4.10900507836387e-24
Rgcc	5.76456932316151e-28	-2.74403369764603	0.36	0.829	7.72279352223948e-24
2007-09-01	3.14401966533039e-27	2.06281393598001	0.865	0.427	4.21204314564312e-23
Zfhx3	5.7645209041791e-27	2.59974457240004	0.281	0.04	7.72272865532874e-23
Tspan13	4.7753331277662e-26	-1.77560833846868	0.584	0.908	6.39751379126837e-22
Clu	1.52060253659559e-25	1.82740370606169	0.404	0.08	2.03715121827711e-21
Flna	1.94703797726166e-24	2.62581952240383	0.315	0.054	2.60844677813744e-20
Htra1	5.99485789743588e-24	2.32490827136637	0.303	0.051	8.03131112519485e-20
Efhd2	1.20240608171235e-23	2.30605815490891	0.315	0.054	1.61086342767004e-19
Cog7	1.00553397648796e-22	2.82444974843218	0.27	0.043	1.34711386830092e-18
Actn1	1.11340858829425e-22	2.20402214074997	0.461	0.119	1.49163348573781e-18
Emcn	1.87739228079694e-22	-2.60075187452619	0.258	0.746	2.51514243858366e-18
Egfl7	2.59276500971195e-22	-1.40049619514881	0.64	0.92	3.4735272835111e-18
Uba2	6.95488240380281e-22	2.2569952835766	0.539	0.172	9.31745595637463e-18
Limd1	7.65919767213998e-22	2.28149544442107	0.315	0.058	1.02610271213659e-17
Crtc3	1.29331864280346e-21	2.38456280639723	0.258	0.041	1.7326589857638e-17
Tmem176b	1.78392955777804e-21	2.23805689980496	0.348	0.072	2.38993042855525e-17
H2-D1	2.40168663148983e-21	-1.18663754803072	0.798	0.968	3.21753958020693e-17
Aqp1	2.94032991782825e-21	-3.73411721071962	0.056	0.618	3.9391599909145e-17
Cd300lg	5.43903542424498e-21	-2.22848773454763	0.36	0.763	7.286675757861e-17
Ly6e	1.78432693183086e-20	-1.22567473313138	0.708	0.964	2.3904627905738e-16
Cox8a	6.24107437144995e-20	1.3803739192821	0.91	0.622	8.3611673354315e-16
Gjc1	1.38151744085206e-19	2.27729085759538	0.281	0.053	1.85081891550951e-15
mt-Atp6	1.51312294334688e-19	0.862503639581584	0.989	0.994	2.02713080720182e-15
Isyna1	1.58595589756306e-19	2.22928756901405	0.337	0.074	2.12470511596522e-15
Pten	1.66993752502336e-19	1.98209937065321	0.337	0.071	2.2372153022738e-15
Filip1l	2.35347335397355e-19	2.03302445071897	0.438	0.119	3.15294825231837e-15
Atpif1	1.76814132158158e-18	1.67508072534443	0.719	0.317	2.36877892852285e-14
Hmgn3	2.0576337931737e-18	1.89078285302047	0.348	0.079	2.75661199271481e-14
Cav2	2.8406684311742e-18	-1.25622033871123	0.652	0.87	3.80564349724408e-14
Tcf15	6.2196682466277e-18	-1.80936612706328	0.584	0.806	8.33248955000712e-14
Ldhb	9.03461948129319e-18	1.7440324862728	0.382	0.095	1.21036797190885e-13
Kank3	1.04571190377334e-17	-2.6686240356828	0.213	0.639	1.40094023748514e-13
Atp5b	1.39063893765135e-17	1.0226213531727	0.921	0.722	1.86303898477151e-13
Ccnd2	1.51809181671034e-17	1.5030472755959	0.697	0.279	2.03378760684685e-13
Mgst3	1.24099309437797e-16	2.03219678926959	0.472	0.151	1.66255844853817e-12
C1qtnf9	1.97463845226673e-16	-1.85815728742986	0.236	0.658	2.64542313450174e-12
Ly6a	3.19711680652796e-16	-1.13623029327612	0.73	0.953	4.28317738570551e-12
Cav1	4.88447539127974e-16	-1.06106282113148	0.753	0.93	6.54373168169747e-12
Dtx3	5.37929840460673e-16	2.2349648390867	0.315	0.077	7.20664607265164e-12
Ly6c1	6.04299472010212e-16	-1.00995448640637	0.775	0.978	8.09580002652081e-12
Mfge8	1.0326903028543e-15	1.45232256092443	0.798	0.452	1.38349519873391e-11
1110001J03Rik	1.54680558503282e-15	1.6937488452863	0.416	0.121	2.07225544226847e-11
Calm2	1.93297833484237e-15	1.02328581534359	0.921	0.645	2.58961107518832e-11
Dstn	2.21529778177948e-15	1.89441711999926	0.697	0.37	2.96783443824997e-11
AW112010	2.93146263600262e-15	-1.7756582978046	0.393	0.744	3.92728049345271e-11
Cdh5	2.96443613772572e-15	-1.47771271823176	0.539	0.781	3.97145509371115e-11
Pcolce	3.69101209485178e-15	2.33001089939392	0.303	0.076	4.94484890347293e-11
Slc25a5	4.23942407205974e-15	1.08581485478248	0.82	0.438	5.67955642933843e-11
mt-Cytb	5.82804586931016e-15	0.833583617153034	1	0.971	7.80783305111482e-11
Nudt4	6.16270551677102e-15	1.47432260574988	0.494	0.169	8.25617658081814e-11
Sgk1	9.64559388801893e-15	-3.39887740857092	0.124	0.533	1.2922202131779e-10
Car4	1.50022921782776e-14	-6.49276593869026	0.011	0.436	2.00985708312385e-10
Srgn	1.97619239609376e-14	-1.81257682324841	0.303	0.695	2.64750495304682e-10
Cpe	3.19749654813269e-14	1.19933570476444	0.326	0.084	4.28368612553337e-10
Amotl1	3.88480571076359e-14	1.41710285290311	0.416	0.128	5.20447421070998e-10
Aplnr	6.53588224860971e-14	-4.48285581143443	0.022	0.442	8.75612144846242e-10
Plpp1	6.6086505874306e-14	-2.90972037850417	0.169	0.548	8.85360919198078e-10
Pmp22	1.20498757247783e-13	2.01902232186079	0.303	0.079	1.61432185084855e-09
Cdk2ap2	1.73580952998431e-13	1.7867037204238	0.303	0.08	2.32546402731999e-09
Mdh1	2.61891911184424e-13	1.77544151963713	0.483	0.179	3.50856593413773e-09
Cdk19	2.72441790093772e-13	1.76226120930543	0.292	0.076	3.64990266188626e-09
Idh2	3.93603020404587e-13	1.35660792165498	0.494	0.172	5.27309966436025e-09
Lmna	4.43186114228348e-13	1.44518393071117	0.494	0.189	5.93736437231717e-09
mt-Co2	4.96308737818499e-13	0.68369828314634	0.978	0.941	6.64904816055443e-09
Smco4	7.236990572139e-13	-2.21716757836099	0.27	0.6	9.69539626949462e-09
Igfbp4	1.00212291342804e-12	1.51973183392549	0.281	0.072	1.34254406711954e-08
Mgll	1.95419342200441e-12	-1.27079506778536	0.64	0.82	2.61803292745931e-08
Ebf1	1.95730479175968e-12	1.22603685885738	0.82	0.489	2.62220122952044e-08
Slc9a3r2	2.76826637792735e-12	-1.13530193498472	0.629	0.814	3.70864646650928e-08
Ccni	6.67432324235696e-12	1.36353961198752	0.393	0.127	8.94159084778561e-08
Hmgn1	7.64344507439103e-12	1.3301725231734	0.494	0.194	1.02399233661617e-07
Ift43	1.01020489107313e-11	1.87480080246809	0.258	0.067	1.35337149257067e-07
Aig1	1.2101108097333e-11	1.03495073520581	0.404	0.129	1.6211854517997e-07
Cyp4b1	1.92557506996278e-11	-2.97914337373855	0.101	0.452	2.57969292122913e-07
Fbln5	1.95271483248676e-11	1.10987502207353	0.348	0.109	2.61605206108251e-07
Jam2	2.63794699730177e-11	-1.63419146009178	0.247	0.6	3.53405759228519e-07
Myct1	2.67718669940115e-11	-2.0258162025108	0.292	0.586	3.58662702118772e-07
Slc25a4	3.09793932199208e-11	1.13839087125711	0.787	0.48	4.15030930967279e-07
Aqp7	3.3090715580339e-11	-1.61310196752481	0.472	0.7	4.43316316629802e-07
Ctla2a	3.52938968217019e-11	-3.89029716070247	0.079	0.418	4.7283233572034e-07
Sh3bgrl	4.92328669844349e-11	1.26461507617795	0.551	0.241	6.59572718990475e-07
Actg1	5.30097516246879e-11	-0.893544772890341	0.888	0.912	7.10171642515944e-07
Gimap6	5.98902876756356e-11	-1.54514548726441	0.427	0.663	8.02350183990491e-07
Prdx5	7.84204214149322e-11	1.45635208700871	0.416	0.161	1.05059838569585e-06
mt-Co3	9.37918180794427e-11	0.551312817231989	1	0.981	1.25652898681029e-06
Drap1	1.70112454884264e-10	1.29872065083502	0.438	0.162	2.27899655808449e-06
Pear1	1.82224639279411e-10	1.7256519829285	0.27	0.079	2.44126349242627e-06
Tmem88	2.30111292484953e-10	-1.43399896781978	0.461	0.674	3.08280098542091e-06
Rasip1	2.31231893327297e-10	-2.20403721145104	0.213	0.516	3.09781367490579e-06
Calm1	2.39811596218949e-10	-0.714693441620815	0.955	0.941	3.21275595454525e-06
Ptp4a3	2.60823899294158e-10	1.04600657728499	0.787	0.559	3.49425777884384e-06
Tpi1	3.17017652213656e-10	1.47817834139387	0.371	0.13	4.24708548670635e-06
Gngt2	3.4954378217993e-10	-2.29216150551198	0.157	0.482	4.68283804986452e-06
Eif4e3	6.37322449627095e-10	1.69278285317226	0.292	0.091	8.53820885765419e-06
Car8	8.28664992521637e-10	-3.76604322483175	0.022	0.346	1.11016249048124e-05
Timp4	8.60898621867218e-10	-2.224843280762	0.034	0.363	1.15334588371551e-05
Tspan7	1.10272871796157e-09	-1.10960554132141	0.596	0.76	1.47732566345312e-05
Cd81	1.14631755085174e-09	-0.594753896401388	0.978	0.982	1.53572162287608e-05
Plpp3	1.20283623259638e-09	-1.61516428983948	0.449	0.645	1.61143970080937e-05
Fscn1	1.5389540720199e-09	-2.90147825285057	0.101	0.41	2.06173677028506e-05
Mprip	1.62506277171395e-09	1.17607495698334	0.427	0.168	2.17709659526517e-05
Cd34	1.96183838897857e-09	-1.75595535350355	0.337	0.584	2.6282748897146e-05
Ndufb2	2.08687960033271e-09	1.21156904107263	0.539	0.245	2.79579260056573e-05
Fth1	2.14862871422036e-09	0.660862845692937	0.944	0.894	2.87851788844102e-05
Fli1	2.99292395717948e-09	-2.69301867112768	0.101	0.403	4.00962022543335e-05
S100a6	3.13383029376769e-09	0.766825102942992	0.562	0.264	4.19839244456058e-05
Nenf	3.41751953510845e-09	1.07470472796473	0.539	0.251	4.57845092118479e-05
Fam162a	3.45135147578864e-09	1.73758077703641	0.337	0.124	4.62377557211404e-05
Fam129b	3.86545640145642e-09	1.6506692157236	0.292	0.096	5.17855194103116e-05
Pecam1	4.40738435065038e-09	-1.05657526653407	0.539	0.746	5.90457281456631e-05
Ramp2	4.44282285886822e-09	-1.18842440239418	0.517	0.72	5.95204978402576e-05
Nrp1	4.61586717016095e-09	-1.10760902084806	0.697	0.764	6.18387724786463e-05
Pde2a	5.12900475153507e-09	-5.50976972588343	0.011	0.299	6.87132766563153e-05
Atp5f1	5.24501124233567e-09	0.879334755812791	0.663	0.366	7.0267415613571e-05
Map1b	5.46895490201283e-09	1.49882373752279	0.27	0.086	7.32675888222658e-05
Arhgdib	6.40642175711653e-09	1.7758509365719	0.303	0.108	8.58268322800902e-05
Ckb	7.59555810638472e-09	1.16711996845266	0.494	0.216	0.000101757691951236
Adgrl4	7.70995588158247e-09	-2.08287010375638	0.202	0.48	0.00010329027894556
Cirbp	9.00036094478684e-09	0.947418763120357	0.562	0.264	0.000120577835577309
Aldoa	9.04652647284788e-09	0.858770090198775	0.854	0.623	0.000121196315156743
Dhrs3	9.87405635575265e-09	-1.90949377541935	0.292	0.53	0.000132282732998018
Tbx3	9.88975382149806e-09	1.0052397640993	0.258	0.079	0.00013249303194661
Mcam	1.00471147416436e-08	1.30042364108815	0.337	0.122	0.000134601196193799
Ccdc80	1.00558640087572e-08	1.59873101544185	0.315	0.115	0.00013471841012532
Slc28a2	1.02551065180839e-08	-2.69047150252852	0.045	0.349	0.00013738766202277
Hspa9	1.10080138386188e-08	1.2703246743581	0.393	0.162	0.000147474361395976
H2-K1	1.12398105410411e-08	-1.09153527248411	0.596	0.761	0.000150579741818328
Atp5a1	1.16443002837738e-08	0.944566111688313	0.753	0.444	0.000155998690901717
mt-Nd4	1.20249168266104e-08	0.647260407235381	0.944	0.903	0.000161097810726099
S100a16	1.43085990907971e-08	-1.09513129662462	0.562	0.727	0.000191692302019408
Ptms	1.50055904627141e-08	1.01862032435454	0.697	0.398	0.000201029895428981
Cd200	1.60122535877405e-08	-0.864646154302436	0.764	0.841	0.000214516161314959
2011-09-01	1.80276197226378e-08	1.29992787416005	0.337	0.127	0.000241516021424179
Ndufa4	2.85377949013566e-08	-1.03838748773917	0.517	0.715	0.000382320838293474
Ushbp1	3.14392005132472e-08	-1.51043717136132	0.281	0.548	0.000421190969275973
Clpp	3.4430387929873e-08	1.85566731082157	0.292	0.106	0.000461263907096509
Atp5g3	4.08138886076158e-08	1.1031504838345	0.506	0.239	0.000546783665676228
1810011O10Rik	4.10453131142469e-08	-2.01715379107972	0.303	0.505	0.000549884059791566
mt-Nd1	4.11118815639931e-08	0.497488415423622	0.989	0.955	0.000550775877312816
Myo1b	4.47533191441531e-08	1.48333040967166	0.337	0.132	0.000599560216574219
Ift20	5.01058750984366e-08	1.06758280619579	0.483	0.225	0.000671268408693755
2010107E04Rik	5.97916791463215e-08	0.888805331726054	0.719	0.417	0.000801029125523269
Ctnnbip1	6.70649205625971e-08	-1.9045233454242	0.169	0.439	0.000898468740777113
mt-Co1	6.90167637331727e-08	0.533437807759848	1	0.942	0.000924617583733315
Lims2	8.40737808749733e-08	-0.867920910912767	0.607	0.781	0.00112633644238202
Fam43a	9.12534738532547e-08	-1.84760207243481	0.236	0.476	0.00122252278921205
Hey1	9.1759201639903e-08	0.823593046108142	0.393	0.16	0.00122929802436978
Ppp1r2	9.37536747827286e-08	-1.48581082501198	0.348	0.568	0.00125601798106421
S100a13	9.42297068966817e-08	-1.27427498027838	0.438	0.636	0.00126239538329484
Myl6	1.10583558405622e-07	0.685640293135458	0.966	0.927	0.00148148793196012
BC005537	1.23500299823047e-07	1.44299260629852	0.27	0.094	0.00165453351672936
Tie1	1.2385438768371e-07	-1.65084424334998	0.27	0.52	0.00165927723179867
Gapdh	1.67972874691816e-07	0.869036480380281	0.73	0.493	0.00225033260224626
Art3	1.76703771495563e-07	1.07471807470662	0.483	0.233	0.00236730042672605
Maged1	2.01231111062165e-07	1.41956944201169	0.258	0.09	0.00269589319489983
Arhgap31	2.09345290218469e-07	-1.07239224833946	0.404	0.639	0.00280459885305682
Myl12a	2.09852646714764e-07	-0.64016899150967	0.831	0.919	0.00281139590803769
Gm12002	2.15926512134508e-07	-2.94461394576709	0.056	0.314	0.002892767483066
Thra	2.27564070557908e-07	1.09354579848699	0.427	0.191	0.00304867585326429
Utrn	2.41568869911253e-07	0.880813425977516	0.438	0.198	0.00323629815020106
Elk3	2.6162106108819e-07	-1.55428827098509	0.27	0.517	0.00350493735539849
Fmo1	2.91510221229468e-07	-3.41160661681196	0.045	0.291	0.00390536243381118
Tmbim6	3.94106967758208e-07	-0.836925005154628	0.596	0.771	0.00527985104705671
Eng	4.21980770489602e-07	-0.847713153439548	0.596	0.787	0.00565327638224919
Uqcr11	5.13338194139691e-07	0.656456663864983	0.798	0.585	0.00687719178688944
Cyb5r3	5.17742807249558e-07	0.814320791791397	0.685	0.423	0.00693620038872233
Sat1	5.96246017234311e-07	1.00356758959673	0.494	0.252	0.00798790789288806
Ehd2	7.20054217495412e-07	-1.10777605332463	0.528	0.661	0.00964656635178603
Esam	7.28721785612295e-07	-0.814291327596896	0.685	0.788	0.00976268576184792
Blmh	7.75988762824957e-07	0.914409790890401	0.348	0.142	0.010395921455566
Suclg1	8.04075352997372e-07	0.917235367864405	0.315	0.124	0.0107721975041058
mt-Nd2	8.40103348063151e-07	0.678458747437076	0.865	0.696	0.011254864554002
Thrsp	9.29509121674926e-07	-2.67169228662082	0.09	0.325	0.012452633703079
Psap	9.34481324955167e-07	-0.829486263205895	0.719	0.796	0.0125192463104244
Ppp1r12a	1.30707575471681e-06	1.00611494111373	0.404	0.194	0.0175108938859411
Snrpf	1.33988618864808e-06	1.03906703477578	0.483	0.26	0.0179504552693183
Rock1	1.3639744762953e-06	0.796144006951532	0.404	0.183	0.0182731660589282
S100a10	1.37559279420012e-06	-1.24641031468926	0.348	0.567	0.018428816663899
Kdr	1.53796510512139e-06	-1.35211844640278	0.404	0.58	0.0206041185133113
Ppp1cb	1.57249414325513e-06	0.823432674766181	0.539	0.292	0.0210667040371889
Ndufs7	1.63652586324263e-06	0.783074111537629	0.573	0.326	0.0219245369898615
Rpl21	1.7645695985002e-06	0.451652790580729	0.955	0.896	0.0236399389111072
Tcf4	1.78916976381614e-06	-0.908238010525793	0.64	0.738	0.0239695073258448
Txnip	1.81961112791555e-06	-0.999615457905649	0.629	0.706	0.0243773302806846
Ndufb9	2.13929661200927e-06	0.731381724253286	0.663	0.405	0.0286601567110882
Npm1	2.45124073926331e-06	0.607998999399817	0.708	0.425	0.0328392721839105
Bst2	2.51235714984764e-06	-1.07418333474515	0.494	0.653	0.0336580487365089
Arhgap18	2.56279585047793e-06	-3.17634459246359	0.056	0.272	0.0343337760088528
Acadm	3.02986425744329e-06	1.06750009126751	0.292	0.118	0.0405910914569677
Anapc13	3.05184511206147e-06	0.826967712666387	0.404	0.193	0.0408855689662876
S100a11	3.20492071745448e-06	0.626879917181683	0.831	0.63	0.0429363228517376
Oaz2	3.78418527397448e-06	0.655987920585309	0.764	0.51	0.0506967301154361
Ecscr	4.04663391453401e-06	-1.04388723103355	0.416	0.613	0.0542127545530121
Epas1	4.11304199732352e-06	0.752930024581919	0.64	0.409	0.0551024236381432
Nrarp	4.22400726705372e-06	0.713315277583987	0.506	0.259	0.0565890253567186
Gimap4	4.28730582302907e-06	-1.41780811929363	0.225	0.464	0.0574370361111204
Atp5c1	4.36104301583772e-06	0.775976041821314	0.652	0.4	0.058424893283178
Icam2	5.70667526846903e-06	-0.958216792292767	0.472	0.625	0.0764523285716796
Lipe	5.91592702344985e-06	-2.54300384332806	0.056	0.272	0.0792556743331577
Sdhc	6.24759712936632e-06	0.990120203874072	0.337	0.152	0.0836990587421206
Serinc3	6.71124659577518e-06	0.748135560364589	0.764	0.584	0.0899105706436001
Strn3	7.08462853539819e-06	0.62111470342618	0.281	0.11	0.0949127684887296
Eef1a1	7.45454332189034e-06	0.355938913308674	0.966	0.948	0.0998685168833649
Btnl9	7.53119955546491e-06	-2.36780358488568	0.112	0.323	0.100895480444563
Arpc3	7.99929559425337e-06	-1.06615765839583	0.506	0.639	0.107166563076212
Cycs	8.51908074823646e-06	0.957491408947299	0.517	0.295	0.114130124784124
Ets2	8.5759214970643e-06	-2.0854766963739	0.169	0.364	0.11489162029617
Atp5k	8.67667117137955e-06	0.623395103583517	0.674	0.401	0.116241363682972
Csde1	9.78460254712535e-06	0.559189252525634	0.404	0.187	0.131084320323838
H3f3b	1.00593831356917e-05	0.527797427608925	0.966	0.915	0.134765555868862
Cd9	1.03499551789779e-05	-1.22139859768671	0.438	0.585	0.138658349532767
Bccip	1.03638589856648e-05	1.02051606043607	0.326	0.148	0.138844618830952
Prkcdbp	1.15527855208872e-05	0.727835836759438	0.629	0.399	0.154772667623326
Ndufa13	1.21352165264897e-05	0.68920543344591	0.719	0.489	0.162575495805382
Itpkb	1.24615108996032e-05	-1.64817662152297	0.236	0.421	0.166946861521984
Uqcrh	1.30039605113538e-05	0.647153776542343	0.764	0.543	0.174214058970607
Palmd	1.54373445285464e-05	-1.80475728705877	0.213	0.4	0.206814104648936
Spop	1.81462682757737e-05	0.950423817738617	0.539	0.325	0.243105556090541
H2afz	1.88590260676335e-05	0.751108137708251	0.663	0.413	0.252654372228086
Adipor1	1.88796442265557e-05	-1.27848381594914	0.393	0.512	0.252930593703167
Ndufs2	1.89407145775157e-05	0.622301934061248	0.494	0.258	0.253748753194977
Ndufb10	1.89614809487136e-05	0.868403960163488	0.607	0.376	0.254026960269916
Pim3	1.90943096645384e-05	-1.58740885057785	0.213	0.413	0.255806466575822
Atp5h	1.99658240369276e-05	0.737764603201644	0.742	0.55	0.267482144622719
Rpl10	2.06987569473171e-05	0.470459487883047	0.933	0.822	0.277301246823207
Thbd	2.16595660772511e-05	-1.99334420984265	0.191	0.371	0.290173206736933
Hadh	2.19309824671756e-05	0.935986833092504	0.303	0.136	0.293809372112751
Sarnp	2.32247585468613e-05	0.678503856059916	0.461	0.235	0.3111420902523
Fxyd5	2.45315303720239e-05	0.77421540566321	0.483	0.266	0.328648912394004
Rpl22l1	2.46297727099616e-05	0.627214513744887	0.73	0.46	0.329965064995355
Stmn2	2.62707965326122e-05	0.559472151328097	0.528	0.302	0.351949861147406
Rbpms	2.63346092148021e-05	0.940810583331982	0.438	0.233	0.352804759650704
Sod2	2.65242124944989e-05	0.952665314950307	0.303	0.136	0.355344874788802
Chchd2	2.65432001541887e-05	0.529752929150388	0.843	0.739	0.355599252465665
Lpl	2.77635357606063e-05	-1.61262085110658	0.27	0.425	0.371948088584843
Cyyr1	2.85869818501895e-05	-1.24930576237321	0.326	0.505	0.382979795846989
Ifitm2	2.86924949701419e-05	-0.44169595636041	0.91	0.921	0.384393355114992
Ptma	2.91637182172515e-05	0.285955291752089	0.966	0.959	0.390706332956518
Ndufb3	2.94288015331874e-05	0.825450952987871	0.506	0.278	0.394257654140111
Amd1	3.16447456933658e-05	0.662579859474543	0.315	0.146	0.423944658054022
Pex19	3.38668776292764e-05	0.953606035944371	0.258	0.109	0.453714559599416
BC028528	3.38979358631865e-05	-1.80652732657011	0.191	0.373	0.454130646759109
Mpc2	3.4022130955772e-05	0.775241388274334	0.36	0.174	0.455794488414477
Sult1a1	3.6192141516723e-05	-2.52514083362324	0.135	0.308	0.484866119899539
Ctsl	3.64948059240894e-05	-1.20244090550577	0.449	0.568	0.488920914965026
Fxyd6	3.74819619034428e-05	-2.72877107714953	0.067	0.251	0.502145843620423
Shisa5	3.77949223807325e-05	-1.07703741463258	0.416	0.57	0.506338575134674
Hspa12b	3.78550162197914e-05	-2.11724807988482	0.124	0.309	0.507143652296545
Sdhd	3.94097104383998e-05	1.11300193729882	0.315	0.149	0.527971890743242
Atp5l	4.030600480892e-05	0.63382210625808	0.753	0.632	0.539979546425101
Zmat2	4.47302004471803e-05	0.660551478000449	0.303	0.134	0.599250495390875
Mef2c	4.59961388817014e-05	0.703351646391483	0.663	0.441	0.616210272598154
Nap1l1	4.74736066999309e-05	0.810513768858057	0.315	0.143	0.636003908958974
Ndufc1	4.77407187554833e-05	0.657000231301808	0.573	0.343	0.63958240916721
Gja1	4.79102180029121e-05	-2.38866720440305	0.124	0.304	0.641853190585014
Efnb1	5.24372970389758e-05	-2.19042146394697	0.09	0.277	0.702502468431159
Hspg2	5.29215305488577e-05	-1.5207657715382	0.146	0.351	0.708989744763047
Scaf11	5.59382541197077e-05	0.764132077992159	0.303	0.139	0.749404790441724
Camk1	6.36325384704944e-05	0.715458979662688	0.438	0.236	0.852485117889214
Ndufab1	6.40915602219369e-05	0.825539570138372	0.438	0.237	0.858634632293289
Cox7a2	6.44041581639824e-05	0.464279677503004	0.809	0.608	0.862822506922873
Ostf1	6.69203815877691e-05	-1.04633060046409	0.427	0.541	0.896532352131342
Jup	6.69410032229748e-05	-1.72825686265224	0.247	0.394	0.896808620178193
Lims1	6.78814191174795e-05	0.919749954427078	0.371	0.194	0.909407371916872
Clec2d	6.83556692978963e-05	0.74860473050569	0.348	0.169	0.915760901583917
Ybx1	6.91717877306315e-05	-0.471701931826214	0.82	0.901	0.92669444022727
Efna1	6.92591765793697e-05	-1.46724831394467	0.225	0.409	0.927865188633815
H2-T23	7.4633367748707e-05	-2.04146195111076	0.169	0.333	0.999863227729428
Arf5	7.60447722579713e-05	-1.05619119860363	0.382	0.528	1
Thoc7	7.85231687970679e-05	0.756534056663309	0.27	0.121	1
Cox6c	8.39698223596384e-05	0.577511903951122	0.82	0.69	1
Gimap1	8.78225012323061e-05	-1.55601209439375	0.191	0.361	1
Rasgrp2	9.32419306831696e-05	0.640045689545516	0.449	0.247	1
Fabp5	9.48387718787025e-05	-0.977262136238981	0.539	0.648	1
Eif3a	0.000102795007130171	0.483825859961966	0.416	0.209	1
Ube3a	0.000104847813621564	0.609341537439706	0.292	0.133	1
Kctd10	0.000106170179558739	0.605007555644872	0.528	0.315	1
Matr3	0.000106952290261956	0.702899621807007	0.315	0.15	1
Mrpl18	0.000112072379044633	0.723267621603149	0.315	0.15	1
Hectd1	0.000114152678821059	0.891084582096351	0.258	0.117	1
Tubb2a	0.000115399349308428	-1.82286095772579	0.146	0.32	1
Ubxn1	0.000115745509827789	0.799618247443431	0.449	0.257	1
Hcfc1r1	0.000119778888015404	0.536956572710662	0.461	0.246	1
Mrpl42	0.000120392312757008	0.850675559673887	0.371	0.197	1
Lpar6	0.000123284447042064	-1.75767451955369	0.191	0.353	1
Tmem140	0.000128496618733733	-1.61507450856961	0.225	0.381	1
Klf2	0.000128976078945034	-0.586122920412271	0.674	0.829	1
Ecm2	0.000133483759149571	0.741972375378799	0.315	0.148	1
Ywhaz	0.000142111831731681	1.10794173009917	0.292	0.145	1
Idh3b	0.000144685368153625	0.793320335431836	0.36	0.186	1
Col4a1	0.000155513254274909	-1.38937549849828	0.292	0.435	1
Sypl	0.000161993421164295	-0.951090687119717	0.348	0.519	1
Tgfb1i1	0.000162708360255925	0.708654442359135	0.382	0.196	1
Anxa2	0.000163513213105389	-0.889671633661683	0.472	0.608	1
Ndufv1	0.000164025638252818	0.788049165948034	0.36	0.184	1
Naca	0.000168844895819669	0.383623285941912	0.831	0.67	1
Clic1	0.000184799486380528	-0.90377760373088	0.517	0.612	1
Ehd4	0.000185305416737563	0.557448751918253	0.326	0.155	1
Tpst2	0.000191006397492606	-1.82165668626463	0.135	0.299	1
Pacsin2	0.000197380605922583	0.714055127937921	0.27	0.125	1
Rpl39	0.000202506152263356	0.396036092550826	0.888	0.799	1
Sox18	0.000204230914009275	-0.561828814343698	0.506	0.662	1
Cd38	0.000205886183905381	-1.68138769827943	0.191	0.348	1
Hnrnph3	0.000207125539516545	0.808489362378734	0.303	0.148	1
Hsp90aa1	0.00021637385193341	0.660923546159986	0.382	0.202	1
Ifngr1	0.000231789123889639	-1.02626590659063	0.382	0.512	1
Prr13	0.000236600731283912	-1.09075073005825	0.348	0.492	1
Klf9	0.000237272997118053	0.700428530480874	0.506	0.309	1
Alpl	0.000245402530803126	0.739374667495857	0.371	0.203	1
Fkbp8	0.000249063707948305	0.537094878842549	0.461	0.266	1
Smc3	0.000251273930172393	0.958020725186677	0.258	0.122	1
Ppic	0.000253038628447582	-1.81829666344783	0.213	0.348	1
Pja2	0.000268980520051015	0.822080373200314	0.258	0.121	1
Rbbp7	0.000272073549626263	0.63180451756706	0.337	0.167	1
Nck1	0.000276820358119617	-1.02610099223919	0.36	0.497	1
Uqcrc1	0.000281693753098554	0.425063858980695	0.573	0.333	1
Cmtm8	0.000286671325090003	-2.10594103430676	0.135	0.283	1
Calm3	0.000288489996529584	0.51107168141117	0.539	0.318	1
Cox7c	0.000290881365171859	0.568495983579353	0.831	0.647	1
Slc26a10	0.000291134234334657	-1.34713061709064	0.27	0.433	1
Ncl	0.000324828489865608	0.525381919197118	0.494	0.287	1
Sh3bgrl3	0.000326308604904195	-0.90296550448443	0.427	0.557	1
Hpcal1	0.000332952817608134	-1.60443284026731	0.169	0.325	1
Mpc1	0.000335826011718866	0.828655304852263	0.303	0.154	1
F11r	0.00033817351389175	-1.0107507657188	0.348	0.506	1
Mesdc2	0.000367089071560122	0.70574787928578	0.281	0.133	1
Ranbp1	0.000377609729687117	0.553344972688201	0.573	0.343	1
Atp5o	0.00037905183391363	0.618300634914519	0.629	0.412	1
Ebna1bp2	0.000383058488280977	0.853842370368757	0.315	0.159	1
Clec1a	0.00038501374232015	-1.43806315515469	0.101	0.269	1
Anxa5	0.000392226882354506	0.407051606902289	0.899	0.671	1
Mrfap1	0.000393581369592468	0.534626572580122	0.697	0.454	1
Toporsos	0.000413345555976611	0.869994298368447	0.27	0.132	1
Mrpl23	0.000420050793159873	0.840509465672882	0.404	0.237	1
Hnrnpa1	0.00042172637513574	0.563703339246924	0.371	0.195	1
Aimp1	0.000429886504232076	0.365806682494676	0.292	0.138	1
Cir1	0.000443787582335013	0.365461609154305	0.27	0.125	1
Sod1	0.000451531033490025	-1.79892308994649	0.169	0.315	1
Ndufa5	0.000457275858078067	0.766593230644171	0.517	0.345	1
Hnrnpdl	0.000474568645414359	0.547896170955286	0.404	0.223	1
Hibadh	0.000486756707370639	0.625724931067692	0.258	0.12	1
Tgfb1	0.000488000473084225	-1.45898674503167	0.213	0.363	1
Hnrnpa3	0.000498091869212413	0.669148370279856	0.562	0.386	1
Ran	0.000501963206127916	0.526211253421812	0.517	0.309	1
Hspe1	0.000531717567043998	0.520261108656587	0.326	0.166	1
Cox6a1	0.000536263478106442	0.319296683548158	0.91	0.781	1
Neat1	0.000539586267486201	-1.5590187961329	0.169	0.328	1
Atp5d	0.000547052449370017	0.748790357509746	0.562	0.406	1
Fkbp1a	0.000582309938763854	-0.511404233991696	0.742	0.771	1
Eif3j1	0.000584248101964808	0.818893626223108	0.315	0.169	1
Pltp	0.000587297637878297	-1.9146279612732	0.191	0.324	1
mt-Nd3	0.000605810534731352	0.654587437082691	0.539	0.377	1
Mrps12	0.000624852577825978	0.579446919592459	0.27	0.131	1
Adgrg1	0.00062906377168934	-1.8793042757285	0.112	0.26	1
Hnrnpr	0.000635268568499331	0.538306753367383	0.404	0.227	1
Rexo2	0.000651609553173588	0.627316732518875	0.382	0.219	1
Il10rb	0.000652482513555143	-1.38936177492882	0.202	0.353	1
Tppp3	0.000668329330880059	1.16484547658703	0.27	0.148	1
Eno1	0.000675989911212215	0.525323301373777	0.506	0.301	1
Arhgef15	0.000698228848214572	-1.36449434076954	0.225	0.37	1
Psmb8	0.000700553635570337	-1.050770959338	0.371	0.496	1
Kitl	0.000705738165854978	-1.20917993261067	0.225	0.378	1
Ppia	0.000725522009429385	0.287266765260157	0.966	0.934	1
Arpc1b	0.000731009997490355	-0.637254319327731	0.539	0.623	1
Arpc5l	0.000736444587714834	0.575526538468706	0.292	0.144	1
Slc43a3	0.000738171153003812	-1.34267304282547	0.247	0.379	1
Cyth3	0.000740102046093432	0.485557812789128	0.258	0.121	1
Trp53i11	0.000750028950564389	-1.66628613892259	0.157	0.306	1
Hes1	0.000754089264059693	0.707751075583348	0.607	0.408	1
Ppp2ca	0.000764532289747457	0.377104598794956	0.315	0.155	1
Ehd1	0.000774442149699306	-0.993867926453711	0.36	0.475	1
Rala	0.000777334094620827	0.712002631153314	0.303	0.156	1
Pea15a	0.000837362912827366	-1.04973793831707	0.348	0.456	1
Id1	0.000840202241861536	-0.825299143501456	0.685	0.715	1
Vdac1	0.000850448762453128	0.990021834802777	0.27	0.14	1
Apoe	0.000917940505849842	-1.37035497467783	0.371	0.487	1
mt-Nd5	0.000939985703128807	0.740529594125501	0.404	0.249	1
Psmb5	0.00098971709432886	0.477857343487421	0.472	0.283	1
Slc25a3	0.00100883808780147	0.677097846405257	0.539	0.366	1
Tmem59	0.00103967482336146	-0.519204620515878	0.674	0.749	1
Acaa1a	0.00104303991994721	0.559151586761462	0.315	0.163	1
Dusp6	0.00111265756599647	-1.5007720211678	0.135	0.278	1
Cds2	0.00113941643989802	0.618993507215497	0.292	0.152	1
Cldn5	0.00118600034410138	-1.10054542871073	0.472	0.564	1
Csrp1	0.00123480699604179	0.57236080493174	0.539	0.359	1
Elavl1	0.00124639725986038	0.553221676883054	0.36	0.203	1
Acaa2	0.00124763992339399	0.429805574760842	0.382	0.211	1
Sepw1	0.00125185157018412	0.397487890066892	0.888	0.798	1
Usmg5	0.00125806661815647	0.550498554419111	0.64	0.439	1
Pdzd2	0.00129099068227615	-2.13384314942796	0.157	0.279	1
Ifitm3	0.00129158715379762	-0.361181053249318	0.955	0.958	1
Tnfsf12	0.00131433858871513	0.797809777115867	0.258	0.135	1
Mfap1b	0.00132289507715348	0.685632901969978	0.27	0.139	1
Tmed5	0.00133240954248184	-1.90360052117484	0.135	0.262	1
Swi5	0.00134630179588901	0.632390925032838	0.528	0.354	1
Pdia6	0.00141162370046519	-1.2529767706519	0.292	0.404	1
Rab18	0.00142765880305801	0.586219835650994	0.562	0.357	1
Aldh2	0.00147052659960962	0.53294991672594	0.618	0.416	1
Litaf	0.00151477873668079	0.738300402237027	0.292	0.16	1
Uqcr10	0.00154567419192456	0.580646079585829	0.64	0.464	1
Psmb6	0.00158976897847013	0.604992546490611	0.596	0.421	1
Mrpl14	0.00163240226735473	0.594786657227822	0.326	0.177	1
Emd	0.0016953074579621	0.494323075788992	0.281	0.145	1
Map2k2	0.00169785376765964	0.675368839017111	0.36	0.206	1
Eif4a2	0.00171221709129518	0.351367729477353	0.73	0.529	1
Plk2	0.00171881132636323	-0.974220123350347	0.303	0.431	1
Cxcl12	0.00172625119937492	-0.716817849722273	0.719	0.747	1
Vamp2	0.00172647684863739	0.683451222192986	0.258	0.133	1
Rps8	0.00178045991087614	0.2274940866497	0.955	0.905	1
Ptprr	0.0018174328137519	0.553024542663958	0.258	0.134	1
Bax	0.00184325351384379	-1.32019111156537	0.213	0.349	1
Bcl2l1	0.00186060138585694	0.565753565622146	0.337	0.185	1
Anp32b	0.00187449634092669	0.565424315566201	0.393	0.235	1
Akr1b3	0.00192150139760967	0.644054686125814	0.292	0.158	1
Ssbp4	0.00204794033805071	0.815536026663512	0.36	0.204	1
Ppp2r1a	0.00205492556580226	0.588093017142737	0.393	0.229	1
Mef2a	0.00207391188499794	0.562839181641372	0.326	0.181	1
Acat1	0.00208416348003445	0.95834010740514	0.303	0.166	1
Heg1	0.00212551959564806	0.416650169304698	0.382	0.224	1
Oaz1	0.00212901845054321	0.353934628834947	0.831	0.745	1
Rnf130	0.00216748167283788	-1.5217868446959	0.157	0.288	1
Nptn	0.00224119754480632	0.67546390731456	0.337	0.193	1
Aplp2	0.0022690619285414	-0.499103928573319	0.73	0.753	1
Sec13	0.00232773219605952	0.546459436224522	0.315	0.176	1
Psmc3	0.00244351017614606	0.63310742031447	0.517	0.363	1
Cox20	0.00248118216063177	0.301003686479853	0.326	0.176	1
Cd93	0.00259289424393935	-1.21171147367627	0.281	0.394	1
Bcam	0.00259461691775513	0.469959416780581	0.663	0.513	1
2410015M20Rik	0.00260484812449258	0.525469615753731	0.438	0.262	1
Vegfc	0.00260641670415876	0.358399997799615	0.326	0.182	1
Dnajc8	0.00263112341900424	0.42718774468917	0.562	0.367	1
1110004F10Rik	0.00265566433512876	0.413110705928542	0.438	0.257	1
Hadhb	0.00267060224407351	0.395533336111597	0.371	0.21	1
Rsl1d1	0.00281096483593883	0.757466625356172	0.27	0.145	1
Vapa	0.00282638395613845	0.363222988303381	0.483	0.295	1
Mast4	0.00284138050148369	0.572764843758968	0.427	0.265	1
Skp1a	0.00284259302616186	0.319311666713181	0.36	0.202	1
Ubxn6	0.00287035550306373	0.758789730816775	0.281	0.158	1
Cox14	0.00288799226538501	0.685628476690249	0.382	0.233	1
Ubc	0.00289758762323597	-0.405852903932093	0.91	0.882	1
Hnrnpa2b1	0.00304271127686077	0.416638991546564	0.719	0.529	1
Afap1l1	0.00313445484320693	-1.25964619859897	0.169	0.303	1
Hdac5	0.00313538896662516	0.416957960801187	0.258	0.136	1
Nsa2	0.00316696982181745	0.31043060977264	0.292	0.156	1
Rap1a	0.00324640588563064	0.423954449666585	0.685	0.485	1
Fcgrt	0.00327947522567156	-1.16446069770537	0.281	0.394	1
Stk11	0.00328670393713392	0.638007942230139	0.281	0.156	1
Minos1	0.00332326626811159	0.413805253325196	0.584	0.405	1
Pink1	0.0033509216564793	0.495983717524632	0.438	0.274	1
Uqcrc2	0.00335682937104357	0.419793649544826	0.393	0.227	1
Hdac2	0.00339695518979581	0.398408212038889	0.348	0.193	1
Mmrn2	0.0035242563722709	-0.864176194613427	0.337	0.446	1
Hspd1	0.00356716112191846	0.745997588857439	0.281	0.156	1
Peak1	0.00358011595494272	0.644545807769534	0.258	0.14	1
Ndufa1	0.00359572085401605	0.394599513747014	0.506	0.322	1
Chmp4b	0.00371487143614722	0.56122426010959	0.326	0.185	1
Pebp1	0.00385709562741861	0.524256713596521	0.449	0.278	1
Plat	0.00396245884379296	0.210006026252011	0.382	0.217	1
Iscu	0.00412687264168466	0.394082345640703	0.449	0.272	1
Rps28	0.00417788904665139	0.233689652185052	0.933	0.877	1
Bod1l	0.00420650252305763	0.503908560472609	0.281	0.157	1
Dlc1	0.00427756288832412	0.729484526755586	0.348	0.201	1
Abcg2	0.00429945751206491	-1.16119979374768	0.27	0.377	1
Rftn1	0.00431932157295084	-1.36739150948006	0.18	0.295	1
Gnai2	0.0043297623111847	-0.555567291416077	0.674	0.716	1
Denr	0.00439340213032955	0.727699201912063	0.27	0.148	1
Rasgrp3	0.00454211755593715	-1.43819562861632	0.146	0.255	1
Mif	0.00468869229953322	0.247508477311675	0.472	0.284	1
Tsnax	0.00470647928966355	-1.62144569548368	0.169	0.276	1
Lsm6	0.00479307267616334	0.603837411283337	0.303	0.18	1
Rpsa	0.00480214188948206	0.471265035587709	0.753	0.598	1
Cracr2b	0.00480952129649797	-1.18836061350224	0.27	0.37	1
Pitpnc1	0.00490592531115406	-1.20173799042913	0.169	0.297	1
Rhoj	0.00496767100915367	0.403835696428446	0.337	0.196	1
Vdac2	0.00499769513092428	0.27083843879779	0.506	0.324	1
Tinagl1	0.0050289155477179	0.350717044084071	0.708	0.508	1
Slc50a1	0.00503569111006445	-0.933337438976728	0.348	0.434	1
Set	0.00505969159918286	0.714972351708061	0.337	0.203	1
Sfr1	0.00515311369180273	0.35083682487471	0.416	0.25	1
Ywhae	0.00525921605573087	-0.671705134346316	0.506	0.565	1
Smim14	0.00553926121684681	0.426783043674331	0.551	0.393	1
Ier2	0.00553962393311054	-0.916592145982456	0.393	0.472	1
Tns1	0.00574545679912133	0.590508819176781	0.393	0.251	1
Flt1	0.0057740679701819	-0.629906289110762	0.483	0.565	1
Hnrnph1	0.00577644612514211	0.650021788416587	0.27	0.156	1
Oat	0.00577678895362132	0.569769799424547	0.393	0.239	1
Uqcrfs1	0.00592483134907036	0.624778182159571	0.36	0.225	1
Rps16	0.00596167902376338	0.288850369354233	0.978	0.914	1
Ccdc85b	0.00600772347704932	-1.15204955020786	0.281	0.361	1
Rnf10	0.00600924277906852	0.501518068767343	0.348	0.209	1
Ftl1	0.00609954569252226	-0.274100029198662	0.91	0.935	1
Itm2c	0.00612838064428194	0.400502629635717	0.472	0.311	1
Prkar1a	0.00627649738850295	0.373708903602971	0.685	0.485	1
Arhgap5	0.00633475506103711	0.5292483230242	0.281	0.16	1
Rab11b	0.00635394960996421	0.415967291517831	0.573	0.38	1
Tmem50a	0.00636864455306614	-0.686869136275719	0.528	0.574	1
Wbp4	0.00641424929806009	0.547724903517849	0.27	0.152	1
Fbln2	0.0064631586175229	0.384647505907544	0.416	0.257	1
Psmb9	0.00648664429126832	-1.29942840300691	0.202	0.313	1
Bcl7b	0.00651217623578475	0.442138245656852	0.258	0.143	1
Rps2	0.00653329523176335	0.316470899556321	0.876	0.826	1
Etfb	0.00703380578470416	0.591666571651008	0.404	0.271	1
Npc2	0.00706889390332276	-0.83551498679292	0.292	0.411	1
Churc1	0.00708175653430175	0.465287779137653	0.315	0.185	1
Clic4	0.0071412560445539	0.481532761233284	0.461	0.297	1
Ly6c2	0.00737007858368766	-1.19722569549441	0.191	0.301	1
Tnfaip1	0.00771601808167232	-1.00894780285154	0.247	0.345	1
Glul	0.00784176656825343	0.343801963947724	0.472	0.317	1
Ndufv2	0.00790563869637268	0.298044358220826	0.427	0.268	1
Myeov2	0.00795248462098888	0.315813932940547	0.461	0.287	1
Ndufa8	0.00796727862865707	-0.728637242380927	0.461	0.519	1
Ldha	0.00807172349947155	-0.804347031581244	0.506	0.533	1
Banf1	0.00808954611517779	0.413874296545878	0.36	0.214	1
Trappc6b	0.00813939467191663	0.375503653918307	0.382	0.225	1
Akap12	0.00819710909456284	0.285316154313838	0.258	0.145	1
Tcp1	0.00827271484393291	0.456776147045583	0.303	0.173	1
Mtch2	0.00837104566853833	0.255565061338302	0.303	0.169	1
Tmed10	0.00853685088311986	-0.765661860600914	0.371	0.469	1
Rpl7a	0.0085992828436043	0.321092675875522	0.742	0.598	1
Ube2i	0.00863664854356994	0.472448696867017	0.36	0.226	1
Dnajc7	0.0087193498487159	0.598320871192545	0.27	0.159	1
Cox6b1	0.00878697236844719	0.319319030159151	0.798	0.663	1
Ech1	0.00889679908397322	0.475798442745526	0.562	0.417	1
Hspb1	0.00896977856959778	-0.662742735095641	0.607	0.645	1
Aco2	0.00898749508360125	0.586093024933649	0.292	0.176	1
Leprot	0.00901052384979688	-1.06425439541673	0.225	0.327	1
Wtap	0.00912440591742786	0.759812793862531	0.258	0.152	1
Tra2b	0.00920657105225425	0.304543191593674	0.427	0.263	1
Adrm1	0.00929189421537283	0.899856325943246	0.292	0.183	1
Nfkbia	0.00962127644574524	-0.745689443608672	0.461	0.519	1
Pdlim1	0.00972176868772645	-1.22417320307125	0.191	0.296	1
Slirp	0.00980007503939547	0.359017678570001	0.348	0.209	1
Tsen34	0.0101007871574067	0.234969776526729	0.371	0.218	1
Nfib	0.0101649216131407	-0.88018127102568	0.404	0.48	1
Crip2	0.0102395414516148	0.242247311489512	0.921	0.863	1
Timm17a	0.0102551087140659	0.392263862652914	0.326	0.198	1
Dazap1	0.0103337245782309	0.442026436245316	0.348	0.216	1
Dctn6	0.0104531774718277	0.331144062706018	0.281	0.163	1
Tln1	0.0104610177927879	0.455026332249935	0.337	0.207	1
Rps3a1	0.0105460084753123	0.308732664321673	0.888	0.837	1
Hnrnpf	0.0105576515878414	-0.447959801087535	0.73	0.699	1
Atp2b1	0.0106329773813953	0.509561775076135	0.281	0.168	1
Cap1	0.0108563666902794	0.406437632837221	0.348	0.22	1
Comt	0.0108567694605821	0.491380099039463	0.393	0.258	1
Prdx2	0.0108655011975689	0.442367670723269	0.461	0.305	1
Pls3	0.0110262238615799	0.408432683682509	0.629	0.459	1
Pttg1	0.0114993156483744	0.32880486666193	0.303	0.179	1
Atp6v1e1	0.0116304637822866	0.275055483906758	0.416	0.262	1
Arl6ip1	0.0117236594536358	-0.934645161673498	0.315	0.406	1
Ewsr1	0.0117623715764006	0.291792078992631	0.449	0.283	1
Snrpb2	0.0119334901527032	0.55663400804802	0.258	0.154	1
Fus	0.011933708253294	-0.417758948771535	0.483	0.585	1
Stub1	0.0121885463941815	0.294859753978898	0.416	0.266	1
Wbp5	0.0122745908507202	0.386307162920991	0.382	0.248	1
Anxa3	0.0122875171234208	-0.737219225745473	0.416	0.486	1
Ywhaq	0.012363059388585	0.301173192341535	0.764	0.587	1
Psmd8	0.0125198556129662	0.42472714777803	0.404	0.251	1
Sft2d1	0.0125627904155705	-1.02059328859439	0.191	0.305	1
Ppp1cc	0.0126677417422098	0.518857822820264	0.427	0.284	1
Sra1	0.0128033337493795	0.583197526986729	0.27	0.16	1
Fkbp9	0.0128526635257134	0.239249662861249	0.337	0.199	1
Trappc2l	0.0129049920139013	0.279203331431031	0.281	0.165	1
Lgals9	0.0130246056175057	-0.862801440190384	0.27	0.364	1
Prmt1	0.0133683552106969	0.251684543898039	0.348	0.21	1
Lsm4	0.0136721092552398	0.414304641385879	0.315	0.194	1
Cdc42ep3	0.0138728440074351	-1.31015553247119	0.18	0.273	1
Mat2b	0.0139349746955452	0.401463062358072	0.393	0.255	1
BC005624	0.0141532639234591	0.395604332008531	0.303	0.176	1
Tubb4b	0.0142069843111651	-0.984688210787385	0.36	0.421	1
Nars	0.0143688857345684	0.321320168950945	0.258	0.147	1
Tubb5	0.0143894541881384	-0.670731577658591	0.472	0.543	1
Ndufa7	0.0144264263052388	0.462950620846798	0.64	0.496	1
Ndufa10	0.0145484458661948	0.539378413324543	0.27	0.165	1
Vamp8	0.014695251188305	0.321054875918101	0.517	0.344	1
Dek	0.014754163218384	0.597705070529729	0.326	0.205	1
Bnip2	0.014826962666791	0.279841667894247	0.494	0.327	1
Mdh2	0.0148311642482046	0.351958173827923	0.562	0.385	1
Dll4	0.0149214036452647	-1.35033535950209	0.18	0.267	1
Pin1	0.0149380364557278	0.817529760114645	0.27	0.165	1
H2-T22	0.0150887044275007	-1.51598322862409	0.191	0.271	1
Esd	0.0152355076593179	0.557458451477055	0.36	0.229	1
Ndufb7	0.0152538258911794	0.246674296803186	0.607	0.429	1
Klf3	0.0153217498658616	-1.24900015214014	0.225	0.307	1
Sf3b2	0.0153323760133695	0.320229858448067	0.438	0.294	1
Uqcrb	0.0153674331819512	0.321034061030977	0.843	0.727	1
Cdkn1c	0.0153788515826991	-0.850654230677246	0.449	0.508	1
Cdh13	0.0156773733179327	-1.33887185999562	0.191	0.284	1
Zbtb20	0.0158890408666538	0.475427805857974	0.539	0.401	1
Cdc42	0.0162408344071361	-0.539141216599246	0.697	0.671	1
Fis1	0.0162921177114199	0.160709823045424	0.562	0.36	1
Prex2	0.0165583903888769	-0.820487613708049	0.258	0.363	1
Id3	0.016563436243085	-0.361345730426344	0.764	0.828	1
Dnaja1	0.0166929756155623	-0.566350215360393	0.483	0.519	1
Csnk1a1	0.0169612234709362	0.200649084274311	0.494	0.328	1
Dusp3	0.0170479172935032	-0.621974235078003	0.427	0.489	1
Hspa5	0.0171764571239875	0.267721425956319	0.517	0.367	1
H2-Q4	0.0173860392199075	-1.15576456263274	0.213	0.298	1
Rac1	0.0177038565268903	-0.449096694534018	0.64	0.682	1
Rpl10-ps3	0.017928600660825	0.367659750022033	0.618	0.503	1
Cdc42ep2	0.0183907621174925	-1.16016056249705	0.169	0.264	1
Actn4	0.0184636093257924	0.386583062084822	0.562	0.395	1
Pcbp2	0.0186197954857889	0.332617838750393	0.674	0.482	1
Eif5a	0.0187677775165118	0.235777534447659	0.73	0.544	1
Dusp1	0.0190497838515001	-0.643853975625744	0.618	0.656	1
Glrx3	0.0191388807776767	0.439304058938588	0.326	0.204	1
Hsbp1	0.0191594902536969	0.321623341642192	0.517	0.352	1
Srsf3	0.0195869419113996	0.37565126742847	0.517	0.368	1
Rheb	0.0196883461482341	0.293817369451641	0.562	0.395	1
Gas6	0.0197052693446568	-0.663977274431516	0.483	0.549	1
Mllt4	0.0197435571547974	-1.12361349832941	0.213	0.302	1
Eif3h	0.020309559295172	0.353805298525692	0.629	0.462	1
Igfbp3	0.0204848795245926	-1.09787449928658	0.27	0.352	1
C1d	0.0206283943693673	0.284381209627805	0.348	0.221	1
App	0.0206405369958096	-0.359106715769355	0.708	0.736	1
Cnbp	0.0206733945738909	0.291015824558522	0.798	0.633	1
Tm4sf1	0.0208745296572048	0.148145295519565	0.955	0.876	1
Psmb10	0.020986799358914	-0.891693117066095	0.315	0.373	1
Hdac1	0.0210349664118633	0.451528536596558	0.292	0.186	1
Cyc1	0.0211311272750849	0.430850250019746	0.393	0.263	1
Pomp	0.0211577762852443	0.156703087962325	0.573	0.397	1
H1f0	0.0216558988868928	0.217086337384312	0.596	0.414	1
Picalm	0.0217154620446659	0.236697591496959	0.281	0.168	1
Psmd7	0.0220553957559965	0.122665424371516	0.461	0.297	1
Ndufa2	0.0221187383190933	0.237552327607451	0.674	0.514	1
Rpl14	0.0222322529202394	0.206019514373516	0.966	0.898	1
Tmem204	0.022651203941798	-0.988719787842683	0.303	0.369	1
Ndufs3	0.0228681474621311	0.441591280423688	0.337	0.212	1
Lamtor2	0.0228868632864272	0.357433282281094	0.36	0.229	1
Pfn1	0.0230417935991146	0.15118123013296	0.933	0.81	1
Aes	0.0236783600296054	0.230239650582866	0.472	0.316	1
Mlf2	0.0243329738171862	0.270424282303884	0.461	0.314	1
Ndrg1	0.0248099727985703	-1.05938955141643	0.292	0.357	1
Klf6	0.0269324584838855	-0.910910343188175	0.404	0.436	1
Atp6v1f	0.0270060288180027	0.426252236847575	0.506	0.365	1
Smim11	0.0275251461877318	0.353702266145111	0.371	0.246	1
Cstb	0.0276520641567759	0.500682399705473	0.292	0.196	1
Luc7l2	0.0277034340669346	0.372680536750515	0.461	0.319	1
2210013O21Rik	0.0279801066151878	0.312795549310419	0.27	0.167	1
Ube2b	0.0280797154068709	0.401266674209316	0.449	0.306	1
Ndufa6	0.028107599955895	0.214388513210332	0.685	0.499	1
Sdcbp	0.0283349393560596	-0.779702452428117	0.371	0.419	1
Pcbp1	0.028805980958055	0.17547561369831	0.517	0.327	1
Rpl3	0.0288161002726911	0.18373977676729	0.944	0.869	1
Ube2d3	0.0290707869233059	-0.55264391230965	0.483	0.535	1
Sparc	0.0295177196738659	-0.325834889654002	0.933	0.887	1
Ddx39b	0.0302811169569897	0.124878476946237	0.404	0.26	1
Tpst1	0.0303525698048322	-1.28074343106112	0.225	0.291	1
Snx3	0.0305482621728598	-0.569201700888688	0.472	0.53	1
Sh3glb1	0.03061936102285	-0.591858354704833	0.494	0.531	1
Rbm3	0.0307915549562169	0.369051996023853	0.596	0.471	1
Myadm	0.0310518727168255	-1.05694616488061	0.225	0.306	1
Cct7	0.0311760107689308	0.375920638688947	0.438	0.313	1
Gm10093	0.0312514624527903	0.45783206910259	0.258	0.165	1
Gabarap	0.0315394132617865	0.313056951911171	0.663	0.523	1
Srp19	0.0318166892755905	0.217936172424288	0.292	0.185	1
Bloc1s1	0.0320552402070464	0.618273741271767	0.258	0.167	1
Rab5c	0.0322693610620756	-0.994343654158959	0.281	0.343	1
Triobp	0.0325376547664394	-1.01867423564768	0.191	0.278	1
Rbms1	0.0329048271859097	0.315785949195243	0.528	0.366	1
Ndufv3	0.0329115916105558	0.210174428059284	0.438	0.301	1
Rpl12	0.0329508707171919	0.250877593616311	0.562	0.431	1
Mpzl1	0.0334086656332379	0.247130080185386	0.36	0.241	1
Pkm	0.0335792131144045	0.606198720164554	0.528	0.417	1
Cnih4	0.0336477657865246	0.137304463813356	0.315	0.196	1
Tapbp	0.0337879320074429	-0.698940437788071	0.427	0.478	1
Syngr2	0.0338784027141573	0.349860953181932	0.292	0.185	1
Pdcd6	0.0339835431492157	0.318492650238174	0.36	0.244	1
Dram2	0.0345864555851035	-0.81932736191611	0.303	0.375	1
Sec61b	0.0347543209758789	0.457795255578207	0.449	0.319	1
Dynlrb1	0.0350449950259327	0.359407807450685	0.584	0.432	1
Adam15	0.0354462959006703	-0.750185556917286	0.438	0.471	1
Nop10	0.0359826641002065	0.248763777951467	0.427	0.288	1
Ets1	0.0365807104965423	-0.616963674577172	0.449	0.472	1
Plscr4	0.0367933833895766	-1.18188525526195	0.213	0.278	1
Btg2	0.0373298353829036	-0.68834878411287	0.427	0.471	1
Vapb	0.0382213924738974	0.341574165349939	0.281	0.183	1
Ptpra	0.0384400276437551	0.246011338143169	0.337	0.223	1
Cox7b	0.0384800671756915	0.316982530031365	0.404	0.282	1
Pgrmc1	0.0385032419646696	0.260172121061038	0.461	0.327	1
Rpl35a	0.0388668314716237	0.142083242817654	0.933	0.928	1
Smim7	0.0389156002208647	0.293111795307563	0.292	0.189	1
Acvrl1	0.0392074524052446	-0.870161894478017	0.36	0.407	1
Sptbn1	0.0394047205315979	-0.266908414635477	0.697	0.712	1
Srsf1	0.040691360095548	0.168661896319084	0.292	0.183	1
AY036118	0.0408831980976179	0.303470694186649	0.494	0.346	1
G3bp1	0.0409902835251988	0.524879338406076	0.404	0.286	1
Elovl1	0.0410277398683017	-1.05953560704462	0.191	0.267	1
Rab10	0.0416023047689113	0.101284483118603	0.382	0.245	1
Ndufs6	0.0416942704029954	0.337430503736381	0.483	0.329	1
Atp5g2	0.0418993459430985	0.372939825954432	0.551	0.412	1
Stx7	0.0422296079438554	0.262999852640598	0.303	0.191	1
Pcmt1	0.0427157889601341	0.42766732185947	0.27	0.175	1
Rpl23a	0.0438009183440531	0.138798646157676	0.944	0.93	1
Rpl30	0.0441736314033072	0.234510351857468	0.798	0.668	1
Ndufa11	0.0451330304512993	0.119734161146789	0.449	0.295	1
Laptm4a	0.0451668886990222	-0.252225932155809	0.921	0.876	1
Prdx1	0.0453148285986448	0.243637287231786	0.843	0.755	1
Gna11	0.0457206877257434	0.270266726412502	0.449	0.322	1
Ceacam1	0.0462330480924594	-1.14404551639264	0.236	0.294	1
Rps27	0.0464093141196299	0.107658912074081	1	0.988	1
Mrpl30	0.046420209771559	0.611965876034802	0.27	0.184	1
Ktn1	0.046675550750882	0.170572584867573	0.382	0.256	1
Rps27rt	0.0467149481528608	0.164782259484963	0.933	0.856	1
Txn2	0.0478780853619555	0.521917729650942	0.292	0.195	1
Fam103a1	0.0486400894063829	0.344927373193378	0.36	0.246	1
Ndufa12	0.0489300376670209	0.345669989129648	0.393	0.281	1
Eif5b	0.0492049606139672	0.494466195844258	0.315	0.216	1
Psma1	0.0493964467913829	0.233499841984661	0.494	0.341	1
Myl12b	0.0495141274313753	-0.394969581597326	0.674	0.689	1
Cyb5a	0.0497154966623967	-0.59312384291404	0.483	0.514	1
Klf4	0.0498520559700803	-0.982480039957017	0.315	0.37	1
Glmp	0.0501529911445469	-0.780570760853864	0.225	0.298	1
Romo1	0.0506152109099832	0.353856297987645	0.528	0.366	1
Anxa7	0.0507651197187208	0.212780035484658	0.348	0.232	1
Nedd4	0.0507755176161959	0.188058461853766	0.416	0.28	1
Tmed9	0.0510594099604536	-0.738582524338083	0.348	0.401	1
Emp2	0.0510955716019972	0.411112297752595	0.292	0.193	1
S1pr1	0.0516166264174304	-0.844547587421061	0.337	0.394	1
Sec61g	0.0532440754109401	0.207952941685766	0.674	0.529	1
Rtn4	0.0536778713416848	0.193890625411029	0.461	0.316	1
Eef2	0.0537192375258724	0.214743713776442	0.876	0.825	1
Rpl23a-ps3	0.0541097443637409	0.200735318520663	0.888	0.835	1
Krcc1	0.0544456392986735	0.319160795630631	0.315	0.213	1
Copz2	0.0548840948714046	0.219418070086384	0.315	0.21	1
Tuba1b	0.0551181304378594	0.204867698131974	0.798	0.619	1
Ginm1	0.0561537878881129	0.205534287823706	0.371	0.253	1
Pfdn1	0.0562768694386948	0.271198646428979	0.326	0.215	1
Sbds	0.0570717509442808	-0.968331319801364	0.247	0.31	1
Park7	0.0575406218727953	0.244086377502252	0.562	0.44	1
Kmt2e	0.0599822115743423	0.312208079663784	0.36	0.26	1
Sumo1	0.0600503245762132	-0.849486693883012	0.371	0.395	1
Psma4	0.0603043476315511	0.352336305630069	0.382	0.272	1
Snf8	0.0603505392154384	0.224585259177431	0.281	0.188	1
Sdha	0.0610389441182386	0.238908377416058	0.404	0.296	1
Scarb1	0.0611273959426051	-1.21860252142496	0.202	0.258	1
Rps21	0.0616339276444935	0.166567343126082	0.82	0.732	1
Cdk4	0.0628198194569562	0.385380557919972	0.326	0.234	1
Gtf2h5	0.0628833843231284	0.229066993808959	0.315	0.206	1
Vamp3	0.0632584719223858	-0.917805208029571	0.191	0.258	1
Ociad1	0.0652434471835401	0.246312221699227	0.438	0.308	1
Tecr	0.0658611361959792	0.587954142228824	0.27	0.181	1
Tbca	0.0680881020690355	0.258653877313738	0.528	0.378	1
Plxnd1	0.0683399579526874	0.277051970032731	0.27	0.179	1
Sp100	0.0686425540060065	-0.60137829288171	0.303	0.38	1
Trmt112	0.0687769652963029	0.407921434798956	0.303	0.21	1
Dnm2	0.0689018569563467	0.28444914368877	0.292	0.197	1
Btg1	0.0702334690975604	0.314645044903171	0.607	0.442	1
Uqcrq	0.0714648261403037	0.189926386630449	0.652	0.501	1
Gnb2l1	0.0717140576009326	0.231991814166395	0.573	0.434	1
Hnrnpu	0.0723658468541017	0.313231151516003	0.461	0.339	1
Cuedc2	0.0731644160812723	0.174004879232184	0.292	0.196	1
Tomm7	0.0733980370353113	0.260916128057395	0.652	0.537	1
Ctsb	0.0734519755769019	-0.620011869423755	0.461	0.491	1
Ccdc12	0.0740627598230183	-0.539790682014109	0.292	0.354	1
Ndufs8	0.0742627179031353	0.382804622148294	0.393	0.267	1
Ube2n	0.0745662642246058	0.338343072540919	0.348	0.242	1
Tmem205	0.0759013587931144	0.182395802027186	0.258	0.175	1
Eif2s2	0.0759713848122104	0.241168012222307	0.461	0.349	1
Asah1	0.0762926047865252	-0.709560602551848	0.18	0.254	1
Tmem123	0.0766767309215152	-0.768072922045663	0.337	0.371	1
Wbp2	0.0772909527929712	0.109657195543956	0.258	0.169	1
Sparcl1	0.0779443141292315	-0.327763872658005	0.899	0.869	1
Rps14	0.0779952289157779	-0.174130478469456	0.966	0.98	1
Sdf4	0.0781898900855107	-0.666387655790762	0.236	0.315	1
Gm6133	0.0788794958758649	0.118898132141508	0.427	0.286	1
Cldnd1	0.0791344173073565	0.298771653293925	0.303	0.2	1
Ncor1	0.0799777583357275	0.276826580781339	0.371	0.266	1
Jun	0.081972993019688	-0.60330391877113	0.404	0.451	1
Ptp4a2	0.0827501358156746	0.290616729174	0.303	0.213	1
Kif5b	0.0834341809995822	0.297397991701911	0.461	0.345	1
Rpl13-ps3	0.0835320457193191	0.189239785785188	0.438	0.308	1
Rpl8	0.0845674010354755	0.16642183330658	0.91	0.878	1
Ddx5	0.0860307234827474	-0.301290088126605	0.854	0.815	1
Atp5j	0.0861331602946933	-0.252174267637666	0.876	0.821	1
Ube2s	0.086364774104793	0.404549578790828	0.337	0.258	1
Rcn2	0.0877319100869169	0.147627934395037	0.348	0.242	1
Eif4g2	0.0878595028115687	0.159626613795984	0.494	0.364	1
Csnk2a1	0.0889972789859416	0.142250722291038	0.303	0.204	1
Ap2m1	0.0894870845980416	0.315292514371454	0.539	0.413	1
Arid5b	0.0898883336404754	-0.668817713589499	0.303	0.364	1
Hnrnph2	0.0903063875465654	0.290465066133624	0.281	0.19	1
Sptssa	0.0922705247615571	0.414422538314767	0.461	0.35	1
Rpl10a	0.0930586111135329	0.177943322191847	0.798	0.662	1
Nfia	0.0932120634121443	0.386174086943419	0.258	0.181	1
Bri3	0.0933875460093229	0.294894017776867	0.528	0.403	1
Cbx3	0.0948635100046982	0.14374932391762	0.281	0.193	1
Eva1b	0.095249832003509	-0.659779299903375	0.326	0.363	1
Rps17	0.0953133840202657	0.116514209446453	0.899	0.831	1
Ost4	0.0960894725533641	0.119438849737843	0.618	0.451	1
Pgam1	0.0972007379334323	0.263575684357334	0.27	0.189	1
Zfp36l1	0.097410319860836	-0.580721121638388	0.427	0.454	1
Mier1	0.0977333661149123	0.1494190355174	0.258	0.178	1
Col4a2	0.0986717988622227	-0.788453969584775	0.315	0.359	1
Degs1	0.0994074223880626	-0.897267897887923	0.202	0.256	1
Fam104a	0.100383668907768	0.30365270652839	0.258	0.182	1
Rpl9-ps6	0.100815336822483	0.20742942992347	0.753	0.609	1
Marcks	0.101655412595588	-0.754340263246994	0.258	0.312	1
Rps27l	0.101979351455803	0.130593409144578	0.629	0.466	1
Gm10250	0.102048094235481	0.414733162007641	0.27	0.183	1
Uqcc3	0.102462514307721	-0.899091302758638	0.213	0.262	1
Rbbp4	0.102586995839278	0.19718542246473	0.27	0.186	1
Cdc26	0.10259378505843	0.175416398268975	0.258	0.177	1
Rpl5	0.102790405422427	0.101001241726326	0.663	0.509	1
Gnb2	0.102876637277669	-0.362896512967931	0.708	0.693	1
H2afj	0.104522039325936	0.268413516059094	0.258	0.171	1
Nme1	0.10479521812294	0.225873189728795	0.27	0.182	1
Fermt2	0.104881140742637	0.440125736909952	0.528	0.415	1
Smagp	0.106313039558135	-0.792785935829626	0.247	0.298	1
Bnip3l	0.107336482938325	-0.603770065795102	0.449	0.461	1
Pnn	0.107835325473128	0.269536738546959	0.303	0.216	1
Tonsl	0.108066428601139	0.136877417495572	0.449	0.328	1
Lamp2	0.108388391708622	-0.790951884941239	0.258	0.298	1
Phb2	0.108590814877335	0.246700221293571	0.315	0.224	1
Rap1b	0.108635372478013	-0.582738566884189	0.404	0.425	1
Ntan1	0.108668172275982	0.181768936287708	0.281	0.198	1
Gm9493	0.109560755802605	0.136031680671143	0.775	0.635	1
Rbm7	0.109739448884034	0.450440915740539	0.337	0.243	1
Psmc2	0.109871217676194	0.248003095815875	0.303	0.219	1
Nap1l4	0.109984944754506	0.199135275430557	0.27	0.188	1
Gm6483	0.110003048360201	0.170681278151842	0.258	0.175	1
Rpl13a	0.110212254577676	0.122019597697347	0.944	0.946	1
Atp5j2	0.110624634081322	0.260015100964346	0.742	0.632	1
Ppig	0.112359148775552	0.210402583997593	0.258	0.179	1
2004-09-01	0.113403805867435	0.355785025853811	0.708	0.554	1
Hmgb2	0.113421315560055	0.120271865463207	0.36	0.251	1
Rps10	0.11445257887792	0.166126998840068	0.753	0.655	1
Cox5b	0.114526822518142	0.188157296416417	0.663	0.551	1
Clk1	0.115055453341823	0.435719506413115	0.27	0.198	1
Msn	0.116320892478256	-0.408915147598836	0.539	0.57	1
Sdhb	0.117079191689138	0.263565551362385	0.404	0.304	1
Rpl24	0.117829273271881	0.127100436170772	0.865	0.846	1
Ube2r2	0.117875709736232	0.19360881018598	0.258	0.181	1
Sec11a	0.118394672916834	0.180099989774388	0.292	0.207	1
Rps25	0.118488949707701	0.128382542330631	0.888	0.811	1
Selm	0.118637588444158	0.265441719782448	0.607	0.489	1
Wasf2	0.119224333996089	-0.706748384807157	0.382	0.402	1
Cox17	0.120232054670428	0.102647124705857	0.517	0.389	1
Tshz2	0.120373962668089	-0.47146042869378	0.247	0.312	1
Nfe2l2	0.123347555197423	-0.676347856677377	0.258	0.311	1
Atp5e	0.125582971740792	0.306131719159874	0.618	0.512	1
Rhoa	0.127249469608811	-0.324769454111893	0.708	0.665	1
Ppp1r11	0.127894554339848	-0.692387119915393	0.213	0.264	1
Zbtb7a	0.129719265077972	0.217368270490697	0.27	0.193	1
Rpl9	0.130591856918172	0.129438030050979	0.944	0.905	1
Psma2	0.131187555051194	0.177841980353961	0.461	0.352	1
Lgals3bp	0.131338618808968	-0.985613822794368	0.213	0.253	1
Cd47	0.132783311584521	-0.514775412584452	0.438	0.458	1
Glud1	0.134196469191748	0.253503670674145	0.27	0.195	1
Frg1	0.134739456235088	0.547859431164563	0.27	0.188	1
Fam101b	0.134920464243285	-0.486932083654195	0.416	0.46	1
Rplp1	0.135052978543316	-0.179527100665003	0.921	0.883	1
Snrpb	0.135131800665738	0.173436061195542	0.573	0.489	1
Dad1	0.135189965726826	0.182409281654685	0.562	0.455	1
2015-09-01	0.135648814333298	0.139953358159591	0.843	0.695	1
Malat1	0.135695879989151	0.27973907050548	0.955	0.981	1
Cox4i1	0.137451387075708	0.142876354633974	0.876	0.832	1
Mndal	0.138925322420097	-0.681175060134232	0.427	0.424	1
Dynll1	0.140721450765227	0.178486152698457	0.91	0.769	1
D8Ertd738e	0.141330332528368	0.142235670125388	0.607	0.485	1
Tm9sf3	0.141452533294578	0.233253159200374	0.315	0.23	1
Ahnak	0.142221386092553	0.154733721948204	0.472	0.375	1
Eef1g	0.142648345307575	0.190668119900886	0.64	0.534	1
Capns1	0.144064682554355	0.105589602019006	0.685	0.578	1
Srrm2	0.145128000928233	0.1780713712281	0.494	0.381	1
Krit1	0.146951561712085	0.197354727839301	0.258	0.178	1
Psmc5	0.147019029528921	0.415625380253275	0.281	0.2	1
Zfand5	0.147102701027993	-0.765248905990455	0.225	0.271	1
Calu	0.147687025166118	0.381475849765644	0.258	0.187	1
Gbp2	0.147987334429253	-0.868694645621493	0.225	0.265	1
Cyba	0.149209629711557	-0.56706435271702	0.494	0.483	1
Mvp	0.150065848796236	0.305153338278908	0.258	0.19	1
Ppdpf	0.150368544674887	0.236256217574616	0.292	0.215	1
Unc45b	0.150782988969419	-0.462135044240355	0.416	0.441	1
Rps4x	0.152064744591941	0.14459482560922	0.888	0.873	1
Ier3ip1	0.152117668358784	-0.453502364170155	0.27	0.326	1
Lamtor5	0.153188362535101	-0.702193933011865	0.315	0.339	1
Psmb1	0.153279879682759	-0.456183350445299	0.472	0.498	1
Atp5g1	0.154390242204452	0.173792218360858	0.449	0.349	1
Lrrc8a	0.154394842117058	-0.833452241701565	0.213	0.265	1
Npdc1	0.154774897792786	-0.628551927292762	0.213	0.26	1
Rhoc	0.154986920810067	-0.701753945353555	0.449	0.444	1
Syne2	0.156555562989429	0.284428393686745	0.27	0.203	1
2002-03-01	0.156903698432983	-0.718730551454302	0.213	0.267	1
Chchd1	0.15829094281961	0.299967983325184	0.258	0.188	1
Rtn3	0.158667749628879	-0.742803667164767	0.292	0.325	1
Sfpq	0.158935134682928	0.259139011213476	0.348	0.258	1
Rbp7	0.159328120350581	-0.687189416448683	0.472	0.497	1
Cltb	0.160074998869619	-0.498848754718664	0.449	0.459	1
Cox7a2l	0.160494782668722	0.201905659512835	0.652	0.548	1
Serpinb6a	0.164104313020815	-0.702032565613398	0.281	0.311	1
Tgm2	0.166051179399766	-0.757008906250795	0.27	0.309	1
Mapk3	0.16698116605542	-0.399011497278034	0.551	0.544	1
Ndufb8	0.168676645532325	0.312664356596424	0.551	0.432	1
Cfl1	0.169242359843927	-0.203341013477801	0.865	0.824	1
Ssr2	0.17066949936988	0.14315548640239	0.36	0.258	1
Pnrc2	0.171341268676884	0.225898653845655	0.281	0.2	1
Tceb1	0.172113057482935	0.331468749213634	0.337	0.264	1
Sox17	0.172746282167803	0.102067781079424	0.382	0.291	1
Scand1	0.173222931833382	0.282459211332099	0.27	0.198	1
Snrnp27	0.173496625803485	0.307418891006933	0.36	0.267	1
Rpl27a	0.177553307819009	-0.20963415241008	0.888	0.885	1
Atp6v0e	0.178370291625397	-0.672373029201309	0.472	0.432	1
Vgll4	0.179533885631979	-0.784088654966568	0.225	0.266	1
Nhp2l1	0.180054007284399	0.122975478615928	0.438	0.335	1
Pdcl3	0.180200279041035	0.136294124806727	0.326	0.248	1
H3f3a	0.180271927582312	0.185502508543006	0.865	0.723	1
Zfp207	0.180286329784557	0.114124595380587	0.303	0.224	1
Rps11	0.181038522993317	-0.124536237124068	0.854	0.896	1
Coa3	0.181223099044391	0.100833329462246	0.348	0.261	1
Pdcd10	0.181399792489158	0.132313684014032	0.371	0.279	1
Actr3	0.183939642330451	0.257081541850323	0.382	0.302	1
Sirt2	0.186057837581255	0.270462362183347	0.258	0.187	1
Sri	0.186100203923834	0.20672950481064	0.607	0.477	1
Tpt1	0.190234150101544	0.10805737777389	0.865	0.88	1
Psme2	0.190598796160846	-0.370364826828273	0.449	0.465	1
Ubl5	0.190629274946457	-0.415659748754774	0.506	0.486	1
Psenen	0.191197377776555	0.142762567818215	0.427	0.326	1
Tax1bp3	0.191964521606658	-0.545991344913914	0.315	0.339	1
Clec14a	0.194982504866525	-0.455966127040106	0.348	0.391	1
Srrm1	0.196279848702007	-0.132112434536164	0.337	0.239	1
Gpx1	0.197499743520614	0.261660211229951	0.483	0.39	1
Tbcb	0.198352784852287	0.255777093924711	0.258	0.198	1
Ddrgk1	0.198994566380342	-0.731977545372602	0.27	0.293	1
Rpl23	0.200263567563527	0.124988817558644	0.933	0.843	1
Mxd4	0.200425474007008	-0.73484950305468	0.303	0.326	1
Dync1i2	0.201585674949263	0.107137653852194	0.348	0.267	1
Plscr2	0.203075258359566	-0.633022948129553	0.315	0.346	1
Rps7	0.203697360235663	0.117067085176018	0.888	0.844	1
Gm10709	0.20460815973874	-0.28627068400582	0.742	0.722	1
Ablim1	0.206881294210762	-0.732438156591896	0.247	0.277	1
Snrpe	0.20738947712313	-0.36093974505207	0.225	0.266	1
Tmpo	0.207722387655775	0.119506593789511	0.27	0.202	1
Tmsb10	0.208227102684295	-0.598676584823043	0.742	0.669	1
Hmg20b	0.209129142539817	-0.690089365456323	0.258	0.293	1
Rps9	0.210943328731907	0.107378998924544	0.921	0.87	1
Wdr83os	0.216169096588919	0.146072599019996	0.258	0.189	1
Ssb	0.218858675512954	0.106768262135562	0.382	0.298	1
Arhgef1	0.220213911637525	-0.817247937594811	0.247	0.268	1
Rtp4	0.222146245813429	-0.788487177834328	0.258	0.289	1
Psmc1	0.223441979724821	0.128471037525466	0.371	0.272	1
Top1	0.223610867227166	0.132042375601696	0.258	0.187	1
Smdt1	0.224457637586247	-0.405124057592749	0.427	0.438	1
Serf2	0.224654100955625	-0.155027070094907	0.787	0.764	1
Ifi35	0.226142551774642	-0.955620314403078	0.247	0.268	1
Grn	0.226431382102288	-0.430393997241829	0.315	0.342	1
Cr1l	0.229212483115162	-0.769492644094746	0.36	0.355	1
Srp9	0.229588643165871	0.272346299538101	0.348	0.28	1
Ndel1	0.230174917247141	-0.742459102177378	0.303	0.324	1
Gm8730	0.235381667703187	0.145712504249662	0.562	0.451	1
Eif3k	0.239596775063159	0.213065771524154	0.539	0.435	1
Tsc22d3	0.240034709450088	0.215038791716599	0.292	0.229	1
Ppp1ca	0.24329123369401	-0.366041826559188	0.494	0.493	1
2810428I15Rik	0.245629919051739	0.123878486237315	0.27	0.207	1
Ifi203	0.246239793532728	-0.751575586767252	0.393	0.383	1
Myo10	0.247052935121623	-0.136446236101025	0.326	0.244	1
Aurkaip1	0.248708743047961	0.119648774355965	0.303	0.229	1
Psme1	0.250819541079069	-0.563559076547511	0.427	0.433	1
Arglu1	0.252069342794418	-0.586203586369276	0.292	0.316	1
Anapc11	0.253381774837933	0.362443239389508	0.449	0.354	1
Son	0.253845145418463	0.166140740802788	0.663	0.566	1
Junb	0.256236464782638	-0.2878282183069	0.315	0.366	1
Lamp1	0.25694900896077	-0.262160060198639	0.764	0.681	1
Cd151	0.25738480540943	-0.363292404749595	0.517	0.531	1
Xaf1	0.259514325112268	-0.54961079927099	0.292	0.315	1
Slc3a2	0.262181997552392	-0.497099388825976	0.258	0.291	1
Psma3	0.263445986434293	0.132924442708569	0.562	0.459	1
Grpel1	0.264429646369547	0.108828973152478	0.258	0.195	1
Map7d1	0.264854998985167	-0.514277457958515	0.236	0.272	1
Gm11808	0.265766632319988	0.22033836454451	0.64	0.537	1
Arl6ip5	0.267051319585501	-0.471055120898235	0.438	0.424	1
Igfbp7	0.268509274456676	-0.190324121004199	0.978	0.92	1
Sqstm1	0.271893411011707	0.141483521220147	0.348	0.261	1
Plcb4	0.274349319872226	-0.675677565633243	0.27	0.289	1
Gm10076	0.276562553999589	0.150109114885483	0.663	0.565	1
Mtdh	0.278566453504408	-0.594900016005975	0.348	0.361	1
Atxn7l3b	0.278850721050432	0.102182150509636	0.371	0.304	1
Gltscr2	0.279124580653816	-0.135701162057036	0.618	0.564	1
Cst3	0.282056405405619	-0.185800013240348	0.978	0.946	1
Rpl18a	0.282207732117893	-0.130825163953784	0.966	0.972	1
Metap2	0.282870918465094	0.355145624700436	0.315	0.249	1
Plscr1	0.292178520427924	-0.627374535220113	0.213	0.252	1
Map1lc3b	0.294206020491488	0.155204252723243	0.64	0.553	1
Polr2m	0.294484572902387	0.169309679783843	0.393	0.316	1
Socs2	0.300831237805676	-0.891165432041719	0.27	0.277	1
Tomm22	0.301921554938737	0.253502360881914	0.326	0.263	1
Taldo1	0.303478172856926	0.301889812894072	0.382	0.314	1
Rpl19	0.303612051684713	0.12903288570322	0.91	0.881	1
Ssu72	0.306725727693685	-0.51055965497042	0.303	0.319	1
Arpc2	0.309169351894682	-0.174767357030484	0.629	0.643	1
Ubb	0.317156214768895	0.101461498452637	0.989	0.991	1
Snrpd2	0.319411685433229	0.132943648232905	0.393	0.318	1
Rab7	0.323354174357037	-0.558472642308686	0.416	0.389	1
Slc6a6	0.325410512077958	-0.447325967320023	0.483	0.487	1
Tbrg1	0.326961526772889	-0.548487232751779	0.236	0.27	1
Nol7	0.326971751899503	-0.118986764043894	0.371	0.29	1
Srsf11	0.334442981414218	-0.156115105681974	0.326	0.25	1
Bsg	0.339418238356149	-0.326787791227016	0.708	0.697	1
Psmb7	0.342858837894735	-0.127412124380333	0.303	0.23	1
Prdx4	0.343107515190665	-0.163183577017966	0.326	0.239	1
Rps26	0.346114132723755	-0.243173774040367	0.742	0.7	1
Hist1h2bc	0.347778054879715	-0.570657166829811	0.371	0.363	1
Lrrc8c	0.347865745256577	-0.635812343275505	0.225	0.25	1
Aamp	0.349429095598086	0.174467866773226	0.27	0.216	1
Rpl27-ps3	0.354720551025005	-0.390860221014084	0.461	0.449	1
BC031181	0.355041112238617	0.319290550657774	0.326	0.262	1
Scp2	0.360764246021983	-0.340198078300662	0.315	0.331	1
Rabac1	0.361323144992527	0.105369418780209	0.775	0.625	1
Rbm39	0.364762725390512	-0.165859540694281	0.73	0.745	1
Rpl18	0.365598184463999	-0.198059470622216	0.888	0.827	1
Capn2	0.366347158820663	-0.500522795619994	0.281	0.3	1
Ndufc2	0.36934479277473	-0.351728399118931	0.472	0.462	1
Serinc1	0.374695125016911	-0.449113126775482	0.438	0.417	1
Reep5	0.374814191159981	-0.407685092843325	0.281	0.306	1
Rer1	0.377603201954636	-0.29819657009533	0.281	0.313	1
Tspan4	0.388539525430253	-0.637901905662931	0.326	0.325	1
Ralbp1	0.389617040625707	-0.403823504378348	0.315	0.323	1
Impdh2	0.39195913847466	-0.125686906058455	0.258	0.2	1
Rpl11	0.394015934461011	-0.140622909441895	0.888	0.865	1
Canx	0.397744469643435	0.106710701321854	0.303	0.243	1
Pafah1b1	0.398630758873018	-0.280998234808732	0.258	0.195	1
Rps20	0.399986218678533	-0.186993668471877	0.809	0.809	1
Brk1	0.402954134165992	-0.509001376713971	0.315	0.325	1
Hnrnpc	0.409297173431666	-0.200835239274479	0.326	0.249	1
Chmp2a	0.411066963597363	-0.304621616750692	0.494	0.482	1
Cox5a	0.41139365071752	-0.442131207769784	0.483	0.44	1
Krtcap2	0.417866154607501	-0.374700084533097	0.472	0.449	1
Eif3e	0.426314398213461	-0.368734434329181	0.449	0.421	1
Cd59a	0.432007674449312	-0.459039214870991	0.303	0.308	1
Arhgdia	0.434820936741675	-0.210553877350048	0.562	0.555	1
Tpr	0.435334553370867	-0.745004390070029	0.281	0.28	1
Erp29	0.436883258364838	-0.11279705422654	0.258	0.201	1
Puf60	0.439423981936092	-0.547134305726618	0.315	0.309	1
Tmem256	0.44083184840695	-0.383412696127479	0.438	0.412	1
Ndufb11	0.445068905195008	-0.140297464485646	0.528	0.41	1
Tpm3	0.446372312130276	-0.155000738265819	0.562	0.558	1
Hmgb1	0.447238577085183	0.107755055779932	0.933	0.825	1
Arpp19	0.450069314435337	-0.126463498657405	0.483	0.38	1
Cxx1a	0.461106727641337	-0.334755726436748	0.337	0.347	1
Snrpc	0.461480376896669	-0.160803038785989	0.281	0.221	1
Tomm20	0.465427220611504	-0.505086559549946	0.337	0.332	1
Kcna5	0.471384071437557	-0.646864726797286	0.27	0.268	1
Stx12	0.472764415109366	-0.528822191865811	0.315	0.309	1
Morf4l1	0.473171634334337	-0.176637931420797	0.73	0.691	1
Mrps33	0.47410941397874	-0.185288054369617	0.236	0.256	1
8430408G22Rik	0.483171038473844	-0.285220164874127	0.404	0.426	1
0610012G03Rik	0.488924455359343	0.284175757882735	0.258	0.224	1
Rpl27	0.490649432346853	-0.11623712412481	0.775	0.739	1
Rbm42	0.491594107441776	0.377411634053998	0.303	0.253	1
Sugt1	0.495446093993005	-0.160546064226901	0.258	0.207	1
Abhd17a	0.498816969797639	-0.375095215496128	0.258	0.269	1
Mrps24	0.502478908519957	-0.179727416917167	0.371	0.293	1
Luzp1	0.504209172820672	-0.213632393021161	0.326	0.264	1
Ywhah	0.506086886033778	-0.339229328092143	0.461	0.456	1
Ccnd3	0.507752643107364	-0.432234102598955	0.258	0.269	1
Plin2	0.510335721843618	-0.571972281454225	0.247	0.255	1
Rbm25	0.510834466561759	-0.539908733096399	0.258	0.266	1
Ndufs4	0.510998647933278	-0.247973463872617	0.281	0.225	1
Saraf	0.514031404951034	-0.476293908381377	0.371	0.361	1
Rpn2	0.51421591508258	-0.105891618800491	0.461	0.375	1
Sub1	0.514234868136462	-0.129416152580194	0.551	0.44	1
Rab11a	0.514871642528233	-0.23035823620091	0.506	0.515	1
Vps29	0.515871745820999	-0.497192419606232	0.27	0.272	1
U2af1	0.516763000546789	-0.155542357920862	0.315	0.259	1
Lrrc58	0.518682513513585	-0.240291288566639	0.483	0.465	1
Mrpl52	0.518728991716589	-0.195622993440988	0.315	0.25	1
Fez2	0.521093696515493	-0.330318801142349	0.404	0.399	1
Klf7	0.522416904735306	-0.360087999088757	0.36	0.353	1
Arpc1a	0.52302651168624	-0.425745091499481	0.315	0.312	1
Osbpl9	0.525375824150515	-0.687341925826299	0.281	0.267	1
Ccnd1	0.525893046675224	-0.230681167956849	0.337	0.268	1
Calr	0.530339536918378	-0.360021148171765	0.416	0.412	1
Dazap2	0.531894178897726	-0.406394824077455	0.427	0.402	1
Bcas2	0.535957544239627	-0.258551396775265	0.258	0.205	1
S100a1	0.536836610372299	-0.127961680048532	0.427	0.384	1
Dhrs7	0.539236193241814	-0.183783399800837	0.326	0.259	1
Sf3b1	0.539414764367772	-0.137184428231307	0.393	0.311	1
Maf1	0.544772679737471	-0.654269036552131	0.258	0.251	1
Arpc5	0.547386224679611	-0.215579076784122	0.461	0.449	1
Pfdn5	0.549049071309241	-0.112498683651222	0.753	0.691	1
1810037I17Rik	0.551975605183556	-0.148156256899275	0.449	0.439	1
Gm2000	0.555544940350393	-0.137659077041785	0.764	0.743	1
Uqcc2	0.555741618433632	-0.190707943263637	0.337	0.266	1
Rpl6l	0.556097259238867	-0.242059588217003	0.449	0.423	1
Zfp706	0.55939599671864	-0.483507706704499	0.337	0.313	1
Pttg1ip	0.562557266559495	-0.424778786284581	0.303	0.298	1
Cct4	0.564130301804986	0.163426630915557	0.337	0.289	1
Tmod3	0.565213510011193	-0.156100925070422	0.337	0.349	1
Eef1d	0.576831519495154	0.166273175800776	0.449	0.377	1
Dctn3	0.576839224567994	-0.298936017918266	0.281	0.291	1
Eif5	0.578974240178657	0.279437168602333	0.292	0.256	1
Snx17	0.58925048667181	-0.218349468626373	0.281	0.227	1
Wnk1	0.59091906647358	-0.17539753862158	0.303	0.254	1
Tuba1a	0.593542150280485	-0.312111836644073	0.685	0.59	1
Rpl15	0.596481559003747	-0.152037205834097	0.809	0.734	1
Podxl	0.602291320851863	-0.249827494855504	0.348	0.334	1
Psmc4	0.602522350226222	-0.209183058251114	0.27	0.218	1
Meox2	0.615476856984708	-0.494432506402332	0.315	0.305	1
Fubp1	0.619333623713801	-0.184178662503998	0.303	0.252	1
Tpm4	0.627318776991093	-0.15457249642597	0.708	0.693	1
Csnk2b	0.631113808796003	-0.325973208452718	0.281	0.223	1
Ece1	0.647313059434258	-0.10013144702865	0.281	0.25	1
Rab6a	0.64795970968574	-0.342949765891959	0.348	0.329	1
Rsu1	0.656241524003566	-0.175069509718785	0.483	0.463	1
Smim10l1	0.657872437745592	-0.239722441157792	0.337	0.276	1
Grcc10	0.659148237705924	-0.137854754933504	0.337	0.282	1
Ndufa3	0.661720463680369	-0.193013138367824	0.573	0.513	1
Fam195b	0.663547045709085	-0.277076520406763	0.258	0.214	1
Rpl35	0.669527563651763	-0.116268498846987	0.865	0.86	1
Nisch	0.670614250894536	-0.356613744309572	0.348	0.276	1
Rhob	0.674274390551092	-0.212622041954099	0.371	0.363	1
Bag5	0.677691969738471	-0.284617206637128	0.27	0.267	1
Rgs3	0.681161539952713	-0.361452722531435	0.258	0.255	1
Atp1a1	0.684198814641766	-0.231869278386972	0.258	0.214	1
Pdia3	0.686835400049042	-0.184352851185841	0.618	0.541	1
Rpl22	0.687677294561004	-0.17121995164031	0.674	0.58	1
Fam96b	0.687932348732483	-0.10792988969431	0.27	0.231	1
Ilk	0.688046840354205	-0.462093770185658	0.36	0.329	1
Tspo	0.688815010262667	-0.111920632353653	0.539	0.526	1
Cript	0.692457975383365	-0.1429745950781	0.281	0.235	1
Capza2	0.692604130679543	-0.272744464613265	0.517	0.455	1
Vasp	0.692805651759456	-0.118210115656212	0.393	0.327	1
Rrbp1	0.693883250316494	-0.34195380050263	0.292	0.287	1
Ier5	0.694290536978558	-0.480723408540192	0.382	0.34	1
Atraid	0.69445521894713	-0.501438010584113	0.393	0.349	1
Rps18-ps3	0.694780016220698	-0.36920929424427	0.348	0.321	1
Arf4	0.700320451842757	-0.168260535147422	0.36	0.3	1
Timm13	0.705201335385506	-0.141076877176185	0.315	0.276	1
Apbb2	0.706204556337084	-0.429700463754713	0.337	0.318	1
Vim	0.713857542949914	-0.403657189614372	0.629	0.566	1
Rab2a	0.716939911669694	-0.137805064678308	0.506	0.47	1
Atrx	0.724641107577012	-0.206833817255102	0.348	0.3	1
Klf13	0.732540319976775	-0.200557871571991	0.438	0.432	1
Spcs1	0.737706555607817	-0.296182632625795	0.438	0.395	1
Hprt	0.743137079490084	-0.248089302668155	0.27	0.268	1
2310036O22Rik	0.743671433090177	-0.284442821645804	0.326	0.304	1
Rps12-ps3	0.747521021075398	-0.140124845272455	0.562	0.49	1
Eif4h	0.753132593298831	-0.267838179304039	0.258	0.26	1
Emc7	0.757107559293125	-0.416432130502167	0.303	0.288	1
Hint1	0.757383432097525	-0.118181661599709	0.573	0.552	1
Tagln2	0.758828578665341	-0.187310972054946	0.607	0.54	1
Ubald2	0.762336280268264	-0.307232246534352	0.326	0.319	1
Fkbp3	0.763525999620862	-0.409278821847151	0.292	0.272	1
Clta	0.763990835629288	-0.228093967281691	0.404	0.384	1
Hnrnpm	0.770446463756239	-0.109892457563268	0.303	0.292	1
H2afv	0.771178595775868	-0.421311828368528	0.36	0.325	1
Emc10	0.776831678928276	-0.464625656611923	0.303	0.275	1
Tmbim4	0.778396286229785	-0.422036885770562	0.315	0.29	1
Tap2	0.778848161450219	-0.27720696317292	0.348	0.333	1
Tnfrsf1a	0.780138836509795	-0.164813933824992	0.36	0.357	1
Tmem234	0.780321728986348	-0.27648255432671	0.427	0.364	1
Isg15	0.790911705589997	-0.47338260373023	0.27	0.237	1
Ypel3	0.799295758274596	-0.315896447227115	0.573	0.499	1
Ctnnb1	0.79961681529262	-0.160019433676703	0.629	0.531	1
Ifi27	0.801666455519644	-0.272012857821213	0.494	0.445	1
Rab1a	0.80173714276714	-0.390226137616596	0.393	0.341	1
Dctn2	0.803475154952264	-0.177920550032332	0.258	0.225	1
Srsf5	0.807887166900927	-0.208658646177531	0.562	0.494	1
Stmn1	0.812598857152411	-0.480906202234155	0.27	0.255	1
Git2	0.813877068255189	-0.417511894736613	0.258	0.22	1
Tprgl	0.814813411566843	-0.148511869081966	0.652	0.556	1
Higd2a	0.818240710721086	-0.371875378887529	0.393	0.346	1
Snrpd3	0.818880058620121	-0.297836183170584	0.258	0.217	1
Txn1	0.819630130710799	-0.124620981470698	0.551	0.483	1
Lman2	0.824204154510689	-0.229586813390709	0.258	0.233	1
Cdc37	0.82701865298444	-0.152106037070943	0.382	0.338	1
Rcsd1	0.829353530251272	-0.459148286694104	0.258	0.219	1
Polr2f	0.831661197544853	-0.298179535129778	0.258	0.248	1
Actb	0.83698386195864	-0.131821181919578	0.989	0.928	1
Rwdd1	0.837275206002386	-0.403908650442096	0.281	0.258	1
Ctsd	0.839749750823074	-0.214054724053577	0.427	0.363	1
Cwc15	0.840274927875937	-0.199810398368544	0.258	0.253	1
Txndc17	0.84431961983277	-0.345901574903503	0.337	0.287	1
2002-03-01	0.847376935218852	-0.506760118986548	0.337	0.298	1
Tram1	0.847844036350909	-0.239293595600509	0.258	0.251	1
Ggta1	0.850533968267073	-0.563243989242139	0.258	0.235	1
Serpinh1	0.862273005384403	-0.144955658849134	0.663	0.577	1
Paip2	0.871533814723067	-0.325594150699464	0.416	0.369	1
Wdr89	0.877133046618513	-0.130327827153534	0.719	0.658	1
Rdx	0.88085330930978	-0.240082883925852	0.404	0.369	1
Vamp5	0.883540933677626	-0.361999172952297	0.281	0.264	1
Nono	0.885112336078719	-0.19691902548785	0.258	0.235	1
Gpx4	0.885583030722976	-0.132105166088406	0.82	0.729	1
Vdac3	0.88738037672598	-0.20590700450686	0.371	0.322	1
Mapre1	0.887837313657021	-0.131223707210473	0.326	0.291	1
Lysmd2	0.89057660693768	-0.26357620006069	0.258	0.252	1
Psmb2	0.89085619450121	-0.225445095320625	0.472	0.405	1
Dpm3	0.894857852264814	-0.368087997807874	0.416	0.339	1
Rnaset2a	0.895320997215146	-0.378744653782155	0.27	0.232	1
Abhd16a	0.898221599183709	-0.438575374953945	0.258	0.224	1
2700060E02Rik	0.899830575620459	-0.280760846454292	0.416	0.348	1
Tmed2	0.900289803054149	-0.134737851260071	0.596	0.506	1
Mbnl2	0.902774401162183	0.158610790036966	0.337	0.317	1
Selk	0.903872801906877	-0.110912263702831	0.775	0.666	1
Rsrc2	0.910194959965213	-0.245603029079409	0.27	0.259	1
Rbm8a	0.911278390061867	-0.265668972474771	0.382	0.342	1
Rnf187	0.911457474365035	-0.177580645633381	0.36	0.313	1
Jund	0.921826115881997	-0.404802601753417	0.562	0.483	1
Vcp	0.922886454133077	-0.161828659390147	0.416	0.383	1
Fam32a	0.928903157326741	-0.442551737629226	0.292	0.253	1
Cwc22	0.928954109026701	-0.427385130867973	0.292	0.254	1
Gabarapl2	0.929488504958979	-0.201997805879018	0.562	0.485	1
4930523C07Rik	0.932015892213113	-0.32168560312095	0.416	0.364	1
Mrps21	0.935596689951013	-0.192673106307728	0.326	0.295	1
Polr2e	0.938631537641229	-0.441787947593184	0.393	0.324	1
Eif3f	0.940157410548067	-0.15929339237926	0.719	0.597	1
Pnkd	0.94411760604262	-0.129077048172943	0.371	0.314	1
Akap2	0.944996034720605	-0.565823942125718	0.315	0.264	1
Atp6v0b	0.947591437744461	-0.327101540161365	0.427	0.375	1
Foxp1	0.951422429246795	-0.369513109070153	0.315	0.268	1
Bcap31	0.957159013218089	-0.337456314074741	0.348	0.317	1
Uba52	0.957938489198877	-0.16005475556677	0.461	0.421	1
Sec62	0.962355175273512	-0.111582268618626	0.618	0.541	1
Srsf2	0.966752965199251	-0.103558288361404	0.461	0.389	1
Rps26-ps1	0.967148037650228	-0.292246470526618	0.258	0.234	1
Ccser2	0.973219748154175	-0.143241519499757	0.258	0.237	1
Mtch1	0.973402780100953	-0.252548587565634	0.258	0.244	1
Bub3	0.974280640524403	-0.15606532180078	0.27	0.255	1
Gm42418	0.975810521668813	-0.109243592487572	0.629	0.572	1
Snrpg	0.976150063717267	-0.239738104976489	0.528	0.46	1
Ccnl2	0.977119742715637	-0.251510016123055	0.292	0.265	1
Pabpc1	0.978545576544403	-0.200021955726152	0.438	0.386	1
Shfm1	0.985366484902954	-0.128452561245305	0.719	0.658	1
Ubl3	0.986453810519105	-0.546233264004874	0.258	0.228	1
Tspan12	0.988579881120256	-0.322642293182897	0.36	0.313	1
Gemin7	0.991646244740015	-0.289738065130719	0.281	0.253	1
Arf6	0.993927936537146	-0.114759895924423	0.292	0.273	1
Psmb3	0.994544445156112	-0.110430893886027	0.494	0.437	1

## Sheet: Proliferating_cluster6.markers
	p_val	avg_log2FC	pct.1	pct.2	p_val_adj
Top2a	0	11.918740910229	0.833	0	0
Ccnb2	0	10.1669647360833	0.833	0.001	0
Kif22	0	10.9103079160331	0.667	0	0
Ckap2	0	10.8293133239156	0.667	0	0
Birc5	0	11.0969380028295	0.667	0	0
Prc1	0	9.69219636742165	0.667	0.001	0
Ube2c	0	12.8262666269201	0.5	0	0
Arhgef39	0	12.9144121798009	0.5	0	0
Cep55	0	13.046006679725	0.5	0	0
Nek2	6.72284311882373e-301	11.782106878915	0.333	0	9.00659292628815e-297
Ccna2	6.72284311882373e-301	12.9030063073588	0.333	0	9.00659292628815e-297
Ncapg	6.72284311882373e-301	12.8144300420978	0.333	0	9.00659292628815e-297
Pbk	6.72284311882373e-301	12.5890812932019	0.333	0	9.00659292628815e-297
Diaph3	6.72284311882373e-301	12.3723960168406	0.333	0	9.00659292628815e-297
Hmmr	6.72284311882373e-301	13.0970145171327	0.333	0	9.00659292628815e-297
Ckap2l	4.58508180026772e-300	8.36069062786571	0.667	0.001	6.14263408781867e-296
Ccnb1	6.7861446288699e-271	10.1533137783078	0.5	0	9.091397959297e-267
Cenpm	1.84585450500686e-270	9.19591651584209	0.5	0	2.47289128035769e-266
Cenpk	1.30071379115819e-225	8.59754118406691	0.5	0.001	1.74256626601463e-221
Anln	3.64837505111379e-201	10.8083287543941	0.333	0	4.88772805597715e-197
Fam64a	3.64837505111379e-201	11.2787395361213	0.333	0	4.88772805597715e-197
Fam83d	4.55712596959404e-201	10.4745472322277	0.333	0	6.10518166146513e-197
Cdk1	4.82876709107298e-201	9.14523171504654	0.667	0.002	6.46909927191048e-197
Cdca8	1.4245022488965e-193	8.53172329177026	0.5	0.001	1.90840566284664e-189
Lockd	9.44656055662112e-172	8.80309435744476	0.833	0.004	1.26555571777053e-167
Nuf2	3.91466879987069e-151	9.68222429690418	0.333	0	5.24448179118677e-147
Tpx2	4.38038828920498e-151	9.03573501568465	0.5	0.001	5.86840619104792e-147
Gas2l3	5.46401639568039e-151	8.39569973593364	0.333	0	7.32014276529302e-147
Spc25	1.59082858293178e-123	8.1154541329058	0.5	0.002	2.1312330525537e-119
Cenpp	4.18782228524239e-121	8.68631812335207	0.333	0.001	5.61042551553923e-117
Mki67	4.78520892426671e-121	8.2840595025237	0.333	0.001	6.41074439584011e-117
Mxd3	5.46763525261466e-121	7.93712866924697	0.333	0.001	7.32499094792786e-117
Cks2	3.86058041379409e-115	7.54384503158818	0.667	0.004	5.17201958035995e-111
Cdca3	2.28596758286119e-101	9.1279062060498	0.333	0.001	3.06251077075913e-97
Cdkn3	3.19134809813331e-101	8.88369472200315	0.333	0.001	4.2754490470692e-97
Fam69b	4.4542345212298e-101	8.00098237509204	0.333	0.001	5.96733798809157e-97
Nusap1	2.1007662668516e-97	7.87413819563271	0.5	0.003	2.81439656770109e-93
Knstrn	9.33518201164409e-91	7.08210624409	0.5	0.003	1.25063433409996e-86
Bub1b	6.21359510443404e-87	8.10511521052504	0.333	0.001	8.32435336141029e-83
Cenpf	3.96155987712833e-85	6.66254809723797	0.5	0.003	5.30730176738882e-81
Tk1	3.26779440707314e-76	7.84944202270655	0.333	0.001	4.37786416715589e-72
Cenpw	3.71165165244422e-76	7.47006386504619	0.5	0.004	4.97249971877953e-72
Cdca2	5.38667219056365e-76	6.82099891845908	0.333	0.001	7.21652473369813e-72
Cks1b	2.91715782903689e-65	6.58107929662443	0.667	0.008	3.90811634356072e-61
Cdc20	7.17237360115343e-63	7.19219522171001	0.667	0.008	9.60882891346525e-59
Kif23	6.19010271839552e-61	6.46170928536322	0.333	0.002	8.29288061183448e-57
Tacc3	3.11031504915378e-59	6.07229355917683	0.5	0.005	4.16688907135131e-55
Hist1h2ae	1.81177819023027e-55	6.52686786064123	0.333	0.002	2.4272392414515e-51
Racgap1	8.71392012028147e-53	6.65704736049725	0.5	0.006	1.16740387851411e-48
Incenp	7.25384708568547e-51	4.87223957895858	0.667	0.01	9.71797894069283e-47
Gmfg	4.65170200469371e-44	5.60290845552113	0.5	0.007	6.23188517568817e-40
Pmf1	7.41180108193612e-41	5.1045843362019	0.667	0.013	9.92958990946982e-37
Kif20b	1.07671625672499e-38	7.13368834238819	0.333	0.003	1.44247676913447e-34
Rrm2	6.93036135451038e-37	5.15639606984739	0.5	0.008	9.28460510663756e-33
Trim59	1.93173815080947e-34	6.7599976134554	0.333	0.004	2.58794960063944e-30
Ndc80	2.90031790851997e-34	5.48604795187778	0.333	0.004	3.88555590204421e-30
Cenpa	5.75855444464864e-30	5.47133378060649	0.833	0.031	7.71473538949578e-26
Tubb6	4.90543009618481e-26	4.38566719986329	0.667	0.022	6.57180469985878e-22
Lmnb1	1.87909467160142e-24	4.86232391967144	0.667	0.023	2.51742313154442e-20
Cenpq	3.0792417914961e-23	5.68066869254472	0.333	0.006	4.12526022806733e-19
Hmgb3	3.26730958944424e-22	3.69673084937525	0.667	0.025	4.37721465697845e-18
Samd15	9.00976661446179e-21	4.73606181716804	0.333	0.007	1.20703843333945e-16
Nt5dc2	2.08130534959588e-20	5.58911942751176	0.333	0.007	2.7883247768536e-16
3010026O09Rik	2.99539062136968e-20	5.19235440979365	0.333	0.007	4.01292481544896e-16
Ptgr1	3.70816692271352e-20	4.6687690296246	0.333	0.007	4.9678312263593e-16
Tuba1c	6.68874662195434e-19	4.90688962805101	0.5	0.017	8.96091384943223e-15
Vma21-ps	2.02552967152731e-18	4.46835573225175	0.333	0.008	2.71360210094514e-14
Msh6	2.14431459571606e-17	4.26502083501937	0.333	0.008	2.8727382638808e-13
Nexn	3.17947358877899e-16	3.83778317793051	0.5	0.02	4.25954076688721e-12
Zmiz2	1.44285376736092e-14	3.57401548178874	0.5	0.022	1.93299119213342e-10
Hmgn2	2.05873121932659e-14	4.01355174781936	1	0.097	2.75808221453183e-10
Ccdc8	9.60173057553754e-14	4.43994037661843	0.333	0.011	1.28634384520476e-09
Tmem107	9.87984335486306e-14	3.93406888240287	0.333	0.011	1.323602614251e-09
Gm26782	1.53249661508439e-13	4.28041693835407	0.333	0.011	2.05308571522856e-09
Rcc1	2.64055618852346e-13	4.57293854289719	0.333	0.011	3.53755312576487e-09
Spc24	4.89027006030002e-13	4.48870525953561	0.333	0.011	6.55149479978394e-09
Dbf4	5.90158440262277e-13	3.83698276084636	0.333	0.011	7.90635262419373e-09
Prr3	6.18551385976579e-13	4.94867140341256	0.333	0.012	8.28673291792822e-09
Setd8	1.14402799422071e-12	4.73892323610821	0.333	0.012	1.53265430385748e-08
Lgals1	1.25427285307019e-12	4.55165178825169	0.833	0.079	1.68034934125814e-08
Gm10146	1.38283447722831e-12	3.55356774247916	0.5	0.026	1.85258334914277e-08
2700094K13Rik	1.67777539155313e-12	4.36198112547052	0.833	0.08	2.24771569206373e-08
Chka	1.89353598876548e-12	3.9909744284955	0.333	0.012	2.53677016414912e-08
Lmnb2	2.50002898372532e-12	4.33835043355951	0.333	0.012	3.34928882949681e-08
Pkmyt1	3.43061749461877e-12	4.62443824545008	0.333	0.012	4.59599825754077e-08
Saal1	3.85921233511839e-12	3.13781826956719	0.5	0.026	5.1701867653581e-08
Smc4	5.3884076097402e-12	4.19247968429275	0.667	0.051	7.21884967476894e-08
Cdkn2aipnl	6.02137610760983e-12	2.85029051572711	0.667	0.046	8.06683757136489e-08
Nradd	8.8813377775498e-12	3.71734876286033	0.333	0.013	1.18983282205835e-07
Metrn	9.21029237144621e-12	3.43348900041408	0.333	0.013	1.23390286900265e-07
Ccdc77	1.28168887323037e-11	3.96841302520302	0.333	0.013	1.71707858346673e-07
Tex30	2.04454958508284e-11	3.34079720931158	0.5	0.028	2.73908307913547e-07
Ripk3	2.26530059307175e-11	3.52466510633368	0.5	0.029	3.03482320453823e-07
Golt1b	2.29920827490339e-11	2.91949373177291	0.667	0.048	3.08024932588807e-07
Suv39h1	2.30726264298797e-11	3.75444613892977	0.333	0.013	3.09103976281099e-07
Ift74	6.90266107915166e-11	4.74722281449573	0.333	0.014	9.24749504773948e-07
Itga9	1.01369455815301e-10	3.75891028932676	0.333	0.014	1.35804659955759e-06
Cdc25b	1.56043597223786e-10	3.94906555731999	0.333	0.014	2.09051607200707e-06
Mad2l1	1.56674906309138e-10	4.47530735286337	0.333	0.015	2.09897371982352e-06
Atp5s	3.16622812912515e-10	3.67328648672925	0.333	0.015	4.24179582458897e-06
Cby1	3.77141502964314e-10	2.85200079424049	0.667	0.055	5.05256471521292e-06
Nme7	4.59853380832951e-10	3.76662701385652	0.333	0.015	6.16065574301905e-06
Sh3d19	7.30102707703208e-10	3.5708526063503	0.333	0.015	9.78118597509988e-06
Cep57l1	8.66414466122475e-10	3.67252774569912	0.333	0.016	1.16073546026428e-05
Pqlc1	1.6232351890097e-09	2.62959628447049	0.833	0.089	2.1746481827163e-05
Col15a1	2.14712829692868e-09	3.31663326266551	0.5	0.035	2.87650777939535e-05
Fkbp2	4.54861743754735e-09	2.8951195346105	0.833	0.095	6.09378278108218e-05
Fzr1	4.64845218882492e-09	3.86086214905711	0.5	0.038	6.22753139736874e-05
Gm9844	5.01057755857435e-09	2.9622849463707	0.667	0.064	6.71267075522206e-05
Atpaf1	1.03915366960081e-08	2.60811598132738	0.5	0.037	0.00013921541711642
Vars	1.21436252594176e-08	3.39056734307167	0.5	0.039	0.000162688147600418
Zmym1	1.34411547574434e-08	3.27525578066303	0.333	0.018	0.000180071150285469
Arl4c	1.72201572798752e-08	3.55681196527721	0.5	0.04	0.000230698447078488
Anapc15	1.75340846764281e-08	3.0848948763096	0.333	0.018	0.000234904132410108
Hist1h4i	2.13203918505639e-08	4.54233812424069	0.333	0.019	0.000285629289622005
Tagap1	2.25267392085474e-08	3.00368919054812	0.333	0.018	0.00030179072517691
Erdr1	2.6368741581844e-08	2.90277808616276	0.5	0.04	0.000353262030971964
Zrsr1	2.78069597119155e-08	3.65376288857635	0.333	0.019	0.000372529839260532
Rprd1b	3.4282122387076e-08	2.46698571704424	0.5	0.039	0.000459277593619657
Gpsm3	3.50215678407559e-08	2.95390887928107	0.333	0.019	0.000469183944362606
Rhot2	3.5601231966778e-08	3.29348659372761	0.333	0.019	0.000476949704658925
Dhx57	3.86574904903481e-08	3.18580852219109	0.333	0.019	0.000517894400099194
Zfp710	5.37181211087227e-08	3.26613484513773	0.333	0.019	0.000719661668493558
Rabepk	5.37181259495183e-08	3.20162414182996	0.333	0.019	0.000719661733345696
Gm16181	5.37181259495183e-08	3.21397892103689	0.333	0.019	0.000719661733345696
Ahdc1	6.44701320892337e-08	3.20888166114314	0.333	0.019	0.000863706359599463
Cep89	6.70701121493915e-08	3.02205552969865	0.333	0.019	0.000898538292465398
Slc30a5	6.91635178753041e-08	2.69917930920711	0.667	0.071	0.000926583648975449
Mri1	7.70214020614419e-08	2.97627296305385	0.5	0.043	0.00103185572341714
Dlg1	8.13712556579356e-08	3.20566680066279	0.333	0.02	0.00109013071204936
Hibch	8.46087759717641e-08	3.11971437515866	0.333	0.02	0.00113350377169372
Banp	9.30930588323044e-08	3.06376997931821	0.5	0.043	0.00124716770917638
Traf2	1.16676671298091e-07	2.3736264196165	0.5	0.042	0.00156311736538052
Phf2	1.24449569482101e-07	3.52733113875438	0.333	0.02	0.00166725088235171
2008-09-01	1.34217568289724e-07	2.6454761022748	0.5	0.043	0.00179811276237743
Hn1	1.45305637513058e-07	3.504154095105	0.833	0.129	0.00194665962576244
Iars	1.46933617631172e-07	3.17434407015571	0.333	0.02	0.00196846967540481
Ripk2	1.48413665219166e-07	2.39700740861142	0.5	0.043	0.00198829787294116
Prrc2a	1.50719184077773e-07	2.3209794612124	0.667	0.072	0.00201918490908992
2700049A03Rik	1.72560277547182e-07	3.04846053941031	0.333	0.021	0.00231179003829959
Acp6	1.79102142065177e-07	2.95331148832588	0.333	0.021	0.00239943139724717
Patl1	2.22187331337516e-07	2.91342214920989	0.333	0.021	0.0029766436779287
Rnf219	2.42435761432124e-07	3.33399575778139	0.333	0.021	0.00324791189590616
Ampd3	2.85761651641484e-07	3.3411713199595	0.333	0.021	0.00382834884704097
4732440D04Rik	3.13755607787914e-07	2.91587441139545	0.333	0.021	0.00420338387753469
Hmgb2	3.1979072943207e-07	4.29435826108662	1	0.253	0.00428423640220144
Cdkn2c	3.22858263196103e-07	3.89775861454271	0.5	0.048	0.00432533215203819
Sez6l2	3.51507260878518e-07	2.37879204487038	0.5	0.045	0.00470914277398951
Clk2	4.48991550623008e-07	2.81093498098098	0.333	0.022	0.00601513980369644
Tyms	6.09520369631538e-07	3.23300920703918	0.5	0.05	0.00816574439195371
Ykt6	6.88610342693301e-07	2.34532764246468	0.5	0.047	0.00922531276106216
Mkrn2	1.08808801037427e-06	2.92844658271397	0.5	0.051	0.0145771150749841
Med19	1.15585810296881e-06	2.38982383297631	0.667	0.084	0.0154850310054731
Dennd5a	1.20094866277886e-06	2.4103064961698	0.667	0.086	0.0160891092352484
Mcts2	1.2591098708894e-06	2.78045180600581	0.333	0.024	0.0168682949403052
Stmn1	1.38438290414084e-06	3.44009915644968	1	0.254	0.0185465777667748
Gmnn	1.67784362668803e-06	3.09900006407065	0.333	0.024	0.0224780710667395
Ermard	1.75432305165449e-06	3.00054945517044	0.333	0.024	0.0235026659230153
Smc2	1.96300354175265e-06	2.98828700325909	0.333	0.024	0.0262983584488603
Lpar4	2.02392141384999e-06	1.74453627353225	0.667	0.081	0.0271144751813483
Prim1	2.03419367817801e-06	3.1962049170848	0.333	0.025	0.0272520927065507
Lmna	2.27828546733776e-06	2.18071861449069	1	0.194	0.0305221904059239
Taf2	2.29565885766537e-06	2.83784825038268	0.333	0.024	0.030754941716143
Pmp22	2.30522852831818e-06	1.96227976025751	0.667	0.083	0.0308831465938787
Meaf6	2.34032811934952e-06	2.44405440251568	0.5	0.051	0.0313533758149255
Zcchc10	2.39777242500321e-06	2.12671384168185	0.5	0.051	0.0321229571777681
Fen1	2.6241742283667e-06	2.74161984073219	0.333	0.025	0.0351560621374287
Sec23ip	2.66666331921024e-06	2.2024718192877	0.5	0.051	0.0357252884874596
Sugp1	2.93613045834387e-06	2.51405424511236	0.5	0.053	0.0393353397504328
Rrp7a	3.0383115091671e-06	1.9309135667588	0.667	0.085	0.0407042592883116
Ddx28	3.44500368612472e-06	2.73150882747128	0.333	0.025	0.0461527143830128
Msl3	3.62816981924452e-06	2.03955833878499	0.5	0.052	0.0486065910684188
Dus3l	3.82323211983999e-06	2.41629845669772	0.5	0.053	0.0512198407094963
Myef2	3.85497193353679e-06	2.65384514355985	0.5	0.054	0.0516450589935924
Cotl1	4.10388017329164e-06	3.12993629051988	0.333	0.026	0.0549796826815881
Usp10	4.24463721396347e-06	2.68246927861918	0.333	0.026	0.0568654047554686
Arl13b	4.48838416357325e-06	2.18287046873547	0.5	0.053	0.0601308826393908
Ints9	6.15497719475235e-06	2.81016152581222	0.333	0.026	0.0824582294780972
2810001G20Rik	6.15497719475235e-06	2.6206262788694	0.333	0.026	0.0824582294780972
Strbp	6.40881135305232e-06	2.52233046381074	0.333	0.026	0.085858845696842
Fbxo30	6.67721272550892e-06	2.96816098685549	0.333	0.027	0.089454618883643
Cdkn2d	8.5075968482933e-06	3.37089521346659	0.5	0.064	0.113976274976585
Kif13a	9.003919241649e-06	2.62181181540458	0.333	0.027	0.120625506080372
Thyn1	9.82440708714548e-06	2.50250708020664	0.333	0.027	0.131617581746488
Nhp2	1.00337761792349e-05	1.96612407264552	0.667	0.094	0.13442249947321
H2afz	1.00774152373348e-05	2.96837519602348	1	0.417	0.135007131934574
Tvp23b	1.01887680292967e-05	1.76450902568619	0.833	0.132	0.136498925288488
H2afx	1.09375640018137e-05	3.40176542179716	0.5	0.068	0.146530544932298
Ptpn18	1.09421405120474e-05	1.56950817206723	0.667	0.09	0.146591856439899
Brox	1.16737291841716e-05	1.79636104551878	0.667	0.092	0.156392949880347
Vbp1	1.27769976209011e-05	1.7445880442442	1	0.185	0.171173437127212
Acyp1	1.34610046282565e-05	1.94940482285014	0.5	0.057	0.180337079004752
Trdmt1	1.3649772869923e-05	2.57660711636028	0.333	0.028	0.182866007138359
Lzic	1.37983236473102e-05	2.45963485285239	0.333	0.028	0.184856141903015
Nid2	1.43314139579699e-05	3.42126792535252	0.333	0.03	0.191997952794923
Opa3	1.5121777058907e-05	2.48849295582563	0.333	0.028	0.202586447258177
Rad9a	1.51942461357081e-05	2.67386842663599	0.333	0.029	0.203557315480081
Cdc40	1.52013413874421e-05	1.98356141756207	0.5	0.058	0.203652370567562
Mocs3	1.66357426723561e-05	2.5542168271352	0.333	0.029	0.222869044581555
Eif1ax	1.8709466556027e-05	1.80744167627463	0.667	0.095	0.250650723451094
Xrcc1	1.90921234478953e-05	1.96901238189575	0.5	0.059	0.255777177831454
Zadh2	1.94502692438857e-05	3.67591898415743	0.333	0.031	0.260575257060337
Adamts9	2.00506049082889e-05	2.12187762440336	0.5	0.06	0.268617953956346
Ppwd1	2.0252048739823e-05	2.66409396042588	0.333	0.029	0.271316696967408
Tnrc18	2.05721158517621e-05	2.59583461013903	0.333	0.029	0.275604636066057
Rbm12	2.24084107450873e-05	2.64307805866754	0.333	0.029	0.300205478751934
Specc1l	2.36955751788448e-05	2.95739156435152	0.333	0.03	0.317449620670984
Pofut1	2.48820222138709e-05	2.4516712533965	0.333	0.03	0.333344451599229
Baz2a	2.56680179339339e-05	2.13435559907116	0.5	0.061	0.343874436260912
Bok	2.61183249357049e-05	2.0214996312699	0.667	0.103	0.349907199163639
Rpa3	2.61698918717258e-05	1.59899505600848	0.667	0.096	0.350598041405511
Gcc1	2.85861018764712e-05	2.48827619352702	0.333	0.03	0.382968006839085
Mgea5	3.21452947543411e-05	2.18782737887179	0.5	0.063	0.430650513823907
Aimp1	3.222723853267e-05	1.48860348958337	0.833	0.14	0.431748314622181
Cerk	3.28990729763957e-05	2.52094619885278	0.333	0.03	0.440748880664774
Adrb2	3.37882698778895e-05	2.06821118038578	0.667	0.105	0.452661451554086
Tardbp	3.44132284211608e-05	1.93323832411898	0.667	0.104	0.461034021158291
Kif1bp	3.58902696945104e-05	2.07964961989322	0.5	0.063	0.480821943097355
Ptdss2	3.59753665708033e-05	3.25392178655214	0.333	0.032	0.481961985949052
Zkscan17	3.86476737240534e-05	2.54320647241488	0.333	0.031	0.517762884881143
Crybg3	4.09929565953709e-05	2.58942812526922	0.333	0.031	0.549182639508184
C87436	4.16770666334647e-05	2.00265837722626	0.5	0.064	0.558347661688527
Eml2	4.23267480305715e-05	2.43331079086814	0.333	0.031	0.567051443365567
Limd1	4.4089858951477e-05	1.83567502469849	0.5	0.063	0.590671840372937
Frmd4a	4.50213443214884e-05	2.14474237974158	0.5	0.065	0.60315094987498
Arl2	4.66778815090522e-05	2.54399828296375	0.5	0.068	0.625343578576772
Creb3	4.72929984512508e-05	1.82539763193302	0.833	0.156	0.633584300251407
Sec61a1	4.9910437358523e-05	1.76749572161612	0.667	0.106	0.668650129292133
Miip	5.18610758605045e-05	2.57378391994807	0.333	0.032	0.694782833303179
Nudt4	5.20561012279469e-05	2.07016724728065	0.833	0.175	0.697395588150804
Mest	5.24891209875409e-05	2.76314849700928	0.5	0.072	0.703196753870085
Ackr3	5.49717417458727e-05	1.55794155478755	0.833	0.153	0.736456424169457
Slf1	6.29660877690706e-05	2.36113260327841	0.333	0.032	0.843556677842239
Ccar1	6.32606641065456e-05	2.32321227005291	0.5	0.069	0.847503117035391
Itpa	6.38721151623978e-05	2.01025124672125	0.5	0.066	0.855694726830644
Ilf2	6.99589886666895e-05	1.74661768531281	0.833	0.16	0.937240571167639
Tmem192	7.12268924007907e-05	2.79673191927928	0.333	0.033	0.954226677493393
Ngdn	7.35097600406756e-05	1.43305083285501	0.833	0.147	0.984810255264931
Lrrcc1	7.51047762981874e-05	3.55447885409226	0.333	0.036	1
Pgpep1	7.98584897486814e-05	2.24325216972591	0.333	0.033	1
Zfp865	9.15196551690662e-05	2.31237060401362	0.333	0.033	1
Ran	9.53480106220554e-05	2.49945969425275	1	0.313	1
Mib1	9.73553212063173e-05	2.62223418828883	0.333	0.034	1
Zfp87	0.000112244721577157	2.24942871381062	0.333	0.034	1
Psmd14	0.000115617758527542	2.05857996248138	0.667	0.121	1
Rrp8	0.000117749775270088	2.71159728414087	0.333	0.035	1
Rad23b	0.000118099039289503	1.51218039284321	0.833	0.156	1
Mrpl3	0.000119150407045425	1.89931412730423	0.5	0.068	1
Med25	0.000123883167087217	2.4249102896655	0.5	0.075	1
Copg1	0.000125958529404319	1.8263909897724	0.667	0.116	1
Ciz1	0.000130622188723583	1.76778133310121	0.5	0.069	1
Tmsb10	0.000130855438912207	2.23724029426267	1	0.67	1
Ing2	0.000133469456758986	2.54276740125139	0.333	0.035	1
Ddx39	0.000139164394901518	1.85932238299243	0.667	0.118	1
Tlk1	0.000139532507238333	2.31712882027182	0.333	0.035	1
Mlx	0.000140109773904231	1.80813774231264	0.5	0.07	1
Rbbp7	0.000142348903447067	1.61183346478548	0.833	0.17	1
Lsm6	0.000147267739350465	1.76471609458702	0.833	0.182	1
Ndufa9	0.000157716104937839	1.33047282040753	0.833	0.156	1
Vim	0.000161549120590431	2.28391876585217	1	0.566	1
Tfb2m	0.000164469406562732	2.16700074723607	0.333	0.035	1
Chst7	0.000165428564273832	2.22297414357462	0.5	0.075	1
Snx10	0.000167447368315508	2.02093714957638	0.5	0.073	1
Pold1	0.000171116521309906	2.54654274225204	0.333	0.036	1
Gkap1	0.000184297130214078	2.21137985646321	0.333	0.036	1
Sh3tc1	0.000185820731686131	1.59085831601342	0.5	0.071	1
Ppp2r5d	0.000191239161651464	2.4372309345946	0.333	0.037	1
Ppp1r18	0.000192948489549814	2.42727659924686	0.5	0.077	1
Ncaph2	0.000193819575498811	1.98678892503377	0.667	0.13	1
Surf1	0.000198153681888148	1.60542778283195	0.667	0.116	1
Calm3	0.000203301018688337	1.94753718321402	1	0.322	1
Trrap	0.000205062208991675	2.28630487511658	0.333	0.036	1
Dlst	0.000207631311872022	2.22284668109168	0.333	0.036	1
Mysm1	0.000217817933035125	2.20790447575817	0.5	0.077	1
Hspa5	0.000219093823001733	1.85903534162668	1	0.369	1
Sin3b	0.00023735685353344	1.84525351721149	0.833	0.193	1
Rtcb	0.000237956231293444	1.09861193437455	0.833	0.157	1
Anapc1	0.000239989049898969	2.1401236060249	0.333	0.037	1
Fxyd6	0.000240876723340166	1.25265658393519	1	0.246	1
Dhx32	0.000241957868525744	2.11287175864002	0.333	0.037	1
Zfc3h1	0.000242723572098528	2.45347343498812	0.333	0.038	1
Strap	0.000244150572442451	1.54624904267945	0.833	0.174	1
Snrpd1	0.000248068219948183	2.14449453280771	0.667	0.143	1
Ywhag	0.000252723888920291	2.20954446988001	0.5	0.078	1
Gemin2	0.000256089366543193	2.15187053535761	0.333	0.037	1
Snrnp70	0.000258241407422978	1.97320604291747	0.667	0.136	1
Mlec	0.000267149976710243	1.60292017261055	0.5	0.074	1
Slc1a5	0.000270638940550523	2.14452939423715	0.333	0.038	1
Asb6	0.000275533250490791	2.44873826044635	0.333	0.038	1
Cacybp	0.000294533855672164	1.59731011243327	0.667	0.121	1
Srsf1	0.000298692738251608	1.60297919858015	0.833	0.184	1
Gns	0.000300561797865639	2.22920450878488	0.333	0.038	1
Zpr1	0.000301556123757532	2.15555586265818	0.5	0.079	1
Acsl5	0.000310658958242181	1.37648945140585	0.833	0.169	1
Rc3h2	0.000340618787797759	2.15648125241714	0.333	0.038	1
Fcf1	0.000342986697717277	1.80914219799577	0.667	0.132	1
Cdk2ap2	0.000344431790311629	2.40142799791179	0.5	0.085	1
Mrpl57	0.000349087061246998	1.8371412408596	0.667	0.131	1
Tmem176b	0.000355389593906356	1.72094303056203	0.5	0.078	1
Aen	0.000359027648286226	2.02817767457232	0.333	0.039	1
Tipin	0.000359130921494379	2.34973138177453	0.5	0.084	1
Zfp948	0.000363250333566467	2.14708797620744	0.333	0.039	1
Timm10	0.000378666495422075	2.20913944362334	0.333	0.039	1
Rad21	0.000381168990191374	1.27760509706737	0.833	0.169	1
Limk2	0.000389016332349368	2.52126996121711	0.333	0.04	1
Srsf11	0.000392337972770808	1.44318582199623	1	0.251	1
Ift122	0.000410184096619253	2.26290342144025	0.5	0.087	1
Eif2ak1	0.000413040483696775	3.05602593207501	0.333	0.042	1
Cox14	0.000421453706551235	1.323876526065	1	0.235	1
Ecsit	0.000430230349715392	1.88946024494906	0.333	0.039	1
Srrt	0.00043173060286217	1.47757239640589	0.5	0.077	1
Kbtbd2	0.000436451750922703	2.20019822249552	0.5	0.083	1
Smg5	0.000440229260819459	2.73401418433981	0.333	0.041	1
Ano10	0.000447171387822762	1.9868952926084	0.333	0.04	1
Dock6	0.000458327006145906	1.56414280513341	0.5	0.078	1
Gm7676	0.000464569196635655	2.10373335764965	0.333	0.04	1
Frmd8	0.000468989187580805	2.33726601455927	0.333	0.04	1
Rbm15	0.000474713316555678	2.55193828460066	0.333	0.041	1
Akirin1	0.000485846859752672	1.14906802044452	0.667	0.121	1
Grhpr	0.000495274109562507	1.99217800517502	0.333	0.04	1
Cirh1a	0.000499265138618816	2.57623653985031	0.333	0.041	1
Cnot3	0.000526558109898114	1.51944087464165	0.5	0.079	1
Ap4s1	0.000530875007338043	1.30786077690283	0.5	0.079	1
Rnaset2b	0.000539420989100955	1.14758225502355	1	0.225	1
Cxxc5	0.000543221739682435	2.12781774171295	0.333	0.04	1
Snrpf	0.000543241376985406	1.52081169982484	1	0.263	1
Smad2	0.000543877052405229	2.33017492752368	0.333	0.041	1
Snhg20	0.00054831691539383	1.81749408080399	0.5	0.083	1
Nxpe4	0.000564080805388532	1.71877511197863	0.667	0.137	1
Rprd2	0.000567413919385561	2.00509328712922	0.333	0.041	1
Meox1	0.000569966897628107	2.17636314762716	0.667	0.152	1
Rnf14	0.000578041421803482	1.57901100506658	0.667	0.129	1
Sp2	0.000581590993903427	2.35050867609618	0.333	0.042	1
Nme1	0.000583831214932033	1.33946657493534	0.833	0.183	1
Rnf2	0.000587712343253245	2.35744755253725	0.333	0.041	1
Prkcsh	0.000593028626831386	2.14595116582901	0.5	0.087	1
Gpr108	0.000593621776611763	1.74386460696739	0.5	0.081	1
Slc24a5	0.000641069046370556	1.92245110460393	0.333	0.041	1
Atl2	0.000644921595197687	2.28019225924271	0.333	0.042	1
Map2k5	0.000647248128830903	2.27825049161429	0.333	0.042	1
Tmem189	0.000658913530222626	2.05730130428683	0.333	0.041	1
Xpo1	0.000661300069961992	1.89125324142135	0.333	0.041	1
Trio	0.000663694671479934	1.85771605384114	0.333	0.041	1
Smarcb1	0.000665980780646395	1.4527226615027	0.667	0.129	1
Dynlt1f	0.000670926887100824	2.04632772770759	0.333	0.041	1
AK010878	0.000673353852146469	2.0216197921357	0.333	0.041	1
Fam133b	0.000695548831664726	1.52908753076627	0.667	0.135	1
Prpf40b	0.000704342938485495	1.83455652212267	0.333	0.042	1
Rrm1	0.000749090756634316	2.43827767355236	0.333	0.043	1
Vma21	0.000761463528157649	1.80607685604788	0.5	0.085	1
Man2c1	0.000788848438964195	1.7947161914753	0.333	0.042	1
Cs	0.000796862785776411	1.72938265151201	0.5	0.084	1
Pdzd11	0.000799584650401803	1.66150045764508	0.5	0.084	1
Ywhae	0.000815756226434365	1.35701027765283	1	0.564	1
Dync1li1	0.000820861193399058	2.16004597889537	0.5	0.092	1
Eapp	0.000832429653723376	1.56974844952882	0.667	0.142	1
Cbx3	0.000837968474402029	1.43080051770123	0.833	0.194	1
Ecd	0.000863483978264717	2.09783037917086	0.333	0.043	1
Hypk	0.000867796721483796	1.26907966323293	1	0.25	1
Fam216a	0.000909791849360812	1.6828116753927	0.333	0.043	1
1600012H06Rik	0.000917258254484702	1.33499981869803	0.5	0.083	1
Nolc1	0.000917785326481751	1.7047808580123	0.5	0.086	1
Mapk7	0.000926031224564208	1.89194727143237	0.333	0.043	1
Pfdn1	0.000927871973948539	1.48639359643172	0.833	0.217	1
Rgl2	0.000940391606562135	1.49582765127197	0.833	0.21	1
Tmem165	0.000942195878032191	1.42742287429361	0.833	0.201	1
Pfn1	0.00095092004921987	1.48709398971581	1	0.812	1
Tnfsf10	0.000959246055496762	1.25141131116719	0.5	0.084	1
Adm	0.000970875895658884	1.72672911371054	0.5	0.092	1
AI846148	0.000978395561285551	2.31251048246075	0.333	0.044	1
Mdm2	0.00102487361164258	1.92447687614501	0.5	0.09	1
Nup93	0.00106569738273829	1.83979935424101	0.333	0.044	1
Smarcd2	0.00107973007626305	1.54820932143473	0.667	0.142	1
Pcsk7	0.00109079979334256	2.03934495203799	0.333	0.044	1
Prdx4	0.0010910395728556	1.02555307509942	1	0.24	1
Med17	0.00110622789258584	2.47889770916547	0.333	0.046	1
Trim28	0.00111236509113563	1.99534142818022	0.5	0.092	1
Ctbs	0.00111692929643773	1.8012524016577	0.333	0.044	1
Lxn	0.00111937002919806	1.44538886895426	0.667	0.139	1
Mcm7	0.00112450046470035	1.96403719294842	0.333	0.044	1
Lman1	0.0011264611420136	0.909130138919209	0.833	0.177	1
Fyttd1	0.00115314399378852	1.79507776650865	0.5	0.089	1
Prelid1	0.00116760455815822	1.42652469097544	0.833	0.218	1
Mcm6	0.00116802722896064	3.12526678538106	0.333	0.048	1
Hmces	0.00120331067814869	2.24200060637943	0.333	0.046	1
Ccdc61	0.0012128630449938	1.78600090019222	0.333	0.045	1
S1pr4	0.00121989623128608	2.10419695234666	0.333	0.046	1
Marcksl1	0.00124846152519322	1.76709223319719	0.333	0.045	1
Tead2	0.00125678802063955	1.87165702781647	0.333	0.045	1
Tmed3	0.00126989496235829	0.888259264809826	0.833	0.179	1
Gbas	0.00128227526661083	1.49527102656203	0.5	0.088	1
Zfp101	0.00128770994883415	2.12940269027848	0.333	0.046	1
Tor1aip2	0.0012970909142048	1.56028903967096	0.5	0.088	1
Impact	0.00129753261743591	1.84366519945637	0.333	0.045	1
Acot7	0.00131322760481974	2.53810324598607	0.333	0.048	1
Sema6d	0.00133414732059105	2.25972361631915	0.333	0.047	1
Cars	0.00134552195362861	1.68742955416848	0.333	0.045	1
Gadd45a	0.00136638386758122	2.3256066927712	0.333	0.047	1
Nop9	0.00138389355512291	1.92751988216411	0.333	0.045	1
Txnl1	0.00139129477225639	0.985071873165699	0.833	0.181	1
Ppa1	0.00143227443204993	1.76539726493403	0.333	0.046	1
Gar1	0.00143993244363276	1.83230101462857	0.5	0.095	1
Sec31a	0.00144498411598994	1.47431046604972	0.5	0.088	1
Snrpe	0.00147600872239321	1.17744914245342	1	0.264	1
Pole4	0.00148445429102723	2.22989177498715	0.5	0.098	1
Hsp90b1	0.00148711640166772	1.5037270490317	1	0.435	1
H2afv	0.00148930424400059	1.62641589404004	1	0.324	1
Kdm7a	0.00149633565541073	1.78580138829579	0.333	0.046	1
Slco2b1	0.0015525096858133	1.72987861873969	0.333	0.046	1
Pcdh19	0.00159475865006491	1.81504339071082	0.333	0.046	1
Pabpc1	0.0016164850882574	1.28111610042259	1	0.386	1
Dgcr14	0.0016548214575647	1.85233556583872	0.333	0.047	1
Mxra7	0.00169040704803045	1.36779073874674	0.667	0.145	1
Chd4	0.00170844947609213	1.6681256750118	0.5	0.094	1
Mocs2	0.00171418548962902	1.36163027953216	0.667	0.146	1
Tomm34	0.00172475545905595	1.65938268753959	0.5	0.094	1
Pold2	0.00175108227103629	2.23994715496226	0.333	0.048	1
Ik	0.00175451383966564	0.977511502744176	0.667	0.137	1
Cep57	0.00175788864962993	1.65875691534506	0.333	0.047	1
Commd1	0.00182747834833712	1.17424569763097	0.833	0.202	1
Sdhaf4	0.00183696334083475	2.08565279740529	0.5	0.103	1
Psmd1	0.00183726818258648	1.36753479504094	0.667	0.147	1
Mrps31	0.00184037752012098	2.03300398583625	0.333	0.048	1
Ube2s	0.00184889157290583	3.09525422071088	0.667	0.259	1
Uxs1	0.0018623869185182	1.72534424674439	0.333	0.047	1
Amdhd2	0.00186824739974406	1.78733014521483	0.333	0.047	1
Actl6a	0.00190126254731433	1.0726079434307	0.667	0.138	1
Erlec1	0.00193647486065062	1.73161540835661	0.5	0.096	1
Tbc1d9b	0.00194302024626174	2.36008479868211	0.333	0.05	1
Eif4ebp1	0.00195394610522419	1.86803827846918	0.5	0.1	1
Rrp15	0.00196463155243828	1.75126972064315	0.333	0.048	1
Rab11fip5	0.00197392092697333	2.23490572655243	0.333	0.049	1
Fip1l1	0.00198582950382002	1.83484370825418	0.5	0.099	1
Ccdc107	0.00200000062048559	1.56948583999956	0.5	0.095	1
Anp32b	0.00200508102429904	1.45914409326517	0.833	0.237	1
Clic1	0.00203561990220346	1.43637668914278	1	0.609	1
Fam111a	0.00204413265041636	2.0509088428488	0.333	0.049	1
Tnfaip8l1	0.0020774792177962	1.80321453897031	0.333	0.048	1
F2r	0.0021106879819157	1.45431924273221	0.667	0.152	1
Lbr	0.00213275190481352	2.04672404605804	0.667	0.198	1
Rarres1	0.00216644073997341	2.13997928797732	0.333	0.05	1
Otud7b	0.00222113919907582	1.97526567315905	0.333	0.049	1
Eif4e	0.00222858534733955	1.98360532619074	0.667	0.157	1
Hnrnpa1	0.00223144269561101	2.08455070230036	0.667	0.198	1
Selo	0.00228250168790579	2.05241021295005	0.333	0.05	1
Knop1	0.00230294271472381	1.33461339650138	0.667	0.155	1
Hmgn1	0.00237951441050956	1.81955612457385	0.667	0.199	1
Casp8ap2	0.00238598240130595	2.29201871577045	0.333	0.051	1
Cyb5r1	0.00240032167502911	0.948249128306565	0.667	0.141	1
Dnajc5	0.00241065222198317	1.95676037626582	0.5	0.104	1
Chrnb1	0.00243802271844638	1.60093343679592	0.333	0.049	1
Tsen34	0.0024532260882115	1.31883435397427	0.833	0.221	1
Scaf11	0.00248089455356563	0.983248100238866	0.667	0.142	1
Rbm3	0.00248158488489539	1.85764293983528	0.833	0.473	1
Sptan1	0.0024897772944344	1.36003085231445	0.833	0.212	1
Rplp0	0.00250941276631803	1.02868990755601	1	0.88	1
Usp18	0.00251317007883597	1.48660701987759	0.5	0.1	1
Ufsp2	0.00251653685766413	2.13271976464369	0.333	0.051	1
Txn2	0.00254585311616315	0.964199677934967	0.833	0.196	1
Atg16l1	0.0025715222346493	1.57551542463327	0.333	0.049	1
Mcfd2	0.00257893972517528	1.7516904720284	0.667	0.159	1
Vrk3	0.00263291600918486	1.21422718736532	0.5	0.094	1
Kdm5c	0.00264688896956174	1.67246998353266	0.333	0.049	1
Wbp11	0.00266874889456553	1.21216775268345	0.667	0.149	1
Stx8	0.00267892065617767	1.34716222632691	0.5	0.096	1
Adam10	0.0027330047961095	1.25638540868216	0.5	0.095	1
Arl6ip1	0.0027419461039168	1.99949495447453	1	0.403	1
Rbm48	0.00280207333659547	1.55145791790956	0.333	0.05	1
Rnf166	0.00281870010551774	1.5892976924575	0.333	0.05	1
Chmp4b	0.00285189778389584	1.88445104729235	0.667	0.187	1
Hnrnpul2	0.00285244512352285	1.74686493887033	0.5	0.102	1
Ndufs8	0.00285908907286902	1.52817102514962	0.833	0.269	1
Dpysl3	0.00286069843106906	1.75175266162445	0.333	0.05	1
Atp1b3	0.00294416394549972	0.934385194136755	0.667	0.144	1
Pde2a	0.00295994194314334	1.11535328238028	1	0.292	1
Taok2	0.0029842405580131	1.51412072229422	0.5	0.098	1
Hmgcl	0.00299143947433563	1.25125297479849	0.5	0.096	1
Hmgb1	0.00304820450721624	1.30581756961716	1	0.827	1
Sh3bgrl	0.00308910285641395	1.3815446530167	0.833	0.247	1
Dus1l	0.00312710221671398	1.70578027761823	0.333	0.051	1
AU019823	0.00313967707941179	1.70260324748917	0.333	0.051	1
Rfc1	0.00318557368692788	1.0119430940784	0.5	0.096	1
Hnrnpa0	0.00321337481393727	1.54101037343881	0.333	0.051	1
Atp2c1	0.00324670110152156	1.26697703552927	0.5	0.098	1
Malat1	0.00326800121087595	-1.22155200615855	1	0.981	1
Smad5	0.00328510783318737	1.74971348413911	0.333	0.051	1
Ntmt1	0.00333994361880191	1.89015755688602	0.333	0.052	1
Eri3	0.00335191721956939	1.69038261393823	0.333	0.051	1
Zfp414	0.00338689621994567	3.41003051820181	0.333	0.056	1
Vmp1	0.00341362426025095	1.74298146786708	0.5	0.107	1
Tkt	0.00344712483048286	1.49013170096699	0.667	0.166	1
Zcchc8	0.00356209196195064	1.58907823887238	0.333	0.052	1
Hic1	0.00356432252172282	1.4310822901427	0.5	0.1	1
Rpl7l1	0.00358435497568189	1.35988106001738	0.667	0.16	1
Adamts1	0.00360447002836068	1.32902765446509	0.5	0.105	1
Tspan31	0.00365836171330632	1.37307918568135	0.667	0.163	1
Ric8	0.00365941368335256	1.19536768309023	0.5	0.098	1
Nabp2	0.00366600007822735	1.47064001097359	0.5	0.102	1
Chchd4	0.00366686974204622	1.64117175497644	0.333	0.052	1
Hnrnpu	0.00366755418190366	1.32933773966695	1	0.341	1
Ppic	0.00371232472043999	1.3615869733951	1	0.344	1
Serbp1	0.0037387448062891	1.36869830603345	1	0.421	1
Ehmt2	0.00379919637302467	1.97710747798428	0.333	0.053	1
Ptpn12	0.00384546653866928	1.25228730878797	0.5	0.099	1
Pcdh12	0.00385445644807385	1.82674458068511	0.5	0.112	1
Fam175b	0.00387242288815378	2.08929881296945	0.333	0.055	1
Kpnb1	0.00389453455347594	1.65432829010217	0.333	0.053	1
Nt5c3b	0.00390466322594529	1.48619699848827	0.333	0.052	1
Ly6a	0.0039099788642671	-1.7513080897181	0.833	0.948	1
Bscl2	0.00392616498542081	2.08521064905355	0.333	0.055	1
Asnsd1	0.0039500858360225	2.54892414305503	0.333	0.057	1
Gramd1a	0.00402759767074609	1.57385892137122	0.333	0.053	1
Fam192a	0.00425143547494836	1.76202275121881	0.5	0.113	1
Vps4a	0.00426670457967615	1.20995762820691	0.5	0.1	1
Wbp4	0.00427395383748439	0.971586349622516	0.667	0.154	1
Ankrd10	0.00429356318103439	1.53668166906164	0.333	0.053	1
Mtmr14	0.00436205389907186	2.16105547736376	0.333	0.056	1
Arid4a	0.0043647390596467	1.04367143588063	0.5	0.1	1
Hnrnph1	0.00436866403278478	1.11476292721933	0.667	0.158	1
Ndufs4	0.0045755628705822	1.06256595521145	0.833	0.226	1
Rmdn3	0.00458450202445678	1.45103462796588	0.333	0.054	1
Dnajc1	0.00459723953391206	1.28218797335397	0.5	0.103	1
Carnmt1	0.00465621742429156	1.74676773946158	0.333	0.054	1
Yod1	0.00465788549966574	1.95559210427645	0.333	0.055	1
Prdx3	0.00471543217509862	1.17073430211551	0.5	0.101	1
Rexo2	0.00473595598542717	0.985805782416892	0.833	0.221	1
Cdk5rap3	0.00479507531927759	2.03053175191348	0.333	0.056	1
Dctn5	0.00482966593903378	2.38834568620046	0.333	0.058	1
Alyref	0.00484903823194185	1.69127004173082	0.5	0.108	1
Fkbp7	0.00488281011121184	1.18008296688917	0.5	0.102	1
S100a11	0.00493192557965679	1.82924312088465	1	0.634	1
Nbr1	0.00493627517538502	1.7388696521178	0.333	0.055	1
Bola3	0.00497738627212342	1.20438430503883	0.667	0.165	1
Bloc1s4	0.00503925022099768	1.14149559725343	0.5	0.102	1
Nvl	0.00514924398976048	1.55230380273313	0.333	0.055	1
Npm3	0.00516306025400427	1.58319020114783	0.333	0.055	1
Prdx5	0.00519182694391072	1.16876547890325	0.667	0.166	1
Hnrnpc	0.00522713748694399	1.21446379832604	0.833	0.25	1
Rbm22	0.00524117183849217	0.942660107197739	0.667	0.154	1
Btbd10	0.00525443801408831	1.74638589688871	0.333	0.056	1
Ebna1bp2	0.005421836386824	1.08970853400935	0.667	0.161	1
Aars	0.00550624237110524	1.88304042767719	0.5	0.12	1
Ppp1r8	0.00559499609804035	2.06761869648729	0.333	0.058	1
Mcm3	0.00568858585551496	1.81143550175397	0.333	0.057	1
Rbbp6	0.00573171392161845	0.855322776103766	0.667	0.156	1
Inpp4a	0.00573990831966503	1.482251723412	0.333	0.056	1
Cxcl9	0.00577434663710163	0.837961298316237	0.5	0.104	1
Nfyb	0.005801786720082	1.12955580300444	0.5	0.105	1
2610037D02Rik	0.00591659998229789	1.38575742623626	0.333	0.056	1
Rnf121	0.00593196384112359	1.57315295627636	0.333	0.056	1
Timm21	0.00597109089209111	1.63826751250736	0.333	0.056	1
Sec23b	0.00599650148784134	1.8987824887002	0.333	0.057	1
Tbpl1	0.00601773104929385	1.3234658816501	0.5	0.107	1
Gt(ROSA)26Sor	0.00608536253845173	0.719591982303292	0.667	0.156	1
Nelfe	0.00615889003961262	1.84740203435838	0.333	0.058	1
Fmnl1	0.00623009221616001	2.1740601965854	0.333	0.06	1
Cd36	0.0062494039287263	-1.25399898716926	1	0.974	1
Fdx1	0.00628016378902406	1.32315317706802	0.5	0.108	1
Ccnh	0.00630184024825084	1.87478670490186	0.333	0.058	1
Plaa	0.00633434151338128	2.09948696894455	0.333	0.059	1
Mphosph8	0.00637664689877195	0.835639127917372	0.5	0.105	1
Tor1aip1	0.00644014699603033	1.08576581996778	0.667	0.169	1
Fry	0.00657612463620904	1.26816301717837	0.5	0.108	1
Apc	0.0066160589710443	2.54134196351933	0.333	0.062	1
Wdsub1	0.00673227672742265	1.88073208408765	0.333	0.058	1
Fdps	0.00676645723430445	1.87590297810721	0.333	0.058	1
Ppp4c	0.00677665761718708	1.10636781452346	0.833	0.242	1
Ndufa12	0.00683459118352466	1.21204817744735	0.833	0.282	1
Naa50	0.00683684481323453	1.97976851276773	0.333	0.06	1
Exosc7	0.00685697507202657	1.04670285069267	0.5	0.107	1
Rad1	0.00692234136698079	1.40408290319433	0.333	0.057	1
Itgb5	0.00710933479578449	1.61109577454018	0.333	0.058	1
Zdhhc7	0.00717743708155842	1.45329922024248	0.333	0.058	1
Nifk	0.00721492397436761	1.89335409872234	0.333	0.06	1
Plp2	0.00722984607126306	1.71458359502292	0.5	0.121	1
Lsm2	0.00724852543212005	1.29615288353665	0.667	0.182	1
Idh2	0.00725241767462508	1.2355136647662	0.667	0.179	1
D8Ertd82e	0.00727458623119622	1.78784251548944	0.333	0.06	1
Acap2	0.00730561900489839	1.57276817521447	0.333	0.058	1
Cdc23	0.0073885754979713	2.0805249560579	0.333	0.062	1
Gm8186	0.00750946384812856	0.897702747536708	0.667	0.16	1
Tomm70a	0.00765127342512795	1.39275063093505	0.333	0.058	1
Faf1	0.00769641759071779	2.02484332822476	0.333	0.063	1
Tmem55a	0.0077227730670287	2.07700012575974	0.333	0.061	1
Dysf	0.00778908837115201	1.23651063337749	0.333	0.058	1
Cdpf1	0.00792620377476352	1.33039072430326	0.333	0.058	1
Cfap36	0.00793362773396047	1.7615781669824	0.333	0.06	1
Itpr1	0.00804324995074846	2.00997431277417	0.333	0.062	1
Rgcc	0.00806596663060744	-2.60391973217842	0.833	0.818	1
Pisd	0.0081301316003553	1.50430570339774	0.333	0.059	1
Capza1	0.00817891104908085	0.99841649118562	0.5	0.109	1
Esd	0.00824953040447416	0.881628619366053	0.833	0.231	1
Dtnbp1	0.00835370985019489	1.50506444686083	0.333	0.059	1
Twf1	0.00851773726771838	1.08778392279305	0.5	0.11	1
Efhd2	0.00870925537624776	1.4199992640791	0.333	0.06	1
Prdx1	0.00872993333061129	0.839035163783507	1	0.756	1
Brcc3	0.00873115268833427	1.34328936383017	0.333	0.059	1
Hsd17b12	0.00876375975889327	1.23962082192744	0.5	0.114	1
Cbx1	0.00890903324361307	0.997098532585502	0.833	0.248	1
Ppa2	0.00898975967856921	1.32893143717721	0.333	0.06	1
Gnb4	0.00901250687325197	1.60665340252792	0.5	0.122	1
Timm22	0.009017544318625	1.88398804778392	0.333	0.063	1
Carhsp1	0.00913484620371849	1.15943306763248	0.667	0.182	1
Fbl	0.00917060136930467	1.45135981138013	0.5	0.12	1
Itsn2	0.00922051262946183	1.17775113511513	0.5	0.114	1
Smarce1	0.00948148267576085	1.22090959820165	0.667	0.184	1
Mrpl20	0.0094841398923567	0.622794608995863	0.833	0.217	1
Pih1d1	0.00954324229616211	1.4097412777142	0.333	0.06	1
Col4a2	0.00956700786028434	1.25780039966094	0.833	0.358	1
Tmcc1	0.00965484468320959	1.31489108186009	0.333	0.061	1
Skap2	0.00967036252182174	1.17096190969395	0.5	0.114	1
Klf10	0.00968461482192955	1.14000658904362	0.667	0.186	1
Cnpy2	0.00980331426628073	1.34722593779593	0.667	0.186	1
Cdipt	0.00981237212214084	1.24095156952212	0.667	0.187	1
Utp3	0.00982478310659144	1.44783413565518	0.5	0.124	1
P4hb	0.00983642759333255	1.25859615337658	0.5	0.115	1
Nadk	0.0098422044271231	1.0798745376734	0.667	0.178	1
Adam17	0.00989692729662714	1.62729776520295	0.333	0.062	1
U2af1	0.00991962132731833	1.16672461835497	0.833	0.259	1
Irgm1	0.00996592107258171	1.16465689239447	0.5	0.117	1
Fabp4	0.0100423836821195	-0.889889045895237	1	0.997	1
Cpne3	0.0100580972304173	1.24331430673268	0.5	0.116	1
Fam188a	0.0101172125676972	1.46431201533603	0.333	0.061	1
Abhd4	0.0101172125861552	1.4434555437248	0.333	0.061	1
1300002E11Rik	0.0101412825644252	1.22510573516197	0.333	0.061	1
Mgll	0.0103095013758921	-2.11145117146764	0.667	0.816	1
Crlf2	0.0104810439595591	1.08701705380392	0.667	0.183	1
Prpf19	0.0105955103889291	1.13109343267626	0.5	0.116	1
Cxcl12	0.0105993675744629	-3.14423526460567	0.5	0.747	1
Eif4h	0.0108066035144161	1.02457986284512	0.833	0.259	1
Plekhj1	0.0108521427904692	1.0587193087894	0.5	0.116	1
Gas2	0.0108806176971393	1.42071691439147	0.333	0.062	1
Ptcd2	0.0109416620565989	1.89202921684279	0.333	0.065	1
Calu	0.011053112266672	1.11576429184887	0.667	0.187	1
Rchy1	0.0113015521680961	1.16727869991859	0.667	0.186	1
Trp53	0.0113428133107107	1.47397726153041	0.667	0.197	1
Rhoc	0.0114075889226392	1.27156738047853	1	0.444	1
Nsg1	0.0117797802601332	1.80796315832738	0.333	0.065	1
BC003331	0.011797393030651	1.29667858865154	0.333	0.063	1
Polr2g	0.0119141157854197	1.08468669252198	0.667	0.189	1
Mospd3	0.012165394766155	0.981742079972951	0.5	0.116	1
Slc25a39	0.0121705594003581	1.37487730978624	0.333	0.063	1
Cbfb	0.0121759947806533	0.932770685423554	0.5	0.116	1
Cx3cl1	0.012198513067763	1.27971470719652	0.333	0.063	1
B2m	0.0122511472536508	0.924862397370863	1	0.977	1
Hnrnph2	0.012463504328804	1.23996807179124	0.667	0.192	1
Tubb5	0.0125804045171323	2.32625651539119	0.833	0.541	1
Copa	0.0128315909894389	0.867937203645393	0.5	0.116	1
Elof1	0.0128781401482213	1.36763300169984	0.5	0.126	1
Alad	0.0128785341586046	1.86196692066064	0.333	0.067	1
Tuba1b	0.0128838653778522	1.97759752028312	0.833	0.622	1
Snrnp48	0.0129430260243519	1.29063364534181	0.333	0.064	1
Set	0.0129520671679328	1.35658242190027	0.667	0.205	1
Faf2	0.0129683551353664	1.41150144915257	0.333	0.064	1
Hnrnpa2b1	0.013000767610752	1.12955511063594	1	0.533	1
Nudcd2	0.0130041319650001	2.2309423963254	0.333	0.071	1
Eef1a1	0.0130764247933077	0.672264093999416	1	0.949	1
Ranbp3	0.0136611153333305	1.40264001108022	0.333	0.065	1
Tmem126b	0.0137624096040659	1.20065543607981	0.333	0.064	1
Pik3c2a	0.0138385310622578	1.46746415008143	0.333	0.066	1
Pacsin2	0.013846191659288	1.39090093885904	0.5	0.127	1
Atp1a1	0.0139233364807676	1.54947618475177	0.667	0.214	1
Dnaja2	0.0140016703324746	1.65412650664785	0.667	0.198	1
Sae1	0.0140351511202505	1.22599417423964	0.5	0.124	1
N4bp3	0.0140860540690239	1.03338461043106	0.667	0.189	1
Prmt1	0.0141527795583752	1.31811842145877	0.667	0.212	1
Gsr	0.0141816804756737	0.977000399212478	0.5	0.118	1
Ctdspl2	0.0142222541670773	1.74238318272885	0.333	0.068	1
Smad1	0.0142476332962423	1.10006503978208	0.5	0.123	1
Gas6	0.0146992826232219	-4.96038484167345	0	0.548	1
Ndufv2	0.015006911299106	1.07806423377665	0.833	0.27	1
Mfsd10	0.0150881750063452	2.27616063297621	0.333	0.073	1
Fyn	0.0151745369567101	1.08289342727902	0.5	0.123	1
Mphosph6	0.0152434904432593	1.3959824591632	0.333	0.066	1
Dda1	0.0152796291909772	1.04739933002048	0.5	0.122	1
Myo6	0.0155593734501812	1.12226525822304	0.5	0.126	1
Hint3	0.0155738551304685	1.26250911230178	0.333	0.066	1
Mast4	0.0156397482687459	0.869864902396646	0.833	0.267	1
Timm17a	0.0156606270661288	1.17244732280862	0.667	0.2	1
Secisbp2l	0.015744675285549	1.13955907315782	0.333	0.066	1
Rab22a	0.0157554827756472	1.72317419622124	0.333	0.07	1
Selt	0.0160080009309122	1.47106072403636	0.667	0.222	1
Aqp7	0.0160124715744838	-2.81014583658546	0.333	0.696	1
Gnai3	0.0160724448787309	1.10923615332464	0.5	0.123	1
Mettl5	0.016206270093081	1.27533216917594	0.333	0.066	1
Sf3a3	0.0162193372887275	1.39290846691081	0.5	0.134	1
Npm1	0.0163621831666018	1.06649970939404	1	0.43	1
Ptov1	0.0164264370067963	1.00640418457466	0.5	0.124	1
Bzw1	0.0164738292187158	1.44006842138066	0.667	0.241	1
Ttc1	0.0164859129323587	1.71043569875337	0.333	0.07	1
Zfp652	0.0165380392789472	1.83075356645553	0.333	0.07	1
Trnt1	0.0166000210095458	1.34359437848876	0.333	0.067	1
Map3k11	0.0166285728279332	0.938747093467667	0.5	0.124	1
Becn1	0.0167059175862536	1.42009603984856	0.5	0.135	1
Pop7	0.0167503475188865	1.64375602873634	0.333	0.07	1
Zdhhc6	0.0168159239321626	1.18770009153552	0.333	0.067	1
Actr3	0.0168441522218207	1.13201194758427	0.833	0.303	1
Cisd2	0.0168730393513438	0.828068768676456	0.5	0.121	1
Ostc	0.017016981462708	1.26528044999732	0.667	0.216	1
Ndufb10	0.0170735012614561	0.921282650429654	1	0.38	1
Usmg5	0.0171594358622847	1.32620976084458	0.833	0.443	1
Smc3	0.0171783164221714	0.98728514498401	0.5	0.124	1
Nsd1	0.0172859801599381	1.76591774323857	0.333	0.072	1
Pdlim5	0.0173338595079834	1.48391756618408	0.333	0.069	1
Eif2d	0.0175202390702238	1.34962724662835	0.333	0.067	1
Wdr18	0.0175208358106119	1.31210773582284	0.333	0.068	1
Ly6c1	0.0175338138866925	-0.972127522865025	1	0.974	1
Exosc8	0.0175918376151848	1.43648316272877	0.333	0.069	1
Gpat4	0.0178969894439043	1.37496288799748	0.333	0.068	1
Fscn1	0.0179337947638378	1.13807284365541	0.833	0.403	1
Tnfrsf21	0.0179645932557826	1.86140996467745	0.333	0.073	1
Pomp	0.018006045247092	1.05941095611729	1	0.4	1
Sparc	0.0181832911856091	1.15099024477027	1	0.888	1
Impdh2	0.0182045844513966	1.1247678784962	0.667	0.201	1
Hdgf	0.0182533451822152	1.99105941225123	0.5	0.175	1
4833420G17Rik	0.0182602610671191	1.50720389219275	0.333	0.07	1
Lama4	0.0182993388072863	1.26750473969833	0.5	0.134	1
AI413582	0.0185101834025801	1.25527881211204	0.333	0.068	1
Rell1	0.0186028237057705	0.9694829844893	0.5	0.126	1
Egln2	0.0188863908055536	1.13102347246192	0.5	0.13	1
Slc12a4	0.0189402013722823	1.22062837021974	0.333	0.068	1
Glrx3	0.019100268177216	1.1012313015498	0.667	0.206	1
Gid8	0.0195849368208626	1.9571653562849	0.333	0.075	1
Arl8b	0.0196566859774209	1.31783010625142	0.333	0.069	1
Grap	0.0196598002119577	1.03330168789378	0.667	0.209	1
Rpl12	0.0197806159812644	0.91108594936992	1	0.433	1
Thoc7	0.0198225196657733	0.699531709519542	0.5	0.124	1
Gpatch11	0.0198597899284743	2.07733291934041	0.333	0.079	1
Glud1	0.0198705792008087	0.951882924699136	0.667	0.195	1
Ppm1d	0.019893147721214	1.4505029739597	0.333	0.071	1
Fubp1	0.020003141722959	0.693789338296318	0.833	0.252	1
Srsf10	0.0200265892983927	1.49904251537817	0.5	0.143	1
Arl6ip4	0.0201144507161622	0.816770534841768	0.5	0.125	1
Fto	0.0202224371961525	1.30815440669447	0.333	0.069	1
Ap3m1	0.0204159414213383	1.35869518082331	0.333	0.07	1
2010107E04Rik	0.0205132591239623	0.94888925756296	1	0.423	1
Hprt	0.0207282018036418	0.845061480655426	0.833	0.267	1
Mrpl34	0.0208280531089102	1.03083940060227	0.5	0.129	1
Prnp	0.0208526840947628	1.65577009997399	0.5	0.162	1
Rpl39	0.0209796299690962	0.636378944128339	1	0.801	1
Swap70	0.0210655239556498	1.05544068837917	0.5	0.129	1
Thoc1	0.0210973168876031	1.13383995653278	0.333	0.07	1
Tubb4b	0.0212289653831898	1.43871776301645	0.833	0.419	1
Gusb	0.0213514454370128	1.32595239868647	0.5	0.137	1
Erp29	0.0213880630525532	0.885183729290721	0.667	0.202	1
Txnrd1	0.0215068843642615	1.56988003607783	0.333	0.072	1
Tmed2	0.0215896261593308	1.10970911741192	0.833	0.508	1
Ogt	0.0216016059483975	0.526444994247112	0.667	0.182	1
Pdcd7	0.0216541999111935	1.16461717061062	0.333	0.07	1
Anapc13	0.02171788540094	0.865228771543899	0.667	0.197	1
Cdkn1c	0.0218374869809616	-5.17003986624841	0	0.508	1
Psmb7	0.0219509930190813	1.23181020977423	0.667	0.231	1
Abhd17a	0.0222839284627182	0.754127932407011	0.833	0.268	1
Sdcbp	0.0224891227913255	0.93633199303388	1	0.417	1
Paics	0.0226729458852141	1.21917582609301	0.5	0.139	1
Stoml2	0.0227497871685035	1.18854308337611	0.5	0.134	1
Nudt21	0.0227811530316259	1.97176352099924	0.333	0.078	1
Fbxo7	0.0228780749304284	1.51515346263648	0.333	0.073	1
Stk25	0.0229590874002305	0.568413179565374	0.667	0.184	1
Ube2l3	0.0231495987849984	0.729427296088204	0.667	0.194	1
Mrpl13	0.0231914873218184	1.65021171535488	0.333	0.075	1
Tpd52l2	0.0232305355663503	1.23768643269396	0.5	0.143	1
Dapk2	0.0233014934543962	1.87196145328157	0.333	0.079	1
Lrrfip1	0.0233119750766354	0.8470290553853	0.5	0.129	1
Manf	0.023360013655554	1.21192317566457	0.667	0.246	1
Nucb1	0.0233770630970169	1.01966274164663	0.667	0.21	1
Snrpa	0.0239272990527956	1.37788734496191	0.5	0.145	1
Relb	0.0239980216822423	1.08952947244534	0.333	0.072	1
Pla2g12a	0.0241412093106908	1.45793914441471	0.333	0.074	1
Csrp1	0.0244922070920766	0.932426308026164	1	0.362	1
Tmem222	0.0247090846448721	1.12651037537796	0.333	0.072	1
Stk38	0.0247753703658143	0.779590975160984	0.5	0.129	1
Gnai2	0.0250058741427575	0.806516775808071	1	0.715	1
Tomm22	0.0250764208199438	0.803516493866483	0.833	0.264	1
Tdrd7	0.0250841210442861	1.61898090812395	0.333	0.076	1
Calm2	0.0255622157490796	1.34181405069985	1	0.651	1
Taldo1	0.0255684480114947	0.893663235566896	0.833	0.315	1
Srsf6	0.0257995629433791	1.43035493056036	0.5	0.152	1
Nucb2	0.0259064115904053	1.46704162050531	0.333	0.076	1
Acadl	0.0260479538960197	1.46226978983562	0.5	0.152	1
Top1	0.0261815595526881	0.508176602069686	0.667	0.188	1
Tollip	0.0262076192938454	1.31968522689792	0.333	0.073	1
Pnp	0.0262579070286561	0.789481070828565	0.5	0.133	1
Polb	0.0265668567237751	1.22556844124926	0.333	0.073	1
Stk11	0.0266168999361021	1.47954624671337	0.5	0.158	1
Pias1	0.0266465274390324	1.08326348224433	0.333	0.073	1
Nfu1	0.0267093704322311	0.741244451110212	0.5	0.13	1
Cfl1	0.0267434369595224	0.912702759183996	1	0.825	1
3110062M04Rik	0.0268048993269554	1.92706757774485	0.333	0.082	1
Eif4a3	0.0270148898203549	1.02376506428797	0.667	0.209	1
Tpm4	0.0270501361476977	0.793632470848649	1	0.693	1
S100a10	0.0270696655745895	1.06957641683636	1	0.562	1
Mrps18a	0.0274715165364216	1.01050616319019	0.5	0.139	1
Spag9	0.0275021229738993	0.436674307055466	0.667	0.188	1
Qsox1	0.0276278269586932	1.83896916696999	0.333	0.081	1
Ube3a	0.02762808072716	0.922923358352123	0.5	0.136	1
Morf4l2	0.0277996788670815	2.01821666662956	0.5	0.206	1
Cnih1	0.0279103210469098	1.30620717910696	0.5	0.15	1
Pkn3	0.0280658272367025	1.77699451704147	0.333	0.08	1
Msn	0.0281238767711503	0.793913643617713	1	0.569	1
Mgat4b	0.0283823049153192	1.05829584312271	0.333	0.074	1
Man2b1	0.0284922263712006	1.34566328128219	0.333	0.076	1
Ssna1	0.0286692844610482	1.01839344204639	0.667	0.227	1
Tmem126a	0.0291000021822915	1.42724106501375	0.333	0.078	1
Med21	0.0291093063199048	1.79070454977229	0.5	0.173	1
Eif3a	0.0294429008082327	0.779480315017962	0.667	0.213	1
Cct2	0.0295031135799394	0.956487754260639	0.5	0.137	1
H2afj	0.0296462621687403	1.57385557047218	0.5	0.173	1
Cd9	0.0297128490575756	0.706600676127688	1	0.581	1
Arl2bp	0.02983693747971	0.852455905474242	0.667	0.213	1
Yif1a	0.0298747809631965	0.881790644417761	0.5	0.136	1
Rpn1	0.0302732307858705	1.20569857788879	0.5	0.149	1
Arhgap29	0.0302732750969892	0.864757851041724	0.667	0.213	1
Edem2	0.0303704770924128	1.28019872665085	0.333	0.077	1
Gatad2a	0.0304740334508042	1.59834544572116	0.333	0.08	1
Lsm1	0.0305596130779917	1.12874379256818	0.333	0.075	1
Ythdc1	0.0306757350663092	0.854324425192926	0.5	0.14	1
Frmd4b	0.0307324099296652	1.01891317164638	0.333	0.075	1
Crem	0.0307876983020448	0.901124556655397	0.5	0.138	1
Rps28	0.0308889282636777	0.703221750297336	1	0.878	1
Tagln2	0.0308961088745458	1.38715222751848	1	0.54	1
Uqcrc1	0.0309709592872292	0.943744777631311	0.833	0.338	1
Scnm1	0.0313004682875375	1.86307017738176	0.333	0.084	1
Rpl10	0.0314958738331867	0.642913839214672	1	0.824	1
Homer3	0.0315774956545015	1.08229083858293	0.333	0.076	1
2700029M09Rik	0.031597267447722	1.50932056401676	0.333	0.079	1
Dcun1d5	0.0317028030636164	1.35178863999522	0.5	0.158	1
Aig1	0.0318289519456988	0.664355764547583	0.5	0.134	1
Nxt1	0.0320519234314846	1.05945746092114	0.333	0.076	1
Tm4sf1	0.0322041269465228	-1.61668826233178	0.833	0.878	1
Sf3a2	0.0322498923453633	0.893876493882365	0.5	0.138	1
2010-09-01	0.0322553820076765	1.14410852713721	0.333	0.076	1
Ppp1r12a	0.0324217802293821	0.591309031595985	0.667	0.198	1
Znrd1	0.0326989844403978	0.613882423125009	0.5	0.135	1
Macf1	0.0330119031550695	1.45482683817928	0.5	0.159	1
Lims2	0.0330441884991856	-1.73105921998206	0.833	0.777	1
Prkcdbp	0.0330879764053382	1.0019715637627	0.833	0.403	1
Eng	0.0333673219212794	-1.67148024405158	0.833	0.783	1
Tada3	0.0337374447278865	1.07903511859842	0.333	0.077	1
Actg1	0.0337387892515059	0.517317801815919	1	0.911	1
Nars	0.0338023032014412	1.1760386918516	0.5	0.149	1
Nfkbib	0.0338616376122699	1.09259308203208	0.333	0.077	1
Sdhaf2	0.0339651636185506	1.33103403408181	0.333	0.078	1
Rpain	0.034307109420309	0.917109381874302	0.333	0.077	1
Etf1	0.0343471753305659	1.58415966540865	0.333	0.083	1
Cdc42se1	0.0344193911644407	1.6028446674175	0.333	0.082	1
Fam96b	0.0345034059407222	0.973212149555531	0.667	0.231	1
Zfp950	0.0346023656968324	1.29040369252266	0.333	0.079	1
Srsf2	0.0346077852033472	1.10803560011179	0.833	0.39	1
Pex6	0.0346223505969178	0.991587554360127	0.333	0.077	1
Ndufb8	0.0346252594324358	0.910846311549082	1	0.434	1
Zfyve21	0.0346291390481612	1.08513471964047	0.333	0.077	1
Sar1a	0.034691622879843	0.88834261687408	0.667	0.218	1
Eva1a	0.0347536674247795	1.09527164898261	0.5	0.148	1
Spata6	0.0349523030569194	1.04002601783807	0.333	0.078	1
Eif3k	0.035036528765615	1.07263698514894	1	0.437	1
Bcar1	0.0351380207475381	1.06527538824896	0.333	0.077	1
Metap2	0.0354244187778991	1.03913312477732	0.667	0.25	1
Tgoln1	0.0354351309254976	0.906309084056667	0.5	0.145	1
Eed	0.0354644933130077	1.13048282694871	0.333	0.078	1
Rpl10a	0.0355477355728329	0.815597669321341	1	0.664	1
Rab12	0.0357920921526203	1.16226907663919	0.333	0.078	1
Ccdc115	0.0358586891724488	1.45930279539576	0.333	0.081	1
Cmtm7	0.0359219658380192	1.07374115498613	0.333	0.078	1
Cldn5	0.0362785821759852	1.59455696223732	1	0.561	1
Cnot8	0.0363838062416501	1.4037544971657	0.333	0.081	1
Mapkap1	0.036385021457146	1.04550301003713	0.333	0.078	1
Mycbp	0.0365141296508004	0.955986189279709	0.333	0.078	1
Actr1a	0.0367075473023154	0.635773792257013	0.5	0.138	1
Naa10	0.0367113458535904	1.2659989053083	0.333	0.08	1
Stap2	0.036853846468128	1.13842425555572	0.5	0.155	1
Sumo1	0.0369180751126428	0.956252884235824	0.833	0.394	1
Usp14	0.0372037861367468	1.33732794446998	0.333	0.082	1
Psmd3	0.0372101604987149	1.22429977970688	0.5	0.16	1
Arpc3	0.0373021680474125	0.725938417275246	1	0.636	1
Nes	0.0373214458426252	1.09976116339939	0.5	0.156	1
Ckap4	0.0373709171633033	1.7865376752434	0.333	0.087	1
Pnn	0.0374818056908976	0.737566560463639	0.667	0.217	1
Pdgfb	0.0375483216541694	0.717077189504971	0.5	0.142	1
Rab5a	0.0380365739044916	0.86454574507772	0.667	0.222	1
Calr	0.0380648174189223	0.664224152188136	1	0.411	1
Nsa2	0.0380991807908855	1.32193427018557	0.5	0.158	1
Frg1	0.0381431572980153	1.53219584189382	0.5	0.189	1
Zfand2b	0.0381917281829705	0.841495803166493	0.333	0.079	1
3830406C13Rik	0.0383251548168546	0.970755456754286	0.333	0.079	1
Reep5	0.0387412335704796	0.79433278476781	0.833	0.305	1
Rps15a	0.0388120981827789	0.807374733516865	1	0.857	1
Fam92a	0.0388275049264479	1.29586922784758	0.333	0.081	1
Pdap1	0.0393358885552604	1.26598317293002	0.5	0.165	1
Rnaseh2c	0.0394106761221243	1.38849005010498	0.5	0.168	1
Cdk16	0.039566109119573	1.08024248559527	0.333	0.079	1
Tspan3	0.0395902395442676	1.50469292733345	0.333	0.085	1
Cfdp1	0.0396976376148157	0.840637416356185	0.667	0.222	1
[truncated: 1,559 more rows]

## Sheet: EndocardialEC_cluster7.markers
	p_val	avg_log2FC	pct.1	pct.2	p_val_adj
[truncated: 1,466 more rows]
