# Supplementary material for: Deletion of the angiopoietin receptor Tie2 enhances proliferation and sprouting of cardiac endothelial cells
Source: Angiogenesis. 2026 Jan 21;29(2):13. doi: 10.1007/s10456-025-10028-2 (PMC12823625; doi:10.1007/s10456-025-10028-2)
Supplement: Supplementary file 11 — Supplemental Table 7. Cluster markers calculated for the murine Tie2 EC deletion model heart stromal vascular fraction single-cell RNA sequencing dataset. [file 10456_2025_10028_MOESM11_ESM.xlsx]

## Sheet: Description
Supplemental Table 7. Cluster markers calculated for the murine Tie2 EC deletion model heart stromal vascular fraction single-cell RNA sequencing dataset.

## Sheet: ECI_cluster0.markers
	p_val	avg_log2FC	pct.1	pct.2	p_val_adj
Aqp1	0	1.5473561677045	0.889	0.354	0
Rasal2	6.30204791149055e-218	0.858570785745672	0.979	0.67	1.24383519629089e-213
Bmp6	4.60873109091922e-202	1.24843376462376	0.705	0.299	9.09625255414727e-198
Adgrl4	5.01714431573465e-196	0.868059718242724	0.98	0.672	9.90233773596548e-192
Gm12002	4.78672733000634e-186	1.1902496340388	0.82	0.435	9.44756373123352e-182
Ccdc85a	3.18912614818362e-183	0.897472456691205	0.833	0.428	6.29437827867001e-179
Timp4	1.34223570541059e-181	1.10768584511069	0.823	0.447	2.64917061176888e-177
Tmtc2	7.27913825368449e-180	0.930817383407399	0.753	0.351	1.43668351712971e-175
Aplnr	3.63780679731727e-178	1.40427845769899	0.55	0.181	7.1799392758651e-174
Slc28a2	3.35775815891279e-177	1.00781812855033	0.799	0.421	6.62720727824618e-173
Hdac9	1.26497098972352e-176	0.846424968312892	0.663	0.269	2.49667324241732e-172
Cdh13	4.28887706123329e-171	0.705558915407862	0.841	0.456	8.46495665575615e-167
Xdh	6.61476875668561e-170	0.981881326310402	0.885	0.58	1.30555690950704e-165
Fli1	7.71625187554576e-168	0.724115816885067	0.95	0.661	1.52295663267647e-163
Ushbp1	9.58895351148238e-160	0.79954367688965	0.94	0.568	1.89257175456128e-155
Car8	3.54472603913588e-158	0.91306678148078	0.759	0.383	6.99622578344248e-154
Kank3	1.60085517441283e-157	0.847316674116681	0.899	0.563	3.1596078577386e-153
Sema6a	3.52975647733409e-155	0.873216567310765	0.828	0.49	6.96668035931428e-151
Gpihbp1	1.31911072719544e-154	0.721372734060933	0.987	0.719	2.60352884226564e-150
Plcb4	2.28312261442703e-154	0.635001271476225	0.954	0.674	4.50619910409463e-150
Fry	1.47207149943395e-152	0.863045381931922	0.817	0.486	2.90542751843279e-148
Cxcl9	1.25276867619771e-149	1.07468052496101	0.501	0.172	2.47258953621142e-145
Trp53i11	2.25322849846225e-143	1.09875609539893	0.573	0.24	4.44719708741495e-139
Cyp4b1	4.12455967114243e-142	1.02399791675732	0.689	0.341	8.14064342293381e-138
Car4	1.94007782750789e-139	0.898015145039787	0.73	0.359	3.82913160815231e-135
Etl4	1.03676311873034e-137	0.615108231040003	0.932	0.58	2.04625936743808e-133
Ets2	7.55770240199942e-137	0.841752942084619	0.804	0.481	1.49166372308263e-132
Jam2	1.1588488670739e-134	0.660090900675389	0.951	0.665	2.28722000894376e-130
Tcf4	2.04756281943037e-133	0.53676418110506	0.995	0.889	4.04127473670973e-129
Lnx1	1.17973518379369e-132	1.1653123349854	0.592	0.273	2.3284433322536e-128
Nav3	1.5663466014569e-132	0.887201653334814	0.656	0.318	3.09149828729548e-128
Nrp2	5.8991324469953e-132	0.775802874759789	0.723	0.396	1.16431177106346e-127
Gimap6	2.70017616570489e-131	0.793816023666893	0.883	0.563	5.32933769825174e-127
Prkch	8.1243812699946e-131	0.74741487677653	0.792	0.469	1.60350913125883e-126
Dock4	1.24399246885834e-130	0.714463760805063	0.76	0.437	2.4552679357857e-126
Pitpnc1	1.48867756048422e-129	0.709890639711716	0.899	0.593	2.9382029011277e-125
Fmo1	6.00019938115159e-129	0.843914398401393	0.76	0.432	1.18425935185789e-124
Itga6	9.75054996905725e-129	0.730383896118659	0.862	0.545	1.92446604739283e-124
Afdn	5.61778565175568e-127	0.66952359930924	0.919	0.655	1.10878235408702e-122
Sh2d3c	7.47436043618674e-127	1.00143997832736	0.659	0.353	1.47521451929018e-122
Dach1	1.442298754195e-126	0.637100815373915	0.852	0.496	2.84666505115467e-122
Cd36	3.31624429156976e-126	0.506497514856064	1	0.866	6.54527135827123e-122
Adamts9	3.58937066126097e-126	1.13579350923728	0.559	0.258	7.08434087413077e-122
Arhgap31	5.60179700387806e-125	0.668175236265479	0.936	0.639	1.10562667465541e-120
C1qtnf9	2.62478719939014e-124	0.695474347863691	0.854	0.521	5.18054249543632e-120
Ptprm	4.51818374194495e-122	0.506378098103222	0.952	0.644	8.91753925147675e-118
Apbb2	1.75848372432661e-121	0.636062633770809	0.867	0.574	3.47071932670344e-117
Nrp1	7.79045710020864e-118	0.566536503131395	0.974	0.795	1.53760251786818e-113
Eepd1	1.09222182784573e-115	0.878531590068499	0.606	0.309	2.15571822161912e-111
Tshz2	4.28257688779674e-113	0.581519620310014	0.819	0.522	8.45252200344442e-109
Tspan13	6.26538490778177e-113	0.549507826242269	0.982	0.728	1.23659901924889e-108
Prkd1	4.55482332795656e-112	1.13357377955528	0.552	0.267	8.98985480238787e-108
Rgcc	4.31046919751961e-111	0.603603292669943	0.96	0.663	8.50757305514446e-107
Prg4	2.10494934336782e-110	1.1454479613138	0.388	0.134	4.15453851900507e-106
Adgrl2	4.44465192789529e-110	0.727389000810828	0.718	0.429	8.77240951008694e-106
Egfl7	4.52881027334582e-109	0.588844870410498	0.986	0.725	8.93851283650264e-105
Pdzd2	1.39506293923197e-108	0.776385152588955	0.763	0.49	2.75343572316214e-104
Arhgap18	1.82084268828539e-106	0.645675710979259	0.822	0.545	3.59379721386887e-102
Ptprg	8.92668117450625e-106	0.422741416239942	0.933	0.647	1.7618590634123e-101
Plekhg1	4.62176288960744e-103	0.674067963413009	0.735	0.445	9.12197341521821e-99
Ablim1	1.58088627507252e-102	0.511611782612698	0.925	0.655	3.12019524111063e-98
Myct1	4.22873062413578e-102	0.612580935684105	0.863	0.55	8.34624563285679e-98
Dock9	1.82174976910131e-101	0.591556679776932	0.815	0.526	3.59558751927525e-97
Kdr	3.18904812188309e-100	0.506761199835108	0.98	0.728	6.29422427816066e-96
Itpkb	3.38939194164033e-100	0.529294715806974	0.9	0.637	6.68964287521553e-96
Tie1	1.17667545800405e-98	0.623875831143661	0.833	0.538	2.3224043514626e-94
Dlg2	5.0639717269111e-96	0.768552869024669	0.605	0.326	9.99476099740443e-92
Plpp1	6.97048723049183e-96	0.7727373216923	0.775	0.523	1.37576506468217e-91
Ablim3	2.1507284013168e-95	0.542005860394715	0.857	0.549	4.24489264567896e-91
Magi1	1.56255497668863e-93	0.393557251970383	0.803	0.498	3.08401475749034e-89
Glul	6.45260950195834e-93	-2.51197664339237	0.154	0.398	1.27355153740152e-88
Ssh2	1.97437930185386e-92	0.665787724773247	0.793	0.541	3.89683242806897e-88
Pde2a	6.32199883139537e-92	0.724007742511624	0.599	0.32	1.2477729093525e-87
Oxr1	4.42597748663619e-91	0.62275955614979	0.746	0.508	8.73555176537385e-87
Tcim	3.89747297124765e-90	0.562144018824755	0.882	0.578	7.69244240335148e-86
Ramp2	6.88666149632523e-90	0.598032475656838	0.933	0.69	1.35922037952971e-85
Lims2	2.9297558818222e-89	0.503168128402569	0.98	0.725	5.78245918395248e-85
Tjp1	3.050603339224e-89	0.609426782410702	0.835	0.602	6.02097581062641e-85
Sult1a1	6.44601946327458e-89	0.803405615035447	0.676	0.435	1.2722508614665e-84
Arhgap29	2.18466577851055e-88	0.508862438171977	0.876	0.635	4.31187484704626e-84
Pcdh12	4.36593190144512e-88	1.10311099241486	0.377	0.152	8.61703979388222e-84
Lpl	1.45329939251586e-87	0.48164305123862	0.937	0.7	2.86837701100856e-83
Jam3	3.93204241476051e-87	1.14105919207838	0.487	0.255	7.76067211401281e-83
Egln1	6.09952351368779e-87	0.720699395011943	0.667	0.438	1.20386295589656e-82
Cyth1	1.6683635440388e-86	0.734973667590611	0.633	0.38	3.29284912686938e-82
Dgkh	4.48768534495792e-86	0.650635590612358	0.664	0.407	8.85734456534344e-82
Tspan7	8.19647617109757e-86	0.495132986390924	0.94	0.671	1.61773850188953e-81
Emcn	2.2816612048064e-85	0.524399840142562	0.959	0.671	4.50331471992638e-81
Esam	7.52333471603112e-85	0.558196149422183	0.905	0.613	1.48488057290306e-80
Stmn2	5.75397729845045e-84	-2.5787496823317	0.15	0.375	1.13566249939517e-79
Cd200	3.17157216352968e-83	0.511430761154422	0.951	0.719	6.25973197915852e-79
Gm29007	3.17370509964543e-83	1.40243663583026	0.37	0.156	6.26394175517019e-79
Hspa12b	5.12498552769835e-83	0.552451589122287	0.727	0.454	1.01151839360182e-78
Kcnb1	9.45739954406938e-82	1.00085899134356	0.387	0.164	1.86660694801297e-77
Cavin2	8.5836087694563e-81	0.461439606355583	0.989	0.824	1.69414686282759e-76
Calcrl	7.28520871999262e-80	0.535746749405966	0.662	0.401	1.43788164506494e-75
Zfp366	7.73291569822511e-80	0.604910049175871	0.613	0.357	1.52624557135869e-75
Nxpe4	2.16278045465248e-79	0.691789952019816	0.673	0.418	4.26867978334761e-75
Phlpp1	2.22108482897152e-79	0.683600668050587	0.65	0.416	4.3837551269411e-75
Tmem140	3.34332025285587e-79	0.666093336134912	0.736	0.509	6.59871118306162e-75
Meox2	2.01142001627764e-78	0.780277282894306	0.598	0.351	3.96993968612719e-74
Shank3	6.43673339540395e-78	0.447987638251518	0.713	0.449	1.27041807025088e-73
Fam43a	1.53136361298662e-77	0.702850605213939	0.637	0.391	3.02245236295169e-73
Mcf2l	4.23874201386052e-77	0.5897073911035	0.7	0.426	8.3660051127565e-73
Mcc	1.39907721697005e-76	0.47101707335317	0.798	0.542	2.76135870313379e-72
Nedd9	1.68448216343774e-76	0.696060301241287	0.651	0.415	3.32466244597706e-72
Ednrb	2.51439460356935e-76	1.06399022640837	0.424	0.2	4.96266062906483e-72
Tek	3.97577001868259e-76	0.546534456229486	0.796	0.546	7.84697728587382e-72
Tcf15	5.61420604745165e-76	0.470580148452522	0.915	0.639	1.10807584758553e-71
Cldn5	1.67818459584464e-75	0.856448081486809	0.566	0.314	3.31223293681856e-71
Cd300lg	2.34968437216106e-75	0.404815923778576	0.95	0.667	4.63757204533429e-71
Scarb1	3.46716640386367e-75	0.825276752501906	0.494	0.263	6.84314633130573e-71
Fmo2	7.34696184206009e-75	0.674474527522007	0.547	0.288	1.4500698587674e-70
Myo1d	7.42699565531975e-75	0.623885900132816	0.627	0.391	1.46586613249046e-70
Pim3	3.05049824170163e-74	0.712815083474992	0.643	0.406	6.02076837964651e-70
4931406P16Rik	3.73680624100518e-74	0.522012280080794	0.875	0.65	7.37533447787192e-70
Rftn1	9.9693526206378e-74	0.59327668498146	0.678	0.458	1.96765112673528e-69
Mbnl2	1.11329036171509e-73	0.512880958360227	0.878	0.68	2.19730118691706e-69
Ntf3	1.07656616905486e-72	0.963137909576029	0.433	0.219	2.12481864786357e-68
Gngt2	1.34891883717105e-72	0.466891300781607	0.71	0.448	2.6623611089245e-68
Smco4	4.36802962379935e-72	0.535085977964652	0.771	0.543	8.62118006849279e-68
Rcsd1	7.00086661847851e-72	0.776265618477775	0.542	0.332	1.3817610444891e-67
Plod1	8.94920417812336e-72	0.877863613074265	0.568	0.353	1.76630442863621e-67
Cdc42ep3	1.0872012556813e-71	0.828729664950309	0.584	0.365	2.14580911833818e-67
Sgms1	1.12128082558297e-71	0.58758004180098	0.705	0.481	2.21307196545311e-67
Arhgef15	1.27141389042165e-71	0.540962815528655	0.705	0.443	2.5093895955252e-67
Zbtb46	1.40185479129918e-71	0.631029825479121	0.591	0.362	2.76684080158718e-67
Rapgef2	1.45823441531313e-71	0.414582085191641	0.814	0.583	2.87811726550352e-67
Malat1	2.07578063424057e-71	0.393805707362353	0.997	0.796	4.09696823780061e-67
Dok4	4.39970314677982e-71	0.816487351018138	0.396	0.183	8.68369410079932e-67
Ica1	2.55336142075969e-70	0.681683856437967	0.568	0.334	5.0395694361534e-66
Cyyr1	3.94762104180172e-70	0.422814284901988	0.958	0.691	7.79141965020406e-66
Palmd	8.75564279507965e-70	0.495990619756427	0.836	0.572	1.72810121846487e-65
Rassf9	1.81299096956856e-69	0.690513612541276	0.685	0.439	3.57830027663746e-65
Snrk	3.3004327366954e-68	0.453663988509771	0.865	0.644	6.51406409241571e-64
Tmem88	9.24491893562052e-68	0.523464559294755	0.754	0.47	1.82466965032342e-63
Arap3	1.23803107243135e-67	0.597263251889801	0.629	0.397	2.44350192765775e-63
Plxna2	1.57324879408301e-67	0.538553756929357	0.641	0.413	3.10512114488163e-63
Afap1l1	2.17969114359135e-67	0.407172041213814	0.701	0.451	4.30205641010624e-63
Ppp2r5a	2.21785815235995e-67	0.496687896856354	0.74	0.516	4.37738663531282e-63
Prpf4b	2.77473068114671e-67	0.555090243768374	0.776	0.583	5.47648594537927e-63
Fstl1	4.79684914184986e-67	-2.8726440122198	0.068	0.252	9.46754115126908e-63
Chek2	1.60222107722442e-66	1.0300260903649	0.376	0.178	3.16230374011784e-62
Sparcl1	4.11856535264364e-66	0.370745473246303	0.991	0.84	8.12881243651275e-62
Syne1	3.67847203938392e-65	0.343634197113333	0.827	0.591	7.26020026413203e-61
Tsnax	5.04902968627035e-65	0.822147878095062	0.478	0.28	9.9652698917918e-61
Fabp4	5.38578218124308e-65	0.330354720690625	1	0.913	1.06299182911195e-60
Fabp5	6.03746145510503e-65	0.411299991158046	0.898	0.668	1.19161376739408e-60
Spred2	1.01834913181936e-64	0.571703756318748	0.607	0.401	2.00991568147187e-60
S100a6	1.07967319671403e-64	-2.33394757990073	0.208	0.404	2.13095098835448e-60
St8sia4	2.07231552906958e-64	0.679322024503078	0.542	0.32	4.09012915972463e-60
Sgk1	2.55998993370852e-64	0.476466676841095	0.809	0.559	5.05265213216051e-60
Spaar	2.68625073454486e-64	1.11103509028883	0.351	0.166	5.3018530747712e-60
Hecw2	3.42333811680606e-64	0.612769997085983	0.593	0.365	6.75664244114012e-60
Fbxl7	4.41656087165933e-64	0.512843641430921	0.719	0.483	8.71696619239402e-60
Cmtm8	5.14076769336313e-64	0.542577379593047	0.61	0.374	1.01463331963908e-59
Srgn	5.51864392744125e-64	0.386422142142601	0.953	0.703	1.08921475195908e-59
Cep85l	1.05308141618057e-63	0.620005301053613	0.649	0.441	2.07846679111559e-59
Sorbs1	2.06376510702188e-63	0.463853359663838	0.685	0.46	4.07325319172908e-59
Mtss1	2.2759640110857e-63	0.565846007650694	0.574	0.355	4.49207016867985e-59
B2m	2.7304985462138e-63	0.347060102351183	0.996	0.901	5.38918498066217e-59
Dhrs3	2.78308349998516e-63	0.568343810719433	0.721	0.505	5.4929719039207e-59
Nostrin	3.81345450159832e-63	0.766709744662186	0.516	0.302	7.52661514980461e-59
Rapgef3	5.7461834324555e-63	0.735693621028873	0.492	0.285	1.13412422406374e-58
Psd3	6.40362522605889e-63	0.466836275251245	0.588	0.362	1.26388351086724e-58
Ptk2	6.52788061550929e-63	0.471920993817886	0.718	0.505	1.28840779708307e-58
Tmem204	1.21708395782734e-62	0.495484204476838	0.764	0.545	2.40215860756382e-58
Itga1	1.30496628837471e-62	0.426295270796037	0.926	0.686	2.57561196336517e-58
Arhgef3	1.59829281263613e-62	0.598919490722539	0.632	0.429	3.15455052429993e-58
Zfp608	1.67402989034596e-62	0.711064784640849	0.581	0.379	3.30403279457582e-58
Fscn1	3.35103938028638e-62	0.615983476125642	0.521	0.303	6.61394642487122e-58
Cped1	3.88943998922289e-62	0.479117598119849	0.843	0.62	7.67658770672921e-58
Clic5	1.05266378657352e-61	0.356849073191976	0.886	0.626	2.07764251556016e-57
Lnx2	1.68644850693348e-61	1.02634159450648	0.373	0.186	3.32854341813462e-57
Lpar6	1.78112309435647e-61	0.809292025075087	0.551	0.338	3.51540265133136e-57
Lmcd1	1.79833614127428e-61	0.784475257692569	0.477	0.268	3.54937604203306e-57
AW112010	6.40432017465599e-61	0.353744893495958	0.894	0.649	1.26402067287185e-56
Pparg	8.73749063114274e-61	0.581853291905426	0.662	0.432	1.72451852586864e-56
Elk3	1.09203567339053e-60	0.404216615734494	0.884	0.666	2.1553508085709e-56
Dennd5b	1.28964739320867e-60	0.500611839018212	0.68	0.456	2.54537705997595e-56
Dysf	3.32025929689438e-60	0.51058040902158	0.63	0.407	6.55319577428045e-56
Atxn1	5.00317110426093e-60	0.510734077785683	0.682	0.48	9.8747588084798e-56
Gm32688	7.03277498297391e-60	1.13041275217038	0.292	0.121	1.38805879838956e-55
Lama4	2.38493592165978e-59	0.461245809840581	0.72	0.497	4.70714802857991e-55
Plcb1	1.44729691189658e-58	0.292673793692073	0.788	0.514	2.85652991501029e-54
Arid5b	1.50414724776509e-58	0.508911214372464	0.792	0.606	2.96873542291396e-54
Rasgrp3	4.95838652496953e-58	0.386881424652257	0.775	0.52	9.78636748433236e-54
Myo6	6.1939144149235e-58	0.589646480283108	0.602	0.405	1.22249288807345e-53
Klf7	6.31231899477297e-58	0.395028767567095	0.814	0.605	1.24586239999834e-53
Col4a1	1.76120832507377e-57	0.374691802344397	0.974	0.801	3.47609687119809e-53
Vav3	1.84632827497919e-57	0.629883102314624	0.559	0.362	3.64409811632643e-53
Lrrc8c	3.17779070527023e-57	0.402211176194077	0.759	0.541	6.27200551499185e-53
Fam117b	3.44067957791745e-57	0.695344012785487	0.553	0.36	6.79086928293568e-53
Lyn	8.41196966654386e-57	0.457650722672716	0.718	0.499	1.66027045308576e-52
Cdh23	2.06570954021944e-56	0.960255714959451	0.299	0.133	4.07709091953112e-52
Ctnnbip1	3.87817938998993e-56	0.322557155691655	0.699	0.47	7.65436266202312e-52
Srsf7	1.03829199814218e-55	0.674756977298695	0.692	0.512	2.04927691673323e-51
Prag1	1.79333498979332e-55	0.646047889423792	0.445	0.247	3.53950526935507e-51
Nbeal1	4.12600672089956e-55	0.498682922013984	0.738	0.549	8.14349946503947e-51
Sbf2	4.71374789275924e-55	0.570837703353223	0.652	0.467	9.30352421593892e-51
Tspan15	5.84857060904049e-55	0.906985327929698	0.383	0.201	1.15433238110632e-50
Rbm39	5.8717602397694e-55	0.377914476697442	0.961	0.768	1.15890931852329e-50
Pik3r6	1.42124563069559e-54	0.842764509569114	0.401	0.22	2.80511250130389e-50
Plxnd1	1.75699157729421e-54	0.388547851640979	0.689	0.473	3.46777427610558e-50
Qk	2.24070784779163e-54	0.335332767391607	0.939	0.794	4.42248507918634e-50
Slfn5	4.43924742892004e-54	0.325470697030532	0.915	0.727	8.76174265045948e-50
Yes1	6.15063986647446e-54	0.478997011475319	0.578	0.37	1.21395179044606e-49
H2-Q7	9.589167167199e-54	0.616177713316929	0.58	0.375	1.89261392379007e-49
D830026I12Rik	1.1568320389778e-53	1.40186890360223	0.263	0.11	2.28323939533049e-49
Ifngr1	3.34632381210781e-53	0.449537446515729	0.794	0.606	6.60463930795718e-49
Kcna5	7.70359711782857e-53	0.704057513890847	0.463	0.267	1.52045896314582e-48
Hspg2	8.60425059703726e-53	0.383455946348124	0.822	0.611	1.69822094033724e-48
Fcho2	1.19303071763212e-52	0.411939797579883	0.804	0.631	2.35468472739052e-48
Myo18a	1.45973319693294e-52	0.402834526858544	0.604	0.404	2.88107541078655e-48
Ccm2l	1.7470564228517e-52	0.706492411672874	0.471	0.285	3.44816526178241e-48
Stxbp6	1.82072401574669e-52	0.905916419797006	0.385	0.212	3.59356298987925e-48
Robo4	2.80575439446838e-52	0.567142984623535	0.514	0.311	5.53771744836225e-48
4930523C07Rik	3.48558956279326e-52	0.571982416723541	0.666	0.485	6.87950812008507e-48
Stox2	5.15368339569643e-52	0.383264229318366	0.62	0.41	1.0171824918086e-47
Gng11	1.12443619199421e-51	0.275086297116773	0.973	0.83	2.21929971213898e-47
Prkd2	1.81863267001384e-51	0.748243332039883	0.504	0.32	3.58943530080632e-47
Pcp4l1	2.13744009942664e-51	-1.99579173970732	0.094	0.26	4.21866552423836e-47
Myadm	2.39363674410817e-51	0.565526520094479	0.773	0.591	4.7243208418463e-47
Ptprk	3.15635231002639e-51	0.530466058345023	0.52	0.323	6.22969255429908e-47
Epb41l4a	4.85526685259349e-51	0.952107209425786	0.287	0.131	9.58284018696377e-47
Rapgef1	5.92945354142259e-51	0.385499398846848	0.691	0.486	1.17029624547058e-46
Rasip1	7.07774432550534e-51	0.355327876520783	0.769	0.526	1.39693439752499e-46
Bcl6b	7.68660269889294e-51	0.787941651779823	0.404	0.224	1.5171047746805e-46
Cav1	1.12259701579971e-50	0.326305474724237	0.989	0.795	2.21566973008389e-46
Prex2	1.30869249663523e-50	0.38457381240523	0.838	0.629	2.58296638060895e-46
Airn	3.25585002582903e-50	0.199929772922975	0.702	0.472	6.42607119597875e-46
Arglu1	3.35573386078333e-50	0.403719467706433	0.796	0.615	6.62321192102806e-46
Wasf2	5.3783244930051e-50	0.319975687834469	0.912	0.75	1.06151990518442e-45
Auts2	7.61231868273213e-50	0.491292143390583	0.603	0.409	1.50244333841084e-45
Cd93	8.69540706127289e-50	0.39460471969288	0.822	0.572	1.71621249168343e-45
Fth1	9.43941881818592e-50	-0.909684000347565	0.956	0.892	1.86305809214536e-45
2610307P16Rik	1.09460382955066e-49	0.655202455004612	0.38	0.205	2.16041957838414e-45
Plpp3	2.23469503824334e-49	0.399126041066528	0.919	0.721	4.41061759698087e-45
Pxdn	2.47687171417088e-49	0.634324126162222	0.44	0.263	4.88860170225907e-45
Ldlrad3	2.83946113011418e-49	0.6860760521033	0.308	0.153	5.60424443250635e-45
Nxn	4.67439751099762e-49	0.478465630312223	0.659	0.461	9.225858367456e-45
Ralgapa1	5.21405580778662e-49	0.375572124703395	0.785	0.588	1.02909819478285e-44
Crip1	8.3083920254474e-49	-0.823598235339991	0.879	0.829	1.63982733406255e-44
Lmo7	1.63166548454936e-48	0.534124797649239	0.571	0.37	3.22041816685507e-44
Cdk17	1.72738891313603e-48	0.529021761444733	0.589	0.407	3.40934749785658e-44
Cnot6l	2.29834198585969e-48	0.582123413313978	0.568	0.399	4.53623757749127e-44
Pdgfb	2.47838990264022e-48	0.333222833756786	0.813	0.558	4.891598150841e-44
Luzp1	3.93363729973684e-48	0.376041003732297	0.816	0.616	7.7638199384906e-44
Gstt2	4.31455228679805e-48	0.943166876844318	0.418	0.251	8.51563184845331e-44
Zfp36l1	1.42571431846488e-47	0.441598407556759	0.835	0.662	2.81393235035413e-43
Gda	3.52915826355715e-47	0.362300616022903	0.448	0.26	6.96549966478275e-43
Bbs9	4.61317019924728e-47	1.13091148428808	0.333	0.179	9.10501402225436e-43
Abcg2	6.56662400664168e-47	0.421861065293127	0.683	0.493	1.29605458019087e-42
Rsad2	2.29062578609126e-46	0.347698766558778	0.583	0.369	4.52100811400833e-42
Efna1	3.2859506225321e-46	0.662859557194548	0.476	0.294	6.4854807436916e-42
Trib2	4.79276349070354e-46	0.576706914878729	0.475	0.293	9.45947730160158e-42
9330175M20Rik	4.82562395817143e-46	1.15496977043825	0.319	0.167	9.52433400624294e-42
Rapgef4	1.09470931239246e-45	0.526655637442936	0.535	0.337	2.160627769869e-41
Shroom4	1.26995700688406e-45	0.605670554473165	0.473	0.303	2.50651414448706e-41
Stard8	1.68300391862197e-45	0.583355710932066	0.506	0.325	3.32174483418419e-41
Fnbp1l	2.46823652872585e-45	0.329309411927196	0.709	0.503	4.87155843674621e-41
Myo10	3.06628968986477e-45	0.281287564060606	0.84	0.595	6.05193596088611e-41
Fgd5	3.30832385328754e-45	0.343930632257579	0.646	0.438	6.52963878923362e-41
Dcbld1	4.05608586549866e-45	0.67839855523808	0.398	0.23	8.00549667273471e-41
Adora2a	4.79083001819358e-45	1.03705709406131	0.268	0.126	9.45566120690866e-41
Cdh5	6.88256851852538e-45	0.246599284399363	0.983	0.734	1.35841254850135e-40
Clk1	1.37039301533249e-44	0.524247365368915	0.621	0.471	2.70474469436174e-40
Flnb	1.97985632401589e-44	0.484867888415239	0.583	0.393	3.90764242671016e-40
Btg2	3.34572274777154e-44	0.572551593272188	0.581	0.41	6.60345298727669e-40
Fermt2	5.42355404097995e-44	0.324609521991764	0.894	0.698	1.07044686106821e-39
Srgap2	7.00230091806871e-44	0.368405428057476	0.67	0.496	1.38204413219922e-39
Sybu	7.62821867005225e-44	0.599255630602582	0.417	0.243	1.50558151890821e-39
Ndufa8	8.45430365749842e-44	0.374741145675737	0.699	0.541	1.66862591288046e-39
Rasgrp2	1.03740070794981e-43	0.413176755049315	0.526	0.341	2.04751777728054e-39
Myo1b	1.1347058342932e-43	0.298028271837021	0.608	0.401	2.23956890514449e-39
Ndel1	1.54453782087887e-43	0.425160402484565	0.658	0.494	3.04845429706862e-39
Sypl	3.897091891679e-43	0.34792949119861	0.736	0.57	7.69169026660684e-39
Smad1	4.83608818109439e-43	0.710525091455307	0.449	0.296	9.544987243026e-39
Map4k5	5.12967622446381e-43	0.788544274468866	0.413	0.262	1.01244419642242e-38
Erg	6.59632966335087e-43	0.370527865234431	0.612	0.412	1.30191758565556e-38
Cd38	1.12740403933764e-42	0.521721093107616	0.524	0.341	2.22515735244069e-38
Ext1	1.31567405320156e-42	0.369878547554552	0.658	0.481	2.59674587880392e-38
Hmcn1	1.44694201433601e-42	0.386099474607296	0.32	0.165	2.85582945369498e-38
Hspb1	1.70775337539789e-42	0.267730402894276	0.936	0.74	3.37059283702281e-38
Tcf12	1.77873113516978e-42	0.403862260883179	0.698	0.519	3.5106816414846e-38
Pard3b	2.24230527926658e-42	0.493414043473062	0.54	0.369	4.42563792968845e-38
Cav2	2.27471451179581e-42	0.249396335408705	0.933	0.703	4.48960403193139e-38
Hrct1	3.09072466394779e-42	0.94506849098652	0.349	0.198	6.10016326923375e-38
Dgke	3.96510616765878e-42	0.786468571951379	0.337	0.186	7.82593004310813e-38
Tpst2	4.36815724839801e-42	0.553674256378755	0.486	0.325	8.62143196116315e-38
Pdgfd	4.5873544996493e-42	0.131868258876551	0.8	0.528	9.05406157595782e-38
Tpt1	4.81719677549486e-42	-0.447518210132948	0.994	0.948	9.5077012757942e-38
Col4a2	4.83547952937601e-42	0.265135157841319	0.921	0.722	9.54378594712943e-38
Dipk2b	5.26069903839497e-42	0.606185036193519	0.488	0.308	1.03830416920802e-37
Tmcc3	8.4473007896013e-42	0.364880096877503	0.702	0.524	1.66724375684361e-37
Mtdh	9.30463424765993e-42	0.423631520548088	0.772	0.603	1.83645566146064e-37
Mdfic	1.1332855580475e-41	0.591691978628476	0.528	0.375	2.23676570591835e-37
Galnt18	1.14256349754335e-41	0.307855600174501	0.599	0.41	2.25507757510131e-37
Acvr2a	1.54694152890032e-41	0.770479060811272	0.387	0.233	3.05319849559057e-37
Zbtb20	1.89264204709316e-41	0.224896251359962	0.959	0.73	3.73550760834777e-37
Exoc6	1.89949229186584e-41	0.43418179169661	0.534	0.361	3.7490279364556e-37
Ccdc85b	3.43349448275135e-41	0.287592577756312	0.815	0.642	6.77668806060634e-37
Mef2a	3.77534703873366e-41	0.377209590447148	0.799	0.627	7.45140245034862e-37
Epb41	4.31948638967857e-41	0.450840009721008	0.589	0.417	8.5253702873086e-37
Sh3bp5	5.18878763609829e-41	0.536852555312166	0.543	0.384	1.02411101573672e-36
H2-K1	1.04964558231061e-40	0.330748675935646	0.974	0.846	2.07168548580646e-36
Lrrc8a	1.26326627626272e-40	0.424423301393721	0.598	0.436	2.49330864945974e-36
Rapgef5	1.39611689027377e-40	0.38831811673728	0.736	0.539	2.75551590633334e-36
Mef2c	1.80512015827714e-40	0.301921525679092	0.845	0.649	3.5627656563916e-36
Samd12	2.01314861163082e-40	0.574178419523322	0.515	0.334	3.97335141477575e-36
Rhob	2.16580144837861e-40	0.439421438889749	0.802	0.632	4.27464231866487e-36
Rnf144a	2.36257593328687e-40	0.406695791782708	0.489	0.317	4.66301611952829e-36
Lrmda	2.85215297576351e-40	0.411136054568614	0.454	0.288	5.62929432826444e-36
Wasl	3.82191101805675e-40	0.508626015879458	0.597	0.447	7.5433057763386e-36
Mgat4a	5.60098265876751e-40	0.788087997750993	0.402	0.253	1.10546594736094e-35
Cyp2d22	6.15337936027178e-40	0.764451108558967	0.424	0.275	1.21449248433684e-35
Phactr4	6.47215274018013e-40	0.486236279412439	0.531	0.377	1.27740878632935e-35
Hdac7	6.88783309468651e-40	0.503426954592319	0.597	0.436	1.35945161789828e-35
Zfp979	7.14502143518588e-40	0.442333863198433	0.405	0.243	1.41021288066264e-35
Casz1	7.39829722986963e-40	0.840259203878731	0.311	0.168	1.46020192425937e-35
Dlc1	8.36447357915617e-40	0.15599826950396	0.89	0.68	1.65089615031805e-35
Ecscr	1.70188224758728e-39	0.33845161680319	0.724	0.5	3.35900499206302e-35
Srsf2	2.54195214959264e-39	0.583782705735216	0.638	0.486	5.017050957651e-35
Phf20l1	3.45210617674734e-39	0.369259174775935	0.657	0.502	6.81342196104622e-35
Elmo1	4.21583581756981e-39	0.334174071435014	0.611	0.433	8.32079515313754e-35
Adgrf5	6.33046712734568e-39	0.283225014833748	0.965	0.726	1.24944429692422e-34
Fmnl3	1.11895070595258e-38	0.552759582035369	0.484	0.328	2.2084730083386e-34
Dst	1.31153901103741e-38	0.204304276401976	0.757	0.584	2.58858454608454e-34
Numb	1.60857451673253e-38	0.448373660706595	0.627	0.473	3.174843523675e-34
Xiap	2.8692452964342e-38	0.418576712776906	0.702	0.551	5.66302944157219e-34
Csgalnact1	3.28982878818171e-38	0.48427517500173	0.51	0.348	6.49313507923425e-34
Papss2	3.30530885132063e-38	0.62227120663877	0.453	0.299	6.52368807985153e-34
Plgrkt	3.83110703673375e-38	0.691976136561775	0.468	0.324	7.56145595840141e-34
Tsfm	4.10407889814178e-38	0.887937643788774	0.357	0.215	8.10022052126244e-34
Baz2b	4.57165781831247e-38	0.372710795134838	0.735	0.571	9.02308103600333e-34
Nos2	6.79172863528991e-38	0.687638744248793	0.261	0.127	1.34048348074717e-33
Syne2	7.6215661752309e-38	0.217742543279911	0.72	0.549	1.50426851600532e-33
Asap1	8.4881342024056e-38	0.417718097275904	0.678	0.533	1.67530304752879e-33
Lipe	8.70962120178002e-38	0.420772827924585	0.495	0.325	1.71901793659532e-33
Ramp3	1.07870840656323e-37	0.707806927951845	0.34	0.192	2.12904678203384e-33
Vwa3a	1.0984482176909e-37	0.585941157125592	0.355	0.202	2.16800724725652e-33
Nova2	1.15507905403153e-37	0.55716401075285	0.412	0.254	2.27977952894202e-33
Jup	1.49026764716913e-37	0.273567039026675	0.795	0.609	2.94134125521771e-33
Mat2a	1.24026161700539e-36	0.581975088683763	0.588	0.456	2.44790435348353e-32
Tnfrsf21	1.42334499092266e-36	0.762560517723932	0.25	0.123	2.80925600858405e-32
Ppp1r2	2.00205744308242e-36	0.223806798005783	0.885	0.726	3.95146077541177e-32
Neat1	4.27220834703199e-36	0.463003443416142	0.559	0.402	8.43205761453704e-32
Adgrg1	6.68308690720105e-36	0.329303242316155	0.536	0.354	1.31904086287427e-31
Dleu2	1.05891108629366e-35	0.472646436343195	0.603	0.453	2.08997281101779e-31
Mylip	1.19775073043407e-35	0.626452978266231	0.447	0.299	2.36400061665772e-31
Zfp710	1.2424280047648e-35	0.800338162798552	0.34	0.203	2.45218015300429e-31
Pcdh17	1.27615029079709e-35	0.682786906614569	0.45	0.29	2.51873782894622e-31
Icam2	1.42339273263139e-35	0.26190455171934	0.822	0.574	2.80935023639458e-31
Foxn3	1.88632589007187e-35	0.321782438927971	0.756	0.592	3.72304140923484e-31
Trpm3	2.32643053716443e-35	0.677802198323347	0.388	0.243	4.59167595120144e-31
Rsrp1	2.33294448469405e-35	0.349544561108011	0.886	0.692	4.60453252944064e-31
Sox4	2.80876878730536e-35	0.803352047282497	0.365	0.223	5.54366695550458e-31
Tm6sf1	2.98216734047178e-35	-1.50544297681858	0.117	0.254	5.88590367988916e-31
Alpl	3.0845444908078e-35	-1.69255130995947	0.124	0.258	6.08796546150735e-31
Slc50a1	5.42983604243087e-35	0.527376222945422	0.61	0.472	1.07168673969458e-30
Atp8a1	7.0771493860494e-35	0.578784233355475	0.379	0.236	1.39681697432457e-30
Mmd	1.44812142045931e-34	0.696367185530381	0.276	0.147	2.85815724756053e-30
Cpne8	1.71877104516418e-34	0.435926503992627	0.548	0.394	3.39233841184055e-30
Rbms1	1.85824164397127e-34	0.26151798476831	0.874	0.699	3.66761153270609e-30
Sox7	1.98153272794832e-34	0.661126253318488	0.388	0.246	3.91095114515159e-30
Reep3	2.25873720693123e-34	0.304035114609498	0.788	0.63	4.45806962532016e-30
Klk8	2.89759968302692e-34	0.575286194066554	0.346	0.202	5.71899249439023e-30
Lrrk2	3.63070924690691e-34	0.921986595886092	0.307	0.181	7.16593084062017e-30
Ric1	5.64140195036561e-34	0.497010950118189	0.46	0.319	1.11344350294366e-29
Abi3	5.66366672572672e-34	0.530623339942495	0.431	0.278	1.11783790165668e-29
Ptpn12	6.28012978528044e-34	0.409001104214491	0.598	0.457	1.2395092157208e-29
Tanc1	1.20849893615942e-33	0.229588491728182	0.676	0.504	2.38521435029785e-29
Anxa3	1.71868687859567e-33	0.27595193253957	0.748	0.582	3.39217229228428e-29
Vim	2.03826568966009e-33	-1.04868341487261	0.723	0.725	4.02292499168213e-29
Dusp1	2.14230566588655e-33	0.307367904663474	0.666	0.496	4.22826869276029e-29
Nav1	3.57148752812656e-33	0.256410972349804	0.651	0.485	7.0490449342634e-29
Rbp7	4.49874393835367e-33	-1.45476012706406	0.399	0.502	8.87917091112863e-29
Tra2a	4.73403673746338e-33	0.607675446959567	0.538	0.414	9.34356830873148e-29
Dip2b	5.32802901973962e-33	0.368205928850466	0.629	0.477	1.05159308762601e-28
Son	7.24176367620346e-33	0.246976007481825	0.942	0.76	1.42930689677228e-28
Fbxl20	7.2591765640789e-33	0.733368407331748	0.412	0.287	1.43274367845225e-28
Herc1	7.44720295890976e-33	0.515908832460199	0.533	0.398	1.46985444800002e-28
Susd6	9.45303656666019e-33	0.426029861780682	0.57	0.438	1.86574582716172e-28
Adipor1	9.5614637490916e-33	0.268243826503949	0.655	0.516	1.88714610015821e-28
Abcb1b	1.3469126487064e-32	0.418014799523582	0.381	0.238	2.65840149475183e-28
Ankrd44	1.68837378007669e-32	0.494127634060421	0.468	0.33	3.33234332973735e-28
Inka1	2.18907539951004e-32	0.538205338762073	0.382	0.242	4.32057811601296e-28
Cecr2	2.70815309894165e-32	0.58481363943571	0.322	0.186	5.34508177138114e-28
Fzd4	2.73518191901018e-32	0.397916330299067	0.6	0.438	5.39842855355039e-28
Gimap4	5.55879916259693e-32	0.213568304912625	0.611	0.43	1.09714019072176e-27
Pnkd	8.23776858969162e-32	0.418960690797291	0.548	0.414	1.62588838654744e-27
Ctnnd1	1.05051685246744e-31	0.358143855870351	0.661	0.518	2.07340511171498e-27
Adarb1	2.13815829948449e-31	0.421625328882925	0.504	0.356	4.22008303569253e-27
Cr1l	2.68002337065248e-31	0.310039489208376	0.701	0.554	5.2895621266568e-27
S1pr1	3.12313054126409e-31	0.186188054990456	0.872	0.615	6.16412274929294e-27
Gimap1	3.90717819664241e-31	0.358506145098911	0.528	0.375	7.71159760671313e-27
Apol10b	6.59611400878045e-31	0.453316069548196	0.385	0.239	1.301875021913e-26
Picalm	8.12498530363976e-31	0.240012620920438	0.779	0.64	1.60362834937938e-26
Ccnl2	9.96595321022303e-31	0.590979784071981	0.49	0.374	1.96698018510172e-26
Irf2	1.04645556890799e-30	0.317005490561639	0.696	0.564	2.06538935635371e-26
Ncoa3	1.96955261069586e-30	0.496753005075824	0.509	0.382	3.88730598773043e-26
Nfib	2.11870998238363e-30	0.229409143015331	0.959	0.791	4.18169789223058e-26
Rgl1	2.20474927719854e-30	0.293093732287475	0.572	0.438	4.35151364840675e-26
Gimap8	2.22656704028335e-30	0.497156407790983	0.372	0.235	4.39457536740725e-26
Ebf3	2.58062845593839e-30	0.414543021401734	0.469	0.331	5.0933863834856e-26
Arpc3	4.31237921333598e-30	0.219911577549676	0.848	0.706	8.51134285336122e-26
Peak1	4.70859728165783e-30	0.305813883074393	0.675	0.529	9.29335845480807e-26
Cd81	6.14081832214183e-30	0.19720787409557	0.988	0.864	1.21201331224113e-25
Tmem245	6.32387741004707e-30	0.47464266291844	0.44	0.311	1.24814368442099e-25
Cwc22	7.90941445857011e-30	0.244254296801748	0.747	0.598	1.56108113168798e-25
Znrf1	1.069715460371e-29	0.382565486502122	0.504	0.369	2.11129740413424e-25
Lamb1	1.27935607144416e-29	0.292680027451205	0.408	0.257	2.52506507820934e-25
Ccny	1.61897541724912e-29	0.326375367062017	0.665	0.528	3.1953717810246e-25
Prkce	2.6776296160123e-29	0.294112776653278	0.497	0.366	5.28483757312347e-25
Tnfsf10	3.87245388767738e-29	0.408881334848469	0.492	0.344	7.64306223810885e-25
Rnf130	5.65249165371517e-29	0.259673959103053	0.666	0.523	1.11563227769376e-24
Clec1a	6.01465269894479e-29	0.298600676551645	0.564	0.4	1.18711200319073e-24
Nxpe2	6.39817272506617e-29	0.818259370269515	0.304	0.18	1.26280735074631e-24
Lrch3	9.06255901601831e-29	0.37952483597516	0.515	0.396	1.78867727299153e-24
Thrsp	9.19309537899605e-29	0.270798270087944	0.513	0.349	1.81444123495245e-24
Cavin1	9.37961349355255e-29	0.104525257656676	0.909	0.746	1.85125431522247e-24
Tmed5	1.04594259873405e-28	0.457944773596165	0.57	0.445	2.06437690712139e-24
Gm42418	1.07551883861382e-28	-0.770223834920332	1	0.996	2.12275153177209e-24
Tacc1	1.29711535760334e-28	0.239757394682203	0.726	0.58	2.56011658130171e-24
Atp13a3	1.37177864383289e-28	-1.23825621721182	0.126	0.255	2.70747950933297e-24
Ndufc2	1.58082188932611e-28	0.277142333475268	0.728	0.603	3.12006816296293e-24
Bcam	2.63377881178137e-28	0.265001005453629	0.653	0.474	5.19828924081289e-24
Cdk19	2.69247416191039e-28	-1.44424988230985	0.222	0.354	5.31413625336254e-24
Ptbp3	5.08145618292906e-28	0.313348887843126	0.756	0.605	1.00292700682471e-23
Mndal	6.28519293244297e-28	0.133217124017555	0.793	0.611	1.24050852907627e-23
Wls	6.82418981987953e-28	-1.01353352288404	0.129	0.258	1.34689034474962e-23
Camk2n1	6.94808788297823e-28	-1.38148972627551	0.142	0.267	1.37134410546341e-23
Hpcal1	7.37962313345401e-28	0.295739610080325	0.564	0.43	1.45651621784982e-23
Cyb5r1	8.95186511811237e-28	0.522362953473139	0.398	0.274	1.76682961836184e-23
Ddx5	9.83818931743823e-28	0.292840281228897	0.971	0.833	1.94176342558278e-23
Itpr2	9.83926025904538e-28	0.272996609582479	0.544	0.401	1.94197479732779e-23
F11r	1.2414023691481e-27	0.261564015791681	0.671	0.494	2.4501558559876e-23
AU020206	1.27705488556841e-27	0.360941950095493	0.539	0.398	2.52052322764638e-23
Cdk12	1.28523951264597e-27	0.517011254915397	0.516	0.403	2.53667722610936e-23
Mcl1	1.61479938331202e-27	0.338843577386476	0.663	0.529	3.18712954284293e-23
Nos3	1.67512636997086e-27	0.437835256598049	0.432	0.292	3.30619691641148e-23
Plekho1	1.80766691411889e-27	0.303067466789527	0.565	0.413	3.56779218839645e-23
Cdc42ep2	1.93540798430636e-27	0.406577982053225	0.485	0.35	3.81991473862547e-23
Stag1	2.20576837283075e-27	0.278846112650939	0.715	0.575	4.35352503745605e-23
Ppp1r12a	2.33572740294507e-27	0.272430016972359	0.693	0.554	4.61002517519268e-23
Plscr4	2.40957851398805e-27	0.323772326219274	0.656	0.511	4.75578511305822e-23
Tmtc1	2.73423488322451e-27	0.2590764559862	0.502	0.363	5.39655938902022e-23
Pkn2	5.90733886786555e-27	0.350377765642955	0.62	0.499	1.16593147235062e-22
Galnt15	6.26352647375626e-27	0.450419374197687	0.373	0.247	1.23623222012527e-22
Arhgap27	6.47243374649622e-27	0.68675035630457	0.279	0.165	1.27746424854596e-22
Gpatch8	1.14718512853628e-26	0.411922505180976	0.552	0.439	2.26419928819205e-22
Myo1e	1.3869097479081e-26	0.347040903733312	0.508	0.373	2.73734376944621e-22
Ilk	1.60346512295897e-26	0.491667176236276	0.549	0.441	3.16475911318412e-22
Elk4	1.95986073946336e-26	0.412428051976332	0.463	0.344	3.86817714147884e-22
H2-Q6	2.62090292698516e-26	0.481026976424716	0.351	0.227	5.1728761069906e-22
Spry1	3.11152792381747e-26	0.596189459887947	0.362	0.238	6.14122266323854e-22
Gm26510	3.57559909452335e-26	0.714892807729544	0.281	0.171	7.05715993286074e-22
Trio	4.03669913558368e-26	0.292715280263099	0.487	0.365	7.9672330839015e-22
Zfp280d	5.41469377662758e-26	0.498521917757559	0.455	0.343	1.06869811069299e-21
Gja1	6.44929000105029e-26	0.445757344738902	0.471	0.328	1.2728963675073e-21
Kif13a	8.06533695646568e-26	0.451109732062873	0.421	0.303	1.59185555509763e-21
Tspan12	8.12775121141183e-26	0.384341276424589	0.493	0.363	1.60417425659635e-21
Stim2	8.91291909824251e-26	0.431378531823842	0.554	0.439	1.75914284242012e-21
Id3	9.07904405900162e-26	0.208318541120946	0.919	0.734	1.79193092592515e-21
Nipbl	1.17135724612882e-25	0.227608925656157	0.717	0.574	2.31190779668445e-21
Fam102b	1.17252124442948e-25	0.605456700044867	0.324	0.211	2.31420518013046e-21
Sec14l1	2.31073027446824e-25	0.255437595052857	0.579	0.453	4.56068834271796e-21
Epn2	2.74841913715934e-25	0.333425792194688	0.546	0.427	5.42455485101139e-21
Usp34	2.99296490503675e-25	0.290276628851244	0.622	0.498	5.90721483307103e-21
Srsf11	3.85225673073157e-25	0.325630253725509	0.625	0.504	7.6031991094449e-21
Lrch1	4.23191186856765e-25	0.333885062761493	0.517	0.386	8.35252445499197e-21
AC149090.1	4.49588485697697e-25	0.239837771007857	0.64	0.51	8.87352794221545e-21
Ppp1r13b	5.36904119549891e-25	0.278775440216158	0.509	0.373	1.05968766075562e-20
Jarid2	5.37504070684052e-25	0.382571174550404	0.447	0.325	1.06087178430911e-20
Nsd1	5.49584636380075e-25	0.279640616588634	0.627	0.503	1.08471519682335e-20
Sppl2a	7.64989306869176e-25	0.327228606073506	0.614	0.494	1.50985939496769e-20
Tbc1d22a	7.84391690583698e-25	0.436459409057977	0.315	0.203	1.54815387970504e-20
Ehd4	8.34708725718162e-25	-1.09476540847813	0.195	0.319	1.64746461194994e-20
Ttc7b	8.47890107201304e-25	0.352596615366867	0.416	0.296	1.67348070458321e-20
Ahr	8.81462098721351e-25	0.622023319525439	0.32	0.206	1.73974174424633e-20
Dab2ip	9.20072423718683e-25	0.128698170404073	0.721	0.564	1.81594694269356e-20
Ftl1	9.37847732465473e-25	-0.75853091343358	0.92	0.844	1.8510300695671e-20
Ankrd28	1.01537133509199e-24	0.615752541757728	0.312	0.206	2.00403840407106e-20
St5	1.11263179897723e-24	0.405961851136827	0.407	0.287	2.19600138164136e-20
Zhx3	1.17498163669023e-24	0.54339550548406	0.409	0.292	2.3190612563355e-20
Map4k3	1.20532434744446e-24	0.214517751953817	0.649	0.502	2.37894866455114e-20
Arap2	1.21398691182412e-24	0.363341297439257	0.358	0.233	2.39604596786726e-20
Rassf1	1.42243696328307e-24	0.6239001551886	0.468	0.36	2.8074638344318e-20
Pdlim1	1.64335533963132e-24	0.403220497559714	0.548	0.423	3.24349043383033e-20
Zscan26	1.85455194463321e-24	0.616564285067493	0.437	0.331	3.66032917312257e-20
Cd34	1.92173705762556e-24	0.229911279908824	0.742	0.573	3.79293243063557e-20
Cdc42ep1	2.04998441118257e-24	0.427842203689235	0.49	0.369	4.04605423235104e-20
Arl6ip1	2.5175913036848e-24	0.161191743641807	0.739	0.603	4.96896995608269e-20
Filip1	2.97518212240461e-24	0.233644763302594	0.611	0.469	5.87211695498998e-20
Trim25	3.32816595521757e-24	0.375040360758266	0.456	0.34	6.56880114581292e-20
Nck2	4.03235532479115e-24	0.430977661242983	0.375	0.258	7.9586597045403e-20
Tmem123	4.2084749926977e-24	0.266564360561251	0.518	0.399	8.30626709308745e-20
Stap2	5.03743113016452e-24	0.751300758687612	0.254	0.152	9.9423778216057e-20
Rbpms	6.19119728249087e-24	0.20163325135741	0.788	0.625	1.22195660764522e-19
Atp6v0b	6.52617570236995e-24	0.330227430165169	0.615	0.498	1.28807129837676e-19
4930402H24Rik	7.22668388609633e-24	0.350928877029419	0.519	0.402	1.42633059859883e-19
6720427I07Rik	7.37971238654819e-24	0.827612506641799	0.314	0.212	1.45653383373302e-19
2004-09-01	7.66963531171293e-24	0.142059036797584	0.69	0.524	1.51375592147278e-19
Eva1b	9.40781746525822e-24	0.306627092410514	0.534	0.415	1.85682093311801e-19
Rap1b	1.18202442436254e-23	0.238570181089632	0.744	0.622	2.33296160636434e-19
Macf1	1.30483606272022e-23	0.127676796143521	0.831	0.686	2.5753549369909e-19
Fkbp1a	1.33374795766038e-23	0.123086370858683	0.856	0.737	2.63241834403428e-19
Nfkbia	1.50964724548966e-23	0.270698751538341	0.792	0.651	2.97959076842293e-19
Ncald	1.67881714706831e-23	0.421764464699562	0.294	0.189	3.31348140316873e-19
Aplp2	1.7871950821493e-23	0.191225426376842	0.905	0.769	3.52738693363806e-19
Il2rg	2.87952835706135e-23	0.669618799214237	0.327	0.217	5.68332511833198e-19
Hnrnph1	3.44398926834341e-23	0.405371224161686	0.568	0.461	6.79740161892939e-19
Rps16	3.80006150818712e-23	-0.369796516931896	0.969	0.896	7.50018139870892e-19
Dock1	3.98049349136036e-23	0.164556738359411	0.6	0.483	7.85630000389795e-19
Sash1	4.11585662696453e-23	0.281457866865448	0.628	0.499	8.1234662246399e-19
Phldb2	4.30211076622806e-23	0.292362086645676	0.489	0.362	8.49107601930433e-19
Fyn	4.69103688414646e-23	0.280753620148678	0.586	0.475	9.25869949823986e-19
Git2	5.50806720681056e-23	0.312302848566607	0.506	0.391	1.0871272246082e-18
Flt1	5.74843117694727e-23	0.190957549492344	0.974	0.762	1.13456786139408e-18
BC028528	6.40096496406037e-23	0.372539405660628	0.505	0.389	1.2633584549566e-18
Thbd	6.44912309514735e-23	0.375798116538693	0.549	0.414	1.27286342528923e-18
N4bp1	6.51388112065926e-23	0.507184324651248	0.444	0.335	1.28564471678452e-18
Siah1a	6.54885648751253e-23	0.479826098888977	0.402	0.296	1.29254780494035e-18
H2-Q4	7.17090830177917e-23	0.272333744650603	0.51	0.385	1.41532217152216e-18
Kansl1	7.74366479317488e-23	0.310217904681035	0.6	0.48	1.52836712022893e-18
Zfp207	8.53009213725168e-23	0.550598855287466	0.46	0.362	1.68358428512936e-18
Colgalt2	9.20494383518994e-23	0.702418979846208	0.304	0.202	1.81677976475144e-18
Cmss1	1.00618386409509e-22	-0.470285411819963	0.983	0.942	1.98590509256448e-18
Pnp	1.12258054874526e-22	0.522963400201077	0.502	0.401	2.21563722905851e-18
Mfng	1.45983781076735e-22	0.482876002957481	0.268	0.166	2.88128188711151e-18
Efr3b	1.6264035053911e-22	0.330591592753971	0.396	0.275	3.21003259859041e-18
Cdc42bpa	1.69846718584158e-22	0.27544035999453	0.614	0.485	3.35226468469552e-18
Ephb4	2.00427938171349e-22	0.328020724400612	0.456	0.334	3.95584621568792e-18
Sf3b1	2.19594503912591e-22	0.300204777956841	0.685	0.567	4.3341367237228e-18
Wwtr1	2.33834584213551e-22	0.136799072443347	0.707	0.576	4.61519318862285e-18
Taf1d	2.34228643181142e-22	0.671584304535973	0.386	0.288	4.6229707304662e-18
Pan3	3.43984198024657e-22	0.39055760322931	0.495	0.391	6.78921611641266e-18
Ripor1	3.68806901011756e-22	0.342852475339038	0.417	0.304	7.27914180526904e-18
Sp100	4.22809246192372e-22	0.142136192830348	0.75	0.595	8.34498609209885e-18
Fus	4.43345707303203e-22	0.248665445500516	0.789	0.653	8.75031422504331e-18
Exoc4	4.531607465258e-22	0.285770830346715	0.577	0.461	8.94403365417971e-18
Sft2d1	4.54716143262455e-22	0.452130639215068	0.445	0.338	8.97473251957108e-18
Mospd1	4.7274423837308e-22	0.70854303450779	0.284	0.186	9.33055303276949e-18
Pola2	4.85339473291765e-22	0.647946142180372	0.271	0.172	9.57914518435956e-18
1700025G04Rik	5.20424849967851e-22	0.328507520215825	0.5	0.382	1.02716252638155e-17
Tubb4b	5.75223400184427e-22	0.182630148343818	0.757	0.624	1.135318424944e-17
Wac	5.77107047538195e-22	0.329029919159724	0.579	0.472	1.13903617972613e-17
Rarg	7.69569950258937e-22	0.447018761248904	0.421	0.318	1.51890021082606e-17
Grasp	8.14452590987686e-22	0.445255160127543	0.42	0.312	1.6074850788324e-17
Vcl	9.49190411575814e-22	0.298707638905542	0.496	0.377	1.87341711532718e-17
Zfp266	1.0966107261719e-21	0.786425543393388	0.326	0.235	2.16438059024548e-17
Dll4	1.12019093964857e-21	0.406421623363187	0.377	0.255	2.21092085758438e-17
Tasor	1.22798274828033e-21	0.393246909016291	0.511	0.41	2.4236695502809e-17
Ggta1	1.45795319382009e-21	0.330525255252616	0.491	0.371	2.87756221864271e-17
Zcchc7	1.84375443315225e-21	0.364039403457221	0.567	0.457	3.63901812471259e-17
Apobec3	2.22820379939628e-21	0.482165221754959	0.399	0.294	4.39780583886844e-17
Arhgef7	2.4336828912636e-21	0.462520399879288	0.353	0.248	4.80335992248696e-17
Hip1	2.45940466076146e-21	0.231741764638719	0.631	0.51	4.85412697894489e-17
Srrm1	2.55192967080351e-21	0.251651834078228	0.642	0.531	5.03674359126489e-17
Snrnp70	2.80259939932219e-21	0.392522867075773	0.606	0.49	5.53149043444222e-17
Coro2b	2.9802832837629e-21	0.378964378195729	0.298	0.198	5.88218511716284e-17
Map3k1	3.04356153015435e-21	0.363097949636954	0.449	0.341	6.00707739206564e-17
Cdc42bpb	3.08415562101018e-21	0.245613357906145	0.456	0.35	6.08719794918779e-17
Rtn3	3.19897527201133e-21	0.253013961054761	0.708	0.578	6.31381749436875e-17
Itch	3.46015734228102e-21	0.443026235894771	0.505	0.409	6.82931254646005e-17
Aopep	3.59069152861962e-21	0.337822883504291	0.531	0.425	7.08694787003655e-17
Ostf1	3.79911331600232e-21	0.145327078707916	0.734	0.61	7.49830995179379e-17
Gimap5	4.29796125226162e-21	0.538845474451229	0.286	0.185	8.48288612358877e-17
Trpm7	5.09430493689805e-21	0.368340952281522	0.524	0.421	1.00546296539557e-16
Srrm2	5.30494725323899e-21	0.23084968625904	0.821	0.684	1.04703743937178e-16
Ppic	6.12616531885016e-21	0.273502711062696	0.492	0.38	1.20912124898146e-16
Scarf1	7.05966539385159e-21	0.417829017989164	0.286	0.186	1.39336615878449e-16
Gm20559	7.53282494576979e-21	0.639071754223495	0.382	0.285	1.48675365954658e-16
Notch4	9.28573335289683e-21	0.373693793096027	0.366	0.254	1.83272519186125e-16
Schip1	1.01058720954207e-20	0.300679381131321	0.386	0.274	1.99459597547318e-16
Ptprb	1.10121201908942e-20	0.119227113570352	0.951	0.728	2.17346216207678e-16
Tecpr1	1.23370439755845e-20	0.459362417683944	0.353	0.249	2.4349623694611e-16
Irf1	1.53860348013603e-20	0.424575575614418	0.501	0.394	3.03674168874449e-16
Inf2	1.61006462704962e-20	0.742147521782011	0.262	0.167	3.17778455440783e-16
Birc6	1.62189873341679e-20	0.316927434013149	0.593	0.482	3.20114153014473e-16
Pcbp1	1.62593287310977e-20	0.249447611194894	0.619	0.511	3.20910371165676e-16
Zdhhc17	1.75557023212719e-20	0.684659409319277	0.304	0.212	3.46496896714944e-16
Zeb1	2.2783512848947e-20	0.144182661713997	0.706	0.558	4.49678193099666e-16
Pik3c2b	2.42025020938511e-20	0.331447262466081	0.319	0.214	4.77684783826338e-16
Ttc28	2.48596873635239e-20	0.178685545688988	0.663	0.535	4.90655649493871e-16
Cnot2	2.64365865164416e-20	0.467832458387295	0.419	0.325	5.21778908075007e-16
Spred1	2.71537358432697e-20	0.44615115241456	0.417	0.317	5.35933284338614e-16
Anks1	2.87428052841845e-20	0.41298966013989	0.325	0.23	5.67296747893949e-16
Samd9l	2.92860685452602e-20	0.275599177743825	0.52	0.404	5.78019134877801e-16
Rell1	3.01917815647477e-20	0.388564796403713	0.351	0.249	5.95895192743426e-16
Hmg20b	3.36220110820479e-20	0.228148667070048	0.533	0.424	6.63597632726379e-16
2900026A02Rik	3.36317232662264e-20	0.287764858710836	0.478	0.364	6.6378932210551e-16
Gatad2a	3.61297424197222e-20	0.27756778117526	0.457	0.352	7.13092726138058e-16
Jmjd1c	3.9170801712109e-20	0.311285232931218	0.569	0.47	7.73114113391896e-16
Mprip	4.14179560326454e-20	0.12506453812364	0.733	0.591	8.17466198216321e-16
H2-T23	4.19390917322586e-20	0.211326116328812	0.7	0.564	8.27751853519587e-16
Eef1a1	4.3544849172529e-20	-0.329823777942166	0.991	0.943	8.59444688118205e-16
Gm12216	4.38488704609436e-20	0.608235796512815	0.35	0.252	8.65445156287645e-16
Mmrn2	4.69067505874361e-20	0.14190443009089	0.612	0.442	9.25798536344227e-16
Tom1l2	4.69813506111082e-20	0.441984430425129	0.397	0.3	9.27270917011443e-16
Rps29	5.53067360702514e-20	-0.344286487867364	0.998	0.949	1.09158904981855e-15
Trim24	5.658762273382e-20	0.353128813827945	0.465	0.363	1.11686990989741e-15
Gimap9	5.92454611774059e-20	0.708441231882971	0.278	0.185	1.16932766725846e-15
Ehd1	6.1622738956051e-20	0.147069557216872	0.656	0.521	1.21624799877558e-15
Fcgrt	6.30096737416229e-20	0.35340981512155	0.511	0.399	1.24362193063841e-15
Nckap1	6.91238558680115e-20	0.236810889629014	0.582	0.472	1.36429754326694e-15
Ltbp4	7.50246154580208e-20	-0.728337331268572	0.736	0.684	1.48076083529496e-15
Rps4x	8.84530273707697e-20	-0.433833060374701	0.947	0.888	1.74579740121688e-15
3110056K07Rik	9.58286801157925e-20	0.87536013246914	0.258	0.169	1.8913706594454e-15
Pdlim5	1.02119858162961e-19	0.283566459684887	0.579	0.479	2.01553964056236e-15
Dusp11	1.28556126504112e-19	0.519905938597488	0.467	0.378	2.53731226881165e-15
Tspan9	1.46168024592479e-19	0.32090515826876	0.475	0.364	2.88491830138175e-15
Ocel1	1.49471125574232e-19	0.284012064774599	0.486	0.382	2.95011160545862e-15
Nlk	1.61772628851259e-19	0.384938358049086	0.401	0.303	3.1929063756373e-15
Mllt10	1.75092595170622e-19	0.311038552759467	0.516	0.421	3.45580255088257e-15
Gm4070	1.82268444445454e-19	0.534142628905013	0.329	0.228	3.59743228801993e-15
Tnfaip1	1.88297614073418e-19	0.247148916559283	0.528	0.422	3.71643000896706e-15
Tnfrsf1a	2.45167985622856e-19	0.27683523107182	0.566	0.46	4.8388805322383e-15
Srsf5	2.63680018428463e-19	0.304663870377087	0.691	0.572	5.20425252372258e-15
Tmbim4	2.95103898920523e-19	0.387457917231145	0.502	0.411	5.82446565299437e-15
Max	3.01868001295202e-19	0.509904240317188	0.39	0.3	5.95796874156341e-15
Rps27	3.27330900956109e-19	-0.36706784390827	0.981	0.897	6.46052999217072e-15
9530026P05Rik	3.78771299019626e-19	0.438826254823232	0.567	0.463	7.47580912875035e-15
Rundc3b	3.79076295883963e-19	0.679788157109241	0.277	0.179	7.48182885186178e-15
Timeless	4.35650213663335e-19	0.346823252477994	0.251	0.157	8.59842826707324e-15
Fbln2	5.5212593324176e-19	-1.21198112090714	0.276	0.369	1.08973095443926e-14
Snrnp48	5.75968346323607e-19	0.544678270508956	0.368	0.281	1.1367887251389e-14
Ezh1	5.95489260690281e-19	0.34293713894986	0.438	0.342	1.17531715382441e-14
Exoc6b	6.02583966268461e-19	0.273507677102863	0.473	0.379	1.18931997422406e-14
Nck1	6.14557685605855e-19	0.100057904784803	0.81	0.65	1.21295250408028e-14
Gmds	6.58941932554578e-19	0.463624813964579	0.366	0.271	1.30055369228297e-14
C430049B03Rik	7.35355844774048e-19	0.581521616420897	0.284	0.189	1.45137183083054e-14
Evl	7.69804612917213e-19	0.327787854614549	0.391	0.288	1.5193633645147e-14
Tmem50a	7.82096602944539e-19	0.192972572259826	0.78	0.665	1.54362406523164e-14
Tle4	8.87501293918719e-19	0.420659001006528	0.445	0.35	1.75166130380738e-14
Podxl	9.05328995685329e-19	0.100329860333313	0.796	0.588	1.78684783878413e-14
Pnrc1	9.27076555397949e-19	0.205379286915078	0.665	0.553	1.82977099738893e-14
Rab2a	9.48622814497104e-19	0.207191545018418	0.801	0.678	1.87229684897293e-14
Nfe2l2	9.85228300737449e-19	0.296584787847901	0.627	0.52	1.9445450971655e-14
Lncpint	1.0124058074093e-18	0.329499965212717	0.437	0.338	1.99818534208373e-14
Csrp1	1.06092696746862e-18	0.182379500131917	0.52	0.408	2.09395155569281e-14
Apc	1.15089912967012e-18	0.261191150593333	0.513	0.417	2.27152961222992e-14
Rtl8b	1.28814067446384e-18	0.38977071586878	0.406	0.307	2.54240324918928e-14
H2-D1	1.29106376993563e-18	0.156428875518737	0.995	0.891	2.54817256272196e-14
Arhgap28	1.5233009165132e-18	0.695154111956867	0.264	0.177	3.0065390189221e-14
Caskin2	1.63152149966609e-18	0.456029376467396	0.325	0.229	3.22013398389097e-14
Impdh1	1.65620229213166e-18	0.364898364095656	0.306	0.212	3.26884646398025e-14
Lcorl	1.8018814521823e-18	0.579197225850333	0.318	0.225	3.5563734221722e-14
Klf6	1.89969772098717e-18	0.255337342221408	0.756	0.627	3.74943339191239e-14
Hsp90ab1	1.94053004049788e-18	-0.40344009803789	0.946	0.88	3.83002414093067e-14
Ly6c1	1.95306742683451e-18	0.107934897179686	0.997	0.786	3.85476918034326e-14
Stx3	1.97548626715047e-18	0.532978749274468	0.259	0.17	3.89901724547489e-14
Dgkd	2.00100153464701e-18	0.34194216297338	0.326	0.231	3.94937672893281e-14
Rbfox2	2.06931894047267e-18	0.148444712171724	0.519	0.415	4.08421479281091e-14
Adam10	2.3227509787614e-18	0.300645517235024	0.569	0.475	4.58441360678137e-14
Mapk12	2.58289496206294e-18	0.50428920237273	0.298	0.206	5.09785978662362e-14
Spag9	2.6044292714856e-18	0.178190136453759	0.79	0.668	5.14036205313112e-14
Camk1d	2.76559920908682e-18	-0.656641868956878	0.968	0.926	5.45846315897465e-14
Cuedc1	2.77815400507547e-18	0.440180621215804	0.375	0.284	5.48324255981745e-14
Rps23	2.96358170419449e-18	-0.364802991518948	0.962	0.878	5.84922120956866e-14
Pnisr	3.24798255737769e-18	0.183439835809561	0.59	0.481	6.41054317349634e-14
Slc38a2	3.32154891331528e-18	0.43932315539037	0.531	0.435	6.55574109021037e-14
Myo1c	3.54214809160255e-18	0.331092373114537	0.456	0.363	6.99113768839595e-14
Grb10	4.01758748086147e-18	0.406742995876781	0.471	0.37	7.92951241097628e-14
Cd9	4.39251195888799e-18	-0.180865209441136	0.598	0.452	8.66950085325723e-14
2700081O15Rik	4.5763815583675e-18	0.554881422844337	0.29	0.203	9.03240428174993e-14
Piezo1	4.651664007355e-18	0.547582655947723	0.347	0.256	9.18098925131655e-14
Ppp3ca	4.76819502287996e-18	0.15407771116746	0.732	0.598	9.41098651665817e-14
Dnaja1	4.79856835690477e-18	0.149959230133331	0.812	0.689	9.47093436602295e-14
Ndfip2	5.05100822763959e-18	0.358793717908444	0.479	0.387	9.96917493889226e-14
Mkln1	5.77356609469268e-18	0.289442351487751	0.527	0.427	1.13952874010949e-13
Inpp5a	6.27201992184434e-18	0.226453149861439	0.389	0.295	1.23790857197442e-13
Mecom	7.42406499504614e-18	-0.107803822803533	0.79	0.595	1.46528770807226e-13
Gm26532	7.59734821254089e-18	0.833271299640534	0.271	0.187	1.4994886167092e-13
Pik3cb	9.09440427131775e-18	0.451733862838853	0.339	0.244	1.79496257102998e-13
Magi3	9.40572114976773e-18	0.289496496360103	0.39	0.292	1.85640718332966e-13
Ecm2	9.41935113622223e-18	0.337568844512757	0.414	0.303	1.85909733375618e-13
Azin1	9.63303557024123e-18	-1.12168535652218	0.162	0.262	1.90127223049851e-13
Pik3c2a	9.78466577697525e-18	0.252140936662049	0.543	0.435	1.93119948440161e-13
Rpl21	9.96325202843218e-18	-0.354312688395062	0.97	0.901	1.96644705285166e-13
Hes1	1.02200437357459e-17	0.36629499924802	0.479	0.37	2.01713003212416e-13
Fam171a1	1.04565225203837e-17	0.324973014798028	0.412	0.309	2.06380384984813e-13
Bag5	1.06052621999596e-17	0.263692087850976	0.503	0.407	2.09316060040603e-13
Kitl	1.12612452259459e-17	0.137103811868719	0.951	0.767	2.22263197024494e-13
Igf1r	1.1957879057536e-17	0.290507957071024	0.515	0.416	2.36012658958588e-13
Adipor2	1.22267611821983e-17	0.29782190652501	0.539	0.437	2.41319585453047e-13
Rpl27a	1.29771939920526e-17	-0.337558775295863	0.979	0.907	2.56130877821142e-13
Dennd3	1.37988540033265e-17	0.327272701897874	0.326	0.227	2.72347981463654e-13
Fubp1	1.69374397913244e-17	0.309050835459488	0.547	0.45	3.3429424916137e-13
Ppm1h	1.76439381622652e-17	0.278367060291357	0.338	0.245	3.48238407508628e-13
Rplp1	1.93940889691179e-17	-0.340744938898141	0.988	0.92	3.82781133983481e-13
Bach2	1.94235668194311e-17	0.453973315930374	0.273	0.188	3.83362938315111e-13
Pmepa1	1.97139877244416e-17	-1.064553081498	0.198	0.299	3.89094975717303e-13
1810026B05Rik	2.10380906257944e-17	0.498547628739483	0.449	0.369	4.15228794681305e-13
Cdkn1a	2.38508651200565e-17	0.182894556442147	0.583	0.451	4.70744524874556e-13
Ercc1	2.48553260993079e-17	0.304295372616736	0.366	0.272	4.9056957122204e-13
Sema4c	2.76541776709459e-17	0.71195467955522	0.252	0.171	5.45810504691458e-13
Nfat5	3.14412069059357e-17	0.337388510322025	0.513	0.423	6.20555100702452e-13
Rock2	3.34049710889287e-17	0.162341696588447	0.692	0.58	6.59313914382186e-13
Ttc14	3.43076610969163e-17	0.432980099065959	0.46	0.375	6.77130307069838e-13
Rere	3.79807854290468e-17	0.225273655620955	0.51	0.417	7.49626762013096e-13
Rin3	4.44293965581307e-17	0.289324496136531	0.366	0.267	8.76902999867826e-13
Smc6	4.83360275153796e-17	0.223115695238641	0.511	0.418	9.54008175071047e-13
Fbxo22	4.86792587366832e-17	0.349858528290835	0.387	0.298	9.60782529685916e-13
Irf2bpl	5.25553410054779e-17	0.418370064553838	0.442	0.354	1.03728476542512e-12
Kifc3	6.61405789450042e-17	0.286678459676753	0.294	0.202	1.30541660663755e-12
Polr1d	7.00937274513164e-17	0.175569670479009	0.576	0.479	1.38343989870663e-12
Ackr3	7.31313272967275e-17	0.404379270066732	0.338	0.24	1.44339300685551e-12
Rasgrf2	8.04762628596656e-17	0.129641672498841	0.46	0.339	1.58836000006122e-12
Eif2s2	9.20234320528897e-17	0.120997617005246	0.654	0.543	1.81626647842788e-12
Klhl24	1.03783599127193e-16	0.276917262937918	0.589	0.497	2.04837689597341e-12
Rap1a	1.05464109184752e-16	0.114910658771173	0.808	0.687	2.08154512297944e-12
Cfap20	1.14005435869666e-16	0.459653967112217	0.413	0.327	2.25012528775959e-12
Sar1b	1.27515304100338e-16	0.425372301998045	0.401	0.322	2.51676955702837e-12
Sbds	1.30383989927048e-16	0.238423834544583	0.562	0.468	2.57338880919014e-12
Ssu72	1.33007424815912e-16	0.200113082356022	0.573	0.476	2.62516754359165e-12
Ctsl	1.58163526748408e-16	0.172069512699681	0.808	0.659	3.12167352743333e-12
Itsn2	1.59569599679912e-16	0.187807379413933	0.607	0.508	3.14942518888243e-12
Tjp2	1.60759064297296e-16	0.359392450437926	0.375	0.279	3.17290165203573e-12
Pls3	1.86299758380474e-16	0.130251437173421	0.723	0.583	3.67699833115542e-12
N4bp3	2.29590789358424e-16	0.217992991887622	0.284	0.191	4.53143340956721e-12
Kpna4	2.56292749218684e-16	0.290526801221413	0.533	0.45	5.05844999132917e-12
Ddx17	2.71555730817485e-16	0.223052244928453	0.55	0.462	5.3596954591447e-12
Vwa1	3.35957126389522e-16	0.448520657780373	0.311	0.22	6.63078580355e-12
Setd5	3.85374092080326e-16	0.226974313949498	0.567	0.484	7.6061284553894e-12
Luc7l2	4.2486058277785e-16	0.186043211323305	0.699	0.591	8.38547332228643e-12
2011-09-01	4.79743034238962e-16	-0.80763466014384	0.306	0.412	9.46868826677439e-12
Tmem184b	4.9045888983271e-16	0.427518600812113	0.391	0.309	9.6801871086282e-12
Dusp7	4.99168822527076e-16	0.438945876483971	0.35	0.264	9.85209505021691e-12
Crebzf	5.09900620128098e-16	0.650950390211616	0.316	0.236	1.00639085394683e-11
Ddx6	5.10108268106895e-16	0.162384406559255	0.669	0.577	1.00680068876258e-11
Marcks	5.36751029827155e-16	0.182610310170037	0.814	0.686	1.05938550756986e-11
Dpm1	5.64788460202078e-16	0.420707187284244	0.454	0.376	1.11472298390084e-11
Ppm1f	5.76380703269707e-16	0.353489524169834	0.296	0.207	1.13760259404342e-11
Tmco1	6.33082299335804e-16	0.197996693239996	0.644	0.539	1.24951453419908e-11
Tmem128	6.58726653678507e-16	0.503201646376273	0.373	0.294	1.30012879636527e-11
Epc1	6.70541607310221e-16	0.439037030862902	0.393	0.32	1.32344797034818e-11
Strn3	6.72771167029684e-16	0.16320961065903	0.681	0.568	1.32784845236649e-11
Phf14	6.83185317582514e-16	0.247106937611893	0.439	0.351	1.34840286131261e-11
Map4k2	7.25172447042953e-16	0.242593407979606	0.307	0.216	1.43127285872868e-11
Rbbp6	7.48944624011837e-16	0.288184464352444	0.51	0.42	1.47819200441216e-11
Klf13	9.57947650639055e-16	0.100042765029892	0.76	0.635	1.8907012780663e-11
4632427E13Rik	1.14064338313207e-15	0.747278696893197	0.334	0.261	2.25128784528777e-11
Rhoc	1.1478042349222e-15	0.228891193239904	0.683	0.578	2.26542121846594e-11
Wwc2	1.21423313262621e-15	0.139175217690082	0.564	0.465	2.39653193386435e-11
Actg1	1.42669127675025e-15	0.132198534526836	0.957	0.847	2.81586057292197e-11
Rbm5	1.72299437354364e-15	0.31288225186293	0.492	0.407	3.40067399506307e-11
Phf20	1.78256045868778e-15	0.378471547024196	0.362	0.283	3.51823957731206e-11
Nufip2	1.80169238816838e-15	0.36949890872034	0.486	0.403	3.55600026652793e-11
Fam168a	1.83691448509773e-15	0.38910940512622	0.352	0.272	3.62551811923739e-11
Dnajc1	1.96399078258214e-15	0.302366946261836	0.512	0.425	3.87632860758236e-11
S100a11	2.08704183824211e-15	-0.611866075196991	0.7	0.692	4.11919447613846e-11
St3gal6	2.10394505793353e-15	0.297849223089649	0.486	0.392	4.15255636084341e-11
Terf1	2.1617514144738e-15	0.530381375836114	0.33	0.25	4.26664876674693e-11
Tgtp2	2.16378572461542e-15	0.538100514337747	0.256	0.172	4.27066388467346e-11
Atf7	2.20772023977432e-15	0.377095946080577	0.483	0.408	4.35737743724258e-11
Tbk1	2.48388484872566e-15	0.404549158926942	0.35	0.268	4.90244352592984e-11
Ceacam1	2.55996801717856e-15	0.104525677204833	0.506	0.379	5.05260887550533e-11
Tnrc6c	3.09549477929105e-15	0.220610308795854	0.569	0.479	6.10957804588675e-11
Hivep2	3.29115305916205e-15	0.304578994727837	0.502	0.42	6.49574879286814e-11
Atf7ip	3.34820256729717e-15	0.377658440203304	0.449	0.367	6.60834740707442e-11
Fas	3.59317558434033e-15	0.264833402996533	0.468	0.374	7.09185065081251e-11
BC031181	4.05096502882487e-15	0.286960667498057	0.484	0.41	7.99538967739165e-11
Uvrag	4.29796217562229e-15	0.306705591165689	0.464	0.387	8.48288794602571e-11
Lims1	4.75319891845401e-15	0.108610184157801	0.607	0.499	9.38138870535267e-11
Prkx	4.87157136007611e-15	0.447537611951891	0.299	0.22	9.61502039338221e-11
Rasa1	5.5672851033182e-15	0.354766997699512	0.443	0.36	1.09881506084191e-10
Elf2	5.66291941518961e-15	0.211263920840197	0.526	0.449	1.11769040497597e-10
Lrrfip1	5.7394647605809e-15	0.321601710011635	0.407	0.323	1.13279815979585e-10
Pnn	5.741341444178e-15	0.318549728709871	0.523	0.444	1.13316856083741e-10
Cnot4	6.09551910086596e-15	0.226891250936012	0.492	0.41	1.20307260493792e-10
Rtl8a	6.16813796311638e-15	0.226715311610483	0.511	0.422	1.21740538978028e-10
Dram2	6.27248721518278e-15	0.219324394353242	0.513	0.43	1.23800080166062e-10
Rps8	7.12820926205968e-15	-0.31677114875076	0.987	0.929	1.40689466205272e-10
Cdc42se2	7.38842650683259e-15	0.377371467411695	0.413	0.334	1.45825373965355e-10
Fmnl2	8.12787307833305e-15	0.21869423290119	0.345	0.263	1.60419830947059e-10
Shisa5	8.36593378669759e-15	0.178183319024092	0.638	0.544	1.6511843514805e-10
Gtf2i	9.65426227530679e-15	0.338856455638284	0.414	0.336	1.9054617452773e-10
Mospd2	9.8197700982553e-15	0.27581828454844	0.374	0.286	1.93812802429265e-10
Hectd1	1.02218039978997e-14	0.211529930482587	0.535	0.455	2.01747745506545e-10
Ubn2	1.08764047381892e-14	0.206697155399673	0.511	0.42	2.14667600317641e-10
Itpripl1	1.09450707583277e-14	0.462427177026189	0.305	0.224	2.16022861557114e-10
Map3k3	1.1141411562381e-14	0.37612807852002	0.373	0.297	2.19898040006714e-10
Cd274	1.18430277957892e-14	0.312324958231321	0.278	0.194	2.33745839605492e-10
Add3	1.22294161896565e-14	0.228303092017869	0.498	0.401	2.41371987335251e-10
Nmi	1.25847464687029e-14	0.165586612126116	0.477	0.383	2.4838514105279e-10
Rpsa	1.2872093072156e-14	-0.443098775443967	0.906	0.841	2.54056500965143e-10
Braf	1.42124139437111e-14	0.396687978991763	0.368	0.29	2.80510414007026e-10
Fxyd5	1.56607284981953e-14	-0.967764566811212	0.307	0.398	3.0909579836888e-10
Ddx3x	1.58518012544823e-14	0.25478289912126	0.537	0.453	3.12867001359718e-10
Sh3rf1	1.91297361864254e-14	0.195112875601899	0.458	0.366	3.77563603111479e-10
Fau	1.98856335929449e-14	-0.343236663074395	0.99	0.925	3.92482750223954e-10
Snapc3	2.12958067279785e-14	0.561417448094383	0.285	0.21	4.20315337390113e-10
Iigp1	2.1556355716579e-14	0.63696363990599	0.495	0.403	4.2545779277812e-10
Itpr1	2.17084871959378e-14	0.130201735241722	0.484	0.381	4.28460411786225e-10
Clk4	2.19133543051946e-14	0.536123903755093	0.329	0.255	4.32503873921626e-10
Uhrf2	2.22598465567771e-14	0.415890998107051	0.406	0.334	4.3934259149111e-10
Zfp292	2.58957702232648e-14	0.364989814262782	0.429	0.354	5.11104816896577e-10
Elf1	2.7623178049655e-14	0.239033331032368	0.569	0.485	5.45198665166041e-10
Gcc2	2.79413497499012e-14	0.27983561239011	0.393	0.31	5.514784200138e-10
Slk	3.09028301173875e-14	0.207668512296014	0.529	0.441	6.09929158026878e-10
Lats2	3.12839605268307e-14	0.255294448119688	0.478	0.393	6.17451528918058e-10
Nudcd3	3.14580242293267e-14	0.279458558665154	0.492	0.417	6.20887024214221e-10
Krtcap2	3.35251054909543e-14	0.125736279057662	0.652	0.555	6.61685007074965e-10
Rps28	3.46798029381123e-14	-0.354791186698653	0.953	0.883	6.84475270589523e-10
Rps25	3.77069992074226e-14	-0.423615039501503	0.89	0.82	7.442230433569e-10
Dnm2	3.7772573486092e-14	0.309318830887692	0.486	0.415	7.45517282894998e-10
Smtn	4.47332997434485e-14	0.368049040933381	0.277	0.199	8.82901137036442e-10
Swt1	4.56511513696641e-14	0.427494678797055	0.352	0.274	9.0101677458306e-10
Klhl6	4.57216296785626e-14	0.390867194528339	0.258	0.181	9.0240780496579e-10
Igf2r	4.99673649441047e-14	0.44315573052589	0.385	0.305	9.86205881901795e-10
Snrpb	5.18162920227292e-14	0.148091509911745	0.663	0.564	1.02269815565261e-09
Kmt2c	5.31183611263784e-14	0.240854588166769	0.511	0.43	1.04839709355133e-09
Nbea	5.34830027893571e-14	0.298583288622102	0.434	0.347	1.05559402605354e-09
Ubc	5.37660600402535e-14	0.145462598769418	0.907	0.775	1.06118072701448e-09
Myzap	5.42490449224957e-14	0.28440192154568	0.309	0.225	1.0707133996353e-09
Cfl2	5.51321507438594e-14	0.19487023523757	0.495	0.415	1.08814325923155e-09
Ptma	5.55366598346333e-14	-0.396283534306488	0.987	0.927	1.09612705515616e-09
Tnrc6b	6.45574683365423e-14	0.201724324740723	0.587	0.49	1.27417075255834e-09
Grap	7.68870441121826e-14	0.178853988939232	0.312	0.226	1.51751958964215e-09
Map3k5	7.69492774005213e-14	0.379511684414023	0.386	0.307	1.51874788805409e-09
Arhgef2	7.8071555997301e-14	0.254379226409462	0.448	0.37	1.54089830071873e-09
Ddrgk1	7.96419770396169e-14	0.121003502307864	0.494	0.412	1.57189370083092e-09
Nptn	9.08529063632592e-14	0.21215297219232	0.588	0.507	1.79316381289165e-09
Herpud1	9.32328768377728e-14	0.499318871796658	0.391	0.321	1.84013729014712e-09
Klf3	9.45650486827663e-14	0.181981057343033	0.643	0.541	1.86643036585176e-09
Csnk1a1	9.56107295305034e-14	0.131147920978522	0.764	0.654	1.88706896874355e-09
Sf3b3	9.59463511922935e-14	0.68214399863941	0.297	0.227	1.8936931334823e-09
Hacd4	9.73772507632154e-14	0.417639796010267	0.307	0.225	1.92193479831358e-09
Cdc37l1	9.87147522315506e-14	0.401016025028885	0.379	0.308	1.94833306479412e-09
Akt3	1.02417897659017e-13	0.162820117819108	0.602	0.51	2.02142204609602e-09
Slc12a6	1.17744733379214e-13	0.332839800141563	0.404	0.324	2.32392780270554e-09
Dipk2a	1.20297447190212e-13	0.484739593774231	0.258	0.182	2.37431071519322e-09
Sfpq	1.35375165073276e-13	0.109313204980747	0.593	0.507	2.67189963305126e-09
Stk10	1.35771638575349e-13	0.390369553668974	0.324	0.245	2.67972483056166e-09
Lbr	1.37142176539793e-13	0.143792030783662	0.403	0.317	2.70677513836589e-09
Tasor2	1.43741918175039e-13	0.545407375847385	0.295	0.223	2.83703423902075e-09
Hnrnpl	1.53230960159916e-13	0.26733033470385	0.506	0.429	3.02431946067625e-09
Ctif	1.56595018380021e-13	0.431972935033861	0.251	0.181	3.09071587776648e-09
Cyb5r3	1.69282436318644e-13	-0.999001896333349	0.376	0.461	3.34112744562108e-09
2007-03-01	1.75844070936598e-13	0.352851302772461	0.391	0.324	3.47063442807564e-09
Zdhhc18	1.82053368954335e-13	0.264082224196502	0.352	0.27	3.59318734305171e-09
Sfswap	1.84025484325708e-13	0.430364170529291	0.346	0.276	3.6321109841365e-09
Msrb3	1.87050150134949e-13	-0.723378862075227	0.265	0.36	3.69180881321349e-09
0610010F05Rik	1.98444024916418e-13	0.649993961197798	0.252	0.183	3.91668971977534e-09
Triobp	2.03943212333104e-13	0.153274640585339	0.405	0.317	4.02522718181847e-09
Diaph2	2.11124983268245e-13	0.149889278200343	0.689	0.58	4.16697379476536e-09
Rab11a	2.14871702866087e-13	0.123877016640829	0.678	0.578	4.24092279946797e-09
St3gal1	2.18636109408328e-13	0.327737918691179	0.385	0.304	4.31522089139217e-09
Zfp407	2.21532548260024e-13	0.39862199082478	0.337	0.266	4.37238790500809e-09
Grk5	2.32584707803049e-13	0.190565273681654	0.473	0.389	4.59052437790878e-09
Slc10a7	2.33673902435993e-13	0.557627312608545	0.303	0.231	4.61202181237918e-09
Tgfbr2	2.38139153333167e-13	-0.551568631045533	0.267	0.372	4.70015246933672e-09
Rsu1	2.62777589228014e-13	0.151964489894623	0.686	0.589	5.18644127859331e-09
Kif1b	2.63692636941091e-13	0.163669759841578	0.584	0.496	5.20450157530632e-09
Cebpd	2.6660283478701e-13	-0.779212747665051	0.221	0.313	5.26194015019121e-09
Sipa1	3.25437126080638e-13	0.35613963470708	0.362	0.286	6.42315255745355e-09
Rps9	3.26335632711017e-13	-0.386948533787171	0.932	0.855	6.44088638281734e-09
Zfp644	3.60193762643466e-13	0.407893084243619	0.401	0.336	7.10914429329409e-09
Zmiz1	3.60206548721341e-13	0.283491278251899	0.518	0.443	7.10939665211311e-09
E130102H24Rik	4.25262775989491e-13	0.778005233230785	0.267	0.202	8.39341140970458e-09
Rps12	4.37728881094762e-13	-0.36812731867062	0.982	0.912	8.63945492616731e-09
Cyth3	4.39552397278445e-13	-0.724016382361124	0.307	0.398	8.67544566508466e-09
Zfp36	4.4722773145497e-13	0.134472574529582	0.313	0.236	8.82693373572675e-09
Plat	4.86543402476122e-13	-0.696547951887142	0.189	0.281	9.60290713467121e-09
1110038F14Rik	4.99237710737926e-13	0.378679628604508	0.357	0.286	9.85345469683445e-09
5031425E22Rik	5.31319406664895e-13	0.317561846984101	0.38	0.309	1.0486651129345e-08
Plekhg5	5.34434282265187e-13	0.485477769692268	0.278	0.203	1.0548129429068e-08
Crlf2	5.8642407106055e-13	0.323971698968418	0.32	0.24	1.15742518905221e-08
Smg6	5.95215030941283e-13	0.276272714735672	0.449	0.371	1.17477590656881e-08
U2surp	6.26106426392476e-13	0.176289574481729	0.508	0.436	1.23574625377083e-08
Sdc3	6.71618976707186e-13	0.247571051513793	0.383	0.305	1.32557437432697e-08
Mfhas1	6.99144107112309e-13	0.280794804768816	0.363	0.287	1.37990072420756e-08
Prickle2	8.43091444507488e-13	0.349126774316054	0.294	0.221	1.66400958402443e-08
Tomm20	8.66817343988525e-13	0.192529165238893	0.496	0.427	1.71083739183015e-08
Thoc2	8.7900288873347e-13	0.194544454062135	0.537	0.46	1.73488800149325e-08
Gng12	8.97810537984059e-13	0.189406446987633	0.454	0.378	1.77200865881914e-08
Dhx36	9.34379825528563e-13	0.403488110183551	0.409	0.339	1.84418546164573e-08
Foxo1	1.00769999667936e-12	0.27851258506737	0.39	0.318	1.98889748344604e-08
Nsd3	1.00799247582314e-12	0.290332130428076	0.495	0.425	1.98947474953214e-08
Saraf	1.04774004859548e-12	0.314215834595667	0.46	0.39	2.06792453391291e-08
Cenpb	1.0597959368488e-12	-1.15489439733005	0.295	0.383	2.09171924055848e-08
Atp11c	1.09716022998575e-12	0.308033926879822	0.377	0.304	2.16546514592287e-08
Arpc4	1.1336186559489e-12	0.149996776308767	0.551	0.474	2.23742314124635e-08
Trim12a	1.14013361053457e-12	0.246619506105529	0.417	0.338	2.25028170711208e-08
Pacs1	1.1897234902077e-12	0.335483407043443	0.339	0.265	2.34815725262293e-08
Gsk3b	1.20560702848027e-12	0.144755334622717	0.618	0.521	2.3795065921115e-08
Aig1	1.24452821268407e-12	-0.640496550761486	0.222	0.317	2.45632533337454e-08
Glce	1.25801384218275e-12	0.577942090885255	0.27	0.202	2.4829419203161e-08
Bclaf1	1.27263893590349e-12	0.178692154681439	0.533	0.453	2.51180746779272e-08
Asap2	1.30791120477901e-12	0.253562073274788	0.497	0.405	2.58142434487232e-08
Rbm6	1.3140260543225e-12	0.22446108214126	0.462	0.391	2.59349322341632e-08
Cds2	1.41167580744786e-12	0.214954016546443	0.461	0.378	2.78622454115984e-08
Chd1	1.44271503580663e-12	0.264153141901202	0.402	0.33	2.84748666617154e-08
Rapgef6	1.55221250759617e-12	0.271364223005047	0.428	0.356	3.06360182624256e-08
Zfand5	1.58807036977131e-12	0.244383857257129	0.505	0.429	3.13437448881764e-08
Gtdc1	1.60173849295122e-12	0.427844605564889	0.275	0.202	3.16135126353782e-08
Fbxl17	1.64256253966221e-12	0.214774473085198	0.467	0.393	3.2419256845313e-08
Casp8	1.69823599012588e-12	0.273705208549973	0.367	0.288	3.35180837371146e-08
Naa16	1.86433563556276e-12	0.542003634917415	0.272	0.204	3.67963924391021e-08
Brd8	1.88134229734174e-12	0.496125377685514	0.353	0.289	3.71320529226339e-08
Hnrnpa0	1.98788508696192e-12	0.13079925964832	0.685	0.585	3.92348879613674e-08
Atxn7l3b	1.99350893355568e-12	0.203463628907264	0.584	0.512	3.93458858215884e-08
Dock6	2.11865595499791e-12	0.264027040126137	0.398	0.321	4.18159125837938e-08
Babam2	2.3186505293603e-12	0.403363923138412	0.387	0.322	4.57632054979842e-08
Emc3	2.3687171559932e-12	0.394693049742012	0.408	0.348	4.67513705078377e-08
Fryl	2.67086535354922e-12	0.1569698015647	0.504	0.421	5.27148694830009e-08
Adcy4	2.68038261578922e-12	0.15715032904046	0.411	0.323	5.29027116878319e-08
Zkscan3	2.70990183548687e-12	0.57925050733571	0.312	0.25	5.34853325270043e-08
Sorbs3	2.80169016849549e-12	0.314591236844512	0.393	0.32	5.52969588555954e-08
Hnrnph3	3.35769707617048e-12	0.235112992419427	0.457	0.395	6.62708671923768e-08
Camk2g	3.62854259031096e-12	0.533394097272886	0.264	0.198	7.16165451049674e-08
Gpr4	3.69823761791945e-12	0.139992748330814	0.307	0.224	7.29921158648762e-08
Armc8	3.99355714883013e-12	0.445001080332785	0.27	0.205	7.88208374464603e-08
Arih1	4.03123311456628e-12	0.289066283884489	0.491	0.421	7.95644479821947e-08
Ehmt1	4.24880225488401e-12	0.346911740743155	0.372	0.307	8.38586101046457e-08
Unc45b	4.3458366163922e-12	-0.174940484253255	0.599	0.46	8.57737772977328e-08
Creb1	4.53974284820112e-12	0.427831099444285	0.372	0.304	8.96009045949455e-08
Sptlc2	5.01092035017174e-12	0.184946878536486	0.499	0.419	9.89005349513397e-08
Slc26a10	5.02102028792698e-12	0.209549147051827	0.471	0.361	9.90998774228149e-08
Rpl10	5.22718358473212e-12	-0.40663984724161	0.884	0.805	1.03168922411858e-07
Tmem223	5.25177871104373e-12	0.260279323549382	0.359	0.289	1.0365435641987e-07
Pabpn1	5.31137698411385e-12	0.190201654837855	0.513	0.443	1.04830647535455e-07
Rusc2	5.72109967964407e-12	0.503433870252343	0.254	0.191	1.12917344377135e-07
Yaf2	5.88386710568847e-12	0.231753076875207	0.354	0.284	1.16129885064973e-07
Xrn1	5.90722503891666e-12	0.260171498283914	0.442	0.37	1.16590900593098e-07
Cttnbp2nl	5.9545085129087e-12	0.29297193158843	0.395	0.322	1.17524134519279e-07
Irak2	6.01906884159518e-12	0.350355455723798	0.348	0.271	1.18798361726564e-07
Knop1	6.05520271611682e-12	0.161565753670623	0.422	0.354	1.19511536007998e-07
Lamp2	6.16887708477547e-12	0.175396367224072	0.589	0.485	1.21755127022213e-07
Rpl41	6.18905675872514e-12	-0.30755700031757	0.993	0.936	1.22153413246958e-07
Brd4	6.20169383428096e-12	0.175235775929805	0.513	0.446	1.22402831207203e-07
Hmg20a	6.21060048145318e-12	0.502582046415065	0.33	0.267	1.22578621702441e-07
Wdr33	6.69289516845155e-12	0.308225215423508	0.454	0.391	1.32097671939728e-07
Rbm18	7.10181005413171e-12	0.539456604326626	0.261	0.196	1.40168425038398e-07
Aak1	7.3744571432156e-12	0.302125767638536	0.353	0.282	1.45549660635646e-07
N4bp2l2	7.43261249205481e-12	0.253359348993337	0.463	0.393	1.46697472755686e-07
Jun	8.21235721486764e-12	0.13241158506915	0.605	0.513	1.62087294349843e-07
Pdcd10	8.4286963766348e-12	0.146628796847869	0.557	0.491	1.66357180385641e-07
Pak1ip1	8.59963210260409e-12	0.36853062569341	0.396	0.335	1.69730938809097e-07
Pdcd4	8.8235494066616e-12	-0.759149286126634	0.275	0.368	1.7415039463928e-07
Srpr	9.67912072894551e-12	0.232799096789108	0.507	0.435	1.91036805827198e-07
Zbtb16	9.84819306944858e-12	0.267046273361409	0.322	0.254	1.94373786611707e-07
Flywch1	9.99193649174251e-12	0.29244638197769	0.281	0.215	1.97210850537522e-07
Pkig	9.99989060946218e-12	-0.927215816594242	0.197	0.282	1.97367840958955e-07
Ccnd1	1.00028884353292e-11	-0.119692640272497	0.586	0.478	1.97427009048093e-07
Zc3h7a	1.01193720826589e-11	0.386660782318375	0.375	0.31	1.99726046795438e-07
Rpl35a	1.07208485295609e-11	-0.306980550630143	0.983	0.906	2.11597387427943e-07
Entpd1	1.11014715887159e-11	-0.924008601586188	0.195	0.268	2.19109744746486e-07
Plcg1	1.11535754308083e-11	0.241165113574151	0.321	0.249	2.20138118277863e-07
Ankrd12	1.1411495570745e-11	0.153057124916905	0.544	0.458	2.25228688079794e-07
Thsd1	1.26328087077278e-11	0.271746949445885	0.326	0.247	2.49333745464423e-07
Zfp638	1.29787829025542e-11	0.137872587326199	0.486	0.413	2.56162238147712e-07
Pibf1	1.30219579070424e-11	0.487601789146308	0.317	0.252	2.57014383211296e-07
Irf3	1.32798503583852e-11	0.784319866525056	0.25	0.191	2.62104406523449e-07
Cald1	1.38125733741422e-11	-0.144095380672993	0.766	0.619	2.72618760685445e-07
Ifi35	1.43528019241738e-11	0.210372755481874	0.425	0.351	2.83281251577418e-07
Naa15	1.54493181837671e-11	0.464302896443355	0.33	0.267	3.04923192993011e-07
Vezf1	1.72744264574942e-11	0.251263380897231	0.469	0.404	3.40945354991562e-07
Rnf216	1.75411575380193e-11	0.249783267945839	0.383	0.318	3.46209826327888e-07
Yme1l1	1.78566649963635e-11	0.32768413355607	0.434	0.37	3.52436997033226e-07
Sumo1	1.94530851724622e-11	0.112777765064657	0.578	0.508	3.83945542048886e-07
Cnbp	2.01144419486798e-11	0.133985379876353	0.734	0.628	3.96998740741093e-07
Mapk1	2.16011121308997e-11	0.28600004680123	0.427	0.359	4.26341150127567e-07
Prdx5	2.21661517137036e-11	-0.744778412841437	0.219	0.309	4.37493336373368e-07
Mysm1	2.23836813558396e-11	0.299631577287873	0.387	0.32	4.41786718920205e-07
Vapa	2.29442993061657e-11	0.171320917213164	0.55	0.474	4.52851635405792e-07
Zranb2	2.303706866217e-11	0.158436371020992	0.459	0.393	4.54682624185249e-07
Txnip	2.68632018433271e-11	0.126246320797162	0.938	0.809	5.30199014781748e-07
Leng8	2.80486951247502e-11	0.665020307923779	0.27	0.212	5.53597095677195e-07
Ldha	2.83066820848876e-11	0.106101027166774	0.635	0.552	5.58688984309427e-07
4833420G17Rik	2.94584205355884e-11	0.552855225494671	0.277	0.213	5.81420846110908e-07
Akap9	3.00862252145145e-11	0.265493803662217	0.443	0.378	5.93811827058873e-07
Ppp6r3	3.0177438682476e-11	0.246732723379864	0.397	0.334	5.95612107276029e-07
Dync1i2	3.0186053324665e-11	0.105294797914544	0.728	0.622	5.95782134468912e-07
Isg15	3.03488725188904e-11	-1.4519515252102	0.249	0.316	5.9899569690534e-07
Atrn	3.0535885588021e-11	0.474214846117812	0.309	0.248	6.0268677385077e-07
Akap8	3.06402760877281e-11	0.434920488100981	0.29	0.229	6.04747129143489e-07
Ccnt1	3.14578079883263e-11	0.445971004966161	0.356	0.301	6.20882756265596e-07
Tpp2	3.20005420738001e-11	0.422908350548565	0.36	0.299	6.31594698910593e-07
Ankhd1	3.52853570251701e-11	0.25638813468405	0.476	0.411	6.96427091605782e-07
Vps13c	3.81501792578649e-11	0.200199943990609	0.363	0.294	7.5297008801248e-07
Tspan14	3.92130112677805e-11	0.347231870182605	0.285	0.217	7.73947203392183e-07
Lmbr1	4.09942052876036e-11	0.347526790444241	0.288	0.22	8.09102629761433e-07
Tmem243	4.49829485847851e-11	0.388682193174133	0.347	0.279	8.87828456217903e-07
Spcs2	4.5455367323452e-11	0.135568867782695	0.604	0.528	8.97152584862972e-07
Zfand3	4.86320325406388e-11	0.119262105558137	0.534	0.46	9.59850426254588e-07
Nf1	5.04717090183578e-11	0.298316203632244	0.381	0.319	9.96160120895328e-07
Spata6	5.0920733863745e-11	0.26328874000562	0.385	0.318	1.00502252426873e-06
Emc7	5.16354959614768e-11	0.271283121146375	0.511	0.451	1.01912978379167e-06
Thap3	5.65720308764443e-11	0.61582451513942	0.333	0.276	1.11656217340838e-06
Bcl2	5.75561976697755e-11	0.5450616382418	0.261	0.199	1.13598667340836e-06
Mob4	5.79921945157102e-11	0.281278088015146	0.461	0.403	1.14459194315657e-06
Kalrn	5.94543816282314e-11	0.149324956273515	0.301	0.233	1.1734511301964e-06
Tap2	6.46659942182572e-11	0.174445404479749	0.522	0.448	1.27631272788574e-06
Ppp1r10	6.51302661674935e-11	0.56529649608741	0.3	0.241	1.28547606334782e-06
Nedd4l	6.65991404152198e-11	0.467287160985139	0.301	0.239	1.31446723437519e-06
Rps19	7.03356312749785e-11	-0.319426721364802	0.942	0.868	1.38821435447425e-06
Supt20	7.08237110069146e-11	0.367101250005461	0.348	0.284	1.39784758414347e-06
Tspan18	7.25211134854114e-11	0.218876028339038	0.356	0.283	1.43134921686156e-06
Fam219a	7.37680705751393e-11	0.299575300462114	0.348	0.279	1.45596040894152e-06
Jak2	7.48051721170713e-11	0.550640864728599	0.279	0.219	1.47642968207464e-06
Elp4	7.52485584025656e-11	0.658587349909995	0.254	0.194	1.48518079719144e-06
Enah	7.89883189590791e-11	0.395297471278014	0.267	0.201	1.55899245129534e-06
Psmb10	8.24653782157001e-11	0.116967327060848	0.542	0.473	1.62761916984327e-06
Kctd17	9.0008892870149e-11	0.422972512652584	0.253	0.19	1.77650551857813e-06
Rc3h1	9.19419084579928e-11	0.241395447144884	0.45	0.389	1.8146574472354e-06
Map2k5	9.22319482357343e-11	0.479147174344453	0.267	0.209	1.82038196232869e-06
Dip2c	9.59279240331060e-11	0.173638523834831	0.43	0.364	1.89332943664141e-06
Srsf10	9.83175705624158e-11	0.439452505467269	0.395	0.341	1.9404938901904e-06
Gps2	1.17663764801059e-10	0.269161961939703	0.445	0.382	2.3223297258785e-06
Gopc	1.18199662870822e-10	0.213532503777727	0.4	0.331	2.33290674608141e-06
Psmb3	1.21035473660224e-10	0.111889439491498	0.599	0.525	2.38887714363184e-06
Taf15	1.27079410027283e-10	0.220932787513647	0.439	0.381	2.50816631570848e-06
Abhd16a	1.28596049344717e-10	0.424514451203219	0.334	0.277	2.53810022591669e-06
Gle1	1.33627818629358e-10	0.441806984682636	0.271	0.209	2.63741225628764e-06
Brd1	1.34882401317013e-10	0.304233272468047	0.409	0.354	2.66217395479388e-06
Kdm2a	1.37012346871682e-10	0.270839279489228	0.435	0.374	2.70421269020639e-06
Rsbn1l	1.49166911565583e-10	0.266987452157607	0.429	0.368	2.94410733356992e-06
Mesd	1.50576599901327e-10	0.244459058785015	0.409	0.351	2.97193035225249e-06
Ccnt2	1.50731430417467e-10	0.542278494967124	0.316	0.262	2.97498624214954e-06
Zmym5	1.72815011017553e-10	0.292929543677153	0.343	0.284	3.41084987245345e-06
Cdk13	1.73182650150634e-10	0.316128219628008	0.434	0.372	3.41810596602306e-06
Ubr3	1.75481724117192e-10	0.197467615604626	0.405	0.346	3.46348278890101e-06
Bicd2	1.87013350163205e-10	0.288156323985119	0.299	0.236	3.69108249217118e-06
Camta1	1.94125119112355e-10	0.255381364928729	0.307	0.244	3.83144747592055e-06
Rplp0	1.95021722654868e-10	-0.390948836274493	0.889	0.828	3.84914374003913e-06
Rmdn1	2.16443253231595e-10	0.607350492046809	0.311	0.254	4.27194048903199e-06
Tia1	2.22305997337519e-10	0.559336504090104	0.27	0.213	4.38765346945062e-06
Pxn	2.22358969205879e-10	0.378191964883496	0.296	0.236	4.38869897521644e-06
Cpeb4	2.29351132793222e-10	0.393759130225753	0.297	0.237	4.52670330793982e-06
Spcs1	2.43981531765223e-10	0.153761040674876	0.542	0.468	4.8154634924502e-06
Eif2s3y	2.45136684600139e-10	0.567317816003174	0.264	0.207	4.83826274395295e-06
Rps24	2.52087961850198e-10	-0.312019758912356	0.994	0.936	4.97546010303736e-06
Skap2	2.54745449833879e-10	0.233531169245723	0.382	0.311	5.02791094337127e-06
Shoc2	2.58963275282346e-10	0.250531504555618	0.437	0.383	5.11115816424767e-06
Rplp2	2.68753030470371e-10	-0.321264265636487	0.939	0.86	5.30437856239371e-06
Luc7l	2.78496704658445e-10	0.415065868583401	0.306	0.247	5.49668945984373e-06
Rnf125	2.85408897500234e-10	0.338570206910509	0.284	0.217	5.63311540996211e-06
9930111J21Rik2	3.15588126470295e-10	0.139792693335821	0.522	0.429	6.22876285214421e-06
Mfsd14a	3.17454243821803e-10	0.344683888363355	0.327	0.267	6.26559441031092e-06
Serinc1	3.18731239116835e-10	0.185314683057259	0.576	0.504	6.29079846644897e-06
mt-Atp6	3.27667045166395e-10	-0.326512926044215	0.919	0.883	6.46716447044913e-06
Zfr	3.28778492836915e-10	0.160745258269059	0.546	0.472	6.48910111312219e-06
Fchsd2	3.34719438883547e-10	-0.677034585929837	0.171	0.251	6.60635756524456e-06
Taf7	3.39749088697637e-10	0.514748399828772	0.269	0.209	6.70562776362525e-06
Psmb6	3.52359306729635e-10	0.104893357626864	0.545	0.474	6.9545156369228e-06
Il1r1	3.83999811263324e-10	0.410556492222438	0.281	0.217	7.57900427490422e-06
Hmgcl	3.98876842521553e-10	0.590342234915203	0.254	0.198	7.87263224084789e-06
Tut4	4.5950402824349e-10	0.151066262173841	0.472	0.409	9.06923100544176e-06
Esco1	4.63522928016517e-10	0.42756345180987	0.348	0.288	9.148552030262e-06
Fbn1	4.75042868249814e-10	-1.102074349161	0.23	0.297	9.37592109064658e-06
Lrba	4.7765731727252e-10	0.326973665814384	0.317	0.258	9.42752247100773e-06
Wsb1	4.86184789249465e-10	0.459216217286077	0.339	0.286	9.59582918541669e-06
Kcnq1ot1	5.08855252797015e-10	0.415343725501788	0.378	0.31	1.00432761244547e-05
Acap2	5.09311133423266e-10	0.149956412989728	0.493	0.426	1.0052273840375e-05
Ak3	5.15866941143822e-10	-0.631000826158339	0.182	0.262	1.01816658173556e-05
Strbp	5.84779688897022e-10	0.32008936843037	0.307	0.243	1.15417967197605e-05
Prnp	6.12564873901567e-10	0.127280715102242	0.312	0.249	1.20901929161952e-05
Zfc3h1	6.3293809564145e-10	0.217929716492844	0.359	0.298	1.24922991936753e-05
Vgll4	6.79149843056471e-10	0.313953912297691	0.418	0.36	1.34043804524056e-05
Rpl32	6.79772428792903e-10	-0.317646934110984	0.967	0.876	1.34166684270855e-05
Rsrc2	7.01433816249392e-10	0.155026541046239	0.577	0.51	1.38441992313143e-05
Psmb5	7.18834093310911e-10	0.184700748424126	0.504	0.445	1.41876284996775e-05
Srsf1	7.19356085046049e-10	0.347733603342202	0.349	0.291	1.41979310505539e-05
Lman1	8.12555883651661e-10	0.306229936986657	0.442	0.386	1.60374154756328e-05
Rgs12	8.33982275615126e-10	0.34504098598344	0.252	0.19	1.64603081738157e-05
Ier5	8.86372782640866e-10	0.239611996074533	0.417	0.35	1.74943396109828e-05
Gm47283	9.34515197744697e-10	0.652016469949015	0.256	0.203	1.84445264578871e-05
Cpsf6	9.4088383078545e-10	0.404002327209598	0.365	0.31	1.85702241682124e-05
Scmh1	9.60760348691198e-10	0.476752964989019	0.314	0.255	1.89625270021182e-05
Tbl1x	1.00431307513882e-09	0.131171362654886	0.525	0.462	1.98221271640148e-05
Pnpla2	1.03798669569009e-09	0.152584587248634	0.37	0.299	2.04867434128354e-05
Rreb1	1.04580749287532e-09	0.253388303469686	0.331	0.27	2.06411024868801e-05
Rpl23	1.06873281932043e-09	-0.269894628079356	0.984	0.91	2.10935796549273e-05
Zfp800	1.10390909567749e-09	0.526898921031442	0.281	0.226	2.17878538213866e-05
Dido1	1.10822379161624e-09	0.441835726516264	0.316	0.263	2.18730129751298e-05
Zfp950	1.11027271715025e-09	0.53660451778877	0.304	0.252	2.19134526183945e-05
Bet1	1.18577403766359e-09	0.377928470909998	0.283	0.227	2.34036221813663e-05
Stard9	1.20881279360167e-09	0.276040341623268	0.352	0.291	2.38583381073161e-05
Cwf19l2	1.24530717450368e-09	0.275428123580058	0.394	0.334	2.45786277031791e-05
Higd2a	1.28238007936943e-09	0.112309374942589	0.449	0.384	2.53103356265144e-05
Hist1h2bc	1.28778271294751e-09	-0.724707991510016	0.386	0.459	2.5416967405445e-05
Rpl26	1.31221206072209e-09	-0.296600027074407	0.956	0.871	2.58991294424719e-05
Hipk1	1.37209505402575e-09	0.127676656348227	0.423	0.368	2.70810400813061e-05
Tspan6	1.37216037849523e-09	0.281391406187093	0.293	0.231	2.70823293903603e-05
Klc1	1.41589227800868e-09	0.199628046896384	0.417	0.357	2.79454658910574e-05
Rpl3	1.42495933572746e-09	-0.356610110181925	0.846	0.789	2.81244224092529e-05
Sncaip	1.44357778923916e-09	0.109465444353295	0.429	0.348	2.84918948262133e-05
Helz	1.44802796051077e-09	0.323128647714479	0.341	0.286	2.8579727856601e-05
Usp15	1.48868463754369e-09	0.332775547819842	0.371	0.316	2.93821686911998e-05
Amotl2	1.49021377561797e-09	0.225212608932853	0.371	0.3	2.94123492893719e-05
Akap8l	1.50135761274461e-09	0.515258237038039	0.293	0.242	2.96322952027404e-05
Hexb	1.5191188153343e-09	-0.6258683604244	0.708	0.693	2.9982848058253e-05
Ash1l	1.52880334355651e-09	0.115250142749136	0.573	0.496	3.01739915917748e-05
Mtf2	1.57016766708013e-09	0.522987985395263	0.265	0.209	3.09903992451605e-05
Ggnbp2	1.58291095042136e-09	0.215710169388262	0.458	0.403	3.12419134284664e-05
Ttc17	1.66539902886739e-09	0.436022428631613	0.26	0.206	3.28699806327556e-05
Chd7	1.69955545926011e-09	0.227576514687993	0.289	0.223	3.35441260994168e-05
Ube2b	1.73042240605183e-09	0.209025477289469	0.578	0.512	3.4153347028245e-05
Wdr37	1.73801117133461e-09	0.302325105446907	0.302	0.243	3.43031264886312e-05
Rps10	1.81433786254281e-09	-0.303911138986536	0.963	0.884	3.58095863930074e-05
Kbtbd2	1.87140969411764e-09	0.312139622999559	0.312	0.258	3.69360131327999e-05
Cog5	1.87967593221687e-09	0.400791675121591	0.311	0.256	3.70991638741644e-05
Cox16	1.98069236575326e-09	0.227825151959652	0.457	0.396	3.90929252228721e-05
Gpbp1l1	2.03881187352679e-09	0.305610942157393	0.317	0.263	4.02400299477983e-05
Ptms	2.04800951420531e-09	-0.606395335854851	0.699	0.677	4.04215637818703e-05
Pnrc2	2.08768988424644e-09	0.297351795204145	0.329	0.272	4.1204735245372e-05
Chmp2b	2.11989117445251e-09	0.214356082965721	0.335	0.278	4.18402921101693e-05
Pura	2.13619429311999e-09	0.123477263292639	0.579	0.507	4.21620667633092e-05
Rpl39	2.24218424591566e-09	-0.35023065934854	0.942	0.857	4.42539904616375e-05
Rps27a	2.35521549106745e-09	-0.28418062631838	0.961	0.89	4.64848881471983e-05
Tap1	2.43884336224672e-09	0.356441590512865	0.263	0.203	4.81354514406636e-05
Prpf39	2.4531785244815e-09	0.305951651606433	0.323	0.27	4.84183845376913e-05
Rictor	2.64947409396628e-09	0.332470459813979	0.312	0.256	5.22926701926124e-05
Rpl19	2.76988583443821e-09	-0.280740996979041	0.974	0.9	5.46692367143069e-05
Tspan2	2.7987746027716e-09	0.195861453684396	0.316	0.25	5.52394143349031e-05
Rbms2	2.80597093458309e-09	0.224325514871972	0.433	0.374	5.53814483358664e-05
Rps7	2.83132936095706e-09	-0.310112476806494	0.931	0.863	5.58819475972094e-05
Actr3	2.88507733491386e-09	0.119737043251621	0.552	0.482	5.69427713591949e-05
Elavl1	2.95931169485662e-09	0.340741745905952	0.371	0.319	5.84079349213852e-05
Rpl13	2.98875102650872e-09	-0.280328879331751	0.989	0.926	5.89889790102025e-05
Ephx1	3.00127933531408e-09	-0.497034915336567	0.31	0.397	5.92362502410941e-05
Rab14	3.25934950372713e-09	0.136357299486121	0.674	0.6	6.43297811550624e-05
Kat2b	3.3714148933227e-09	0.321865394148893	0.346	0.291	6.65416157495101e-05
Etv6	3.5090498276081e-09	0.112526350798082	0.425	0.367	6.9258116447501e-05
Rps21	3.77417474203469e-09	-0.245531540169535	0.989	0.931	7.44908868835387e-05
Cd59a	3.82477949064463e-09	0.11180744914514	0.413	0.332	7.54896728068531e-05
Sun1	3.93935838725699e-09	0.35784191015482	0.285	0.228	7.77511164892911e-05
Bicral	4.05245806976176e-09	0.427504724251241	0.298	0.246	7.99833649228878e-05
Nfix	4.07855699645919e-09	-0.732063145874138	0.237	0.307	8.0498479439115e-05
Crebbp	4.44362903512771e-09	0.105590717109212	0.56	0.49	8.77039062663156e-05
Sec24b	4.44516086238123e-09	0.423211141781171	0.301	0.25	8.77341399408183e-05
Rpl5	4.50611340823905e-09	-0.431589353854922	0.815	0.766	8.89371603384142e-05
Arhgap5	4.76097594317867e-09	0.155751780490036	0.588	0.519	9.39673821905174e-05
Ctcf	4.85075974914793e-09	0.113809689116268	0.488	0.426	9.57394451689327e-05
Maco1	5.09422863639638e-09	0.494316210511551	0.264	0.212	0.000100544790596555
Kdm1a	5.11063782984278e-09	0.274282870524897	0.361	0.307	0.000100868658847607
Erap1	5.9118996241201e-09	0.357896926831206	0.283	0.229	0.000116683162881258
Rnf169	6.01343563673577e-09	0.287647676682618	0.336	0.28	0.000118687179162254
Scaf8	6.1026094350294e-09	0.282715500403973	0.342	0.291	0.000120447202419175
Trp53	6.16260537329672e-09	0.497831900352082	0.326	0.278	0.000121631342252757
Nid1	6.20893173667322e-09	-0.182766764627653	0.495	0.403	0.000122545685686719
Rab1a	6.27534712567132e-09	0.201974769205795	0.537	0.473	0.000123856526219375
Pop5	6.40345572321592e-09	0.237036946609077	0.354	0.301	0.000126385005609113
Ctdspl2	6.43942675468096e-09	0.315897164371563	0.367	0.317	0.000127094965857138
Wdfy3	6.48699348250763e-09	0.165959127781195	0.408	0.349	0.000128033790364253
Leprot	7.39015727763092e-09	0.114383060386345	0.446	0.391	0.000145859534188601
Ostc	7.58597795820195e-09	0.220370818083034	0.426	0.366	0.000149724446961032
Tbc1d5	8.01072231527652e-09	0.143475541415878	0.412	0.348	0.000158107626336613
Txndc12	8.32665364505157e-09	0.437368340662124	0.289	0.235	0.000164343162992383
Psmb2	8.50963054162078e-09	0.11829629327447	0.562	0.499	0.000167954577999969
Il6st	8.70614344996494e-09	-0.596580743262409	0.271	0.348	0.000171833153271958
Pde4b	8.71592778353665e-09	0.354109854341746	0.304	0.248	0.000172026266663663
Zfp445	8.78997259775108e-09	0.510728653905648	0.26	0.212	0.000173487689161813
Rab31	8.93450767612664e-09	0.410584107075869	0.251	0.196	0.000176340378003711
Faf1	9.21081292410541e-09	0.276474974933212	0.37	0.317	0.000181793814683069
Dgkz	9.62226261703515e-09	0.10972856113974	0.323	0.263	0.000189914597272423
Arhgap10	9.62500057824646e-09	-0.722383077524831	0.293	0.371	0.00018996863641285
Ppp1r11	1.01355529389549e-08	0.117299624625251	0.46	0.403	0.000200045408356153
Krit1	1.03571668981409e-08	0.426517942637369	0.355	0.304	0.000204419403068607
Naa20	1.06618038715157e-08	0.210040719949677	0.412	0.365	0.000210432023012105
Rpl6	1.12488536776588e-08	-0.274845741043983	0.966	0.879	0.000222018625035953
Prickle1	1.13783373886211e-08	0.350745686300357	0.37	0.309	0.000224574245039215
Acer2	1.16885266546003e-08	0.37863897423166	0.266	0.207	0.000230696450581845
Tmem208	1.17146675577403e-08	0.284291274443346	0.373	0.321	0.000231212393587121
Rpl37	1.18373280359067e-08	-0.288433910803418	0.982	0.913	0.000233633343444691
Stag2	1.23185495750599e-08	0.19730822064205	0.497	0.444	0.000243131212962958
Npr1	1.24365436566975e-08	0.36849156322764	0.277	0.221	0.000245460062152238
Rps3a1	1.24536737672492e-08	-0.323840310821664	0.961	0.878	0.000245798159144197
Rpl30	1.31691816373447e-08	-0.294131326231934	0.964	0.892	0.000259920137976272
Imp3	1.38125852786377e-08	0.219449724406008	0.437	0.385	0.000272618995644473
Angel2	1.42004752997812e-08	0.438349655718785	0.296	0.245	0.000280274780991781
Dbndd2	1.45126236444031e-08	-0.689656208647061	0.182	0.253	0.000286435652869585
Mef2d	1.46559825061175e-08	0.285617082193166	0.312	0.26	0.000289265126723241
Wapl	1.55213279574696e-08	0.109398765628582	0.518	0.462	0.000306344449896578
Sesn1	1.61231044655877e-08	0.429927682834947	0.255	0.204	0.000318221712837304
Pgrmc1	1.66278503971905e-08	0.139611532802515	0.422	0.367	0.000328183883289349
Lamc1	1.70877432619771e-08	-0.385067831314722	0.419	0.336	0.000337260788761643
Vta1	1.75711364848524e-08	0.373758069391518	0.301	0.25	0.000346801520801532
Safb	1.75935608799487e-08	0.283458095781969	0.345	0.292	0.000347244111087547
Rpl37a	1.8346606202579e-08	-0.263983593046785	0.983	0.915	0.000362106966620301
Tgs1	1.91129649878705e-08	0.319167707739891	0.308	0.257	0.0003772325899656
Rpl13a	1.93629340135353e-08	-0.316518158163478	0.919	0.841	0.000382166228625147
Lsm2	1.96203337147096e-08	0.340553002089546	0.279	0.227	0.000387246526527223
Rps2	2.09316289507368e-08	-0.305517737292044	0.928	0.845	0.000413127560600692
Tmpo	2.10189457106444e-08	0.213988589597462	0.451	0.396	0.000414850931490989
Sppl3	2.10314980613424e-08	0.300928741356537	0.356	0.306	0.000415098677236715
Arnt	2.13284999350076e-08	0.344311760823543	0.335	0.284	0.000420960603217245
Rbm26	2.17145047913368e-08	0.226835940909191	0.391	0.339	0.000428579181066615
Ctsb	2.33681357391068e-08	-0.221468407918472	0.58	0.488	0.00046121689508275
Bcl10	2.36498819057494e-08	0.241086635097011	0.402	0.353	0.000466777719173776
AW554918	2.41529162394979e-08	0.300130842149397	0.346	0.294	0.000476706107818971
Sys1	2.49720987706664e-08	0.158932474474836	0.382	0.329	0.000492874313436643
Ddx50	2.60078707377902e-08	0.103227636972527	0.448	0.396	0.000513317344751765
Kdm4c	2.68092742926849e-08	0.428836930358414	0.329	0.281	0.000529134646714722
Ralgapb	2.73402490584536e-08	0.479699129868434	0.251	0.2	0.000539614495666699
Fam76b	2.74298387378205e-08	0.434041778416409	0.324	0.277	0.000541382727168363
Eva1a	2.74768534141353e-08	0.161511405127192	0.282	0.218	0.000542310655834789
Ascc3	2.81565748104165e-08	0.273736404796963	0.369	0.32	0.00055572631703319
Prrc2b	2.87505604020306e-08	0.228663731180641	0.423	0.367	0.000567449810654879
Atp6v0a1	2.89767915312259e-08	0.475093297664984	0.258	0.209	0.000571914934451806
Yipf5	2.99041858599433e-08	0.604561114669405	0.289	0.245	0.000590218916317702
Smg1	3.02442473962397e-08	0.209709636939225	0.387	0.336	0.000596930710859583
Tmed9	3.3268325982757e-08	0.162166481457121	0.553	0.488	0.000656616949921676
Ssr2	3.36626533850651e-08	0.208390963302368	0.388	0.339	0.00066439978986103
Sos2	3.37636990314434e-08	0.171948819342318	0.345	0.293	0.000666394127783598
Ier2	3.42143193075977e-08	0.168022300983298	0.461	0.399	0.000675288020174056
Nenf	3.54503186952129e-08	-0.613316049600719	0.313	0.382	0.000699682940087417
Jcad	3.57498023875329e-08	-0.234430363931794	0.548	0.449	0.000705593849722736
Hook3	3.85903513158604e-08	0.118320726415925	0.547	0.492	0.000761657763921138
Hnrnpdl	3.86401335083737e-08	0.211891489568471	0.483	0.432	0.000762640315054771
Ctso	3.95263080831104e-08	0.503409050702433	0.311	0.263	0.00078013074263635
Bcl7c	3.96088864425082e-08	-0.63959475958135	0.224	0.302	0.000781760591715784
Ppp4r3b	4.00131494337259e-08	0.131046432766154	0.398	0.345	0.000789739530373447
Zfp326	4.05720656159254e-08	0.263188695626604	0.297	0.244	0.000800770859061519
Vti1a	4.13408220384698e-08	0.169783129176334	0.396	0.347	0.000815943804573278
Atp6v1e1	4.20566084089997e-08	0.151525236446525	0.471	0.423	0.000830071280168427
Tcn2	4.35271072632746e-08	0.340101925921272	0.345	0.298	0.000859094516055252
Atraid	4.51015758440699e-08	0.168248413946379	0.449	0.402	0.000890169802434408
Parp4	4.59451948958388e-08	0.254983808810441	0.306	0.258	0.000906820311659171
Ergic1	4.66994547600084e-08	0.394633320799838	0.253	0.206	0.000921707138598285
Rpl8	4.71457570275844e-08	-0.276305347998804	0.95	0.872	0.000930515806453434
Ssna1	4.77150737807292e-08	0.305452870064327	0.341	0.299	0.000941752411210253
Ap2b1	4.90505018950312e-08	0.150353189569482	0.431	0.385	0.00096810975590223
Rabgap1	5.04493483130026e-08	0.241906662604165	0.39	0.339	0.000995718787653733
Ino80d	5.06960116490826e-08	0.210271625681018	0.369	0.318	0.00100058718191794
Ist1	5.3988642858043e-08	0.262932403125293	0.346	0.296	0.00106557384408919
Prdm2	5.46873164704545e-08	0.259997696100798	0.356	0.305	0.00107936356517736
Anxa5	5.48458249997282e-08	-0.448687162115786	0.764	0.713	0.00108249204801963
Ddit4	5.7498976339e-08	0.202935104642597	0.353	0.292	0.00113485729600284
Fat4	5.87135164363089e-08	0.164987810482639	0.284	0.226	0.00115882867390343
Ube2g1	5.90794700185653e-08	0.359148269453367	0.319	0.268	0.00116605149975642
Mdm4	6.00180466951408e-08	0.351296265015046	0.339	0.295	0.00118457618762199
Tnrc6a	6.0253350855184e-08	0.178576033147064	0.469	0.42	0.00118922038582877
Atf4	6.34696172734085e-08	0.432080427535715	0.308	0.261	0.00125269983612526
Sh3pxd2a	6.4623524294856e-08	0.130862538070093	0.328	0.275	0.00127547449900757
Tmx1	6.73115342808643e-08	0.421953682168057	0.308	0.262	0.00132852775210142
Ube2h	6.73914421327926e-08	0.192405089062193	0.465	0.413	0.00133010489337493
Card10	6.87150587663714e-08	0.255980577107157	0.267	0.213	0.00135622911487187
Lmna	7.69741273072581e-08	-0.609267502539999	0.257	0.326	0.00151923835066335
Tmem87a	7.70280471007101e-08	0.449010601786044	0.261	0.214	0.00152030256562671
Ndufs4	8.01427439300229e-08	0.197116096994891	0.448	0.399	0.00158177733694686
Ubr1	8.57590947867062e-08	0.330821612095079	0.346	0.302	0.00169262725380522
Pde8a	8.78458694862507e-08	0.225163725672562	0.335	0.28	0.00173381392605013
Zmym2	8.99611765988161e-08	0.361398532673324	0.295	0.248	0.00177556374253083
Rps20	9.58703632688247e-08	-0.301603051172673	0.983	0.917	0.00189219335983679
Ubl3	9.97003043657271e-08	0.140188679948765	0.467	0.415	0.00196778490726636
Snx9	1.00261489409096e-07	0.315414458535233	0.351	0.306	0.00197886101646732
Rpl23a	1.01886371651984e-07	-0.392702025818555	0.827	0.759	0.00201093131729521
Trnau1ap	1.0600102434625e-07	0.335718729669438	0.329	0.281	0.00209214221752195
Stxbp5	1.13538237698298e-07	0.21119254767238	0.287	0.238	0.0022409041974513
Snx13	1.15663781776039e-07	0.290533423160262	0.299	0.25	0.00228285606091368
Srek1	1.21706317072323e-07	0.311843713090932	0.366	0.324	0.00240211758005643
Tspan4	1.31871912122634e-07	0.184650459211216	0.337	0.282	0.00260275592956442
Ccz1	1.33468321983018e-07	0.287393144331446	0.339	0.297	0.00263426427097882
Arhgef1	1.33792154868946e-07	0.261582694037892	0.391	0.347	0.00264065576064838
Stk25	1.34874116071717e-07	0.342761611321754	0.305	0.259	0.00266201042890748
Pcmtd2	1.34980199735041e-07	0.422630548355562	0.308	0.266	0.0026641042021705
Trappc8	1.38477398339527e-07	0.174817992708196	0.326	0.28	0.00273312841102724
Rps5	1.39287635432756e-07	-0.284162468562916	0.953	0.878	0.00274912006053631
Lmbrd1	1.42218994306238e-07	0.286654158859373	0.396	0.353	0.00280697629062221
Rpl14	1.44049523408651e-07	-0.364101347290513	0.865	0.784	0.00284310544351655
Mast4	1.45640170480245e-07	-0.251279236150527	0.748	0.583	0.0028745000447686
Khdc4	1.45864759775625e-07	0.409961012617868	0.275	0.23	0.00287893276369151
Uty	1.49651183295129e-07	0.394075242831821	0.301	0.257	0.00295366540469595
Phactr1	1.49693658752685e-07	0.284496248162107	0.283	0.232	0.00295450374280174
Tbrg1	1.54142036299494e-07	0.115459719066245	0.478	0.423	0.00304230137044311
Erc1	1.56477200207842e-07	0.183759023899354	0.341	0.289	0.00308839050050218
Ythdf3	1.58877914293691e-07	0.283330307798855	0.34	0.299	0.00313577339441458
Brd7	1.62309007281621e-07	0.175529280703547	0.309	0.256	0.00320349287671735
Ambra1	1.62662677605922e-07	0.352820299053796	0.33	0.287	0.00321047326790808
Rpl17	1.73976497160509e-07	-0.266379024663361	0.952	0.857	0.00343377412445696
Litaf	1.78925216977819e-07	0.227599326048417	0.348	0.298	0.00353144700749122
Thoc1	1.82992889415191e-07	0.316484415108846	0.316	0.271	0.00361173065838762
Pitpnm2	1.89349310390575e-07	0.205918562913387	0.259	0.207	0.00373718733917877
Mgat1	1.97736812814231e-07	0.330638070970505	0.283	0.237	0.00390273147451447
Ranbp2	1.98134445002174e-07	0.196718997067837	0.377	0.332	0.00391057954100791
Stat3	2.0299352149953e-07	0.232310552282242	0.437	0.389	0.00400648313383623
Ago3	2.09441478640501e-07	0.45593151672277	0.308	0.265	0.00413374646392757
Nap1l4	2.21714675782239e-07	0.102135110616106	0.389	0.342	0.00437598255591405
Tmem14c	2.32046246659518e-07	0.146889587924996	0.492	0.449	0.0045798967703189
Dstyk	2.39425850739363e-07	0.318750644616307	0.275	0.229	0.00472554801604281
Trim12c	2.47769768423372e-07	0.229065059813074	0.286	0.232	0.00489023191937209
Tmem165	2.5010670666777e-07	0.248507131327703	0.392	0.346	0.00493635606950178
Trim34a	2.55442110589559e-07	0.288637524605758	0.277	0.225	0.00504166093670613
Zdhhc20	2.57115673716691e-07	0.36944395107261	0.338	0.296	0.00507469205214633
Xaf1	2.96649430747733e-07	-0.10301876102217	0.505	0.433	0.00585496981466801
Lsm7	2.98099598535137e-07	0.213400021334608	0.313	0.267	0.005883591776288
Nae1	3.00173536626366e-07	0.402142910011434	0.309	0.267	0.00592452509239458
Clec2d	3.02410275080808e-07	-0.504082687957423	0.607	0.612	0.0059686715992699
Ier5l	3.02875460951519e-07	0.43789324300985	0.257	0.211	0.00597785297280012
Unc5b	3.27292340208809e-07	-0.632440496777972	0.198	0.258	0.00645976891870126
Dpm3	3.34786902345113e-07	0.103124803413466	0.528	0.474	0.00660768909158549
Slc6a6	3.36817559865115e-07	-0.608216990206373	0.578	0.574	0.00664776817905777
Ubr2	3.36846944285264e-07	0.209726992155397	0.375	0.335	0.00664834813935826
Arid4a	3.37967233202942e-07	0.168487828794396	0.392	0.346	0.00667045928172647
Rbm33	3.41287804232976e-07	0.27556093936592	0.285	0.242	0.00673599739214624
Gbp4	3.42111122897148e-07	0.176463084282362	0.357	0.296	0.00675224723262102
Otud4	3.45057181685109e-07	0.322998163636037	0.27	0.227	0.00681039359491899
Arhgef10	3.78147163963466e-07	0.133550221078273	0.283	0.233	0.00746349057514693
Itm2c	3.85129033722025e-07	-0.463148719057415	0.344	0.413	0.0076012917385716
Fnbp4	3.85424364705305e-07	0.334130271321354	0.265	0.221	0.00760712068618859
Ubn1	3.95450965061546e-07	0.119425084726369	0.427	0.387	0.00780501569741974
Pbrm1	3.97994720654488e-07	0.100299683740249	0.521	0.468	0.00785522180155763
Pum1	4.04543142131329e-07	0.102531954539304	0.463	0.42	0.00798446799624604
Oip5os1	4.12455417556383e-07	-0.101701270615715	0.587	0.523	0.00814063257631032
Cxcl12	4.39635902134121e-07	-0.19009629453644	0.97	0.799	0.00867709380042115
Cstf3	4.43467008537244e-07	0.422741057030912	0.265	0.222	0.00875270834749958
Oga	4.56772035716222e-07	0.161279926527195	0.36	0.316	0.00901530966893108
Slc35b1	4.6927281481987e-07	0.388052662678543	0.301	0.258	0.00926203754609977
Vasp	4.797185652816e-07	0.113179370032576	0.398	0.345	0.00946820532296293
Chchd3	5.08255170367561e-07	0.203457319554128	0.401	0.356	0.0100314322975446
Rpl7l1	5.09030742273731e-07	0.273338918725519	0.324	0.282	0.0100467397602566
Cmtm3	5.4569555503967e-07	0.387301321247655	0.266	0.224	0.010770393169818
M6pr	5.55234236175846e-07	0.253823579316565	0.333	0.29	0.0109586581194027
Anapc16	5.88569741923798e-07	0.266720363690378	0.352	0.311	0.01161660099635
Cdkn1b	5.90338729879983e-07	0.264740331854124	0.402	0.359	0.0116515155116412
Sp1	5.91059054091388e-07	0.166889024421023	0.35	0.304	0.0116657325506017
Pdcd6ip	6.05965916225927e-07	0.103956078313355	0.424	0.377	0.0119599492885511
Ankrd17	6.28702519334274e-07	0.154551883731178	0.416	0.373	0.0124087016241006
Gnas	6.60755461491188e-07	-0.227918699997365	0.988	0.924	0.0130413305434516
Pwwp3a	6.72352968548402e-07	0.302483914622672	0.294	0.249	0.0132702305402398
Lmo2	6.75053288005547e-07	0.128332567820455	0.291	0.239	0.0133235267453655
Tcf7l1	6.92334498733964e-07	0.233617190025812	0.29	0.247	0.0136646060015122
Svil	7.02025494082002e-07	0.172388295561322	0.402	0.351	0.0138558771766965
Stk38	7.20002996197745e-07	0.233911857411752	0.386	0.345	0.0142106991359549
Ddx3y	7.230594970119e-07	0.267337828080402	0.363	0.32	0.0142710252925239
Frg1	7.28254459279046e-07	0.232760082298734	0.414	0.369	0.0143735582627905
Phf3	7.42267013707195e-07	0.219281788754389	0.415	0.376	0.0146501240495389
Rnf167	7.42790070865209e-07	0.302005582819277	0.303	0.261	0.0146604476286666
Arf6	7.65458827762673e-07	0.208498932490852	0.324	0.277	0.0151078608835519
Cdkal1	7.81199504375789e-07	0.173459231207274	0.297	0.25	0.015418534617865
Rpl9	8.12019203802836e-07	-0.262606102621086	0.963	0.887	0.0160268230254566
Rbmx	8.28673239720788e-07	0.45271584564627	0.259	0.214	0.0163555237323692
Tial1	8.29327471821676e-07	0.189603543977945	0.337	0.292	0.0163684363113444
Nrf1	8.34552061693364e-07	0.235704576283322	0.279	0.238	0.0164715540416419
Rpl36	8.40534117926023e-07	-0.269278479735571	0.966	0.879	0.0165896218855059
Tm4sf1	8.56120191473374e-07	-0.620528949512398	0.943	0.791	0.01689724421911
4932438A13Rik	8.60354667296127e-07	0.197317883911123	0.351	0.304	0.0169808200684236
Arhgap17	8.63079418917737e-07	0.289571886513939	0.325	0.281	0.0170345984911794
Pds5a	9.08937326232495e-07	0.346086401484869	0.328	0.29	0.0179396960078507
Itprid2	9.40541407854261e-07	-0.621266711493949	0.201	0.265	0.0185634657668195
Fam172a	9.53879125898908e-07	0.115264333517342	0.451	0.398	0.0188267123078667
Traf5	9.60216726920209e-07	-0.418426338191144	0.191	0.26	0.0189517975392242
Prdx4	1.01372025428263e-06	-0.459025782297782	0.291	0.367	0.0200077966587763
Gbf1	1.05190555366148e-06	0.240898010507091	0.348	0.308	0.0207614599126166
Prkd3	1.06195779465238e-06	0.301385919810708	0.291	0.249	0.0209598609930539
2900097C17Rik	1.06809982322286e-06	-0.53521427847464	0.186	0.252	0.0210810862109496
Tnpo3	1.07324351481999e-06	0.444871566621486	0.266	0.226	0.0211826072520021
Rps6ka3	1.08245526527513e-06	0.133800172980894	0.468	0.413	0.0213644195707351
Cdk4	1.08698040273743e-06	0.111031490627299	0.336	0.29	0.0214537322088286
Selenot	1.11387126623233e-06	0.212249600859915	0.387	0.349	0.0219844771816274
Ndfip1	1.17801192415425e-06	0.106114377566787	0.67	0.595	0.0232504213470325
Gapvd1	1.22245613268634e-06	0.185501882468248	0.375	0.334	0.0241276166908304
Tpi1	1.27668133075711e-06	-0.523857715925374	0.219	0.288	0.0251978594251531
Nfe2l1	1.28327661412297e-06	-0.755469585870841	0.5	0.541	0.0253280305329451
Rb1cc1	1.32861326230351e-06	0.130498009260481	0.497	0.446	0.0262228399580844
Suz12	1.52572919254896e-06	0.226070440079887	0.31	0.265	0.0301133170733389
Itpripl2	1.53704328991862e-06	-0.527014531255705	0.241	0.308	0.0303366234131238
Rnf14	1.53894292065999e-06	0.31793664207095	0.297	0.256	0.0303741164250662
Kdm6a	1.57886254613687e-06	0.447195217654192	0.256	0.215	0.0311620100731034
Acin1	1.60255350597816e-06	0.114941032527696	0.509	0.461	0.0316295985474909
Tle5	1.66651137828857e-06	-0.548052929803338	0.69	0.685	0.0328919350732815
Ube2j2	1.66687083218815e-06	0.35790597554479	0.293	0.252	0.0328990296148974
Idnk	1.69049426251178e-06	0.160177890459118	0.318	0.272	0.033365285259195
1810058I24Rik	1.7542248242016e-06	-1.06665891229734	0.225	0.297	0.0346231353552671
Rps15a	1.83051910119162e-06	-0.264991738659243	0.943	0.869	0.036128955500219
Herc2	1.87968879690977e-06	0.158019828438265	0.403	0.359	0.0370994177846081
Glud1	1.90218286817413e-06	0.107933741127702	0.508	0.449	0.0375433832691527
Caml	1.90382322147059e-06	0.526115504745976	0.25	0.213	0.0375757589221651
Tnfaip8	1.9216763399442e-06	0.103057525793011	0.342	0.291	0.0379281259214786
Heatr5a	1.93245261101892e-06	0.408694911149651	0.25	0.207	0.0381408171836804
Tlnrd1	1.9408944555616e-06	0.25356797006948	0.275	0.231	0.0383074338694193
Zfand6	1.94417821907154e-06	0.158966610896013	0.438	0.395	0.038372245509815
Pcmt1	2.03460389369176e-06	0.129808800133196	0.381	0.34	0.0401569770497943
Sertad2	2.06756891906272e-06	0.167046226454337	0.387	0.342	0.0408076077555408
Tra2b	2.19720212353597e-06	0.177977362255262	0.402	0.366	0.0433661783122294
Uimc1	2.2014781040889e-06	0.388721602755439	0.289	0.25	0.0434505733404026
mt-Atp8	2.31993995820185e-06	-0.337337509607148	0.197	0.261	0.0457886549550298
Stk3	2.36823838236785e-06	0.207171506410392	0.385	0.344	0.0467419209527942
Mbd5	2.4528068665186e-06	0.171565240581389	0.358	0.315	0.0484110491244776
Utp11	2.45737881370301e-06	0.146507687818969	0.342	0.3	0.0485012856460563
F2r	2.55406394056394e-06	0.282598700732319	0.261	0.215	0.0504095599949105
Nbr1	2.68439922290322e-06	0.264832354132095	0.346	0.31	0.0529819874624409
Crem	2.7535912484496e-06	0.364363168843973	0.259	0.217	0.0543476304706497
Ube2n	2.87806485158291e-06	0.122842761652064	0.414	0.378	0.0568043659756919
Itm2b	2.90057396562182e-06	-0.200549687022917	0.997	0.909	0.0572486283594778
Zfp36l2	3.0199332206123e-06	0.112595771156891	0.43	0.379	0.059604421975225
Iws1	3.04136337947237e-06	0.170920375389768	0.311	0.268	0.0600273890206461
Kctd12b	3.05430579178573e-06	0.127993837032718	0.401	0.341	0.0602828334124749
Fbxw7	3.09216459850778e-06	0.224701926901249	0.27	0.226	0.0610300526807481
Rps3	3.16317699916868e-06	-0.308521766424708	0.922	0.841	0.0624316244325922
Tnpo1	3.16848153752474e-06	0.28557694629991	0.347	0.308	0.0625363201061259
Lcor	3.23136908090562e-06	0.159841404545563	0.296	0.254	0.0637775315498342
Babam1	3.34614729207347e-06	0.119604953322062	0.298	0.254	0.0660429091036542
Ppp6c	3.42553092322471e-06	0.351730585445148	0.3	0.263	0.0676097038316861
Nes	3.44721229545655e-06	-0.155971896453832	0.448	0.372	0.0680376290754259
Senp5	3.50349347373865e-06	0.279132537978882	0.264	0.226	0.0691484506911798
Bag3	3.51003222067815e-06	0.416114833649627	0.27	0.233	0.0692775059395247
Cspp1	3.54790314060871e-06	0.347635901139269	0.267	0.225	0.0700249642861941
Cept1	3.74811210632555e-06	0.192459371642567	0.392	0.35	0.0739764886425473
Rps6kb1	3.97529370071246e-06	0.224074478131523	0.327	0.289	0.0784603717709618
Rabgap1l	4.115954778608e-06	0.254929828643111	0.335	0.294	0.081236599465386
Pds5b	4.13153426849345e-06	0.172479237235061	0.32	0.279	0.0815440918572553
Rpl38	4.24806387239369e-06	-0.280597793893528	0.977	0.899	0.0838440366494343
Ifnar2	4.43161912000957e-06	0.125067257238929	0.531	0.48	0.0874668665716289
Gbp9	4.56673006423288e-06	-0.135209863847914	0.323	0.265	0.0901335512777643
mt-Co2	4.57530682077765e-06	-0.224577791378808	0.892	0.868	0.0903028307216886
Lrrk1	4.64683283535413e-06	0.377396972876954	0.259	0.219	0.0917145396713844
Midn	4.67380821942369e-06	0.234642255431555	0.293	0.251	0.0922469528267654
Scaper	4.83285376392161e-06	0.203198455387925	0.306	0.262	0.0953860347385207
Rnf19a	4.86731163166356e-06	0.138262597549439	0.291	0.248	0.0960661296741437
Oaz1	4.92095522561827e-06	-0.340816935264084	0.802	0.744	0.0971248932880279
Abi1	5.05280606216504e-06	0.116938495292767	0.515	0.463	0.0997272332489514
Rfxap	5.16526697582723e-06	0.131894293775906	0.254	0.21	0.101946874301902
Pcdh19	5.18710380885764e-06	0.125192042958105	0.299	0.252	0.102377867875423
Immt	5.42034936246961e-06	0.12973692602335	0.368	0.328	0.106981435367063
Fto	5.43113968251451e-06	0.245742383023323	0.32	0.284	0.107194403913789
Tlk2	5.43962348001692e-06	0.289752878019224	0.343	0.307	0.107361848625094
Btbd9	5.55719288582985e-06	0.275435692205951	0.313	0.276	0.109682315987624
Lasp1	5.56044096072326e-06	0.258533023170204	0.367	0.336	0.109746423241795
Phip	5.58597918319366e-06	0.138504809212328	0.41	0.366	0.110250471138693
Tm2d1	5.80962230059109e-06	0.228968500208059	0.346	0.314	0.114664515346766
Tmx3	6.03813329482184e-06	0.209412818271933	0.4	0.368	0.119174636839899
Nktr	6.281481244155e-06	0.111581594764633	0.416	0.378	0.123977595315887
0610012G03Rik	6.3212778644212e-06	0.107340775449932	0.36	0.321	0.124763061210081
Reep5	6.35179203803329e-06	0.123948153245758	0.486	0.444	0.125365319454663
Map2k4	6.48203959198996e-06	0.328206346918431	0.265	0.226	0.127936015427106
Tgfb1i1	6.52932449547037e-06	0.19651157749865	0.365	0.326	0.128869277567099
Erbin	6.62029106712864e-06	0.110191738566583	0.433	0.39	0.130664684791918
Arid2	6.94629817817049e-06	0.208533849721661	0.309	0.274	0.137099087142551
Mga	7.00310928013444e-06	0.131101450875494	0.359	0.322	0.138220367862013
Tcp11l2	7.10366215587087e-06	0.266960979934659	0.317	0.282	0.140204979970423
Ccnl1	7.22954845151506e-06	0.310868305764736	0.345	0.308	0.142689597787553
Lypla1	7.5489379645793e-06	0.232095932080441	0.266	0.225	0.148993388606902
Rpl18a	7.6187641938967e-06	-0.249430059894633	0.959	0.884	0.150371548894939
Synj1	7.64488257310428e-06	0.294664100901302	0.265	0.225	0.150887047345359
Cul1	7.67722874926627e-06	0.10841059863773	0.443	0.403	0.151525463824268
Ucp2	7.91185293185802e-06	-0.796715189366235	0.343	0.384	0.156156241316082
Ube3c	7.97384472221221e-06	0.269740605783258	0.309	0.273	0.157379773282302
Aff4	8.39735047833128e-06	0.175817116312176	0.442	0.402	0.165738506390824
Zfp871	8.48364241342477e-06	0.349134843161326	0.282	0.248	0.167441650313765
Dhx15	8.5965371756762e-06	0.129011556429166	0.424	0.39	0.169669854236321
Stx5a	8.63327640349565e-06	0.431328875925438	0.267	0.231	0.170394976375794
Rps6	8.72518572761781e-06	-0.370113747637121	0.822	0.758	0.172208990705993
G3bp1	8.78625671566597e-06	0.121943429319283	0.446	0.409	0.173414348797099
Lrif1	8.82987903243571e-06	0.231024607123109	0.29	0.249	0.174275322463184
Csnk1g3	9.12024016691279e-06	0.31332642895575	0.319	0.287	0.180006180174358
Appl1	9.16213135086787e-06	0.151280874174402	0.349	0.312	0.180832986472079
Ier3ip1	9.27241874870035e-06	0.125562280328245	0.448	0.409	0.183009728843099
Mtrex	9.30569924906808e-06	0.396105044741548	0.264	0.23	0.183666586078857
Sik3	9.33861870358882e-06	0.191396774703921	0.339	0.302	0.184316317352732
Mcu	9.43757196795642e-06	0.222479932389966	0.256	0.217	0.186269357931556
Rab10	9.65010264000287e-06	0.124359820508535	0.547	0.497	0.190464075805737
Atp9b	9.67636480430853e-06	0.26199090512231	0.28	0.244	0.190982412142637
Asxl2	9.7989192855518e-06	0.413995155791894	0.271	0.236	0.193401269938936
Aup1	9.96822742663539e-06	0.220245065399445	0.319	0.278	0.196742904719503
Prrg1	1.03739768793901e-05	0.34660015674398	0.253	0.213	0.204751181668522
Tsc22d1	1.05255239168687e-05	-0.755489728275741	0.624	0.601	0.207742265547237
Epas1	1.07481509303914e-05	-0.465972771773234	0.864	0.762	0.212136254913134
Rpl11	1.09136382497722e-05	-0.25258507702737	0.94	0.854	0.215402478135754
Clcn3	1.09975853003151e-05	0.337294372308237	0.259	0.22	0.21705934107232
Chic2	1.10063365056414e-05	0.140327432219634	0.429	0.39	0.217232063611844
Plscr2	1.10384588783522e-05	-0.174430057841369	0.524	0.427	0.217866062882037
Spata13	1.11009376296505e-05	0.108142591448211	0.283	0.238	0.219099205996412
Dyrk1a	1.11968206038877e-05	0.156480869351884	0.3	0.266	0.220991648258931
Rps14	1.17519957290758e-05	-0.236586626578605	0.978	0.893	0.231949139704769
Trappc4	1.20564010691509e-05	0.136168399022301	0.344	0.309	0.237957187901832
Rsl1d1	1.20819643737759e-05	0.348222679270558	0.286	0.254	0.238461730845216
Oat	1.21674026142853e-05	-0.399699121133944	0.27	0.336	0.240148025398149
Vps13b	1.21779993994324e-05	0.168275306887698	0.352	0.311	0.240357174146598
Actr1a	1.24554341897709e-05	0.188506685342951	0.33	0.295	0.245832904603507
Ndufa6	1.25332173027292e-05	-0.125246352410711	0.635	0.57	0.247368109903966
Vps54	1.32255526416045e-05	0.133710022582054	0.297	0.26	0.261032732487348
Txnl1	1.32452613719351e-05	0.18344906529351	0.411	0.382	0.261421723697883
Mrps18c	1.33417799073729e-05	0.212595191839672	0.342	0.308	0.263326710031818
Ddx18	1.35559720837006e-05	0.23140623359945	0.306	0.271	0.267554221015999
Cers4	1.37301304981467e-05	0.181362086944183	0.349	0.306	0.270991585641922
Mark3	1.39334384503584e-05	0.194882191300133	0.355	0.319	0.275004274694723
Tmem179b	1.46158551652362e-05	0.276861139189313	0.281	0.245	0.288473133396267
Lta4h	1.4972887282975e-05	0.264096795468526	0.286	0.25	0.295519876304078
Eif4a2	1.49763048002562e-05	0.106482290122472	0.516	0.469	0.295587327842657
Taok2	1.52127657998134e-05	0.18621787311451	0.311	0.274	0.300254358590917
R3hdm1	1.52303378548465e-05	0.153846837926687	0.356	0.315	0.300601178241106
Bub3	1.55926276617256e-05	0.123175138409367	0.389	0.352	0.307751692159479
Rpl34	1.58243847679812e-05	-0.245602986279406	0.971	0.884	0.312325882165644
Fbxl3	1.61711432590343e-05	0.153580086931218	0.359	0.328	0.31916985450356
Ndufaf2	1.64242275030483e-05	0.269178812476724	0.262	0.225	0.324164978227665
Rin2	1.66522661834057e-05	0.126779783170172	0.307	0.267	0.328665777661878
mt-Nd4l	1.71926339798582e-05	-0.584176806730081	0.391	0.441	0.339331016860462
Atp6v1h	1.72404715598084e-05	0.307691158016456	0.268	0.234	0.340275187175938
Ppp3cb	1.75784793424937e-05	0.280407674878671	0.332	0.299	0.346946446782799
Ccnd2	1.76806524951681e-05	-0.673973434883193	0.412	0.441	0.348963038297133
Nfia	1.79391558195628e-05	-0.140195786047347	0.757	0.636	0.35406511841071
Rsbn1	1.85842296965314e-05	0.393542712190719	0.267	0.234	0.36679694152044
Rrbp1	1.86809066052867e-05	-0.408597350979009	0.638	0.629	0.368705053668543
Ubxn4	1.93686555419306e-05	0.117931435558722	0.457	0.417	0.382279154431084
Ecpas	2.00415076531283e-05	0.236691430991184	0.308	0.272	0.395559236549793
Ppfibp1	2.08879465516014e-05	-0.106629810281514	0.495	0.444	0.412265401088956
Dennd6a	2.11416712610451e-05	0.204265403656973	0.375	0.342	0.417273165679248
Sbno1	2.14767091446718e-05	0.140422432490256	0.375	0.34	0.423885808388387
Rlf	2.32222688912995e-05	0.356022834914961	0.28	0.249	0.458337921107579
Khdrbs1	2.34571516002286e-05	0.117485174430845	0.425	0.39	0.462973801133712
Ncoa2	2.3488708646616e-05	0.216004210129511	0.337	0.302	0.46359664255826
Smchd1	2.36831114990474e-05	0.125485364652836	0.411	0.376	0.467433571656699
Zmym4	2.37129480847181e-05	0.224271871043017	0.337	0.304	0.468022456348082
Yif1b	2.50095118785379e-05	0.241422977678433	0.324	0.294	0.493612735946702
Ndufa3	2.54321247376111e-05	-0.196861193363188	0.666	0.596	0.50195384594623
Rpl7	2.59655507870867e-05	-0.257193817619778	0.931	0.84	0.512482075884731
Eif2s1	2.7663236684099e-05	0.282540075549616	0.282	0.248	0.545989302434062
Cbfb	2.86356734076957e-05	0.286797154959883	0.276	0.243	0.56518228604769
Dmxl1	2.88019484509852e-05	0.300406650037768	0.317	0.288	0.568464056577095
Nvl	2.89205614608804e-05	0.336537191708949	0.252	0.217	0.570805121553397
Yipf4	2.97907144565067e-05	0.232450904378104	0.417	0.389	0.587979331228074
Acot9	2.9964329048691e-05	0.236590069012486	0.299	0.267	0.591405962434014
Ociad1	3.28426377182221e-05	0.138887978188346	0.397	0.364	0.64821514064455
Ahctf1	3.29573266219818e-05	0.267756370274487	0.295	0.264	0.650478755538054
Eif4h	3.38974895951231e-05	0.127910650207143	0.453	0.422	0.669034752138944
Xbp1	3.49063809853087e-05	0.226361108150368	0.419	0.387	0.688947241507037
Nr1h2	3.49335154655235e-05	0.165244058739853	0.313	0.279	0.689482794743038
Chd8	3.60093103153808e-05	0.194176025545542	0.307	0.274	0.710715757694671
Atp5g2	3.72579896209189e-05	-0.142249877631592	0.707	0.622	0.735360941148076
Prpf40a	3.91593964029002e-05	0.131101999368958	0.443	0.408	0.772889006804041
Pcf11	3.95220708939538e-05	0.316321286430802	0.257	0.226	0.780047113233965
Atf2	4.18339820352026e-05	0.216944820018098	0.325	0.293	0.825677303428793
Ubl5	4.19063753176542e-05	-0.121621412226777	0.657	0.593	0.82710612964454
mt-Co1	4.26253561867634e-05	-0.164403006505156	0.908	0.876	0.841296655058148
Rnf111	4.26661304099209e-05	0.283114956654571	0.298	0.267	0.842101415900608
Zbtb4	4.45977598339292e-05	-0.513036563645444	0.225	0.284	0.880225985842261
Pias1	4.46673233686196e-05	0.208264981158757	0.351	0.318	0.881598961326446
Mpdz	4.4999944734516e-05	0.18510441820937	0.313	0.273	0.888163909225142
Vsir	4.53712693392025e-05	0.130262398510207	0.264	0.223	0.895492742947841
Smdt1	4.58113171738308e-05	-0.129315330671109	0.618	0.566	0.904177967059898
Mob2	4.63403842819532e-05	0.197981251859996	0.306	0.274	0.914620164572911
Zmynd8	4.72418299561503e-05	0.202544033406854	0.324	0.29	0.932411997844539
Ngdn	4.73667111596232e-05	0.301456183854887	0.27	0.239	0.934876778157483
Rpn1	4.75807721640911e-05	0.12795043213083	0.386	0.35	0.939101700202667
Kctd10	4.79300671206039e-05	-0.77734718912549	0.217	0.268	0.945995734759358
Ep400	4.79494867547717e-05	0.207503728505036	0.347	0.316	0.946379020078929
Gapdh	4.85228122465294e-05	-0.478279726594112	0.783	0.748	0.95769474530975
1810037I17Rik	4.95584947036827e-05	-0.111496301491202	0.585	0.533	0.978136009966585
Ice1	5.1218900744465e-05	0.318839984627527	0.263	0.234	1
Prpf6	5.20465944282595e-05	0.343631360572517	0.296	0.267	1
Trps1	5.39081383831357e-05	-0.690469759234084	0.231	0.275	1
Mrpl20	5.50744414903944e-05	0.126390478134462	0.375	0.349	1
Rnf115	5.71720799372372e-05	0.189839025390787	0.353	0.32	1
Npc2	5.76319604407616e-05	-0.145233717996251	0.575	0.511	1
Cox7a2	5.89212918310296e-05	-0.124563568186883	0.8	0.711	1
Dcaf8	6.25156429136929e-05	0.129275493343327	0.342	0.31	1
mt-Cytb	6.55700081126654e-05	-0.218658626193056	0.908	0.878	1
Wdr26	6.57750996787054e-05	0.168216792307596	0.388	0.359	1
Rpl7a	6.64091094567569e-05	-0.320288365407813	0.818	0.757	1
Ap1g1	6.79990847540498e-05	0.164121676218097	0.276	0.244	1
Rb1	6.92361771365033e-05	0.187483426842395	0.392	0.359	1
Arfgef1	6.95490715782071e-05	0.139015352679602	0.364	0.333	1
Uqcrc1	7.21824361133956e-05	0.176125464795629	0.365	0.337	1
Uqcrq	7.26494713258712e-05	-0.187788718734305	0.643	0.576	1
Ube3a	7.26874391053621e-05	0.105005970221203	0.47	0.438	1
Mtpn	7.40713651190006e-05	0.179131048269442	0.404	0.373	1
Ctnnb1	7.69606100551973e-05	-0.203493992095596	0.771	0.667	1
Nfx1	7.71754718969496e-05	0.367432156141878	0.285	0.26	1
Wtap	7.74841851268058e-05	0.17878197855339	0.351	0.319	1
Calm3	8.42437510702826e-05	-0.611551126233491	0.352	0.416	1
Ybx1	8.51607799652054e-05	-0.154810200756931	0.978	0.901	1
Fam162a	8.65186217789052e-05	-0.809137360574188	0.218	0.273	1
Arpc1b	8.79262277744849e-05	-0.4362454926841	0.718	0.69	1
Ss18	8.87087472045312e-05	0.266681047403455	0.288	0.259	1
Atad2b	8.95841550665048e-05	0.129110324142581	0.346	0.317	1
Srsf4	9.03053072091119e-05	0.137351068887126	0.298	0.263	1
Iqsec1	9.34886348994966e-05	0.154610977890231	0.25	0.216	1
Tram1	9.75048603635781e-05	0.11703440950226	0.409	0.373	1
Mat2b	9.89230731087168e-05	0.114950408847973	0.389	0.357	1
Lrp5	9.90646179312418e-05	0.17493829124605	0.256	0.225	1
Jpt1	0.000100807416238942	-0.460861659771756	0.204	0.256	1
Mgat2	0.000101873150051907	0.253043081340429	0.341	0.317	1
Tns2	0.000104712930069688	0.205873176482007	0.328	0.297	1
Smg7	0.000105059099847385	0.190864548728382	0.284	0.251	1
Vamp3	0.000105639828606759	-0.144926577466139	0.378	0.334	1
Atp5md	0.000106652773851863	-0.124779308896928	0.654	0.597	1
Abcc4	0.000107118261994088	0.137770373710085	0.274	0.236	1
Syngr2	0.000108226497197741	0.196468610696594	0.253	0.218	1
Rps18	0.000108555949661237	-0.28245252428455	0.902	0.818	1
Rpl24	0.000109659928346985	-0.266293233633588	0.94	0.857	1
Ranbp1	0.000111311577717499	-0.102395066790067	0.468	0.433	1
Fbxw11	0.000113776282459437	0.172076617406267	0.278	0.248	1
Gatad2b	0.00011379485551579	0.148241352138178	0.376	0.344	1
Hsd17b11	0.000118882613274746	0.241711792377413	0.341	0.317	1
Mrpl53	0.000120790083155788	0.233196668653517	0.281	0.251	1
Kidins220	0.000125903834152094	0.197734030279651	0.335	0.305	1
Dcun1d5	0.000126581047313597	0.242184417169451	0.335	0.308	1
Cab39l	0.000128028015465664	0.2324138906765	0.287	0.256	1
Arhgef11	0.000132612700666519	0.305798744269845	0.266	0.237	1
Mecp2	0.000133316904951291	0.230045088318318	0.319	0.289	1
Apoe	0.000135626249572142	-1.85055628088584	0.63	0.513	1
Mrpl43	0.000139209134002754	0.122247024294634	0.292	0.264	1
Trim47	0.000140784609631747	-0.356078484267238	0.324	0.383	1
Hbp1	0.000144456845058765	0.246570850522011	0.324	0.297	1
Chordc1	0.00015156877545722	0.251461841175906	0.284	0.256	1
Rpl36a	0.000153001477698913	-0.371607422138648	0.8	0.736	1
Rab3gap1	0.000153154607143122	0.324868027597619	0.272	0.244	1
Virma	0.000153654857458248	0.179181178405138	0.263	0.233	1
Enpp4	0.000154845075247881	0.255913118371198	0.262	0.229	1
Nono	0.000159494759682043	0.101415871431173	0.362	0.332	1
Cdk8	0.000159589589836418	-0.323933910507925	0.84	0.781	1
Syncrip	0.00017097942516033	0.138856353477785	0.361	0.33	1
Rps11	0.000174679000444619	-0.268362694535445	0.968	0.889	1
Mitd1	0.000178656924204264	0.170507888934013	0.268	0.234	1
Fndc3b	0.000186032536719793	-0.529578008633191	0.279	0.328	1
Dars	0.000189562141780148	0.196734903116319	0.292	0.263	1
Tmem9b	0.00019643367753466	0.217432161055275	0.26	0.231	1
Fgfr2	0.000199984872175397	0.43820992653347	0.278	0.254	1
Ikbkb	0.000203159764887593	0.170574343464792	0.266	0.237	1
Nr3c2	0.000223525796889684	0.28313253900654	0.275	0.243	1
Rab5a	0.000227187780440852	0.121534556026807	0.387	0.362	1
Ogt	0.000232095350089988	0.205568917282544	0.37	0.342	1
Tm2d2	0.000234820243881748	0.176683048026702	0.357	0.334	1
Wrn	0.000236404686007765	0.238091056983688	0.258	0.229	1
Stx16	0.000237651177262714	0.341692764951384	0.258	0.231	1
Cstb	0.000239823906923478	-0.422783340344981	0.238	0.298	1
Gkap1	0.000240285611469314	-0.518335516853971	0.221	0.272	1
Ergic2	0.000241929375358935	0.130326205808392	0.317	0.291	1
Atp1b3	0.00024386327033056	-0.440524075927352	0.338	0.393	1
Psmd11	0.000247996608647843	0.151527683936428	0.409	0.387	1
Akap10	0.000257551975310413	0.205476376529044	0.265	0.234	1
Cope	0.000259712625370596	0.116584078187821	0.423	0.397	1
Ywhaq	0.00026053820052459	-0.111275097811681	0.769	0.68	1
Rdx	0.000273906122132879	-0.483444214850639	0.697	0.674	1
Actr10	0.000274090226060116	0.101181992341092	0.375	0.353	1
4933434E20Rik	0.000274205561372742	0.156712716659172	0.263	0.236	1
Pomp	0.000281660382414951	-0.103599015825421	0.553	0.52	1
Rtf2	0.000283432395813323	0.131956426786389	0.28	0.251	1
Ip6k1	0.000284051079048013	0.293610720242587	0.276	0.25	1
Rpl12	0.000284910401364963	-0.371781157251168	0.788	0.72	1
Naxe	0.000285842723247546	0.242176333346474	0.253	0.225	1
Ctsz	0.000290989561309475	-0.407973690651802	0.384	0.43	1
Ppil4	0.000294388931689733	0.167462778983227	0.295	0.267	1
Exoc5	0.000295944804453513	0.222574480278061	0.332	0.305	1
Ppp4c	0.000296964357732029	0.162789363122933	0.284	0.255	1
Rps13	0.000297061027911969	-0.253305444857802	0.913	0.822	1
Atxn2	0.00030032193099551	0.188321771035951	0.257	0.228	1
Mark2	0.000306064699114187	0.112553593437878	0.287	0.258	1
Med8	0.000307087605153935	0.208709248814458	0.259	0.233	1
B4galt4	0.000309716124889658	-0.124496000257922	0.347	0.301	1
Rbm3	0.000311520787088777	-0.110134919935148	0.55	0.494	1
Fcf1	0.000313921312627278	0.223969624481196	0.28	0.254	1
Emsy	0.000318703501678586	0.267713436755194	0.28	0.254	1
Mcmbp	0.000325150781269422	0.166483828431398	0.316	0.29	1
Arhgap23	0.000344617215697984	0.124290050788413	0.28	0.25	1
Pxdc1	0.000345701138533649	0.109639213668159	0.277	0.243	1
Unc50	0.000349327189705775	0.150318910821204	0.363	0.342	1
Kansl1l	0.000350638216585852	0.375895664237039	0.274	0.247	1
Sf3b6	0.000351870011416031	0.151392665219878	0.412	0.39	1
Atp5g3	0.00035906908600201	-0.122849898885351	0.534	0.493	1
Dcaf6	0.000363626370591073	0.270425631062365	0.258	0.228	1
Nap1l1	0.000368457075563854	-0.430628257681067	0.375	0.429	1
S100a13	0.000370203935319632	-0.177236849995279	0.824	0.71	1
Stab1	0.000378231327719137	-0.228660382206598	0.253	0.211	1
Bag1	0.000378861856263334	-0.632865001924764	0.344	0.396	1
Flna	0.000379447309743911	-0.476576240510757	0.222	0.273	1
Rap1gds1	0.00038585100658884	0.143351513207659	0.389	0.359	1
Ndufs5	0.000387068355602186	-0.150004436794511	0.614	0.563	1
Cnih1	0.000390468948724397	0.275987059629021	0.286	0.264	1
Aph1a	0.000390600042297348	0.193016525957532	0.266	0.24	1
Sars	0.0004004478033155	0.130310432972017	0.354	0.33	1
Lsm14a	0.000406596650563277	0.136440730477681	0.342	0.319	1
Stx8	0.000406703521604262	0.151605115653439	0.334	0.314	1
Txndc15	0.00040784388145966	0.287772876921997	0.29	0.268	1
C1d	0.000411563657382088	0.121523743675922	0.303	0.281	1
Rps15	0.000429942212685608	-0.252128647960644	0.944	0.854	1
Commd3	0.000435226255273084	0.15707424545417	0.333	0.309	1
Cox6b1	0.000448411470906742	-0.122477734492123	0.799	0.702	1
Stat2	0.00047356559000861	0.20591206830882	0.27	0.239	1
Abcc5	0.000475307821000133	0.238462461202151	0.255	0.228	1
Psmc3	0.000477418278112868	-0.137545370907723	0.564	0.523	1
Glmp	0.000481830788594518	0.1189496396807	0.37	0.344	1
Iqgap1	0.000487940326587148	-0.382686276384165	0.54	0.551	1
Trpc4ap	0.000496515303386463	0.27323612197131	0.278	0.254	1
Emc10	0.00050588410367988	0.161922150248543	0.377	0.356	1
Epha4	0.000508625881366557	0.120790005687481	0.291	0.255	1
Arl15	0.00052257237184537	-0.286633100912221	0.621	0.527	1
Ulk2	0.000531374759730265	0.186431984352122	0.309	0.283	1
Pea15a	0.0005394834842465	-0.189824652392272	0.618	0.557	1
Dlg1	0.000549298219142539	0.101912645160162	0.346	0.323	1
Fnip2	0.000552135590489296	0.194747273111103	0.252	0.221	1
Rassf3	0.000559480583780018	-0.409665199615326	0.58	0.489	1
Tmem258	0.000559584125939045	-0.35826962275765	0.279	0.336	1
S100a1	0.000572463867538836	-0.168220556311634	0.483	0.439	1
Ebf1	0.000605539065864887	-0.196409112891624	0.872	0.672	1
Snrpd1	0.000610429872217547	0.149457817592659	0.369	0.349	1
Rbm7	0.000640886140463244	0.157703640864952	0.361	0.341	1
mt-Nd4	0.000644623709691767	-0.238740065243832	0.857	0.829	1
Ccdc12	0.000645751742256834	-0.138771743776356	0.503	0.459	1
Atp2a2	0.000650350220188494	-0.382344405808697	0.282	0.333	1
Dctn4	0.00065233610054514	0.139492511753882	0.402	0.381	1
mt-Co3	0.000680900301564537	-0.150802035319787	0.908	0.879	1
Mrps24	0.000692839748219251	-0.110988055841518	0.443	0.414	1
Grpel1	0.000707589252488599	0.173089411887226	0.337	0.316	1
Sox17	0.000718156191957684	-0.78175421924651	0.299	0.318	1
Sqor	0.000734017265391764	0.16688948805417	0.284	0.259	1
Timm23	0.000734272748379668	0.241307861618479	0.308	0.29	1
Skil	0.00073738619195366	-0.396520989381252	0.225	0.276	1
Wdr45b	0.000777440163619904	0.17369148774564	0.272	0.246	1
Tsc22d2	0.000779221402951098	0.216226216383187	0.279	0.254	1
Med13l	0.000779704524056675	0.131459788593441	0.345	0.323	1
Myh9	0.000779718411800955	-0.15706332760394	0.681	0.61	1
Rhoj	0.000805847192251277	-0.139869910268194	0.588	0.506	1
Ndufa5	0.000807167636220219	-0.198768745669721	0.498	0.462	1
Sema7a	0.000808965338778667	-0.202374430542809	0.394	0.334	1
Snrpa1	0.000815383963514327	0.119214286178753	0.254	0.226	1
Tspo	0.000825244852510106	-0.359134195788987	0.604	0.604	1
Rflnb	0.000863105852104796	-0.592269351779369	0.711	0.566	1
Atp5k	0.000874170737147816	-0.201172491485561	0.608	0.56	1
Fnip1	0.000878829319143277	0.214102265664985	0.283	0.26	1
Socs2	0.000886467735880754	-0.336504012973554	0.351	0.394	1
Tusc3	0.000926927002303144	0.215874245401082	0.279	0.254	1
Gas5	0.000933627022560061	-0.115968620265529	0.599	0.539	1
Nrip1	0.000939305352150503	0.193518971581751	0.296	0.27	1
Anxa11	0.000942243600144562	0.11300012018281	0.264	0.238	1
Edf1	0.00096948035280973	-0.156025629807646	0.647	0.596	1
Nsmce2	0.000990860931018282	0.229653541903072	0.305	0.286	1
Leprotl1	0.00100307613425304	0.374500063756209	0.264	0.246	1
Trappc3	0.00101212555046992	0.134916138119014	0.288	0.265	1
Snrpa	0.001019392353367	0.213409512812003	0.25	0.225	1
Sf1	0.00105102334108686	0.123523532735803	0.348	0.328	1
Tgm2	0.0010757017775712	-0.116909269111775	0.415	0.368	1
Ppid	0.00111821838731367	0.243379829318234	0.283	0.26	1
Cnep1r1	0.00113187117027255	0.28107049853666	0.283	0.262	1
Psmc1	0.00113211995056926	-0.154140514043025	0.467	0.443	1
Cdc73	0.00115350242771206	0.170401659892687	0.301	0.281	1
Uqcr10	0.00117432914345772	-0.162066319063564	0.591	0.547	1
Cltb	0.00118859764257049	-0.203091338507509	0.571	0.518	1
Ndufb10	0.00120006021662611	-0.259904735946717	0.515	0.48	1
Atp6v1a	0.00123122683425773	0.13856228184058	0.294	0.273	1
Mnat1	0.00123397155900336	0.126584571293457	0.25	0.225	1
Mrpl15	0.00124623540169807	0.232666533458567	0.251	0.227	1
Mrps5	0.00124824728446012	0.193071880454964	0.254	0.233	1
Ggps1	0.00125702397149637	0.278342947575355	0.337	0.317	1
Anp32b	0.00127836853220654	-0.586367755698268	0.39	0.438	1
Ndufb11	0.00132420360458746	-0.169083162708749	0.597	0.554	1
Rack1	0.00132662171924523	-0.260585805098043	0.822	0.755	1
Ets1	0.00133946392285283	-0.15053411364484	0.861	0.722	1
Immp1l	0.00135352535281397	0.248257764447702	0.282	0.262	1
Btaf1	0.00136178853677498	0.204005199020634	0.252	0.23	1
Vps4b	0.00140871079707901	0.10643257660515	0.376	0.357	1
Dusp6	0.00142868605444656	0.110173463521372	0.263	0.231	1
Setx	0.00147216171426331	0.145687433163146	0.346	0.325	1
Rab5b	0.00147267512190461	0.204321854935137	0.259	0.237	1
Rpl28	0.00148551542553495	-0.215257224657299	0.973	0.898	1
Rnps1	0.00149934053778574	0.217464639573508	0.292	0.274	1
Hnrnpa3	0.00155310672687917	-0.129898890111587	0.735	0.661	1
Hexa	0.00155324638087432	-0.424321599119732	0.219	0.263	1
Slc39a10	0.00156691803942011	0.1097707085203	0.317	0.291	1
Cnot1	0.00156979915187779	0.124012193513166	0.307	0.286	1
Herc4	0.00160265466393998	0.144027025572719	0.26	0.236	1
Smndc1	0.00160795194916507	0.14717629080338	0.291	0.271	1
Ndufa7	0.00165976971346706	-0.156377794748308	0.666	0.608	1
Ifrd1	0.00169342992978232	0.180290809170791	0.312	0.29	1
Psmd6	0.00172621272467256	0.250309283335746	0.269	0.247	1
Lamb2	0.00177673861734361	-0.391902012104103	0.301	0.35	1
Ncoa6	0.00180061412424992	0.212848345847407	0.254	0.233	1
Hadha	0.00180154210185903	0.130932314650972	0.339	0.321	1
Qrich1	0.00180385602950351	0.235654296618631	0.255	0.233	1
Hdac2	0.00188465696775845	0.117668903156417	0.288	0.268	1
Spen	0.00189147634371965	0.127127005779451	0.27	0.249	1
Raf1	0.00189633518051261	0.17160177124873	0.304	0.285	1
Fam133b	0.00189740106583842	0.171389972210167	0.306	0.287	1
Frmd4b	0.00189871345012698	-0.481564574941621	0.24	0.284	1
Mgll	0.00189995429784236	-0.117437495385552	0.98	0.786	1
Cnot3	0.00192935760387983	0.183254663436224	0.309	0.292	1
Pigp	0.00194932855260432	0.136217513287087	0.328	0.305	1
Btg1	0.00201195076311106	-0.119125395595693	0.587	0.532	1
Ccdc82	0.00203382287016235	0.116464445140952	0.348	0.322	1
Dennd1b	0.00204564598119762	0.258431978624504	0.281	0.262	1
Ubb	0.00220638412723204	-0.151156502149282	0.977	0.889	1
Trim30a	0.00220986604647365	-0.158108101991835	0.41	0.366	1
Larp4	0.00223076801546631	0.171844389916416	0.281	0.26	1
Fut8	0.00242059959198955	-0.313170861448907	0.299	0.349	1
Lars2	0.00244866218579579	-0.526444708432421	0.734	0.707	1
Gdi1	0.00258345278994526	0.265695891560288	0.279	0.26	1
Rnf213	0.00258767720454685	-0.18556840692156	0.358	0.324	1
Clasp1	0.00259645821398283	0.100839320506174	0.251	0.231	1
Hnrnph2	0.00270263642458555	0.164580437853135	0.288	0.27	1
Elovl1	0.00270310234087738	0.185495757430902	0.271	0.251	1
Large1	0.00273575748008509	0.150278728871106	0.269	0.246	1
Serf2	0.00275229317778085	-0.266282083054527	0.873	0.799	1
2002-03-01	0.00285343830677458	-0.106660058447387	0.449	0.422	1
Rnf220	0.0028554394435573	0.115200532764874	0.299	0.279	1
Eapp	0.00288320156657385	0.101265646635018	0.368	0.349	1
Kras	0.00290015541120361	-0.14934643146166	0.523	0.484	1
Psme4	0.00296220913151131	0.200261125979066	0.303	0.286	1
Copz2	0.00300039593134399	-0.384417475837415	0.237	0.285	1
Usp14	0.00311552135586326	0.364175908588416	0.25	0.234	1
Emc4	0.00315267888420002	0.239369156266666	0.279	0.264	1
Fyttd1	0.00320495659601945	0.159509526841438	0.312	0.292	1
Bnip3l	0.00322596968266021	-0.169086484284313	0.644	0.589	1
Copb1	0.00340051052382956	0.135098803672807	0.378	0.358	1
Hmgn1	0.00343102203574249	-0.461722842596141	0.324	0.359	1
Smc1a	0.00347615983997738	-0.122906980795567	0.578	0.533	1
Emc6	0.00347822872887144	0.143027427334811	0.272	0.254	1
Tomm70a	0.00349517724202177	0.189757788544016	0.259	0.242	1
Zfp664	0.00349838656751385	-0.615922677050589	0.222	0.262	1
Scfd1	0.00352888923256312	0.207820672472742	0.26	0.244	1
Kdm5a	0.00357462786266705	0.145845299750884	0.33	0.314	1
Prdx2	0.00364963462641684	-0.10141523730391	0.505	0.473	1
Golim4	0.00365405116266265	-0.281465058642017	0.253	0.297	1
Tsg101	0.00366946539564359	0.107343023769404	0.332	0.315	1
Xpo7	0.00379288610731805	0.226037785362501	0.256	0.239	1
Arhgdia	0.00380425104075439	-0.115308257003673	0.673	0.624	1
Magoh	0.00385676184753015	0.279079164521768	0.277	0.263	1
Clasp2	0.00391167063010317	0.131662058715432	0.31	0.291	1
Sec11a	0.00397967320050726	0.169008695606741	0.359	0.342	1
Acvrl1	0.00401057448227663	-0.106548337654842	0.537	0.493	1
Cops2	0.00404552092906454	0.181643183095375	0.262	0.244	1
Zfp91	0.00409631827358095	-0.523227512319106	0.374	0.42	1
Degs1	0.00415182448378144	0.113952838175204	0.348	0.331	1
Lgals9	0.00418161898411043	-0.130769518265654	0.547	0.497	1
Rps26	0.00429275687858566	-0.30077275241678	0.927	0.833	1
Mapre1	0.00432432540220273	-0.190637233566726	0.458	0.434	1
Eny2	0.00436155950043845	0.11334439798567	0.314	0.296	1
Timm10b	0.00447916904490485	-0.451881545542799	0.359	0.408	1
Nr2c2	0.00449470683520873	0.243096411034947	0.261	0.243	1
Zfhx3	0.00449955897433787	-0.435202526690699	0.276	0.316	1
Setd3	0.00476682215513497	-0.476783193015659	0.275	0.324	1
Romo1	0.00482249084835502	-0.14950031572425	0.515	0.482	1
Scarb2	0.00496269553712492	-0.275224766567534	0.266	0.313	1
Fip1l1	0.00504873702010187	0.133950852695518	0.338	0.326	1
Rchy1	0.00513788443088797	0.179408324613848	0.278	0.263	1
Stim1	0.00542641892247771	-0.204752581094669	0.245	0.292	1
Ndufc1	0.0055012096088148	-0.192551236217686	0.506	0.475	1
Ddx39b	0.00578589721986947	-0.137695483012945	0.417	0.4	1
Ylpm1	0.00593581911073175	0.185548875730071	0.25	0.232	1
Arpp19	0.00595887514989737	-0.176674415963646	0.563	0.53	1
Sub1	0.00600364139962106	-0.112714577078049	0.552	0.522	1
Dbnl	0.00627921102985988	0.107620804677113	0.256	0.238	1
Uqcr11	0.00638675246698427	-0.199946913230721	0.687	0.632	1
Sat1	0.00661829883330604	-0.489388580415797	0.392	0.422	1
Stxbp3	0.00676815381352767	0.196979643630585	0.321	0.309	1
Arl2bp	0.00699288192099677	-0.411091789594762	0.217	0.258	1
Clstn1	0.00701559651280753	-0.363080567995754	0.29	0.335	1
Tbca	0.00706156744652456	-0.109401621233279	0.549	0.517	1
Chd6	0.00721513160996297	0.118941586406847	0.362	0.35	1
Atp5o	0.0073075373946824	-0.232423120927113	0.561	0.529	1
Syf2	0.00739729715319562	-0.236236712643068	0.565	0.529	1
Gabarapl2	0.00745918975968294	-0.203315606726919	0.637	0.587	1
Cpne1	0.00752024974800637	0.135044092673377	0.287	0.272	1
Ccser2	0.00771825992216203	-0.165164293951947	0.485	0.452	1
Smim10l1	0.00781301634941408	-0.157909560626343	0.463	0.444	1
Cflar	0.00788580072902336	-0.117091825780069	0.386	0.363	1
Tmem131	0.00800479416035793	0.146536104307383	0.295	0.281	1
Gpx4	0.00809225764147755	-0.189886458618861	0.848	0.754	1
Rnh1	0.00820318004526525	-0.202731119112788	0.266	0.317	1
Cdc26	0.00831157521215267	0.134614014346852	0.312	0.301	1
Ccni	0.0083544726877594	-0.328914718757314	0.292	0.338	1
Tma7	0.00848479064146648	-0.471283808232952	0.441	0.475	1
Sacm1l	0.00864728644377185	0.213421564984778	0.279	0.265	1
Rab8b	0.00872100286294225	-0.221754808579384	0.232	0.275	1
AY036118	0.00873348941347557	-0.522064899410114	0.852	0.816	1
Rraga	0.00896622001678207	0.102749850910048	0.326	0.315	1
Tspan31	0.00916266458534115	0.283166035193101	0.279	0.268	1
Etfa	0.00930294829921465	-0.272830084113025	0.229	0.273	1
Nup98	0.00952567646504089	0.237166384791374	0.284	0.273	1
Faf2	0.00952861631176069	0.257463321272244	0.271	0.259	1
Tbc1d1	0.00953962908454468	-0.337123406013143	0.218	0.253	1
Rras	0.00978334987337454	-0.202155639233125	0.712	0.642	1
2410006H16Rik	0.00996499463091392	-0.338399982690143	0.244	0.286	1
Klhl9	0.0103030136312357	0.247204173704006	0.266	0.255	1
Atp6v0d1	0.0104572039461102	0.182290535893411	0.292	0.279	1
Ppm1g	0.0105156976833962	0.118872813798345	0.274	0.261	1
Slc25a4	0.0106904916645136	-0.649048289986268	0.625	0.604	1
Ccnd3	0.0107230532983647	-0.14041102919695	0.472	0.443	1
Hcfc1r1	0.0107369317519495	-0.166290833829627	0.425	0.404	1
Eid1	0.0108004752263928	-0.392199591383025	0.289	0.334	1
Mon2	0.0109729755796747	0.151024347883185	0.274	0.259	1
Cox7c	0.0112237975043261	-0.148030155862954	0.84	0.741	1
Acbd6	0.011257677400003	0.131378060515351	0.284	0.271	1
Dazap2	0.0120869522322033	-0.16888649810891	0.476	0.456	1
Med1	0.0122154881290877	0.139982260191607	0.27	0.255	1
Phf5a	0.0122347903114287	-0.104203977460299	0.268	0.25	1
Myl6	0.0127130660533686	-0.117791923477896	0.975	0.893	1
Ufl1	0.0127658215034287	0.137703230347662	0.268	0.255	1
Rtraf	0.0132291679584984	-0.124070924643258	0.476	0.46	1
Pcdh1	0.0133496036244102	-0.209808592786365	0.325	0.29	1
Tor1aip2	0.0135806397960007	0.170976385205292	0.278	0.265	1
Dnajc3	0.0137749892468198	-0.122809631333184	0.514	0.476	1
Dab2	0.0139097028590252	-0.280177096726623	0.333	0.306	1
Tlk1	0.0140311186074556	0.103221682636779	0.326	0.313	1
Rfc1	0.0140849650567433	-0.105264746193865	0.343	0.324	1
Csnk1g1	0.0142185017253114	0.143959467033636	0.26	0.245	1
Vps35	0.0143517954028228	0.147605128163369	0.326	0.316	1
Lifr	0.0145640419853978	-0.322646159940503	0.296	0.333	1
Rnf13	0.0145733226007698	0.203113850223643	0.314	0.302	1
Tinagl1	0.0147968477379184	-0.205518331521915	0.644	0.538	1
Ube2e1	0.0149434458699336	-0.178030063531639	0.229	0.274	1
Map1lc3b	0.0151162740487106	-0.117181232114036	0.669	0.614	1
Cul5	0.0153269910111339	0.2270726603633	0.268	0.257	1
Tsc22d3	0.015592837510835	-0.269427447030897	0.356	0.395	1
Cd164	0.0156738704354648	0.248314317279999	0.303	0.292	1
Fam193a	0.0159553982407581	0.134212507486404	0.323	0.314	1
Atp5g1	0.0161714256795831	-0.246420648491852	0.528	0.498	1
Nek7	0.016811364316121	-0.106992556183735	0.406	0.39	1
Dstn	0.0170683956398621	-0.412190059213292	0.597	0.591	1
Ahnak	0.0172043864677328	-0.388835519305657	0.879	0.802	1
Utp3	0.0173106908524268	0.115319961889676	0.294	0.283	1
Peli1	0.0173240017713397	0.201525301204414	0.276	0.263	1
Ccdc88a	0.0179608515994559	-0.311717577377563	0.254	0.293	1
Bnip2	0.0179672535528551	-0.587818614340725	0.523	0.538	1
Tpm3	0.0183012522878387	-0.247633043899914	0.802	0.716	1
Ndufb3	0.018333834467973	-0.103210770033213	0.455	0.438	1
Cgnl1	0.0188743449718556	-0.423517938851215	0.257	0.228	1
Ywhab	0.0191744421605446	-0.135550715239402	0.712	0.647	1
Ndufs2	0.0200890087392997	-0.114969334717071	0.36	0.351	1
Uqcc2	0.0201175471288146	-0.461726173883251	0.341	0.377	1
Cdc40	0.0202221963763566	0.212628772452576	0.287	0.279	1
Polr2m	0.020464378712805	-0.508688702807235	0.337	0.377	1
Yipf3	0.020926730398436	0.135519698009627	0.282	0.272	1
Psmd4	0.0213849173160248	-0.104250503097212	0.453	0.437	1
Cops5	0.021438214335779	0.176614089028967	0.29	0.281	1
Lysmd2	0.02188800165474	-0.300372246448952	0.229	0.267	1
Ywhah	0.0219375062007269	-0.211371101564081	0.593	0.566	1
Tead1	0.0220468555625017	0.179139972677599	0.275	0.261	1
Jund	0.0223151601031438	-0.287942818058973	0.673	0.64	1
Chtop	0.022468158006815	0.177108272635451	0.275	0.264	1
Plec	0.0227244497285323	-0.350959239926633	0.26	0.296	1
Vdac1	0.0228167435986279	-0.337424758842327	0.272	0.316	1
Actn4	0.0234182246042902	-0.155053848253009	0.758	0.664	1
Mxi1	0.0240040332108633	-0.329588826692216	0.224	0.261	1
Vps28	0.0241604655205274	-0.115869333859357	0.416	0.406	1
Nab1	0.0243910949278162	-0.302550100514296	0.23	0.268	1
Ndufs6	0.0245180223001874	-0.169297600279326	0.406	0.395	1
Gbp2	0.0246528228344828	-0.173715134946012	0.403	0.372	1
Smim15	0.0246971450831733	-0.148879609812778	0.335	0.326	1
Ppp1ca	0.0249791741890973	-0.145908279893434	0.562	0.531	1
Tmbim1	0.0249908188158218	0.213084813249743	0.264	0.254	1
Pfn1	0.02500122275232	-0.122635291774899	0.866	0.751	1
Mxra7	0.0256939410017605	-0.122834780121955	0.428	0.402	1
Capza2	0.0260258827746381	-0.166565404759901	0.632	0.589	1
Pink1	0.0260714369964955	-0.504971171223519	0.237	0.275	1
Klf4	0.0261759568475111	-0.140921560749946	0.6	0.527	1
P4ha1	0.0262494002259543	0.130543829393903	0.324	0.31	1
Srp14	0.0266639112588859	-0.45861569203347	0.477	0.502	1
Larp1	0.0269608170984232	0.139028829471414	0.255	0.243	1
Gigyf2	0.0270622264767822	0.113025181693474	0.307	0.3	1
Zc3h15	0.0277928487376268	-0.104090637121653	0.42	0.408	1
Rab5if	0.0280193565549122	0.131779448072313	0.302	0.292	1
Aff1	0.0282225445702581	0.138030574382973	0.284	0.274	1
Eef2	0.0282431828327613	-0.271092398874961	0.826	0.755	1
Srpk2	0.0303061835550577	0.111958362111279	0.296	0.285	1
Sdf2	0.0312443656231194	0.340697929600495	0.289	0.288	1
Rrp1	0.0313447311738938	-0.128053349478306	0.375	0.363	1
Atg3	0.0315274784876197	0.161079162497431	0.289	0.283	1
Gas6	0.0318170278270678	-0.197933978839249	0.651	0.579	1
Rpl22	0.0327816420701991	-0.24731741631616	0.895	0.81	1
Xpo1	0.0333749246221526	0.148611934937055	0.25	0.24	1
Kdm6b	0.0336005696136841	-0.148620002795703	0.295	0.274	1
Fkbp9	0.0337196160431011	-0.264403707333231	0.257	0.296	1
Rnpepl1	0.0338903173115212	-0.133151184088967	0.294	0.278	1
Pdia6	0.0349672199754731	-0.108624090222968	0.605	0.56	1
Pabpc1	0.0349907955998326	-0.388245356860958	0.533	0.546	1
Chchd2	0.0358313971563283	-0.246315688553243	0.906	0.82	1
Hsp90aa1	0.0364772400899666	-0.360525816038199	0.391	0.421	1
Guk1	0.0367829000506356	-0.506612547161445	0.217	0.252	1
Cbl	0.0367903691896595	0.101563550487843	0.268	0.258	1
Purb	0.0368074191953583	-0.125447842067425	0.493	0.48	1
Cox8a	0.0369968238253583	-0.357584030349966	0.827	0.74	1
Metap2	0.0372344274835832	-0.182462330092038	0.498	0.475	1
Pten	0.038226005288351	-0.532533278807162	0.445	0.459	1
Ccdc50	0.0385521165812629	-0.31121378236516	0.346	0.381	1
Mill2	0.0387474314955896	-0.100749956323894	0.234	0.269	1
Rps17	0.0388705434416519	-0.272457036329785	0.868	0.776	1
Kif5b	0.0395690373317305	-0.171790236067285	0.672	0.613	1
Ppia	0.0395996495911623	-0.142724047164023	0.977	0.884	1
Ndufs3	0.0397160140551765	-0.10442005296726	0.343	0.335	1
Stat1	0.0398296408583015	-0.172062953264335	0.373	0.353	1
Fam168b	0.0399316254757749	0.100634007447258	0.255	0.246	1
Gm2000	0.0399460195023262	-0.26030637702466	0.571	0.533	1
Rsrc1	0.0404411831300406	0.193803915798477	0.311	0.306	1
Ube2w	0.0407677923848254	0.210542672441602	0.266	0.26	1
Mydgf	0.0411903873768594	0.106185124384375	0.303	0.299	1
Lgals8	0.0416857908048304	0.210951526080919	0.254	0.246	1
Pam	0.0426364758439839	-0.154839350782245	0.444	0.403	1
Map1lc3a	0.0428080772382227	-0.493621980642669	0.329	0.358	1
Rwdd1	0.0429408702240572	-0.159251216227118	0.444	0.434	1
Sltm	0.0437437262858674	-0.118955278713014	0.369	0.358	1
Hsbp1	0.0440960951869646	-0.207452788777219	0.468	0.448	1
Rtn4	0.0442814449277518	-0.253958250224994	0.549	0.55	1
Hnrnpul2	0.0445981884023283	-0.393144243775735	0.267	0.306	1
Kdelr1	0.0455179110262039	-0.101186947871813	0.427	0.418	1
Atl3	0.0458297599119746	0.141974866171393	0.288	0.283	1
Fam32a	0.046332660654861	-0.170879588761502	0.386	0.375	1
Arpc1a	0.0471030847425668	-0.287429642586602	0.474	0.457	1
Aimp1	0.0494033588848571	-0.375124994677764	0.317	0.356	1
Stx4a	0.0497221112942662	-0.230763583995181	0.246	0.284	1
Rpl10a	0.050270847993458	-0.292326488422474	0.844	0.756	1
Efnb2	0.0505639543126836	-0.540203250439574	0.386	0.381	1
Rab18	0.0505680342151912	-0.169004662325741	0.478	0.46	1
Idh2	0.051496649068837	-0.336104229405678	0.229	0.263	1
mt-Nd1	0.0517271892367202	-0.209514862546864	0.816	0.78	1
Dynlt3	0.0519651099734948	-0.124353522363453	0.36	0.348	1
[truncated: 504 more rows]

## Sheet: DamagedI_cluster1.markers
	p_val	avg_log2FC	pct.1	pct.2	p_val_adj
Zbtb20	0	-2.97578396179689	0.171	0.937	0
Rasal2	0	-3.24427177120711	0.148	0.903	0
Malat1	0	-2.87904067722288	0.296	0.98	0
Ptprm	1.8333787985877e-319	-3.22360288725455	0.129	0.875	3.61853973477254e-315
Ebf1	2.04607562007555e-289	-2.96360885101529	0.157	0.858	4.03833945134312e-285
Ptprg	1.87649496425087e-265	-2.72550381645667	0.185	0.858	3.70363811094194e-261
Rapgef2	1.80255551240561e-257	-3.05500318365197	0.093	0.777	3.55770381483496e-253
Syne1	1.08410909801401e-254	-3.00007617426312	0.101	0.787	2.13970612675026e-250
Mast4	5.57246083749602e-249	-3.26727919503966	0.082	0.752	1.09983659549659e-244
Etl4	5.40544182956851e-245	-2.77721572758192	0.162	0.809	1.06687205390194e-240
Magi1	1.40467210780079e-241	-3.89433896074929	0.061	0.712	2.77240133916641e-237
Tcf12	1.47673870406964e-240	-3.9201195003568	0.041	0.689	2.91463918022225e-236
Plcb1	2.34209907259281e-240	-3.7035965560466	0.07	0.716	4.62260093957643e-236
Pdgfd	2.22203955056045e-232	-3.41912611458825	0.094	0.727	4.38563946094116e-228
Arhgap31	8.86497253288628e-232	-2.12870928207098	0.198	0.85	1.74967962881577e-227
Ssh2	5.00399603524418e-231	-2.82909226530548	0.083	0.738	9.87638697476145e-227
Cped1	1.42343605805346e-230	-2.26737615404716	0.149	0.807	2.80943574778011e-226
Airn	1.11248987750926e-227	-4.38362373687903	0.034	0.655	2.19572127124004e-223
Dach1	1.30024899860447e-225	-3.26084768770213	0.095	0.723	2.56630144854564e-221
Fbxl7	1.45782456212013e-225	-3.93639801610184	0.045	0.669	2.8773083382565e-221
Mecom	3.91508148157237e-224	-2.79289628025288	0.135	0.768	7.72719632017938e-220
Diaph2	1.77238449016218e-220	-2.8088469239102	0.09	0.724	3.49815526823309e-216
Fry	3.3595957911114e-220	-3.0846639434571	0.077	0.705	6.63083421291656e-216
Oxr1	1.41233274924153e-218	-3.35941391383514	0.072	0.694	2.78752114717801e-214
Dlc1	2.82372769257512e-218	-2.1277390969052	0.234	0.856	5.57319134683551e-214
Maml2	1.40958546031701e-213	-4.06138767923056	0.032	0.632	2.78209882302769e-209
Ablim1	1.41934869802917e-212	-2.11421718757578	0.248	0.848	2.80136852530017e-208
Ext1	1.58905792169056e-211	-3.96467491649839	0.042	0.643	3.13632362004065e-207
Dock4	1.98624164234875e-209	-3.49827176194703	0.049	0.648	3.92024512950374e-205
Cwc22	9.77062515721603e-209	-2.33759967714701	0.121	0.756	1.92842828727973e-204
Rpl41	2.74860554013887e-207	1.09650368453258	0.973	0.951	5.42492275457209e-203
AC149090.1	3.94203820356194e-206	-2.81571126421247	0.051	0.656	7.7804008023702e-202
Rps29	8.7511567323412e-206	1.06014473288414	0.991	0.961	1.72721580426218e-201
Kansl1	1.65641665148939e-205	-4.080611418019	0.032	0.62	3.2692695450446e-201
Arl15	9.02009287612711e-205	-3.51976584183642	0.065	0.659	1.78029573096121e-200
Srgap2	6.52865134139224e-203	-3.31795842327217	0.06	0.656	1.28855991525059e-198
Atxn1	1.81636401161416e-202	-3.40118368454302	0.054	0.65	3.58495764972286e-198
Pitpnc1	4.10240776485879e-200	-2.12848019993352	0.194	0.799	8.09692220550179e-196
Sbf2	3.25208235990515e-197	-3.71663645175126	0.048	0.627	6.4186349537448e-193
Ralgapa1	1.51924835112125e-196	-2.25099856477697	0.147	0.758	2.99854047060801e-192
Gphn	1.6925181019432e-196	-1.62904986744659	0.264	0.883	3.3405229778053e-192
Sgms1	5.17045005648865e-196	-2.88909055765999	0.065	0.657	1.02049172764916e-191
Clk1	3.8691157681161e-195	-3.2319654034117	0.041	0.62	7.63647379153074e-191
Arglu1	1.83311247681211e-194	-1.85151116162308	0.15	0.784	3.61801409548405e-190
Dst	4.03396526867013e-192	-1.92766246184118	0.126	0.748	7.96183725077423e-188
Phlpp1	1.64257343706097e-191	-4.1513085953057	0.029	0.591	3.24194719272724e-187
Rps24	1.80071598410425e-190	1.11475547188604	0.969	0.953	3.55407313782656e-186
Tmsb4x	6.47981183577863e-188	0.981349631565909	1	0.979	1.27892046202763e-183
Apbb2	2.22699206772022e-187	-2.01668998164733	0.177	0.774	4.39541424405941e-183
Gab2	6.04133456186189e-187	-4.42673067386618	0.027	0.575	1.19237820247468e-182
Elmo1	2.53115828318831e-186	-3.89370806744172	0.034	0.587	4.99574710352877e-182
Exoc4	7.1387550919225e-185	-3.65891697334178	0.04	0.594	1.40897609249274e-180
Plekhg1	7.78861674530651e-185	-2.78703043301588	0.069	0.64	1.53723928702115e-180
Rbms1	8.11797060145716e-185	-1.68899805409573	0.248	0.862	1.6022438576096e-180
Zcchc7	1.18201787970281e-183	-3.61359755369672	0.037	0.587	2.33294868916943e-179
Mcc	2.25796273677975e-183	-2.02034941806603	0.144	0.728	4.45654105358218e-179
Stox2	2.94542518391758e-182	-4.41747655776595	0.032	0.573	5.81338568549813e-178
Sema6a	2.33895925670313e-181	-2.26216825049183	0.125	0.702	4.61640388495497e-177
Pnisr	1.47151934933389e-180	-3.08310564788807	0.054	0.612	2.90433773978031e-176
Foxp1	1.76644583324246e-180	-1.85340546877642	0.16	0.76	3.48643414107065e-176
Stag1	2.72872441226933e-180	-1.95017429349335	0.127	0.723	5.38568337249598e-176
Mbnl2	1.32205145426529e-176	-1.51640362734124	0.236	0.851	2.60933295528341e-172
Prkch	3.05192889738522e-175	-2.30962562826962	0.108	0.675	6.02359206476921e-171
Rps20	3.32089213198473e-175	1.16046461208046	0.952	0.937	6.55444480089827e-171
Tpt1	6.60400538993993e-175	1.00258692605926	0.988	0.958	1.30343254381244e-170
Tnrc6b	1.13050410423312e-174	-2.74587146765142	0.063	0.616	2.23127595052491e-170
Gnaq	1.74127065275807e-174	-2.55158694882015	0.07	0.63	3.4367458873486e-170
Dock9	8.06476329733399e-174	-2.24718517712678	0.152	0.72	1.59174233199481e-169
Cdh13	5.16467339675933e-173	-2.73736275263223	0.131	0.679	1.01935158831839e-168
Numb	3.25565088201522e-172	-2.73971752850549	0.068	0.618	6.42567814583345e-168
Neat1	1.46708055760074e-170	-4.50074489413701	0.024	0.543	2.89557689653658e-166
Peak1	3.49808756943058e-169	-2.29992150544418	0.11	0.674	6.90417543578513e-165
Ttc28	4.41159682215482e-169	-2.17736097335436	0.11	0.674	8.70716864788697e-165
Tmtc2	8.75086179970292e-169	-3.64135077355767	0.053	0.576	1.72715759340736e-164
Sorbs1	1.80785712372716e-168	-2.53403213094777	0.083	0.629	3.56816760510029e-164
Baz2b	1.14709855302432e-167	-1.79929201427176	0.141	0.726	2.2640284141041e-163
Nfia	1.30803954777522e-166	-1.89935854449179	0.205	0.773	2.58167765544395e-162
9530026P05Rik	4.28925806205766e-166	-3.31018992811848	0.066	0.586	8.46570863708321e-162
Plcb4	1.72065726267717e-165	-1.64657984929559	0.327	0.859	3.39606123934593e-161
Foxn3	1.98531673877637e-164	-1.70729239978403	0.166	0.746	3.91841964732292e-160
Birc6	2.68152183881733e-163	-2.579589216036	0.073	0.61	5.29251965327376e-159
Ptma	1.21310648929181e-162	1.16946596052155	0.958	0.946	2.39430827791524e-158
Map4k3	6.36726036435239e-162	-2.2791602564273	0.102	0.643	1.25670617811223e-157
Aopep	8.6186159474768e-162	-3.6511537142262	0.038	0.547	1.7010562295535e-157
Cep85l	2.95499985416568e-161	-2.62120775624219	0.072	0.601	5.83228321216681e-157
Dleu2	3.71722791108993e-161	-2.80230158698124	0.067	0.593	7.33669272811819e-157
Auts2	5.00290193448515e-161	-3.47030184720062	0.05	0.562	9.87422754809334e-157
Psd3	1.42462377232727e-160	-4.23058416146187	0.024	0.523	2.81177993944233e-156
Ptk2	1.69478978818245e-160	-2.11025697987057	0.119	0.671	3.3450066049357e-156
Pard3b	3.15972783993974e-160	-4.77565679452521	0.017	0.51	6.23635483768907e-156
St6galnac3	2.1564389495571e-159	-3.38746178590963	0.046	0.552	4.25616355474086e-155
Camk2d	6.0274364118645e-159	-3.71517668547289	0.035	0.536	1.1896351246097e-154
Tra2a	1.74241600376185e-158	-3.19564188233335	0.036	0.542	3.43900646662476e-154
Dgkh	3.07557287313309e-158	-2.66587296147774	0.062	0.583	6.07025817970279e-154
Ppp1r12a	1.98896679099565e-156	-1.89671646450924	0.137	0.696	3.92562375538811e-152
Ubn2	2.84422126834663e-156	-3.40523340447454	0.036	0.536	5.61363951733574e-152
Fabp4	4.57040040682814e-156	0.967733186237112	0.999	0.931	9.0205992829567e-152
Rere	1.15884337981987e-155	-3.45000286599161	0.035	0.533	2.28720917875049e-151
Prex2	1.15471464049843e-154	-1.59003233263385	0.239	0.794	2.27906028595176e-150
Myo1d	1.65718176748612e-154	-2.92901563880218	0.05	0.557	3.27077965448735e-150
Pan3	2.173322439362e-154	-4.33098832360486	0.022	0.508	4.28948649856877e-150
Ppp3ca	5.315641097943e-154	-1.70438657232496	0.177	0.738	1.04914808350101e-149
Srsf7	9.5394410626255e-154	-1.84386707956238	0.114	0.666	1.8827994825304e-149
Fau	1.07574755255192e-152	1.03888664683314	0.95	0.946	2.12320294447173e-148
Nfat5	1.17015630472146e-152	-3.30020410248468	0.041	0.537	2.30953749862875e-148
Rbm39	2.47766128060879e-151	-1.11972165608737	0.355	0.931	4.89016006953757e-147
Hivep2	3.31104041543137e-151	-3.36909565729565	0.04	0.53	6.5350004679369e-147
Ybx1	7.9092630070243e-150	1.26151551691816	0.915	0.93	1.56105123969639e-145
Usp34	1.07991096461032e-149	-1.85476647328914	0.097	0.631	2.13142027085138e-145
Dlg2	1.47420103824502e-147	-4.28762402002044	0.03	0.5	2.9096305891842e-143
Rpl13	3.56595922386684e-147	1.01726209583997	0.956	0.946	7.03813372014597e-143
Eef1a1	3.73266243708893e-147	0.931350450929977	0.976	0.956	7.36715585208242e-143
Exoc6b	1.33569915818251e-146	-3.89126012151473	0.02	0.49	2.63626942850482e-142
Fbxl17	1.99153189068091e-146	-3.81195050245412	0.025	0.498	3.93068649263691e-142
Itpkb	3.15224697655147e-146	-1.56127635441691	0.275	0.818	6.22158985761963e-142
Klf12	5.93699281725568e-146	-3.91663123999399	0.033	0.504	1.17178427234175e-141
Atf7	6.64283149197656e-146	-3.20362880485202	0.035	0.514	1.31109565157141e-141
Snrnp70	6.81849513940864e-146	-2.03320506766753	0.096	0.618	1.34576638566508e-141
Pdlim5	3.67614116503521e-145	-2.40500896744636	0.091	0.599	7.25559981743e-141
Nbeal1	1.11502615401777e-144	-1.53336804413198	0.16	0.705	2.20072712018488e-140
Tmcc3	3.19516015723517e-144	-1.74883764086821	0.139	0.675	6.30628760233505e-140
Setd5	4.65877020804943e-144	-2.23135320348	0.089	0.598	9.19501475962716e-140
Rps12	5.88090041134511e-144	1.11338079396347	0.93	0.937	1.16071331418718e-139
Prpf4b	1.16983839916401e-143	-1.17749573568109	0.176	0.744	2.30891004843001e-139
Rps21	5.66678149228225e-143	0.925015232582737	0.962	0.948	1.11845266313175e-138
Mycbp2	2.63921825339759e-142	-2.39260644881312	0.066	0.559	5.20902506673083e-138
Rps8	4.5783043400526e-142	0.963572779681175	0.949	0.948	9.03619927596181e-138
Arhgef3	4.93279098996917e-142	-2.39351363311326	0.083	0.582	9.73584957690215e-138
Lama4	6.92926995530661e-142	-1.9258828513301	0.144	0.66	1.36763001107887e-137
Nedd9	1.1595939705364e-141	-2.33006825957826	0.083	0.579	2.2886906196477e-137
Nav1	1.46501269705754e-141	-1.83637297666123	0.111	0.629	2.89149556018247e-137
Akap13	1.89415103871785e-141	-1.56880613349689	0.144	0.677	3.73848590511742e-137
Mef2c	2.96716828738094e-141	-1.34313678551981	0.251	0.81	5.85630004880375e-137
Tmcc1	1.0253167657155e-140	-4.55426611067536	0.018	0.472	2.02366770049268e-136
Kmt2c	1.06628865539271e-139	-2.2460730266443	0.056	0.539	2.10453391914859e-135
Rsrp1	1.19884096384979e-139	-1.16773228252318	0.291	0.853	2.36615241035033e-135
Fam172a	3.56009099401963e-139	-3.58141950714407	0.034	0.494	7.02655159489654e-135
Gpatch8	3.99189244241509e-139	-2.14980429294323	0.071	0.56	7.87879811359467e-135
Hdac9	6.38911249475281e-139	-4.62460718728916	0.03	0.479	1.26101913308936e-134
Cdk17	7.75051294080965e-139	-2.35922021375972	0.065	0.551	1.5297187391276e-134
Crebbp	2.40517951535216e-138	-1.91254548865303	0.093	0.599	4.74710280945057e-134
Ushbp1	3.79712683601848e-138	-1.39505999694046	0.281	0.779	7.49438923624967e-134
Mllt10	8.58314295629126e-138	-2.58984961501034	0.056	0.534	1.69405492528321e-133
Rbpms	3.3398116899841e-137	-1.40357763226425	0.22	0.774	6.59178633252163e-133
Cnot4	6.66729035324765e-137	-2.73343379790352	0.048	0.517	1.31592309702049e-132
Zeb1	7.38779813179821e-137	-1.76700380321323	0.178	0.696	1.45812971727301e-132
Shank3	7.52361906895894e-137	-2.0211655557148	0.121	0.624	1.48493669564043e-132
Mat2a	9.97892045102043e-137	-2.06826254657284	0.089	0.585	1.9695395294179e-132
Nipbl	2.88789327159771e-136	-1.40329741869971	0.172	0.714	5.69983495015239e-132
Dnajc1	3.09816986357672e-136	-2.5190428868231	0.061	0.535	6.11485785974137e-132
Adgrl2	1.62651789413348e-135	-2.00820435234923	0.114	0.611	3.21025836765125e-131
Zfp608	2.12566970479239e-135	-2.50098136614897	0.057	0.527	4.19543429634875e-131
Srsf2	2.58676751788623e-135	-1.79329002049623	0.111	0.624	5.10550305005205e-131
Lrrc8c	2.85926632407985e-135	-1.61345609343692	0.179	0.704	5.64333394383641e-131
Lrch1	8.19867518669683e-135	-3.05902146728044	0.048	0.508	1.61817252159835e-130
Tnrc6c	5.63513823770365e-134	-1.84901935091321	0.094	0.594	1.11220723397557e-129
Rbfox2	8.3570972668933e-134	-2.84385406670409	0.062	0.529	1.64944028756673e-129
Gulp1	1.06496734069675e-133	-3.36926234631233	0.032	0.478	2.10192604033317e-129
Dennd5b	1.30028042105257e-133	-1.77303343760574	0.115	0.617	2.56636346703146e-129
Nxpe4	1.52799195945492e-133	-2.12228956720445	0.101	0.587	3.01579773037618e-129
Ankhd1	2.74289042659853e-133	-2.82921954138867	0.05	0.51	5.41364283497752e-129
Strn3	4.15340333560612e-133	-1.37466369149597	0.161	0.697	8.1975721634858e-129
Ptprk	4.79646823842842e-133	-3.89164416227186	0.024	0.465	9.46678936218618e-129
Dnm3	8.900898552553e-133	-2.92402902914841	0.051	0.506	1.75677034731739e-128
Mkln1	9.23941333904902e-133	-2.4957036335384	0.068	0.541	1.8235830107281e-128
Tbc1d5	2.35896580967179e-132	-5.15498869801983	0.012	0.442	4.65589081854921e-128
Rpl27a	5.08050409635686e-132	0.995733540189239	0.919	0.934	1.00273909349795e-127
Mbnl1	7.44822958454173e-132	-1.36891885056881	0.204	0.741	1.470057073101e-127
Rapgef5	1.06186842451818e-131	-1.61422837035973	0.174	0.693	2.09580970947153e-127
Nav3	2.01588839985856e-131	-3.03771998143295	0.058	0.509	3.97875893480084e-127
Trpm7	3.41229106396928e-131	-2.26788928629576	0.065	0.535	6.73483887295617e-127
Herc1	4.09636430939716e-131	-2.41902739172043	0.06	0.522	8.08499423745718e-127
Grk5	7.89645007169664e-131	-3.13437026936443	0.045	0.493	1.55852235065077e-126
Phf20l1	1.82658561952335e-130	-1.45297909976321	0.127	0.642	3.60513203725324e-126
Dock1	2.91232571439281e-130	-1.94346941099531	0.111	0.606	5.74805726249709e-126
Dip2c	3.01613178618531e-130	-3.81758682405353	0.024	0.46	5.95293930639394e-126
Susd6	4.20793959290601e-130	-2.19026934979341	0.085	0.564	8.30521037451859e-126
Ldb2	1.88829408540292e-129	-2.30443136401707	0.111	0.586	3.72692603635974e-125
Ankrd44	2.25485696909176e-129	-4.15623974213189	0.019	0.45	4.45041119989641e-125
Zfp280d	8.22141300559434e-129	-3.70052399986632	0.022	0.454	1.62266028491415e-124
Pdzd2	1.01524698004387e-128	-1.46771940240377	0.16	0.669	2.00379296451258e-124
Rpl37	1.81920786338566e-128	1.01177276900339	0.933	0.937	3.59057055996428e-124
Ttc14	2.75627415209933e-128	-2.88202977790596	0.037	0.479	5.44005829399845e-124
Vav3	2.76595006611304e-128	-2.97107174521125	0.054	0.505	5.45915564548731e-124
Slc38a2	3.88985140362013e-128	-2.12851150020469	0.077	0.547	7.67739971532506e-124
Itch	5.05798633247105e-128	-2.38550940966902	0.062	0.519	9.98294762439812e-124
Srrm2	6.94692184883417e-128	-1.14419638521932	0.264	0.825	1.3711139653044e-123
Hecw2	1.05439070804094e-127	-2.39038220595324	0.063	0.52	2.0810509404604e-123
Etv6	1.44053216131003e-127	-3.42613335532025	0.029	0.46	2.84317832677761e-123
Rpl35a	1.45612832640688e-127	0.986204996555121	0.923	0.934	2.87396047782927e-123
Ddx17	1.75580448223259e-127	-2.02484329731186	0.092	0.573	3.46543130658247e-123
Jmjd1c	3.07762486359598e-127	-1.65079421670813	0.1	0.586	6.07430819327939e-123
Klf7	3.54429263648729e-127	-1.15402022558117	0.224	0.768	6.99537037663496e-123
Syne2	5.21534395801602e-127	-1.24115603867466	0.174	0.695	1.02935243699362e-122
Rplp1	9.78352829606338e-127	0.937778899089756	0.942	0.943	1.93097497979403e-122
Rbm25	2.32439116076637e-126	-1.42296549109001	0.131	0.641	4.58765083400458e-122
Lrch3	2.42271824910667e-126	-2.65115867090584	0.06	0.513	4.78171900826184e-122
Phf21a	3.29761676114772e-126	-2.81515071062606	0.043	0.482	6.50850620147726e-122
Luc7l2	5.487888837792e-126	-1.3355487513122	0.189	0.717	1.08314461991501e-121
Stard13	6.59451549561044e-126	-3.80984199974722	0.019	0.439	1.30155952336863e-121
Nsd1	1.07356934558884e-125	-1.53200492967104	0.128	0.63	2.1189038173887e-121
Chd9	1.94574421984507e-125	-3.47244866095801	0.03	0.457	3.84031536670821e-121
Tmtc1	2.98673555911353e-125	-3.11865099343297	0.048	0.484	5.89491997302238e-121
Rhoj	3.7159293663716e-125	-1.83978428652602	0.134	0.616	7.33412979040762e-121
Nxn	5.54419196177754e-125	-1.84648792661584	0.126	0.61	1.09425716749603e-120
Abi1	4.22812781549811e-124	-2.0079811797461	0.092	0.559	8.34505586944862e-120
Lpp	5.17144761792154e-124	-2.69994416095288	0.055	0.497	1.02068861634917e-119
Dennd1a	5.4954690176547e-124	-4.3034053611771	0.016	0.43	1.08464072001451e-119
Rps4x	7.7308723104181e-124	1.11780127188148	0.906	0.909	1.52584226790722e-119
Igf1r	1.11503742776654e-123	-2.32798699290717	0.071	0.527	2.20074937118281e-119
Ankrd17	1.45116313416839e-123	-3.27505910843609	0.034	0.459	2.86416067790815e-119
Lncpint	1.46617984918331e-123	-3.44697529653196	0.023	0.442	2.8937991683331e-119
Nktr	2.57126488111233e-123	-2.51927989579961	0.035	0.464	5.0749054958514e-119
Itpr1	3.7784164834822e-123	-2.81953587049863	0.053	0.49	7.45746061344881e-119
Arih1	7.10511068536033e-123	-2.17260623899922	0.067	0.521	1.40233569596957e-118
Rpl21	1.86792031860261e-122	0.976942704556148	0.912	0.927	3.68671433282597e-118
Rpl19	2.0657950429684e-122	0.986914467436711	0.922	0.926	4.07725967630672e-118
Rbm6	2.58195357782896e-122	-2.46284604174838	0.051	0.489	5.09600177656101e-118
Wac	2.95298305177459e-122	-1.4824769125171	0.105	0.59	5.8283026492875e-118
Asap1	3.71223334675181e-122	-1.38521275323953	0.157	0.669	7.32683495648405e-118
Sash1	1.05474330789308e-121	-1.53490599782145	0.13	0.627	2.08174686678856e-117
Rapgef4	2.84802367012714e-121	-2.78269973769291	0.048	0.477	5.62114431772994e-117
Fryl	4.70780398935996e-121	-2.06448160814387	0.074	0.525	9.29179273379976e-117
Zfp207	7.92522916059817e-121	-2.7535907271213	0.04	0.468	1.56420247942726e-116
Ccdc85a	1.1829827055376e-120	-1.94860687599857	0.179	0.644	2.33485296591957e-116
Rpl9	2.32613531136617e-120	0.99725287612631	0.906	0.914	4.59109326404342e-116
Galnt18	3.95149601766848e-120	-2.25006510207629	0.097	0.551	7.79906769007229e-116
Fli1	5.61882063356228e-120	-1.26543511669206	0.355	0.842	1.10898662844619e-115
Ghr	6.46900348825642e-120	-3.8358162319162	0.024	0.433	1.27678721847717e-115
Csgalnact1	1.04201907463555e-119	-2.95994861830443	0.05	0.475	2.05663304760818e-115
Tasor	1.60668590970188e-119	-2.1726668981541	0.071	0.52	3.1711159799786e-115
Nbea	1.82311512520681e-119	-3.45338832368806	0.034	0.447	3.59828232262068e-115
Bmp6	4.3490765990884e-119	-2.49460039445783	0.074	0.51	8.58377248362077e-115
1810026B05Rik	1.2420041995337e-118	-2.83991738867704	0.043	0.468	2.45134368861966e-114
Rbm5	1.35744494180655e-118	-2.0265184812967	0.065	0.512	2.67918908164359e-114
Rpl37a	1.94511521773654e-118	0.920851864184639	0.931	0.94	3.8390739052466e-114
Ash1l	2.64335410010875e-118	-1.39975512421745	0.121	0.603	5.21718798738463e-114
Man2a1	4.70870473732177e-118	-2.78503242309067	0.04	0.456	9.29357054005199e-114
Rora	8.68696753366604e-118	-4.42138740463598	0.02	0.42	1.71454678211967e-113
Vti1a	1.8698278094832e-117	-3.16601847989911	0.025	0.433	3.69047914757699e-113
Zfp366	1.87789587018308e-117	-2.23458337815817	0.077	0.519	3.70640307898035e-113
Lrmda	2.0476738971501e-117	-4.51790650067996	0.015	0.412	4.04149397080516e-113
Tnrc6a	2.68652230156004e-117	-2.11593383327713	0.069	0.511	5.30238906658905e-113
Cdk12	7.14714987321157e-117	-2.03491173946971	0.073	0.516	1.41063297047577e-112
Ogt	1.06101669279376e-116	-3.77402878519661	0.018	0.419	2.09412864656704e-112
Prkd1	5.66872457238465e-116	-3.75135097684521	0.031	0.432	1.11883616885156e-111
Raph1	2.4613540411245e-115	-3.02499972272069	0.036	0.444	4.85797447096742e-111
Nsd3	5.40270524799745e-115	-1.84230237362976	0.08	0.524	1.06633193479726e-110
Bclaf1	7.41260559175485e-115	-1.58383078673184	0.099	0.558	1.46302596564466e-110
Mbd5	1.03256846994416e-114	-5.15380191371269	0.009	0.395	2.03798038912879e-110
Cdk13	6.3380076656729e-114	-2.48345269561224	0.047	0.463	1.25093257297386e-109
Kmt2e	6.63761095085963e-114	-0.958105061532433	0.211	0.735	1.31006527337116e-109
Prkce	7.11529259253516e-114	-2.42582334162895	0.058	0.482	1.40434529898866e-109
Dip2b	8.37663136543232e-114	-1.50250017698498	0.131	0.609	1.65329573259538e-109
Arid1b	2.25523021811157e-113	-2.83014116966619	0.032	0.433	4.4511478814868e-109
Rapgef6	4.8695597347931e-113	-2.82484766090279	0.041	0.45	9.61105004856115e-109
Nptn	8.17666952791876e-113	-1.44251420121236	0.139	0.615	1.61382926472533e-108
Macf1	4.45660920448448e-112	-0.983730584457585	0.3	0.824	8.79600958689102e-108
Rps11	4.7391146585045e-112	1.02313453295176	0.887	0.922	9.35359060149033e-108
Brd4	6.96493203120378e-112	-1.63634265753201	0.094	0.545	1.37466863499869e-107
4930402H24Rik	1.00786785304966e-111	-2.06667387179673	0.082	0.515	1.98922878156411e-107
Hip1	1.70989096649725e-111	-1.31028323040444	0.148	0.633	3.37481180057562e-107
Zbtb46	1.75770078987939e-111	-1.8762563021346	0.083	0.512	3.46917404898495e-107
Uvrag	7.17443809486275e-111	-2.33060658899089	0.063	0.484	1.41601884678306e-106
Rpl23	1.32590013588159e-110	0.914762797945344	0.937	0.935	2.6169290981895e-106
Tom1l2	2.56843943286384e-110	-3.83183128839125	0.015	0.397	5.06932890864336e-106
Rpl28	3.34224752225812e-110	0.962382002288076	0.899	0.929	6.59659393468086e-106
Wdfy3	3.42683955183601e-110	-2.7050949802661	0.037	0.437	6.76355322345874e-106
Akt3	9.70193416855408e-110	-1.38291926304349	0.148	0.621	1.91487074684752e-105
Nf1	1.06360359280001e-109	-3.70260418296201	0.021	0.405	2.09923441110938e-105
Git2	1.87656976252144e-109	-1.83711366049891	0.074	0.502	3.70378574028857e-105
Ubr3	3.37734375673709e-109	-2.98443260936893	0.038	0.433	6.66586337267199e-105
Luc7l3	4.03674564457539e-109	-1.63114191048693	0.099	0.546	7.96732487869844e-105
Wdr33	4.77884352926474e-109	-2.08637055228706	0.064	0.484	9.43200347370981e-105
Rb1	5.55748407493854e-109	-2.9161899725535	0.04	0.437	1.09688063187062e-104
Rpl38	1.93919821477876e-108	0.986032508838637	0.9	0.931	3.82739551650884e-104
Rps16	2.52406267286085e-108	0.920069654349667	0.905	0.924	4.98174249742545e-104
Vps13b	4.81912645461513e-108	-4.39473369553339	0.014	0.388	9.51150988347388e-104
Aff4	9.04309552144364e-108	-2.05022084448717	0.067	0.486	1.78483576306733e-103
Kcnq1ot1	1.47883159729523e-107	-4.29624741419288	0.021	0.396	2.91876992358159e-103
Plxna2	1.79646453365118e-107	-1.6917133613708	0.121	0.565	3.54568205006733e-103
Acap2	2.70663602564127e-107	-1.36360684205899	0.086	0.523	5.34208752380818e-103
Trio	4.02045894201089e-107	-2.25051558359783	0.065	0.475	7.93517981384689e-103
Tek	4.88837237436741e-107	-1.19148121861538	0.229	0.713	9.64818055528895e-103
Rapgef1	9.74380932309111e-107	-1.40272480798093	0.167	0.634	1.92313564609849e-102
Znrf1	4.157582526376e-106	-2.0750697007632	0.07	0.485	8.20582063230831e-102
Sik3	5.17248934067163e-106	-4.26390550597067	0.01	0.376	1.02089422116836e-101
Zfp292	6.00771538699775e-106	-2.27972491387673	0.048	0.447	1.18574278593175e-101
Pik3c2a	7.40511258083442e-106	-1.35610942234971	0.104	0.546	1.46154707007929e-101
Ccnl2	1.44709287513741e-105	-1.86661097680316	0.068	0.484	2.8561272076587e-101
Xrn1	1.69992529345119e-105	-1.76828805787444	0.057	0.463	3.35514255168461e-101
2007-03-01	2.0467294908459e-105	-3.05212198106563	0.031	0.411	4.03962999608254e-101
Phip	3.16223060767875e-105	-2.50243518117427	0.051	0.448	6.24129455037555e-101
Srsf11	4.60980762536434e-105	-0.962693748595735	0.148	0.626	9.0983773101816e-101
Zfand3	9.55126765783011e-105	-1.55793545867246	0.115	0.56	1.88513369762593e-100
Zfp148	1.44881519565443e-104	-1.93148697827032	0.075	0.491	2.85952655166315e-100
Epc1	2.22263433458781e-104	-2.86375778461415	0.03	0.409	4.38681338617597e-100
AW554918	2.5938395546505e-104	-4.48494063309638	0.011	0.373	5.1194611290137e-100
Zswim6	3.57017171081186e-104	-3.66217653249052	0.023	0.394	7.04644790562937e-100
Calcrl	7.56528643349054e-104	-1.59023564547713	0.127	0.563	1.49316058337803e-99
Rpl34	1.27341023943874e-103	0.953748095061118	0.896	0.918	2.51332978958023e-99
Lamp2	2.32934382221733e-103	-1.22953123575651	0.139	0.598	4.59742590191035e-99
Rpl8	2.64995307233628e-103	0.975401601050777	0.865	0.905	5.23021237887012e-99
Rpl36	5.84147641542589e-103	0.967473630455911	0.876	0.915	1.15293220011261e-98
Son	1.03537108286643e-102	-0.779615498126158	0.38	0.912	2.04351190625347e-98
Lims1	1.814606040519e-102	-1.17020294760153	0.147	0.615	3.58148794217236e-98
Zmiz1	2.06901303265505e-102	-1.50445834999415	0.108	0.542	4.08361102255127e-98
Rps27a	2.48915966489862e-102	0.951741390592587	0.895	0.918	4.9128544306104e-98
Rps3a1	2.72249052915567e-102	1.02497290641867	0.881	0.911	5.37337955739454e-98
Gsk3b	5.5871512863261e-102	-0.960895538082928	0.159	0.635	1.10273604938218e-97
Zfp638	8.1560875972604e-102	-1.51342457639557	0.089	0.509	1.60976700907128e-97
Ambra1	8.72078515738331e-102	-4.85093232977875	0.008	0.362	1.72122136651274e-97
Ascc3	1.21905350697854e-101	-3.01949933989546	0.029	0.399	2.40604590672354e-97
Arhgap18	2.5116111578331e-101	-1.13790024586103	0.241	0.72	4.95716694221518e-97
Myadm	2.87583599758899e-101	-1.01174450450745	0.252	0.734	5.6760375084414e-97
Dysf	5.64055680522516e-101	-1.46396726605194	0.123	0.556	1.11327669664729e-96
Rpl18a	6.8381862872092e-101	0.96740483889817	0.883	0.915	1.34965282750648e-96
Mef2a	1.54331080572959e-100	-0.941244603257525	0.265	0.771	3.04603253726849e-96
Smg6	1.85037870998941e-100	-1.9821799635216	0.069	0.465	3.65209245990609e-96
Myl6	2.37675759194046e-100	0.939093304929439	0.899	0.925	4.69100645921289e-96
Tspan9	2.38152090479008e-100	-1.8048972991244	0.07	0.469	4.70040780978417e-96
Cox16	2.48221642495448e-100	-1.91305224755462	0.081	0.485	4.89915055793265e-96
Kat2b	2.71791206884374e-100	-3.91472509428121	0.015	0.37	5.36434305027688e-96
Stk3	3.7674214740167e-100	-2.67974926430077	0.043	0.422	7.43575976326675e-96
Sh3rf1	4.7903289519519e-100	-2.15733838264468	0.068	0.464	9.45467225246747e-96
Rftn1	5.72891734076811e-100	-1.46825995792506	0.16	0.609	1.1307164155474e-95
Hspa12b	6.77681476518014e-100	-1.27553772205097	0.167	0.624	1.3375399302036e-95
Rps5	1.49316807273957e-99	0.97508879192914	0.88	0.909	2.94706582516608e-95
Rabgap1l	1.56942812913465e-99	-4.25396854160536	0.015	0.368	3.09758029847305e-95
Braf	1.76650105957003e-99	-3.37289108125982	0.019	0.377	3.48654314127337e-95
Ccny	1.81588450855878e-99	-1.1610700436397	0.183	0.654	3.58401125454245e-95
Dipk2b	1.89895948064652e-99	-2.41691299859964	0.053	0.433	3.74797632695203e-95
Adipor2	3.60718192010214e-99	-1.41442990873185	0.116	0.544	7.11949495570559e-95
Ncoa2	4.77459152953684e-99	-3.49122034340656	0.018	0.374	9.42361130184686e-95
Bcas3	4.7884371420719e-99	-4.00327143573972	0.016	0.368	9.45093838730732e-95
Kdm2a	5.16044268635889e-99	-2.12885959711214	0.067	0.462	1.01851657300665e-94
Adamts9	2.39451796393981e-98	-2.93465430736497	0.052	0.423	4.72606010542801e-94
Rpl30	2.51194087227035e-98	0.943202501077599	0.895	0.921	4.9578176996e-94
Hnrnph1	2.88270976829409e-98	-1.35360768237547	0.13	0.572	5.68960426968205e-94
Smg1	7.22331874286858e-98	-2.3901368527816	0.044	0.416	1.42566642027997e-93
Ctnnd1	7.76639835631711e-98	-1.06531524133308	0.176	0.646	1.53285404358631e-93
Rtn3	1.67588355163014e-97	-0.941053753424138	0.21	0.706	3.3076913658524e-93
Stat3	2.50129570076734e-97	-1.81019410704487	0.074	0.472	4.93680732460449e-93
Plscr4	3.96404849507831e-97	-0.987812096819401	0.177	0.638	7.82384251473606e-93
Fto	4.77288513499506e-97	-4.46290475275411	0.011	0.354	9.42024339093975e-93
Cnot2	7.22623470615551e-97	-2.34473880790236	0.047	0.42	1.42624194395391e-92
Rnf169	7.62165365069567e-97	-3.7713763853763	0.012	0.357	1.5042857810378e-92
Tcf4	1.45683434386731e-96	-0.738107444858775	0.707	0.969	2.8753539444909e-92
Tshz2	1.62646875061907e-96	-1.25126334431055	0.244	0.7	3.21016137309685e-92
Fbxl20	1.73111580659813e-96	-3.0002848380209	0.032	0.39	3.41670326748273e-92
Flnb	2.4544464665516e-96	-1.6318112587537	0.113	0.528	4.8443409910329e-92
Elf1	3.24675362513859e-96	-1.01382810928347	0.142	0.589	6.40811762993603e-92
Zfc3h1	3.35130260976628e-96	-2.93317758429056	0.025	0.379	6.61446596089571e-92
Cmip	4.21102416820032e-96	-2.24047841808568	0.063	0.447	8.31129840077697e-92
Rps27	4.3119609580339e-96	0.862039273545733	0.907	0.929	8.5105173428715e-92
Rpl32	8.536919013851e-96	0.965159257012721	0.882	0.912	1.68493170576377e-91
Ncoa1	1.16944193154201e-95	-3.7616167861029	0.019	0.365	2.30812754028446e-91
Lnx1	1.3846007920134e-95	-2.0507017961464	0.067	0.445	2.73278658319685e-91
Cdc42bpa	1.79387608843178e-95	-1.25655863857357	0.16	0.604	3.54057323573781e-91
Map3k3	2.30314122927259e-95	-3.29904227594335	0.03	0.382	4.54570984421532e-91
Stk38	2.59832628020759e-95	-2.01277032928909	0.05	0.422	5.12831657924572e-91
Heg1	6.29421368926778e-95	-0.957929124467197	0.264	0.733	1.24228895585078e-90
Myo1e	6.49183337642126e-95	-1.83425023465355	0.09	0.486	1.28129315350426e-90
Rcsd1	1.90715492155102e-94	-1.87488799308174	0.08	0.469	3.76415166866524e-90
Fam193a	2.34687145174631e-94	-2.99258368649732	0.027	0.376	4.63202018431169e-90
Fbxo11	2.36989034020113e-94	-1.87404942232304	0.066	0.451	4.67745256445498e-90
Dock6	2.57155929681427e-94	-2.59299517939926	0.046	0.408	5.07548658412232e-90
Ythdf3	2.76216178960474e-94	-3.21248573320983	0.024	0.372	5.45167872414288e-90
Babam2	3.1104908448312e-94	-2.53768759307815	0.044	0.405	6.13917578044333e-90
Ubr1	3.53351560954997e-94	-3.24738533631899	0.028	0.376	6.97409975856877e-90
Ccnl1	4.71735723684123e-94	-2.81164671631069	0.029	0.38	9.31064797835354e-90
Utrn	5.72336971529491e-94	-0.994515359504524	0.317	0.801	1.12962148070776e-89
Fut8	8.43878708704518e-94	-2.5411472114727	0.037	0.392	1.66556340737011e-89
Atp11c	1.07206309564003e-93	-2.57925287165793	0.035	0.389	2.11593093186472e-89
Srrm1	1.23872915816201e-93	-0.711978138125252	0.174	0.649	2.44487973946437e-89
Lnpep	1.55477636222636e-93	-1.7411395750076	0.074	0.46	3.06866210612616e-89
Clasp2	2.18725499378547e-93	-3.65511080361143	0.016	0.355	4.31698518123439e-89
Magi3	2.5243178858253e-93	-2.70889099419877	0.034	0.385	4.9822462112534e-89
Thoc2	2.80104931759079e-93	-0.942757968521006	0.126	0.559	5.52843103812894e-89
Lyn	2.81128933325258e-93	-1.14288038172698	0.197	0.65	5.54864175704063e-89
Ddx5	3.20723623956793e-93	-0.82541304509486	0.552	0.947	6.33012216603523e-89
Atad2b	5.97312114668098e-93	-2.76540786964168	0.035	0.386	1.17891492072043e-88
Ppp6r3	1.09289572667413e-92	-2.30519387639033	0.051	0.417	2.15704829573674e-88
Trpm3	1.21441482103607e-92	-4.42297467679522	0.015	0.349	2.3968905322789e-88
Srek1	1.61434199905793e-92	-2.40986393118209	0.041	0.398	3.18622680354064e-88
Mcf2l	1.77533974574168e-92	-1.27287420868366	0.165	0.591	3.50398805617036e-88
Zfp644	1.99732521633593e-92	-2.14602074448134	0.053	0.42	3.94212077948222e-88
Tanc1	2.83128310839472e-92	-1.15087875082117	0.191	0.638	5.58810347103866e-88
Cask	2.96991261375535e-92	-3.68898098631834	0.018	0.354	5.86171652576894e-88
Stard9	3.25581805009248e-92	-3.11016438410172	0.027	0.369	6.42600808546753e-88
Epb41	3.43535805115246e-92	-1.34416877710105	0.13	0.546	6.78036618555961e-88
Uhrf2	3.97027018992857e-92	-2.10384237944604	0.053	0.421	7.83612227386202e-88
Grb10	4.91676453574684e-92	-1.78645321551092	0.083	0.47	9.70421816420354e-88
Rsbn1l	5.47589472756192e-92	-1.62741481719475	0.072	0.453	1.0807773423789e-87
Samd12	5.94824890662715e-92	-2.24584102423859	0.085	0.459	1.174005886701e-87
Btbd9	6.82509138286493e-92	-4.03977604417806	0.013	0.344	1.34706828623605e-87
Zfhx3	7.43465736664387e-92	-3.6349260810355	0.022	0.359	1.4673783244545e-87
Glg1	1.13750113831075e-91	-1.5032762369837	0.087	0.48	2.24508599668393e-87
Plgrkt	2.3299267743367e-91	-1.8584680529487	0.063	0.436	4.59857647450834e-87
Cdk14	3.1368169524563e-91	-4.084551166818	0.017	0.349	6.19113561906301e-87
Pam	3.97257127099368e-91	-1.80042716648927	0.096	0.483	7.84066391756022e-87
Atrnl1	4.76048979435753e-91	-4.29075270404905	0.013	0.341	9.39577870712346e-87
Ptpn12	6.35872241277026e-91	-1.18172676862291	0.146	0.578	1.25502104260847e-86
Wipf1	6.99901242379304e-91	-1.84847798939479	0.071	0.449	1.38139508208403e-86
Gmds	7.14270216820297e-91	-3.33410811292275	0.023	0.36	1.40975512693822e-86
Zc3h7a	8.96416265150183e-91	-2.51420674221726	0.04	0.391	1.76925678252692e-86
Nufip2	1.04171657749655e-90	-1.35398953716822	0.1	0.499	2.05603600900495e-86
Tbl1x	1.04557423607394e-90	-1.11614035534641	0.131	0.555	2.06364986973914e-86
Mrtfb	1.24224410784278e-90	-1.54594372659446	0.086	0.471	2.45181719564929e-86
Zfr	3.83310865381158e-90	-0.847373613881023	0.139	0.569	7.56540655002792e-86
Gls	4.80180903431561e-90	-1.49122245274908	0.099	0.494	9.47733049102871e-86
Picalm	6.69319786890047e-90	-0.854613605426474	0.28	0.77	1.32103646338489e-85
Irf2	7.40851148860818e-90	-0.725302017111085	0.211	0.69	1.4622179125066e-85
Ldlrad4	1.03972851736526e-89	-4.80745029183759	0.007	0.327	2.05211217472381e-85
Atf7ip	1.89727958870672e-89	-1.63098720427962	0.078	0.46	3.74466072423045e-85
Rbm26	2.56313219564521e-89	-1.88962782175529	0.056	0.418	5.05885401454495e-85
Mtmr3	2.71411399606742e-89	-2.95233194461388	0.031	0.371	5.35684679403827e-85
Bcl2l1	5.82864345333513e-89	-1.40057521493931	0.096	0.487	1.15039935838476e-84
Kpna4	9.03907933389703e-89	-1.12738403324944	0.129	0.549	1.78404308813126e-84
Kdm4c	1.03393018433537e-88	-2.96918045187623	0.022	0.353	2.04066800482273e-84
Rap1gds1	1.08046809108139e-88	-1.9348218010417	0.064	0.431	2.13251987136733e-84
St8sia4	1.10407537358766e-88	-1.84910516582841	0.086	0.458	2.17911356484997e-84
Lamc1	1.1894917033228e-88	-2.60987724659683	0.065	0.425	2.34769977484821e-84
Zdhhc20	2.35555507417295e-88	-2.65771209065559	0.03	0.367	4.64915904989515e-84
Ptbp3	2.37976129152925e-88	-0.824852285428205	0.251	0.738	4.69693486109129e-84
Rsrc2	2.53716131535395e-88	-0.64681615391785	0.161	0.608	5.00759528811409e-84
Rnf216	2.68554934226639e-88	-2.33290849597369	0.048	0.4	5.30046873683118e-84
4632427E13Rik	4.02523195168799e-88	-3.79076391639197	0.017	0.34	7.94460030304658e-84
Zfp407	4.14436438520343e-88	-3.76938449138955	0.019	0.345	8.17973198707601e-84
Rps6ka3	4.30168881519143e-88	-1.44280345392159	0.104	0.498	8.49024321454333e-84
Fth1	9.05369183779422e-88	0.673421259600627	0.902	0.916	1.78692715802545e-83
Faf1	9.90347492444391e-88	-2.18799450513275	0.045	0.394	1.9546488458375e-83
Map3k5	9.97901644024668e-88	-2.35266349554998	0.046	0.392	1.96955847481149e-83
Rsrc1	1.20401591421644e-87	-2.88819204796388	0.03	0.364	2.37636620988898e-83
Sf3b1	1.24691916957889e-87	-0.788680650383989	0.211	0.687	2.46104436499785e-83
Dusp11	1.26379805428519e-87	-1.27997987052601	0.088	0.473	2.49435821974269e-83
Hdac7	1.34786767763614e-87	-1.16116780456023	0.144	0.561	2.66028643535044e-83
Aak1	1.35789224194655e-87	-2.52714674939874	0.029	0.363	2.68007191792991e-83
Ankrd12	1.38479904906764e-87	-0.794318118707783	0.137	0.559	2.7331778831448e-83
Rabgap1	1.56602922911806e-87	-1.85596456038208	0.058	0.417	3.09087188951032e-83
Ano6	1.77196732777947e-87	-1.46072022724858	0.096	0.483	3.49733191483835e-83
Irak2	2.26631119596411e-87	-3.26402567275011	0.024	0.353	4.47301840747436e-83
Fam117b	2.27429076739671e-87	-1.35459018858599	0.102	0.491	4.48876768761089e-83
4932438A13Rik	2.71160945393803e-87	-2.6634436430863	0.038	0.378	5.35190357923749e-83
Nlk	4.18905986529482e-87	-2.36174969944989	0.047	0.395	8.26794745613238e-83
Crim1	6.39336879445058e-87	-0.993434760980314	0.177	0.617	1.26185919896071e-82
Apobec3	8.60987424291144e-87	-2.51155852959514	0.044	0.388	1.69933087932343e-82
Ankrd11	1.05599802359194e-86	-0.717048424952996	0.206	0.676	2.08422329916341e-82
Rassf1	1.244451647037e-86	-1.4841877329467	0.083	0.461	2.45617421575693e-82
Uty	1.81987464744908e-86	-4.45352396294757	0.011	0.325	3.59188659167025e-82
Ccnt2	1.9658917176245e-86	-3.76994762320117	0.015	0.334	3.88008048307548e-82
Srsf5	2.08077027078852e-86	-0.886220664921494	0.218	0.692	4.1068162834553e-82
Itsn2	2.19489964408385e-86	-0.91755557110693	0.175	0.616	4.33207342752829e-82
Ago3	2.41153975230247e-86	-3.39406378399259	0.015	0.333	4.75965600911938e-82
Trps1	3.25468960474058e-86	-6.1895557696753	0.005	0.312	6.42378087287648e-82
Rps10	3.55955794072632e-86	0.908905863128359	0.887	0.916	7.02549950761154e-82
Sppl3	4.95020350131286e-86	-2.341559294062	0.04	0.38	9.77021665054119e-82
Slc12a6	5.19044273518035e-86	-2.18319864780363	0.059	0.411	1.02443768264255e-81
Mdm4	8.16549661679085e-86	-2.31258489701037	0.033	0.367	1.61162406725601e-81
Rps28	9.29158303309422e-86	0.892778153203874	0.89	0.911	1.83387974324181e-81
Krit1	9.4192933041771e-86	-2.61340824563542	0.041	0.379	1.85908591944543e-81
Zbtb16	9.45757637242654e-86	-3.83778954258305	0.015	0.33	1.86664184862583e-81
Agap1	1.78599378986971e-85	-2.3561568752249	0.052	0.397	3.52501594306585e-81
Gm20559	1.84026719946021e-85	-2.54860989958136	0.039	0.375	3.63213537157462e-81
Tanc2	1.94061073362834e-85	-4.16688799780413	0.016	0.331	3.83018340496225e-81
Pias1	2.04716350425597e-85	-2.12865279455162	0.046	0.387	4.04048660835002e-81
Fubp1	2.54082440246174e-85	-0.914335857484518	0.136	0.554	5.01482512313873e-81
Zfp950	3.83294984794236e-85	-3.78282034486714	0.011	0.322	7.56509311488383e-81
Mapk1	5.08466940325039e-85	-1.57816274795246	0.075	0.444	1.00356120011953e-80
Ehmt1	7.29361833652045e-85	-1.96629214615898	0.045	0.387	1.43954145107904e-80
Tcf7l2	7.52802029208204e-85	-2.4001948667524	0.035	0.366	1.48580536504823e-80
Fndc3b	1.34041663588348e-84	-2.85152472974084	0.037	0.367	2.64558031424322e-80
Mtss1	1.70337172220384e-84	-1.42879462147237	0.109	0.495	3.36194476811372e-80
Cdkal1	2.04087882082199e-84	-4.3611569397289	0.01	0.318	4.02808252865635e-80
Esyt2	3.13449806030629e-84	-1.73171094966669	0.066	0.422	6.18655882162653e-80
Zhx3	3.42036872811929e-84	-2.10992674422263	0.049	0.389	6.75078175868903e-80
Gm12002	4.10365314336763e-84	-1.1948428337043	0.231	0.634	8.09938020906469e-80
Pibf1	6.14235190755608e-84	-3.57432401616259	0.015	0.327	1.21231599599434e-79
Cog5	6.35557941551539e-84	-3.79176660971695	0.016	0.327	1.25440070924027e-79
Foxo1	8.8287911911554e-84	-1.99521643625067	0.055	0.401	1.74253851739834e-79
Hmg20a	8.9173785197356e-84	-3.24287460628031	0.024	0.342	1.76002299844022e-79
Zscan26	8.98471290684326e-84	-1.57217794197304	0.068	0.428	1.77331278642365e-79
Gbf1	1.02538872546877e-83	-2.29398830655441	0.043	0.378	2.02380972745771e-79
Prpf39	1.23884192826369e-83	-2.80027326167872	0.023	0.341	2.44510231381405e-79
Lcor	1.24222675306519e-83	-3.80752322832905	0.012	0.32	2.45178294252476e-79
Sh2d3c	1.35715386175287e-83	-1.20440497424474	0.13	0.523	2.67861457694165e-79
Cul1	1.52530753264967e-83	-0.998512198507327	0.098	0.481	3.01049947719066e-79
Rasgrf2	2.83687275394297e-83	-1.83577649529084	0.083	0.44	5.59913575445724e-79
N4bp2l2	2.84282503421797e-83	-1.25304701160136	0.099	0.481	5.610883770036e-79
Lrba	3.23094291917408e-83	-3.39090944512969	0.018	0.331	6.37691203957388e-79
Kmt2a	3.250288057571e-83	-1.00827718107115	0.099	0.481	6.41509353922788e-79
Eps15	3.26091614622676e-83	-1.91621071789012	0.065	0.416	6.43607019780776e-79
Scmh1	3.30318299115359e-83	-3.95954785029406	0.018	0.328	6.51949226963985e-79
Fnip1	3.49315401211269e-83	-4.08699398565482	0.013	0.319	6.89443807370682e-79
Add3	4.75803597240332e-83	-1.22621179213749	0.112	0.499	9.39093559873244e-79
Filip1	5.10111484389406e-83	-0.922292830573374	0.165	0.589	1.00680703673937e-78
Fmnl2	8.67684241597758e-83	-3.18044553831793	0.028	0.345	1.7125483876415e-78
Tmem245	9.49401477238322e-83	-1.34573838914858	0.063	0.414	1.87383369562528e-78
Fus	1.60306480682923e-82	-0.658941131683073	0.288	0.783	3.16396900923884e-78
Adarb1	1.90342579575688e-82	-1.38149903780546	0.097	0.469	3.75679149308536e-78
Rb1cc1	3.0755118292027e-82	-0.991899253618755	0.129	0.531	6.07013769729738e-78
Dlg1	1.01881716798284e-81	-2.03886814205988	0.051	0.387	2.01083944444773e-77
Asap2	1.69240699712334e-81	-1.14561435190042	0.115	0.501	3.34030369022234e-77
Atrx	1.9845134726911e-81	-0.471920425462207	0.291	0.78	3.91683424105042e-77
Myo6	2.44417353190099e-81	-1.0870076164247	0.141	0.54	4.82406529991299e-77
Arnt	2.46743422803301e-81	-2.42172211307172	0.034	0.355	4.86997493586875e-77
Arhgap26	4.07181005572057e-81	-3.41717700810628	0.02	0.327	8.03653150697569e-77
Samd9l	4.54038859536536e-81	-1.11767816055968	0.121	0.509	8.96136497067262e-77
Tle4	4.6470685588165e-81	-1.40722576145726	0.083	0.443	9.17191921453613e-77
Klhl24	7.01225284631133e-81	-0.762308649224015	0.174	0.6	1.38400834427647e-76
Arfgef1	8.42415946560694e-81	-1.78301014763428	0.059	0.401	1.66267635372684e-76
4931406P16Rik	9.57534264162469e-81	-0.696418566246986	0.331	0.807	1.88988537717747e-76
Stim2	1.50487716270524e-80	-0.851177529340835	0.139	0.547	2.97017605603132e-76
Plod1	1.60064174437272e-80	-1.04992043800349	0.11	0.491	3.15918661086844e-76
Msi2	1.79487291951992e-80	-3.47381520377382	0.014	0.314	3.54254068125646e-76
Map4k5	1.94940494023217e-80	-2.05515732262024	0.042	0.368	3.84754053053623e-76
2610307P16Rik	2.50649270152628e-80	-4.25005952015384	0.016	0.315	4.94706464500242e-76
Cd9	2.56076172493124e-80	-1.47987606983355	0.178	0.568	5.05417541649679e-76
Mdfic	7.37708327540334e-80	-1.23792517438591	0.113	0.491	1.45601492606636e-75
Adgrl4	1.11638730712982e-79	-0.887612876997553	0.496	0.834	2.20341362808213e-75
Mill2	1.13882998583431e-79	-4.24694929800015	0.012	0.307	2.24770874304118e-75
Rps7	1.18658549396367e-79	0.908379844902733	0.856	0.892	2.3419637894361e-75
Rbbp6	1.31419454224208e-79	-0.830346423718853	0.125	0.517	2.5938257680232e-75
Phf14	1.31461783351458e-79	-1.2127406101958	0.084	0.441	2.59466121800772e-75
Cep350	1.3442507423447e-79	-1.65968033441139	0.068	0.411	2.65314769016574e-75
Nr3c2	1.38570915013285e-79	-4.84184780540179	0.01	0.303	2.73497414961721e-75
Chchd3	1.44052798540794e-79	-1.58598327162307	0.077	0.431	2.84317008479965e-75
Gnas	1.61929426924289e-79	0.741740922053702	0.911	0.953	3.19600109920468e-75
Rreb1	2.21545644950987e-79	-2.84220014663603	0.032	0.343	4.37264639439763e-75
Rasa1	2.76243541510585e-79	-1.25454900554947	0.088	0.449	5.45221877879442e-75
Vcl	3.0011654080184e-79	-1.40519101533236	0.109	0.48	5.92340016580591e-75
Rictor	3.09398895735011e-79	-3.0477948281358	0.022	0.326	6.1066060051219e-75
Stard8	3.79006660396681e-79	-1.44017976373638	0.09	0.447	7.4804544562493e-75
Fbn1	6.31337832379013e-79	-3.67239427260756	0.023	0.325	1.24607147976646e-74
Tead1	8.09563576743626e-79	-3.70440302340542	0.018	0.316	1.59783563141889e-74
Rmdn1	8.38833584926764e-79	-3.18778027186999	0.022	0.325	1.65560584656995e-74
6720427I07Rik	8.5586352213438e-79	-4.9232878172822	0.007	0.296	1.68921783363662e-74
Ube3a	1.00562272807122e-78	-0.894029650821752	0.125	0.514	1.98479757839417e-74
Nedd4l	1.12316901049325e-78	-3.57026108813115	0.014	0.31	2.21679867601053e-74
Cyth1	1.20109961588905e-78	-1.05212604569225	0.139	0.533	2.37061031188022e-74
Smurf2	1.20249812923965e-78	-1.17359603525139	0.108	0.482	2.37337055768029e-74
Vgll4	1.5239856553086e-78	-1.3955523074013	0.085	0.44	3.00789048788259e-74
Pds5b	1.84827989194503e-78	-2.49894016532344	0.034	0.345	3.6479500227319e-74
Pnn	2.17451072353585e-78	-0.785916667183187	0.138	0.538	4.29183181504271e-74
Ube3c	2.27323450446951e-78	-2.60841720815663	0.03	0.338	4.48668294147148e-74
Shroom4	2.60884021454005e-78	-1.62360295888825	0.076	0.419	5.1490679314377e-74
Ube2e2	2.94706623495055e-78	-4.73067728118041	0.011	0.301	5.81662462792191e-74
Rabep1	3.15860616849371e-78	-1.16420023092321	0.085	0.44	6.23414099475603e-74
Acin1	3.61405474791448e-78	-0.69760771242633	0.14	0.546	7.13305985595881e-74
Herc6	3.61745656654767e-78	-2.45897566359834	0.041	0.356	7.13977402539513e-74
Gapvd1	4.39435081507222e-78	-1.65382971102492	0.066	0.405	8.67313020370804e-74
Fcho2	4.84828854869295e-78	-0.637259733198728	0.288	0.771	9.56906710855528e-74
Dennd1b	4.93192974334156e-78	-2.97695850046389	0.02	0.319	9.73414973443323e-74
Luzp1	6.64477791105094e-78	-0.599575974846432	0.286	0.765	1.31147981630412e-73
St3gal6	6.75968114583076e-78	-0.908052861043517	0.112	0.487	1.33415826775262e-73
Kif13a	7.00935810120062e-78	-1.61138276022801	0.063	0.4	1.38343700843397e-73
Rpl29	1.19624319864425e-77	1.06936041690799	0.808	0.878	2.36102520116415e-73
Zkscan3	1.20796298038349e-77	-3.29721143664582	0.022	0.321	2.3841565343829e-73
Spred1	1.45172672592014e-77	-1.30845796862086	0.067	0.409	2.86527303894859e-73
Ncoa3	1.52864452665418e-77	-1.16225737060181	0.115	0.488	3.01708570225736e-73
Fgfr2	1.77280797386293e-77	-3.26924100365231	0.017	0.312	3.49899109801326e-73
Arid2	1.97215163885344e-77	-2.77459063248529	0.031	0.337	3.89243568960503e-73
Phldb2	2.02239691619347e-77	-1.24761231408617	0.103	0.467	3.99160479349106e-73
Kansl1l	3.01229522857977e-77	-3.56572506005731	0.014	0.306	5.94536709264789e-73
Large1	3.21422103238818e-77	-4.23796831872738	0.013	0.303	6.34390805162455e-73
Fndc3a	3.35488001411762e-77	-1.76360369128195	0.07	0.407	6.62152668386395e-73
Pacs1	4.73662243825835e-77	-2.49210022689073	0.035	0.342	9.3486717063905e-73
Taf15	4.81589312542157e-77	-0.847310401132647	0.098	0.462	9.50512826164455e-73
Calm1	5.25686798126818e-77	0.855249755848583	0.9	0.932	1.0375480334629e-72
Btg2	5.4556563197192e-77	-0.874839840287754	0.143	0.534	1.07678288782298e-72
Ube2h	5.93614410739084e-77	-1.07237750965898	0.119	0.494	1.17161676247573e-72
Kmt5b	6.78513199034739e-77	-2.19067616425259	0.043	0.36	1.33918150093486e-72
Chd6	7.65388314990044e-77	-1.57832242024206	0.071	0.412	1.51064691729585e-72
Ccm2l	8.0021412708115e-77	-1.68705002568422	0.069	0.405	1.57938262262007e-72
Rps14	1.25337821208462e-76	0.843604970508204	0.879	0.93	2.47379257719142e-72
Cpsf6	1.27937456388253e-76	-1.79931014441688	0.056	0.384	2.52510157673495e-72
Hectd1	1.5644636242206e-76	-0.611631091302038	0.145	0.55	3.08778185512419e-72
Nsmce2	1.65464116852867e-76	-2.54763980905717	0.037	0.344	3.26576527432504e-72
Jarid2	2.18135152376934e-76	-1.3718417729899	0.08	0.425	4.30533350246354e-72
Akap9	2.64016306976396e-76	-0.914462841021183	0.099	0.462	5.21088985079312e-72
Rock2	2.92286171295365e-76	-0.535689907242109	0.242	0.694	5.76885216285663e-72
R3hdm1	4.40685214033547e-76	-1.45370343286392	0.057	0.385	8.69780406938011e-72
Ecpas	7.20688378769999e-76	-2.47253245350017	0.032	0.336	1.42242265317835e-71
Frmd4b	7.92592776802663e-76	-3.29031261089001	0.024	0.318	1.56434036357542e-71
Cuedc1	8.65764318351306e-76	-1.78582799438229	0.05	0.369	1.70875903512997e-71
Epb41l2	8.77456781981255e-76	-1.06053067923851	0.117	0.49	1.7318364505964e-71
Eepd1	8.85876711771793e-76	-1.22583023611204	0.11	0.471	1.74845486602399e-71
Gm12216	8.9244515745216e-76	-2.52548433795114	0.034	0.337	1.76141900726333e-71
Sntb2	1.32429205434099e-75	-1.73737803725749	0.07	0.402	2.61375522765282e-71
Herc2	1.43182388428911e-75	-1.35671818711744	0.086	0.433	2.82599080042141e-71
Atp9b	1.95737267250952e-75	-3.74901964856329	0.017	0.304	3.86326644373203e-71
Ubr5	2.43323035505372e-75	-1.33918349728488	0.086	0.433	4.80246675176952e-71
Tut4	2.71152716868355e-75	-0.807770575098505	0.118	0.494	5.35174117283073e-71
Nckap1	2.72800061540325e-75	-0.820888030621736	0.169	0.578	5.38425481462139e-71
Rps26	3.02463784795666e-75	1.05853112198302	0.806	0.877	5.96972772051205e-71
Kalrn	3.15121653869096e-75	-3.31345765704216	0.017	0.304	6.21955608241434e-71
Zmym4	3.29799365902484e-75	-1.98002223868877	0.051	0.369	6.50925008481733e-71
Nrp2	4.30436575434518e-75	-1.06251934095761	0.182	0.574	8.49552668935108e-71
Tnpo1	4.31030584558217e-75	-1.77951720665256	0.054	0.376	8.50725064742553e-71
Myo9a	4.66096843219204e-75	-1.83000008832158	0.053	0.369	9.19935339461742e-71
Dennd6a	4.70547313735622e-75	-1.60669108144174	0.073	0.41	9.28719233119996e-71
Slc10a7	5.79293320397653e-75	-3.68221979017294	0.017	0.304	1.14335122646885e-70
Tsc22d2	8.53347306717714e-75	-3.08105354310245	0.021	0.312	1.68425157926875e-70
Adgre5	9.01288537587246e-75	-1.03221593025301	0.098	0.451	1.77887318663595e-70
Cpne8	1.0922668238834e-74	-0.914676923082388	0.133	0.51	2.15580703029867e-70
Clk4	1.69990161618244e-74	-2.40556336362156	0.032	0.331	3.35509581985927e-70
Csnk1g1	1.74782098796895e-74	-3.54480629119335	0.014	0.298	3.44967428395432e-70
Pcnx	1.80068242720918e-74	-1.72687242422004	0.063	0.387	3.55400690658276e-70
Rc3h1	1.87020762026741e-74	-1.03795996805429	0.107	0.471	3.69122878012178e-70
Osbpl8	2.41684680191053e-74	-2.06330869711698	0.04	0.345	4.77013053293082e-70
Ebf3	3.70733791306247e-74	-1.2632144103813	0.092	0.436	7.31717283901139e-70
Rpl26	3.80037928811744e-74	0.881461514975182	0.856	0.909	7.50080860095739e-70
Sp100	4.00812605271573e-74	-0.659161836481574	0.272	0.724	7.91083839024503e-70
Arhgap5	6.08584181091428e-74	-0.654928637940047	0.192	0.614	1.20116259822015e-69
Xdh	6.93246834907455e-74	-0.883727748820887	0.335	0.755	1.36826127805684e-69
Ggps1	6.94865769946186e-74	-1.70594076510235	0.057	0.378	1.37145657014279e-69
Yme1l1	6.97773089952524e-74	-1.09375292238538	0.097	0.452	1.3771947476393e-69
Ubr2	7.25499975583079e-74	-1.24726010340233	0.071	0.405	1.43191930180832e-69
Tmpo	7.87004298673415e-74	-0.996999167237647	0.111	0.476	1.55331038429172e-69
Ica1	8.12034267953247e-74	-1.05662052405581	0.115	0.474	1.60271203465932e-69
Scaf8	1.12016767034659e-73	-1.89280483764649	0.049	0.361	2.21087493096306e-69
Taf1d	1.42461080286543e-73	-1.43708644832501	0.056	0.375	2.8117543416155e-69
Phactr4	1.65604777637427e-73	-0.93191153261139	0.121	0.492	3.26854149622989e-69
St5	1.68980032155915e-73	-1.80632514086586	0.062	0.382	3.33515889466129e-69
Kdm5a	1.83461009599387e-73	-1.57245257378623	0.056	0.373	3.62096994646311e-69
Phf3	2.15367030143181e-73	-0.785157824296022	0.094	0.449	4.25069907393597e-69
Tlk2	2.36032720268505e-73	-1.54336974383426	0.055	0.373	4.65857779993949e-69
Kat6a	3.05860976528748e-73	-0.70233391534305	0.098	0.457	6.0367780937479e-69
Tra2b	3.4138451691777e-73	-1.07668903412323	0.09	0.437	6.73790621040602e-69
Btaf1	3.77858657776777e-73	-3.87715904328253	0.009	0.284	7.45779632854026e-69
Med13l	5.54970917755442e-73	-1.52717784075693	0.063	0.385	1.09534610037392e-68
Ccnt1	6.17705525589911e-73	-1.66670108478184	0.057	0.373	1.21916539585681e-68
Piezo1	6.19137980740032e-73	-2.14263466082458	0.038	0.337	1.2219926325866e-68
Prickle1	6.47890084448265e-73	-1.66041503177585	0.063	0.383	1.27874065967554e-68
Dmxl1	8.32143962268045e-73	-2.0335289424955	0.045	0.349	1.64240253832844e-68
Itpr2	1.00873937603882e-72	-0.852849076425496	0.138	0.513	1.99094890648782e-68
4930523C07Rik	1.17710885804657e-72	-0.572043512263231	0.2	0.617	2.32325975312652e-68
Ilk	1.69924545253232e-72	-0.807685750016689	0.151	0.544	3.35380074966305e-68
Rps15a	1.9051019850382e-72	0.864329267165784	0.853	0.902	3.7600997878699e-68
Trim12a	1.96644826015453e-72	-1.27619556811257	0.086	0.421	3.881178931067e-68
Nfkb1	2.13283604327201e-72	-1.16152522658958	0.101	0.453	4.20957849860596e-68
Pum2	2.28668710826789e-72	-0.711252119116011	0.13	0.511	4.51323434558834e-68
Prkd2	2.47730826993282e-72	-1.41439732154876	0.098	0.44	4.8894633323664e-68
Slc28a2	2.50521359439017e-72	-0.82904043931446	0.214	0.618	4.94454007124787e-68
Rpl11	3.59406697476792e-72	0.881780895555732	0.835	0.893	7.09360998809945e-68
Dab2	3.81156600497189e-72	-2.21474590361419	0.058	0.367	7.52288782401302e-68
Scaper	3.86581897280283e-72	-2.39864959217656	0.034	0.326	7.62996690662094e-68
Nrip1	4.31879831457277e-72	-2.1701052776834	0.035	0.328	8.52401223347228e-68
Ppp3cb	4.82224890242154e-72	-1.89248662227871	0.052	0.363	9.51767265870939e-68
Rps23	4.93785568994615e-72	0.836761046977653	0.87	0.914	9.74584577524672e-68
Prickle2	5.12336465333617e-72	-3.65602214895681	0.016	0.293	1.01119848162896e-67
Gatad2b	6.1103472531955e-72	-1.21861581385719	0.078	0.411	1.2059992373632e-67
Ino80d	6.79792971505769e-72	-1.4202325385558	0.066	0.39	1.34170738786094e-67
Atp6v0b	7.07461136742472e-72	-0.527518609106249	0.187	0.61	1.39631604558862e-67
Relch	9.15715338641749e-72	-3.91301242287823	0.012	0.285	1.80734736387722e-67
Cyyr1	9.29962875061693e-72	-0.884875743070132	0.545	0.829	1.83546772650926e-67
Herc4	1.01044433584814e-71	-3.59138790175505	0.015	0.291	1.99431398566347e-67
Fam168a	1.05885467900185e-71	-2.21808424580341	0.047	0.35	2.08986147994596e-67
Snrnp48	1.09266804531031e-71	-1.67427667319755	0.052	0.363	2.15659892102896e-67
Apc	1.20541763289548e-71	-0.631619777721122	0.137	0.513	2.37913278204582e-67
Rpl6	1.23885254768136e-71	0.852029253811238	0.863	0.918	2.4451232733587e-67
Arhgap17	1.27136212948609e-71	-2.18139517427538	0.045	0.347	2.50928743496669e-67
Huwe1	1.31282943262819e-71	-1.00465279950893	0.13	0.501	2.59113145117825e-67
Tasor2	1.32009105332205e-71	-3.41512509971097	0.017	0.295	2.60546371194173e-67
Dpm1	1.6263799603233e-71	-0.766283959655326	0.105	0.463	3.20998612769011e-67
Sp3	1.6935023786405e-71	-1.01043630072672	0.082	0.419	3.34246564472275e-67
Mgat4a	2.03669723377608e-71	-2.0199336863188	0.05	0.355	4.01982933030386e-67
Igf2r	2.07014658571847e-71	-1.39136334963668	0.065	0.386	4.08584831623255e-67
Unc13b	2.10620808940829e-71	-3.07683816617094	0.024	0.306	4.15702290606515e-67
Phc3	2.88349461826745e-71	-2.51544081843939	0.029	0.314	5.69115332807446e-67
Rps19	3.20198364679141e-71	0.880252995397966	0.845	0.903	6.3197551236722e-67
Sec24b	3.92257276630518e-71	-2.79979765690133	0.03	0.316	7.74198186885654e-67
Mga	4.95842220034488e-71	-0.930218997896304	0.067	0.389	9.78643789682069e-67
Pbx1	5.02814233277347e-71	-1.52925353366881	0.071	0.392	9.92404452219499e-67
Akap10	7.4378539917451e-71	-3.31328537592902	0.016	0.291	1.46800924235073e-66
Gtdc1	7.61462367677209e-71	-5.01546681760651	0.007	0.272	1.50289827508451e-66
Snapc3	8.52431664264977e-71	-3.46564248909796	0.011	0.281	1.68244437575978e-66
Vps13d	1.15164349796285e-70	-1.92969917776326	0.045	0.345	2.27299877192928e-66
Mecp2	1.27558217191108e-70	-2.04124910786835	0.049	0.35	2.51761653270091e-66
Asxl2	1.37673172662741e-70	-3.23493794007434	0.019	0.294	2.71725540884451e-66
Rab10	1.70044240895019e-70	-0.71638991590751	0.177	0.582	3.35616318254499e-66
Mndal	1.9618022771586e-70	-0.572500646096459	0.303	0.748	3.87200915442793e-66
Arid1a	2.27732200558859e-70	-1.55475268647013	0.059	0.37	4.4947504424302e-66
Klf3	2.38158393624399e-70	-0.53129769644136	0.219	0.648	4.70053221496477e-66
Brwd1	2.54254453656844e-70	-3.61121192776625	0.011	0.279	5.01822015182513e-66
Tmx3	2.60388573104469e-70	-0.733543216777369	0.093	0.437	5.13928926736291e-66
Cwf19l2	2.96138982652163e-70	-0.98835874399654	0.081	0.41	5.84489510060575e-66
Lpar6	3.04969842463064e-70	-1.00617113276625	0.12	0.469	6.01918978069349e-66
Thap3	3.05797959833777e-70	-2.01216396496008	0.047	0.346	6.03553433323925e-66
Dyrk1a	3.50151977770778e-70	-2.28902583957644	0.037	0.326	6.91094958526184e-66
Nid1	3.6833829428959e-70	-1.21446011306766	0.135	0.495	7.26989291439364e-66
Fnbp4	4.91619594745113e-70	-3.48872804510004	0.013	0.281	9.70309594148429e-66
Nisch	5.23520188206467e-70	-0.567982244403865	0.174	0.579	1.0332717954631e-65
Usp15	5.44199101500218e-70	-1.33710979176257	0.069	0.389	1.07408576663098e-65
Ranbp2	5.97424844389693e-70	-0.959590276602468	0.076	0.402	1.17913741537194e-65
Ctdspl2	6.29420970318593e-70	-1.27485695330325	0.068	0.387	1.24228816911781e-65
Tgfbr2	6.36073321730358e-70	-1.30329481914415	0.07	0.39	1.25541791509921e-65
Ube2g1	6.81945797612739e-70	-1.9497611189334	0.041	0.335	1.34595642074826e-65
Zranb2	6.98410247864138e-70	-0.308077804810273	0.115	0.476	1.37845230620945e-65
St3gal1	7.42394062479248e-70	-1.49586065239853	0.068	0.385	1.46526316111529e-65
Man1a	8.26995540008869e-70	-4.85757207838042	0.01	0.273	1.63224109731551e-65
Rplp2	9.85671157574078e-70	0.856609807678853	0.834	0.898	1.94541916370396e-65
Bptf	1.14569032750899e-69	-0.455954982242657	0.17	0.571	2.2612489994045e-65
Atp8a1	1.53151764671603e-69	-1.87298171635103	0.042	0.334	3.02275637932343e-65
Rplp0	1.95433234293192e-69	0.976394120865929	0.795	0.86	3.85726574524473e-65
Lrrk1	2.53429275176926e-69	-4.02464171814513	0.012	0.278	5.00193360416698e-65
Creb1	2.57408079508189e-69	-1.47877873113292	0.065	0.38	5.08046326525312e-65
Svil	3.32353944123846e-69	-1.24401676377791	0.092	0.425	6.55966979517235e-65
Celf1	3.48797866927146e-69	-0.847315022630201	0.102	0.449	6.88422349954107e-65
Rtn4	3.55488122705473e-69	-0.636898662538215	0.207	0.619	7.01626907783793e-65
Bicral	3.70966066739475e-69	-2.34287885531507	0.03	0.311	7.32175725923703e-65
Trip12	4.33315967709702e-69	-0.712026468582875	0.129	0.496	8.55235725468639e-65
Stxbp5	4.91977292253198e-69	-2.70394395609114	0.024	0.301	9.71015581720137e-65
Rps3	5.40760223454773e-69	0.955498705926198	0.813	0.88	1.06729845303269e-64
Psme4	5.57468899800297e-69	-1.72444987482655	0.046	0.342	1.10027636753585e-64
Yes1	6.31192795086073e-69	-0.796347158975498	0.137	0.503	1.24578521966138e-64
Rnf111	6.68178177863305e-69	-1.94845860367817	0.038	0.326	1.31878326964881e-64
Sfswap	6.93193030389102e-69	-1.98349448746944	0.052	0.35	1.36815508407897e-64
Ppp4r3b	8.92983636789047e-69	-0.874778223272371	0.086	0.419	1.76248180393054e-64
Lrrk2	1.06872618438658e-68	-4.6756317649893	0.008	0.268	2.10934487012379e-64
Wdr26	1.09928161757292e-68	-1.14768547450731	0.092	0.425	2.16965212860367e-64
Fzd4	1.15850437238848e-68	-0.653928675902447	0.169	0.559	2.28654007978314e-64
Leng8	1.23568449968577e-68	-3.64538575792054	0.012	0.276	2.4388704970298e-64
Ncoa6	1.24933828776128e-68	-3.23178838318609	0.017	0.286	2.46581897855443e-64
Nrf1	1.42906624339293e-68	-3.08594110879222	0.024	0.298	2.82054804458463e-64
Mtdh	1.66615544606388e-68	-0.511840937255486	0.281	0.738	3.28849100389628e-64
Arap3	2.36548239498511e-68	-0.7889166462206	0.163	0.54	4.66875260298211e-64
Cdc42se2	2.51547506038042e-68	-1.06699485982707	0.087	0.416	4.96479312667283e-64
Pds5a	2.57578472524464e-68	-1.58658909879755	0.053	0.353	5.08382631221535e-64
Ep400	2.82057454195596e-68	-1.17186299887007	0.066	0.379	5.56696797345847e-64
Pkn2	3.14878395640489e-68	-0.506413561110402	0.197	0.61	6.21475489475633e-64
Ulk2	3.17704476649196e-68	-1.73920101980583	0.047	0.342	6.27053325562519e-64
Fyn	3.42142054520708e-68	-0.619483065195294	0.18	0.581	6.75285773007522e-64
Lima1	3.84665725398307e-68	-0.724272482935064	0.14	0.504	7.59214742218639e-64
Map2k5	3.8700185511234e-68	-3.63523446996872	0.011	0.273	7.63825561435226e-64
Tmem184b	4.09245403800999e-68	-1.29738582069149	0.073	0.391	8.07727653482032e-64
Stxbp6	4.15880755920177e-68	-2.43208012060376	0.037	0.319	8.20823847959653e-64
Larp4b	4.46394845750607e-68	-1.27498954029176	0.068	0.381	8.81049507057973e-64
Zmym2	5.38100633509474e-68	-1.77175544297274	0.031	0.311	1.06204922035765e-63
Chic2	5.67383222845903e-68	-0.866153136051233	0.112	0.463	1.11984426693096e-63
Aff1	5.99679872502453e-68	-2.09157313348311	0.04	0.325	1.18358816435809e-63
Lrrc58	7.11839721903867e-68	-0.741528837957592	0.143	0.514	1.40495805912166e-63
Usp25	7.89980796574374e-68	-0.632239115805719	0.134	0.5	1.55918509819884e-63
Ndufs4	8.09044970916345e-68	-0.72785387957101	0.118	0.476	1.59681205909759e-63
Khdc4	8.5077500341063e-68	-3.05582808436779	0.021	0.29	1.67917462423156e-63
Spred2	9.29290011191382e-68	-0.867179528033494	0.162	0.534	1.83413969508843e-63
Iqgap1	9.32950450145648e-68	-0.495934169796289	0.206	0.617	1.84136430345247e-63
Wwc2	9.74972011772083e-68	-0.567164490164062	0.173	0.565	1.92430225963456e-63
Skap2	1.08200126205963e-67	-1.35226598039361	0.073	0.388	2.13554589092709e-63
Hook3	1.18397461976828e-67	-0.616231177978376	0.18	0.578	2.33681070703666e-63
5031425E22Rik	1.58413088229952e-67	-1.33615676485926	0.072	0.386	3.12659912239457e-63
Ftl1	1.65329962944855e-67	0.780664275814476	0.811	0.882	3.2631174786426e-63
Ubap2l	1.78945071988339e-67	-0.59534061727439	0.127	0.491	3.53183888583385e-63
Rbms2	2.02862238628135e-67	-1.04816371380872	0.109	0.452	4.0038920038035e-63
Fmnl3	2.06637903243375e-67	-1.19613046431658	0.103	0.437	4.07841229631449e-63
Ric1	2.09404646963924e-67	-0.875240532186198	0.093	0.423	4.13301951712697e-63
Nudcd3	2.20789380369142e-67	-0.591466884896475	0.136	0.505	4.35772000034575e-63
Rps6kb1	2.50147234164496e-67	-1.55765825043412	0.054	0.352	4.93715596070465e-63
Ttc3	2.87438285464943e-67	-1.05094190106484	0.082	0.402	5.67316944022157e-63
Pten	3.48594430872718e-67	-0.771260405303864	0.148	0.517	6.88020828213483e-63
Elf2	3.94408889580735e-67	-0.513574781606864	0.155	0.54	7.78444825365496e-63
Brd1	4.00168326440372e-67	-0.862684657531454	0.095	0.429	7.89812225895362e-63
Ankrd28	5.69015010411994e-67	-2.90062976097624	0.021	0.287	1.12306492605015e-62
Cstf3	5.7333010402069e-67	-2.70649427186006	0.017	0.281	1.13158162630564e-62
Asxl1	5.77107945877733e-67	-2.61427356912975	0.027	0.298	1.13903795277888e-62
Tnpo3	5.90832600326657e-67	-2.93444792842232	0.019	0.284	1.16612630326472e-62
Wsb1	6.47452654205865e-67	-1.5966829585712	0.056	0.354	1.27787730360611e-62
Resf1	7.07879042983584e-67	-1.1148012179363	0.073	0.385	1.3971408671367e-62
Rlf	8.76548416470873e-67	-2.41217735426184	0.031	0.306	1.73004360958856e-62
Atrn	8.97195212738759e-67	-2.1492663546	0.037	0.316	1.77079419138249e-62
Ranbp9	9.23718115907432e-67	-2.45482343455515	0.033	0.31	1.8231424453665e-62
Lmbr1	9.99426824612509e-67	-2.80009393902854	0.021	0.288	1.97256872373771e-62
Ppp1r13b	1.13425941189683e-66	-0.881824034861218	0.128	0.479	2.23868780126078e-62
Rock1	1.13442150023837e-66	-0.354324259131653	0.297	0.757	2.23900771502048e-62
Helz	1.2539954703918e-66	-1.47678603793484	0.058	0.355	2.4750108599123e-62
Ttc7b	1.2795223342108e-66	-1.39532653958338	0.076	0.389	2.52539323103185e-62
Ddx3x	1.28772594546409e-66	-0.522332438153113	0.162	0.547	2.54158469856247e-62
Ggnbp2	1.33690504003755e-66	-0.62113869227014	0.125	0.482	2.63864947752211e-62
B4galt1	1.68464144049401e-66	-2.07988024062817	0.04	0.322	3.32497681110302e-62
Sos2	1.89634881337188e-66	-1.34121798740422	0.06	0.362	3.74282365295208e-62
Ythdc1	2.12417140219935e-66	-0.324308026644486	0.169	0.558	4.19247709652086e-62
Rgl1	2.25469698821214e-66	-0.412117827924154	0.164	0.548	4.4500954456343e-62
Mon2	2.29144464313803e-66	-2.20195499156016	0.035	0.311	4.52262429216152e-62
Epn2	2.43121440115625e-66	-0.608941905071756	0.156	0.531	4.7984878635621e-62
Ophn1	2.76130939212266e-66	-4.53256397690803	0.008	0.26	5.44999634723249e-62
Nr3c1	2.98709669727438e-66	-0.404361759820141	0.26	0.7	5.89563275141045e-62
Kdm6a	3.47414364670121e-66	-3.16151655694505	0.014	0.273	6.85691731549417e-62
Spag9	3.65968992360483e-66	-0.490572263063513	0.318	0.789	7.22313000221886e-62
Mertk	3.82357984762829e-66	-2.61329201391518	0.032	0.304	7.54659954526395e-62
Gm29007	5.01999221083095e-66	-3.29823167515622	0.015	0.273	9.90795862651704e-62
Mob4	5.44829261533159e-66	-0.599923794993785	0.127	0.483	1.075329513488e-61
Nrp1	6.26759883842048e-66	-0.689457395895462	0.549	0.918	1.23703598273905e-61
Mark3	6.83077990119069e-66	-1.37975322147166	0.073	0.384	1.34819102909801e-61
Plxna4	7.20716734378475e-66	-2.23256851157916	0.042	0.32	1.4224786186428e-61
Mcu	7.21061570984468e-66	-3.38273326522231	0.015	0.274	1.42315922265204e-61
Tnks2	7.91263593347557e-66	-0.665952547604659	0.148	0.519	1.56171695419007e-61
Esco1	8.03785197325365e-66	-1.44503754917309	0.06	0.359	1.58643084396107e-61
Tnfaip8	8.77084701149836e-66	-1.7440261992516	0.062	0.359	1.73110207465943e-61
Sfpq	9.91209968519463e-66	-0.449281946438566	0.195	0.605	1.95635111486686e-61
Cdc73	1.01077212915187e-65	-1.62760123770385	0.048	0.336	1.99496095130705e-61
Prrc2c	1.01625713081169e-65	-0.291191978852205	0.278	0.737	2.00578669908303e-61
Pik3r6	1.27753262781072e-65	-1.79701516006847	0.045	0.329	2.52146614751001e-61
Tpp2	1.3225680377359e-65	-0.984007369839616	0.066	0.371	2.61035253607934e-61
Btbd7	1.38247200940626e-65	-0.440639171763331	0.171	0.559	2.72858500496513e-61
Stx16	1.71405586239615e-65	-2.66479162398304	0.021	0.285	3.38303205561129e-61
Bach2	1.85144814689337e-65	-4.65163000537333	0.009	0.259	3.65420320752343e-61
Sptlc2	2.19926482520298e-65	-0.663125294128774	0.145	0.507	4.34068898550312e-61
Plpp1	2.93278999669957e-65	-0.631474666512075	0.263	0.679	5.78844761648593e-61
Ifnar2	3.31214210246414e-65	-0.532561124965014	0.174	0.563	6.53717486763347e-61
Itga1	3.33502328783629e-65	-0.641583362485723	0.442	0.834	6.58233546320248e-61
Zfp266	3.57618229861721e-65	-1.9758527682359	0.037	0.312	7.05831100278079e-61
Rbpj	3.76214464152496e-65	-2.46021545138129	0.045	0.326	7.42534487897781e-61
Ndfip1	4.32540541203166e-65	-0.453292318908309	0.26	0.694	8.53705266172689e-61
Dhx36	4.36835222225282e-65	-1.0136320292019	0.094	0.418	8.62181678106039e-61
Arhgef2	4.45958835439037e-65	-0.831985789328417	0.114	0.454	8.80188953506027e-61
Irf2bp2	4.55437996439344e-65	-0.822973760242482	0.107	0.444	8.98897973572333e-61
Chd2	4.58462895463309e-65	-0.991279461179736	0.081	0.394	9.04868216775933e-61
Ahctf1	4.62261955093098e-65	-1.63657770204334	0.042	0.322	9.12366420767248e-61
Crebzf	4.63343279052213e-65	-2.21762569329853	0.036	0.31	9.14500629865352e-61
Map3k2	4.73154925985884e-65	-3.19708115196115	0.021	0.281	9.33865877418339e-61
Hmcn1	6.09389528947036e-65	-4.34630250847407	0.01	0.26	1.20275211328276e-60
Vwa3a	6.26970440343573e-65	-2.75426726856775	0.033	0.299	1.23745155810611e-60
Gm4070	6.81557154130892e-65	-2.10203298354848	0.036	0.309	1.34518935510814e-60
Eif4g3	6.8398906108874e-65	-0.78802591636268	0.123	0.471	1.34998920987085e-60
Prpf38b	7.08808415013644e-65	-0.752255607140478	0.104	0.436	1.39897516871243e-60
Tmem135	8.74111853818279e-65	-3.85520277892063	0.008	0.256	1.72523456588114e-60
Lmbrd1	9.48892788412638e-65	-0.825583497176028	0.095	0.423	1.87282969649002e-60
Fars2	9.96054447367082e-65	-3.83867562089451	0.014	0.267	1.96591266276841e-60
Myl12b	9.96935902957278e-65	1.19410274611623	0.773	0.858	1.96765239166678e-60
Limch1	1.07761733389918e-64	-0.876415800269119	0.156	0.512	2.12689333191681e-60
Rin2	1.44279747282276e-64	-1.65888431960897	0.046	0.329	2.84764937211029e-60
Ppm1h	1.4530080156908e-64	-1.76504441199045	0.045	0.323	2.86780192056893e-60
Ep300	1.52350421436897e-64	-1.03411830953394	0.09	0.409	3.00694026790003e-60
Fchsd2	1.67616120998051e-64	-3.7121220647916	0.014	0.266	3.30823938013853e-60
Tmed5	1.87316536674969e-64	-0.463647593781249	0.17	0.552	3.69706648435386e-60
Ube2b	2.08179820640094e-64	-0.529601500329355	0.199	0.602	4.10884511997353e-60
Arhgef11	2.48777226984679e-64	-2.74960757266597	0.028	0.292	4.91011612899662e-60
Setd2	3.05912739903505e-64	-1.13143366362101	0.08	0.389	6.03779974747547e-60
Enox2	3.28162866193311e-64	-3.31541216375724	0.016	0.269	6.47695049005737e-60
Srsf10	3.42123797023074e-64	-0.862318422714865	0.091	0.414	6.75249738184441e-60
Brd8	3.59225708643034e-64	-1.18734319047542	0.063	0.361	7.09003781148757e-60
Fbxw11	4.25178842039351e-64	-2.16685375676047	0.034	0.304	8.39175480533067e-60
Cnot1	4.58861986726184e-64	-1.43171049459363	0.054	0.342	9.0565590320147e-60
Cnot6l	4.67743995089547e-64	-0.472498903715814	0.152	0.518	9.23186323108239e-60
Strbp	4.81537184772207e-64	-1.55967111679443	0.038	0.311	9.50409941584905e-60
Lats2	5.46921489250635e-64	-0.574913747328174	0.129	0.482	1.07945894333398e-59
Rsbn1	7.39386304316498e-64	-2.43884254119207	0.028	0.29	1.45932674882947e-59
Adam10	7.41392285330347e-64	-0.419818598761943	0.181	0.573	1.46328595355651e-59
Rnf13	7.47378703743559e-64	-1.43767213779747	0.061	0.356	1.47510134757866e-59
Pde4b	9.34166531489451e-64	-1.94154556146185	0.04	0.313	1.84376448320073e-59
Dido1	1.26784040935383e-63	-1.34362847840701	0.047	0.329	2.50233661594165e-59
Nr2c2	1.2900793479854e-63	-2.45710836988588	0.03	0.294	2.54622960911879e-59
Mysm1	1.29248257377599e-63	-0.864362174803939	0.083	0.396	2.55097285586166e-59
Med13	1.31457641636648e-63	-1.08113821231085	0.087	0.401	2.59457947298251e-59
Lmo7	1.46204782811707e-63	-0.818594105632217	0.15	0.497	2.88564379835466e-59
Zmynd8	1.54750394562468e-63	-1.39294874179078	0.059	0.35	3.05430853747944e-59
Arid4b	1.65469457123205e-63	-0.533050225468527	0.133	0.487	3.26587067524069e-59
Fgd5	1.74631054772992e-63	-0.687977242375828	0.191	0.573	3.44669312805454e-59
Stat2	1.88196971803359e-63	-2.21888346201397	0.031	0.294	3.7144436324829e-59
Efr3b	2.18868114747945e-63	-1.72898451508757	0.071	0.366	4.3197999807802e-59
Lrrfip1	2.29311665001847e-63	-0.961366135544695	0.089	0.405	4.52592433214145e-59
Tcf7l1	2.37725058448607e-63	-2.0577041934033	0.038	0.307	4.69197947860015e-59
Rbm33	2.62495894901915e-63	-1.78689940145401	0.034	0.302	5.18088147767909e-59
Yipf5	2.69834336210917e-63	-2.08921324742135	0.036	0.306	5.32572029379487e-59
Smchd1	2.74866138495574e-63	-0.928522281206715	0.111	0.444	5.42503297548714e-59
Smad7	3.04591400898988e-63	-0.834952290189413	0.116	0.45	6.01172047954333e-59
Kidins220	3.04921605229381e-63	-1.371531059715	0.068	0.366	6.0182377224123e-59
Ap1g1	3.26620819914396e-63	-1.93788693447132	0.033	0.3	6.44651512265043e-59
Clock	3.28637729863439e-63	-0.680578837271755	0.105	0.434	6.48632287431469e-59
9930111J21Rik2	3.43814763117151e-63	-0.616366061953847	0.161	0.521	6.78587197964321e-59
Tia1	4.43869056993851e-63	-2.49859497259516	0.02	0.275	8.76064357788765e-59
E130102H24Rik	4.46643741096111e-63	-3.32456427328302	0.016	0.266	8.81540751801395e-59
Naa16	5.04211334757238e-63	-3.07491879791374	0.018	0.27	9.9516191141036e-59
Phactr1	6.29801186802902e-63	-2.29843333431822	0.032	0.294	1.24303860239289e-58
Fer	6.53957533441591e-63	-1.52500467826869	0.057	0.343	1.29071598375367e-58
Rpl7	6.63199535350407e-63	0.905065555407818	0.809	0.883	1.3089569229211e-58
Elp4	6.82170418973938e-63	-3.62359682524889	0.011	0.256	1.34639975592886e-58
Naa15	7.19234845930053e-63	-1.34855949392277	0.052	0.336	1.41955381541215e-58
Sh3d19	7.39566198813803e-63	-2.96763241882603	0.024	0.281	1.4596818065988e-58
Cop1	7.64455654344452e-63	-1.31516987606546	0.056	0.343	1.50880612497965e-58
Trappc8	8.33043376451975e-63	-1.33828058676027	0.057	0.344	1.64417771210326e-58
Agmo	9.56416942808958e-63	-4.29178153113026	0.014	0.259	1.88768012002204e-58
Elavl1	9.79096813624225e-63	-0.99746298006896	0.081	0.388	1.93244338105013e-58
Fam219a	9.90424990623743e-63	-1.66519233170534	0.062	0.351	1.95480180399408e-58
Zfp36l1	1.17626257541507e-62	-0.442797922348064	0.351	0.796	2.32158944509672e-58
Usp9x	1.32334561772085e-62	-1.17468799090556	0.096	0.412	2.61188724569563e-58
Ppp2r5c	1.48614563607526e-62	-0.793893090532027	0.108	0.438	2.93320564192174e-58
Csnk1a1	1.56482031735766e-62	-0.28057176145699	0.308	0.769	3.08848586036882e-58
Map3k1	1.58041505751633e-62	-0.92197362732718	0.108	0.432	3.11926519901999e-58
Zfp871	1.78303009965433e-62	-1.93498501544823	0.037	0.304	3.51916650768776e-58
Ctsd	1.81237599198288e-62	-0.68004460174753	0.149	0.509	3.5770864953766e-58
Herpud1	1.81423269025022e-62	-0.944472661389196	0.087	0.397	3.58075106074685e-58
Dag1	2.0665386200313e-62	-0.908149841650469	0.099	0.418	4.07872727435578e-58
Ralgapa2	2.29342687628104e-62	-4.21510974974856	0.012	0.255	4.52653662571588e-58
Cdc37l1	2.64016813110786e-62	-1.05686927914052	0.078	0.383	5.21089984036759e-58
Copa	2.74701594106811e-62	-0.847448141587088	0.094	0.412	5.42178536288612e-58
Zdhhc17	3.21796484558309e-62	-2.09527017639619	0.028	0.287	6.35129721572734e-58
Smyd3	3.64890161333862e-62	-3.60932057299943	0.014	0.259	7.20183711424643e-58
Pafah1b1	4.11193982523163e-62	-0.420969186474189	0.282	0.729	8.11573563305967e-58
P4ha1	4.61480540816143e-62	-1.25175299469394	0.069	0.364	9.10824143408821e-58
Fam222b	4.90616023012276e-62	-3.82618797390309	0.013	0.256	9.6832884461933e-58
Colgalt2	5.12083988405479e-62	-2.63927116991858	0.025	0.28	1.01070016791589e-57
Ube2k	5.552399212715e-62	-0.477223266485075	0.142	0.497	1.09587703261356e-57
Atxn7	5.55535253762799e-62	-1.63334258745228	0.042	0.314	1.09645993035164e-57
Prag1	6.17206526259692e-62	-1.36524237782264	0.071	0.364	1.21818052087875e-57
Zzef1	7.09304767912644e-62	-1.85940621942908	0.04	0.309	1.39995482042919e-57
Thoc1	7.99683372757855e-62	-1.2397572313198	0.053	0.333	1.57833507281218e-57
Pcf11	8.09964533840759e-62	-2.29267594745845	0.024	0.279	1.59862700044151e-57
9330175M20Rik	8.28568708965855e-62	-3.49386860091646	0.015	0.26	1.63534606088591e-57
Ap2b1	8.56310787367281e-62	-0.577576118380158	0.119	0.458	1.6901006010268e-57
Dennd4c	9.4631659811266e-62	-3.34572930881567	0.013	0.256	1.86774506969496e-57
Kif1b	9.63739998975554e-62	-0.420425816501755	0.2	0.592	1.90213363597805e-57
Arhgap12	1.00849552375514e-61	-2.6103656354791	0.017	0.265	1.99046761523552e-57
Il6st	1.12399151753023e-61	-1.44435837384009	0.076	0.372	2.21842205814942e-57
Tmem87a	1.2179037359337e-61	-2.82198961375943	0.021	0.272	2.40377660361235e-57
Csnk1g3	1.22829771443598e-61	-1.12274242266553	0.059	0.346	2.4242911989823e-57
Papola	1.25380014773393e-61	-0.577354142877564	0.155	0.52	2.47462535158246e-57
Tmem131	1.5872152702519e-61	-1.50087153230709	0.053	0.333	3.13268677889617e-57
Akap8l	1.71476854558862e-61	-2.05013622927187	0.039	0.304	3.38443867842826e-57
Gask1b	1.72663511619923e-61	-0.842405449924912	0.122	0.454	3.40785972884241e-57
Zfand6	1.96251033682361e-61	-0.705309558904634	0.126	0.467	3.87340665178876e-57
Tmem164	1.97051520872668e-61	-3.85351498854594	0.012	0.253	3.88920586746385e-57
Hnrnpdl	2.08916858366173e-61	-0.460978550011122	0.149	0.51	4.12339203357316e-57
Rnf213	2.17829730975078e-61	-1.39682918772251	0.085	0.386	4.29930540025511e-57
Mtus1	2.18569994107209e-61	-0.975487148240011	0.108	0.431	4.31391597369399e-57
Zfp182	2.3256006273723e-61	-3.63458005410636	0.012	0.253	4.5900379582447e-57
Sesn1	2.43074954914998e-61	-2.9190554570976	0.017	0.263	4.79757038515732e-57
Stx8	2.63423307955773e-61	-0.935277585562687	0.073	0.371	5.19918582912309e-57
Cbl	3.10196360613562e-61	-1.71783632782056	0.04	0.306	6.12234556942988e-57
Shoc2	3.1484021714285e-61	-0.574435516292036	0.121	0.459	6.21400136574843e-57
Emsy	4.05289377027948e-61	-1.64912594916883	0.041	0.308	7.9991964344006e-57
Zfand5	4.28468847796573e-61	-0.458561873141999	0.153	0.516	8.45668964896095e-57
Sema6d	4.33159962174008e-61	-2.89043025477779	0.025	0.277	8.5492781734284e-57
Supt20	4.36007015560941e-61	-1.19952843793752	0.065	0.355	8.6054704661263e-57
Dmtf1	4.63618994221408e-61	-2.68990270838485	0.021	0.271	9.15044808894793e-57
Papss2	4.81348197429577e-61	-1.00053821227391	0.095	0.404	9.50036937266756e-57
Dcaf6	4.97114881115319e-61	-2.53517080258257	0.028	0.281	9.81155640857306e-57
Peli2	5.32562859972869e-61	-3.15612326418884	0.018	0.264	1.05111931672845e-56
Zmym5	6.79615236497785e-61	-0.883232824844496	0.063	0.353	1.34135659227568e-56
Gm47283	6.80443330797014e-61	-3.2123817249792	0.018	0.263	1.34299100199407e-56
Lonp2	8.36395161275064e-61	-1.20198105246636	0.075	0.371	1.65079312980859e-56
Bbs9	8.62719893250414e-61	-2.5773701743635	0.024	0.274	1.70275025330834e-56
Pum1	9.40686334965227e-61	-0.550217507893259	0.144	0.493	1.85663261932087e-56
Ttc17	9.6424927360752e-61	-3.04351592763963	0.02	0.266	1.90313879131916e-56
Ssr3	9.71818912864555e-61	-0.974571105682392	0.098	0.413	1.91807898832077e-56
Trim24	9.79749220835249e-61	-0.792930622846149	0.122	0.453	1.93373103716253e-56
Rin3	9.89617119024811e-61	-1.30324224751132	0.064	0.349	1.95320730781927e-56
Xiap	1.0121159972838e-60	-0.403824118195433	0.251	0.674	1.99761334383904e-56
Cr1l	1.1865402693725e-60	-0.375213116839975	0.25	0.676	2.34187452966051e-56
Rpl39	1.41934369485804e-60	0.846381106350171	0.84	0.895	2.80135865054131e-56
Pkd2	1.60364282185182e-60	-1.26707724500572	0.071	0.363	3.16510983748893e-56
Ecm2	1.69544499714835e-60	-1.26412897943898	0.091	0.391	3.3462997908717e-56
Psmd11	1.96629350721785e-60	-0.647374700789356	0.118	0.451	3.88087349519587e-56
Mia3	1.99911021606332e-60	-0.751076080676592	0.077	0.375	3.94564383344417e-56
Abcc4	2.35208283452534e-60	-2.23387982383575	0.035	0.293	4.64230589050267e-56
Luc7l	2.70570880515655e-60	-1.56686214058693	0.044	0.313	5.34025746873749e-56
Zup1	2.84307191130328e-60	-2.51262880627026	0.027	0.277	5.61137103133928e-56
Il1r1	2.87844179155778e-60	-2.65985653605404	0.03	0.281	5.68118056399758e-56
Hsp90ab1	3.55255006672302e-60	0.901550836370989	0.858	0.911	7.01166806669122e-56
Xpo7	3.56523795443014e-60	-2.3273306803965	0.033	0.288	7.03671015065877e-56
Tsc22d4	4.23881826517078e-60	-0.908635866704947	0.082	0.381	8.36615560996756e-56
Tgfbr3	4.46516971057251e-60	-3.21459513769839	0.016	0.256	8.81290545775697e-56
Cnot3	5.08844700501277e-60	-1.11178695149795	0.062	0.345	1.00430678537937e-55
Ppp2r2a	5.10939938087823e-60	-0.513904027987217	0.107	0.431	1.00844215580394e-55
Slc3a2	5.93046447101485e-60	-0.917246472163213	0.09	0.395	1.1704957726442e-55
Serinc1	6.63384417520428e-60	-0.381518147633709	0.201	0.596	1.30932182486007e-55
Rapgef3	7.15709548417119e-60	-1.17963288481675	0.101	0.407	1.41259593571087e-55
Usp32	7.69139647296109e-60	-2.63796904330864	0.018	0.261	1.51805092186833e-55
Nup98	8.16096012915345e-60	-1.48115759236679	0.051	0.323	1.61072870069102e-55
Zmynd11	9.5439740550771e-60	-0.319585850299281	0.179	0.558	1.88369415925057e-55
Ints6	9.63596404533169e-60	-3.23717738926836	0.015	0.254	1.90185022362712e-55
Spata6	1.03678245284742e-59	-1.01859879205926	0.09	0.392	2.04629752718495e-55
Swt1	1.23991138256274e-59	-1.06561087852802	0.064	0.349	2.44721309576409e-55
Ptbp2	1.49312004733987e-59	-2.77153294399689	0.02	0.263	2.9469710374347e-55
Abcc5	1.83759644987376e-59	-2.09139390328861	0.029	0.28	3.62686411311583e-55
Cfap20	1.92585860350006e-59	-0.852711834652063	0.098	0.409	3.80106712572807e-55
Setx	1.93449384081478e-59	-1.06898629282914	0.085	0.383	3.81811049361613e-55
Inpp5a	2.42533450961413e-59	-1.13332179214632	0.081	0.377	4.7868827216254e-55
Lcorl	2.69173706949021e-59	-2.05454470372127	0.042	0.3	5.31268145405283e-55
Ncald	2.70511588273959e-59	-3.09182138796603	0.023	0.266	5.33908721776313e-55
Sybu	3.16035066070909e-59	-1.53457476326492	0.07	0.349	6.23758409904153e-55
Lman1	3.16410282323776e-59	-0.456899411899549	0.125	0.462	6.24498974222436e-55
Sdf2	3.33585326365905e-59	-1.38139114271806	0.058	0.335	6.58397358648387e-55
9930021J03Rik	3.78749816041201e-59	-1.44605188348664	0.058	0.333	7.47538511920519e-55
Atp6v1h	4.69251819465077e-59	-1.68742324628333	0.034	0.289	9.26162316078223e-55
Pcdh19	4.70540305817471e-59	-1.85502609225137	0.048	0.313	9.28705401591942e-55
Anks1	4.77647622799176e-59	-1.66386064148222	0.044	0.306	9.42733113118733e-55
Paxbp1	5.20912681943915e-59	-2.93229071480035	0.018	0.257	1.0281253603527e-54
Cblb	5.39070901970819e-59	-3.38408441524918	0.017	0.255	1.06396423921981e-54
Ip6k1	6.06911834599159e-59	-2.03855522418318	0.043	0.303	1.19786188794836e-54
Snd1	6.33941198339938e-59	-2.31031403109191	0.028	0.275	1.25120974316353e-54
Peli1	6.58757395927579e-59	-1.53252625529524	0.048	0.312	1.30018947234226e-54
Tet3	6.94468718843966e-59	-2.60308501682471	0.024	0.269	1.37067291038234e-54
Oga	7.91110275218243e-59	-0.914431085911189	0.084	0.381	1.56141435019825e-54
Smad1	8.3578579822773e-59	-0.787770330136713	0.094	0.4	1.64959042996207e-54
Terf1	8.61484497660561e-59	-1.24309243943506	0.052	0.323	1.70031195303265e-54
Mbtd1	9.62251421705e-59	-2.73578500636531	0.023	0.266	1.89919563101916e-54
Rsu1	1.27464776617087e-58	-0.331180589079345	0.261	0.695	2.51577229609145e-54
Cyp2d22	1.29209297462844e-58	-0.900141103423473	0.082	0.375	2.55020390402414e-54
Bmpr2	1.32169872925898e-58	-0.505263733906775	0.253	0.659	2.60863678193845e-54
Jun	1.49353058569846e-58	-0.608020111350164	0.233	0.607	2.94778131699305e-54
Fam76b	1.50647180063828e-58	-1.14374148212081	0.061	0.34	2.97332339291977e-54
Rundc3b	1.54911131334981e-58	-3.17151395379468	0.017	0.252	3.05748099915852e-54
Dcbld1	1.700593315964e-58	-1.51521382638597	0.062	0.333	3.35646102771814e-54
Armc8	2.10408055261595e-58	-2.51144505785915	0.025	0.268	4.1528237866981e-54
Tm9sf2	2.44239864848838e-58	-0.435516162013506	0.153	0.505	4.82056221252151e-54
Lnx2	2.76242772165104e-58	-2.08833083706628	0.039	0.293	5.45220359422265e-54
Ppia	2.90959746319882e-58	0.711149555919208	0.876	0.924	5.74267251311551e-54
Fnip2	3.07900899364422e-58	-2.460601187915	0.028	0.273	6.0770400507556e-54
Ctsb	3.33349575071837e-58	-0.728995684152502	0.203	0.583	6.57932056319284e-54
Npepps	3.70056856306572e-58	-2.35329006292631	0.025	0.269	7.30381217292282e-54
Kif13b	4.0105282662341e-58	-1.25889807124203	0.052	0.321	7.91557963906624e-54
Osmr	4.58265141724071e-58	-1.6908001409421	0.049	0.311	9.044779102208e-54
Ap3b1	4.66551702910843e-58	-0.960581306497348	0.076	0.366	9.20833096035131e-54
Afdn	4.87696978767213e-58	-0.609138262170377	0.401	0.815	9.62567526992849e-54
Btrc	5.17552464658074e-58	-2.45250948376772	0.019	0.256	1.02149329949564e-53
Senp6	5.56958345720433e-58	-0.724478001785374	0.134	0.463	1.09926868694842e-53
Ezh1	5.96216461447161e-58	-0.53530743948797	0.113	0.428	1.17675242995826e-53
Rpl17	6.11620663270713e-58	0.821627904295996	0.83	0.902	1.20715570309741e-53
Atp6ap2	6.77596722857141e-58	-1.40075728996901	0.048	0.313	1.33737265190314e-53
Rps9	7.34978883786756e-58	0.853335296378637	0.829	0.892	1.45062782292992e-53
Ralgapb	7.46890627557023e-58	-2.8621149388277	0.02	0.258	1.4741380316093e-53
Hspg2	8.54555817768342e-58	-0.478501171405307	0.339	0.753	1.68663681752938e-53
Bcl2	8.95283383611286e-58	-2.88529645161288	0.022	0.26	1.76702081423359e-53
Mcl1	9.18699491524624e-58	-0.477830192315859	0.236	0.644	1.81323718642215e-53
Tnfsf10	9.5128010188764e-58	-0.730181669846547	0.127	0.449	1.87754153709563e-53
Nfatc3	9.76117973162503e-58	-1.71438710973807	0.047	0.308	1.92656404363083e-53
Cep170	1.05252226042428e-57	-1.99241687527635	0.037	0.289	2.0773631853994e-53
Wasl	1.12355477030683e-57	-0.318214919066077	0.185	0.562	2.21756005015458e-53
Trak1	1.17401937661687e-57	-1.671217577606	0.042	0.299	2.31716204362871e-53
Slco3a1	1.59449670346757e-57	-1.9933486161272	0.047	0.305	3.14705814363393e-53
Rnf144a	1.62750963552077e-57	-0.815074650808385	0.115	0.428	3.21221576762735e-53
Pik3r3	1.77473814307009e-57	-1.97502756935732	0.036	0.284	3.50280067297744e-53
Cradd	1.88517942353095e-57	-3.06767059150839	0.019	0.254	3.72077862822303e-53
Zfp710	2.01667523179245e-57	-2.10270686264797	0.04	0.292	3.98031190498876e-53
Rnf38	2.20750169340947e-57	-2.40875392981155	0.027	0.268	4.35694609228228e-53
Ppp4r3a	2.24517138354754e-57	-1.62363754192857	0.045	0.305	4.43129475970777e-53
Fam13b	2.57538344853175e-57	-2.44852997071147	0.024	0.264	5.08303431236711e-53
Pcmtd2	2.89328000320326e-57	-1.450825083682	0.056	0.326	5.71046674232227e-53
Stat5b	3.54964055074044e-57	-2.44938255895935	0.024	0.264	7.0059255549964e-53
Gtf2i	3.63135627116954e-57	-0.791266326446037	0.105	0.414	7.16720787240733e-53
Nfix	3.63382265336191e-57	-1.4577778833544	0.06	0.328	7.1720757709404e-53
Atp2b1	3.99609397999642e-57	-0.350618682350608	0.206	0.585	7.88709068831894e-53
Heatr5a	4.30688577633957e-57	-2.4875928231328	0.023	0.262	8.50050045676142e-53
Jam3	4.48579179806205e-57	-0.87701164578682	0.089	0.383	8.85360727183508e-53
Creb3l2	4.52947558709468e-57	-1.93957334531749	0.035	0.283	8.93982596624877e-53
Pparg	4.7145450143472e-57	-0.668272964578562	0.21	0.571	9.30509749481707e-53
Ski	5.13810895958986e-57	-0.90954614381274	0.091	0.388	1.01410856535425e-52
Crk	5.54474996241265e-57	-0.640385667658253	0.118	0.439	1.09436730008138e-52
Khdrbs1	5.7159040694035e-57	-0.277747322450418	0.125	0.458	1.12814798617817e-52
Dctn4	6.29574823863289e-57	-0.636806946905951	0.12	0.442	1.24259182985897e-52
Taok1	7.24349091680689e-57	-0.3665828169808	0.187	0.558	1.42964780225018e-52
Xbp1	7.6173838859035e-57	-0.56976560975332	0.127	0.453	1.50344305756077e-52
Stag2	7.97357367421664e-57	-0.388798793712836	0.166	0.522	1.57374423608014e-52
Xpr1	8.04593481036029e-57	-1.83805518070712	0.038	0.286	1.58802615352081e-52
Srsf1	8.09924877004697e-57	-1.02239016334417	0.074	0.359	1.59854872974417e-52
Gigyf2	8.27851779857899e-57	-0.943127779707088	0.07	0.349	1.63393105790554e-52
Atp2a2	9.4507644758849e-57	-1.39968078612735	0.081	0.363	1.8652973846054e-52
Tmem140	9.87313674218212e-57	-0.281502636307165	0.247	0.655	1.94866099880448e-52
Clasp1	9.91273462303663e-57	-1.88470497361658	0.034	0.279	1.95647643254874e-52
Rab1a	9.96590029061296e-57	-0.421622951992776	0.186	0.558	1.96696974035828e-52
Ndfip2	1.10835967085685e-56	-0.282174936561818	0.138	0.475	2.18756948237016e-52
Zfp800	1.17933672472673e-56	-1.75068928705365	0.037	0.286	2.32765689359315e-52
Ntf3	1.3107993183223e-56	-1.3431937995246	0.065	0.338	2.58712461457273e-52
Cdkn1b	1.37010764322246e-56	-0.588122601676627	0.112	0.427	2.70418145542818e-52
Stx5a	1.45229795296547e-56	-1.88905216089968	0.037	0.285	2.86640046976794e-52
Ddx3y	1.56397280153921e-56	-0.738195030263625	0.09	0.385	3.08681311839795e-52
Ctsz	1.67004700644124e-56	-0.699992598071665	0.14	0.47	3.29617177661307e-52
Uba52	1.85439486654097e-56	1.27780177897601	0.718	0.809	3.66001914809191e-52
Tcf25	1.94707905851893e-56	-0.320993296254519	0.215	0.615	3.84294993779881e-52
Parva	2.15708755203092e-56	-1.11173716465822	0.077	0.361	4.25744370144342e-52
Itga6	2.31105998826153e-56	-0.600860189386773	0.322	0.72	4.56133909883179e-52
Dnm2	2.36503257450503e-56	-0.593308012614977	0.154	0.497	4.66786479230058e-52
Vezf1	2.98387702288835e-56	-0.205532505919828	0.142	0.484	5.88927808007473e-52
Tjp2	3.14940534770014e-56	-1.21307322887723	0.08	0.359	6.21598133475577e-52
Slc43a3	3.16761660691758e-56	-0.385731251858122	0.256	0.649	6.25192489707322e-52
Erc1	3.18074451616151e-56	-0.864878265231545	0.073	0.354	6.27783545154797e-52
Ppp1r10	3.29792416552131e-56	-1.36922731561036	0.048	0.305	6.50911292548941e-52
Acvr2a	4.16586109510507e-56	-1.37583316791182	0.063	0.331	8.22216004340888e-52
Atl3	4.67326809674982e-56	-1.3614182819741	0.062	0.33	9.22362924255513e-52
Prr14l	4.71665994758236e-56	-2.72486608108937	0.023	0.258	9.30927173854331e-52
Btbd1	4.7562690586546e-56	-0.86029715852295	0.083	0.372	9.38744824106658e-52
Rab8b	5.69027490737227e-56	-1.46317052459043	0.048	0.304	1.12308955846806e-51
Eif4a2	5.79743926436445e-56	-0.424721272149586	0.179	0.547	1.14424058760761e-51
Sos1	6.59386473526377e-56	-1.59401480390099	0.042	0.293	1.30143108279901e-51
Pcm1	7.18507820681966e-56	-0.339435736788964	0.162	0.514	1.41811888568e-51
Epha4	7.29236520667059e-56	-1.6548578928006	0.053	0.311	1.43929412084057e-51
Atxn2	7.35416456391564e-56	-1.8251808836358	0.035	0.279	1.45149145998003e-51
Trip11	7.94740725508017e-56	-0.588802848557924	0.11	0.418	1.56857976993517e-51
Mark2	8.47343838593995e-56	-1.01242179129668	0.051	0.312	1.67240253423297e-51
Tmem208	8.9256061755602e-56	-0.630290312547651	0.092	0.389	1.76164689087032e-51
Snx9	9.18404737254562e-56	-0.847740608993119	0.083	0.37	1.81265542991933e-51
Sbno1	9.23896213962409e-56	-0.564986789291626	0.101	0.403	1.82349395749761e-51
Ddx50	1.04458007922302e-55	-0.451416537260255	0.139	0.469	2.06168770236248e-51
Srcap	1.15020218294173e-55	-1.67727365184103	0.04	0.288	2.27015404847209e-51
Dusp16	1.24468864033753e-55	-2.62278568976813	0.029	0.265	2.45664196943419e-51
Ifitm2	1.31617716737451e-55	0.791457492491628	0.83	0.901	2.59773887524706e-51
Klf6	1.32560893781856e-55	-0.412798463490555	0.319	0.742	2.61635436057249e-51
Cspp1	1.36200324964628e-55	-1.88274443362406	0.037	0.281	2.68818581382687e-51
Zfx	1.3967320933501e-55	-1.56471270367625	0.045	0.297	2.75673013264508e-51
Usp47	1.40540067120952e-55	-1.18468720067211	0.061	0.329	2.77383930476622e-51
Elk3	1.56711464092747e-55	-0.537967574899245	0.389	0.811	3.09301416679854e-51
Copb1	1.58138214112265e-55	-0.514293618067698	0.107	0.418	3.12117393193377e-51
Tbc1d22a	1.61074335896595e-55	-2.07629936328384	0.038	0.283	3.17912416759109e-51
Flna	1.70969644930063e-55	-1.85265077458595	0.046	0.298	3.37442788198465e-51
Klf9	1.9387250915075e-55	-0.37940225597558	0.301	0.717	3.82646171310835e-51
Arhgef15	2.04808093893987e-55	-0.495430851328009	0.22	0.595	4.04229734918562e-51
Kcmf1	2.63746357026387e-55	-0.363334887237974	0.141	0.472	5.2055618486298e-51
Abcg2	3.25991248493807e-55	-0.212432810229743	0.234	0.623	6.43408927152226e-51
Stxbp3	3.79307411003759e-55	-0.880698876539135	0.078	0.361	7.4863903709812e-51
Arhgap23	4.08060002934811e-55	-1.41318474535358	0.049	0.303	8.05388027792436e-51
Synj1	4.34981135133239e-55	-2.13040882553481	0.037	0.28	8.58522266412474e-51
Nbr1	4.42381341942043e-55	-0.741864490730397	0.084	0.371	8.73128054591011e-51
Gps2	4.52801031673346e-55	-0.451160693507901	0.134	0.459	8.93693396213682e-51
Siah1a	5.21564490529116e-55	-0.537964274400253	0.089	0.381	1.02941183495732e-50
Zfyve9	5.65092651258264e-55	-0.78260368163837	0.085	0.369	1.11532336578843e-50
Uimc1	5.65212791454746e-55	-1.30165385414404	0.05	0.307	1.11556048649423e-50
Ppp6c	6.17758520601766e-55	-1.24102590012868	0.057	0.32	1.21926999211171e-50
Xrn2	6.21420212941412e-55	-0.444569931006856	0.112	0.42	1.22649707428246e-50
Arhgef1	6.26224758355481e-55	-0.579784901030236	0.107	0.413	1.23597980556621e-50
Sltm	6.89080000319037e-55	-0.28174889283478	0.107	0.413	1.36003719662968e-50
Akap8	7.03482360578059e-55	-1.64333111005216	0.043	0.291	1.38846313507292e-50
Comt	8.97542252750364e-55	-0.725559316508826	0.093	0.386	1.77147914425339e-50
Zc2hc1a	1.05019423265806e-54	-2.02014413158549	0.027	0.26	2.07276835699721e-50
Atf2	1.09708785357753e-54	-0.890573845947091	0.074	0.35	2.16532229660598e-50
Ptpn9	1.18503754573388e-54	-2.78974520119696	0.022	0.25	2.33890860401496e-50
Nfx1	1.20093543486339e-54	-1.43312752048022	0.054	0.312	2.37028626778987e-50
Acer2	1.33568987744938e-54	-2.46319944042755	0.032	0.267	2.63625111112184e-50
Sp1	1.4109346657903e-54	-0.636337543600413	0.083	0.367	2.78476174987032e-50
Tcf20	1.60411462145758e-54	-2.52192902651218	0.028	0.26	3.16604102837083e-50
Chd7	1.71807369354566e-54	-2.09944773136854	0.043	0.287	3.39096204895107e-50
Brd9	1.9096236787967e-54	-0.320077958225164	0.098	0.398	3.76902425484105e-50
Tbk1	2.08522781643626e-54	-1.10270364096409	0.07	0.342	4.11561414130025e-50
Frs2	2.22188925630004e-54	-2.32159855650049	0.023	0.253	4.3853428251594e-50
Cept1	2.26232231036956e-54	-0.833878568688254	0.111	0.416	4.4651455439764e-50
Qrich1	2.48794131489772e-54	-1.75851997203401	0.039	0.282	4.91044977321362e-50
Cpeb4	3.33007830348096e-54	-1.2932341197133	0.048	0.3	6.57257554758036e-50
St3gal4	3.71009104549191e-54	-2.05297994036925	0.04	0.282	7.32260669648739e-50
Ankfy1	3.98177001061373e-54	-1.84646370153883	0.036	0.276	7.85881946994831e-50
Sppl2a	4.08567212463035e-54	-0.20787034774928	0.216	0.6	8.06389107238293e-50
Pip4k2a	4.52087590157522e-54	-2.37759180836197	0.024	0.253	8.92285276693901e-50
Marf1	5.25797428709831e-54	-0.503852754487461	0.123	0.438	1.03776638504459e-49
Atp2c1	5.40504152451438e-54	-0.655308193011097	0.078	0.357	1.0667930456934e-49
Exoc6	6.15725480129171e-54	-0.565656557867065	0.151	0.474	1.21525738013095e-49
Rasgrp3	7.0560079691481e-54	-0.401990374082672	0.279	0.673	1.39264429287076e-49
Runx1t1	7.18823501660348e-54	-1.15807961938939	0.063	0.324	1.41874194522703e-49
Prrc2b	7.7189189966416e-54	-0.539062298060052	0.124	0.439	1.52348304236715e-49
Atp6v0a1	7.75109481474401e-54	-2.07560349462259	0.031	0.265	1.52983358358603e-49
Ggta1	7.98847020866362e-54	-0.443674568198229	0.142	0.467	1.57668436508394e-49
Prdm2	8.19897895976982e-54	-0.773770767357048	0.087	0.371	1.61823247728977e-49
Rcor1	8.35613848475705e-54	-1.86941495023667	0.036	0.274	1.6492510527365e-49
Pcdh17	8.65413554117297e-54	-0.979775517950488	0.106	0.393	1.70806673176131e-49
Pkd1	9.33138325557228e-54	-2.05941564253915	0.032	0.266	1.8417351131523e-49
Rgs3	9.81331958054248e-54	-0.700582107914837	0.127	0.437	1.93685488561167e-49
Etnk1	1.08663754917003e-53	-0.786102917318091	0.082	0.361	2.14469653079689e-49
Safb	1.11841680412816e-53	-0.766931727571875	0.08	0.357	2.20741924630776e-49
Smarca5	1.19156645625818e-53	-0.227212076806577	0.148	0.484	2.35179471471677e-49
Aftph	1.2100698728415e-53	-1.75915170604971	0.046	0.292	2.38831490802727e-49
Rpsa	1.23657546003193e-53	0.88892450627042	0.803	0.876	2.44062898546502e-49
Ino80	1.2432836407461e-53	-1.66043584888922	0.037	0.276	2.45386892174058e-49
Zfp609	1.30683270361704e-53	-2.03515427886856	0.036	0.273	2.57929570712896e-49
Phf12	1.53991252807978e-53	-1.91696650026057	0.036	0.273	3.03932535667107e-49
Spen	1.58632641736715e-53	-1.09065097226693	0.048	0.298	3.13093244995754e-49
Ccar1	1.64696367724366e-53	-0.724235694204392	0.09	0.374	3.25061220977581e-49
Rsf1	1.70482493710107e-53	-0.71821969145523	0.084	0.362	3.36481297835638e-49
Ablim3	1.77390255867842e-53	-0.619398217035079	0.337	0.718	3.5011514800636e-49
Wapl	1.88053142283755e-53	-0.237577106814613	0.186	0.542	3.71160486925447e-49
Pik3r1	2.00570405955017e-53	-1.38347220322021	0.052	0.303	3.95865810233418e-49
Gm26532	2.02829102076438e-53	-2.46333854488637	0.027	0.254	4.00323798768266e-49
Irf2bpl	2.2430518798404e-53	-0.414977154559789	0.123	0.437	4.42711149524099e-49
Fat4	2.35207023313869e-53	-1.63453200912161	0.044	0.287	4.64228101914583e-49
Ylpm1	2.36355992761493e-53	-1.51602304962006	0.039	0.279	4.66495822913359e-49
Fam133b	2.58027395160618e-53	-0.664483420372137	0.07	0.338	5.09268669828511e-49
Ppp2r3a	2.58037819960368e-53	-2.09474000919259	0.033	0.265	5.09289245255778e-49
Prpf6	2.60642114789937e-53	-1.08642559591667	0.061	0.321	5.14429341960898e-49
Nae1	2.74182774911551e-53	-1.08396450426069	0.063	0.325	5.41154542842928e-49
Cyth3	3.02239904689003e-53	-0.623074935176101	0.117	0.418	5.96530899884685e-49
Eif2s3y	3.19902832733237e-53	-1.84855669316497	0.033	0.266	6.3139222096559e-49
Stim1	3.28790028550668e-53	-1.12988838552602	0.06	0.32	6.48932879350453e-49
Ss18	3.45130540650467e-53	-1.54691558788652	0.058	0.312	6.81184148081826e-49
Cald1	3.7002033432735e-53	-0.425873126280879	0.326	0.738	7.30309133861891e-49
R3hcc1l	3.76174969846557e-53	-1.8885150088368	0.027	0.256	7.4245653798615e-49
Raf1	3.90049094812492e-53	-1.08090505544348	0.069	0.337	7.69839898431416e-49
Vps13a	3.96869974301671e-53	-1.21457108162906	0.048	0.296	7.83302268279208e-49
Mfhas1	4.08069991290675e-53	-0.94342642501559	0.084	0.36	8.05407741810406e-49
Itfg1	5.08502562886025e-53	-1.75901153617044	0.036	0.272	1.00363150836815e-48
Pik3ca	6.16152060843585e-53	-1.03099995236555	0.081	0.355	1.21609932248698e-48
Kpna3	6.16564064760199e-53	-2.04040642024159	0.028	0.256	1.2169124946172e-48
Yipf4	6.28928379855811e-53	-0.559019168219842	0.134	0.452	1.24131594332141e-48
Rlim	6.60555887399009e-53	-2.39957629849416	0.032	0.262	1.30373915495942e-48
Erbin	6.61106837143523e-53	-0.585338004556354	0.138	0.459	1.30482656447017e-48
Zbtb38	6.70862216528454e-53	-0.517489173813057	0.08	0.357	1.32408075676221e-48
Bag3	7.44263978225355e-53	-1.60671026344963	0.044	0.287	1.46895381382338e-48
Smarca2	7.56800861825998e-53	-0.654953166540917	0.121	0.427	1.49369786098597e-48
Srpk2	7.65457582842889e-53	-0.812551758156529	0.068	0.334	1.51078363125701e-48
Tcn2	7.70739558145244e-53	-0.657761951970637	0.083	0.361	1.52120866591127e-48
Ccdc88a	7.8803993724927e-53	-0.802476904421124	0.064	0.323	1.55535442414888e-48
2006-03-01	8.49735836037825e-53	-1.04713438874087	0.059	0.316	1.67712361958785e-48
Appbp2	9.03915016322048e-53	-1.45057741295275	0.039	0.278	1.78405706771483e-48
Washc4	9.09582635838171e-53	-2.02121913894535	0.038	0.273	1.7952432483538e-48
Desi2	9.63957225411488e-53	-1.54175884486672	0.043	0.283	1.90256237579465e-48
Il15	9.70893095759253e-53	-2.25310321871415	0.03	0.259	1.91625170310004e-48
Hpcal1	1.03661417780623e-52	-0.414575235386851	0.183	0.535	2.04596540273616e-48
Hnrnpr	1.06092675369842e-52	-0.307426101179409	0.144	0.47	2.09395113377457e-48
Prkacb	1.09058495061839e-52	-1.09110904606877	0.068	0.333	2.15248751703551e-48
Cux1	1.11562504389297e-52	-0.661655426950049	0.106	0.4	2.20190914913155e-48
Frmd4a	1.11986754420623e-52	-1.86821375869012	0.046	0.289	2.21028257199984e-48
Ppp2ca	1.40723766936179e-52	-0.19660778057348	0.153	0.495	2.77746498801937e-48
Tacc1	1.43820169755549e-52	-0.181444812006634	0.282	0.701	2.83857869046528e-48
Phf20	1.44233233254643e-52	-0.699819935619018	0.082	0.356	2.84673132474689e-48
Scaf11	1.44488713511005e-52	-0.227517127520157	0.162	0.5	2.8517737385667e-48
Kdm1a	1.63980801122382e-52	-0.49357065032691	0.09	0.373	3.23648907175245e-48
Psmc6	1.95283447333874e-52	-0.175932931115553	0.179	0.534	3.85430940002867e-48
Cltc	1.97975875771417e-52	-0.306220835248378	0.208	0.58	3.90744986010046e-48
Ube2w	2.05619792246821e-52	-1.43228401423437	0.054	0.304	4.05831783957551e-48
Tor1aip2	2.21003502012809e-52	-1.06417567494893	0.058	0.312	4.36194611922681e-48
Rspry1	2.23572236404739e-52	-2.10610701592292	0.028	0.254	4.41264522992032e-48
Prpf40a	2.25430947238525e-52	-0.412542684764875	0.149	0.475	4.44933060564678e-48
Snx13	2.43137706194375e-52	-1.30008475705545	0.056	0.309	4.79880890715837e-48
Kat6b	2.55592674965852e-52	-1.91754834390202	0.037	0.271	5.04463262580102e-48
Zfp704	2.64323677569056e-52	-1.48572892409164	0.044	0.284	5.21695642418046e-48
Cast	2.69712513533124e-52	-0.106417861642052	0.215	0.596	5.32331587960327e-48
Smg7	2.73313939204739e-52	-1.51724872271031	0.055	0.304	5.39439721808394e-48
Cyfip1	2.89878320289876e-52	-0.408053321592156	0.209	0.577	5.72132840756127e-48
Tut7	3.34343341256459e-52	-0.411832448727649	0.174	0.511	6.59893452637874e-48
Atp5j	3.56036668016827e-52	0.965578633883287	0.766	0.86	7.02709571664811e-48
Trpc4ap	3.60840192979747e-52	-1.44132295543316	0.055	0.304	7.12190288884127e-48
Emc3	3.94101042562332e-52	-0.273957701442522	0.115	0.42	7.77837227705276e-48
Ctso	4.19940344800504e-52	-1.04969563426418	0.064	0.324	8.28836258532754e-48
Hnrnpl	4.87655664621802e-52	-0.407365419483005	0.169	0.513	9.62485985264051e-48
Itm2c	5.12916976570542e-52	-0.436278435307823	0.129	0.442	1.01234423665728e-47
Tnks	7.96221719330779e-52	-2.01366905894748	0.033	0.262	1.57150280744316e-47
Exoc5	8.50750073691213e-52	-0.846989047133	0.087	0.36	1.67912542044435e-47
Map2k4	8.60206337659424e-52	-1.70936417071898	0.042	0.28	1.69778924863841e-47
Stk10	9.84571525878555e-52	-0.827618082042094	0.06	0.315	1.9432488206265e-47
Mtrex	1.08251512323033e-51	-1.27051625040934	0.043	0.282	2.1365600987197e-47
Vps54	1.21595315825985e-51	-1.09262789474197	0.061	0.315	2.39992674845747e-47
Emc7	1.22096155347185e-51	-0.38010118425099	0.179	0.531	2.40981181808739e-47
Rab3gap1	1.33153773050866e-51	-1.38074464625684	0.05	0.295	2.62805601870494e-47
Cul3	1.38054162455616e-51	-0.231144898300091	0.16	0.498	2.72477500438649e-47
Crebrf	1.38835045886433e-51	-0.14280567784475	0.141	0.461	2.74018730066053e-47
Sf3b6	1.4064369773967e-51	-0.259398068361585	0.133	0.451	2.77588466228786e-47
Rprd2	1.51928060345731e-51	-1.65542369665211	0.04	0.275	2.9986041270437e-47
Rab31	1.59692143333225e-51	-2.19791929831555	0.029	0.253	3.15184383296786e-47
Tmem165	1.6729052488391e-51	-0.402501138527441	0.112	0.412	3.30181308963373e-47
Schip1	1.82924472657494e-51	-1.13932101179537	0.087	0.358	3.61038031684096e-47
Chd8	2.01890250737672e-51	-1.09216888214781	0.069	0.329	3.98470787880944e-47
Klhdc10	2.24015767510083e-51	-1.92641662326799	0.036	0.266	4.4213992033465e-47
Nck1	2.29677120471689e-51	-0.326677145263752	0.352	0.776	4.53313732674972e-47
Zfp445	2.47763470849031e-51	-1.32581230561111	0.037	0.268	4.89010762414732e-47
4833420G17Rik	2.76620851175853e-51	-1.64099536228042	0.04	0.275	5.45966573965781e-47
Galnt1	3.28403816095059e-51	-0.356560964843142	0.133	0.445	6.48170611826817e-47
Nxpe2	3.63578383942966e-51	-1.80674961655798	0.034	0.261	7.17594656388232e-47
Nova2	3.79920880610532e-51	-0.899992796735333	0.083	0.354	7.49849842061008e-47
Cpne1	4.13852886401608e-51	-1.02246177517069	0.064	0.32	8.16821441890854e-47
Wdr82	4.24469809707291e-51	-1.61135049778029	0.038	0.27	8.3777606341928e-47
Nemf	4.37961572954848e-51	-0.696828162973526	0.074	0.338	8.64404756540984e-47
Nos3	5.59457324825692e-51	-0.950220371089907	0.105	0.388	1.10420092200847e-46
Cecr2	6.00890369598326e-51	-1.71885822053005	0.04	0.272	1.18597732247622e-46
Tbc1d1	6.11116209865683e-51	-1.59889044018363	0.045	0.281	1.2061600634119e-46
Slc26a10	7.94182677614318e-51	-0.7873231273203	0.149	0.449	1.56747835080738e-46
Hnrnpc	1.10190259235947e-50	-0.190781552426937	0.203	0.575	2.17482514653989e-46
Grn	1.17047155076526e-50	-0.551853601276135	0.148	0.466	2.3101596997454e-46
Nedd4	1.37126521668248e-50	-0.373156422548071	0.355	0.761	2.70646615816621e-46
Mesd	1.38536095210297e-50	-0.272309502427745	0.12	0.421	2.73428691116562e-46
Chd1	1.45128557810162e-50	-0.366580501153981	0.11	0.404	2.86440234549916e-46
Taok2	1.49418355144361e-50	-1.00397107543748	0.071	0.33	2.94907007548425e-46
Daam1	1.51494156910789e-50	-1.25614878968428	0.056	0.301	2.99004017494823e-46
Dhrs7	1.52509012607035e-50	-0.176486696823578	0.128	0.437	3.01007038182506e-46
Ppp2r5e	1.56183137295722e-50	-0.824378250286692	0.083	0.351	3.08258658080566e-46
Lasp1	1.64503199741294e-50	-0.494192919761907	0.105	0.396	3.24679965329392e-46
Dusp1	1.71277452985777e-50	-0.401975763346554	0.247	0.616	3.38050308958028e-46
Sec11a	1.71985531474342e-50	-0.454695644579888	0.107	0.397	3.3944784347091e-46
Trp53	1.72673124120887e-50	-0.91149440468339	0.076	0.338	3.40804945077395e-46
Caml	1.83798234332122e-50	-1.55309861186122	0.036	0.264	3.62762575101309e-46
Slf2	1.84426995341517e-50	-1.83020045122323	0.035	0.261	3.64003560705552e-46
Dennd3	1.99289237382233e-50	-1.21961387438507	0.057	0.302	3.93337167821313e-46
Rnf115	2.1869344867986e-50	-0.562191753225549	0.097	0.379	4.3163525965944e-46
Samhd1	2.47977631665035e-50	-0.544590207695798	0.122	0.42	4.89433451617281e-46
Rhot1	2.78983019754707e-50	-1.55728262624727	0.04	0.27	5.50628786089865e-46
Mib1	3.03023493800463e-50	-0.533076682981552	0.098	0.378	5.98077469713974e-46
Nck2	3.18403961852369e-50	-0.794010525526853	0.078	0.342	6.2843389950802e-46
Atp2b4	3.22309968231366e-50	-1.02831965842806	0.075	0.334	6.36143184298247e-46
Rnf220	3.26290001079399e-50	-1.27758556083307	0.073	0.329	6.43998575130409e-46
Ier5	3.40734296876749e-50	-0.498816480045239	0.123	0.423	6.7250728174564e-46
Mia2	3.41106476622176e-50	-0.388356023130529	0.105	0.391	6.73241852909189e-46
Col4a3bp	3.47518552025253e-50	-0.529350513532186	0.116	0.409	6.85897366132241e-46
Nfe2l2	3.64485569650843e-50	-0.270904434181373	0.236	0.621	7.19385168819869e-46
Trim25	3.64685364747283e-50	-0.562481885821075	0.129	0.43	7.19779504401712e-46
Usp14	4.63434544504343e-50	-1.03429232205319	0.044	0.279	9.14680760488222e-46
Dcaf8	4.63741782655159e-50	-0.648958411981512	0.092	0.368	9.15287156426487e-46
Rpl24	4.81863911353441e-50	0.869202972886176	0.805	0.901	9.51054801838287e-46
Nrd1	4.89750253602409e-50	-0.376299078814338	0.124	0.424	9.66620075535075e-46
Parp4	6.43863461357238e-50	-0.815437408601609	0.065	0.317	1.27079331368078e-45
Pbrm1	7.26215942202147e-50	-0.278485139076631	0.196	0.545	1.43333240512438e-45
Irf1	7.29255484170769e-50	-0.35015582053586	0.16	0.485	1.43933154910785e-45
Arf4	7.45857509274013e-50	-0.223797894553926	0.208	0.576	1.47209896605412e-45
Mnat1	8.25381002849135e-50	-1.43702666744168	0.042	0.272	1.62905448532334e-45
Scfd1	9.36642380397137e-50	-0.972300324177477	0.051	0.29	1.84865106618983e-45
Mgat2	9.47180735897958e-50	-0.433701696597436	0.095	0.372	1.8694506184418e-45
Trim30a	1.09845416834537e-49	-0.37340595619725	0.13	0.431	2.16801899206325e-45
Sec63	1.1822660749112e-49	-0.255739027108561	0.146	0.463	2.33343855205224e-45
Hes1	1.20732665614359e-49	-0.551556374655557	0.154	0.459	2.38290062123061e-45
Wnk1	1.27267254783141e-49	-0.189979226877762	0.312	0.729	2.51187380765486e-45
Bdp1	1.31897076406751e-49	-0.78605312313112	0.068	0.321	2.60325259704004e-45
Cebpd	1.4278332906208e-49	-1.42691366012167	0.073	0.324	2.81811456569826e-45
P4hb	1.46570601171021e-49	-0.382123390549416	0.139	0.451	2.89286395531244e-45
Srsf6	1.58687092207222e-49	-1.7628123958841	0.043	0.273	3.13200713889394e-45
Cab39l	1.61351688439778e-49	-0.820950369142805	0.061	0.308	3.1845982747359e-45
Nostrin	1.69150475269004e-49	-0.643530241490529	0.13	0.424	3.33852293038433e-45
Camta1	1.7940052293526e-49	-1.2206663513462	0.061	0.307	3.54082812117322e-45
Pde8a	1.92020975482715e-49	-0.853193456232196	0.082	0.343	3.78991799310235e-45
Zfp36l2	2.25171178294939e-49	-0.386733709743336	0.14	0.449	4.44420354600721e-45
Glud1	2.41726517650917e-49	-0.324920425508053	0.182	0.527	4.77095627887614e-45
Numa1	2.68563221288093e-49	-0.827536804017314	0.089	0.357	5.3006322985631e-45
Tor1aip1	2.79182446287466e-49	-0.357592913815146	0.175	0.514	5.51022394237572e-45
Chordc1	2.79722329680447e-49	-0.782399740840549	0.06	0.307	5.52087962090299e-45
Rpl13a	2.85523354301455e-49	0.878506026687385	0.776	0.886	5.63537444384781e-45
Rps2	3.58058127464913e-49	0.775271173763241	0.808	0.887	7.06699326177499e-45
Jak2	3.61650938912385e-49	-1.19657543191588	0.046	0.278	7.13790458131373e-45
Gng11	3.86063620054923e-49	0.702748625289563	0.869	0.881	7.61973766902401e-45
Myo1b	4.65926770578034e-49	-0.43512592299666	0.192	0.528	9.19599667089866e-45
Mapkap1	4.82643952488919e-49	-0.539659136980361	0.087	0.354	9.52594369027379e-45
Syncrip	5.23020636614965e-49	-0.613236228706225	0.106	0.388	1.03228583048696e-44
Ubxn4	5.26531399856737e-49	-0.11964438705225	0.159	0.486	1.03921502389724e-44
Pdxdc1	5.32885193062895e-49	-1.68117103144199	0.036	0.258	1.05175550554824e-44
Ackr3	5.60238447301397e-49	-1.22350370457314	0.068	0.315	1.10574262343877e-44
Mcmbp	5.92077415905475e-49	-0.776989093386249	0.082	0.343	1.16858319577264e-44
Scarb1	6.26328503420899e-49	-0.635988049098588	0.11	0.389	1.23618456720183e-44
Tent2	6.7162468281001e-49	-1.62817276479539	0.048	0.28	1.32558563646212e-44
Cers5	6.71993180489172e-49	-0.425035092862017	0.086	0.354	1.32631294033148e-44
Timm23	7.0821823711327e-49	-0.862475795703844	0.078	0.34	1.39781033459046e-44
Atp8b1	7.62455215692449e-49	-1.71020609221146	0.035	0.255	1.50485785921219e-44
Tns2	7.74325493292046e-49	-0.784679125363138	0.086	0.352	1.52828622611051e-44
Frg1	7.78401125880262e-49	-0.206213713583736	0.13	0.435	1.53633030214987e-44
Tmed7	8.59760610261608e-49	-0.731977614085526	0.075	0.333	1.69690951647334e-44
Junb	9.75145327506805e-49	-2.33663648104322	0.044	0.268	1.92464433290018e-44
Dhx15	1.1546452801177e-48	-0.273901802654029	0.143	0.454	2.27892338936831e-44
Tmco1	1.18059057314917e-48	-0.163110794572763	0.25	0.641	2.33013161422452e-44
Dync1h1	1.18775517434453e-48	-0.210203061305658	0.188	0.533	2.34427238760381e-44
Ociad1	1.19985531677507e-48	-0.25249634503999	0.124	0.426	2.36815443871895e-44
Arhgap21	1.25738728507091e-48	-1.75341546066523	0.036	0.258	2.48170528454446e-44
Acot9	1.29715414154799e-48	-0.761984098559048	0.068	0.32	2.56019312917328e-44
Fam120a	1.30356260639454e-48	-0.753663853469357	0.101	0.38	2.5728415162409e-44
Stk24	1.30975185852564e-48	-1.52634247346785	0.043	0.272	2.58505724317206e-44
Ifngr1	1.6485122300937e-48	-0.209815479729271	0.311	0.742	3.25366858853593e-44
Tsc22d3	1.67076556189768e-48	-0.478902728349187	0.133	0.432	3.29758998951745e-44
Iqsec1	1.68374123667331e-48	-1.45581280735336	0.041	0.266	3.32320007882212e-44
Eml4	1.9741254879835e-48	-1.06420892919172	0.049	0.282	3.89633147563304e-44
Zc3hav1	2.06537728614803e-48	-0.423607810385908	0.122	0.414	4.07643514967037e-44
Cd164	2.12635941118565e-48	-0.881404423210071	0.08	0.339	4.19679556985711e-44
Snx2	2.14472014398526e-48	-0.371235792047023	0.115	0.406	4.23303414818371e-44
Snx6	2.27337522581373e-48	-0.150343472772984	0.127	0.429	4.48696068318857e-44
Myl12a	2.36246337165783e-48	0.985582556769813	0.751	0.86	4.66279395664105e-44
Tmem243	2.64711801307681e-48	-0.763198244561007	0.085	0.346	5.22461682240969e-44
Fip1l1	2.66186099943813e-48	-0.407685536221099	0.1	0.377	5.25371505459104e-44
Baz2a	2.73800430974788e-48	-1.38664957363514	0.043	0.27	5.40399910614939e-44
Fas	2.78899606391367e-48	-0.25135858409569	0.148	0.458	5.50464153134642e-44
Grina	3.46247835950033e-48	-1.32565846007689	0.052	0.286	6.8338935381458e-44
Snx4	3.68427275469616e-48	-1.59877914126856	0.039	0.262	7.27164913594381e-44
Wrn	3.7585771372196e-48	-1.25564214967512	0.048	0.278	7.41830369573033e-44
Manf	4.08600063935788e-48	-0.403611447219805	0.147	0.461	8.06453946190064e-44
Thsd1	4.30329281493107e-48	-1.09089132363821	0.069	0.315	8.49340902882944e-44
BC005561	4.33940709476528e-48	-1.38530790426035	0.039	0.261	8.56468778293824e-44
Klhl9	4.52197277577528e-48	-0.960751855503441	0.059	0.3	8.92501766754766e-44
Wls	4.54420279513428e-48	-1.81348285065299	0.034	0.251	8.96889305675654e-44
Ostc	4.74210851838198e-48	-0.233528308252606	0.131	0.438	9.35949958273051e-44
Arhgef12	5.0110556667671e-48	-0.342504525284086	0.34	0.766	9.89032056949823e-44
Kdm7a	5.48877880359133e-48	-0.661603700810603	0.08	0.337	1.08332027246482e-43
Sf3b3	5.63580562525841e-48	-1.15396915983929	0.055	0.29	1.11233895625725e-43
Adam17	6.17862531050675e-48	-0.79822213883935	0.068	0.317	1.21947527753472e-43
Cdc42bpb	6.31118890283221e-48	-0.337279301467848	0.136	0.437	1.24563935375199e-43
Ly6c1	6.42400648926595e-48	0.681958103808364	0.941	0.841	1.26790616078642e-43
Wdr70	6.42908196107166e-48	-1.51910944042647	0.036	0.255	1.26890790665671e-43
Vmp1	6.55953925408334e-48	-1.01287977958792	0.071	0.322	1.29465626257843e-43
Osbpl9	6.60450205344245e-48	-0.262513763999508	0.263	0.65	1.30353057028794e-43
Rab5a	6.65426551907423e-48	-0.22674920412511	0.125	0.421	1.31335238549968e-43
Coro2b	6.79474418176607e-48	-1.41641676311651	0.045	0.27	1.34107865915517e-43
Orc4	8.41796815825788e-48	-1.59275202058539	0.037	0.257	1.66145437539536e-43
Hsd17b11	9.36780082433027e-48	-0.495720419305465	0.099	0.371	1.84892284869807e-43
Cbfb	1.16230401231725e-47	-1.36967159272211	0.058	0.294	2.29403942911056e-43
Ddx58	1.22774910115254e-47	-0.741591534157495	0.074	0.327	2.42320840094478e-43
Rnf14	1.30476604133227e-47	-0.736960211534077	0.065	0.311	2.57521673577751e-43
Larp4	1.31370415849777e-47	-0.879378694196708	0.064	0.308	2.59285789762706e-43
Pdpk1	1.44903582789851e-47	-1.23609142091548	0.042	0.267	2.8599620135233e-43
Cemip2	1.80000859045632e-47	-1.97197762166479	0.036	0.252	3.55267695498363e-43
Sel1l	1.87788760429177e-47	-1.22779059003875	0.057	0.293	3.70638676459068e-43
Mef2d	2.24974465232356e-47	-0.882532297083277	0.071	0.319	4.44032102029102e-43
Cdc40	2.34386176045088e-47	-0.574594260541353	0.072	0.324	4.62607995660191e-43
Arid5b	2.35793345065017e-47	-0.207027541928109	0.334	0.738	4.65385325154823e-43
Actr3	2.42785411210112e-47	-0.308027192076708	0.211	0.566	4.79185566105399e-43
Cdc42ep3	2.53064423343526e-47	-0.244613090277492	0.171	0.494	4.99473252353116e-43
Hp1bp3	2.64950977406361e-47	-0.350950336829825	0.153	0.466	5.22933744106935e-43
Gcc2	2.91215580789986e-47	-0.224021582667696	0.108	0.385	5.74772191805196e-43
Vps13c	2.98735919262512e-47	-0.24949491551669	0.095	0.363	5.8961508384842e-43
Slc44a1	3.08792486413489e-47	-0.66285629748384	0.099	0.369	6.09463730434304e-43
Man1a2	3.32286852497963e-47	-0.366987748880832	0.105	0.381	6.55834560775229e-43
Ergic1	3.75362799223997e-47	-1.54037314042861	0.04	0.259	7.40853556828402e-43
Rassf9	4.08836155859773e-47	-0.457680075018402	0.236	0.58	8.06919920820433e-43
Trim35	4.66989812456341e-47	-1.6835398636938	0.037	0.254	9.21697792845081e-43
Vps35	5.21101575203452e-47	-0.530037034525427	0.096	0.365	1.02849817897905e-42
Hif1a	5.89715586755136e-47	-0.368379578077157	0.083	0.342	1.16392165357861e-42
Atg3	6.40521814866901e-47	-0.709440608263002	0.075	0.327	1.2641979060028e-42
Ifi35	6.42447319540525e-47	-0.240912616045272	0.13	0.426	1.26799827457713e-42
Fkbp8	7.4471085669009e-47	-0.653163181347276	0.08	0.336	1.46983581784923e-42
Dpp8	7.68360867766872e-47	-0.486188254130805	0.105	0.38	1.51651384471147e-42
Tspan18	8.52997992361281e-47	-0.740042252672594	0.092	0.352	1.68356213752346e-42
Tspan31	8.6538455213225e-47	-0.679836303182429	0.067	0.313	1.70800949054342e-42
Mpdz	8.95091123946375e-47	-0.902734945513788	0.078	0.329	1.76664135133296e-42
Gopc	9.50916906746561e-47	-0.432656351293773	0.119	0.402	1.87682469884569e-42
Tmx1	9.72802416926189e-47	-0.779223682427337	0.071	0.319	1.92002013028722e-42
Lrif1	1.07247832235801e-46	-0.751826484277477	0.064	0.303	2.116750464838e-42
Acyp2	1.27614134908098e-46	-1.262767059144	0.054	0.282	2.51872018068112e-42
Top2b	1.59667462003863e-46	-0.168645259777347	0.18	0.517	3.15135669757024e-42
Atp6v1b2	1.6211268942121e-46	-1.75669969462774	0.039	0.255	3.19961815110642e-42
1700025G04Rik	1.9784402143551e-46	-0.399626536764232	0.164	0.475	3.90484745107266e-42
Zfp326	2.02061694531133e-46	-0.745234696296165	0.064	0.302	3.98809166496098e-42
Otud7b	2.04921833204844e-46	-1.20548068094414	0.038	0.254	4.04454222196401e-42
Clec2d	2.04960000637134e-46	-0.28400255959446	0.299	0.673	4.04529553257512e-42
Otud4	2.16915907800705e-46	-1.15997628978454	0.052	0.28	4.28126927226252e-42
Prrg1	2.2462855780441e-46	-1.71901030466773	0.045	0.263	4.43349384538563e-42
2900026A02Rik	2.38534339352207e-46	-0.390077105211511	0.151	0.454	4.7079522557945e-42
Entpd1	2.65654432634905e-46	-1.51637857826794	0.055	0.281	5.24322153691511e-42
Bfar	2.7467161590071e-46	-1.55409986908966	0.038	0.253	5.42119368303232e-42
Zbtb7a	2.81292848750121e-46	-0.290794341010447	0.179	0.504	5.55187695578114e-42
Ddi2	2.86666136598609e-46	-1.36808139054691	0.046	0.268	5.65792953804675e-42
mt-Atp8	2.90065123035307e-46	-1.11950383014234	0.051	0.278	5.72501533334785e-42
Cab39	2.98145776086291e-46	-0.131716279686946	0.119	0.405	5.88450318261513e-42
Lifr	2.98733443892464e-46	-0.639720020097768	0.101	0.365	5.89610198210557e-42
Tmem167	3.1277395016636e-46	-0.243100921893909	0.105	0.38	6.17321945443344e-42
Thbd	3.32619690970948e-46	-0.443516217708526	0.194	0.514	6.5649148406936e-42
Arid4a	3.36180060340674e-46	-0.300734899758869	0.124	0.41	6.63518585094389e-42
Eif2s2	3.48331713971764e-46	0.190222271422367	0.254	0.647	6.8750230386607e-42
Dnajc7	3.62306034534486e-46	-0.527323786264475	0.118	0.4	7.15083420360714e-42
Ahr	3.63307890215583e-46	-1.11011032170294	0.055	0.283	7.17060782918495e-42
Cbfa2t3	3.73419647735048e-46	-0.169022803952995	0.176	0.497	7.37018358734665e-42
Pdcd6ip	4.71447551047521e-46	-0.211062345541707	0.141	0.444	9.30496031502492e-42
Trim44	4.81820026019304e-46	-0.779742208269315	0.073	0.317	9.50968185354301e-42
Rif1	5.00501255710366e-46	-1.21293470786322	0.045	0.265	9.87839328395548e-42
Fyttd1	5.8153231698694e-46	-0.525274470794871	0.087	0.342	1.14777033403712e-41
Pdlim1	7.19618168797592e-46	-0.309871023218074	0.189	0.521	1.42031037975581e-41
Lrpap1	7.28799997797887e-46	-0.228396115137867	0.108	0.384	1.43843255565369e-41
Ubn1	7.32545212206611e-46	-0.222442359536708	0.147	0.452	1.44582448533219e-41
Bbx	7.43418342175689e-46	-0.905878418780727	0.072	0.315	1.46728478195216e-41
Saraf	7.91174727404485e-46	-0.215487829798262	0.155	0.467	1.56154155947823e-41
Arap2	8.09360786235976e-46	-0.770280744535845	0.074	0.317	1.59743538379395e-41
Dcun1d5	9.71832520771988e-46	-0.490844029462845	0.097	0.362	1.91810584624767e-41
Add1	1.03273098789619e-45	-0.289391501146483	0.157	0.472	2.03830115081071e-41
Pxdn	1.04365523919877e-45	-0.418388553663941	0.103	0.368	2.0598623456066e-41
Cdc42ep1	1.08300126592225e-45	-0.266286015514851	0.156	0.462	2.13751959855075e-41
Eif2s1	1.15071386845027e-45	-0.708048095930178	0.063	0.299	2.2711639621603e-41
Pkp4	1.23064108598258e-45	-0.324971591206661	0.283	0.648	2.42891631140382e-41
Parp14	1.30625384047448e-45	-0.326793710445456	0.174	0.489	2.57815320494449e-41
Trib2	1.31569073632532e-45	-0.344686929568091	0.123	0.402	2.59677880628529e-41
Eif4g1	1.43923400265366e-45	-0.299606434921449	0.163	0.479	2.84061615103753e-41
Spaar	1.5837367011786e-45	-1.29807125022656	0.047	0.266	3.12582112711621e-41
Khsrp	1.8850520085735e-45	-1.35310012419218	0.039	0.253	3.72052714932151e-41
Rc3h2	2.06493840879701e-45	-0.549652442204468	0.074	0.318	4.07556893744266e-41
Glce	2.08349991067966e-45	-1.64833805857611	0.045	0.262	4.11220377370844e-41
Mtpn	2.17005606916757e-45	-0.301201347414001	0.138	0.433	4.28303966371603e-41
Selenos	2.23291927256008e-45	-1.57061478353323	0.042	0.256	4.40711276825182e-41
Rbmx	2.27703620573685e-45	-1.21269084539609	0.047	0.267	4.49418635926282e-41
C430049B03Rik	2.39735518753561e-45	-1.48769979444638	0.043	0.257	4.73165993363904e-41
Sncaip	2.46612945314353e-45	-0.591526832309312	0.139	0.424	4.86739970166939e-41
Birc2	2.50396265859206e-45	-0.972223996422516	0.047	0.267	4.94207109926316e-41
Kif2a	3.37110866952838e-45	-0.669650267761692	0.075	0.319	6.65355718104817e-41
Zranb1	3.52499721957033e-45	-1.32540797692545	0.049	0.269	6.95728701226596e-41
Nsf	3.75214994314629e-45	-1.01884210722536	0.052	0.275	7.40561834278783e-41
Dnm1l	3.75254698506918e-45	-0.449843753488235	0.081	0.33	7.40640198443105e-41
Rpl18	4.59386072659914e-45	0.789479855553558	0.791	0.886	9.06690291608872e-41
Akap7	4.68907758842992e-45	-1.30197016223851	0.047	0.266	9.25483243628413e-41
Med1	4.94674686900558e-45	-0.744204177673016	0.064	0.3	9.76339429535631e-41
Agfg1	5.29386778201636e-45	-1.41247928212491	0.039	0.252	1.04485068413657e-40
Socs2	5.32113998614011e-45	-0.436240053478116	0.139	0.428	1.05023339906447e-40
Rnh1	5.62513914832674e-45	-0.55285140439017	0.088	0.343	1.11023371370525e-40
Cd47	5.69320261731597e-45	-0.21413115998493	0.351	0.777	1.12366740057965e-40
Dnajc5	6.16474260758509e-45	-0.839199969928948	0.065	0.3	1.21673524845907e-40
Lamb1	6.30818596439894e-45	-0.797563446786926	0.098	0.351	1.24504666379342e-40
Med15	6.32679848957808e-45	-1.46725749690992	0.039	0.251	1.24872021788802e-40
Rhob	7.30752831596408e-45	-0.317568231061447	0.36	0.757	1.44228686372183e-40
Suz12	7.93121860492509e-45	-0.480601848051454	0.077	0.321	1.56538461605406e-40
Sat1	8.46285465107253e-45	-0.300876585305635	0.159	0.463	1.67031362248218e-40
Prkd3	8.88844870636422e-45	-0.788371529314581	0.067	0.303	1.75431312117511e-40
Tmbim4	9.61009190253965e-45	-0.135596593132573	0.174	0.496	1.89674383880425e-40
Cwc27	1.03186565147325e-44	-1.95107244462744	0.042	0.252	2.03659323631275e-40
Dars	1.07904586059582e-44	-0.61150618749649	0.073	0.314	2.12971281505797e-40
Wwp1	1.094246110123e-44	-1.02634219402536	0.061	0.29	2.15971354754977e-40
Tulp4	1.10981726363684e-44	-0.179694510984896	0.134	0.422	2.19044633324003e-40
Ppt1	1.48333281654717e-44	-0.981771868522802	0.043	0.258	2.92765398001914e-40
Vps4b	1.51004894981011e-44	-0.21995124141074	0.126	0.411	2.98038361224021e-40
Srpr	1.82291876963145e-44	-0.109670776347394	0.185	0.515	3.59789477562158e-40
Tlk1	1.93272342985825e-44	-0.63380409988626	0.101	0.361	3.81461623351123e-40
Faf2	2.07554219969362e-44	-0.756351245637707	0.068	0.303	4.09649763953531e-40
Psmd14	2.11075998006286e-44	-0.617060686620882	0.068	0.304	4.16600697265007e-40
Klhl5	2.11266522606945e-44	-0.398024386914098	0.125	0.403	4.16976735669328e-40
B3gnt2	2.25248432421838e-44	-0.574269069359687	0.085	0.334	4.44572831070981e-40
Immt	2.44880334778591e-44	-0.136426669778435	0.113	0.388	4.83320316752504e-40
Sec31a	2.75063604415191e-44	-0.689541775862243	0.084	0.331	5.42893036034263e-40
Fbxw7	2.89918219876525e-44	-0.752330468204059	0.055	0.279	5.72211590570298e-40
Capza1	3.09304471598671e-44	-0.240846852757311	0.136	0.425	6.10474235594296e-40
Mitd1	3.10799152504533e-44	-0.748002712329505	0.058	0.284	6.13424287298197e-40
Ergic2	3.42947447139044e-44	-0.190325112056948	0.09	0.343	6.76875376418332e-40
Iws1	3.55166795199659e-44	-0.562254936668649	0.081	0.324	7.00992703685567e-40
Tab2	3.65610541401995e-44	-0.650366809917489	0.082	0.327	7.21605525565118e-40
Pik3cb	3.85548343967853e-44	-0.859630865267885	0.076	0.317	7.60956766489351e-40
S1pr1	3.9032757332639e-44	-0.340254972574605	0.396	0.765	7.70389531474297e-40
Trim33	4.06824384092558e-44	-0.865259801949783	0.048	0.266	8.02949286883482e-40
Vapa	4.34292085432937e-44	-0.100693873212185	0.209	0.559	8.57162289018987e-40
Ist1	4.51606742120933e-44	-0.270550724628365	0.097	0.357	8.91336226924086e-40
Immp1l	4.77130552675375e-44	-0.75346422958103	0.072	0.309	9.41712571815387e-40
Dnajc13	5.0540826852426e-44	-0.931177298333504	0.052	0.273	9.97524299586331e-40
Sft2d1	5.67212013635036e-44	-0.143257784759096	0.135	0.423	1.11950635131147e-39
Hipk3	5.73777370059471e-44	-0.694932247168094	0.069	0.305	1.13246439528638e-39
Pank2	5.76263605304781e-44	-1.23026819704591	0.046	0.26	1.13737147779005e-39
Afap1l1	5.84867225605959e-44	-0.394402826911688	0.246	0.595	1.15435244317848e-39
Gdi1	6.10269041951362e-44	-0.754928330179202	0.07	0.306	1.2044880080994e-39
Cttnbp2nl	6.10728145091722e-44	-0.539230945044493	0.119	0.393	1.20539413996753e-39
Mdh1	6.55364966336422e-44	-0.883838812639115	0.083	0.329	1.2934938340582e-39
Atp11b	6.59071411430796e-44	-1.12902133485655	0.047	0.262	1.30080924474096e-39
Asah1	6.60073205751582e-44	-0.148796285669785	0.118	0.394	1.3027864861919e-39
Ate1	6.61321851918392e-44	-0.762309459007836	0.053	0.274	1.30525093913133e-39
Eif1	6.87739919167002e-44	0.555082723649117	0.867	0.917	1.35739227845991e-39
Abhd16a	6.99969831980625e-44	-0.43269108106072	0.088	0.339	1.38153045738016e-39
Virma	7.46961949256168e-44	-0.824023512229241	0.057	0.281	1.4742787992469e-39
Ephb4	8.65871928178555e-44	-0.459603117010654	0.139	0.424	1.70897142464601e-39
Tial1	8.76682538522698e-44	-0.459828272995216	0.095	0.35	1.73030832628225e-39
Snrk	1.30456851835858e-43	-0.319921203361569	0.385	0.787	2.57482688468433e-39
Dstyk	1.33695880307147e-43	-0.762364119968157	0.058	0.282	2.63875558962216e-39
Sacm1l	1.42014734673752e-43	-0.675308554780309	0.073	0.31	2.80294481825585e-39
Tmem88	1.57511256863949e-43	-0.224655552065735	0.267	0.628	3.10879967672376e-39
Kank3	1.59557459453776e-43	-0.406141763255445	0.372	0.74	3.14918557723917e-39
BC005537	1.65701462412304e-43	-0.367840326740937	0.124	0.403	3.27044976363164e-39
Hdgfl3	1.76806823210212e-43	-0.828647694525987	0.071	0.304	3.48963626969995e-39
Cers4	1.88398779958542e-43	-0.65306732057337	0.105	0.364	3.71842672004174e-39
Larp1	1.92791098596163e-43	-0.990343544213903	0.06	0.285	3.80511791299246e-39
AU020206	1.96468424158527e-43	-0.170269686204529	0.188	0.498	3.87769728761684e-39
Zzz3	2.01996534724138e-43	-0.494767452686505	0.07	0.306	3.9868056058503e-39
Diaph1	2.12183611443208e-43	-0.374521394243006	0.095	0.347	4.1878679390546e-39
Efr3a	2.24782479458681e-43	-0.870837455696714	0.073	0.309	4.43653179707599e-39
Fam171a1	2.25413127154767e-43	-0.532894257984545	0.12	0.389	4.44897889065363e-39
Filip1l	2.41673485433018e-43	-0.209590517755962	0.204	0.533	4.76990958199148e-39
Smc6	2.45461859627955e-43	0.165219332844912	0.182	0.504	4.84468072347695e-39
Smad4	2.46925241849049e-43	-0.156124868931741	0.145	0.44	4.87356349837467e-39
Cisd2	2.73524861318878e-43	-0.857196775870854	0.064	0.292	5.39856018785069e-39
Gpbp1l1	2.81070370855122e-43	-0.643138638749159	0.081	0.323	5.54748590956754e-39
Rpl22	3.36500364579811e-43	0.922893029482354	0.749	0.857	6.64150769571174e-39
N4bp1	3.84848309467384e-43	-0.526110171241009	0.138	0.42	7.59575108395775e-39
Klf10	4.37244945881639e-43	-1.22573186269763	0.05	0.264	8.62990349686591e-39
Ddx46	5.1395135022837e-43	-0.196435409014422	0.125	0.401	1.01438577994573e-38
Meox2	5.32133414115331e-43	-0.312896858689004	0.181	0.487	1.05027171943943e-38
Erap1	5.60091813417282e-43	-0.98288381373508	0.061	0.285	1.10545321214169e-38
Ndufv2	6.19058312024571e-43	-0.161245390928801	0.162	0.473	1.2218353904429e-38
Nr1d2	7.16406042442661e-43	-1.5091254958063	0.046	0.255	1.41397060596908e-38
Cyba	7.23684208461514e-43	-0.193311434113823	0.283	0.659	1.42833552224049e-38
Tardbp	8.55359734557324e-43	-0.34092651333119	0.102	0.359	1.68822350809579e-38
Polr2a	9.12881238179061e-43	-0.640083723156274	0.07	0.301	1.80175369979401e-38
Drg1	9.45419940070204e-43	-0.263313405623239	0.102	0.359	1.86597533571656e-38
Baz1b	1.01764683843008e-42	-0.236285473767691	0.124	0.397	2.00852956500945e-38
Bcl10	1.18513516656432e-42	-0.110520569267383	0.135	0.417	2.33910127824801e-38
Gimap8	1.40332490681338e-42	-0.84127858255361	0.085	0.321	2.76974236857758e-38
Arl4a	1.42016462975568e-42	-0.697337889477772	0.069	0.297	2.80297892974879e-38
Cpd	1.50118823604967e-42	-0.170563428544896	0.166	0.472	2.96289522149123e-38
Ppig	1.52953411959091e-42	0.152854196498128	0.181	0.502	3.01884149183657e-38
Adcy4	1.53770857757801e-42	-0.386859838098533	0.126	0.399	3.03497541956572e-38
Fcgrt	1.63186284850332e-42	-0.174576546011787	0.177	0.49	3.220807704091e-38
Sdha	1.66256439952083e-42	-0.220234880741293	0.138	0.425	3.28140335533425e-38
Sipa1	1.75214235807029e-42	-0.625746058472687	0.101	0.355	3.45820337212333e-38
Pwwp3a	1.83424894181715e-42	-0.510102794634658	0.072	0.304	3.62025713646451e-38
Ssbp1	1.85661997268605e-42	-0.92058923860033	0.047	0.258	3.66441084009047e-38
Uqcrc1	1.94970731438779e-42	-0.312996278121099	0.119	0.392	3.84813732640719e-38
Taf3	2.09685833054214e-42	-0.976171898590567	0.063	0.285	4.13856928699102e-38
Lgals8	2.26999666390688e-42	-0.735748557678573	0.062	0.287	4.48029241555302e-38
Ube2j2	2.29429440822231e-42	-0.687063683529646	0.073	0.305	4.52824887350838e-38
Taf1	2.40815539662664e-42	-0.714623364730043	0.05	0.263	4.75297630632199e-38
Tmem128	2.47358499277797e-42	-0.4211851124366	0.105	0.364	4.88211470024589e-38
Ifnar1	2.53000812447187e-42	-1.06686965088231	0.048	0.259	4.99347703527014e-38
Sf1	2.59277425736408e-42	-0.372043983118329	0.114	0.379	5.11735855175948e-38
Clcn3	2.61387399464011e-42	-0.998529652358627	0.054	0.27	5.15900310322118e-38
Tnrc18	2.7489907257533e-42	-0.481305832736981	0.094	0.343	5.42568299541928e-38
Prnp	2.86315424313552e-42	-0.811818098064575	0.075	0.31	5.65100752967657e-38
Ednrb	2.92867628006373e-42	-0.916852540473826	0.083	0.315	5.78032837396179e-38
Wdr37	3.14045587213805e-42	-0.902540390648588	0.072	0.302	6.19831775483886e-38
Mtf2	3.28310831350122e-42	-1.00245477811413	0.052	0.264	6.47987087835736e-38
Erp44	3.46650483222105e-42	-0.371978898959485	0.097	0.349	6.84184058735469e-38
Specc1l	3.63172417466421e-42	-1.03707264462474	0.055	0.272	7.16793400353476e-38
Erlec1	3.63274497939599e-42	-0.667040088217175	0.057	0.276	7.16994876583387e-38
Nfib	4.12179388066567e-42	-0.455069133579015	0.571	0.904	8.13518458226983e-38
Riok3	4.21464449150938e-42	-0.240694509339591	0.125	0.4	8.31844383289206e-38
Ppil2	4.21744038317915e-42	-0.946582519266229	0.046	0.255	8.32396208428068e-38
Ifi203	4.3096071114738e-42	-0.251527993119221	0.359	0.753	8.50587155591585e-38
Pja2	4.47444308258741e-42	-0.188906136800825	0.122	0.395	8.83120831210278e-38
Maco1	4.61278898560652e-42	-1.13666912073453	0.053	0.265	9.10426162089159e-38
Anapc16	5.07443263969698e-42	-0.245546339561333	0.109	0.369	1.00154077009699e-37
Angel2	5.52906633207819e-42	-0.682194655918582	0.071	0.302	1.09127182196227e-37
Ssb	6.21955706654941e-42	0.139854455743631	0.235	0.602	1.22755397822486e-37
Tmed9	6.53827940999101e-42	-0.195641404959116	0.22	0.569	1.29046020714993e-37
Lipa	6.79094598648539e-42	-0.212609710511092	0.116	0.381	1.34032900935262e-37
Ddost	7.17544914340499e-42	-0.15170561828094	0.127	0.404	1.41621839743384e-37
Ccdc82	7.24157777892968e-42	-0.336326734762781	0.114	0.375	1.42927020622735e-37
Ccdc50	7.73559229040161e-42	-0.191441250761664	0.136	0.416	1.52677385035657e-37
Irgm2	8.00126928021448e-42	-1.21041129399746	0.047	0.252	1.57921051783593e-37
Ppil4	8.06377304707738e-42	-0.352084368348177	0.08	0.317	1.59154688630166e-37
Ctdsp2	8.19733296658441e-42	-0.292546314099138	0.136	0.417	1.61790760761476e-37
Cul5	8.50090783230714e-42	-0.586144327400902	0.071	0.3	1.67782417886246e-37
Tecr	8.56388830228633e-42	-0.312809346338465	0.096	0.348	1.69025463422225e-37
Atf4	9.37470408444005e-42	-0.683453163331444	0.081	0.317	1.85028534514593e-37
Fxyd5	9.71899899725786e-42	-0.38481856732604	0.142	0.413	1.91823883208878e-37
Eml1	1.07826707083929e-41	-0.610206756885285	0.073	0.302	2.1281757177155e-37
Hbp1	1.12496607985638e-41	-0.34281400524122	0.098	0.348	2.22034555181254e-37
Atp6v0d1	1.13256719163388e-41	-0.595629466211601	0.086	0.324	2.23534786612779e-37
Nvl	1.21120654728046e-41	-0.819394388047123	0.053	0.265	2.39055836236744e-37
Cd38	1.47802571327869e-41	-0.239281555571506	0.161	0.452	2.91717935029815e-37
Nin	1.50803752251042e-41	-0.965521005195888	0.054	0.267	2.97641365817881e-37
Etfa	1.69930796237278e-41	-0.883190938695817	0.07	0.296	3.35392412533515e-37
Cds2	1.76710041117605e-41	-0.19850308194054	0.161	0.456	3.48772608153818e-37
Mfsd14a	1.97214030457482e-41	-0.497716384099375	0.088	0.328	3.89241331913933e-37
BC031181	2.51958368684076e-41	0.145919708341354	0.173	0.489	4.9729023227176e-37
Wtap	2.62580117960335e-41	-0.223952310625545	0.113	0.374	5.18254378818312e-37
Tbc1d9b	2.7331314913025e-41	-0.941246168291089	0.061	0.279	5.39438162438374e-37
Map2k1	3.28084109914901e-41	-1.41988705148906	0.047	0.25	6.4753960773904e-37
Clint1	3.81735024474632e-41	-0.221207739428357	0.114	0.377	7.53430417805581e-37
Ugp2	4.29804510646288e-41	-1.20589196311322	0.052	0.259	8.4830516266258e-37
Zyx	4.34858156204225e-41	-0.611846638105707	0.092	0.332	8.58279542900278e-37
Sike1	4.42243088047531e-41	-0.96619898122608	0.056	0.269	8.72855182879412e-37
Btg1	5.26107970509365e-41	-0.179714898914703	0.258	0.61	1.03837930139433e-36
Matr3	5.71099393888899e-41	-0.254205306798468	0.115	0.379	1.12717887371852e-36
Kcnb1	5.94985591566282e-41	-1.16358822969425	0.063	0.276	1.17432306207437e-36
Vdac1	6.19954968022056e-41	-0.274204749958545	0.096	0.343	1.22360512038513e-36
Ankib1	7.44283659171862e-41	-1.13931999824089	0.047	0.251	1.4689926581075e-36
Plpp3	7.47104559824034e-41	-0.366962061514355	0.501	0.847	1.4745602697247e-36
Plekha1	7.70578391966863e-41	-0.508022798796189	0.08	0.311	1.520890572225e-36
Rnf19a	7.91769229202281e-41	-0.639380499984799	0.074	0.301	1.56271492767654e-36
Far1	9.31874150638321e-41	-0.995019293676624	0.055	0.265	1.83924001111485e-36
Golga4	9.49717725078958e-41	-0.521926951544229	0.082	0.313	1.87445787398834e-36
Clpp	9.93589039387559e-41	-0.864916737241986	0.053	0.262	1.96104668703923e-36
Casp8	1.01039930522049e-40	-0.248349782590549	0.105	0.357	1.99422510871368e-36
Xpo1	1.02987803911113e-40	-0.986201865548626	0.063	0.28	2.03267028579363e-36
Msrb3	1.04921929668141e-40	-0.416548069029419	0.116	0.371	2.0708441258601e-36
Mtch2	1.05002962211973e-40	-0.607859202245956	0.071	0.296	2.07244346517771e-36
Senp5	1.09020798601141e-40	-0.689495935296903	0.06	0.275	2.15174350199072e-36
Hadha	1.18487667753465e-40	-0.219769951959804	0.112	0.371	2.33859109845015e-36
Sparc	1.33084188166409e-40	0.709491817254596	0.863	0.889	2.62668262184041e-36
Zcchc14	1.33464276013384e-40	-0.519249330434531	0.065	0.286	2.63418441567616e-36
Ier3ip1	1.36968050181263e-40	0.106036565224089	0.169	0.474	2.7033384064276e-36
Snap23	1.46502453678882e-40	-0.162201607117329	0.103	0.355	2.8915189282601e-36
Ccdc186	1.61651259683464e-40	-0.15789086377217	0.091	0.33	3.19051091237253e-36
Fbxl3	1.64424652549158e-40	-0.172423916645768	0.118	0.383	3.24524936736273e-36
Sox7	1.73027377456562e-40	-0.441204917307997	0.094	0.335	3.41504134886017e-36
Ppid	2.13761685029126e-40	-0.533983078032614	0.077	0.307	4.21901437741985e-36
Spata13	2.16390778169182e-40	-0.832309166601427	0.07	0.29	4.27090478872515e-36
Arhgef7	2.19891279622911e-40	-0.738116244079256	0.089	0.324	4.33999418591739e-36
Degs1	2.29384904313663e-40	-0.262042575002525	0.118	0.381	4.52736985643876e-36
Pxn	2.35957981007441e-40	-0.644568157802739	0.071	0.294	4.65710267114386e-36
Lrp6	2.53755671750184e-40	-0.228573017260809	0.084	0.318	5.00837569333339e-36
Fam102b	2.60910324707159e-40	-0.874867787581096	0.068	0.286	5.14958707874519e-36
Trafd1	2.64759991104452e-40	-0.620651366652423	0.062	0.277	5.22556794442857e-36
1110059E24Rik	2.91288743007715e-40	-0.970318721583183	0.054	0.262	5.74916592074327e-36
Rbm27	3.2926386423331e-40	-0.260990703809357	0.089	0.326	6.49868088837283e-36
Acbd3	3.43475228039551e-40	-0.157270950099712	0.099	0.345	6.77917057581661e-36
Gfod1	3.48765833933373e-40	-1.07828148819247	0.069	0.286	6.88359126434298e-36
Slmap	3.68515523951253e-40	-0.611270400393089	0.075	0.3	7.27339089622588e-36
Orai1	3.79412056112723e-40	-0.310974657673152	0.076	0.303	7.48845575149682e-36
Efna1	3.94800202171727e-40	-0.364179603216562	0.135	0.401	7.79217159026337e-36
U2surp	4.39278347247568e-40	0.152972636938181	0.194	0.515	8.67003673962524e-36
Lmcd1	5.08188019184435e-40	-0.532906669886768	0.125	0.383	1.00301069346432e-35
Ube2n	5.09883465790381e-40	0.11606146700303	0.15	0.439	1.00635699643047e-35
Gna13	5.37423737479113e-40	-0.582281330081202	0.06	0.273	1.06071323066253e-35
Ephx1	6.71849959863287e-40	-0.268447832375004	0.142	0.414	1.32603026578217e-35
Rps18	6.80442196632651e-40	0.837980905322345	0.765	0.864	1.34298876349386e-35
Csf1	7.04404727391114e-40	-1.29856614640242	0.054	0.258	1.39028361045184e-35
Cntln	8.01928971294843e-40	-0.440617886619959	0.102	0.343	1.58276721064463e-35
Abi3	8.05991501362245e-40	-0.454541896533385	0.117	0.373	1.59078542623866e-35
Magoh	1.20187948351193e-39	-0.395752658122403	0.078	0.306	2.3721495366075e-35
Hspa5	1.21759622358134e-39	-0.245869180093441	0.298	0.66	2.4031696664825e-35
H13	1.21969874304887e-39	-0.267102903902646	0.081	0.311	2.40731940915556e-35
Ogdh	1.26192521902659e-39	-0.610518112161333	0.088	0.32	2.49066180479279e-35
Ubb	1.3150807997219e-39	0.55635674859153	0.905	0.922	2.59557497441111e-35
Ikbkb	1.61498349999704e-39	-0.455945685143376	0.067	0.284	3.18749293394415e-35
Wdr45b	1.73090107082524e-39	-0.384407033066185	0.071	0.292	3.41627944348778e-35
Slc29a1	1.98714950986332e-39	-0.183124518062537	0.075	0.301	3.92203698761724e-35
Trim34a	2.00333297000105e-39	-0.824108620163778	0.065	0.279	3.95397828289107e-35
Megf9	2.32432206294547e-39	-1.09954282987043	0.054	0.256	4.58751445563548e-35
Pxk	2.32628254722995e-39	-0.484950990161621	0.074	0.297	4.59138386346774e-35
Anxa6	2.41107781094483e-39	-0.827471257547408	0.058	0.267	4.75874427546181e-35
Tspan14	2.42813658065982e-39	-0.683100367823062	0.063	0.276	4.79241316924829e-35
Cops5	2.53914121001771e-39	-0.170777417901277	0.089	0.324	5.01150300621195e-35
Tmbim1	2.67500285445541e-39	-0.580263201993367	0.073	0.295	5.27965313383864e-35
Nfic	2.68129455805486e-39	-0.150192403389222	0.188	0.494	5.29207106923288e-35
Tm9sf4	2.74224153243493e-39	-0.656781587983008	0.063	0.276	5.41236211256682e-35
Lipe	2.84298906900357e-39	-0.201154708595432	0.152	0.43	5.61120752549235e-35
Qser1	3.04574530190814e-39	-0.592512914462795	0.066	0.28	6.0113875023761e-35
Fxr1	3.11212115101253e-39	0.292521149557514	0.212	0.548	6.14239351575343e-35
Dgke	3.12332733219294e-39	-0.724924615420197	0.062	0.273	6.1645111555492e-35
Slc16a2	3.1326506922844e-39	-0.993912098914645	0.053	0.255	6.18291267136173e-35
Yy1	3.19464390946409e-39	0.192679974366386	0.192	0.51	6.30526868410926e-35
Trim47	3.52630324820426e-39	-0.102055887539947	0.138	0.408	6.95986472098074e-35
Ice1	3.74711881317451e-39	-0.687644152429921	0.066	0.28	7.39568840156252e-35
Mat2b	3.80414989495353e-39	0.127479006441232	0.139	0.415	7.50825064766978e-35
Kifap3	4.0010031273338e-39	-0.412991655952399	0.059	0.269	7.89677987241872e-35
Scarb2	4.38293171049616e-39	-0.349772206337261	0.098	0.338	8.65059231700627e-35
Rchy1	4.68946590392915e-39	-0.209167564036314	0.08	0.306	9.25559885458497e-35
Clec1a	5.08048501420646e-39	-0.156373994929941	0.202	0.507	1.00273532725393e-34
Rpl3	5.28146928190729e-39	0.874329410229672	0.724	0.826	1.04240359217004e-34
Fzd6	5.98969587572805e-39	-0.802804422786468	0.067	0.281	1.18218627499245e-34
Gstt2	7.12448484589268e-39	-0.458120535777684	0.108	0.348	1.40615957403384e-34
Art3	7.48579304038082e-39	-0.466804193225826	0.155	0.422	1.47747097237996e-34
Cbx5	1.00151829027323e-38	-0.301215552467949	0.107	0.352	1.97669664951227e-34
Rbm28	1.03502631301488e-38	-0.303662391490483	0.076	0.298	2.04283143399748e-34
Rps25	1.06335372033736e-38	0.880144726602986	0.744	0.864	2.09874123782985e-34
Dlgap4	1.14037398051449e-38	-0.645362268807797	0.074	0.294	2.25075612534145e-34
Arhgap29	1.18296561598362e-38	-0.249621608330163	0.4	0.781	2.33481923626687e-34
Max	1.25074725432493e-38	-0.157684746548081	0.118	0.374	2.46859985586112e-34
Mcts1	1.25169152293804e-38	-0.609052560423406	0.059	0.266	2.47046355882281e-34
Camk2g	1.25693680904738e-38	-1.06495024090218	0.054	0.254	2.48081618001681e-34
Cnep1r1	1.39400926774606e-38	-0.397393545801659	0.082	0.307	2.7513560917504e-34
Kdelr2	1.41672220544104e-38	-0.184309596762212	0.129	0.394	2.79618461687897e-34
Lgals3bp	1.42716032535468e-38	-0.250445111385761	0.109	0.352	2.81678633415253e-34
Cdk11b	1.51853901493456e-38	0.154983582362336	0.154	0.438	2.99714045377634e-34
Ptpn1	1.62852031553228e-38	-0.492220103598239	0.068	0.282	3.21421054676606e-34
Mob2	1.85504573073251e-38	-0.588856369383711	0.093	0.324	3.66130375874676e-34
Aig1	1.85643575815141e-38	-0.559995177895465	0.094	0.323	3.66404725586343e-34
Lta4h	1.94487115347969e-38	-0.607197113383271	0.078	0.299	3.83859219562286e-34
Gjc1	1.9698333855207e-38	-0.657420752591515	0.075	0.292	3.88786015300221e-34
Rgmb	2.08878713244558e-38	-0.727926646290273	0.055	0.258	4.12263916330785e-34
Derl1	2.10673136494783e-38	-0.338440406267292	0.076	0.298	4.15805569499754e-34
Rnf6	2.2287383635509e-38	-0.490559836786588	0.065	0.276	4.39886090814041e-34
Hdlbp	2.28712200398904e-38	-0.141670848429483	0.15	0.429	4.51409269927317e-34
Mpzl1	2.36495974365497e-38	-0.606316732742152	0.088	0.314	4.66772104605181e-34
Ndufa10	2.82036524803969e-38	-0.448546018481603	0.095	0.329	5.56655489005593e-34
F11r	2.90165768317695e-38	-0.123767722394178	0.266	0.613	5.72700176928634e-34
Dnajc19	3.16567827752573e-38	-0.241750234027401	0.12	0.375	6.24809921635253e-34
Lmo4	3.50059705156052e-38	-0.892454800709733	0.061	0.266	6.909128400665e-34
Atp6v1e1	3.51355654776969e-38	0.143316374892964	0.185	0.491	6.93470655833304e-34
Stt3a	3.53313527085447e-38	-0.606760843183788	0.07	0.285	6.97334908408546e-34
Tnfrsf1a	3.65096996803448e-38	0.112067944795281	0.218	0.552	7.20591942590966e-34
Selenow	3.77672420185473e-38	1.08253354057073	0.714	0.833	7.45412055720069e-34
Rnf125	4.35004869769012e-38	-0.563831919819962	0.066	0.275	8.58569111463099e-34
Hipk1	4.51142595160747e-38	0.181578899716856	0.153	0.434	8.90420140068766e-34
Ext2	5.51803430370181e-38	-0.500006290202812	0.064	0.274	1.08909443052163e-33
Gle1	5.92552967214726e-38	-0.597061864674931	0.06	0.265	1.1695217913917e-33
Psmd13	6.03305883261956e-38	-0.171589193602044	0.113	0.363	1.19074482179412e-33
Mlec	7.19304112179845e-38	-0.576650983046038	0.087	0.311	1.41969052620936e-33
Tcea1	7.57762904724146e-38	0.240949539835557	0.224	0.563	1.49559664505405e-33
Ddx42	8.00909298778589e-38	0.247559071997595	0.117	0.369	1.5807546829993e-33
Magt1	8.14948952177852e-38	-0.165034294468452	0.094	0.325	1.60846474691343e-33
Tcp11l2	8.17916069645421e-38	-0.345906401605057	0.099	0.334	1.61432094665917e-33
Tgs1	8.23381202212666e-38	-0.324812424570454	0.087	0.312	1.62510747880714e-33
Nr1d1	8.72710810080597e-38	-0.959654205195243	0.06	0.263	1.72246932585608e-33
Ifrd1	9.22357258455991e-38	-0.150772231115274	0.101	0.338	1.82045652101459e-33
Dgkd	9.24404437443546e-38	-0.487660612309396	0.081	0.301	1.82449703818233e-33
9530068E07Rik	9.42711447324723e-38	-0.858558594205439	0.054	0.254	1.86062958358481e-33
Nelfb	9.58699502706362e-38	-0.636836807150614	0.065	0.273	1.89218520849155e-33
Psmb6	9.92036709773326e-38	0.206241812933652	0.218	0.555	1.95798285407961e-33
Emc2	1.07229426841961e-37	0.209495013542496	0.107	0.352	2.11638719757978e-33
Gnai3	1.10559189519839e-37	-0.207739416334377	0.135	0.399	2.18210672355305e-33
Myo18a	1.1926749402041e-37	-0.107138915206504	0.213	0.525	2.35398252948084e-33
Ssr1	1.22275467616953e-37	-0.119594252174547	0.141	0.411	2.4133509043558e-33
Chchd2	1.39508404467068e-37	0.854868320627886	0.759	0.868	2.75347737896652e-33
Mapre2	1.46997514269527e-37	-0.205445670681538	0.096	0.328	2.90128993913765e-33
Ube2i	1.51101787991092e-37	0.185533389118358	0.194	0.511	2.98229598958019e-33
Arhgef28	1.62543470949402e-37	-1.04341506393739	0.06	0.261	3.20812048612835e-33
Cbx1	1.6343558833434e-37	0.221501440912675	0.2	0.517	3.22572820695486e-33
Casp8ap2	1.77758083925423e-37	-0.690241408129146	0.054	0.251	3.50841130243607e-33
Rab5if	1.89782797195504e-37	-0.275462759978785	0.1	0.335	3.74574306824767e-33
Sertad2	1.92996043814395e-37	-0.129279346028084	0.139	0.402	3.80916291676472e-33
Usp4	2.58518402632079e-37	-0.127223683128402	0.066	0.274	5.10237771274935e-33
Cebpz	2.63991624329483e-37	-0.305691265389736	0.091	0.318	5.210402689391e-33
Srp72	2.72413277022317e-37	-0.258549811868743	0.092	0.319	5.37662084858947e-33
Sh3pxd2a	3.11250966331938e-37	-0.309482130713495	0.1	0.332	6.14316032249347e-33
Slc44a2	3.12721108463925e-37	-0.61360752132824	0.066	0.273	6.17217651775249e-33
Casz1	3.14548342388049e-37	-0.805443492895703	0.054	0.25	6.20824063371291e-33
Rad23b	3.27746897018138e-37	-0.437151079794311	0.083	0.303	6.46874050644699e-33
Emcn	3.59689096787962e-37	-0.436127743091137	0.527	0.818	7.09918370330401e-33
Usp7	3.68752297630527e-37	-0.459552122796863	0.081	0.3	7.27806409833371e-33
Ston1	3.73985031409707e-37	-0.238445646088899	0.092	0.32	7.38134256493339e-33
Dnaja2	3.78053822995061e-37	0.119819765242757	0.176	0.475	7.46164830445352e-33
Txndc15	3.98268521497133e-37	-0.296019966440428	0.088	0.314	7.86062580878892e-33
Ppp2r1a	4.25184621238669e-37	-0.275220155871357	0.098	0.332	8.39186886938761e-33
Actr10	4.42341531109454e-37	0.116013025794812	0.139	0.405	8.73049479950729e-33
Dguok	4.62752016304612e-37	-0.438593845700656	0.075	0.29	9.13333654580413e-33
Ap2a2	5.28171338818266e-37	-0.299250799208712	0.103	0.339	1.04245177142561e-32
Actr1a	7.13653928773003e-37	-0.139371592342141	0.107	0.347	1.40853875921928e-32
Rsl1d1	7.5274274587587e-37	-0.310455600682023	0.083	0.302	1.48568835753521e-32
Cldn5	7.92301620750822e-37	-0.592508282732826	0.183	0.444	1.5637657088759e-32
Myo1c	8.27255117418129e-37	-0.151849162988857	0.163	0.441	1.63275342524816e-32
Aup1	8.2991703842928e-37	-0.27094965905508	0.099	0.331	1.63800725874787e-32
Klc1	8.70565041623328e-37	-0.109574287683217	0.151	0.424	1.71823422265196e-32
Vta1	9.03613589000673e-37	-0.482609667468976	0.085	0.304	1.78346214061063e-32
Btbd3	9.22650683082204e-37	-0.570303296456322	0.104	0.335	1.82103565319935e-32
Scarf1	9.39313934136656e-37	-0.90667575546028	0.057	0.253	1.85392391180552e-32
Midn	1.09687454066668e-36	-0.142049159304697	0.083	0.302	2.16490128091382e-32
Rpl15	1.19067013349249e-36	0.755305937810532	0.785	0.882	2.35002564247413e-32
Blmh	1.2955176210976e-36	-0.390024823605089	0.082	0.298	2.55696312876034e-32
Mpc2	1.3189457900844e-36	-0.186843890374848	0.118	0.365	2.60320330588959e-32
Litaf	1.33367586195301e-36	-0.356266843984363	0.114	0.356	2.63227604873666e-32
Cd93	1.36130292842221e-36	-0.283655822626294	0.365	0.716	2.68680358982691e-32
Hexa	1.45483686569623e-36	-0.851481083131656	0.074	0.284	2.87141152182465e-32
Fmo2	1.47257346558916e-36	-0.411989546730281	0.164	0.419	2.90641824903333e-32
Yipf1	1.54433796359734e-36	-0.650816538457439	0.056	0.253	3.04805983875207e-32
Tln2	1.62872291648147e-36	-1.28733954658374	0.058	0.253	3.21461042025948e-32
Acat1	1.63501710277591e-36	-0.252742470179142	0.102	0.336	3.22703325574882e-32
Fmo1	1.70896637870378e-36	-0.123044443303813	0.27	0.599	3.37298694164766e-32
1810013L24Rik	1.72715874984155e-36	-0.373045142680957	0.074	0.285	3.40889322456227e-32
Hspa4	1.75702564587656e-36	0.195038843061053	0.158	0.437	3.46784151726657e-32
M6pr	1.98152962802094e-36	-0.212621951894009	0.107	0.345	3.91094502682494e-32
Spry1	2.01381451201619e-36	-0.441798733734457	0.095	0.318	3.97466570236636e-32
Cflar	2.45786297177906e-36	0.222060585164249	0.147	0.416	4.85108414740032e-32
Epc2	2.47676804923148e-36	-0.112554367603437	0.107	0.344	4.88839709876818e-32
Cdc123	2.51454057685684e-36	-0.758640208831073	0.056	0.251	4.96294873654235e-32
Ssu72	2.74283669911207e-36	0.164366118208056	0.233	0.565	5.41353679303749e-32
Cyp20a1	3.34018664258798e-36	-0.755295261228836	0.06	0.258	6.5925263764759e-32
Snx1	3.47970956294262e-36	-0.136170321804161	0.102	0.335	6.86790276437985e-32
Hadhb	4.04317727233639e-36	-0.167310664820534	0.117	0.363	7.98001898241033e-32
Jkamp	4.79116101748655e-36	-0.489051479462748	0.063	0.264	9.45631450021321e-32
Amotl2	4.84325623485299e-36	-0.301636627446854	0.121	0.365	9.55913483072935e-32
Gm12185	5.0394230053614e-36	-0.382528713490077	0.09	0.307	9.94630918568179e-32
Plcg1	5.08750946410421e-36	-0.476554852640052	0.09	0.31	1.00412174293025e-31
Actr2	6.64127887565898e-36	0.142849036382809	0.283	0.662	1.31078921168881e-31
Tjp1	6.97357487742415e-36	-0.1247528771577	0.357	0.747	1.3763744735572e-31
Cd59a	7.007242420548e-36	-0.222732743472912	0.146	0.403	1.38301943654356e-31
Cnih4	7.01488136142889e-36	0.224051994773732	0.134	0.391	1.38452713430522e-31
Uba1	7.42481742272096e-36	-0.244441899719507	0.091	0.314	1.46543621472244e-31
2700081O15Rik	8.56533169269804e-36	-0.800064992075746	0.066	0.267	1.69053951618781e-31
Ythdf2	8.65404653388024e-36	-0.62919461558642	0.056	0.25	1.70804916439194e-31
Fmr1	9.06230594097272e-36	-0.264783808503492	0.088	0.305	1.78862732356979e-31
Ifitm3	9.06877625820689e-36	0.593101095047389	0.904	0.92	1.78990437008229e-31
Mindy2	1.06261930203324e-35	-0.165672424891173	0.093	0.317	2.097291716423e-31
Rps15	1.08993448856397e-35	0.781408325528481	0.775	0.907	2.15120370007871e-31
Rab21	1.11789138743359e-35	0.131923136614653	0.159	0.439	2.20638223137767e-31
Cs	1.14947743283403e-35	-0.898282014491286	0.057	0.252	2.26872360918452e-31
Psmd12	1.24050073776778e-35	0.23361331566549	0.143	0.403	2.44837630613227e-31
Stat1	1.29245409786383e-35	-0.123091330102896	0.146	0.403	2.55091665295384e-31
Rasgrp2	1.32708788927533e-35	-0.232140800959088	0.173	0.451	2.61927336706271e-31
Rbmxl1	1.39004445522986e-35	-0.511598546152215	0.066	0.269	2.74353074128718e-31
Tmem14c	1.43899987775738e-35	0.11217072089297	0.204	0.516	2.84015405872974e-31
Parvb	1.44747695196009e-35	-0.54850590343796	0.086	0.299	2.85688526008363e-31
Leprotl1	1.45362030927727e-35	-0.400994544432008	0.077	0.288	2.86901040442055e-31
Uba2	1.71305760329658e-35	-0.203149489059094	0.098	0.324	3.38106179162647e-31
Stau1	1.74020831676417e-35	-0.336171331724358	0.06	0.257	3.43464915479744e-31
Rbbp4	2.07227091254106e-35	0.359839988683883	0.168	0.452	4.0900411000823e-31
Mpc1	2.35216065378591e-35	-0.27180243012941	0.123	0.37	4.64245948237726e-31
Sarnp	2.39634906589282e-35	0.310826530948695	0.212	0.529	4.72967415135266e-31
Tecpr1	2.62718806577165e-35	-0.278137681854238	0.098	0.323	5.1852810854135e-31
Tomm70a	2.72439507763654e-35	-0.409414652534404	0.075	0.283	5.37713856473124e-31
Ube2v2	2.87516220170201e-35	-0.157640997793445	0.076	0.285	5.67470763749927e-31
Hmgb1	3.21815980701476e-35	0.885023220907657	0.772	0.894	6.35168201110502e-31
Psma5	4.09838796994323e-35	0.204279933791799	0.157	0.432	8.08898833627695e-31
Rraga	4.36641106944607e-35	0.115481924879637	0.117	0.36	8.61798552776571e-31
Golim4	4.36909794227195e-35	-0.345937251267185	0.098	0.32	8.62328860866215e-31
Pacsin2	4.49344932592969e-35	-0.292649095570914	0.096	0.318	8.86872093458742e-31
Zc3h15	4.63737153231083e-35	0.353296568841364	0.174	0.46	9.15278019332188e-31
Mylip	4.66825924815969e-35	-0.165146832381559	0.14	0.392	9.21374327809277e-31
Gtf2a2	4.67927802785436e-35	0.163295097312583	0.128	0.38	9.23549104357615e-31
H2-Q7	4.83850934564553e-35	-0.118222674194631	0.203	0.493	9.54976589550059e-31
Ier5l	4.96856613204984e-35	-0.634151525661811	0.063	0.26	9.80645897482676e-31
Abce1	5.00671468615999e-35	-0.51127919525499	0.069	0.27	9.88175277607398e-31
Wbp2	5.13546931830815e-35	-0.690144102941387	0.063	0.26	1.01358757935448e-30
Exoc3	5.59571495619447e-35	-0.300178573498032	0.074	0.28	1.1044262609041e-30
Mcam	6.05150244336798e-35	-0.743804726467555	0.088	0.298	1.19438503724754e-30
2610035D17Rik	6.20858060946891e-35	-1.29988326535948	0.06	0.25	1.22538755489088e-30
Psip1	6.89578462206581e-35	0.343767900252542	0.127	0.375	1.36102101085713e-30
Usp8	7.24277596260835e-35	-0.37212918479042	0.08	0.289	1.42950669174001e-30
Plekhg5	7.54208555113242e-35	-0.793345072781832	0.065	0.261	1.48858142522701e-30
Ilf2	7.67740973566375e-35	-0.372955541312279	0.062	0.258	1.51529035952795e-30
Tusc3	7.68607850495276e-35	-0.235494253472794	0.085	0.298	1.51700131452253e-30
Pnp	8.84357383194924e-35	-0.139467138449211	0.194	0.484	1.74545616721182e-30
H2afy	9.19528916211402e-35	0.171337159015286	0.129	0.379	1.81487422192644e-30
Prrc2a	9.48981653191195e-35	-0.259206052607886	0.095	0.315	1.87300508890346e-30
Cfl2	1.02799177491432e-34	0.192428911209647	0.194	0.493	2.0289473661484e-30
Supt16	1.33807796123737e-34	0.211440013425834	0.154	0.421	2.64096447209419e-30
Tmem106b	1.5114672459355e-34	-0.24505709169852	0.069	0.271	2.98318290330289e-30
Emc4	2.00012005886957e-34	-0.275341910086832	0.09	0.306	3.94763696019087e-30
Adprh	2.09416691882585e-34	-0.364443934152701	0.065	0.262	4.13325724768659e-30
Zc3h13	2.82505123674932e-34	0.167276124899762	0.123	0.362	5.57580362597214e-30
Tns1	3.04172905531128e-34	-0.11316458595121	0.33	0.706	6.00346063646787e-30
Mrps17	3.04984221270355e-34	-0.301625701999796	0.06	0.251	6.019473575213e-30
Sars	3.56361982368699e-34	0.156199641681237	0.133	0.38	7.03351644601101e-30
Psma1	3.61657019390428e-34	0.277335648122395	0.172	0.457	7.13802459170887e-30
Synrg	3.62088619294343e-34	-0.440188085424152	0.078	0.283	7.14654307901244e-30
Lrp5	3.95822916125177e-34	-0.481702240593088	0.07	0.269	7.81235689556261e-30
Acadl	4.49585437248604e-34	0.157562061066783	0.157	0.427	8.87346777497571e-30
Rnf167	4.99336582622033e-34	-0.16399367965744	0.094	0.313	9.85540613121107e-30
Dusp6	5.45661737098747e-34	-0.308237154931978	0.075	0.276	1.0769725705118e-29
Ube2d2a	6.46159251213026e-34	0.163818921036913	0.228	0.554	1.27532451411915e-29
Vwa1	6.67361021961719e-34	-0.425538062014183	0.082	0.286	1.31717044904584e-29
Eapp	7.00288673002083e-34	0.181586117987271	0.143	0.399	1.38215975390421e-29
Gon4l	7.21769185516945e-34	-0.485576303192922	0.078	0.282	1.42455584145479e-29
Gbp4	7.63825668845198e-34	-0.47290140441027	0.125	0.356	1.50756272259977e-29
Ehd4	8.23409549505627e-34	-0.415888787848866	0.099	0.313	1.62516342785926e-29
Utp11	8.80030306033998e-34	0.359980246433192	0.117	0.354	1.7369158150193e-29
Mgll	9.14375906455666e-34	0.715437638910307	0.844	0.853	1.80470372657155e-29
Cyp4b1	1.00603481162129e-33	-0.248595195361037	0.225	0.507	1.98561090769695e-29
Camsap2	1.03421730187858e-33	-0.506195613343408	0.061	0.25	2.04123468871775e-29
Ndufaf2	1.09000827678993e-33	-0.259324645595488	0.073	0.271	2.15134933590029e-29
Dnajc10	1.12637113987439e-33	0.156182660459258	0.122	0.361	2.22311871877008e-29
Ap3s1	1.17510344592949e-33	-0.381029089331801	0.085	0.29	2.31930167123104e-29
Sorbs3	1.28222452537862e-33	-0.14362960140952	0.139	0.387	2.53072654573979e-29
Apoe	1.34835078062992e-33	-1.79585394286304	0.312	0.602	2.66123993572926e-29
Fam13c	1.36945552712064e-33	-0.421671812604859	0.074	0.272	2.702894373878e-29
Uqcrfs1	1.39314361963898e-33	-0.320917220111715	0.11	0.339	2.74964756208145e-29
Zfp36	1.42751392885822e-33	-0.565657837937967	0.089	0.297	2.81748424138746e-29
Rpl7l1	1.60311215241131e-33	0.164012406814861	0.107	0.335	3.16406245521421e-29
Mosmo	1.73099260919035e-33	-0.299458599222553	0.074	0.273	3.41646011275898e-29
Efcab14	1.73604876994297e-33	0.140083650363781	0.125	0.367	3.42643945723644e-29
Wdr43	2.11612848034689e-33	-0.443008752472783	0.068	0.263	4.17660278166066e-29
Aqr	2.16333514775752e-33	-0.277646861155434	0.065	0.256	4.26977458112901e-29
Sdhc	2.42521157010679e-33	-0.463981207127523	0.081	0.284	4.78664007591977e-29
Iigp1	2.48691704197348e-33	-0.755176990119936	0.22	0.478	4.90842816574305e-29
Rabl6	2.62286218297076e-33	-0.540840984214792	0.064	0.254	5.17674309052939e-29
Micu2	2.70315066419937e-33	-0.301615442848891	0.063	0.253	5.3352084659303e-29
Ufl1	2.87426432183848e-33	-0.136320684682018	0.087	0.295	5.67293549201261e-29
Lrp10	2.92186977701352e-33	-0.367416342434255	0.07	0.266	5.76689437889159e-29
Irf9	2.96161074451898e-33	-0.267167411974072	0.085	0.289	5.84533112645711e-29
Acbd6	3.8491655725486e-33	-0.16107965682331	0.097	0.312	7.59709809053916e-29
Mospd2	4.03252092485798e-33	-0.109125707052489	0.121	0.355	7.9589865493922e-29
Ddx24	4.06085710564853e-33	0.175794423151714	0.199	0.497	8.01491366941851e-29
Mpv17	4.3729174975012e-33	-0.318709767295689	0.062	0.251	8.63082726481813e-29
Rflnb	4.46037506812046e-33	1.84959568145492	0.598	0.619	8.80344227194936e-29
Selenot	4.6200323862315e-33	0.112050322199812	0.149	0.405	9.11855792070512e-29
Pcmtd1	5.33265773909024e-33	0.158831554358507	0.286	0.637	1.05250665796424e-28
Dync1li1	5.4383880053501e-33	-0.214785963383115	0.092	0.301	1.07337464061595e-28
Suclg1	5.59431656047451e-33	-0.568499797233913	0.078	0.279	1.10415025954085e-28
Caskin2	5.91213099404637e-33	-0.254812523630667	0.089	0.297	1.16687729429493e-28
Sugt1	5.96712291885713e-33	0.329143951170469	0.2	0.496	1.17773105049483e-28
Ngly1	6.12907175750449e-33	-0.263201951487208	0.068	0.26	1.20969489277866e-28
F2r	6.89966483556969e-33	-0.694117684908772	0.07	0.263	1.36178684859639e-28
Psmd7	6.92529702144059e-33	0.339526655421299	0.199	0.496	1.36684587312173e-28
2011-09-01	7.63523881941951e-33	-0.113071665716676	0.161	0.42	1.50696708578883e-28
Ngdn	7.79343807102344e-33	-0.169703669702971	0.082	0.284	1.5381908720779e-28
Ube2e1	1.1169118126134e-32	-0.18033634012106	0.088	0.294	2.20444884455507e-28
Pop5	1.1352646922129e-32	0.326637184987834	0.123	0.359	2.24067192302061e-28
Rbis	1.20946633392623e-32	0.317516625603343	0.147	0.402	2.38712370327021e-28
Mgat1	1.26520977131449e-32	-0.251375297554057	0.084	0.287	2.49714452564341e-28
Supt6	1.26682711047066e-32	0.170721813429584	0.09	0.299	2.50033666793595e-28
Mrpl20	1.28777787296903e-32	0.190838756479046	0.146	0.401	2.54168718787897e-28
Elovl1	1.33500225689695e-32	-0.222963614794255	0.087	0.293	2.63489395443751e-28
Rmnd5a	1.36365926687792e-32	-0.225653247568258	0.069	0.261	2.69145429503695e-28
Tex261	1.38243289853448e-32	0.302487140967295	0.116	0.347	2.7285078118375e-28
Ube2d1	1.44282718958016e-32	-0.291539730752821	0.069	0.262	2.84770802407437e-28
Tmed3	1.47521540290519e-32	-0.234304466030838	0.093	0.302	2.91163264071398e-28
Pitpnm2	1.51825416220275e-32	-0.646971550350066	0.068	0.256	2.99657823993956e-28
Bcap31	1.55974822559709e-32	0.230480330338593	0.198	0.493	3.07847507286099e-28
Lypla1	1.57169803227972e-32	-0.356252951489271	0.075	0.272	3.10206040631048e-28
Tmem223	1.58529447387869e-32	0.228137414478984	0.119	0.352	3.12889570309437e-28
Psmc2	1.64777787136244e-32	0.188874391063072	0.137	0.383	3.25221918470804e-28
Pcdh12	1.8815286236214e-32	-0.53498933422137	0.07	0.261	3.71357304444156e-28
Slc35b1	1.96384672082939e-32	-0.11040381096801	0.096	0.309	3.87604427290097e-28
Cavin1	1.96782639546295e-32	1.01532199899045	0.718	0.818	3.88389895672523e-28
Pgrmc1	2.27126789772994e-32	0.284990052705001	0.163	0.431	4.48280144974958e-28
Sumo1	2.2948254794907e-32	0.237298272420093	0.254	0.588	4.5292970488708e-28
Klhl2	2.64086471478557e-32	-0.550902174879621	0.064	0.25	5.21227468757228e-28
Stab1	3.01644327883791e-32	-0.848876754753122	0.07	0.257	5.95355409944238e-28
Taf7	3.22143966498492e-32	-0.412503452816366	0.071	0.262	6.35815546678073e-28
Sbds	3.28576812653976e-32	0.184785653465798	0.233	0.554	6.48512055135152e-28
Dcun1d1	3.52828641115873e-32	-0.248484127925462	0.065	0.253	6.96377888970398e-28
Ckap5	3.53857075311777e-32	-0.165866805964619	0.102	0.317	6.98407709542855e-28
Bcas2	3.62921289150159e-32	0.323912458167998	0.13	0.37	7.16297748395668e-28
Pttg1ip	4.17828599044392e-32	0.112586589774042	0.207	0.505	8.24668305933917e-28
Hmox2	4.21451826879101e-32	-0.151220712443327	0.124	0.356	8.31819470711282e-28
Cct4	4.43000555279783e-32	0.166933756463212	0.187	0.474	8.74350195955707e-28
Rps13	4.95675664162832e-32	0.70750855550044	0.752	0.874	9.78315058358182e-28
Arcn1	5.06716229628728e-32	0.219483244760161	0.133	0.372	1.00010582241822e-27
Glyr1	5.25760769704695e-32	0.149370362879828	0.115	0.341	1.03769403116616e-27
Ppp2r2d	5.38140298736487e-32	0.154528994070549	0.112	0.334	1.0621275076162e-27
Smu1	5.78120279909193e-32	0.227323570837819	0.104	0.322	1.14103599645677e-27
Bub3	5.79090052094855e-32	0.153825241635698	0.152	0.408	1.14295003581962e-27
Evl	6.28980485770903e-32	-0.233901615255858	0.129	0.362	1.24141878476603e-27
Cdk19	6.73725955453507e-32	-0.272786481135587	0.124	0.347	1.32973291827859e-27
Ctsa	7.16418171590062e-32	-0.446948562033561	0.067	0.254	1.4139945452673e-27
Myef2	7.95495429775175e-32	-0.235247083824126	0.074	0.266	1.57006932974726e-27
Cct6a	8.3163414570775e-32	0.237163575676054	0.164	0.43	1.64139631338339e-27
Hnrnpul1	9.06626443082411e-32	0.127440292808246	0.138	0.381	1.78940861071175e-27
Ssna1	9.54382494285154e-32	0.201520425425839	0.122	0.352	1.88366472897061e-27
Plin2	9.64535956730462e-32	0.158965552344076	0.116	0.341	1.90370461779891e-27
Lman2	1.05484285928499e-31	0.442991837566311	0.121	0.355	2.08194335137078e-27
Keap1	1.06511307254614e-31	0.152679604847778	0.095	0.304	2.10221367128431e-27
Ssbp3	1.08197317907026e-31	-0.331898221491351	0.072	0.262	2.13549046353097e-27
Ryk	1.23658020700305e-31	-0.177000613251728	0.102	0.314	2.44063835456192e-27
Ccdc174	1.31651836698897e-31	0.170758387914745	0.073	0.265	2.59841230092612e-27
Naxd	1.41099334697806e-31	-0.144720930236972	0.08	0.275	2.7848775689306e-27
Hnrnpm	1.41817292111948e-31	0.301317362295733	0.274	0.629	2.79904789441353e-27
Card10	1.42176640357648e-31	-0.667802056721189	0.074	0.264	2.80614035073889e-27
Alg5	1.47423841744683e-31	-0.341749660917433	0.067	0.252	2.9097043645148e-27
Nmi	1.58199223602857e-31	0.284741045427522	0.185	0.462	3.12237807624959e-27
Aplnr	1.58337684410053e-31	-0.379184542972269	0.126	0.343	3.12511087720121e-27
Stk25	1.68068568756937e-31	-0.145738471408929	0.1	0.31	3.31716934155566e-27
Lrrc8a	2.00900600437843e-31	0.237397855017375	0.231	0.544	3.9651751508417e-27
Dazap1	2.12723400167592e-31	-0.243134102410176	0.109	0.327	4.19852174910776e-27
Ndufb2	2.15303787223603e-31	0.130894057527247	0.154	0.406	4.24945084843226e-27
Vsir	2.16369547837566e-31	-0.473832218137064	0.077	0.269	4.27048576567003e-27
Jak1	2.177236054029e-31	0.191045955341863	0.282	0.637	4.29721079983704e-27
Eif2a	2.21907946925871e-31	-0.434286725577319	0.074	0.264	4.37979714847592e-27
Eif3j1	2.36446224755232e-31	0.245900227414323	0.175	0.441	4.66673913799402e-27
Mrps5	2.52386208280548e-31	0.199824324875274	0.078	0.273	4.98134659283317e-27
Prg4	2.69067097032924e-31	-0.786562033236671	0.07	0.25	5.31057729413882e-27
Cxcl12	2.71069156442728e-31	0.718123458388924	0.865	0.855	5.35009194071013e-27
Map4k2	2.88257352042307e-31	-0.443902936029724	0.085	0.28	5.68933535725901e-27
G3bp1	3.29552563858912e-31	0.124748629287029	0.191	0.469	6.50437895288334e-27
Ndufb6	3.32652603024032e-31	0.150340852664281	0.141	0.384	6.56556442588532e-27
[truncated: 1,322 more rows]

## Sheet: ArterialEC_cluster2.markers
	p_val	avg_log2FC	pct.1	pct.2	p_val_adj
Alpl	5.36403050310136e-300	2.31359237416537	0.618	0.115	1.05869870039712e-295
Hey1	7.51973263372117e-296	2.5106640640873	0.531	0.079	1.48416962991755e-291
Nebl	8.20047219620808e-282	3.4327756850687	0.36	0.023	1.61852719736559e-277
Sema3g	8.47604695992556e-274	2.59524802412162	0.483	0.066	1.67291738848051e-269
Tm4sf1	1.77597013957648e-266	1.27880118993353	0.999	0.805	3.5052322644821e-262
Alox12	4.71655330474828e-259	2.41066487478282	0.421	0.047	9.30906125758167e-255
Stmn2	2.74792986118931e-250	1.80693613827222	0.705	0.201	5.42358916702935e-246
Sox17	4.01319168967906e-244	2.11570299294806	0.701	0.218	7.92083643791956e-240
Mannr	9.01680764796126e-238	4.27454846730702	0.287	0.014	1.77964732547811e-233
Rbp7	2.72648890329761e-234	1.46619883298851	0.866	0.371	5.3812711484385e-230
St8sia6	5.37622343986148e-228	2.32603918441044	0.498	0.096	1.06110522032546e-223
Slc6a6	1.96937776578302e-220	1.49349953582136	0.912	0.494	3.88696089632595e-216
Id1	2.26700955994051e-201	1.15248919648809	0.98	0.649	4.47439676845459e-197
Glul	1.60554418457941e-199	1.94377206350242	0.658	0.232	3.16886255710439e-195
Aqp1	4.7566192759129e-189	-3.65214501914976	0.16	0.627	9.3881394648693e-185
Btnl9	1.63409020817851e-183	1.28812728616416	0.871	0.409	3.22520384388193e-179
Clec2d	6.40295050049941e-172	1.27404588833382	0.885	0.544	1.26375034028357e-167
Crispld1	9.83900359712991e-170	2.19992265745827	0.377	0.068	1.94192413996553e-165
Eps8l2	4.0386883241544e-169	2.89501710197273	0.254	0.022	7.97115914538353e-165
S1pr1	9.717702772955e-169	1.05829599385988	0.971	0.638	1.91798299629813e-164
Efnb2	9.49775704249461e-168	1.40039329799301	0.728	0.299	1.87457230747716e-163
Slc26a10	6.88601340602808e-163	1.35699734535961	0.752	0.314	1.35909246594776e-158
Tsc22d1	9.15686850977274e-162	1.1514080058524	0.869	0.547	1.80729113777385e-157
Pdgfd	1.30080878341328e-154	1.06634851360708	0.923	0.547	2.56740629582279e-150
Sox18	1.80224870337471e-150	1.02352450471788	0.938	0.599	3.55709826585066e-146
Arl15	3.81738637602576e-148	1.31834404404889	0.83	0.494	7.53437549036204e-144
Cxcl12	4.90331937387922e-145	0.968298527184602	0.996	0.824	9.67768144822541e-141
Tm6sf1	3.55148588851847e-139	1.62474485446584	0.481	0.142	7.00956769816891e-135
Pik3r3	9.39410517768421e-136	1.65575056570315	0.521	0.175	1.85411453891953e-131
Edn1	1.89620815703848e-133	2.63912853304643	0.279	0.046	3.74254603954684e-129
St6galnac3	2.06155501105113e-130	0.964969948044808	0.78	0.391	4.06889112531161e-126
Lama3	3.53262078735512e-130	2.50527776519349	0.264	0.04	6.9723336480028e-126
Pcp4l1	2.31506541898375e-126	1.09814407699929	0.472	0.139	4.56924461744823e-122
Plscr2	4.28278782601565e-126	1.09396621341249	0.767	0.386	8.45293833220708e-122
Lrrc3b	2.56625088961478e-124	1.84971232423834	0.398	0.107	5.0650093808327e-120
Unc5b	2.67119961699536e-124	1.53661909485728	0.502	0.174	5.27214668406374e-120
Eng	3.92601018247064e-121	0.743932140917272	0.984	0.774	7.74876629714231e-117
Ebf1	2.93000329503945e-120	0.739428856183369	0.965	0.686	5.78294750341935e-116
Fbln5	3.65007997773893e-118	2.41748336365825	0.336	0.083	7.20416285206333e-114
Nck1	4.35814739635844e-116	0.914434791682584	0.914	0.654	8.60167551619265e-112
Klf2	7.43921717870875e-116	0.869264287631719	0.972	0.742	1.46827829456175e-111
Ly6e	1.96352926388813e-113	0.5833025315892	0.999	0.884	3.87541770813601e-109
Mgll	1.52557124688104e-111	0.629461171025507	0.994	0.818	3.01101996996912e-107
Sorbs2	1.32218302723467e-108	1.5226597245447	0.414	0.13	2.60959264085307e-104
Id3	1.22411764962556e-105	0.735260251607757	0.978	0.753	2.41604100506597e-101
Cdk19	1.82622508081094e-105	1.67348813535298	0.545	0.252	3.60442044199655e-101
Fn1	3.75444586402489e-104	1.40304416191309	0.391	0.122	7.41014980182593e-100
Sema7a	6.10597216804025e-104	1.03814686062115	0.634	0.287	1.2051357268061e-99
Smad6	3.63393401468097e-102	1.621502659177	0.374	0.112	7.17229556477584e-98
Aqp7	4.31951856260045e-101	0.775730557403192	0.846	0.489	8.52543378700451e-97
Fam181b	4.3651897263726e-100	1.6882594217508	0.359	0.106	8.6155749629416e-96
Ly6c1	5.63390317782325e-99	0.595284778021154	0.999	0.824	1.11196347020697e-94
Clec14a	2.61745786948248e-97	1.00479459111721	0.708	0.368	5.16607659699757e-93
Mecom	3.2747069346791e-97	0.730236259619008	0.89	0.606	6.46328907697613e-93
Kitl	4.42867794614136e-97	0.627494028075264	0.988	0.792	8.74088166229921e-93
Mrtfb	1.61629342564782e-96	1.00457824557559	0.669	0.343	3.1900783342011e-92
Ly6a	7.82385374815908e-96	0.583674253242437	0.996	0.834	1.54419401427416e-91
Plk2	2.85482463629504e-95	1.0996253297406	0.638	0.314	5.63456738465552e-91
Col8a1	4.32782929567628e-95	1.81445899075158	0.305	0.08	8.54183668087627e-91
Plscr1	2.25471069263129e-94	1.02251901364719	0.609	0.281	4.45012249404637e-90
St6galnac2	4.19344495842045e-94	1.81835532572528	0.309	0.084	8.27660231443445e-90
Depp1	1.65399037585147e-93	1.08692068469029	0.713	0.388	3.26448080481805e-89
Ldb2	8.37285265500607e-93	0.762915921266152	0.782	0.439	1.65254992851855e-88
Slc9a3r2	2.82464643259408e-92	0.620984361376784	0.985	0.767	5.57500466401093e-88
Tinagl1	2.90061656843715e-92	0.796189914542266	0.833	0.512	5.7249469211244e-88
Rgs3	4.01109058864922e-91	0.982772981020632	0.641	0.324	7.91668949481697e-87
Msx1	6.85637985194076e-91	1.44186587712912	0.377	0.125	1.35324369137755e-86
Mapk3	3.5494205172747e-90	0.69449857851747	0.815	0.523	7.00549127494508e-86
Rapgef4	3.69197469216378e-90	0.84766036168132	0.678	0.339	7.28685044992365e-86
Ltbp4	4.15438067953749e-90	0.746483447394592	0.903	0.654	8.19950114720315e-86
Crip1	1.0693692375839e-89	0.523348608047281	0.982	0.813	2.11061406421935e-85
Gulp1	2.20175188407189e-89	0.978452536876831	0.662	0.34	4.34559769359269e-85
Fut8	4.75571692188377e-89	1.26992505931263	0.57	0.275	9.386358488722e-85
Hist1h2bc	6.57339379646122e-89	0.808131453251571	0.688	0.373	1.29739073360755e-84
Epas1	3.1158698939692e-88	0.603553694899575	0.958	0.758	6.14979240972702e-84
Klf4	2.56977914355032e-87	0.920433652536034	0.797	0.493	5.07197309562526e-83
Igfbp3	1.02849132251171e-86	1.11201242503716	0.514	0.219	2.02993332324136e-82
Gnas	3.89904919030243e-86	0.41438605049657	0.998	0.933	7.6955533868999e-82
Plcb1	1.46950699096304e-85	0.550698677662979	0.881	0.541	2.90036594806374e-81
Socs2	1.58661897226908e-85	1.05053649102689	0.629	0.32	3.13150986556749e-81
Atp13a3	1.44218246677414e-84	1.7623029877743	0.409	0.164	2.84643553467212e-80
Map4k3	3.54170864618897e-84	0.761460860211722	0.799	0.492	6.99027035498318e-80
Kctd12b	2.11702394356673e-83	1.08093354351878	0.602	0.303	4.17837015741766e-79
Stmn1	7.80494063083554e-81	0.913342413489039	0.372	0.13	1.54046113230801e-76
Fez1	8.36964124887033e-81	1.39105885178254	0.25	0.061	1.65191609328954e-76
Fam13c	1.59837459658128e-80	1.1980114968863	0.453	0.187	3.15471194127248e-76
Smad7	1.59913610548505e-79	1.0567181754162	0.624	0.338	3.15621493139584e-75
Adipor2	1.62846469423454e-79	0.790934937239838	0.712	0.414	3.2141007670107e-75
Efnb1	8.45270879323184e-79	1.02038442790619	0.6	0.312	1.66831113452017e-74
Dnm3	1.13909576923633e-78	0.709641634676162	0.683	0.368	2.24823331974174e-74
Abcb1a	6.15825352576742e-78	0.763660412817664	0.708	0.391	1.21545449838072e-73
Mast4	7.80997708745806e-78	0.55005697240146	0.877	0.582	1.5414551777516e-73
Eogt	1.89367189851051e-76	1.44449424890739	0.351	0.126	3.73754022609018e-72
Hdac9	9.6860005735816e-76	-2.97932076583285	0.19	0.455	1.9117259332078e-71
Tmem88	1.08956083800628e-75	0.715728985719664	0.82	0.506	2.15046622597299e-71
Apba1	2.72731334803264e-75	1.44833365023102	0.37	0.139	5.38289835501201e-71
Smpdl3a	6.40149697330216e-75	0.756875134216703	0.749	0.466	1.26346345762065e-70
Vegfc	1.55628218405299e-74	1.84288602970176	0.365	0.143	3.07163414666539e-70
Txnip	2.26053706281305e-73	0.535632960112949	0.985	0.821	4.46162200087411e-69
Klf12	4.57387841775231e-73	0.816679025168066	0.65	0.37	9.02746383311774e-69
B4galt4	6.20496375494366e-73	0.88337452020595	0.546	0.262	1.22467369631323e-68
Acvrl1	8.05278480739787e-73	0.734305631081358	0.737	0.453	1.58937813743612e-68
Ceacam1	4.50674127553975e-71	0.799438538527514	0.661	0.365	8.8949552555328e-67
Tubb2a	5.68199705994045e-70	0.719753478723331	0.785	0.513	1.12145575972045e-65
Podxl	3.34562678258061e-69	0.586247996621332	0.898	0.601	6.60326358077935e-65
Amd1	4.43982202815362e-68	1.68494751817235	0.337	0.131	8.7628767369668e-64
Cyyr1	5.01462095590598e-68	0.495188082847797	0.978	0.734	9.89735738067164e-64
Fbln2	5.15533024147687e-68	0.835621114852486	0.563	0.283	1.01750752976029e-63
Pdgfb	4.38460358442998e-67	0.584046469570117	0.873	0.59	8.65389209458945e-63
Sipa1l2	4.59204919669965e-67	1.0480692544692	0.355	0.134	9.06332749952611e-63
Epha4	5.13594584585985e-67	1.00292956259353	0.473	0.218	1.01368163159736e-62
Trim47	5.24340707255811e-67	0.903223350283184	0.579	0.311	1.03489125391079e-62
Ptprb	1.64377034620271e-65	0.522687505348583	0.98	0.762	3.24430953230029e-61
Limch1	2.0239584877029e-65	0.571253417066257	0.691	0.394	3.99468686717921e-61
Gata2	8.5174841761763e-65	0.923180280498617	0.453	0.206	1.68109585185192e-60
Ucp2	9.42669584390026e-65	0.614445545397315	0.601	0.314	1.86054695871059e-60
Gadd45g	5.90296537539957e-64	1.73538356987806	0.256	0.079	1.16506827614261e-59
Cdkn1c	5.94050672635096e-64	0.608984776136408	0.807	0.531	1.17247781257989e-59
Ephx1	6.3875396973844e-64	0.92750088317798	0.58	0.317	1.26070871007276e-59
Gcnt2	9.37197165392578e-64	1.07811377220572	0.391	0.165	1.84974604533533e-59
Azin1	2.32842189293106e-63	1.25214729538519	0.406	0.185	4.59560629007803e-59
Akap12	2.50042782773477e-63	0.658867585841814	0.78	0.51	4.93509440360011e-59
Prdm16	3.29108439459121e-63	1.23899085295106	0.341	0.132	6.49561326960467e-59
Fzd6	3.70257402754642e-63	1.00170237002005	0.442	0.197	7.30777035816838e-59
Trp53i11	3.9910399118515e-63	-2.35542399352848	0.153	0.401	7.8771154740213e-59
Mpzl1	2.26752111124393e-62	0.938757801990104	0.471	0.229	4.47540641726214e-58
Car7	4.55986572095535e-62	1.08442014352188	0.332	0.124	8.99980697344958e-58
Grrp1	6.61104775120888e-62	0.833510557882918	0.45	0.202	1.3048224946561e-57
Mcc	7.82354290437292e-61	0.347251349282809	0.857	0.574	1.54413266303608e-56
Arhgef28	9.93911433402183e-61	0.833394979740566	0.418	0.181	1.96168299610589e-56
Myo10	1.66283752619847e-60	0.408905231006765	0.914	0.622	3.28194242545793e-56
F11r	2.48267912297491e-60	0.578741535023038	0.802	0.495	4.90006378501558e-56
Cd81	6.19745792779177e-60	0.396610453545799	0.997	0.885	1.22319227120826e-55
Stxbp6	8.406936344454e-60	-2.85589216887118	0.082	0.317	1.65927702630489e-55
Ptprr	3.51730377979506e-59	1.0913905599384	0.356	0.144	6.9421024701815e-55
Aplnr	6.00982938762213e-59	-2.3588423060387	0.115	0.353	1.18616002623498e-54
Slc3a2	1.04887757233194e-58	1.06104905394254	0.529	0.298	2.07016966451155e-54
Msrb3	4.71317283972503e-58	0.854575697584485	0.519	0.282	9.30238923376529e-54
Rundc3b	5.3181559309845e-58	1.23354948040048	0.388	0.171	1.04964443609841e-53
Magix	5.46156714125775e-58	1.21654110205678	0.289	0.103	1.07794950667004e-53
Rasgrf2	6.00158637604687e-58	0.604954588206432	0.602	0.326	1.18453310304037e-53
Tbxa2r	6.22725071793668e-58	1.20679585859246	0.29	0.103	1.22907247419916e-53
S100a13	2.06146532688255e-57	0.40011241654356	0.909	0.71	4.06871411566809e-53
Notch1	3.16387943686307e-57	0.708712351866698	0.656	0.409	6.24454884453663e-53
Tpgs2	5.08417570028385e-57	1.14048577551941	0.338	0.139	1.00346375796502e-52
Actn4	2.62010276220714e-56	0.543295141709338	0.856	0.657	5.17129682176823e-52
Crip2	6.80282837292735e-56	0.380383759362118	0.973	0.791	1.34267423596467e-51
Sgk1	9.13545266098666e-56	0.659809770683505	0.841	0.597	1.80306429169894e-51
Klf13	2.40780360073106e-55	0.512368127625609	0.854	0.635	4.75228196676289e-51
Prdx4	8.24780331470148e-55	0.84597097937833	0.527	0.296	1.62786894022263e-50
Lims2	1.26913887786188e-54	0.46860428572645	0.99	0.769	2.504899403236e-50
Plpp3	2.8114059168969e-54	0.508221671029727	0.951	0.749	5.54887185817942e-50
Tshz2	3.84039233167947e-54	-1.52841409347574	0.512	0.65	7.57978234503577e-50
S100a16	1.52066232469905e-53	0.437403138395787	0.89	0.642	3.00133123025852e-49
Ushbp1	4.73932853128668e-53	0.447452503659989	0.934	0.637	9.35401272220051e-49
Ttll7	7.02984278298706e-53	0.739699409800582	0.404	0.183	1.38748007007816e-48
Il10rb	7.96740359131972e-53	0.70224177871213	0.632	0.386	1.57252644681877e-48
Cdkn1a	1.50893292911804e-52	0.65905605902597	0.699	0.448	2.97818092220028e-48
Abca1	2.774420203136e-52	1.29273268639103	0.32	0.136	5.47587315492952e-48
Heg1	3.8077955136426e-52	0.475876088717575	0.846	0.608	7.51544600527641e-48
Crybg1	4.40975309284972e-52	0.990119902970961	0.265	0.094	8.70352967935749e-48
Fkbp3	5.32572214990015e-52	0.727583072727242	0.625	0.403	1.05113778072579e-47
Cracr2b	6.45418990186425e-52	0.55574981553728	0.664	0.394	1.27386346093095e-47
Anp32a	1.34036784033067e-51	0.324707444092002	0.914	0.711	2.64548400646064e-47
Eml1	2.32568140077077e-51	0.726914356149226	0.444	0.22	4.59019738070126e-47
Cd300lg	6.90204534173985e-51	0.446278793776758	0.957	0.717	1.36225668909919e-46
Cxcl9	8.65147649647521e-51	-2.4635867686607	0.114	0.325	1.70754191610931e-46
Tbx3	1.27421197063435e-50	0.85686510443281	0.407	0.192	2.51491216644101e-46
Icam2	1.62196837910224e-50	0.484823610503893	0.88	0.605	3.2012789898341e-46
Ehd4	1.8186941317634e-50	0.814578283603743	0.453	0.235	3.58955660786143e-46
Tmsb10	2.89237416386121e-50	-1.27997420830328	0.682	0.733	5.70867888721288e-46
Plat	3.34724626508472e-50	1.00662030218585	0.419	0.209	6.60645995339771e-46
Car8	6.64301668501218e-50	-1.55294790243514	0.379	0.543	1.31113220312085e-45
Ets1	1.62047474336134e-49	0.405642028256048	0.931	0.731	3.19833100097228e-45
Cdh5	2.78127533791634e-49	0.383598000292248	0.985	0.779	5.48940313444548e-45
B3gnt2	2.83363033096184e-49	0.939354011129766	0.464	0.25	5.59273618421939e-45
Rras	7.92052576464224e-49	0.424502456504953	0.846	0.622	1.56327417016744e-44
Aig1	9.09018035052766e-49	0.817981617374473	0.461	0.242	1.79412889578364e-44
Ece1	1.63873514064994e-48	0.445543789624809	0.796	0.564	3.23437154710078e-44
Oaz2	1.71422232850394e-48	0.755990429847734	0.525	0.309	3.38336060976823e-44
Bcl2l1	1.88762212202222e-48	0.59228722409681	0.614	0.374	3.72559978223526e-44
Usp46	4.80116530040391e-48	0.781155838839576	0.445	0.231	9.4760599534072e-44
Myl12b	6.99296325125655e-48	0.292353873307523	0.968	0.813	1.38020115690051e-43
Gja1	2.00731941810951e-47	0.665382412615044	0.571	0.33	3.96184633552273e-43
Mcam	2.36651332036631e-47	0.866301527019215	0.438	0.22	4.67078734040698e-43
Lima1	3.46161108672919e-47	0.726916350231906	0.616	0.401	6.83218180187741e-43
Tmem255b	3.9622087931285e-47	0.7695158937038	0.425	0.211	7.82021149499773e-43
Cables2	2.86941066956467e-46	0.972651620784401	0.28	0.111	5.66335583851979e-42
Timm10b	2.9025831076026e-46	0.659712554426517	0.563	0.35	5.72882827947526e-42
Fryl	3.15570003125239e-46	0.604928084334875	0.626	0.406	6.22840515168284e-42
Nfkbia	4.92192054354107e-46	0.467430126300688	0.879	0.655	9.71439457678701e-42
Arhgap31	6.70601835695345e-46	0.347740430167648	0.949	0.69	1.3235668431119e-41
Mmrn2	7.3976297957733e-46	0.523426905634377	0.708	0.45	1.46007019279178e-41
Ypel3	9.15367385126779e-46	0.499690607463762	0.717	0.478	1.80666060802472e-41
Sos1	1.1999664946736e-45	0.945309622448397	0.408	0.213	2.36837387053728e-41
Osmr	1.62448319995096e-45	0.8790694532073	0.429	0.228	3.2062424917432e-41
Fmo2	2.34760762234361e-45	-1.97091345214711	0.217	0.415	4.63347316421959e-41
Eva1a	1.04162845156691e-44	0.739680959950529	0.406	0.2	2.05586207485762e-40
Dusp1	1.30131884900603e-44	0.592302890673187	0.729	0.512	2.5684130122832e-40
Ralgapa1	1.34421563922181e-44	0.390211646290857	0.841	0.61	2.65307840713208e-40
Prickle1	1.81754656104341e-44	0.710232407281069	0.509	0.286	3.58729164753137e-40
Ppp1r16b	1.91780660013738e-44	0.509763330181046	0.554	0.316	3.78517488669115e-40
Calm1	4.57510168214224e-44	0.263867311728536	0.998	0.909	9.02987819004413e-40
Elovl5	4.80774109809512e-44	0.715905394853962	0.509	0.298	9.48903860531035e-40
She	6.03711060164209e-44	0.625517980987782	0.459	0.243	1.1915445194461e-39
Adgre5	6.06088856584255e-44	0.61449130315504	0.572	0.348	1.19623757624034e-39
Arglu1	8.46997308527648e-44	0.438316210323473	0.849	0.635	1.67171858784102e-39
Klf6	9.40349960448716e-44	0.525079698869459	0.839	0.631	1.85596871693763e-39
Klf3	9.79076974531967e-44	0.547046491159343	0.748	0.534	1.93240422463374e-39
Ecscr	1.29004860292312e-43	0.434141413016179	0.799	0.523	2.54616892758937e-39
Pdcd4	1.31329168736552e-43	0.797899117437784	0.497	0.298	2.59204380335332e-39
Flt1	1.73314914127092e-43	0.372267274171642	0.988	0.798	3.42071646012641e-39
Irak2	3.61430655425503e-43	0.779494953079826	0.469	0.256	7.13355684613314e-39
Sod1	4.50650556830186e-43	0.420569289287701	0.704	0.487	8.89449004015738e-39
Dipk2b	8.73802721946039e-43	0.689175771057737	0.561	0.323	1.7246244323049e-38
Sncg	1.27235689502715e-42	0.506043350372157	0.327	0.142	2.51125080371508e-38
Ier5	1.3122885435671e-42	0.705550621987477	0.554	0.329	2.59006389843839e-38
Itprid2	3.16703419805809e-42	0.762988826885974	0.397	0.206	6.25077539670725e-38
Itm2b	3.19658480116428e-42	0.280242171191699	0.999	0.924	6.30909942205795e-38
Pcdh1	3.7693147125272e-42	0.530100735206912	0.476	0.26	7.43949644811494e-38
Nepn	4.4496304219892e-42	0.937509198122479	0.264	0.106	8.78223556388009e-38
Jun	6.04242361124355e-42	0.747765310653003	0.72	0.502	1.19259314815114e-37
Esam	9.33157483801707e-42	0.393845512748473	0.924	0.661	1.84177292577943e-37
Cox5a	1.08111979344802e-41	0.337559131498855	0.809	0.575	2.13380613632837e-37
Sncaip	1.22129296865547e-41	0.469912641482321	0.567	0.329	2.4104659322353e-37
Klhl24	1.93352309598905e-41	0.54852269831735	0.704	0.486	3.81619453455359e-37
Foxp1	2.50540477034551e-41	0.393610144277445	0.834	0.617	4.94491739523092e-37
Ptprm	2.87697736069705e-41	0.112574420959579	0.959	0.699	5.67829021680778e-37
Ak3	3.13189170530165e-41	0.887892023295687	0.382	0.2	6.18141465875387e-37
Fas	3.8363184360577e-41	0.507588866087514	0.591	0.362	7.57174169724708e-37
Dll4	4.63611715033101e-41	0.74124345172419	0.463	0.256	9.15030441960832e-37
Adarb1	5.63035648449689e-41	0.468357334187417	0.592	0.361	1.11126345934515e-36
Thrsp	5.77792269459964e-41	0.474445310615218	0.6	0.358	1.14038860223313e-36
Cyth3	6.99226170133732e-41	0.701190849014859	0.535	0.327	1.38006269199295e-36
Cav2	8.07161683672723e-41	0.31573434212095	0.969	0.736	1.59309501506485e-36
Jag2	1.15943631366328e-40	0.616239361824312	0.435	0.23	2.28837945227721e-36
Btg3	1.51968257017642e-40	0.485186011648081	0.593	0.365	2.9993974887572e-36
9530026P05Rik	1.60516026165425e-40	0.21887926806596	0.715	0.446	3.168104808427e-36
Slain2	2.27875849988091e-40	0.597367917134719	0.549	0.339	4.49758565121495e-36
Psd3	2.51151381746189e-40	-1.59911108298922	0.288	0.475	4.95697482152452e-36
Ggta1	7.00271421594767e-40	0.602614084423278	0.594	0.368	1.38212570480159e-35
Clec1a	1.35487257512545e-39	0.453388232772635	0.661	0.406	2.67411200152509e-35
Cd38	1.76660494550223e-39	0.468307958469027	0.594	0.357	3.48674818093775e-35
H2-D1	2.27969211407065e-39	0.294920589940261	0.997	0.909	4.49942832554125e-35
Srgn	2.36850716402787e-39	0.326090068842709	0.979	0.743	4.67472258964181e-35
Ier2	2.81475494376672e-39	0.593964279886043	0.597	0.377	5.55548183251238e-35
Dennd3	3.23284530931844e-39	0.624477245097089	0.421	0.222	6.3806667870018e-35
Prg4	3.55153988333322e-39	-2.67505606335229	0.079	0.254	7.00967426773477e-35
Fam129b	4.34411429434947e-39	0.742766579782131	0.254	0.104	8.57397838275755e-35
Tpst1	4.44458463705726e-39	0.610830556772764	0.443	0.245	8.77227669815991e-35
Gask1b	4.98596616035735e-39	0.554861765626417	0.568	0.357	9.84080141069729e-35
C130074G19Rik	1.74019913677605e-38	0.560696778170115	0.311	0.143	3.43463103625489e-34
Dach1	2.03768344339402e-38	0.198461147993821	0.842	0.563	4.02177581222678e-34
Filip1	3.76601322518608e-38	0.398158751798504	0.701	0.473	7.43298030254976e-34
Ehd2	1.1084785243908e-37	0.336001838947084	0.89	0.706	2.18780406359012e-33
AU021092	1.21031340570641e-37	0.734155611431382	0.317	0.146	2.38879556884274e-33
Arhgap5	1.34346580756793e-37	0.516685636019837	0.707	0.503	2.65159846439681e-33
Runx1t1	1.57313967477999e-37	0.591089468411997	0.438	0.242	3.10490577611327e-33
Parvb	1.86553884387431e-37	0.581254068053213	0.418	0.226	3.68201401615472e-33
Pik3c2a	2.03150700492422e-37	0.496416856543881	0.637	0.432	4.00958537561893e-33
Tcf15	2.33616220761485e-37	0.346409108195379	0.933	0.685	4.61088334916943e-33
Sh3kbp1	2.78772375090181e-37	0.969841247214833	0.266	0.118	5.50213036715489e-33
Dusp22	4.85156770757044e-37	0.839606785300403	0.346	0.177	9.57553918443178e-33
Tanc1	9.19621618896682e-37	0.239092294130429	0.754	0.516	1.81505718921638e-32
Kcnb1	9.22888806462724e-37	-2.20313785241071	0.1	0.273	1.82150563731548e-32
Btg1	1.01435548996284e-36	0.452807354635997	0.72	0.51	2.00203343053965e-32
Pcnx	2.0002489667766e-36	0.639311859545655	0.486	0.295	3.94789138572697e-32
Stom	2.17139056401514e-36	0.893806466840694	0.331	0.165	4.28567355619667e-32
Lpar6	2.51345466005641e-36	0.533649633864315	0.584	0.368	4.96080546255334e-32
Adcy4	2.69259088564683e-36	0.572428505310054	0.519	0.313	5.31436663100115e-32
Git2	3.10320644852408e-36	0.469305700273146	0.6	0.389	6.12479856745197e-32
Hspa12b	5.82356119355367e-36	0.315216869164493	0.752	0.497	1.14939627277169e-31
Lrrc8c	7.84713805776894e-36	0.305863057099893	0.804	0.57	1.54878963846186e-31
Gch1	1.1329783058105e-35	0.825647484332654	0.309	0.147	2.23615928217818e-31
Rabac1	1.4591942408881e-35	0.349039833367458	0.9	0.696	2.88001167324085e-31
Sox13	1.64186525559159e-35	0.979113643972894	0.33	0.168	3.24054945496113e-31
Ssbp4	2.34233429248141e-35	0.487867757231034	0.534	0.333	4.62306519307056e-31
Ehd1	4.13339339378359e-35	0.381719983545208	0.729	0.528	8.15807854131068e-31
Tle5	4.1484089928742e-35	0.236568095850441	0.845	0.649	8.1877148292358e-31
Serinc3	4.15014844339995e-35	0.3193942755784	0.937	0.771	8.19114798273848e-31
Tmcc3	4.57825945154117e-35	0.309843906477411	0.774	0.539	9.0361106795068e-31
Fxyd5	4.62000816186587e-35	0.621981193226752	0.518	0.331	9.11851010907467e-31
Igfbp7	6.60525183482723e-35	0.309636993688083	0.993	0.861	1.30367855463985e-30
Adam15	8.83932884763724e-35	0.434975157866303	0.679	0.472	1.74461833465816e-30
Cmtm8	9.28830554252069e-35	0.342543283000708	0.649	0.408	1.83323286492731e-30
Lysmd2	9.4563827378401e-35	0.616328365140156	0.396	0.22	1.8664062609675e-30
Ormdl3	1.45903220617626e-34	0.711105914130606	0.344	0.18	2.87969186533008e-30
Srp14	1.57727638531352e-34	0.34830532258357	0.659	0.453	3.1130704016933e-30
Sh3bgrl3	2.34620897605233e-34	0.1647044628428	0.862	0.631	4.63071265603448e-30
Cdc42ep1	3.68578544773319e-34	0.521223404224146	0.576	0.371	7.27463473819099e-30
Atp8b1	3.82228030134583e-34	0.874649505847276	0.347	0.187	7.54403463076626e-30
Timp3	5.04471337608843e-34	0.364531713843026	0.931	0.758	9.95675079038574e-30
Plscr4	5.59853584382781e-34	0.44262076494585	0.733	0.519	1.1049830194963e-29
Slc44a2	1.26511180173079e-33	0.797563577771128	0.371	0.206	2.49695116307605e-29
Ccnyl1	1.42959916186087e-33	0.730816556408207	0.348	0.182	2.8215998657648e-29
Clic4	1.44653453765918e-33	0.397168037387402	0.819	0.66	2.85502521697792e-29
Itpripl1	1.58469773103708e-33	0.668322548957344	0.395	0.217	3.12771791174788e-29
Adamts1	1.72003836325739e-33	0.75349379437021	0.436	0.25	3.3948397175611e-29
Laptm4a	2.03511932114366e-33	0.29855196658193	0.97	0.803	4.01671500414124e-29
Abcc4	2.19626307855297e-33	0.690444045699103	0.39	0.215	4.33476443814001e-29
Ablim1	2.19809946768082e-33	0.184627730549374	0.925	0.704	4.33838891936164e-29
Tcim	2.9099639308512e-33	0.388150340583859	0.865	0.637	5.743395810321e-29
Hist1h1c	3.11533220403926e-33	0.668559704892967	0.39	0.219	6.14873117111229e-29
Etl4	3.27944952216287e-33	0.167805509679145	0.927	0.645	6.47264952189286e-29
Tapbp	3.64982934135777e-33	0.422336931989826	0.705	0.511	7.20366817103784e-29
Mmp15	5.16737461542221e-33	0.413796921339874	0.52	0.313	1.01988472784588e-28
Lgals9	5.20344203716745e-33	0.408488484297891	0.685	0.473	1.02700335487574e-28
Gabarapl2	5.65079202262397e-33	0.272421130318576	0.768	0.565	1.11529682150529e-28
Abhd17a	6.15927574769574e-33	0.37602345605632	0.652	0.452	1.21565625432271e-28
Slc48a1	6.90957784645084e-33	0.517828067779688	0.406	0.23	1.363743379554e-28
Nrp2	9.55654223093926e-33	-1.55688797961624	0.421	0.528	1.88617474012048e-28
Rnf125	1.00586378399109e-32	0.650820738989929	0.379	0.206	1.98527335046321e-28
Fzd4	1.32227881057495e-32	0.514366513099939	0.656	0.454	2.60978168843178e-28
Capn2	1.52632724601479e-32	0.473040696588089	0.584	0.397	3.01251208545939e-28
Prex2	2.01099233902288e-32	0.278532280974231	0.878	0.657	3.96909557952945e-28
Pparg	3.76126788063997e-32	0.256874762240621	0.71	0.462	7.42361441601911e-28
Gna11	4.22807334141559e-32	0.340755022334854	0.691	0.489	8.34494835395195e-28
Bnip3	4.27559024104917e-32	0.626341292592833	0.336	0.177	8.43873245875875e-28
Bmpr2	5.63405499006086e-32	0.418403124869954	0.744	0.553	1.11199343338831e-27
Mcf2l	5.71370193111809e-32	0.259332168177595	0.711	0.473	1.12771335014478e-27
Ddx5	6.040285680046e-32	0.332533335607202	0.979	0.857	1.19217118467068e-27
Hyal2	6.42460476943458e-32	0.741119099601811	0.359	0.192	1.2680242433433e-27
Efr3b	7.1402810064378e-32	0.470246756561631	0.473	0.279	1.40927726224063e-27
Pecam1	7.26474106319661e-32	0.274934459296049	0.979	0.766	1.43384194364312e-27
Myct1	8.274980132101e-32	0.331050292099228	0.876	0.603	1.63323282867277e-27
Tmed10	8.95334434724453e-32	0.352272568038807	0.823	0.618	1.76712157381565e-27
Mertk	1.03170208781056e-31	0.504823279808271	0.402	0.223	2.0362704107117e-27
Adgrg1	1.69976317621623e-31	0.344645942054943	0.595	0.373	3.35482258089798e-27
Mgst1	1.8789056202317e-31	0.765794346346927	0.266	0.124	3.7083960226513e-27
Fbxl7	1.93416710659946e-31	0.280611195211068	0.748	0.519	3.81746561829535e-27
Ccdc28b	2.07354018716937e-31	0.658414972640539	0.412	0.244	4.09254626741619e-27
Kctd10	2.094804248749e-31	0.513160473147082	0.383	0.218	4.1345151457559e-27
Utrn	2.67432761051341e-31	0.261680302319037	0.862	0.685	5.27832040487032e-27
Ccdc12	4.42188168564156e-31	0.37598299757176	0.635	0.435	8.72746788295076e-27
Tmem44	4.42763283779878e-31	0.569990352710636	0.316	0.159	8.73881893196346e-27
Syt7	6.94747160560069e-31	0.553039069977965	0.351	0.186	1.37122247079741e-26
Mtmr10	8.87245275387339e-31	0.638492940786019	0.325	0.171	1.75115600003199e-26
Megf9	1.70004791900665e-30	0.735304562509271	0.35	0.191	3.35538457774343e-26
Atox1	3.2968055471557e-30	0.212942841192183	0.879	0.699	6.50690510842121e-26
Gimap1	3.30936470634121e-30	0.319392308591399	0.604	0.385	6.53169312090564e-26
Entpd1	4.49244082650059e-30	0.609156965391586	0.378	0.21	8.86673045926421e-26
Hip1	5.00233751954611e-30	0.241392500849371	0.723	0.51	9.87311356232816e-26
Chmp2a	5.04986298132502e-30	0.31603319409874	0.77	0.58	9.96691456624119e-26
Cltb	5.3468281223684e-30	0.287556525740236	0.7	0.496	1.05530346651185e-25
C430049B03Rik	5.52000759437928e-30	0.768838080486152	0.351	0.19	1.08948389890264e-25
Orai1	8.11585078447899e-30	0.677186090912267	0.395	0.233	1.60182546933262e-25
Fat4	1.02971329158499e-29	0.489883100694915	0.382	0.213	2.0323451236013e-25
Ubc	1.34920864381169e-29	0.320303851496934	0.947	0.79	2.66293310029113e-25
Clstn1	1.4370765139599e-29	0.534870974228063	0.46	0.286	2.83635791560266e-25
Pcdh17	1.44475278509818e-29	0.313971307640902	0.508	0.305	2.85150857194828e-25
S100a1	1.48633454938015e-29	0.308530895408282	0.61	0.416	2.93357850011161e-25
Taldo1	2.6305136842054e-29	0.31653381523424	0.581	0.396	5.1918448585162e-25
Cyb5r3	2.71706777644438e-29	0.269126868800051	0.577	0.397	5.36267667036828e-25
Cd93	3.76730903732612e-29	0.295706712282031	0.856	0.609	7.43553784697055e-25
Tap2	4.54962245249594e-29	0.413372623959642	0.622	0.437	8.97958983449124e-25
Slc25a32	5.05254889736823e-29	0.685771465294817	0.28	0.141	9.97221575873568e-25
Uaca	5.7030936638053e-29	0.274877778610826	0.681	0.479	1.12561959642525e-24
Dhrs7	8.58396066365313e-29	0.490490904438376	0.534	0.349	1.69421631618522e-24
Vamp5	9.33693531458221e-29	0.36584774746261	0.601	0.408	1.84283092303909e-24
Rasip1	1.11500305489505e-28	0.277217619007453	0.806	0.561	2.20068152944637e-24
Rapgef2	1.16227763963092e-28	0.199334999776895	0.827	0.622	2.29398737733955e-24
AU020206	1.27472344275849e-28	0.329064123323222	0.61	0.406	2.51592165897243e-24
Rdx	1.28240316345866e-28	0.270118969344697	0.823	0.648	2.53107912371835e-24
Rnf220	1.48529722805041e-28	0.434061015078235	0.417	0.254	2.9315311390031e-24
Slc25a30	2.53187474143252e-28	0.945284866353896	0.262	0.131	4.99716117716536e-24
2004-09-01	2.62910436712808e-28	0.27978563853633	0.746	0.54	5.18906328940068e-24
Gbp4	2.6547971134605e-28	0.266260216862685	0.473	0.279	5.23977306283699e-24
Emcn	3.56594882487925e-28	0.308748907152214	0.962	0.723	7.03811319566417e-24
Tmem47	3.90683680493445e-28	0.688152781644493	0.333	0.186	7.71092380189913e-24
Luzp1	5.00440296468111e-28	0.277677768594163	0.839	0.647	9.87719013139111e-24
Ramp2	5.26048520788629e-28	0.287531209415161	0.949	0.73	1.03826196548052e-23
Tnfsf10	5.97431015982215e-28	0.359359310514285	0.561	0.355	1.1791495962441e-23
Spata13	5.98651225805075e-28	0.443025396177833	0.39	0.22	1.18155792437148e-23
Fam189a2	6.54371000585579e-28	0.660569984278814	0.323	0.175	1.29153204385576e-23
2002-03-01	8.98744097719035e-28	0.467894099889446	0.574	0.399	1.77385122566806e-23
Camk2d	1.24262727689974e-27	0.481725114713678	0.591	0.418	2.45257345641702e-23
Rasgrp3	1.89858883389079e-27	0.254927845941099	0.797	0.561	3.74724478145026e-23
Pls3	2.01622781863507e-27	0.310578562209477	0.785	0.594	3.97942884564003e-23
Sertad2	2.16343215929432e-27	0.47339489361139	0.495	0.324	4.26996605279919e-23
Sh2b3	2.77940170761396e-27	0.669099862562174	0.386	0.232	5.48570515031768e-23
Cep85l	3.46888996215747e-27	0.281455888746519	0.677	0.472	6.8465481183102e-23
Sri	3.9260896165789e-27	0.19200684183993	0.776	0.584	7.74892307624177e-23
S100a6	6.94287316897082e-27	-0.125663319398993	0.492	0.3	1.37031487735977e-22
9930111J21Rik2	7.42434058243274e-27	0.383681836504347	0.614	0.423	1.46534210075475e-22
Kif26a	7.90564014013031e-27	0.324059789375632	0.333	0.182	1.56033619445752e-22
Rb1	9.98797245966655e-27	0.489448449308667	0.509	0.337	1.97132612436439e-22
Zbtb7a	1.00219422132434e-26	0.553897332083072	0.58	0.418	1.97803073462785e-22
Diaph2	1.07542979427298e-26	0.281084245118336	0.762	0.582	2.12257578495659e-22
Bnip3l	1.39228455139413e-26	0.241039760717351	0.752	0.573	2.7479520190866e-22
Rapgef1	1.43852698994849e-26	0.242925326302756	0.723	0.515	2.83922072006133e-22
Fbxo7	1.49261476150728e-26	0.824196029751976	0.272	0.142	2.94597375478692e-22
Slc43a3	1.50417746710467e-26	0.319419444055723	0.749	0.542	2.96879506682449e-22
Psmb9	1.73215278166851e-26	0.241159137771801	0.689	0.481	3.41874994517915e-22
Egfl7	1.80236058256711e-26	0.302634837746604	0.986	0.772	3.5573190818127e-22
Wars	2.78684672798531e-26	0.420339752298326	0.415	0.253	5.5003993870246e-22
Inpp1	3.00033530874706e-26	0.477254577846105	0.43	0.267	5.92176179887407e-22
Bmp6	3.01837311872678e-26	-1.35728773207903	0.326	0.464	5.95736302443104e-22
Adgrf5	3.69405289370739e-26	0.244503109177598	0.963	0.77	7.29095219631028e-22
Srgap1	3.73555726838942e-26	0.5080028574188	0.319	0.175	7.3728693806202e-22
Sybu	3.85785148222673e-26	0.428730040963166	0.443	0.269	7.6142414704709e-22
Ifi203	4.4312090889406e-26	0.216164573606065	0.847	0.648	8.74587737884206e-22
Psme1	4.63947655542965e-26	0.229624907003886	0.846	0.657	9.1569348774515e-22
Nxpe4	4.97758490107315e-26	0.264609893980688	0.677	0.464	9.82425931924807e-22
Bax	5.29583555088464e-26	0.413096307968654	0.571	0.4	1.0452390626781e-21
Ubb	6.35146523671732e-26	0.22840699204789	0.996	0.901	1.2535886937709e-21
Jup	1.03263699428619e-25	0.226867993819835	0.834	0.634	2.03811563562265e-21
Arid5b	1.39139393878439e-25	0.273623639412111	0.83	0.631	2.74619421697874e-21
Plekha1	1.58523728812795e-25	0.607773619283091	0.395	0.242	3.12878283557813e-21
Ywhah	1.71688724984557e-25	0.146344702666114	0.729	0.538	3.38862036502021e-21
Btg2	1.88828578797223e-25	0.489879079707074	0.614	0.433	3.72690965972079e-21
Rassf3	1.90698308716969e-25	0.13924011971434	0.673	0.483	3.76381251914681e-21
1810037I17Rik	2.07804238603849e-25	0.235185799117687	0.7	0.515	4.10143225732417e-21
Gfod1	2.16260863751351e-25	0.365332488577146	0.376	0.219	4.26834066786042e-21
Eif4ebp2	2.98350926696196e-25	0.352519643018635	0.624	0.449	5.88855224020283e-21
Arl2bp	3.00615352360606e-25	0.489975304652875	0.361	0.216	5.93324520954127e-21
4931406P16Rik	3.05867194128345e-25	0.244428565525606	0.899	0.685	6.03690081051115e-21
Thsd1	3.29921866601029e-25	0.419599906374759	0.407	0.242	6.51166788110451e-21
Cd2ap	3.8249239153931e-25	0.391512328871755	0.682	0.524	7.54925233181137e-21
Efna1	4.60069381780264e-25	0.459023242980375	0.5	0.321	9.08038938819707e-21
Ptprg	6.36811127936311e-25	-0.112565836833859	0.937	0.698	1.2568741232079e-20
Dnaja1	7.88144800561812e-25	0.284802782942016	0.876	0.696	1.55556139286885e-20
Cdipt	7.93304079365989e-25	0.473478206810513	0.415	0.257	1.56574426144465e-20
Tmbim6	8.31736817017013e-25	0.222015664173701	0.928	0.759	1.64159895574648e-20
Pggt1b	8.6324838582104e-25	0.471881494781214	0.423	0.269	1.70379333909499e-20
Ssu72	9.26248968504775e-25	0.36956997436168	0.65	0.475	1.82813758913787e-20
Irf1	1.04263168489263e-24	0.354429386827539	0.576	0.395	2.05784215647257e-20
Hmgb2	1.05535622176566e-24	0.241836636013225	0.535	0.36	2.08295657489889e-20
Atp6v1g1	1.13221520829878e-24	0.279805643028605	0.72	0.53	2.23465315661929e-20
Sh3glb1	1.53301586593216e-24	0.13173223318553	0.933	0.808	3.0257134145903e-20
Hip1r	1.82824444030054e-24	0.455888548373652	0.302	0.162	3.60840605182117e-20
Tmsb4x	2.49079734128477e-24	-0.466686724913417	1	0.978	4.91608671249376e-20
Ccny	2.75007748576909e-24	0.288654188715508	0.717	0.541	5.42782793366245e-20
Rsrp1	3.49422126031334e-24	0.345069622649372	0.917	0.72	6.89654450148045e-20
Psme2	3.64465866193505e-24	0.25192067384787	0.725	0.55	7.19346280106121e-20
Ndrg1	4.5074619215638e-24	0.237886021340621	0.635	0.443	8.89637759459048e-20
Stx12	4.55181076057107e-24	0.221633387363226	0.616	0.432	8.98390889813913e-20
S100a11	5.9670969604399e-24	0.217994910610993	0.843	0.659	1.17772592708202e-19
Enpp4	6.66798802302904e-24	0.5867377087933	0.357	0.212	1.31606079610524e-19
Vamp8	6.88907812561975e-24	0.384035570509632	0.549	0.387	1.35969734965357e-19
Thbd	7.16577255975382e-24	0.392299027031805	0.604	0.425	1.41430853011861e-19
Mndal	7.59866104263976e-24	0.184545763905103	0.837	0.634	1.49974772998581e-19
Ptbp3	1.06523719919079e-23	0.320216493109979	0.801	0.621	2.10245866004286e-19
Chmp5	1.07129655335338e-23	0.179700153671387	0.641	0.467	2.11441800735356e-19
Syne1	1.1720779052806e-23	0.10675454732548	0.831	0.632	2.31333016165232e-19
Malat1	1.34561742683527e-23	0.260816071010545	0.993	0.833	2.65584511534476e-19
Ripply3	1.43085079387933e-23	0.512581749465893	0.311	0.172	2.82407021187964e-19
Cr1l	1.55034203502254e-23	0.282350581885166	0.745	0.57	3.05991007452398e-19
Mxd4	1.67695325566013e-23	0.239597555170809	0.76	0.602	3.3098026406964e-19
Rtp3	1.69069485029493e-23	0.678998336903554	0.276	0.148	3.3369244260271e-19
Cav1	1.75621645069491e-23	0.252744312226502	0.996	0.828	3.46624440873654e-19
Map7d1	2.07221181814128e-23	0.30592176346169	0.569	0.4	4.08992446546544e-19
Arl6ip5	2.22944264619335e-23	0.321926809782537	0.644	0.467	4.40025095079181e-19
Ppp1r13b	2.37934220512366e-23	0.255325840240554	0.567	0.384	4.69610771025257e-19
Dnajc8	2.62314732826438e-23	0.236829534648739	0.642	0.466	5.1773058817954e-19
Ndufc2	3.09116705074484e-23	0.238016622793249	0.795	0.61	6.10103640805509e-19
Ppfibp1	3.4860793210703e-23	0.197058393800487	0.601	0.428	6.88047475599646e-19
Isg15	4.09933580027012e-23	0.168860707253738	0.423	0.262	8.09085906899313e-19
Itm2c	4.11612187953095e-23	0.535211649712146	0.522	0.358	8.12398975363023e-19
Sox4	4.2363776931054e-23	-1.57227578591654	0.162	0.298	8.36133865288212e-19
Cnn3	4.48695440289703e-23	0.373882215610753	0.62	0.444	8.85590190499787e-19
Lats2	4.57289768635346e-23	0.447563937371117	0.548	0.392	9.02552816355582e-19
Psmb8	4.81884907525147e-23	0.188512627368498	0.794	0.605	9.51096241982383e-19
Pard3b	4.83462857529299e-23	-1.41031914124595	0.328	0.451	9.54210641905577e-19
Abcg2	5.03118998419304e-23	0.18972516397688	0.732	0.516	9.93005967180181e-19
Osbpl9	5.97072366774389e-23	0.33558796594294	0.721	0.552	1.17844173030261e-18
Wwc2	5.98636676987101e-23	0.276808468511601	0.643	0.464	1.18152920936944e-18
Rassf1	6.56900665438137e-23	0.494716468483061	0.526	0.366	1.29652484337525e-18
Gopc	6.5849757749081e-23	0.397313397961421	0.485	0.323	1.29967666869361e-18
Txn1	7.16849245448222e-23	0.194031066249032	0.796	0.61	1.41484535574116e-18
Btbd7	9.43213360604029e-23	0.322923042654566	0.618	0.463	1.86162020982417e-18
Tubb4b	9.61462202679903e-23	0.185273497533826	0.828	0.631	1.89763794942932e-18
Atp5j	9.66977104849206e-23	0.129498526786856	0.96	0.816	1.90852271184088e-18
Tspan9	9.93073127587993e-23	0.323674472138785	0.537	0.369	1.96002843192042e-18
Iqgap1	1.01352708617939e-22	0.375622817187823	0.681	0.516	2.00039840999227e-18
Gnpda2	1.07964674892717e-22	0.623857828753412	0.34	0.207	2.13089878835755e-18
Spns2	1.28454317547801e-22	0.581305587421721	0.264	0.14	2.53530286544095e-18
Arl4a	1.40763532103088e-22	0.682176830873669	0.37	0.232	2.77824983311864e-18
Rcsd1	1.59165400801292e-22	-1.15117643675628	0.294	0.43	3.14144751561509e-18
Rac1	1.73748137477189e-22	0.217119674917609	0.886	0.719	3.42926698938728e-18
Sugt1	2.02474302282637e-22	0.308036266448217	0.579	0.415	3.99623530415241e-18
Tbc1d1	2.07645448978394e-22	0.483931514635753	0.357	0.213	4.09829822648655e-18
Lifr	2.52697930946386e-22	0.452962758134486	0.445	0.29	4.98749906308881e-18
Samd12	2.69317599937369e-22	0.277747118556604	0.544	0.36	5.31552146996385e-18
Rab11a	3.0635008814554e-22	0.247411386188229	0.764	0.575	6.04643168972853e-18
Gpr4	3.41362480670302e-22	0.288717190292588	0.375	0.223	6.73747128098975e-18
Rps6ka3	3.51888876875882e-22	0.415767415387629	0.556	0.402	6.94523076289929e-18
Rexo2	3.60032598153853e-22	0.379918840298638	0.524	0.361	7.10596338976259e-18
Rnasek	3.69288038217763e-22	0.372771857233572	0.624	0.465	7.28863801030399e-18
Ppp2r2d	4.27480081726203e-22	0.483288908472372	0.409	0.269	8.43717437303007e-18
Dusp6	4.3622738655653e-22	0.619367505751914	0.352	0.216	8.60981992846623e-18
Tspan18	4.42151449436197e-22	0.284595627423169	0.437	0.277	8.72674315752222e-18
Crybg3	5.20554301364199e-22	0.324873669693979	0.536	0.373	1.02741802460252e-17
Amotl2	5.45931236190555e-22	0.486376537708062	0.447	0.294	1.0775044808693e-17
Bvht	5.5296184722182e-22	0.25626311267716	0.409	0.252	1.09138079786171e-17
Mfge8	6.016187491889e-22	0.247557821516128	0.644	0.469	1.18741492527413e-17
Cdk17	6.39054080131501e-22	0.304171293872417	0.606	0.436	1.26130103795554e-17
Tgfbr2	6.97349895131557e-22	0.527883564358288	0.46	0.306	1.37635948802115e-17
Lxn	6.99885017923483e-22	0.731630534649369	0.264	0.145	1.38136305987558e-17
Flt4	8.43897251495921e-22	0.420592898840019	0.295	0.164	1.6656000052775e-17
Rgcc	8.64754898684015e-22	0.201210584975462	0.941	0.721	1.70676674353264e-17
Ddit4	8.89812700031432e-22	0.487713461441343	0.433	0.284	1.75622332605204e-17
Mob4	1.12673549389053e-21	0.402593698955867	0.553	0.391	2.22383784429173e-17
Card19	1.35218595447493e-21	0.605679373537759	0.347	0.213	2.66880941834717e-17
Gnaq	1.40246853538804e-21	0.202354687307851	0.678	0.501	2.76805214829537e-17
Abr	1.4590758764935e-21	0.644739046170177	0.259	0.142	2.87977805743521e-17
Unc13b	1.52742837821998e-21	0.514653780074078	0.374	0.231	3.01468539009277e-17
Bsg	1.53387258256585e-21	0.376474644927767	0.837	0.666	3.02740431621021e-17
Usp6nl	1.74635388086484e-21	0.676507918156619	0.258	0.141	3.44677865466294e-17
Bag5	1.79064645582667e-21	0.316941575923894	0.57	0.409	3.5341989098651e-17
Map1lc3b	1.85924372573327e-21	0.258834611152154	0.773	0.599	3.66958934147975e-17
Cenpb	2.05898018644251e-21	0.163783534122025	0.469	0.325	4.06380919398158e-17
Rbm42	2.20979948512759e-21	0.372670109637651	0.498	0.342	4.36148124379633e-17
Casp8	2.28697502870542e-21	0.409405471067838	0.438	0.285	4.51380261415589e-17
Jag1	2.44877518169326e-21	0.824091007031102	0.266	0.151	4.83314757610799e-17
Xaf1	2.61655058898318e-21	0.245828234440713	0.596	0.425	5.16428589747609e-17
Slc30a1	3.22336076713904e-21	0.511383824868994	0.309	0.177	6.36194714610233e-17
Arpp19	3.41224270690011e-21	0.149800256709099	0.681	0.508	6.73474343060874e-17
Atp1b3	3.45002689611427e-21	0.359434339293155	0.497	0.345	6.80931808486073e-17
Tmod3	3.73632637898687e-21	0.282135649967951	0.846	0.71	7.37438737420639e-17
Bcl10	3.81889696804728e-21	0.42357761983194	0.494	0.34	7.53735694583492e-17
Rflnb	4.03093149003146e-21	-0.120580579932165	0.776	0.577	7.95584948187509e-17
Nxn	4.40598876198192e-21	0.22312085764531	0.675	0.493	8.69610001952371e-17
Lipe	4.41008767461782e-21	0.311071638921445	0.516	0.351	8.7041900433932e-17
Tmem59	4.89791297994012e-21	0.232847085347189	0.9	0.738	9.66701084850782e-17
Bst2	5.69051345529491e-21	0.125658943303375	0.854	0.676	1.12313664067156e-16
Ccn1	6.19249442347721e-21	0.717300548746258	0.304	0.177	1.2222126243617e-16
Sigirr	6.74365338929967e-21	0.440193132049783	0.299	0.169	1.33099486944608e-16
Ctnna1	7.33867512735717e-21	0.196935697745552	0.901	0.742	1.44843430988649e-16
Cd151	8.88577170547864e-21	0.19179946746335	0.726	0.558	1.75378476151032e-16
Rnf115	1.0592974116275e-20	0.509001856712173	0.445	0.304	2.09073530132921e-16
Pnpla2	1.09249784587739e-20	0.332209006859438	0.445	0.294	2.15626299840821e-16
Trappc6b	1.30504757350468e-20	0.279562683268543	0.523	0.371	2.57577239582619e-16
Timp4	1.33409436552156e-20	-1.17855409263263	0.547	0.581	2.6331020492299e-16
Stard4	1.3459253508245e-20	0.552165456128777	0.279	0.158	2.65645286492231e-16
Git1	1.35425309890942e-20	0.273644613094841	0.375	0.233	2.67288934131752e-16
Notch4	1.40899680775087e-20	0.337121047273788	0.415	0.263	2.7809369994579e-16
Prkar1a	1.45851611682849e-20	0.256212970483694	0.737	0.565	2.87867325978438e-16
Fbxw2	1.53253171671821e-20	0.321319990985527	0.504	0.35	3.02475784928674e-16
Map4	1.54488143158672e-20	0.269179437929474	0.694	0.541	3.04913248152272e-16
Nhsl2	1.54870941401188e-20	0.745231153660029	0.27	0.153	3.05668777043524e-16
Pik3cb	1.56355189391587e-20	0.29235111925949	0.399	0.247	3.08598237302176e-16
Hdac7	1.59985954240563e-20	0.256925797805606	0.635	0.456	3.15764277884599e-16
Ecm2	1.68234383175199e-20	-1.25495610249267	0.242	0.364	3.32044202072889e-16
Shisa5	1.80775147405566e-20	0.321515721359709	0.708	0.544	3.56795908434365e-16
Anxa3	1.84734152682969e-20	0.189894942603003	0.796	0.6	3.64609797150377e-16
Ppib	1.91988782797973e-20	0.222266970167566	0.883	0.697	3.78928260608359e-16
Numb	1.92075353602315e-20	0.254181403729547	0.661	0.493	3.7909912540489e-16
Cpd	2.15813167631179e-20	0.390604356016276	0.544	0.391	4.25950448953659e-16
Rsrc2	3.37779926886209e-20	0.302632337442916	0.664	0.501	6.6667624169531e-16
Polr2c	3.76659667147509e-20	0.374013256580626	0.434	0.294	7.43413185049038e-16
Tax1bp3	3.86738811772652e-20	0.430084970315173	0.445	0.303	7.63306392795683e-16
Grb10	4.43181219335252e-20	0.301150792558711	0.531	0.374	8.74706772601987e-16
Skil	4.74211831207686e-20	0.625633403770725	0.357	0.235	9.35951891254611e-16
Pdcd10	4.92468683105473e-20	0.307160070320487	0.643	0.482	9.71985439845273e-16
Foxn3	5.16695767523013e-20	0.258145901636709	0.782	0.616	1.01980243636017e-15
Uqcc2	5.80663608076096e-20	0.274020158540057	0.482	0.337	1.14605576325979e-15
Lipa	5.90766188230137e-20	0.483323310829025	0.448	0.309	1.16599522570982e-15
Sypl	6.23179753863544e-20	0.167045315794331	0.775	0.591	1.22996988020048e-15
Dgka	7.56321455912953e-20	0.616028348939512	0.282	0.166	1.49275165753539e-15
Rnf11	9.65227803359299e-20	0.356364545461465	0.476	0.332	1.90507011549025e-15
Bend7	1.05172487694182e-19	0.452552388490487	0.277	0.155	2.07578938962008e-15
Vwa3a	1.12414149677192e-19	0.351138407120126	0.367	0.226	2.21871807217873e-15
Dynll1	1.14797493817273e-19	0.213775877194845	0.923	0.751	2.26575813547152e-15
Tpm3	1.15074414620846e-19	0.141071685622672	0.867	0.716	2.27122372137163e-15
Plekhg5	1.56028616275936e-19	0.406605612925821	0.338	0.202	3.07953679943816e-15
Unc119b	1.7400337902265e-19	0.537628238250191	0.303	0.182	3.43430469177005e-15
Nrarp	2.69032530125289e-19	0.481028306509519	0.354	0.223	5.30989504708283e-15
Hnrnpf	2.69881139170857e-19	0.137948749355317	0.881	0.729	5.32664404381521e-15
Crim1	2.84874741597043e-19	0.16339842746724	0.685	0.509	5.62257277490083e-15
Taf10	2.93343663223079e-19	0.179289288141829	0.583	0.418	5.7897238810339e-15
Tmtc2	3.13153662524246e-19	-1.25155030032661	0.42	0.504	6.18071383724105e-15
Cfap20	3.38190264203671e-19	0.52342081925234	0.469	0.329	6.67486124458785e-15
H2-K1	3.76564405616135e-19	0.204781437264868	0.986	0.867	7.43225167364566e-15
Bcl7c	3.94723030481912e-19	0.360629304126281	0.382	0.25	7.7906484526215e-15
2002-03-01	3.99693038133496e-19	0.14485225340452	0.562	0.4	7.8887414936408e-15
Eif4g2	4.21187865237865e-19	0.172524017393829	0.796	0.64	8.31298489619974e-15
Vps36	4.84993315283164e-19	0.298615010580878	0.443	0.3	9.5723130637438e-15
Tmem204	6.25050232724653e-19	0.161172156765331	0.778	0.581	1.23366164432865e-14
Pkn1	6.83311481613164e-19	0.352194620989266	0.374	0.237	1.3486518712599e-14
Pcmtd1	8.4177240272736e-19	0.217390903839278	0.702	0.548	1.66140619126299e-14
Gclm	8.44911577632493e-19	0.38390136752657	0.345	0.219	1.66760198077325e-14
Tmco1	8.68517599238543e-19	0.308839783588249	0.699	0.545	1.71419318561711e-14
Psmb1	9.02202433084405e-19	0.221868548181531	0.73	0.573	1.78067694217869e-14
2011-09-01	1.01084674569786e-18	0.306432979160808	0.493	0.348	1.99510822198387e-14
Rtn3	1.03903263171676e-18	0.22714306906022	0.746	0.592	2.05073870521938e-14
Trir	1.04445122007123e-18	0.228053541728323	0.613	0.455	2.06143337305459e-14
B230219D22Rik	1.10393750793171e-18	0.203869153806588	0.729	0.565	2.17884145940482e-14
Gm12002	1.10966809064444e-18	0.175500232789183	0.744	0.524	2.19015191050493e-14
Arhgap10	1.15488519319105e-18	0.253390495674036	0.461	0.316	2.27939690580117e-14
Psmb10	1.26495762945392e-18	0.252058717184863	0.626	0.465	2.4966468732532e-14
Swap70	1.41370708367985e-18	0.289118832658853	0.46	0.313	2.79023367105891e-14
Tmem50a	1.53791276088772e-18	0.187639262123481	0.858	0.667	3.03537841616409e-14
Psmd11	1.61306495478207e-18	0.402286071583275	0.51	0.367	3.18370630125336e-14
Furin	1.6772826283471e-18	0.488160361464836	0.312	0.194	3.31045272356866e-14
Dram2	1.70387002324167e-18	0.213673440026679	0.591	0.426	3.36292826487209e-14
Gnb1	1.71539791736526e-18	0.152588548871277	0.917	0.783	3.38568086950381e-14
Slc39a10	1.8278716269588e-18	0.357122871640829	0.408	0.274	3.60767023012858e-14
Kif1c	2.40813417791593e-18	0.370152949399692	0.286	0.171	4.75293442695268e-14
Egln1	3.04148478370691e-18	-1.04617920489186	0.46	0.53	6.00297851760232e-14
Lamb2	3.15567931064667e-18	0.333459313680931	0.453	0.304	6.22836425542334e-14
St3gal1	3.39925535062733e-18	0.301037271825169	0.448	0.304	6.70911028553316e-14
Znrf1	3.57785995000886e-18	0.196844195195727	0.546	0.383	7.06162218333248e-14
Ei24	3.62868114087514e-18	0.262358807688149	0.412	0.277	7.16192796774527e-14
Cwc22	4.20208107410032e-18	0.171729599284664	0.786	0.616	8.29364741595181e-14
Cept1	4.37310474121281e-18	0.412280190370121	0.479	0.337	8.63119682773172e-14
Rab14	4.43439291740004e-18	0.251790669142267	0.762	0.592	8.75216130107246e-14
Sp100	4.70731314186886e-18	0.152481521604267	0.789	0.614	9.29082394810657e-14
Setx	4.75968049254566e-18	0.26661336555955	0.448	0.304	9.39418138813736e-14
Rbpms	5.02453297023794e-18	0.138392602773739	0.834	0.643	9.91692072335861e-14
Copz2	5.06023840899238e-18	0.336548015848072	0.374	0.244	9.98739254782825e-14
Epb41	5.1150216320647e-18	0.149307499803338	0.608	0.444	1.00955181952061e-13
Samhd1	5.22215895030632e-18	0.136107619065263	0.497	0.34	1.03069751202196e-13
Elk3	5.32943571815834e-18	0.190609831677418	0.886	0.705	1.05187072769291e-13
Plekhf2	5.34285986995875e-18	0.624622032693682	0.277	0.169	1.05452025253376e-13
Tmem14c	5.47249018893988e-18	0.281588377727305	0.586	0.434	1.08010538859106e-13
Tmem140	5.77441156588245e-18	0.221253720827345	0.727	0.552	1.13969561075822e-13
Ywhaq	5.89894274956813e-18	0.151943313438715	0.839	0.679	1.16427433048226e-13
Klhl5	5.91972181249529e-18	0.292296449754383	0.473	0.328	1.1683754941322e-13
Eif3a	6.43908427147857e-18	0.218062275780505	0.67	0.54	1.27088206266173e-13
Tns1	6.79503514371312e-18	0.10680712165657	0.777	0.611	1.34113608631466e-13
Elf1	7.04839970007402e-18	0.312724700055015	0.635	0.484	1.39114264880361e-13
Cox7a2	7.086057874241e-18	0.112687591260316	0.878	0.708	1.39857524263895e-13
Sap30l	7.13937590283522e-18	0.405742385009885	0.377	0.254	1.40909862194259e-13
Atxn7l3b	7.15008096533221e-18	0.252931634117706	0.664	0.506	1.41121148012762e-13
Cers4	7.53959923070019e-18	0.374501196412079	0.43	0.294	1.4880907001633e-13
H3f3b	7.55505605958078e-18	0.176146077455367	0.98	0.834	1.49114141447946e-13
Fis1	9.28143673197088e-18	0.168588254739912	0.655	0.498	1.83187716778909e-13
Gabarap	1.01360637945692e-17	0.165672218514449	0.823	0.635	2.00055491113413e-13
Cab39	1.06271821459617e-17	0.306762635707452	0.469	0.33	2.09748694014846e-13
Ccser2	1.16281829619503e-17	0.210139711206699	0.578	0.436	2.29505447120012e-13
Krcc1	1.19146588434038e-17	0.248781962711041	0.548	0.404	2.35159621592261e-13
Ctbp2	1.26686142935751e-17	0.629644629808619	0.258	0.153	2.50040440312293e-13
Zfyve9	1.30787857818883e-17	0.502667573145385	0.422	0.297	2.58135994977128e-13
Rbm39	1.35150089596129e-17	0.222373295957589	0.963	0.803	2.6674573183588e-13
Fam102b	1.38636482586509e-17	-1.26829957001796	0.154	0.272	2.73626825680993e-13
Gm12185	1.50212924746099e-17	0.449273850748991	0.376	0.245	2.96475249571376e-13
Dnttip2	1.80220357534198e-17	0.374391861890028	0.408	0.28	3.55700919665248e-13
H1f0	1.9449509739214e-17	0.343886891357747	0.507	0.367	3.83874973722867e-13
Spcs1	2.23068108499964e-17	0.298673777543499	0.612	0.465	4.40269525746379e-13
Rassf9	2.25594282532037e-17	0.149181380851201	0.684	0.483	4.45255435433482e-13
Irf7	2.3439630309319e-17	0.242062612890343	0.303	0.182	4.6262798341503e-13
Ahr	2.44710801943437e-17	0.436005677334513	0.349	0.22	4.82985709795762e-13
Lzts2	2.49726424570759e-17	0.358183916914636	0.398	0.267	4.92885044175308e-13
Vdac3	2.86622563659075e-17	0.261599509578773	0.559	0.417	5.65706953893916e-13
2610307P16Rik	2.8721968419838e-17	-1.52702353380449	0.176	0.286	5.66885490702343e-13
Chst11	2.98188269823014e-17	0.222739156337508	0.3	0.181	5.88534188149683e-13
Psma7	3.22275405559622e-17	0.154629436046414	0.791	0.638	6.36074967953026e-13
Sptlc2	3.35789558476043e-17	0.24560739911319	0.567	0.417	6.62747851564167e-13
Dctn3	3.42614012166194e-17	0.26280583707764	0.498	0.359	6.76217275812418e-13
Rgs5	3.69481013803558e-17	-0.830811583592198	0.297	0.173	7.29244676944083e-13
Arl6ip1	3.74664354680217e-17	0.158154258248315	0.775	0.619	7.39475036832345e-13
Srsf7	3.94533448211631e-17	0.322693938595257	0.695	0.544	7.78690666735297e-13
Prickle3	4.15630146696681e-17	0.591960118410985	0.271	0.162	8.20329220535238e-13
Psmb4	4.30326238038857e-17	0.254010888309303	0.594	0.448	8.49334896017291e-13
Coa3	4.31780221540758e-17	0.216749105321089	0.516	0.371	8.52204623254994e-13
Cds2	4.36184556389796e-17	0.287011666019832	0.516	0.38	8.6089745894654e-13
Nmt1	4.41386333599106e-17	0.249603826767088	0.573	0.426	8.71164206624555e-13
Rhob	4.54038419122518e-17	0.254456578963971	0.827	0.657	8.96135627822115e-13
Lmo7	4.72684736326638e-17	0.177354430836984	0.578	0.405	9.32937864087885e-13
Ube2s	4.96654135031047e-17	0.204701725923143	0.508	0.366	9.80246266310777e-13
Psma3	5.23464681279808e-17	0.267351518955939	0.717	0.561	1.03316224144196e-12
Nfe2l2	6.25040549130837e-17	0.234076042906973	0.678	0.527	1.23364253181953e-12
Chic2	6.61679727378335e-17	0.377924178286555	0.513	0.377	1.30595727792662e-12
Med21	7.14352939888193e-17	0.432812049827781	0.395	0.275	1.40991839745733e-12
Agap1	7.25840529712955e-17	0.227723452326495	0.449	0.312	1.43259145349446e-12
Pwwp3a	7.44259797591358e-17	0.477135388304948	0.359	0.242	1.46894556250606e-12
Apold1	7.60115537393627e-17	0.498998076964015	0.283	0.17	1.5002400361538e-12
H2afz	8.03923364773267e-17	0.137605297450789	0.654	0.492	1.586703545053e-12
Hpcal1	8.15334405587469e-17	0.158038158703565	0.608	0.444	1.60922551630799e-12
Ubald2	8.52919326644311e-17	0.242315894109458	0.533	0.394	1.68340687499788e-12
Tspo	8.78492276084337e-17	0.191149569727801	0.744	0.57	1.73388020530766e-12
Nop53	9.30999475142156e-17	0.185391001560587	0.62	0.468	1.83751366408807e-12
0610010K14Rik	9.53010907188686e-17	0.299861389103636	0.418	0.292	1.88095762751831e-12
Clic1	1.05337626941441e-16	0.226884565361893	0.872	0.701	2.07904874294322e-12
Cbfa2t3	1.17251224550081e-16	0.19167290219635	0.57	0.412	2.31418741894495e-12
Pxdc1	1.19688165135448e-16	0.408422325324001	0.351	0.231	2.36228531527834e-12
Kif5b	1.53937649773363e-16	0.181461663110144	0.757	0.604	3.03826739357687e-12
Rin3	1.58096238508202e-16	0.221798039440919	0.409	0.274	3.12034545943638e-12
Ocel1	1.62995846846026e-16	0.271772411225976	0.532	0.39	3.21704902920001e-12
Lgals3bp	1.72291806540344e-16	0.363557524491227	0.418	0.286	3.40052338568677e-12
Edf1	1.79736561504438e-16	0.117619962239283	0.737	0.584	3.5474605144131e-12
Jund	1.97277011268654e-16	0.298947621282016	0.786	0.619	3.89365637140943e-12
Zbtb4	2.04108934790609e-16	0.353013651119435	0.361	0.24	4.02849804596226e-12
Dusp16	2.04435082815689e-16	0.540109266315953	0.316	0.203	4.03493522953325e-12
Nbea	2.28811070680182e-16	0.265945174729217	0.487	0.35	4.51604410201474e-12
Plaat3	2.42611424734243e-16	0.25970743282652	0.453	0.32	4.78842168997975e-12
Dip2b	2.50849968210286e-16	0.226729237499425	0.645	0.501	4.95102582256641e-12
Zmynd11	2.65560512135339e-16	0.14117231511667	0.616	0.465	5.24136782801518e-12
Psmb2	2.73735100254532e-16	0.187772859148057	0.65	0.49	5.40270967372371e-12
Mlec	2.88741452567433e-16	0.581197828680707	0.368	0.251	5.69889004932342e-12
Capza2	3.67856517590241e-16	0.148046828734085	0.73	0.573	7.26038408767858e-12
Inpp5k	3.83675995594141e-16	0.520764841768194	0.276	0.17	7.57261312504156e-12
Zscan26	4.08465670739046e-16	0.411529791908363	0.47	0.342	8.06188694337655e-12
Chd3	4.98192207734236e-16	0.561474480879067	0.253	0.154	9.83281960405062e-12
Trim30a	5.64085531776038e-16	0.192625164018901	0.5	0.352	1.11333561406637e-11
Dguok	5.92803802912558e-16	0.531674623216301	0.344	0.232	1.17001686580852e-11
Tmem205	5.96236535692946e-16	0.388247927966589	0.367	0.248	1.17679205049717e-11
Klf10	6.54089174945067e-16	0.631675729359314	0.313	0.207	1.29097580458908e-11
Cavin3	7.32612937259683e-16	0.179873512003234	0.651	0.488	1.44595815426944e-11
Mxi1	7.7333292303683e-16	0.414994780554268	0.34	0.226	1.52632719019779e-11
Zfand5	8.37419855525298e-16	0.329404207419529	0.568	0.427	1.65281556885028e-11
Polr2e	9.14280436703657e-16	0.261767071398701	0.522	0.388	1.80451529792201e-11
Galnt7	9.40088861879828e-16	0.655737173809424	0.273	0.171	1.85545338669222e-11
Gsk3b	1.04307474414951e-15	0.265599119054235	0.664	0.528	2.05871662252789e-11
Rit1	1.14870446156951e-15	0.490714771527527	0.319	0.211	2.26719799579974e-11
Pxdn	1.15059436848887e-15	-1.23165801711054	0.24	0.343	2.27092810508648e-11
Ciao2b	1.3490528887842e-15	0.282690164455076	0.448	0.315	2.66262568659337e-11
Rnf7	1.67506731805265e-15	0.196151587723958	0.549	0.411	3.30608036564052e-11
Cdc42bpa	1.70234507075493e-15	0.223933751677956	0.643	0.501	3.359918466149e-11
Cdc42ep2	1.90084109018173e-15	0.275858770097223	0.508	0.369	3.75169005969168e-11
Gstm2	1.95118283677587e-15	0.229381184332225	0.376	0.252	3.85104956494454e-11
Tnfaip1	2.09260020728205e-15	0.122730939099133	0.585	0.428	4.13016502911258e-11
Pttg1ip	2.11913738589087e-15	0.255462839507709	0.563	0.429	4.1825414585328e-11
Slc50a1	2.1404876231175e-15	0.2383459621934	0.642	0.489	4.224680421747e-11
Dynlrb1	2.53424526656836e-15	0.158268109387142	0.609	0.466	5.00183988262598e-11
Itga1	2.58474524636577e-15	0.148544610954858	0.907	0.734	5.10151169275211e-11
Cdk9	2.6476695965203e-15	0.372195757367499	0.355	0.238	5.22570548265211e-11
Cebpg	2.67767164242878e-15	0.213564260168725	0.521	0.385	5.28492052066168e-11
Ech1	2.72818328481692e-15	0.16387817750557	0.603	0.456	5.38461534924315e-11
Eif4a1	2.85512479349975e-15	0.195229091443316	0.728	0.57	5.63515980493045e-11
Glmp	3.00579073329014e-15	0.413341886169535	0.449	0.33	5.93252917029474e-11
Ngrn	3.04378576321606e-15	0.51690336863509	0.284	0.182	6.00751996085954e-11
Myo1e	3.20642906420585e-15	0.119832688979841	0.546	0.388	6.32852904402308e-11
Lmbr1	3.582345503505e-15	0.286918896492272	0.337	0.22	7.07047532026782e-11
Snrnp27	3.75826150850577e-15	0.121612696901492	0.514	0.379	7.41768073933783e-11
Psmd8	4.01165540160175e-15	0.27583510000209	0.476	0.342	7.91780426614138e-11
Gnb2	4.32072567203794e-15	0.128596310768871	0.866	0.713	8.52781625890129e-11
Phf11d	4.44535479650946e-15	0.199116518748489	0.443	0.31	8.77379676187073e-11
Peak1	4.64973965945725e-15	0.173482195296133	0.701	0.55	9.17719116587078e-11
Rfk	4.72036628388256e-15	0.352485968092608	0.295	0.188	9.316586934499e-11
Vps13d	5.29736209180447e-15	0.276693282435094	0.393	0.271	1.04554035605945e-10
Kctd12	5.42505718304502e-15	0.265839471211024	0.374	0.25	1.07074353621759e-10
Btbd1	5.62428064654724e-15	0.339743210677916	0.419	0.3	1.11006427120903e-10
Sgk3	5.69839241930791e-15	0.514380914224936	0.288	0.182	1.1246917117988e-10
Sf3b2	5.84661753131747e-15	0.186324739650443	0.642	0.498	1.15394690215613e-10
Pdia6	6.07957652735288e-15	0.183266836678458	0.709	0.543	1.19992601920364e-10
2005-03-01	6.21201106793263e-15	0.345364965005124	0.427	0.304	1.22606462447786e-10
Sft2d1	6.89376656756356e-15	0.275555509443139	0.481	0.349	1.36062270744002e-10
Ankrd13a	6.9884398856952e-15	0.412170480843507	0.275	0.173	1.37930838023966e-10
Ric1	7.44089873691073e-15	0.221755578586458	0.471	0.342	1.46861018370407e-10
Arhgdia	7.58548375257351e-15	0.142101485780279	0.753	0.613	1.49714692824543e-10
Park7	7.71818152732457e-15	0.156296467043004	0.636	0.48	1.52333748804805e-10
Ston1	7.87663283548014e-15	0.342769037268289	0.378	0.258	1.55461102273871e-10
Rraga	7.94413955273071e-15	0.353285461891164	0.413	0.296	1.56793482352246e-10
Ercc1	7.95945331346462e-15	0.209645367055216	0.407	0.279	1.57095730047851e-10
Psmc2	8.49455143270865e-15	0.314921878009629	0.444	0.317	1.67656961627371e-10
Tjp2	8.50244544974293e-15	0.232531942059542	0.415	0.287	1.67812765841576e-10
Rtn4	8.77762330234422e-15	0.202717022806435	0.682	0.518	1.73243951118368e-10
Tpm1	8.81277385345427e-15	-0.435162392336236	0.746	0.581	1.73937717545627e-10
Mrpl17	9.3111209882125e-15	0.202716710761157	0.498	0.371	1.8377359494435e-10
Stx6	9.37659228341573e-15	0.316490310282263	0.323	0.21	1.85065801897776e-10
Tubb5	9.84635582530234e-15	0.106938313008736	0.815	0.644	1.94337524923992e-10
Wdr82	1.00536470056503e-14	0.544425862652818	0.315	0.21	1.9842883095052e-10
Psmc6	1.02962461725722e-14	0.284372774327565	0.581	0.449	2.03217010708057e-10
Cdk2ap1	1.04054685457257e-14	0.2355126192402	0.393	0.274	2.05372732686988e-10
Tcf3	1.17684124690559e-14	0.259996339916755	0.382	0.26	2.32273156901756e-10
Fez2	1.20942926578562e-14	0.129135570748584	0.61	0.458	2.38705054188108e-10
Fgfr2	1.27979096277312e-14	0.558597595832261	0.35	0.241	2.52592342322531e-10
Tsn	1.33497525631181e-14	0.283317660993417	0.497	0.37	2.63484066338263e-10
Csnk1a1	1.4537450004902e-14	0.163950858701033	0.815	0.662	2.86925650746751e-10
Idnk	1.4616943483401e-14	0.320419481225321	0.38	0.266	2.88494613531885e-10
Dbndd2	1.50117558671912e-14	0.315716106287948	0.318	0.207	2.96287025550753e-10
Il1r1	1.52894562638135e-14	-1.21066648904608	0.156	0.258	3.01767998278887e-10
Yipf4	1.63016919386494e-14	0.399966289199489	0.5	0.374	3.21746493793124e-10
Gm20559	1.63473682910392e-14	0.307109006744851	0.423	0.293	3.2264800796024e-10
H2-T23	1.66777945446758e-14	0.111176359752289	0.757	0.575	3.29169630928266e-10
Kdm6b	1.68044435598801e-14	0.225125044626425	0.374	0.259	3.31669302541354e-10
Ifnar2	1.80175104556363e-14	0.215543074168715	0.618	0.469	3.55611603862893e-10
Dusp7	1.83867125259666e-14	0.315525665501949	0.392	0.269	3.62898545125002e-10
2900026A02Rik	1.92470144893238e-14	0.193221074878967	0.52	0.374	3.79878324975784e-10
Gbp5	1.95945856267658e-14	0.150599243517504	0.366	0.243	3.86738336515476e-10
Rab1a	1.99210699501536e-14	0.26772640804281	0.599	0.47	3.93182157606182e-10
Aldoa	2.04549476023428e-14	0.122647469314738	0.81	0.645	4.03719300827439e-10
Oaz1	2.05649471551752e-14	0.148790012386203	0.905	0.73	4.05890362001692e-10
Gdi1	2.16566154561706e-14	0.580159310888552	0.35	0.246	4.2743661925844e-10
Traf5	2.20543628371086e-14	0.434740083603018	0.321	0.216	4.35286959316012e-10
Hspb1	2.30009126548554e-14	0.125168253310171	0.949	0.773	4.53969013068882e-10
Ndel1	2.35637854771905e-14	0.173990921858638	0.665	0.522	4.65078433963309e-10
Rhoa	2.46316580716271e-14	0.141795115467914	0.967	0.85	4.86155035359705e-10
Gemin7	2.54495830620427e-14	0.251083960479848	0.417	0.301	5.02298420895537e-10
Nelfb	2.6336239142739e-14	0.458431100236542	0.323	0.218	5.19798351960239e-10
Camk2n1	2.71247196583368e-14	0.18448281512	0.316	0.203	5.35360591896594e-10
Samd9l	2.89613151387662e-14	0.246223612073861	0.562	0.415	5.71609476893829e-10
Vps28	3.13638429207641e-14	0.178631649409719	0.513	0.384	6.1902816772712e-10
Gda	3.20004944475908e-14	-1.13685046973124	0.241	0.344	6.315937589121e-10
Ywhab	3.28769956736683e-14	0.129200070813039	0.791	0.64	6.4889326361119e-10
Cnih4	3.39587978709835e-14	0.282442842458421	0.444	0.324	6.70244793579602e-10
Syn3	3.44038664551072e-14	0.303733333997393	0.262	0.161	6.79029112224451e-10
BC028528	3.46910297621572e-14	0.229008710759689	0.546	0.4	6.84696854415697e-10
Fmo1	3.50387496731932e-14	-0.812338598195469	0.506	0.553	6.91559802299815e-10
Tm2d2	3.54332556694176e-14	0.322108336282064	0.439	0.319	6.99346167147295e-10
Tmem128	3.76983707534837e-14	0.38023341438723	0.417	0.297	7.44052743561507e-10
Midn	3.82872171497306e-14	0.380382232574961	0.354	0.244	7.55674804884233e-10
Frg1	3.92006561541032e-14	0.379117644245237	0.475	0.362	7.73703350513534e-10
Mfhas1	4.14365621962737e-14	0.139503730748693	0.418	0.288	8.17833428067854e-10
Rbm8a	4.27056476154377e-14	0.178881147160756	0.53	0.397	8.42881366985894e-10
Xpr1	4.31316439651531e-14	0.443650638785042	0.327	0.224	8.51289256940227e-10
Nisch	4.3326995612028e-14	0.269237767172528	0.617	0.485	8.55144912394597e-10
Ttc28	4.68056741196825e-14	0.113092076313794	0.7	0.549	9.23803590100174e-10
Anxa5	4.88889617792729e-14	0.102575064396295	0.865	0.698	9.64921438637509e-10
Esco1	5.0706698888904e-14	0.384363761165178	0.4	0.286	1.0007981159703e-09
Mgat2	5.0728457874226e-14	0.359952769976868	0.418	0.303	1.0012275730636e-09
Ubxn2a	5.57495905211884e-14	0.163600398998248	0.415	0.296	1.10032966811669e-09
Rnaset2b	5.84076707524385e-14	0.388392085315153	0.404	0.291	1.15279219764088e-09
Ndfip2	5.99064066577955e-14	0.259707069784681	0.517	0.395	1.18237274820491e-09
Keap1	6.09211060236446e-14	0.311650352929634	0.358	0.247	1.20239986958867e-09
Arpc1a	6.21156393529833e-14	0.119393315983843	0.567	0.438	1.22597637390983e-09
Tmem234	6.26763478357345e-14	0.204045899914	0.599	0.473	1.23704307723389e-09
Rbm7	6.27499683958213e-14	0.384752133192827	0.443	0.325	1.23849612622832e-09
Snf8	6.29164378393705e-14	0.313540153754425	0.423	0.307	1.24178173363566e-09
Atp2c1	6.39956106901165e-14	0.368123515071078	0.4	0.288	1.26308136819083e-09
Smurf2	6.62667046980829e-14	0.3307299831173	0.512	0.396	1.30790595062606e-09
Ifitm2	6.69434832700151e-14	0.121561345329074	0.981	0.866	1.32126352930029e-09
Magi1	7.0727154011729e-14	-0.238283087429146	0.771	0.562	1.39594183872949e-09
Stk38	8.16037398073185e-14	0.33826388995379	0.455	0.336	1.61061301257705e-09
Grasp	8.42673861929408e-14	0.211827210455622	0.452	0.324	1.66318540129007e-09
Wtap	8.64461223681143e-14	0.374736842858409	0.42	0.308	1.70618711717947e-09
Cbx1	9.91428650700094e-14	0.208881921185693	0.565	0.439	1.95678272788677e-09
Rab18	1.00262947485459e-13	0.181556967263653	0.565	0.442	1.9788897945205e-09
Ggps1	1.00305217375835e-13	0.431207337546401	0.418	0.301	1.97972407534685e-09
Dctn2	1.10209533476068e-13	0.271554729192058	0.461	0.341	2.17520556221716e-09
Enah	1.16890435372955e-13	0.151037153216865	0.314	0.201	2.30706652295601e-09
Rnpepl1	1.17136053686288e-13	0.228961632935027	0.375	0.261	2.31191429160626e-09
Asap2	1.26060992145491e-13	0.169242687381441	0.549	0.409	2.48806580197556e-09
Tomm22	1.26445471788228e-13	0.14789453647446	0.504	0.37	2.49565427668425e-09
Scand1	1.27311965627473e-13	0.223366606531167	0.582	0.449	2.51275626558943e-09
Trpm3	1.29303084713752e-13	0.109979211662668	0.392	0.268	2.55205498299532e-09
Tal1	1.36420419659163e-13	0.545911321856601	0.269	0.171	2.6925298228129e-09
Wscd1	1.48138060864391e-13	0.360476872426118	0.271	0.171	2.92380090728048e-09
Hmg20b	1.63638271621554e-13	0.141173963742009	0.579	0.433	3.2297285669946e-09
Sumo2	1.68320591727085e-13	0.126700956313772	0.869	0.707	3.32214351891749e-09
Alg14	1.71714217101103e-13	0.282894044001682	0.335	0.228	3.38912350292447e-09
Ppp1ca	1.75921953908119e-13	0.101638413234793	0.653	0.515	3.47217160428454e-09
Mif4gd	1.79052625604881e-13	0.474083267772709	0.258	0.166	3.53396167156353e-09
Srp9	1.86639405392648e-13	0.16654495980958	0.49	0.366	3.6837019442347e-09
Klf7	2.09370293508446e-13	0.108727507224267	0.802	0.646	4.1323414829762e-09
Cd47	2.30059103349853e-13	0.179789066778501	0.847	0.671	4.54067652281606e-09
Elovl1	2.31676513062923e-13	0.484827940144386	0.342	0.238	4.57259933832291e-09
Ctsz	2.36617656385011e-13	0.211497260182489	0.524	0.387	4.67012268407096e-09
Rab6a	2.39064679063809e-13	0.160349994781499	0.594	0.457	4.71841957068241e-09
Psma5	2.5803049788124e-13	0.243631186135349	0.482	0.363	5.09274793668204e-09
Tsnax	2.70419507834802e-13	-1.03772199320371	0.271	0.366	5.33726982613548e-09
Eno1	2.95973548394316e-13	0.382066720396029	0.363	0.256	5.84162992465862e-09
Phc2	3.14017061662526e-13	0.223291131907891	0.441	0.32	6.19775474603328e-09
Eif6	3.23817048553866e-13	0.219975377649395	0.417	0.301	6.39117708730765e-09
Robo4	3.28119972898652e-13	0.132902590691818	0.498	0.352	6.47610390510069e-09
Polr2a	3.3189973953226e-13	0.401337665057523	0.35	0.241	6.55070515914821e-09
Tmem256	3.3317641375928e-13	0.112408535598749	0.626	0.481	6.5759028783669e-09
Fxyd6	3.36772574616789e-13	-1.19006213783297	0.205	0.304	6.64688030521156e-09
Cggbp1	3.38918537644039e-13	0.208425211125422	0.536	0.411	6.68923517748039e-09
Selenok	3.45590299912559e-13	0.100967643591833	0.87	0.698	6.82091574937417e-09
Zdhhc18	3.62547616325174e-13	0.19190724310905	0.395	0.275	7.15560230340997e-09
Jdp2	3.65854328604942e-13	0.298901913468779	0.293	0.195	7.22086688367573e-09
Smim12	3.82017402624587e-13	0.362016112105331	0.285	0.188	7.53987747560147e-09
Msl1	4.25909013271389e-13	0.207418462666737	0.386	0.276	8.40616619493741e-09
Ctnnd1	4.30436380181936e-13	0.144446781524221	0.672	0.541	8.49552283565087e-09
Eif4h	4.57676936297005e-13	0.243553615118058	0.529	0.41	9.03316969169399e-09
Atp6v0c	4.61444296096427e-13	0.147862631378296	0.759	0.608	9.10752607205518e-09
G3bp2	4.6251796379961e-13	0.145845902839815	0.531	0.399	9.12871705151291e-09
Tmbim4	4.63388736477066e-13	0.240771130944014	0.543	0.418	9.14590349184785e-09
Gps2	4.74228193531307e-13	0.301535480446288	0.5	0.381	9.35984185572741e-09
Myzap	4.79613831421353e-13	0.100379147640789	0.35	0.231	9.46613819076324e-09
Acer2	4.93825441804973e-13	0.245726856640599	0.315	0.206	9.74663274490476e-09
Sp110	5.01568026706327e-13	0.263611803761461	0.362	0.253	9.89944814310278e-09
Plin2	5.04392813781444e-13	0.283902613680787	0.395	0.281	9.95520096560437e-09
Cox17	5.10727195003035e-13	0.116858465722575	0.625	0.489	1.00802226477749e-08
Kctd2	5.14165232353851e-13	0.257201194139649	0.265	0.171	1.0148079190968e-08
Rfxap	5.27795903455047e-13	0.310554612271227	0.307	0.206	1.04171077464923e-08
Card10	5.61742755574745e-13	0.214725215979411	0.319	0.21	1.10871167667787e-08
Actb	5.81975696116924e-13	-0.361400919736745	0.998	0.965	1.14864543142597e-08
Mkln1	6.14129860884425e-13	0.203889556066864	0.563	0.437	1.21210810642759e-08
Vdac2	6.27351356082407e-13	0.120687511047662	0.651	0.517	1.23820337149985e-08
Pttg1	6.37625119676142e-13	0.135337281367039	0.501	0.37	1.2584806987048e-08
Kat6a	6.40808546696868e-13	0.228121677425819	0.492	0.373	1.26476382861561e-08
Arf5	6.91989283624968e-13	0.11352264338239	0.771	0.613	1.3657792490906e-08
Cox5b	6.96420454135814e-13	0.116448122896054	0.812	0.648	1.37452505032786e-08
Ifi27	7.15676487329787e-13	0.147723619439317	0.686	0.533	1.4125306830428e-08
Psmd13	7.65160048581542e-13	0.32832644834132	0.408	0.299	1.51019638788539e-08
Tmem184b	8.23386515885085e-13	0.289449466210638	0.43	0.315	1.62511796640239e-08
Ifnar1	8.31027664437602e-13	0.459620633776554	0.303	0.204	1.64019930130049e-08
Zfp36l1	9.16637112431892e-13	0.164588230276013	0.862	0.687	1.80916666880683e-08
Nod1	9.48043045988413e-13	0.368194371919467	0.264	0.169	1.87115255986733e-08
Fam171a1	1.00016836878782e-12	0.180537766684629	0.441	0.32	1.97403230947652e-08
Terf1	1.02531083344103e-12	0.361783545345964	0.363	0.257	2.02365599196257e-08
Zfp664	1.07763702545571e-12	0.133562730901497	0.332	0.228	2.12693219714194e-08
Rtp4	1.07851860228133e-12	0.13648012699964	0.409	0.286	2.12867216532267e-08
Dazap2	1.15022978336838e-12	0.10702810734333	0.568	0.438	2.27020852343418e-08
Vim	1.15963696489957e-12	-0.215707303188382	0.864	0.691	2.28877547762228e-08
Rab10	1.16381964238634e-12	0.215928977597871	0.626	0.487	2.29703082817792e-08
Kdr	1.19991812653499e-12	0.121295065612291	0.976	0.775	2.36827840634211e-08
Sqstm1	1.22357120953351e-12	0.143434374793403	0.584	0.447	2.4149624962563e-08
Bub3	1.24998670107142e-12	0.294632599132094	0.455	0.343	2.46709875190465e-08
Taf7	1.25626579182775e-12	0.383606074606018	0.311	0.21	2.47949179333043e-08
Rrm2b	1.25908176498611e-12	0.360189774413094	0.292	0.197	2.48504967955309e-08
Emc6	1.34246327565506e-12	0.335277779582438	0.343	0.24	2.64961976716039e-08
Phc3	1.50623301121177e-12	0.362235864107476	0.35	0.246	2.97285209422868e-08
Dctn4	1.5592458052567e-12	0.335333951955769	0.479	0.366	3.07748344583515e-08
Lrrc58	1.61726251183405e-12	0.237711078268554	0.554	0.426	3.19199101960687e-08
Sorbs3	1.64000529034042e-12	0.275137347572102	0.441	0.322	3.23687844154488e-08
Atp5b	1.6413500270212e-12	0.116129392780035	0.822	0.664	3.23953254833174e-08
Tspan13	1.67929072874865e-12	0.117839793643531	0.97	0.777	3.31441611133122e-08
Fam219a	1.79038180905017e-12	0.200771524131193	0.398	0.28	3.53367657652232e-08
Eif5a	1.82008435586131e-12	0.142830244281313	0.714	0.563	3.59230049316347e-08
Atp6v0e	1.89275187024542e-12	0.1687963206611	0.675	0.547	3.73572436630338e-08
Arpc5	1.90969599187166e-12	0.106699514071637	0.716	0.564	3.76916697915709e-08
Rhog	1.96982088411235e-12	0.148587970841343	0.42	0.302	3.88783547897254e-08
Akt1	2.29681055946264e-12	0.194234631792052	0.437	0.325	4.53321500121141e-08
Pop5	2.5419723707763e-12	0.22845655894743	0.406	0.298	5.01709086820119e-08
Ano6	2.55417630057708e-12	0.124830352235927	0.522	0.392	5.04117776444899e-08
Skap2	2.57451801770268e-12	0.172420466683347	0.438	0.31	5.08132621153978e-08
Snapc5	2.59331509555209e-12	0.242144661297242	0.388	0.283	5.11842600409117e-08
Fgfr1op2	2.65651931507551e-12	0.23875533289469	0.496	0.383	5.24317217216453e-08
Arhgap23	2.76247499461696e-12	0.185812168750502	0.344	0.239	5.45229689687549e-08
Nrbp1	2.90070750827671e-12	0.214349280636729	0.471	0.352	5.72512640908575e-08
Psmb6	3.16222668963793e-12	0.184006784249203	0.596	0.474	6.24128681733839e-08
Adrm1	3.42134771745975e-12	0.390297006099213	0.297	0.202	6.7527139899503e-08
Emc3	3.48285103165069e-12	0.258751567604247	0.458	0.347	6.87410308116897e-08
Fkbp4	3.52638745501616e-12	0.168019601193653	0.369	0.264	6.96003091996539e-08
Hnrnpk	3.58566708110662e-12	0.126070159354566	0.86	0.7	7.07703111798013e-08
Ube2q1	3.66180763208246e-12	0.236889415497893	0.387	0.282	7.22730972344115e-08
Psmd7	3.74420420658858e-12	0.135969738014935	0.547	0.422	7.38993584254388e-08
Ube2d2a	3.81893810410646e-12	0.152416969257733	0.602	0.474	7.53743813607492e-08
Actr1a	3.97437533606373e-12	0.27012921604138	0.394	0.286	7.84422460078898e-08
Psmb3	4.16702288635373e-12	0.153529758574734	0.66	0.524	8.22445307079635e-08
Supt4a	5.04961005436291e-12	0.184322385975558	0.449	0.334	9.96641536429608e-08
Ankrd12	5.0668576566353e-12	0.127778673627394	0.589	0.463	1.00004569569011e-07
Akt3	5.07923388756049e-12	0.107123878863472	0.649	0.516	1.00248839238781e-07
Serinc1	5.14846320718461e-12	0.244774124214457	0.637	0.503	1.01615218320203e-07
Nos3	5.22825974792808e-12	0.165059848319245	0.444	0.315	1.03190162644856e-07
Cldn5	5.36661998363405e-12	0.107385866229558	0.526	0.369	1.05920978616985e-07
Calcrl	5.39462503982503e-12	-0.921277668784247	0.446	0.5	1.06473714411027e-07
Eapp	5.47442661693762e-12	0.200609662367988	0.445	0.334	1.08048758138498e-07
Tspan4	5.67675764430354e-12	0.222640550307179	0.39	0.279	1.12042165625619e-07
Dstyk	5.86321629354489e-12	0.268046718158352	0.326	0.225	1.15722299985695e-07
Stub1	6.21801471518605e-12	0.226491739444924	0.467	0.355	1.22724956433627e-07
Rnh1	6.53000235109694e-12	0.38635344565605	0.382	0.28	1.288826564036e-07
Hint1	6.72411728806109e-12	0.119880999886259	0.771	0.617	1.32713902914462e-07
Timm13	6.83641915163807e-12	0.157532540475417	0.469	0.358	1.34930404795881e-07
Mfsd6	7.12117563857275e-12	0.333326687028864	0.301	0.205	1.4055064357851e-07
Arf6	7.23326351868113e-12	0.285078581588547	0.378	0.272	1.42762922068209e-07
Lamtor5	7.34064477981211e-12	0.186273368130265	0.482	0.371	1.44882306019152e-07
Ifi35	7.35845529680195e-12	0.23766740514021	0.471	0.353	1.4523383219298e-07
Ndfip1	7.66871160997776e-12	0.165374695412776	0.754	0.588	1.51357361046131e-07
Taf15	7.79698950989561e-12	0.177628310564521	0.5	0.377	1.5388918195681e-07
Hnrnph3	7.80266951869674e-12	0.185598777249611	0.513	0.393	1.54001288290518e-07
Slc16a2	8.18712629980443e-12	0.303380376390392	0.298	0.202	1.6158931177924e-07
Sav1	8.19596729977972e-12	0.235798973686074	0.399	0.288	1.61763806595752e-07
Mcmbp	8.5194787942887e-12	0.28142463626845	0.387	0.278	1.68148952962876e-07
Snrpb	8.57741963980421e-12	0.130688136361555	0.717	0.569	1.69292531430816e-07
Marf1	8.58244988006254e-12	0.144289843782718	0.478	0.363	1.69391813282794e-07
Ndufv3	8.94570946203252e-12	0.10721001762378	0.546	0.43	1.76561467652136e-07
Lin7c	9.24264432514193e-12	0.340596048267751	0.295	0.201	1.82422071045326e-07
Blmh	9.37054920158087e-12	0.34000403105339	0.342	0.242	1.84946529591602e-07
Fibp	9.56804770960193e-12	0.362456586299649	0.319	0.225	1.88844557644413e-07
Plscr3	9.76734017324043e-12	0.192427281365122	0.395	0.284	1.92777992999246e-07
Tmem208	9.92866117086035e-12	0.409355716730924	0.421	0.319	1.95961985529271e-07
Rock1	1.02144019187619e-11	0.123757979244376	0.793	0.652	2.01601650670604e-07
Emc4	1.03574916508893e-11	0.31660500786026	0.351	0.25	2.04425812713603e-07
Mitd1	1.05222699728993e-11	0.337837841218822	0.326	0.227	2.07678042455114e-07
Hdac1	1.10379295280708e-11	0.31429378054896	0.382	0.282	2.17855615095533e-07
Rab11b	1.14629326151897e-11	0.143894885920357	0.553	0.436	2.26243901025999e-07
Ctso	1.14908024260356e-11	0.409492857142774	0.36	0.26	2.26793967482665e-07
Sf3b6	1.16004444022283e-11	0.28168339171714	0.485	0.376	2.28957971166781e-07
Eif3g	1.20586559484322e-11	0.288552673874625	0.354	0.256	2.38001692454207e-07
Actr10	1.20927949803399e-11	0.242968123025955	0.449	0.339	2.38675494526968e-07
Tmed5	1.26368691330794e-11	0.187778052892852	0.588	0.464	2.49413886079589e-07
Stk17b	1.31450004870485e-11	0.176963479939044	0.252	0.161	2.59442874612876e-07
Tnfsf13	1.35015624501525e-11	0.189104330046291	0.295	0.198	2.66480338078659e-07
Atp5f1	1.40191588007173e-11	0.111707953250833	0.672	0.52	2.76696137249756e-07
Hsd17b11	1.53695912080585e-11	0.320207052103513	0.412	0.305	3.0334962167345e-07
Vbp1	1.55482627494439e-11	0.336995340427016	0.346	0.249	3.06876061885774e-07
mt-Nd3	1.59598895712161e-11	0.231886733451333	0.622	0.506	3.15000340467092e-07
Grk2	1.64351602065875e-11	0.353736706138606	0.265	0.177	3.24380756997417e-07
Dennd6a	1.65884061149418e-11	0.267808559731995	0.437	0.333	3.27405371490606e-07
Rap1gds1	1.70061628366241e-11	0.170940406154337	0.468	0.346	3.35650635906451e-07
Higd2a	1.74925622561826e-11	0.147320849556535	0.502	0.384	3.45250701250276e-07
Taok2	1.78811078191844e-11	0.156525011648505	0.373	0.266	3.52919425027243e-07
Flii	1.81468077789932e-11	0.181482973532494	0.408	0.304	3.58163545133989e-07
Dync1i2	1.88401543933732e-11	0.136538061013938	0.766	0.632	3.71848127262006e-07
Sdhb	1.89635232382432e-11	0.197433589735438	0.485	0.371	3.74283058153206e-07
Coq10b	1.91089605573464e-11	0.528681215333518	0.274	0.184	3.77153554520347e-07
Tbc1d20	1.9641476476312e-11	0.354965002681579	0.321	0.231	3.8766382121297e-07
Ywhae	1.97803703249042e-11	0.129978177170653	0.87	0.707	3.90405169102634e-07
Atp6v1e1	1.97980289331013e-11	0.167604584875376	0.536	0.416	3.9075369705262e-07
mt-Nd4l	1.99363545827204e-11	0.154052700637275	0.518	0.401	3.93483830399152e-07
Gkap1	2.03860310878454e-11	0.272648753336357	0.331	0.236	4.02359095580805e-07
Nmt2	2.29024450094058e-11	0.488253156244376	0.286	0.197	4.52025557150642e-07
Fam76a	2.31473534729342e-11	0.195200381251914	0.444	0.337	4.56859315495303e-07
Gars	2.32413570518248e-11	0.271065109894174	0.304	0.213	4.58714664131866e-07
Ccm2l	2.43206632855831e-11	0.132666240354305	0.45	0.324	4.80016931267554e-07
Phf1	2.7036370420733e-11	0.486559030835025	0.254	0.168	5.33616842994006e-07
Smim11	2.87891979906413e-11	0.184152502386486	0.464	0.355	5.68212400741287e-07
Scp2	2.97076302622609e-11	0.110076393599445	0.578	0.454	5.86339498486243e-07
Ctdsp1	2.9929751052812e-11	0.168888028004549	0.358	0.262	5.9072349652935e-07
Mtmr2	3.20937175400444e-11	0.272187569274222	0.288	0.197	6.33433703087857e-07
Zrsr1	3.21644200067428e-11	0.415131356756164	0.28	0.191	6.34829157673082e-07
Cdc42	3.32638699742902e-11	0.14278396285835	0.937	0.792	6.56529001682566e-07
Ier5l	3.40394129515122e-11	0.481535628220192	0.3	0.209	6.71835893423995e-07
Srsf3	3.55311639357803e-11	0.128235549347147	0.744	0.598	7.01278582600496e-07
Ap1s2	3.58505824009231e-11	0.159570451417592	0.365	0.261	7.07582944847019e-07
Med1	3.59547453711784e-11	0.384512370936796	0.335	0.242	7.09638809390948e-07
Eif1	3.65151392971394e-11	0.109884929759494	0.988	0.89	7.20699304307641e-07
Vgll4	3.66940917587306e-11	0.193249103038076	0.469	0.359	7.24231289042067e-07
Aak1	3.95343050846998e-11	0.304062168175792	0.387	0.287	7.8028857945672e-07
Hdgfl3	4.19864083769293e-11	0.354329756396347	0.34	0.247	8.28685742135453e-07
Tgoln1	4.26007092437244e-11	0.190167927419169	0.496	0.39	8.40810198343389e-07
Acin1	4.30776577215129e-11	0.120119296316509	0.577	0.453	8.50223730449501e-07
Map3k11	4.3800234761245e-11	0.161392452604668	0.267	0.176	8.64485233482692e-07
Ephb4	4.4316513039235e-11	0.103818425820325	0.482	0.35	8.74675017855381e-07
Ick	4.63025075414327e-11	0.460210287225005	0.284	0.196	9.13872591345257e-07
Map3k5	4.76624584170777e-11	0.138979742008837	0.429	0.311	9.40713941777863e-07
Ccdc47	5.13326630819783e-11	0.122547534408341	0.458	0.349	1.01315277124901e-06
Uqcc3	5.40451231500686e-11	0.214995425772605	0.377	0.278	1.0666885956129e-06
Bud31	5.65023306276945e-11	0.247154132459017	0.335	0.242	1.11518649959881e-06
Rnf4	5.84028410556336e-11	0.284792060225246	0.285	0.197	1.15269687391504e-06
Rabep1	6.01925058411991e-11	0.201874731522169	0.467	0.36	1.18801948778775e-06
Zfp366	6.05587622591748e-11	-0.144363435572085	0.579	0.412	1.19524829070933e-06
Nmi	6.28098840101106e-11	0.112943913082957	0.512	0.392	1.23967868070755e-06
Gle1	6.36666708104827e-11	0.391869889828962	0.303	0.212	1.2565890817865e-06
Rab2a	6.42782333778288e-11	0.126349364734627	0.853	0.688	1.26865949217821e-06
Gm12216	6.60432485294317e-11	0.271589040299031	0.368	0.266	1.30349559622539e-06
Cct7	6.65651981537327e-11	0.176883214892908	0.467	0.362	1.31379731596022e-06
Prrg1	6.88749170729821e-11	0.388542003243513	0.3	0.209	1.35938423826945e-06
Sap18	6.92565913293164e-11	0.175339284980395	0.411	0.307	1.36691734306672e-06
Rheb	7.01894325613569e-11	0.118332130698317	0.638	0.504	1.3853288304635e-06
Hlx	7.12219141274131e-11	0.249527227973121	0.259	0.171	1.40570691913275e-06
Emc2	7.4414817132985e-11	0.295545470341734	0.385	0.293	1.46872524575372e-06
Tmpo	7.55231278167902e-11	0.278315976795785	0.5	0.394	1.49059997371999e-06
Baz2b	7.67914628560048e-11	0.139486943292509	0.74	0.6	1.51563310238897e-06
Spr	7.70640033742673e-11	0.193023896567109	0.389	0.289	1.52101223459791e-06
Bcl7b	7.84347151416987e-11	0.178087974005404	0.343	0.247	1.54806597275171e-06
Ginm1	8.43454381294095e-11	0.174607160812069	0.461	0.348	1.66472591236016e-06
Esd	1.01213233186653e-10	0.162572953552994	0.507	0.389	1.99764558340497e-06
Nr3c1	1.0297678591303e-10	0.132808569071671	0.73	0.6	2.03245282356546e-06
Gpatch8	1.05198070401147e-10	0.150401425439085	0.573	0.455	2.07629431550743e-06
Ccdc82	1.08219392110126e-10	0.231097069956793	0.411	0.312	2.13592614207757e-06
Spred1	1.12921721000908e-10	-0.841542652681348	0.28	0.369	2.22873600739492e-06
Cdc42se2	1.17297682422702e-10	0.231609915860925	0.451	0.339	2.31510435797686e-06
Aamp	1.17863393824004e-10	0.295471324638909	0.418	0.32	2.32626980390436e-06
Pdia3	1.21201659774004e-10	0.114779512015914	0.885	0.698	2.39215715895951e-06
Tapbpl	1.23980846995284e-10	0.250290579194205	0.272	0.183	2.44700997714592e-06
Rab5a	1.2618767879602e-10	0.245308368322069	0.455	0.35	2.49056621639705e-06
Wbp2	1.30104652254116e-10	0.474988264114283	0.295	0.21	2.56787552153948e-06
Tgfb1i1	1.32080935160505e-10	0.249153364531783	0.424	0.319	2.60688141726288e-06
Unc50	1.33517069521695e-10	0.267696599204671	0.429	0.33	2.63522640114969e-06
Irf2bpl	1.36617610599699e-10	0.240590498640562	0.474	0.362	2.69642178040627e-06
Zfp710	1.58135358119774e-10	-0.973243854776946	0.18	0.267	3.12111756320999e-06
Zc3h15	1.59535141592899e-10	0.186069928942706	0.498	0.391	3.14874508961906e-06
Klf9	1.61987484893666e-10	0.154303369934467	0.771	0.617	3.1971469893463e-06
Ptprk	1.61996728483564e-10	-1.0461570338524	0.336	0.403	3.1973294300801e-06
Tspan14	1.66038898337505e-10	0.17364544377786	0.32	0.221	3.27710973648733e-06
Sumo3	1.68282577253522e-10	0.185224354524814	0.366	0.27	3.32139322725276e-06
Rab7	1.72326974038872e-10	0.163767502777968	0.587	0.476	3.40121748660522e-06
Sike1	1.76054029644891e-10	0.467938779173063	0.302	0.216	3.47477838310121e-06
Tbcb	1.86301798116896e-10	0.182734371962433	0.397	0.301	3.67703858943318e-06
Gimap5	1.93303567898156e-10	0.15866084070985	0.3	0.2	3.8152325196059e-06
Triobp	1.9872002744728e-10	0.158943382734588	0.436	0.326	3.92213718172696e-06
Pgrmc1	2.01728521350099e-10	0.134369952561381	0.472	0.365	3.98151582588691e-06
Hmox2	2.03062794001802e-10	0.232781349521493	0.398	0.297	4.00785036521358e-06
Cdk8	2.07648897670522e-10	0.100393051134112	0.894	0.779	4.09836629332309e-06
Mrpl58	2.22999781172166e-10	0.460525297389473	0.274	0.195	4.40134668099504e-06
Gimap9	2.24950526167195e-10	0.386282624264531	0.289	0.199	4.43984853496192e-06
Vcp	2.25068289536168e-10	0.1837024941311	0.588	0.467	4.44217283057535e-06
Ube2h	2.28521382407599e-10	0.151474511510431	0.526	0.408	4.51032652457878e-06
Fbxo22	2.35953365521944e-10	0.180697355751729	0.414	0.307	4.65701157530661e-06
Stim2	2.4150847732491e-10	0.126904057544349	0.575	0.455	4.76665281696175e-06
Eci1	2.42388697214279e-10	0.273286068093999	0.303	0.216	4.78402571691822e-06
Atraid	2.51855825730469e-10	0.180546689649234	0.508	0.396	4.97087843244227e-06
Mospd2	2.55818609026015e-10	0.140709856234928	0.403	0.295	5.04909188634647e-06
Ahctf1	2.57805671951396e-10	0.290315892471549	0.351	0.257	5.0883105473047e-06
Clock	2.63325251407465e-10	0.211219521185592	0.457	0.36	5.19725048702915e-06
Pak1ip1	2.67464781539535e-10	0.218920959188926	0.444	0.334	5.2789523932458e-06
Kcnq1ot1	2.76843067839794e-10	0.33003633165944	0.413	0.313	5.46405162995401e-06
Rilpl1	2.78538591487724e-10	0.150956814365542	0.25	0.168	5.49751618019321e-06
Tsg101	2.82534839947312e-10	0.222845250459518	0.399	0.302	5.5763901360401e-06
Acot9	2.85998690296116e-10	0.304534908308257	0.352	0.26	5.64475615037444e-06
Map2k2	2.91444483945758e-10	0.112603593987929	0.419	0.317	5.75223977963743e-06
Srsf2	3.10924316711156e-10	0.263982209546203	0.631	0.515	6.13671323892808e-06
Sat1	3.15352106785634e-10	0.14931264916683	0.509	0.388	6.22410453162806e-06
Tmbim1	3.18616187302896e-10	0.4665916022911	0.327	0.241	6.28852768879725e-06
Bzw1	3.21094223752566e-10	0.110402265659681	0.612	0.488	6.3374366942044e-06
Shoc2	3.37108842838161e-10	0.13202638807197	0.492	0.38	6.65351723109679e-06
Adam17	3.52922140184243e-10	0.383382548373589	0.348	0.258	6.9656242808164e-06
Polr2f	3.60907223489321e-10	0.14959760548783	0.434	0.333	7.12322587000872e-06
Nsmce4a	3.66610512097023e-10	0.11167574289606	0.403	0.304	7.23579167725894e-06
Nde1	3.96288072612754e-10	0.154564174821817	0.324	0.232	7.82153768915792e-06
Erp29	3.9732278778089e-10	0.223407226306701	0.469	0.366	7.84195986243143e-06
Purb	3.99856328955501e-10	0.100906610039987	0.579	0.462	7.89196436459473e-06
Cd200	4.08308045042735e-10	0.121393199091727	0.942	0.763	8.05877588500847e-06
Ier3ip1	4.24602611768304e-10	0.201018088928576	0.51	0.401	8.38038174847102e-06
2410004B18Rik	4.27067837626144e-10	0.51696067334366	0.261	0.18	8.4290379112272e-06
Zfp609	4.30497702162408e-10	0.220802171148131	0.305	0.215	8.49673314757944e-06
Tm9sf2	4.37627137346452e-10	0.249231316556994	0.534	0.425	8.63744680980692e-06
Cnbp	4.38628269890218e-10	0.149670899749258	0.778	0.636	8.65720616282323e-06
Ndufv2	4.56832345346708e-10	0.1281701825246	0.508	0.4	9.01650000010798e-06
Tnks2	4.57321097115125e-10	0.206175512428359	0.54	0.436	9.02614649376122e-06
Cdk12	4.85483554521851e-10	0.165405585026345	0.53	0.42	9.58198891559777e-06
Zcchc14	4.91002235019853e-10	0.274322484261319	0.324	0.231	9.69091111258684e-06
Alkbh5	5.41084762771811e-10	0.307282296299356	0.392	0.301	1.06793899628272e-05
Mrps18c	5.61705681788557e-10	0.265776097975666	0.398	0.3	1.10863850414607e-05
Zbtb46	5.62497158931557e-10	-0.128572594395819	0.56	0.411	1.11020064258321e-05
Pura	5.86758300570494e-10	0.16083811414856	0.625	0.509	1.15808485783598e-05
Stox2	5.92416387557989e-10	-0.179857054374577	0.607	0.451	1.1692522241232e-05
Cers5	6.27149195223531e-10	0.28475987757802	0.382	0.291	1.23780436661268e-05
Med8	6.28511451459895e-10	0.272663318337225	0.311	0.226	1.24049305174639e-05
Psmb7	6.29028174503777e-10	0.277431613016824	0.39	0.295	1.2415129080181e-05
Scoc	6.49414917025037e-10	0.122481122538527	0.335	0.243	1.28175022173232e-05
Esyt2	6.49794394222061e-10	0.180766253501944	0.449	0.341	1.28249919587608e-05
Tnfrsf1a	6.71120087035997e-10	0.133504858638385	0.587	0.474	1.32458971578295e-05
Rbbp6	6.84724192501048e-10	0.223262644414096	0.533	0.431	1.35144013873932e-05
Ube2b	6.95034289458335e-10	0.195183365747465	0.627	0.512	1.37178917710391e-05
Cemip2	7.07790864860103e-10	0.110494906285699	0.289	0.198	1.39696682997439e-05
Strn3	7.1340770415336e-10	0.114138619991286	0.703	0.583	1.40805278568749e-05
Vapb	7.15553805999690e-10	0.11816574042895	0.406	0.309	1.41228854690159e-05
Usf1	7.35258373495775e-10	0.301480508526656	0.254	0.173	1.45117945176861e-05
Diaph1	8.04400125745285e-10	0.158327538888164	0.384	0.285	1.58764452818347e-05
Znrd1	8.47830197091842e-10	0.235801052005659	0.378	0.286	1.67336246000017e-05
Pced1b	8.62233230466369e-10	0.314233441854729	0.271	0.189	1.70178972697147e-05
Klhl9	8.87015377129254e-10	0.421694300700901	0.327	0.243	1.75070224984001e-05
2006-03-01	9.05182478878979e-10	0.26718879472102	0.346	0.255	1.78655865856344e-05
Cttn	9.33801301582094e-10	0.275041937530143	0.301	0.216	1.84304362893258e-05
U2af1	9.59001138901223e-10	0.118344143861445	0.487	0.385	1.89278054784934e-05
Acaa2	9.64787867866163e-10	0.129407990337192	0.394	0.294	1.90420181480745e-05
Ptpn14	1.01306512300883e-09	0.218584589130271	0.252	0.169	1.99948663328252e-05
Dusp11	1.06130231686613e-09	0.273945181750511	0.492	0.388	2.09469238279868e-05
Usp1	1.06669609209534e-09	0.363838720693803	0.267	0.189	2.10533807696857e-05
Gimap8	1.07518840644683e-09	0.102526527173309	0.366	0.261	2.1220993578041e-05
Higd1a	1.13223276349931e-09	0.125618267383738	0.382	0.285	2.2346878053186e-05
Eif4a3	1.19014604452576e-09	0.19458861825449	0.419	0.323	2.34899124808049e-05
Idh2	1.20112995273965e-09	0.216435929069623	0.32	0.235	2.37067018772224e-05
Cnot3	1.21482341594841e-09	0.237582682467716	0.371	0.28	2.39769697605737e-05
Ppic	1.21693715225773e-09	0.144155003440387	0.508	0.397	2.40186885741108e-05
Dipk2a	1.24055327812511e-09	0.295725067640607	0.276	0.191	2.44848000503552e-05
Cct6a	1.24885141125266e-09	0.127194553409313	0.472	0.364	2.46485803038937e-05
Lta4h	1.32751754446556e-09	0.361745398158857	0.332	0.245	2.62012137751168e-05
Snrpc	1.35388588013283e-09	0.238155022622374	0.391	0.299	2.67216456161818e-05
Med31	1.51388952946056e-09	0.463995327823045	0.277	0.197	2.98796376429631e-05
Maf1	1.60910282566352e-09	0.113608632762896	0.386	0.291	3.17588624701209e-05
Hagh	1.68399310872098e-09	0.283926729811473	0.277	0.195	3.3236971986826e-05
Pabpn1	1.71674758984541e-09	0.206627103717068	0.551	0.447	3.38834471807789e-05
Fstl1	1.81346206614838e-09	-0.308409869671506	0.264	0.171	3.57923007995705e-05
Hint3	1.81671337820179e-09	0.217242447468486	0.28	0.199	3.58564719455687e-05
Zmpste24	1.85605709524312e-09	0.342324239421113	0.266	0.189	3.66329988888135e-05
Zfp422	1.90093723226862e-09	0.316271439942335	0.257	0.181	3.75187981532859e-05
Xbp1	1.91630974660186e-09	0.268121050066733	0.484	0.377	3.78222054686809e-05
Tmem165	1.97235472686763e-09	0.289318049651098	0.437	0.343	3.89283652441863e-05
Mrpl24	2.14422899813463e-09	0.169189347307303	0.397	0.303	4.23206477361831e-05
Psmb5	2.18438476364907e-09	0.139161397841115	0.557	0.443	4.31132020801417e-05
Psma6	2.23873352367555e-09	0.136405658230265	0.481	0.382	4.41858835567843e-05
Ap2s1	2.25389494154371e-09	0.140045422686161	0.431	0.331	4.44851244612482e-05
Cyth2	2.30572522198715e-09	0.375398700889412	0.262	0.185	4.55080987063603e-05
Ssb	2.44356732176954e-09	0.115748924702943	0.637	0.517	4.82286882297654e-05
Abi3	2.54336924087789e-09	0.236271563540459	0.415	0.309	5.01984787072068e-05
Magoh	2.65139025002997e-09	0.353559620350274	0.334	0.252	5.23304893648415e-05
Hnrnpc	2.65797495623994e-09	0.182094155475035	0.598	0.492	5.24604517113077e-05
Akirin1	2.67150179873982e-09	0.187837492582115	0.317	0.229	5.27274310017277e-05
Rarg	2.69072770413121e-09	0.13527774385099	0.439	0.333	5.31068926964378e-05
Snx6	2.90913519710021e-09	0.173294364173588	0.459	0.359	5.74176013851668e-05
Tmem245	2.99431918018026e-09	0.153933172106527	0.434	0.336	5.90988776592178e-05
Afap1	3.00607738802175e-09	0.248855212818586	0.29	0.207	5.93309494073852e-05
Ankrd40	3.16099815633923e-09	0.104379123807864	0.316	0.227	6.23886206116673e-05
Cops5	3.18090449198552e-09	0.259511627440107	0.356	0.267	6.27815119583181e-05
Ankhd1	3.25475504562216e-09	0.143719070701611	0.522	0.411	6.42391003354445e-05
Piezo1	3.68717481568472e-09	0.186914482267902	0.362	0.269	7.27737693371694e-05
Tacc1	3.7410660858954e-09	-0.590500081221689	0.623	0.632	7.38374213373175e-05
Dctn6	3.91671756758886e-09	0.200365099084232	0.383	0.296	7.73042546315014e-05
Ppp2r1a	4.27600914786174e-09	0.313167349020743	0.36	0.276	8.43955925513472e-05
Plp2	4.4484530698921e-09	0.258172279714964	0.271	0.192	8.77991182404604e-05
Lmbrd1	4.84234388295654e-09	0.245845348184588	0.446	0.349	9.55733412179133e-05
Psma1	4.87890548766538e-09	0.16265169460372	0.488	0.39	9.62949576100515e-05
Wsb2	4.95307915245745e-09	0.145215816231425	0.298	0.216	9.77589232320527e-05
Cdc40	4.97959568133886e-09	0.336765664103613	0.348	0.266	9.82822799625851e-05
Dynlt3	5.01823488212661e-09	0.122184381929773	0.429	0.333	9.90449018685329e-05
Fubp1	5.04622554700022e-09	0.165297880945706	0.571	0.462	9.95973536211434e-05
BC005624	5.16911799028582e-09	0.171335583646733	0.379	0.288	0.000102022881774271
Zc3h7a	5.20733221266327e-09	0.113732026673857	0.413	0.312	0.000102777115881335
Spata6	5.52577955847178e-09	0.167693200491017	0.419	0.322	0.000109062311145557
4921524J17Rik	5.65399484352537e-09	0.408768723351596	0.295	0.22	0.00011159289622666
Smco4	5.66849118105471e-09	-0.107309260426475	0.774	0.584	0.000111879010440477
Trim34a	5.72769750840061e-09	0.270762596070517	0.315	0.225	0.000113047565723303
Tiprl	5.91249729755932e-09	0.269061957779969	0.324	0.244	0.000116694959161928
Mat2b	6.05881416066108e-09	0.196374846874808	0.441	0.351	0.000119582815088968
Trim12a	6.06794393739691e-09	0.229402541007761	0.445	0.345	0.000119763009492403
Ngdn	6.21003363247506e-09	0.308671773499445	0.316	0.234	0.00012256743380416
Cd36	6.32496831161953e-09	0.134468381768563	0.999	0.891	0.000124835899566435
Prkag1	6.37137148614732e-09	0.258077420448941	0.306	0.223	0.00012575175902209
Trim8	6.48594154145124e-09	0.283951353090164	0.276	0.199	0.000128013028203623
Trpm7	6.58347636439436e-09	0.122914026254043	0.545	0.434	0.000129938073004052
[truncated: 1,239 more rows]

## Sheet: DamagedII_cluster3.markers
	p_val	avg_log2FC	pct.1	pct.2	p_val_adj
[truncated: 3,084 more rows]

## Sheet: ActivatedEC_cluster4.markers
	p_val	avg_log2FC	pct.1	pct.2	p_val_adj
[truncated: 3,994 more rows]

[truncated: 15 more sheets: Fibroblasts_cluster5.markers, Pericytes_cluster6.markers, VenousEC_cluster7.markers, Ifit+EC_cluster8.markers, MACI_cluster9.markers, Erythroblasts_cluster10.markers, EndocardialEC_cluster11.markers, Cardiomyocyte_cluster12.markers, B-cells_cluster13.markers, Proliferating_cluster14.markers, NeuralorGliI_cluster15.markers, NeuralorGliII_cluster16.markers, DamagedIII_cluster17.markers, LEC_cluster18.markers, Myeloidcells_cluster19.markers]
