# Supplementary material for: Deletion of the angiopoietin receptor Tie2 enhances proliferation and sprouting of cardiac endothelial cells
Source: Angiogenesis. 2026 Jan 21;29(2):13. doi: 10.1007/s10456-025-10028-2 (PMC12823625; doi:10.1007/s10456-025-10028-2)
Supplement: Supplementary file 12 — Supplemental Table 8. Cluster markers calculated for the murine Tie2 EC deletion model kidney EC single-cell RNA sequencing dataset. [file 10456_2025_10028_MOESM12_ESM.xlsx]

## Sheet: Description
Supplemental Table 8. Cluster markers calculated for the murine Tie2 EC deletion model kidney EC single-cell RNA sequencing dataset.

## Sheet: CapECI_cluster0.markers
	p_val	avg_log2FC	pct.1	pct.2	p_val_adj
Esm1	2.02412959208606e-163	1.89561343398898	0.942	0.478	2.83843692698228e-159
Igfbp3	1.32959055475878e-83	1.35247897287258	0.902	0.586	1.86448483493823e-79
Npr3	3.65100846924894e-73	2.09789040347265	0.426	0.118	5.11980917642779e-69
Igfbp5	8.80015036322631e-71	0.897744489975167	0.951	0.617	1.23404508543523e-66
Plpp3	1.58681657773589e-56	0.762890196775373	0.957	0.745	2.22519288695903e-52
Kdr	5.48359236439131e-53	0.778797584144911	0.88	0.627	7.68964157258593e-49
Oaz2	6.0588026865258e-50	1.09537714399408	0.727	0.466	8.49625900731513e-46
Igfbp7	8.43470910900504e-41	-3.95608782744142	0.06	0.315	1.18279925835578e-36
Gpihbp1	6.47118383877904e-37	0.818508170315201	0.739	0.456	9.07454109711984e-33
Btnl9	4.84488435657246e-36	0.994492753976598	0.509	0.255	6.79398133322156e-32
Gng11	2.00562452040392e-33	0.688450546451638	0.902	0.727	2.81248726496241e-29
Plpp1	4.57888230523438e-33	0.429632085363493	0.992	0.885	6.42096665663017e-29
Uchl1	9.98289385293712e-31	1.6395308297288	0.284	0.106	1.39990120499737e-26
Nrp1	1.2044649027664e-29	0.581194383352309	0.876	0.697	1.68902113314932e-25
Ehd3	1.5413078346338e-29	0.772428084843592	0.538	0.31	2.16137597650698e-25
Fos	2.14966738740991e-29	-3.12920744573386	0.155	0.362	3.01447857736492e-25
Gpx8	3.61875504453594e-29	1.26133093770527	0.362	0.168	5.07458019895274e-25
Itm2b	4.42764984662169e-29	0.411049865682544	0.995	0.958	6.20889337991759e-25
Emcn	2.80530899347298e-28	0.416211224364773	0.985	0.88	3.93388480154716e-24
Cyp4b1	3.75039845262921e-28	0.822463266422113	0.561	0.339	5.25918375012194e-24
Pdia5	2.25202864365848e-27	0.957526303277062	0.5	0.292	3.15801976700229e-23
Id3	2.64980991336259e-27	0.527937734015739	0.92	0.809	3.71582844150836e-23
Dll4	3.40375231941529e-27	1.21465236537924	0.359	0.168	4.77308187751606e-23
Gja1	4.79152130335762e-25	1.12378313331466	0.396	0.208	6.71915032369838e-21
Gimap4	6.19288514819971e-25	0.548801304937275	0.822	0.64	8.68428284332046e-21
1810011O10Rik	8.47416098533136e-24	0.565055944095159	0.776	0.573	1.18833159497302e-19
Eng	1.96453046351145e-23	0.464506866795622	0.899	0.745	2.75486106898211e-19
Cd300lg	3.34747204161707e-23	0.507367585892294	0.794	0.587	4.69416004395962e-19
Flt1	1.22375952477252e-22	0.499367457826886	0.868	0.691	1.7160779815885e-18
Cd47	2.20127608197709e-22	0.558716785093229	0.791	0.61	3.08684944975647e-18
Ivns1abp	2.82872079792822e-20	0.899180879639251	0.402	0.232	3.96671517493474e-16
Cd9	6.24981811138973e-20	-0.679756763305495	0.655	0.755	8.76411993760182e-16
Cd38	2.072169789578e-19	0.771915130569734	0.557	0.387	2.90580369592524e-15
Apoe	3.01059846720402e-19	0.612349234145114	0.741	0.565	4.2217622305602e-15
F2r	5.15133917784766e-19	0.561368650945417	0.635	0.441	7.22372292909578e-15
Dusp6	1.07731449354827e-18	0.966682236979633	0.342	0.184	1.51071811430274e-14
Tshz2	1.2547781246978e-18	0.791737688848772	0.417	0.251	1.75957536426372e-14
2004-09-01	1.33822232210524e-18	1.05822433614845	0.316	0.168	1.87658916228818e-14
AU021092	2.69721523263374e-18	0.682985860470005	0.656	0.504	3.78230492072229e-14
Ptpru	3.43390822949379e-17	0.786580390626827	0.433	0.265	4.81536951021914e-13
Exoc3l4	1.23309627521129e-16	1.00809145740652	0.31	0.169	1.7291709067288e-12
Tspan12	5.4962562621102e-16	0.528498014775495	0.649	0.496	7.70740015635713e-12
mt-Cytb	9.32415635167633e-16	-0.824074759632968	0.759	0.809	1.30752644519557e-11
Cd81	9.90200445591287e-16	0.250657899249261	0.992	0.938	1.38855808485266e-11
Tspan15	1.29847160918225e-15	0.575966605985412	0.518	0.35	1.82084673755628e-11
Btg2	1.47859290692574e-15	-1.62229761812331	0.229	0.376	2.07343083338197e-11
Efna1	2.76345052756397e-15	0.634747003179304	0.561	0.411	3.87518667480295e-11
Ramp3	3.7174255027199e-15	0.476178859684197	0.698	0.546	5.21294578246412e-11
Sdpr	5.61949818922127e-14	-1.12081956915537	0.225	0.373	7.88022231074498e-10
Tnfaip2	1.51738992134619e-13	0.516274437588611	0.525	0.373	2.12783588670376e-09
Smpdl3a	1.58151610213079e-13	0.559721010652098	0.546	0.405	2.21776003001801e-09
Ctsl	1.66163896033412e-13	0.579079149361268	0.555	0.414	2.33011631407653e-09
Dhrs3	2.87806593070389e-13	0.427226187090602	0.65	0.492	4.03591185462607e-09
B2m	3.9552551020455e-13	0.206296937908428	0.995	0.946	5.5464542295984e-09
mt-Co1	1.10219411845701e-12	-0.588683686075186	0.923	0.913	1.54560681231227e-08
AW112010	1.13025134602841e-12	0.374837211459118	0.609	0.441	1.58495146253564e-08
Slc43a3	1.26681862588385e-12	0.495029868426993	0.595	0.449	1.77645975907693e-08
Gimap6	2.45038085142773e-12	0.326853785198359	0.876	0.738	3.4361690679571e-08
Mospd2	2.67390792512523e-12	0.769764512984304	0.294	0.174	3.74962108340311e-08
Btg1	5.86168030646744e-12	-0.624590968297946	0.54	0.636	8.21983429375929e-08
Rsad2	5.87505883032405e-12	0.309618228037592	0.853	0.723	8.23859499776342e-08
Il10rb	8.44691713119196e-12	0.373800472584967	0.722	0.597	1.18451118930705e-07
Sox18	1.00795340465254e-11	0.54899447059979	0.512	0.372	1.41345305934426e-07
Thrsp	1.31509527573633e-11	0.552714986985104	0.452	0.316	1.84415810516506e-07
Klf4	1.37448466014786e-11	-1.30870867502149	0.172	0.297	1.92743983892534e-07
Lpcat1	1.47982121732436e-11	0.802483995859884	0.291	0.177	2.07515329305395e-07
Tmem204	1.71670827845887e-11	0.520299847239157	0.537	0.411	2.40734001888287e-07
Efnb2	4.06508405821860e-11	0.671848147509913	0.324	0.201	5.70046737483995e-07
Bvht	5.21968175303765e-11	0.676884971354749	0.345	0.228	7.3195597222847e-07
mt-Atp6	8.34498660763319e-11	-0.504037895162031	0.966	0.948	1.1702174719884e-06
Tmsb4x	1.05047916863938e-10	0.204284286617971	0.988	0.912	1.47308693818301e-06
Mgll	1.23298559280245e-10	0.519740791769482	0.465	0.326	1.72901569678687e-06
Ccrl2	1.42909900486366e-10	0.538552727135499	0.437	0.303	2.00402553452032e-06
Pbx1	2.00578556726257e-10	0.261790118314786	0.856	0.723	2.8127131009723e-06
Cmtm8	2.15528650685172e-10	0.432341690604928	0.515	0.381	3.02235826855817e-06
Plvap	2.25767975239912e-10	0.17974181753211	0.995	0.891	3.16594431678928e-06
Cyyr1	2.50363453723152e-10	0.443052494693268	0.546	0.417	3.51084671155976e-06
Cd24a	3.61622689659749e-10	0.380612788271849	0.59	0.432	5.07103497709867e-06
Hes1	3.76397833801733e-10	0.447158760106162	0.592	0.463	5.2782268234017e-06
Eva1b	4.14808985893067e-10	0.382705331031756	0.59	0.46	5.81686640917848e-06
Vamp5	4.92139755881793e-10	0.341520607465032	0.704	0.573	6.90127579673038e-06
Rgl1	7.19335925043784e-10	0.604295825144012	0.319	0.207	1.0087247676889e-05
Myl12b	7.29654174202432e-10	0.321520671701665	0.686	0.546	1.02319404848407e-05
Sepp1	7.581718455752e-10	0.314089883316054	0.663	0.541	1.0631843790501e-05
Kitl	7.96728740506562e-10	0.648208947241476	0.347	0.232	1.11725271281235e-05
Ly6c1	1.10547324679764e-09	0.215333131131871	0.992	0.914	1.55020513398432e-05
Sgk1	1.4404895949902e-09	0.315697269953771	0.779	0.66	2.01999855905475e-05
Meox1	2.22645071825566e-09	0.492997450402627	0.408	0.291	3.12215184220991e-05
Hexa	3.05701118527494e-09	0.562266115422687	0.388	0.281	4.28684678511105e-05
Junb	4.59007804558175e-09	-1.81261931704041	0.351	0.418	6.43666644331929e-05
Sypl	5.05557440790913e-09	0.352385942876924	0.613	0.51	7.08943199221097e-05
Ednrb	6.99464522080704e-09	0.392644842720186	0.555	0.429	9.80859099313772e-05
Rgcc	7.34364979289864e-09	0.165765841142236	0.836	0.674	0.000102980001045818
Dlc1	7.51654748446060e-09	0.473984998201898	0.405	0.293	0.000105404545374591
Tnfaip1	9.17673249562932e-09	0.528099926078945	0.397	0.29	0.00012868531978621
Inpp5k	1.28502389950026e-08	0.711270452397771	0.314	0.216	0.000180198901426921
Lims2	1.29135516320817e-08	0.403306194612895	0.601	0.491	0.000181086734536682
Cd36	2.10359864468057e-08	-0.897435316784203	0.189	0.295	0.000294987637943557
Serinc3	2.10543170127549e-08	0.219859317040142	0.96	0.86	0.000295244687469862
mt-Nd4	2.16193900725818e-08	-0.769264758203092	0.557	0.626	0.000303168706987814
Eno1	2.31826393072381e-08	-0.941082244757936	0.29	0.399	0.000325090151005401
Mfge8	5.94668655880685e-08	0.340194226681897	0.541	0.435	0.000833903856141485
Ifit3	7.38669190091015e-08	-1.24825165136917	0.164	0.257	0.00103583580526463
Bcam	7.80291135567763e-08	-0.753454731565521	0.245	0.355	0.00109420225940667
Sox17	1.15805647204035e-07	-1.20278923297073	0.198	0.291	0.00162394259074218
Selk	1.30046950911632e-07	0.271685236948542	0.729	0.615	0.00182364839263381
Asah1	1.38222368834539e-07	0.47140014008876	0.411	0.317	0.00193829227816674
Clec14a	1.42262210196831e-07	0.335504166058542	0.564	0.44	0.00199494297359016
Exoc3l2	1.73766804674239e-07	0.379427141390327	0.515	0.402	0.00243673190194685
Tbxa2r	1.74721631132296e-07	0.482489850922141	0.344	0.246	0.00245012143336819
Sub1	1.8819024314838e-07	0.348847041369328	0.581	0.495	0.00263899177966974
mt-Co3	1.91596823445175e-07	-0.548995075115951	0.94	0.913	0.00268676225517169
Ier2	2.26586742514472e-07	-1.2921927794241	0.313	0.386	0.00317742589028043
Chst2	2.49181220378781e-07	0.547355642042501	0.33	0.233	0.00349426825337165
Isg15	2.83823152323816e-07	-0.997702813244695	0.245	0.339	0.00398005206503688
Cd200	3.07447101210741e-07	0.273415330789969	0.854	0.763	0.00431133070027822
Cracr2b	3.93928425012707e-07	0.553996741402606	0.33	0.242	0.00552405830395319
Tpst2	4.84664449309328e-07	0.484284225552518	0.454	0.369	0.00679644957266471
Ctla2a	5.00501887228448e-07	0.325173023528607	0.607	0.518	0.00701853796460452
Ifngr1	5.34620476146257e-07	0.410685855226779	0.414	0.323	0.00749698293699896
Ece1	5.40117393800245e-07	0.355025444701	0.442	0.337	0.00757406621326084
Ywhab	5.97138903011965e-07	0.440985558448761	0.416	0.327	0.00837367883693678
Atraid	7.03999689447043e-07	0.469332119076408	0.405	0.316	0.00987218764511588
mt-Nd2	7.40983177993369e-07	-0.711203326443959	0.367	0.458	0.010390807105001
Lrrc8a	8.13725975888348e-07	0.348839016865671	0.563	0.456	0.0114108793598823
Tprgl	1.02187219835097e-06	0.334170071342303	0.574	0.479	0.0143297138374756
Ncoa3	1.21451651777831e-06	0.598495861854584	0.319	0.235	0.0170311651288053
Klf7	1.54324275835144e-06	0.315503528538773	0.437	0.343	0.0216408932003622
Arhgap29	1.60609449310356e-06	0.419257449567219	0.37	0.282	0.0225222630767912
Slc50a1	1.75322473242142e-06	0.411237509188087	0.436	0.346	0.0245854704227456
Pitpnc1	1.85180410314877e-06	0.432296229392154	0.288	0.202	0.0259678489384552
mt-Co2	1.88084932941785e-06	-0.452633599345344	0.848	0.834	0.0263751501464266
Gimap1	2.01862313298256e-06	0.312470396469324	0.534	0.439	0.0283071521938145
Myl12a	2.06257746429773e-06	0.223200213925579	0.896	0.784	0.0289235237818471
Dnajc3	2.08803974289125e-06	0.489277360850903	0.321	0.237	0.029280581314564
Cyp20a1	2.12293468155127e-06	0.332897011429365	0.425	0.328	0.0297699130393935
Bst2	2.31859915695824e-06	0.205725158737287	0.805	0.7	0.0325137159780254
Hmgb1	2.44804451544697e-06	0.218782200274774	0.836	0.765	0.0343289282401128
Tmem59	2.52999922020374e-06	0.233946408909139	0.825	0.733	0.035478179064917
Fxyd5	2.67543029100447e-06	-0.730513165438365	0.221	0.312	0.0375175589707556
Egfl7	2.68056044343239e-06	0.178220789399169	0.919	0.846	0.0375894990982524
S100a1	2.86928513406835e-06	0.256152683846978	0.475	0.377	0.0402359854350404
Selm	2.87542477736228e-06	0.23197303650616	0.698	0.596	0.0403220816529512
Bnip3l	3.1407627019501e-06	0.357282550324847	0.492	0.4	0.0440429153694463
H2-D1	3.24017533031787e-06	0.138686463796277	1	0.94	0.0454369786570475
Jup	3.51695486460766e-06	0.27474961053247	0.457	0.353	0.0493182580663933
Aig1	3.56788620935272e-06	0.480388090593967	0.285	0.206	0.0500324683137533
Slc29a1	4.30361957348488e-06	0.325987382872516	0.39	0.296	0.0603496572789784
Rcn2	4.42374767353948e-06	0.415056713956746	0.357	0.274	0.0620342136260441
Psmb8	4.45659893288065e-06	0.260792207080743	0.641	0.542	0.0624948868357853
Jund	5.01732737893643e-06	-0.67785136451082	0.517	0.549	0.0703579818348255
Limch1	5.24022624468337e-06	0.374500281287583	0.411	0.324	0.0734836926291949
Pomp	5.55497411786097e-06	0.329299235731497	0.563	0.48	0.0778974020547644
Ifitm2	5.73208359318499e-06	0.171795342434803	0.957	0.87	0.0803810082272331
Adam15	5.86642255119133e-06	-0.577322481379064	0.31	0.404	0.082264843435356
Epas1	6.50460496514589e-06	0.233203703999446	0.532	0.429	0.0912140754262408
Gnb2	7.08186533215105e-06	0.263243146004867	0.722	0.636	0.0993089975527541
S100a13	7.64094964730002e-06	0.260018343782191	0.683	0.576	0.107149036904088
Rps19	8.04057365397309e-06	0.165265353628643	0.971	0.915	0.112752964349665
Nucb1	8.90685676633861e-06	0.520343652019508	0.33	0.253	0.124900852434366
Slc38a2	9.38193284045298e-06	-0.685396946019614	0.184	0.271	0.131562844221672
Tmem50a	9.7498010673971e-06	0.328918776537541	0.584	0.506	0.136721460368109
Calm2	1.05642649218877e-05	0.209317589998487	0.834	0.726	0.148142686999631
Fli1	1.05841905678893e-05	0.442953345694538	0.354	0.269	0.148422104333511
Cdkn1a	1.30560317204186e-05	-0.792323350214903	0.236	0.315	0.183084732815431
Rpl41	1.58631763376291e-05	-0.180125891175913	0.972	0.954	0.222449321782573
Enpep	1.67488611240957e-05	0.449270296614518	0.258	0.181	0.234869279543193
Gnas	1.69986594207836e-05	0.149036020508112	0.956	0.888	0.238372201057649
Mef2c	1.82000465368102e-05	0.257806541112367	0.554	0.455	0.255219252585689
Id1	2.24376517029452e-05	0.197569473678978	0.61	0.518	0.314643189830401
Pcdh17	2.31536526539184e-05	0.347489362880065	0.327	0.247	0.324683671165898
Ubc	2.56371196688077e-05	-0.416717989759431	0.81	0.799	0.359509329115691
Slfn2	2.83304483075845e-05	-0.74884059811577	0.219	0.299	0.397277876617258
Tek	3.04677736506307e-05	0.254810945249547	0.641	0.548	0.427249589902795
Ifnar2	3.20620284754722e-05	0.343793378181307	0.437	0.36	0.449605825311547
Rapgef4	3.23854279684986e-05	0.334536797511545	0.34	0.261	0.454140856402256
BC028528	3.5202735732272e-05	0.421383437637713	0.29	0.214	0.493647963173651
Rbms1	3.78393745882224e-05	0.273925564883229	0.528	0.447	0.530621549850642
Smco4	3.84524737233927e-05	0.41492293547274	0.403	0.334	0.539219039023135
Myo1c	3.91040970564482e-05	0.434058283541451	0.356	0.282	0.548356753022573
Ndel1	4.16588420175406e-05	0.36558184174486	0.357	0.28	0.584181941611972
Tpt1	4.17951103663113e-05	0.172615950561808	0.81	0.735	0.586092832666783
Nisch	4.28293115406705e-05	0.366335787086721	0.371	0.299	0.600595435734822
Cd34	4.31739416878361e-05	0.167230541982474	0.785	0.687	0.605428184288526
Ptma	4.57338166464251e-05	-0.194662118680571	0.948	0.901	0.641325310832819
Atp6v1g1	5.0223662597586e-05	0.252889491461716	0.571	0.493	0.704286420605948
Fth1	5.1659972640178e-05	-0.510211947249615	0.897	0.856	0.724427796333216
Hspa1a	5.30441128633878e-05	-1.20689155901606	0.296	0.357	0.743837594683288
Atp5j	5.71662742050356e-05	-0.530538762774622	0.59	0.637	0.801642663177215
Sh3bp5	5.73098818115828e-05	0.354379875320354	0.433	0.359	0.803656472643826
Emg1	5.73932409471474e-05	0.440457158949902	0.302	0.233	0.804825417801847
App	5.7434059782618e-05	0.141529951144086	0.842	0.74	0.805397820331653
mt-Nd1	5.80741013512774e-05	-0.363465648731934	0.948	0.909	0.814373123248963
Leprot	5.96757656806028e-05	0.362148986563541	0.433	0.367	0.836833262139093
Rdx	6.06712339697828e-05	-0.387951964921209	0.561	0.61	0.850792713958264
Fam43a	7.3435518112007e-05	0.249721244873245	0.429	0.345	1
Tmem140	7.49816534326677e-05	0.298042419627269	0.383	0.305	1
Sft2d1	7.9078293834802e-05	0.327703182566637	0.396	0.322	1
Arf1	7.94212368453536e-05	0.206198954732081	0.649	0.559	1
Gpx1	8.20468015040246e-05	-0.933578409440363	0.399	0.459	1
Neat1	9.50602374942435e-05	-0.698692773446019	0.313	0.387	1
Ywhaq	9.78926966297321e-05	0.231244281473344	0.627	0.562	1
Smagp	0.000100343184941543	0.42041741510709	0.347	0.279	1
Plscr2	0.000101729751858388	-0.380515022138296	0.71	0.733	1
Ctsz	0.000108693109814612	0.358118456544902	0.353	0.287	1
Mgat1	0.000110688418079993	0.368608046673321	0.354	0.286	1
Pitpna	0.000114647634900834	0.312650479743039	0.325	0.254	1
Elk3	0.000121899179428542	0.255992806654075	0.551	0.475	1
Cmtm3	0.000122061069311798	0.395453297373103	0.302	0.235	1
Kctd10	0.000128194251079038	-0.604957745404513	0.176	0.254	1
Plat	0.000131944907492086	-0.257100836174366	0.436	0.347	1
Txn1	0.000132162759239208	0.178909925160198	0.655	0.589	1
Prkar1a	0.000134036551489185	0.208918410403742	0.612	0.537	1
Srgn	0.000144006342719958	0.1793962979891	0.813	0.715	1
Tmem88	0.000154247457208698	0.261361866865407	0.485	0.406	1
Tmem165	0.000154435919208283	0.329695052271086	0.305	0.235	1
Tinagl1	0.000167280514490583	-0.417249473949158	0.532	0.578	1
Rpl34	0.000174934916452426	0.163894051768213	0.853	0.777	1
Ppp1ca	0.000175466322000377	0.208813334653908	0.595	0.534	1
Arpc5	0.00018388307761924	0.253835294216717	0.488	0.421	1
Hspg2	0.000193898733021063	0.17874437999938	0.339	0.263	1
Sptssa	0.000202474079515666	0.2966959012941	0.486	0.417	1
Gimap5	0.000210906605835314	0.305857941358191	0.483	0.422	1
Mapk3	0.000214891093116671	0.306277069905138	0.448	0.378	1
Edf1	0.0002154867867921	0.208705381603376	0.554	0.483	1
Clptm1	0.000219865172634796	0.39188488547008	0.29	0.23	1
Tmem176a	0.000224167579309379	0.277618611972013	0.479	0.409	1
Klf13	0.00023325778197163	0.26368526769978	0.459	0.39	1
Rps5	0.000241730306883313	0.135998674959362	0.928	0.834	1
Tie1	0.000244162158525747	0.223749654800776	0.584	0.503	1
Ldb2	0.000260125211469918	0.376205932292338	0.279	0.216	1
Tsn	0.000261969913045109	0.40507010611813	0.256	0.197	1
Kdelr2	0.000269447867260371	0.380941878686905	0.282	0.217	1
Ost4	0.0002849311726966	0.205749842728328	0.531	0.466	1
Tax1bp1	0.000290765581933239	0.35474698195205	0.339	0.278	1
S100a16	0.000321733803149621	0.212499122041801	0.698	0.618	1
Ifi27	0.000344532924666274	0.177179464013447	0.598	0.509	1
Esam	0.000346494124731471	0.189533163594987	0.813	0.737	1
Rab14	0.000349447258813888	0.204177122432415	0.46	0.389	1
Csnk1a1	0.000370158785314771	0.300698172163771	0.423	0.363	1
Cyb5r3	0.00038857994895295	-0.562153310634542	0.192	0.261	1
Rheb	0.000408371123289932	0.210816711578665	0.509	0.45	1
Psmb9	0.00042857516211673	0.282590113524636	0.382	0.319	1
H2-Ab1	0.000438635666579085	-0.902636570422753	0.192	0.254	1
Ralb	0.000446267741895228	0.443903856874185	0.265	0.206	1
Abhd17a	0.000471338020517591	0.462914144102922	0.276	0.222	1
Adipor1	0.000484287978981437	0.345364769574753	0.394	0.342	1
Jun	0.000527699310429968	-0.838347166607297	0.59	0.592	1
Mtch1	0.000537806556647126	0.319173686888682	0.42	0.364	1
Apbb2	0.000562291625229043	0.286192962734077	0.391	0.325	1
Gpx4	0.0005759574764411	0.100161821478694	0.768	0.688	1
Ptms	0.000708241465341206	-0.556263757017944	0.196	0.267	1
Actb	0.000761781605290492	0.12331751475499	0.943	0.886	1
Rsrp1	0.000782538638965946	0.144267168808805	0.793	0.714	1
Rnf187	0.000881331238674698	0.351976251969396	0.353	0.301	1
Ets1	0.000910818230656147	0.202366811020142	0.423	0.351	1
Arhgdia	0.000920070991487637	0.17936179403986	0.56	0.492	1
Psap	0.000941774659686595	0.132071506962659	0.759	0.702	1
Ppib	0.000959753085099049	0.17418661666004	0.592	0.526	1
Rps14	0.00101334889046526	0.107169840573451	0.965	0.92	1
Ets2	0.00104659380940868	0.295591487379007	0.357	0.299	1
Ostf1	0.00106945986320639	0.234209626071324	0.529	0.497	1
Slc3a2	0.00107351610263739	0.278473933523849	0.446	0.386	1
Aplp2	0.00113132227367898	0.154668589926579	0.759	0.682	1
Ptpra	0.00129674903112954	0.272984810145295	0.273	0.218	1
Tsc22d3	0.00138839943449214	-0.631070055483213	0.199	0.255	1
Psma6	0.00145598345178548	0.275874612519608	0.327	0.276	1
Nfe2l2	0.00149607541765483	0.330931684487804	0.38	0.327	1
Tuba1b	0.00149917993460721	0.177538416162132	0.544	0.479	1
Ifi44	0.00149990498144025	0.102333070557877	0.466	0.385	1
Meis2	0.00151105281588232	0.102016588866356	0.807	0.742	1
Myct1	0.00151330226081532	0.287962043691057	0.393	0.331	1
Rabac1	0.00151676498437108	0.167261488361682	0.632	0.577	1
Klf2	0.0015489169512954	-0.342020225536318	0.857	0.812	1
Tubb5	0.00172157201610052	0.201151489126286	0.518	0.454	1
Hyal2	0.00172255075393291	-0.491999792510035	0.229	0.292	1
Eif3f	0.00188719778914934	0.201095322585442	0.554	0.498	1
Ndufb10	0.00189038688249992	0.131277925037158	0.396	0.344	1
Irf7	0.00191742591369487	-0.590577286298142	0.31	0.366	1
Btf3	0.00196873257208394	0.158609228948232	0.61	0.564	1
Golga7	0.00213452123144348	0.397528709376155	0.305	0.258	1
Sri	0.00215561595321281	0.205518764858509	0.445	0.387	1
Sod1	0.00216530727453738	0.361964892271525	0.294	0.242	1
Rnaset2a	0.00219849952841729	0.19326664278273	0.406	0.347	1
Capzb	0.00221552930130729	0.260121994869422	0.423	0.372	1
Stx12	0.00222303643541739	0.41336634100425	0.265	0.217	1
Tmed2	0.00233665423754319	0.218582190536361	0.541	0.492	1
Bri3	0.00234239195249267	0.155255584098406	0.426	0.367	1
Gnb1	0.00238842216451153	0.138892434077753	0.669	0.601	1
Trappc6b	0.00239238682760286	0.302656579902349	0.293	0.241	1
Atp6v1e1	0.002503265768463	0.134410369726539	0.331	0.277	1
Atp6v1f	0.00263825516897146	0.121573119402135	0.433	0.374	1
Ppp1r16b	0.0028320339525961	0.329711833875387	0.278	0.228	1
Atrx	0.00290333103930935	0.224509250433923	0.291	0.238	1
Shisa5	0.00296718349761944	0.140050971430442	0.637	0.572	1
Mdh1	0.00301954819932047	-1.38902864982954	0.201	0.252	1
Ubald2	0.00307331678827605	0.246198413484823	0.327	0.271	1
2015-09-01	0.00309235880310593	0.117106062237719	0.707	0.638	1
Cav2	0.0031882169879149	0.208604151672555	0.566	0.518	1
Prex2	0.00321272193231532	0.242643745260305	0.351	0.296	1
Rasgrp3	0.00325603305669986	0.247747593310595	0.347	0.287	1
Psma1	0.00344490539487082	0.244365775954045	0.408	0.356	1
Eif3k	0.00392330904714854	0.209713853265286	0.411	0.356	1
Dpysl2	0.00399665766540266	0.280128270006727	0.359	0.311	1
Ccnl2	0.00416559382550666	0.19912536144261	0.308	0.256	1
Rps15a	0.00431224720200921	0.102794434490704	0.807	0.722	1
Sipa1	0.00437289349524331	0.273300363613559	0.308	0.26	1
Upp1	0.00441413585774001	0.279515364924019	0.313	0.261	1
Cycs	0.00456330788704008	-0.789875373419331	0.296	0.356	1
Ddx5	0.00467766453715078	0.106713832744174	0.844	0.783	1
Plac8	0.00481638232725516	-0.451741330207794	0.227	0.282	1
Sh3glb1	0.00484945290071176	0.136374783192422	0.445	0.395	1
Csnk2a1	0.00488118859115234	0.369261288050072	0.252	0.206	1
Reep3	0.00497130487002305	0.200624414550252	0.259	0.211	1
Aldoa	0.00503503571271058	-0.385861326406945	0.695	0.68	1
Ier5	0.00516865894194772	-0.386029406723038	0.374	0.431	1
Tgfb1	0.00531109302983259	0.221407540364396	0.41	0.356	1
Polr2e	0.00538884638988388	0.178425303176368	0.342	0.29	1
Ginm1	0.0057167416461419	0.297507603387943	0.319	0.274	1
Rbm3	0.00571972161095171	0.197610807286177	0.382	0.329	1
Grrp1	0.00572634847674805	0.257458429260251	0.316	0.271	1
Rps27rt	0.0059818689271422	0.116538776237235	0.732	0.675	1
Tap2	0.00599556492660691	0.194019918790863	0.406	0.358	1
Gng5	0.00632591974464166	0.100258871572326	0.629	0.571	1
Ier3ip1	0.00643764705275137	0.206660656036315	0.36	0.306	1
H2afz	0.00657926415913149	0.110898161146569	0.5	0.439	1
Plaur	0.00665607855875574	0.167154867941289	0.291	0.236	1
Ranbp1	0.00666538367548901	0.212370260422804	0.4	0.353	1
Itpkb	0.00666563224171778	0.194290647228524	0.308	0.258	1
Grcc10	0.00673671878640215	0.226438834369876	0.299	0.251	1
Anxa2	0.0069658679594428	-0.320113177916197	0.58	0.592	1
Ushbp1	0.00697787818605708	0.105684229995255	0.459	0.402	1
Rpl3	0.0069990179511302	0.11053242835102	0.883	0.807	1
Capza2	0.00723600341766997	0.153797545524725	0.475	0.429	1
Spcs1	0.00728811360961563	0.151272858217594	0.442	0.388	1
Plscr1	0.00760661014665523	-0.356940471778935	0.325	0.381	1
Pkm	0.0076165540852554	-0.395855574852015	0.517	0.542	1
Akr1a1	0.00770295989329946	-0.156135572979411	0.518	0.464	1
Tnfrsf1a	0.00802805304792133	0.322268758628404	0.365	0.326	1
Serinc1	0.00834832912461263	0.158184871545192	0.469	0.41	1
Lrpap1	0.00848518084672188	0.246768472050875	0.304	0.263	1
Gnai2	0.00853099619687016	0.115781692212985	0.675	0.603	1
Crip1	0.00873642108359908	-0.685554838202954	0.52	0.532	1
Tmsb10	0.00899306203797452	-0.331305042614281	0.635	0.638	1
Rpn2	0.00927611225090539	0.219075075343484	0.442	0.404	1
Lamp2	0.00951802959449604	0.122259141226246	0.486	0.44	1
Psmb1	0.00953727319619796	0.181809373376135	0.479	0.437	1
Ube2b	0.00981604835755587	0.234182479956432	0.347	0.304	1
Syf2	0.00999146539332491	0.173331275444329	0.442	0.393	1
Wbp5	0.0102676103274956	0.109812305740933	0.431	0.373	1
Cdc42ep2	0.0103817595373803	0.224530089576138	0.271	0.226	1
Ctsb	0.0104236748803823	0.161981937644835	0.498	0.448	1
Snrk	0.0106438434304672	0.14611730387259	0.44	0.385	1
Arl1	0.0107825429436774	0.25464133305569	0.311	0.273	1
Pon2	0.0109786413309882	0.27049358380934	0.284	0.245	1
Rab2a	0.0111036679246708	0.179062388148076	0.477	0.434	1
Mif	0.0111731304242477	-0.683810763612788	0.287	0.334	1
Atp6v0e	0.0113402226850336	0.125563034456903	0.491	0.444	1
S100a10	0.0113758491384287	-0.241586312089526	0.676	0.686	1
Fez2	0.0116100871166309	0.3381001202949	0.27	0.231	1
Tspan4	0.0120095745747018	0.251945420455766	0.339	0.297	1
Id2	0.0121034397112596	0.160061773418979	0.393	0.348	1
Med28	0.0121926241555111	0.164669014076118	0.434	0.386	1
Rpn1	0.0124266955175064	0.29169344631138	0.275	0.238	1
Psmb10	0.0126731319338761	0.141748781429329	0.486	0.433	1
Atp5c1	0.0132508518593759	-0.493321331512633	0.336	0.393	1
S100a6	0.013272756295046	-0.528858143076484	0.419	0.444	1
Glmp	0.0133113521370024	0.237632011379008	0.331	0.292	1
Cct7	0.0133906426103254	0.173062993305045	0.35	0.303	1
Rasip1	0.0135044051611866	0.169126112094148	0.509	0.464	1
Alkbh5	0.0138619259139011	0.252951807879665	0.294	0.255	1
Taldo1	0.0139730083316651	0.1987131813693	0.387	0.343	1
Cyba	0.0140889070959165	0.129485735045447	0.474	0.425	1
Hsp90ab1	0.0146068607624083	-0.137382831246768	0.79	0.783	1
Acer2	0.015192384025702	0.223262129508663	0.304	0.258	1
Rps16	0.0156752561454559	0.113818642703421	0.873	0.8	1
Arf4	0.0157930308870044	0.240235648018255	0.405	0.375	1
2700060E02Rik	0.015890240748885	0.217597104086763	0.31	0.272	1
Atp5l	0.015933947529911	-0.444014826304687	0.578	0.606	1
Rps2	0.0168145301308194	-0.184642302064407	0.721	0.746	1
Hnrnpc	0.0174223061216407	0.202646361280038	0.281	0.238	1
Gstm1	0.0177060794770754	-0.681168077004574	0.247	0.29	1
Cct4	0.0181730353198664	0.175255673794589	0.305	0.266	1
Tmem256	0.0182253115398838	0.135972462755834	0.359	0.313	1
Thbd	0.0182274482749067	-0.429371655300301	0.345	0.389	1
Rsu1	0.0192970607633905	0.254262233003534	0.354	0.323	1
Lmo2	0.0193401539331751	-0.304346862702378	0.486	0.519	1
Srrm2	0.0200005141312761	0.244370047921325	0.469	0.437	1
Hsp90aa1	0.020051539325377	-0.473083033443422	0.288	0.334	1
Fabp5	0.0201755731484818	0.152748862208097	0.342	0.289	1
F11r	0.0201868629527415	0.104283582853372	0.531	0.476	1
Rps12	0.0207984469798106	0.17316964196039	0.446	0.41	1
Rpl23a-ps3	0.0209338556154131	0.234315442000356	0.374	0.345	1
Arhgap31	0.0212647160200992	0.133892978542417	0.544	0.506	1
Map1lc3b	0.0213607588539755	0.131531624504334	0.587	0.553	1
Tbrg1	0.0214102361433744	0.212674929218859	0.276	0.237	1
Tm2d2	0.0218737528499448	0.30503946647839	0.255	0.221	1
Slc9a3r2	0.0222124856812709	-0.184401282056389	0.779	0.754	1
Tra2b	0.0224419236008858	-0.372281831368449	0.348	0.396	1
Sh3bgrl3	0.0226288493436234	0.151144634202695	0.554	0.507	1
Dpm3	0.0227135529311755	0.200912087323815	0.325	0.288	1
Pea15a	0.0229586518966022	0.138717167014438	0.4	0.357	1
Npc2	0.0231611891436591	0.113668480619113	0.437	0.394	1
Snrpb	0.0234026340386509	0.124819085058157	0.589	0.549	1
Tm2d1	0.0246359523468811	0.258964468301057	0.25	0.216	1
Gpi1	0.0252956971181087	0.107435219619485	0.354	0.313	1
Fkbp8	0.0254903921803288	0.150532283134712	0.284	0.245	1
Naa38	0.0257524371763394	0.257959749540652	0.258	0.223	1
Arl6ip5	0.0257749224960197	0.172147779285125	0.434	0.395	1
Zfp706	0.02639187754446	0.110705016947648	0.377	0.335	1
Dusp3	0.0267233012679948	0.145662426325274	0.587	0.539	1
Tmem258	0.0271870886357079	-0.417941286254062	0.213	0.26	1
Rpl36a	0.0274245212196967	0.115612784166061	0.656	0.612	1
Mob4	0.0282310484863833	0.275435863820243	0.314	0.282	1
Anapc11	0.0284422529197883	0.219435304418891	0.347	0.312	1
Fam101b	0.0286402053400616	-0.460375885961315	0.235	0.276	1
Trim47	0.028972207602619	0.120325821548702	0.4	0.354	1
Rbm25	0.0293478574544652	-0.316096830092067	0.255	0.301	1
Psma5	0.0296158884150502	0.16026880895885	0.299	0.264	1
Pls3	0.0302275406884009	-0.261345021231918	0.282	0.335	1
Fcgrt	0.0302861302184536	0.178100462820473	0.299	0.261	1
Nhp2l1	0.0303161363412042	0.122529010976787	0.365	0.333	1
Psme1	0.0303669993969267	0.146618745501328	0.451	0.422	1
Ccnd3	0.0303832072892364	0.313521807891374	0.253	0.222	1
Vps29	0.0309369414590917	0.163314602912679	0.345	0.316	1
St13	0.0309759219345999	0.12388016203682	0.351	0.314	1
Calr	0.0327999202422703	-0.245825836909841	0.387	0.44	1
Cope	0.0328012310667371	0.154537735422567	0.397	0.372	1
Tsen34	0.0338817440906487	0.269254211083559	0.287	0.257	1
Sdhb	0.0339181958358979	-0.560231472349608	0.287	0.332	1
Rpl9	0.0342904562417738	0.102661918699609	0.893	0.806	1
Arhgef15	0.0349159969828256	0.115771329144884	0.344	0.299	1
Vapa	0.0350759444871507	0.214928919027128	0.365	0.336	1
Cbx3	0.035181920263998	0.179971001895984	0.317	0.278	1
Ndufab1	0.035326233909201	-0.525323774614176	0.235	0.282	1
Gabarapl2	0.0382577829859058	0.165998825400504	0.488	0.465	1
2010111I01Rik	0.0385885638786273	0.203629424661445	0.327	0.29	1
Tmem234	0.0388147603708832	0.162870729995179	0.387	0.358	1
Dnajc8	0.0391330520659815	0.124901474258323	0.363	0.331	1
Dazap2	0.0392821611123979	0.133833027333039	0.394	0.36	1
Puf60	0.0398633638674488	0.184617051823552	0.316	0.28	1
Tmbim4	0.0408315147011695	-0.318818741929672	0.273	0.323	1
Lman2	0.0411603243281301	0.231255015301489	0.265	0.233	1
Psmd7	0.0413410356217722	0.184847245267646	0.337	0.308	1
Fkbp3	0.0414355326783713	-0.181738112132616	0.21	0.256	1
Nenf	0.0417581121827685	0.284649289845666	0.265	0.24	1
Tm9sf2	0.0425220270069761	0.277619143439662	0.268	0.243	1
Pdcl3	0.0429420246870288	0.319584802462639	0.25	0.222	1
Eef1a1	0.0435990710444008	-0.100804933578192	0.896	0.879	1
D8Ertd738e	0.0441155416912127	0.123229413118037	0.508	0.479	1
Canx	0.0477225549038865	0.164090706335108	0.357	0.326	1
Psmb3	0.0485881756954724	0.108796548890051	0.488	0.45	1
Spcs2	0.0491297307564561	0.110267738589387	0.452	0.418	1
Pttg1	0.0501155115144619	0.188815417613054	0.368	0.339	1
Lmcd1	0.0502142496863251	0.100582173595429	0.316	0.276	1
Ybx1	0.0508136704958321	-0.210635221778844	0.676	0.668	1
Pgrmc1	0.0514273892612449	0.140939962012316	0.353	0.322	1
Ctbp1	0.0515103111135382	0.172963766849579	0.359	0.33	1
Marcksl1	0.0516141033899888	-0.40866693537515	0.302	0.33	1
Pnisr	0.0516650150741755	0.222102561284964	0.287	0.259	1
Rpl14	0.0520034605272266	0.109030726701315	0.859	0.82	1
Prdx5	0.0529427109566437	-1.15380307386542	0.252	0.281	1
Ssu72	0.0531481701284823	0.298118311871332	0.262	0.237	1
Rpl36al	0.0534243307107431	-0.295744105015458	0.305	0.356	1
Clta	0.0557809931870418	0.141283858223239	0.406	0.379	1
Pttg1ip	0.0559433341213716	0.213470969094708	0.394	0.374	1
Herpud1	0.0560411583715977	0.158177820307426	0.275	0.241	1
Chmp5	0.0580427262960267	-0.242011743095252	0.299	0.349	1
Hspb1	0.0583591026116214	-0.326821954755848	0.557	0.571	1
Fbxw2	0.0595933858258495	0.174635723288067	0.25	0.22	1
4931406P16Rik	0.0598920793277099	0.113271951875185	0.261	0.227	1
Tspo	0.0600681413265917	-0.291907830939574	0.552	0.554	1
Sqstm1	0.0601098408095287	0.173640786930666	0.347	0.319	1
Triobp	0.0602855281457944	0.168751346860582	0.262	0.233	1
Timm10b	0.0609524512601487	-0.237416220964241	0.224	0.267	1
Atp5e	0.0614840638767261	-0.418621933450901	0.413	0.44	1
Eif4g2	0.0634477575052062	0.118398161832298	0.552	0.522	1
Tax1bp3	0.0635816230542173	0.156946748913256	0.35	0.321	1
Cd93	0.0643429418501089	-0.357230002162152	0.294	0.327	1
Dctn3	0.0652185434411266	0.160044575806544	0.31	0.283	1
Luzp1	0.0659429497754268	0.22571064695947	0.255	0.229	1
Adgrf5	0.0698724566842414	-0.307447856382797	0.327	0.366	1
Sfpq	0.0720093630409453	0.156350774674132	0.325	0.293	1
Rnaset2b	0.0725121133233315	0.106985481701884	0.339	0.309	1
Arglu1	0.0725811765388572	0.118074406963906	0.365	0.342	1
Rpl28	0.0729996132973252	0.118381493934045	0.621	0.598	1
Ypel3	0.0730421363398749	0.142819742640213	0.342	0.317	1
Rab5c	0.0734296990713327	0.122026011427713	0.319	0.292	1
Tonsl	0.075274055585629	0.105931064745875	0.357	0.331	1
2310036O22Rik	0.0758546580037915	0.194390133721095	0.328	0.308	1
Nedd8	0.077198213492765	0.105745227280754	0.485	0.457	1
Gm42418	0.0783780011159659	-0.261403368551584	0.532	0.559	1
Rab7	0.0810369957961128	0.175174671153565	0.434	0.411	1
Heg1	0.082866382157121	0.15939129351908	0.262	0.237	1
Sptbn1	0.084990477059911	-0.242179883692797	0.471	0.507	1
Gapdh	0.0860304065363279	-0.36555348514389	0.466	0.495	1
Vgll4	0.0870498759848202	0.173789878108871	0.293	0.269	1
Srpr	0.0873667784126905	0.132868946366305	0.267	0.24	1
Ssb	0.0893287555131394	0.166637178855958	0.317	0.293	1
Tuba1a	0.0909134604392801	0.157393694692509	0.518	0.489	1
Mrpl33	0.0921435502675979	0.130452664694237	0.353	0.323	1
Snrpd2	0.0932118032180612	0.12129927400314	0.305	0.277	1
Actr3	0.0942766826231806	0.145434029088064	0.258	0.231	1
Ewsr1	0.0966059651205275	-0.274299198973341	0.259	0.299	1
Csrp1	0.0978079431945984	-0.32161042074994	0.259	0.297	1
Atxn7l3b	0.0978703946923567	0.183652375354327	0.299	0.279	1
Sec61b	0.0982044112286824	0.146348583307227	0.314	0.291	1
Gm8730	0.0994056852021949	-0.240814663686799	0.229	0.267	1
Itm2c	0.100661252897867	-0.223332712587835	0.284	0.322	1
Klf3	0.101424428021852	0.104789791075317	0.302	0.273	1
Slc6a6	0.102625002711486	-0.291986277785579	0.437	0.455	1
Ftl1	0.103358744220508	-0.25221514755081	0.951	0.925	1
H1f0	0.10597618870683	0.187200790417546	0.477	0.46	1
Cr1l	0.107867519914249	0.176670360180832	0.279	0.255	1
Uqcr11	0.109648320316142	-0.127971479810992	0.551	0.511	1
Fermt2	0.110477303981958	0.161097754418101	0.317	0.296	1
Pgam1	0.111707524183927	-0.266950837943925	0.216	0.253	1
Mlf2	0.115553074940483	-0.224191630585724	0.236	0.276	1
Tmed5	0.115581435212209	0.161244480747373	0.278	0.251	1
Atp5o	0.115618917851101	-0.434851595750964	0.347	0.384	1
Gsk3b	0.121147590558315	0.106920308941028	0.35	0.326	1
Bax	0.123792404108102	0.127785692793601	0.345	0.316	1
Ncoa7	0.128147594038692	-0.449622281058806	0.242	0.269	1
Scp2	0.129032432451594	-0.142338233566578	0.371	0.342	1
Atp6ap1	0.134184576693793	0.142215604190129	0.36	0.342	1
Prmt1	0.137109551692219	0.246015528509899	0.253	0.234	1
2010107E04Rik	0.142353059855533	-0.555416483660531	0.362	0.389	1
Manf	0.144586014748314	0.162534424519903	0.255	0.232	1
Tmem30a	0.145568527775322	0.128665827745223	0.354	0.334	1
Ndufb5	0.146993298919238	-0.393530615482864	0.241	0.27	1
Vasp	0.147118876635103	-0.223195238420153	0.23	0.262	1
Uba52	0.148135131540949	-0.175954716411595	0.362	0.394	1
Ube2d2a	0.152005238786559	0.121057491938974	0.34	0.322	1
Ndufb2	0.156690912802895	-0.451563407028944	0.238	0.264	1
Ndufv2	0.160161541547037	-0.279220427057866	0.247	0.282	1
Chchd2	0.160747564647581	-0.19586254939259	0.716	0.718	1
Sar1a	0.16191429545226	0.168553846364754	0.25	0.232	1
Ndufs8	0.164849121431119	-0.359907015020176	0.247	0.278	1
Tm4sf1	0.167695620440691	-0.145987341918	0.888	0.848	1
Ube2i	0.170199141456578	0.199429505119624	0.264	0.246	1
Tmbim1	0.170984466463	-0.22443447608701	0.235	0.265	1
Eef1b2	0.176604494025659	0.151751741830302	0.261	0.244	1
Cox8a	0.177441673823274	-0.227354321555277	0.637	0.595	1
Map7d1	0.178023255096563	0.14276302575572	0.265	0.248	1
Iscu	0.179357117730685	-0.260527999212472	0.285	0.318	1
Grap	0.179488396212103	0.161596132019411	0.25	0.23	1
Psmc1	0.186117309078806	0.224814222233129	0.264	0.25	1
Scand1	0.187142959402769	0.13479778848443	0.252	0.233	1
Snrnp27	0.187906363853355	0.142298864030519	0.293	0.277	1
Cldn15	0.201967272357357	-0.123984864620311	0.316	0.348	1
Cox6b1	0.202040008275599	-0.205692132358182	0.683	0.643	1
Iigp1	0.20229614629573	-0.375296214175166	0.258	0.278	1
1110004F10Rik	0.211208489037144	0.158144090939731	0.278	0.267	1
Rpl7a	0.211741274804394	-0.18197197929592	0.471	0.502	1
Hint1	0.212475441029683	-0.10138478833768	0.534	0.502	1
Srsf2	0.216013020623276	-0.218913284150644	0.526	0.536	1
Uqcr10	0.224774994072489	-0.209230836167965	0.483	0.454	1
Cox5b	0.226856337993676	-0.3217500918801	0.517	0.538	1
Sbds	0.23882774713367	0.104754741720681	0.305	0.292	1
Reep5	0.241962547145377	-0.206046855399323	0.256	0.284	1
Aes	0.247741816785574	-0.120540053664393	0.233	0.261	1
Mbnl2	0.248097997183323	0.139056793538426	0.313	0.299	1
Gm10076	0.248566115527618	-0.257351764408904	0.41	0.435	1
Sarnp	0.249829825075551	-0.140157989003748	0.261	0.292	1
Ccnd2	0.251396671946187	-0.142487310535223	0.365	0.396	1
Cox5a	0.256009370233133	-0.445208146429699	0.387	0.4	1
Hspa9	0.256606339962025	-0.156116611737658	0.229	0.255	1
Atp6ap2	0.262468103145997	0.165691280922507	0.31	0.296	1
Cxx1a	0.26761500606766	-0.251153071853984	0.227	0.251	1
Srsf7	0.277633295188673	-0.234532341565625	0.279	0.302	1
Psmc2	0.28300853072609	0.129996208242834	0.259	0.245	1
Ndufa5	0.29076901317835	-0.32805352413509	0.344	0.37	1
Zbtb20	0.291941722557417	-0.228053340936783	0.44	0.454	1
Polr2f	0.292500848436112	-0.299193483104971	0.227	0.251	1
Tceb1	0.293955068093786	-0.148734020535637	0.239	0.27	1
Ramp2	0.300519504778446	-0.188981388474541	0.511	0.511	1
Rpl22l1	0.301447505225016	-0.193661323750517	0.431	0.443	1
Usmg5	0.303344307017203	-0.453656962752863	0.423	0.438	1
Eif3e	0.303683428967346	-0.145880963300951	0.285	0.311	1
Eif6	0.309280572626423	0.109896617518156	0.273	0.262	1
Stx7	0.31242239660746	-0.184374388280299	0.232	0.257	1
Atp5h	0.317052597807736	-0.145441036138422	0.572	0.551	1
Mpc1	0.326765780264881	-0.40857584072194	0.262	0.242	1
H2-Q7	0.332999169594017	-0.190438822200831	0.252	0.275	1
Gm11808	0.334135063678619	0.122963442114187	0.308	0.299	1
Plk2	0.348912101406023	-0.172379756258797	0.348	0.32	1
Rplp0	0.350056480980826	-0.100328424919562	0.798	0.757	1
Tpm4	0.350301892114923	-0.16068848161876	0.482	0.496	1
B230219D22Rik	0.351355062081909	0.100996288264287	0.278	0.262	1
Ssr4	0.353456986593229	-0.127570360765018	0.25	0.273	1
Rpl6l	0.35703783235813	0.105423578316529	0.275	0.267	1
Ech1	0.368399993791778	-0.251881527697561	0.339	0.364	1
Rpl10a	0.369255582112515	-0.159105355153911	0.569	0.571	1
Rpl27	0.373296418568164	-0.143927337182637	0.569	0.562	1
2002-09-01	0.37892227461082	0.167699952777035	0.258	0.253	1
Cox6c	0.380831082186296	-0.476104918600135	0.655	0.633	1
Park7	0.382712125190127	-0.121393350218515	0.443	0.419	1
Oaz1	0.388791285759052	-0.100993576938521	0.758	0.726	1
Srsf5	0.389471938584801	-0.16455820879697	0.365	0.387	1
Fus	0.396247896568614	-0.105083357808493	0.494	0.517	1
Prkcdbp	0.399409814219248	-0.13833876066252	0.609	0.604	1
Bzw1	0.404934742103737	-0.151369540870502	0.282	0.306	1
Rbm42	0.407419754391434	0.115352603256877	0.265	0.259	1
Rrbp1	0.408705865494021	-0.192098174203175	0.275	0.293	1
Sp100	0.423184206894687	-0.168795373422761	0.36	0.373	1
Cyc1	0.443014820607008	-0.204999430564778	0.259	0.277	1
Ephb4	0.443228804376636	-0.168568089832121	0.253	0.269	1
Bnip2	0.445611786951106	-0.10754741384591	0.281	0.304	1
Dusp1	0.447781645073229	-0.631165133590529	0.629	0.57	1
Uqcc2	0.449282112181656	-0.170340024869473	0.317	0.335	1
Tagln2	0.450340034320405	-0.109757037926064	0.44	0.461	1
Sumo3	0.463780164829572	-0.122299397765626	0.29	0.311	1
Dad1	0.46625629265532	-0.107403601367958	0.477	0.496	1
Rps26	0.470956244590943	-0.14659197647577	0.56	0.568	1
Ddah2	0.476567294126479	0.106224987495718	0.255	0.247	1
Ndufa8	0.483647881210345	-0.157832628766962	0.368	0.389	1
Atpif1	0.497982721560648	-0.197197610985134	0.397	0.389	1
Rab11b	0.514412752600802	-0.121337557168471	0.278	0.302	1
Mxd4	0.518713054439933	-0.152126555548228	0.294	0.314	1
Gna11	0.519236641095638	-0.104044189328519	0.259	0.279	1
Anapc5	0.522017847729315	-0.154256019997774	0.27	0.287	1
Actg1	0.522677621320647	-0.105976388340927	0.821	0.767	1
Npr1	0.525476850678782	-0.163197799282915	0.25	0.263	1
Ndufa6	0.5395685666701	-0.13937008486183	0.445	0.429	1
Cox7c	0.540392174092781	-0.32324292803931	0.617	0.61	1
Sparcl1	0.545656141222518	-0.302137559569364	0.394	0.355	1
Ghitm	0.555798007575272	-0.231945137244396	0.282	0.294	1
2410015M20Rik	0.560309930085807	-0.217475478646987	0.244	0.259	1
Atp5d	0.571173662589073	-0.343668315365167	0.383	0.393	1
Eif5	0.583283735514059	-0.157816983201489	0.337	0.352	1
Aamp	0.584767310016111	0.122193906997216	0.256	0.256	1
Timp3	0.585352589811842	-0.112417659937605	0.701	0.671	1
Ndufa11	0.588168511333429	-0.225406690200677	0.333	0.348	1
Ndufa4	0.592000915653163	-0.25462149623029	0.722	0.714	1
Ndufb4	0.592380674134694	-0.13177514610189	0.416	0.411	1
Ndufa13	0.597347916369648	-0.234942764306792	0.462	0.471	1
Tma7	0.59979086022055	-0.207859957393866	0.328	0.343	1
Etfb	0.607377193086161	-0.371819900380629	0.256	0.248	1
Ppp1cb	0.613198955093706	-0.112349059200408	0.285	0.277	1
Ldha	0.61449834636551	-0.161637651173817	0.655	0.633	1
Marcks	0.62181888950829	-0.13629225722977	0.314	0.324	1
Rps3a1	0.631304842076465	-0.103119413480472	0.698	0.673	1
Gas6	0.657147927384822	-0.142208271027049	0.684	0.608	1
Kank3	0.661050626763153	-0.135938253562364	0.532	0.529	1
Uqcrfs1	0.661995748846357	-0.445168336407348	0.242	0.254	1
Zfand5	0.66998188654269	-0.130043815811365	0.288	0.298	1
Higd2a	0.670481289935915	-0.134152438994117	0.287	0.281	1
Col4a1	0.676474146965982	-0.143292619980666	0.371	0.356	1
Serbp1	0.686745587601895	-0.153696129447927	0.4	0.416	1
Mrps21	0.695958002868366	-0.19016770930566	0.256	0.266	1
H2-T22	0.705838249261368	-0.110579456457969	0.298	0.31	1
Mdh2	0.711377404161455	-0.107173567473787	0.411	0.406	1
Rpl29	0.715064776521649	-0.119321484914193	0.586	0.578	1
Kif5b	0.718666509574703	-0.13474178397814	0.33	0.339	1
Uqcrc1	0.719480302375654	-0.166370998442654	0.354	0.371	1
Slc25a5	0.724270897452676	-0.326763493677823	0.597	0.566	1
Ebf1	0.737099556874847	-0.201195339800261	0.457	0.461	1
Arl6ip1	0.745484119710764	-0.10279126483121	0.419	0.413	1
Abi3	0.754627928310005	-0.154832321623596	0.25	0.255	1
Atp5f1	0.772016643006577	-0.322138497839479	0.342	0.36	1
Cox7b	0.776098353742233	-0.512752634295845	0.271	0.267	1
Atp5a1	0.779216469816436	-0.279970924851632	0.492	0.503	1
Rab1a	0.793418458838963	-0.102794814836293	0.337	0.339	1
Uqcrq	0.798938364842264	-0.331186025690879	0.385	0.394	1
Sec62	0.807407093666625	-0.162956375916568	0.471	0.481	1
Fubp1	0.809442027738777	-0.120098840719652	0.271	0.28	1
Atp5b	0.819403275984383	-0.271747410605521	0.733	0.696	1
Atp5j2	0.819988902863783	-0.172560774281541	0.558	0.552	1
Pmp22	0.824970572613204	-0.13256495022835	0.345	0.335	1
Sat1	0.834249240967207	-0.260736589083936	0.425	0.41	1
Hnrnpa3	0.841924640555182	-0.186988852198946	0.38	0.381	1
Tubb4b	0.850849691169172	-0.112333975396245	0.27	0.279	1
Psmb6	0.855198595499657	-0.103863514864077	0.408	0.422	1
Vdac2	0.860292497555712	-0.17791731999971	0.347	0.348	1
Ndufa12	0.866702065399308	-0.186706403070877	0.322	0.332	1
Fam167b	0.869020261376685	-0.128629147012217	0.457	0.438	1
Minos1	0.888981900079028	-0.162383427083857	0.348	0.357	1
Timm13	0.89746381880343	-0.115984662501888	0.29	0.296	1
Cmpk2	0.903723969421448	-0.171498026953896	0.299	0.3	1
Uqcrb	0.910450975315076	-0.204020803241351	0.707	0.68	1
Wasf2	0.92680603198607	-0.136618659205801	0.319	0.322	1
Atp5k	0.929239901565785	-0.2360393639801	0.382	0.386	1
Dbi	0.932433355320664	-0.787733812050424	0.368	0.366	1
Calm3	0.934193722604293	-0.136734448291256	0.258	0.259	1
Set	0.938529074915142	-0.166014650218649	0.261	0.261	1
Luc7l2	0.941263196806111	-0.112616249397105	0.301	0.304	1
Ndufb3	0.942638161869663	-0.17989606919966	0.255	0.261	1
Cox4i1	0.942655713329846	-0.15661594460971	0.794	0.762	1
Uqcrh	0.957467362830097	-0.22154283472705	0.46	0.459	1
Slc25a3	0.957986752557454	-0.259839978778737	0.413	0.402	1
Mndal	0.96000865616304	-0.10889098706865	0.434	0.431	1
Slc25a4	0.960453343861677	-0.169874534867243	0.454	0.461	1
Atp5g1	0.960998907649696	-0.45239481330565	0.382	0.382	1
Ndufs6	0.966610345786214	-0.149249361541971	0.301	0.313	1
Ralbp1	0.985046386711164	-0.112845217649386	0.25	0.257	1
Ltbp4	0.988528871090627	-0.162624130093066	0.302	0.298	1

## Sheet: GenCapEC_cluster1.markers
	p_val	avg_log2FC	pct.1	pct.2	p_val_adj
Plpp1	2.8489631290229e-31	0.523521858453278	0.997	0.897	3.99510099582882e-27
Cd9	9.25753784862993e-24	0.632088449899936	0.901	0.706	1.29818453251338e-19
Gas6	2.02803651439503e-21	0.702781037376591	0.786	0.601	2.84391560413615e-17
Rgcc	3.14243227353671e-21	0.641036829282406	0.882	0.685	4.40663277718052e-17
Igfbp7	1.0369273640599e-20	-3.53622404089409	0.064	0.285	1.4540832426212e-16
Ramp3	8.82180006420846e-20	0.675097547742367	0.772	0.552	1.23708102300395e-15
Irx3	1.68599331528677e-18	0.958274678167394	0.571	0.37	2.36426842602664e-14
H2-Ab1	2.48392565078124e-18	1.75515815917915	0.399	0.215	3.48320894009054e-14
mt-Cytb	7.11671486042291e-18	-1.12137783624964	0.71	0.811	9.97976924877104e-14
Cd81	4.0133065602651e-17	0.323427458365482	0.997	0.943	5.62785978945975e-13
Ptgs1	2.89229111606179e-16	1.16117932696389	0.394	0.218	4.05585983205345e-12
mt-Atp6	5.60024787093868e-16	-0.699826225831682	0.944	0.953	7.85322758941731e-12
Emcn	3.34752973694033e-15	0.348810737715999	0.987	0.892	4.69424095011142e-11
Sparcl1	2.95202330446413e-14	-1.37227022726003	0.19	0.391	4.13962227985005e-10
Igfbp5	3.1147140300626e-14	0.3811437561609	0.901	0.663	4.36776348435679e-10
Cd74	3.92876732948165e-14	2.18757085206832	0.284	0.139	5.50931042613212e-10
Fos	4.58274262571997e-14	-2.58717726806118	0.164	0.337	6.42637998404711e-10
mt-Co3	4.86020982335243e-14	-0.766881305093328	0.887	0.924	6.81547223528712e-10
Plpp3	6.77051110570345e-14	0.374317942530641	0.925	0.774	9.49428772352794e-10
Plvap	7.85728478944806e-14	0.288980455129038	1	0.902	1.1018270460243e-09
F2r	2.90937933099641e-13	0.667776394915988	0.635	0.463	4.07982263585627e-09
Junb	1.1837805078584e-12	-1.89238431206218	0.263	0.424	1.66001540616983e-08
Isg15	2.74324097365008e-12	-1.52017296348794	0.164	0.341	3.8468468173495e-08
Btg2	2.02890229232594e-11	-1.60453915730629	0.198	0.364	2.84512968452866e-07
Tek	2.58939900823542e-11	0.510109622180443	0.697	0.55	3.63111422924853e-07
Sox17	8.29321442668366e-11	-1.68020125738812	0.134	0.29	1.16295745905385e-06
Gng11	2.91701647613666e-10	0.36599042809085	0.901	0.747	4.09053220448644e-06
Exoc3l2	3.78323166227016e-10	0.586309256166716	0.558	0.409	5.30522576000145e-06
1810011O10Rik	4.90808186188889e-10	0.442030822299011	0.745	0.601	6.8826031949268e-06
Dhrs3	9.36306235216865e-10	0.501967592125029	0.649	0.51	1.31298223364461e-05
Gimap4	5.69504835647669e-09	0.388237915257088	0.791	0.666	7.98616631028726e-05
Car8	7.82196798272561e-09	0.941349313716852	0.279	0.163	0.000109687457021761
Eng	2.06887866348798e-08	0.287798239720861	0.901	0.763	0.000290118854980919
Gja1	2.22834504019402e-08	-1.29630717782244	0.137	0.269	0.000312480824986407
Tuba1a	3.94383677393003e-08	0.498544606532076	0.601	0.48	0.000553044230808208
Ednrb	4.79898485037525e-08	0.496610064054136	0.579	0.44	0.000672961645568122
S100a10	5.76337804398517e-08	0.389114355976343	0.786	0.668	0.00080819850310804
Pdia5	6.70867333284614e-08	0.573510377151397	0.458	0.322	0.000940757261465014
Slc38a2	7.15688221153627e-08	-1.06726118004443	0.134	0.269	0.00100360959252373
Tmsb10	1.09984686938879e-07	0.383646134905149	0.729	0.623	0.0015423152649439
Srgn	1.31638793657667e-07	0.345948480289767	0.831	0.723	0.00184597080346147
Thrsp	1.7162294556981e-07	0.60835344253124	0.45	0.332	0.00240666856572544
Pmp22	1.74284723453573e-07	0.548424554784463	0.44	0.322	0.00244399467698946
Gpihbp1	2.05026555883185e-07	-0.845475437796523	0.424	0.537	0.0028750873931499
Rap1b	2.48995702532795e-07	0.473862861096355	0.587	0.478	0.00349166673661739
Ces2e	2.73128443586212e-07	0.726172960484582	0.273	0.167	0.00383008016440945
Lmcd1	2.90226924629427e-07	0.604111432789288	0.381	0.271	0.00406985216407846
Psmb10	3.10078974194241e-07	0.510452320368718	0.55	0.43	0.00434823745512584
Slc43a3	3.11642144324882e-07	0.448090215988356	0.582	0.468	0.00437015778986782
mt-Co2	3.42066053781005e-07	-0.544537375826024	0.831	0.839	0.00479679227217104
Flt1	3.46864043299406e-07	0.287562064004407	0.845	0.715	0.00486407447918757
Lims2	3.71685817713722e-07	0.460837935596027	0.627	0.499	0.00521215022179952
Meox1	3.83498360884379e-07	0.634592273927579	0.418	0.302	0.00537779751468165
Esm1	4.04250869439801e-07	-1.03086062144122	0.539	0.593	0.00566880994215433
Gimap5	5.79660994756429e-07	0.452930802446913	0.534	0.421	0.00812858612946941
Vamp5	7.65721827614631e-07	0.371620739120454	0.689	0.591	0.01073771718864
Gimap6	7.72334165383084e-07	0.314017810692328	0.853	0.757	0.010830442001167
Ier2	8.11673045675084e-07	-1.36670011364464	0.279	0.383	0.0113820911195017
Psap	8.52741681047993e-07	0.333978004768296	0.804	0.702	0.011957996593336
Selm	1.05893139317288e-06	0.381474828448261	0.718	0.605	0.0148493949264633
Rhoc	1.08986074932154e-06	0.477036937856323	0.517	0.408	0.0152831172877359
Adam15	1.29119253204196e-06	0.536722992506655	0.475	0.368	0.0181063928768245
Elk3	1.73647760003711e-06	0.384239341790919	0.587	0.478	0.0243506253853204
Aplnr	2.50327384829428e-06	0.597681288965974	0.338	0.23	0.0351034091746307
Ubc	3.21130452479625e-06	-0.500649184818303	0.772	0.806	0.0450321233512179
Lamp1	5.83276714688853e-06	0.292986726840944	0.78	0.688	0.0817928937008179
Timp3	6.18757142867575e-06	0.272577600665423	0.791	0.661	0.08676831414432
App	6.84247053491012e-06	0.306586925269805	0.853	0.75	0.0959519643110446
Plk2	7.35730840022116e-06	-0.947840515410382	0.231	0.341	0.103171535696301
Adgrl4	7.3694856274645e-06	0.283076331233545	0.777	0.691	0.103342296953935
mt-Nd4	7.44310908780657e-06	-0.800767006761531	0.542	0.62	0.104374718738312
Rsad2	8.08194751383057e-06	0.208022561519244	0.845	0.739	0.113333149986446
Cd24a	9.00590166260509e-06	0.400242132947063	0.566	0.454	0.126289759014711
Ly6c1	9.02024848550462e-06	0.16975067672127	0.989	0.924	0.126490944512231
H2-D1	9.23161556879005e-06	0.16313645349608	0.997	0.948	0.129454945121143
Tmed2	1.00304370890264e-05	0.359176176223471	0.584	0.491	0.140656819299417
B2m	1.1482469947839e-05	0.180619259734407	1	0.951	0.161018676078546
Emp3	1.17745212963141e-05	0.679191318966152	0.311	0.222	0.165114112138213
Mef2c	1.20898779497445e-05	0.381134673904654	0.563	0.465	0.169536358489268
Hspa1a	1.30961373822104e-05	-1.15316302179323	0.257	0.356	0.183647134510737
Tspan15	2.31167729529609e-05	0.402119472507728	0.48	0.375	0.324166507119371
mt-Co1	2.70632114223555e-05	-0.490362786540102	0.914	0.916	0.379507413775691
Rnaset2a	2.95927609949356e-05	0.453623629964399	0.437	0.349	0.414979287431982
Atox1	3.22065589110203e-05	0.300310900628126	0.807	0.707	0.451632575609238
Egfl7	3.67859397460003e-05	0.209931689933343	0.922	0.854	0.515849233058162
mt-Nd1	3.75335345655255e-05	-0.489121985981046	0.936	0.915	0.526332755212364
Ptpru	4.70258969983266e-05	0.461483446450116	0.389	0.291	0.659444153607534
Rarg	5.58497342014896e-05	0.631367645164101	0.295	0.214	0.783180822707489
Tsc22d1	5.72020227888892e-05	0.41893945517765	0.649	0.575	0.802143965568593
Srsf2	5.79394483965643e-05	-0.575591334075892	0.45	0.547	0.812484884865022
Thbd	6.25514551147762e-05	0.354617709550629	0.461	0.366	0.877159055074506
Marcksl1	6.4862336150034e-05	0.501102738050498	0.402	0.312	0.909564539831926
Slc29a1	7.03077856711656e-05	0.527031763116816	0.397	0.306	0.985926078466755
Hsp90aa1	7.24671802007604e-05	-0.792269107238144	0.231	0.337	1
Sh3bp5	7.51786764419522e-05	0.435422022124447	0.458	0.363	1
Psmb8	8.01608233848009e-05	0.320625754461728	0.63	0.555	1
Tmem88	8.77477428908342e-05	0.344453160107732	0.501	0.412	1
Sypl	9.03968964818313e-05	0.329238620596807	0.609	0.523	1
Cd200	9.56544309492842e-05	0.210712845453859	0.855	0.773	1
Npr1	9.66701543749642e-05	0.566606582010031	0.324	0.25	1
Icam2	0.00011154401006757	0.313520938989422	0.697	0.627	1
Serpinh1	0.000111558624934283	0.313203726062629	0.66	0.569	1
Cd34	0.000129280904710302	0.222478466220797	0.788	0.698	1
Slfn2	0.000140966192523535	0.461357719467234	0.357	0.269	1
Gna11	0.000145814376599238	0.529497305071561	0.338	0.264	1
Tmem140	0.000147599789640774	0.485308885297854	0.397	0.312	1
Anxa2	0.000190765151940924	0.270557566263693	0.662	0.578	1
Sox18	0.000209333041216497	0.328148937141899	0.477	0.393	1
Tmed9	0.00022934112794632	0.330642114080231	0.475	0.404	1
Mesdc1	0.00025313277072798	0.544684078315736	0.279	0.204	1
Ifitm2	0.000263808968538912	0.182161274903582	0.938	0.883	1
Klf2	0.000267078490870302	0.110681375695871	0.893	0.811	1
Serinc1	0.000269476953547942	0.404628380539634	0.477	0.416	1
Gimap1	0.000275372816949976	0.335148052722263	0.528	0.451	1
Rhoa	0.000300514747936444	0.346494381835563	0.678	0.616	1
Smpdl3a	0.000344388431786363	0.274256158612117	0.509	0.427	1
Apoe	0.000357082966191246	-0.532324358406876	0.544	0.615	1
Tuba1b	0.000358534851956274	0.272052643149988	0.571	0.482	1
Fam43a	0.000408797709503146	0.516819504013482	0.418	0.356	1
Cd47	0.000429284748729214	0.274881585454683	0.702	0.645	1
Pdia3	0.000433280290157035	0.240508453381371	0.657	0.57	1
Tcf4	0.000442793823640554	0.256120815874114	0.673	0.606	1
Fermt2	0.000444143265912277	0.630283932776034	0.354	0.293	1
Fuca1	0.000462639779336301	0.566394235771215	0.257	0.189	1
Cst3	0.000478177624069525	0.172418152486565	0.895	0.807	1
Pbx1	0.000493832707078822	0.189288815656637	0.815	0.744	1
Sox4	0.000495324231441117	0.572338999231996	0.292	0.22	1
Sbds	0.000496203316424396	0.469553091466859	0.354	0.286	1
Pabpc1	0.00053725208749881	-0.512495397659815	0.263	0.362	1
Fam167b	0.000551429991540097	0.349511702942848	0.515	0.431	1
Tbxa2r	0.000562087749941406	0.434487767541303	0.335	0.259	1
Fabp4	0.000565849834558757	-0.538329088671566	0.909	0.869	1
Ifnar2	0.000581468349779752	0.318975155577171	0.448	0.367	1
Cd300lg	0.000599629492099866	0.179110201549554	0.718	0.623	1
Gnas	0.000635771252279465	0.166179378702037	0.962	0.894	1
Ndfip2	0.000668303967998247	0.423294470054662	0.322	0.251	1
Cyp20a1	0.000682397424824097	0.410224243548723	0.413	0.341	1
Fam101b	0.000687104298514873	-0.673355035994096	0.19	0.278	1
Anp32a	0.00068726494940497	-0.387408721374195	0.332	0.435	1
Rab18	0.00068731959126882	0.327756433530927	0.461	0.393	1
Myl6	0.000734103896087502	0.184722511917899	0.885	0.827	1
Ywhaq	0.000782745803280398	0.240177261364274	0.633	0.569	1
Gpx4	0.000785841421431615	0.161252533851939	0.764	0.698	1
Irf2bpl	0.00078709419321476	0.508527724369837	0.298	0.228	1
Clic4	0.000808619393071491	0.292541864451002	0.475	0.403	1
Podxl	0.000851025757225635	0.293750819942054	0.566	0.498	1
Ccrl2	0.000935570572565486	0.385456919742677	0.399	0.324	1
D8Ertd738e	0.00116623805219748	0.245631602500412	0.542	0.477	1
Gng5	0.0011772785616302	0.208267273085606	0.66	0.573	1
Itm2c	0.001191875691466	-0.41377086589589	0.228	0.326	1
Serinc3	0.00122776029822017	0.137716037799513	0.933	0.876	1
Tmem50a	0.00123646281217203	0.220414751188645	0.579	0.516	1
Grn	0.00125723622447467	0.402210086703409	0.416	0.353	1
Pttg1ip	0.00131165366211244	0.302647558692051	0.44	0.369	1
Cnbp	0.00147064501026384	0.227775743441574	0.732	0.676	1
Cald1	0.00149630564578881	0.30943747568957	0.469	0.4	1
Ppp1ca	0.00160517281676394	0.260931090380529	0.603	0.54	1
Tspan12	0.0016091545623206	0.294380328136953	0.582	0.523	1
Snrpb	0.00162189584688176	0.242518976474839	0.606	0.551	1
Fscn1	0.00167482081817275	0.365911014580955	0.332	0.262	1
Hdac1	0.00181659165635083	0.476178608246867	0.292	0.233	1
Rpl22l1	0.00198584124022193	-0.383922774707853	0.362	0.452	1
Gngt2	0.00200374129329983	0.309199954743506	0.531	0.465	1
S100a16	0.00201739740237906	0.247567994934674	0.686	0.629	1
Tprgl	0.0020337262630653	0.283884254006877	0.55	0.494	1
Reep5	0.00216316143352876	0.480959852931923	0.327	0.27	1
Clic1	0.00224001104621231	0.249460512564973	0.643	0.596	1
Dusp1	0.00228152691646606	-0.748118279373354	0.558	0.588	1
Abi3	0.0022935669816539	0.403623656222219	0.308	0.245	1
Chmp5	0.00241008518652392	0.208327371133084	0.399	0.328	1
Tagln2	0.00253103095989474	0.248385235108874	0.512	0.448	1
Sgk1	0.00266187367635745	0.216066959304523	0.756	0.677	1
Vamp8	0.0028332400313277	-0.390506658512265	0.241	0.328	1
Fkbp1a	0.00284259809854982	0.165400509508059	0.786	0.73	1
Plaur	0.0029695880261713	0.328445788774566	0.306	0.241	1
Aldoa	0.00314766759255305	-0.371553320805186	0.63	0.691	1
Tap2	0.003207896072298	0.353396258601786	0.413	0.362	1
Rps18	0.00324855999064589	0.133455652377976	0.936	0.88	1
Cdc42ep2	0.00329723215016237	0.464435206234868	0.29	0.228	1
Tnfaip2	0.00333368016976438	0.308800303714977	0.469	0.398	1
Sepw1	0.00338448329218117	0.202646023574764	0.737	0.673	1
Ostf1	0.00348636876011603	0.233543062899542	0.566	0.495	1
Eno1	0.00355895750993411	-0.732674307503601	0.314	0.383	1
Atp1a1	0.00372500074366932	-0.54691393804655	0.373	0.452	1
Tnfaip1	0.00396223570496924	0.342929435910628	0.365	0.307	1
Ptma	0.00401740268109769	-0.175886923570557	0.938	0.907	1
Lmo2	0.00410869471063977	0.227289909942828	0.576	0.502	1
Smim10l1	0.00428654760611569	0.466591551808781	0.314	0.259	1
Rasip1	0.00431596617914639	0.237609847586368	0.528	0.466	1
Tie1	0.00440129596274819	0.227942825827354	0.582	0.512	1
Ncoa7	0.00451454337541503	-0.630118316380597	0.201	0.273	1
Tmsb4x	0.00460206636794912	0.162870643552321	0.989	0.92	1
Laptm4a	0.00460821767586337	0.17046181042997	0.954	0.893	1
Tbrg1	0.0046407576351675	0.443400493922136	0.292	0.239	1
Rpl32	0.00498427271184465	0.141227643594312	0.893	0.842	1
AW112010	0.00500718006999115	0.352716777275093	0.531	0.472	1
Txn1	0.00523422959500061	0.24732024024191	0.638	0.599	1
Mef2a	0.00555021400330173	0.353559429282605	0.343	0.287	1
C1d	0.00555944726916825	0.338635970163516	0.311	0.255	1
Npc2	0.00573229478346985	0.353786895268799	0.445	0.398	1
Camk1	0.00588784499538385	0.483560606406009	0.34	0.295	1
Cmtm3	0.00609023165062033	0.524301155733335	0.292	0.244	1
Ehd4	0.00618760561402551	0.150474049855275	0.791	0.704	1
Ephb4	0.00627541315165142	0.349048536282299	0.316	0.257	1
Eif3f	0.0063614649158133	0.220337517688098	0.558	0.504	1
Tsc22d3	0.00660425788419336	0.392449301318631	0.29	0.235	1
Neat1	0.00677640939554661	-0.569246197744279	0.303	0.38	1
Rnf130	0.00678662577450885	0.487964081873158	0.276	0.223	1
Prkar1a	0.0068435202259024	0.279103464974133	0.592	0.548	1
Tmem204	0.00690728583118566	0.216318013112291	0.501	0.431	1
Selk	0.0069100787596174	0.197593680006464	0.67	0.636	1
Hspa8	0.0070528014908837	-0.143283537877857	0.925	0.902	1
Irf7	0.00740142690108583	-0.468846024684884	0.29	0.363	1
Cd151	0.00758773680259058	0.310311913014041	0.485	0.443	1
Arpc3	0.00762984478811511	0.185819827077966	0.633	0.577	1
Hpcal1	0.00765126655566528	0.392016350775515	0.359	0.314	1
Psmb9	0.00770802299524939	0.238469125217085	0.383	0.326	1
Itgb1	0.00779921060584468	0.139379144425748	0.595	0.531	1
Utp11l	0.00785984202825173	0.560369772463665	0.265	0.219	1
Lgals3bp	0.00801273527271684	-0.523446074963618	0.204	0.268	1
Rbm7	0.00825246337088492	0.484292829711633	0.284	0.24	1
Wbp5	0.00849482288423031	0.381324414578839	0.424	0.38	1
Ndufa8	0.00991350179711954	0.30814931432461	0.424	0.378	1
H2-T23	0.0100240347960642	0.241622399446922	0.512	0.47	1
Slc25a3	0.0103067225582823	-0.404714954625118	0.327	0.416	1
Eif5a	0.0107052345389963	0.214171043978623	0.601	0.546	1
Tmem59	0.0107394187808963	0.154993559210571	0.807	0.747	1
Slc9a3r2	0.0108357555498555	0.130170037866357	0.823	0.75	1
Uqcc3	0.010892625006295	0.337485460850887	0.255	0.205	1
Sptssa	0.0109639887027666	0.304812719493132	0.469	0.428	1
Pcdh17	0.0110474895467065	-0.528904658172117	0.212	0.274	1
Rhob	0.0115223664581206	0.19089314656803	0.627	0.566	1
Rbms1	0.0115783496088589	0.281063030834695	0.507	0.459	1
Hnrnpk	0.0116386472874164	0.157910567338023	0.743	0.7	1
Jup	0.0117625274509465	0.25135574445351	0.426	0.369	1
Calm2	0.0119656845051518	0.171005601531816	0.772	0.748	1
Fli1	0.0120081210884632	0.355270281386113	0.332	0.282	1
Pkm	0.0125596780428587	-0.371930842210956	0.485	0.544	1
Tnfsf10	0.0126807714222258	0.247295811877388	0.252	0.198	1
Ifi27	0.012857138669495	0.200544656360779	0.563	0.524	1
Cdc42	0.0133077612090717	0.201584886377754	0.662	0.62	1
Oaz2	0.0133235035775242	-0.348124840730993	0.48	0.533	1
Nfib	0.0140445956153804	0.211651774235525	0.357	0.301	1
Rpl27	0.0140964877336993	-0.328243672851351	0.523	0.57	1
Ier3ip1	0.0140979034514521	0.307669734684304	0.359	0.312	1
Rap1a	0.014162514991758	0.268062978856106	0.349	0.301	1
Asap1	0.0142952041751655	0.404542338365028	0.282	0.238	1
Gpx1	0.014370307769409	-0.225592776410465	0.493	0.437	1
Rps5	0.0144420100458542	0.139294333212999	0.893	0.85	1
Ybx1	0.0148159414818345	-0.252016447601286	0.635	0.675	1
Mapk12	0.0153207331937618	0.373811305117659	0.252	0.201	1
Rps27l	0.0155478585500511	0.207394565114519	0.475	0.436	1
Bnip3l	0.0156374376692522	-0.321539432313748	0.354	0.432	1
Gnai2	0.0159893672200277	0.118538395855608	0.686	0.61	1
Phf11d	0.0162151309061116	-0.471735397897824	0.217	0.282	1
Sat1	0.0163343289330644	-0.533052292652455	0.359	0.422	1
Tpst2	0.016970341088136	0.204485368030392	0.434	0.382	1
Hmgb1	0.0171025984403079	0.110235769252419	0.826	0.775	1
Yipf4	0.0175477944983734	0.276242163453643	0.381	0.337	1
Tomm20	0.0177687877566876	0.288624286742652	0.397	0.351	1
Rab7	0.0177957745033715	0.200060745703647	0.461	0.41	1
Rab11b	0.0180428635701733	0.312662851906305	0.335	0.29	1
Arpc2	0.018528750258272	0.191776766608692	0.635	0.595	1
Apbb2	0.0188180389686888	0.233906158658544	0.378	0.334	1
H2-K1	0.0190883780392057	0.149062154418136	0.898	0.83	1
Ktn1	0.0208279699214206	0.391466612887368	0.26	0.22	1
Rnf7	0.0208462544783577	-0.431193103245428	0.282	0.345	1
Myl12b	0.0214990386730165	0.252880123930935	0.603	0.575	1
Nucb1	0.022264220204066	0.27641641452375	0.311	0.265	1
Myo1c	0.0224812039044238	0.271912430607355	0.343	0.292	1
Klf4	0.0225414782593979	-0.599731341080925	0.22	0.275	1
Psmb2	0.0231220446572	0.21188450607133	0.472	0.432	1
Ubald2	0.0233621878672293	0.333470977101341	0.327	0.277	1
Map7d1	0.0234227938662759	0.398027097289774	0.284	0.247	1
Sumo1	0.0234549665484628	0.151947808403164	0.408	0.37	1
Rps4x	0.0239622543460336	0.138015802329529	0.812	0.768	1
1110004F10Rik	0.0242969052763396	0.30342236160793	0.308	0.264	1
Dlc1	0.0246454141067396	0.221127221352748	0.359	0.313	1
Tax1bp3	0.0247805275060409	0.30103499348096	0.365	0.322	1
Tmbim6	0.0247917267830393	0.112778240134993	0.769	0.732	1
Psmb1	0.0248133945672351	0.242381997994096	0.472	0.443	1
Anxa5	0.0248205500624225	0.141742232950931	0.635	0.575	1
Ndufb7	0.0248771563418048	0.109819649436031	0.429	0.379	1
Ly6a	0.0250160533809625	0.103451526439056	0.968	0.914	1
Tmem9b	0.0254054791834115	0.462403306014409	0.26	0.22	1
Xbp1	0.0255533329477975	0.310693072557245	0.29	0.245	1
Tmem256	0.0264258339178821	0.252915783527366	0.365	0.317	1
Rpl8	0.0265122753425073	0.142641430212373	0.796	0.746	1
Ube2d2a	0.0268293636430981	0.259136023872079	0.362	0.32	1
2010111I01Rik	0.0275295666792987	0.306028016841118	0.335	0.293	1
Mif	0.0276265779560416	-0.665111532575758	0.276	0.33	1
Atp6v1e1	0.0279647763639699	-0.435841396996525	0.236	0.298	1
Sec61b	0.0280139690194556	0.399500688459102	0.322	0.293	1
Tmem234	0.0284581257486813	0.200253355902688	0.405	0.358	1
Tgfb1	0.029654304264781	0.28709002731673	0.405	0.363	1
Ebf1	0.0300203106725999	0.190588802214058	0.499	0.454	1
Cav2	0.0300773817881796	0.195419554763603	0.555	0.525	1
Sh3bgrl3	0.0303117593520704	0.168593256334066	0.552	0.512	1
Ccnd2	0.0303854166172572	0.173366986354868	0.434	0.382	1
Csnk1a1	0.0305269430454007	0.18528798223854	0.413	0.372	1
Emc7	0.0311212017106158	0.27294084035808	0.365	0.329	1
Arhgdia	0.0320793810889667	0.198055042999552	0.542	0.503	1
Vcp	0.0332052011004047	0.188730281646722	0.413	0.382	1
Psmc1	0.0343094093802672	0.294189021890433	0.29	0.248	1
Tcn2	0.0347772600636332	0.246115620458797	0.432	0.396	1
Vps29	0.0347930296002736	0.321385607388886	0.354	0.318	1
Rpn2	0.0352409065480445	0.218793103648548	0.453	0.407	1
Tmem176b	0.0353963763996651	0.191371258041824	0.52	0.479	1
Cyb5a	0.0356220426872187	0.122089602880779	0.491	0.464	1
Srrm2	0.0358273139390022	0.146179107058768	0.483	0.439	1
F11r	0.0366228520024073	0.188305457436387	0.512	0.485	1
Triobp	0.0374260676517247	0.365703732506171	0.271	0.235	1
Fam117b	0.0374979949120347	0.265293808738414	0.287	0.246	1
Bri3	0.038249924924788	0.215751882451592	0.418	0.375	1
Tapbp	0.0386787657016806	0.175117205436437	0.544	0.511	1
Srsf7	0.0388673712161784	-0.23843850770186	0.241	0.305	1
Anxa3	0.0396404640098507	0.165937766136098	0.464	0.42	1
Golga7	0.0400996352829995	0.244796875511187	0.303	0.264	1
Zfp207	0.0404341328388941	0.268011038026206	0.3	0.262	1
Jund	0.0405458322609895	-0.517886001702304	0.536	0.543	1
Rps6	0.0417763666924092	-0.121781477459455	0.874	0.873	1
Kitl	0.0424570208491489	-0.333490656048676	0.209	0.266	1
Btg1	0.0427083482954787	-0.257435653644905	0.579	0.619	1
Atraid	0.0438754514158815	0.236055254677651	0.367	0.332	1
Dbi	0.0439392057271616	-0.947605801382696	0.319	0.373	1
Sparc	0.0450706995760532	-0.17531235637162	0.823	0.799	1
Mapre1	0.0453980954834634	-0.228978020167472	0.225	0.292	1
Sh3glb1	0.045867787794888	-0.185936618109974	0.351	0.415	1
Psma7	0.0459095736487119	0.171014938623939	0.601	0.574	1
Cmpk2	0.0464930055532577	-0.372425867210336	0.247	0.308	1
Sec62	0.0470155646102558	-0.239596420312892	0.416	0.489	1
Hnrnpf	0.047130600538358	0.15444183095798	0.633	0.607	1
Eif3g	0.0472574812046124	0.233151595552102	0.359	0.322	1
Cbx3	0.0480443921531651	-0.222837578145304	0.231	0.295	1
Tm9sf3	0.0483668712523925	0.322237506408146	0.327	0.298	1
Cnn2	0.0486799555217333	0.280494511693764	0.255	0.216	1
H2-Q4	0.0488073549857658	0.284403140558265	0.397	0.366	1
Tmem176a	0.0494964765684056	0.103223533770647	0.461	0.419	1
Anxa7	0.0504626964823245	0.368850894489986	0.282	0.25	1
Actn4	0.0521981242097973	-0.313468072210194	0.335	0.386	1
Selt	0.0532810113848675	0.332418562480477	0.26	0.229	1
Tgm2	0.0535325226864212	0.308473138911481	0.257	0.219	1
Sec61g	0.0538132482958613	0.127977848395699	0.504	0.468	1
Shisa5	0.0549191072054048	0.16279485096382	0.627	0.581	1
Stx7	0.0551084158973693	0.253091821255906	0.279	0.247	1
Tubb5	0.0553578748355842	0.159532035716274	0.493	0.466	1
Rpl5	0.0566534505250839	-0.211847429117799	0.37	0.43	1
Myct1	0.0567113781107136	0.200838451463623	0.383	0.339	1
Slc6a6	0.0576757199654631	0.20939862366221	0.485	0.445	1
Asah1	0.0584265673956006	0.327445817498697	0.359	0.336	1
Bst2	0.0596955307921555	-0.227322127456304	0.71	0.726	1
Smagp	0.0611639644253661	0.287322177457186	0.322	0.291	1
2015-09-01	0.0612251604697749	0.15178558889289	0.692	0.648	1
Cycs	0.0624922572469658	-0.663421869135709	0.298	0.349	1
S100a6	0.0632328978267545	-0.492256100766993	0.416	0.442	1
Psme2	0.0651008923723435	0.175077225250492	0.491	0.471	1
Klf3	0.0655807412107079	0.269871869031385	0.303	0.276	1
Atxn7l3b	0.0664601390040405	-0.219647968995321	0.233	0.291	1
Ssr4	0.0664617922034726	0.349883700420862	0.292	0.264	1
Rab11a	0.0674847699793627	0.185275135878783	0.466	0.428	1
Ssr2	0.0678281383766428	0.315292475527082	0.29	0.261	1
Rps27rt	0.0709144763759511	0.160167261449367	0.713	0.684	1
Rpl13a	0.0722897598469233	-0.139660459929228	0.869	0.844	1
Hnrnpu	0.0727473799104241	-0.257425664217502	0.282	0.345	1
Vasp	0.07361845423023	0.373578867809937	0.279	0.251	1
Arpc4	0.0745380143263017	0.314487933069957	0.346	0.323	1
Chchd2	0.0750517435623702	-0.225112504892448	0.702	0.72	1
Vdac3	0.077003618995135	-0.340947861526395	0.332	0.384	1
Pim3	0.0771112392694431	-0.312622567335783	0.231	0.275	1
Ctsb	0.0771446470269362	0.14279596444903	0.483	0.457	1
Rtn4	0.0776539305230599	0.242819366058461	0.378	0.342	1
Gtf2a2	0.0777724501423058	0.278814595127942	0.255	0.223	1
Elovl1	0.0783118724563703	0.303075796678824	0.268	0.236	1
Dynll1	0.0803030112242018	0.148843563906492	0.737	0.707	1
Eif3e	0.0833736741053633	-0.206878402978813	0.26	0.312	1
Slc3a2	0.0841364859724108	-0.290986435362242	0.359	0.407	1
Hyal2	0.0874455322709689	0.382869100567699	0.3	0.274	1
Ilk	0.0874797078291228	0.306312887671076	0.273	0.25	1
Gdi2	0.0914553996441646	0.174893597850968	0.421	0.393	1
S1pr1	0.092194397364342	-0.305788540466073	0.204	0.252	1
Iigp1	0.0930512258496945	-0.329757351418607	0.233	0.279	1
Shfm1	0.0963251595341011	0.11755922098228	0.592	0.568	1
Edf1	0.0966281049692377	0.130996410425012	0.512	0.497	1
Dstn	0.0971502656276898	0.110557339981633	0.437	0.404	1
Minos1	0.0975967451619184	0.10011508710818	0.375	0.352	1
Tshz2	0.0976991954594608	0.223889235103045	0.324	0.284	1
Cetn3	0.0979178663018257	0.190141295184927	0.37	0.342	1
Dnajc3	0.100196566921099	-0.194967188432861	0.214	0.263	1
Dynlrb1	0.100335865947342	0.175877056574867	0.424	0.406	1
Snx3	0.100625397570347	0.162584534447064	0.501	0.476	1
Ndufb11	0.100706405551577	-0.23729468051193	0.33	0.394	1
Klf13	0.100808845520728	0.24503312340141	0.434	0.402	1
Gnb2l1	0.104854601213717	0.241223447936405	0.381	0.355	1
Smco4	0.106889451318454	0.22349770158566	0.37	0.347	1
AY036118	0.107169572025719	-0.260029411202678	0.298	0.356	1
Paip2	0.107407295738801	0.209962991401458	0.383	0.361	1
Tonsl	0.107635347251514	0.187571498567037	0.357	0.334	1
Capn2	0.109553000661903	0.317878727538398	0.255	0.227	1
Kif5b	0.109704189204516	-0.313600389139413	0.295	0.343	1
Eef1g	0.11218084277714	-0.221222670992558	0.461	0.502	1
Tnfrsf1a	0.112542045437399	0.173965160608332	0.357	0.332	1
Fth1	0.112650077286102	-0.182810566361619	0.914	0.858	1
Nck1	0.113897672532413	0.154871964243667	0.255	0.223	1
Rpl39	0.114216399470867	0.103190300641038	0.676	0.646	1
2410015M20Rik	0.114757502910181	-0.291134093180031	0.217	0.261	1
Rnaset2b	0.11536790925258	0.246410452273409	0.335	0.313	1
Ctnna1	0.116628351535558	0.200018725105942	0.402	0.386	1
Rac1	0.116861570966956	0.167454212489533	0.574	0.57	1
G3bp1	0.119213093317693	0.187285898959244	0.343	0.315	1
Ap2m1	0.11993689507271	0.120775821405533	0.45	0.414	1
Tra2b	0.12031960382182	-0.256737937042748	0.343	0.391	1
Plat	0.121023054022787	-0.759234891172181	0.335	0.373	1
Jun	0.121666337287569	-0.691108735342374	0.611	0.589	1
Il10rb	0.122294213039323	0.119340943017815	0.662	0.621	1
Saraf	0.122670826832702	0.204675892905069	0.424	0.405	1
Mtdh	0.12290171238733	-0.272575544410901	0.268	0.316	1
Smim14	0.127133199524759	0.208320453384952	0.349	0.327	1
Ctnnb1	0.127381454345713	-0.270620400580893	0.308	0.357	1
Rtn3	0.128352377449509	0.153543093950664	0.298	0.27	1
Pdia6	0.131097006206688	0.121501728140821	0.469	0.436	1
Ppp1r11	0.131830711096406	0.160640745894401	0.335	0.313	1
Ndufs8	0.133130952323247	-0.254829336452425	0.228	0.277	1
Hspa5	0.133472942268931	-0.188874530042804	0.507	0.555	1
Lman2	0.133957053322965	0.229355230312014	0.263	0.237	1
Snrk	0.135717493475309	0.211627454417856	0.418	0.395	1
Cdkn1a	0.140790836961212	-0.505447513802111	0.271	0.3	1
Sri	0.141137568693601	0.195239993932735	0.413	0.398	1
Uqcrq	0.14187728714958	-0.311737910735175	0.34	0.4	1
Pfdn5	0.142161245491583	0.139593550036035	0.571	0.559	1
Tmed7	0.143629427488717	0.311046497237622	0.268	0.248	1
Ppp3ca	0.144381835768304	-0.147376662866527	0.209	0.253	1
Ypel3	0.146211078571927	-0.245757857069282	0.284	0.329	1
Ppib	0.146882176538991	0.149449637968231	0.555	0.539	1
Rps25	0.147847758659292	-0.150551441912856	0.657	0.682	1
Atp5j	0.150663161784766	-0.357385179481296	0.598	0.63	1
Vgll4	0.151731184529599	0.107938717653232	0.303	0.27	1
2002-09-01	0.152182841999908	0.238386867400938	0.276	0.25	1
Ctsz	0.153204090285106	0.208311241879765	0.324	0.299	1
Csrp1	0.153760735865772	0.187383182830864	0.308	0.285	1
Ifngr1	0.154160196789416	0.177883659597237	0.365	0.341	1
Upp1	0.155719178273576	0.171686995352264	0.295	0.27	1
Dctn3	0.155721301743351	0.213502299441511	0.308	0.286	1
Eef2	0.158985626890711	-0.138635948394719	0.676	0.697	1
Fabp5	0.161397921196452	-0.619597661368504	0.284	0.304	1
Swi5	0.166252544822417	-0.157728030918206	0.327	0.375	1
Emc3	0.169878983033223	0.258333475761558	0.252	0.23	1
Ube2i	0.170974453326659	-0.206970738987181	0.214	0.256	1
Eif4g2	0.171063974964875	-0.194155165719846	0.509	0.532	1
Sf3b2	0.171091045694959	0.158630410990696	0.319	0.298	1
Pfdn2	0.173739402560478	0.180598844267539	0.314	0.29	1
Nhp2l1	0.174212683975086	-0.16252743392682	0.295	0.348	1
Xaf1	0.175336681999357	-0.201472287028062	0.279	0.321	1
Ndufa13	0.175561434161877	-0.260074549461469	0.426	0.475	1
Ndufb9	0.178533777651045	-0.315349440399443	0.316	0.358	1
Mapk3	0.179699272722303	-0.162597077668623	0.354	0.4	1
Fas	0.181832746546071	0.193750936811086	0.338	0.317	1
Rgl1	0.181998088801921	0.12180049885204	0.26	0.229	1
Stub1	0.182086821445655	-0.193503753939962	0.214	0.257	1
Fubp1	0.182288876555371	0.202040814845554	0.295	0.275	1
Rpl22	0.182659050134276	-0.147771409040472	0.375	0.432	1
Srp9	0.183571059338618	-0.239696112293961	0.223	0.261	1
Rtp4	0.184557151519778	-0.185138750095802	0.314	0.358	1
Sptbn1	0.184711980317031	-0.191365632588917	0.456	0.505	1
Chst2	0.184811487532211	0.132209691450491	0.282	0.252	1
Rpn1	0.184963934012417	0.167483458709692	0.268	0.243	1
Ddost	0.185270354781897	0.366323459122921	0.284	0.27	1
Nras	0.189863859928175	0.1582764377132	0.271	0.248	1
Zbtb20	0.19292676576243	-0.228557870894986	0.416	0.456	1
Eif4a1	0.195186643780444	-0.169209661169616	0.544	0.586	1
Mat2a	0.195225990978577	0.136302161771787	0.432	0.41	1
Clec1a	0.195385591188532	-0.228342690016274	0.225	0.264	1
Anapc5	0.196194310187647	-0.126506755950418	0.244	0.289	1
Cope	0.196312268110073	0.155081520861336	0.389	0.376	1
Pitpna	0.197038854947806	0.138218639881521	0.29	0.267	1
Rabac1	0.200943828312744	0.112045537421098	0.609	0.587	1
Gstm1	0.201850166298496	-0.408458414443694	0.247	0.285	1
Lrpap1	0.203182396210556	0.167138835067562	0.29	0.27	1
Naa20	0.203419777559616	0.189825640523071	0.287	0.267	1
B230219D22Rik	0.203445262796894	0.210913316131627	0.284	0.263	1
Btnl9	0.204364698372433	-0.444242411977103	0.295	0.316	1
Rpl3	0.204381343113846	-0.101108830015827	0.802	0.828	1
Scand1	0.204500117717824	0.194953712231168	0.257	0.234	1
Rpl30	0.204555532511591	-0.1285105363387	0.408	0.46	1
Sfr1	0.207105900373731	0.180000329340906	0.271	0.248	1
Tspan4	0.20719231337462	0.213104946579438	0.322	0.304	1
Fcgrt	0.207194674678111	0.18636745174362	0.29	0.267	1
Rapgef4	0.207439035908326	0.119530616322668	0.298	0.277	1
Hnrnpa2b1	0.207528920831258	-0.207086736407361	0.574	0.586	1
H2-Q7	0.208674879086589	0.144684528921836	0.29	0.267	1
Scp2	0.210620437337864	-0.383353855754824	0.316	0.353	1
Eif5	0.211041980552839	0.132112964098983	0.373	0.345	1
Sp100	0.213795142687751	0.13432657247824	0.386	0.368	1
Ivns1abp	0.216880424748465	-0.377288296261463	0.247	0.275	1
Pcbp1	0.218286426284905	0.116637193923321	0.383	0.365	1
Coa3	0.224645435304932	0.131078041177438	0.292	0.27	1
Sdf4	0.225762054622721	0.22248458744063	0.303	0.293	1
Hnrnpm	0.227423650073725	-0.272514948969792	0.271	0.307	1
Fkbp3	0.229961213334639	-0.127269583702129	0.212	0.25	1
Ets1	0.229980500825019	0.190378954379531	0.381	0.366	1
Ctsl	0.231896341883378	-0.267126680173048	0.41	0.452	1
Brk1	0.232864897082934	0.238245715273445	0.311	0.298	1
Arhgef1	0.234479079111799	0.27144500036582	0.268	0.251	1
1810037I17Rik	0.237525031026832	0.115162994671577	0.466	0.443	1
Rasgrp3	0.238017562097498	0.241044455846467	0.314	0.299	1
Rpl6l	0.240655874435942	0.176274163209987	0.287	0.266	1
Ctsd	0.242859487752714	0.114929548222237	0.475	0.454	1
Eif2s2	0.245233084050416	-0.176663391944402	0.324	0.364	1
Arhgap29	0.247913351652986	0.139287364116834	0.316	0.3	1
Dnajc8	0.248931027993147	-0.13415367253336	0.303	0.344	1
Cct4	0.251243845878803	-0.126228797875778	0.239	0.281	1
Pcbp2	0.251473212527338	0.109154972978615	0.424	0.407	1
Tmco1	0.252713455810963	0.195514572475399	0.349	0.336	1
Arpc1a	0.252790258562091	-0.144549246146483	0.212	0.251	1
Txndc17	0.257782919344902	0.119438558757644	0.295	0.275	1
Psma2	0.257838471219371	0.103232325467384	0.408	0.395	1
Atp5a1	0.263353473159875	-0.294386382385693	0.461	0.506	1
Nedd8	0.264990713203178	0.104284627154914	0.472	0.462	1
Cdc37	0.265498593798174	0.135235385732988	0.349	0.332	1
Cyc1	0.266293409789671	-0.225934735216391	0.241	0.277	1
Mrps14	0.267190224970544	0.136595303898378	0.284	0.266	1
Bcap31	0.267531822540044	0.235895477623064	0.362	0.364	1
Atp5k	0.269408655158264	-0.23048879733772	0.351	0.39	1
mt-Nd2	0.270520012578252	-0.327954438850383	0.416	0.44	1
Ndufa11	0.271463927575301	-0.25479521219143	0.311	0.35	1
Set	0.273591396964518	-0.150386214937191	0.231	0.266	1
Id2	0.277346649020329	-0.281586604111324	0.33	0.363	1
Park7	0.283878496017645	-0.22221271731133	0.383	0.431	1
Sub1	0.284967049084639	0.115566036869684	0.523	0.514	1
Pttg1	0.286018083960182	0.184679028650638	0.354	0.344	1
Srsf5	0.288758801693537	-0.125832962794539	0.346	0.387	1
Tmem165	0.297407671931615	0.343701834815266	0.257	0.25	1
Tmem30a	0.297694735735811	0.191996409561043	0.343	0.338	1
Klf9	0.298207495278299	0.155386675795828	0.335	0.323	1
Atpif1	0.300127477898381	-0.129711095429556	0.413	0.387	1
Atp5b	0.301477121489737	-0.315689829145496	0.716	0.702	1
Mmrn2	0.303891867323252	-0.137853573288806	0.432	0.47	1
Map1lc3b	0.306923535326884	-0.150474915557612	0.531	0.566	1
Gm8730	0.308724794423129	0.105008608872505	0.273	0.256	1
Pafah1b1	0.30923807906849	0.16801140405046	0.252	0.239	1
Zfp706	0.309983036555793	0.124299570767431	0.351	0.343	1
Herpud1	0.311115101941331	0.214590335265995	0.26	0.247	1
Rpl27a	0.311533989008053	-0.10076734586173	0.745	0.745	1
Ndufab1	0.316734781023106	-0.131642769909618	0.29	0.268	1
Dnajb6	0.318956089617194	0.1796898689307	0.316	0.309	1
Tm9sf2	0.319776977547768	0.171870900448997	0.257	0.248	1
Ppp1cb	0.322284080194979	0.14746138398262	0.29	0.277	1
Tm4sf1	0.32312843331755	-0.180496784301567	0.909	0.85	1
Calm3	0.338297547270054	-0.237544761911255	0.233	0.262	1
Sncg	0.340572332786205	-0.137096643692684	0.233	0.269	1
Rheb	0.342319410981743	0.116746731684695	0.469	0.463	1
Spcs2	0.346790085682073	0.185749872039936	0.418	0.427	1
Cd93	0.348683850897675	0.111342761291138	0.335	0.317	1
Ddah2	0.353604095181028	0.110616001292486	0.263	0.247	1
Gpi1	0.354292937581368	-0.126835266605288	0.292	0.327	1
Pgrmc1	0.359444510275809	0.119195114269682	0.338	0.327	1
Cox7b	0.359762073142693	-0.247547234047694	0.279	0.266	1
Prkch	0.360144657876065	0.153951135130964	0.284	0.269	1
Psma5	0.360908953205315	0.19138551119936	0.282	0.27	1
Erh	0.363716052279997	0.125878578912742	0.346	0.334	1
Etfb	0.370920582887802	-0.470294287561675	0.223	0.254	1
Cox5a	0.377530652092829	-0.369791059983537	0.375	0.4	1
Bnip2	0.381970710030279	-0.118563429906664	0.268	0.303	1
Cltb	0.383577140964715	-0.172677637136542	0.241	0.268	1
Gapdh	0.384307027636514	-0.21323157257741	0.453	0.493	1
Uqcr11	0.389211801336405	-0.305450737079586	0.496	0.524	1
Ftl1	0.390172342003717	-0.155549569051349	0.954	0.927	1
Ywhah	0.392053480333008	0.103900361285002	0.429	0.423	1
Ssb	0.393003608250065	0.136430616427866	0.306	0.298	1
Hes1	0.393089109174241	-0.207146666460615	0.488	0.494	1
Psmd7	0.394864875780546	0.124144039882177	0.319	0.314	1
Gm11808	0.396101959821948	0.177901440319249	0.303	0.301	1
Hnrnpc	0.399397505983169	-0.133214063560231	0.223	0.252	1
Puf60	0.400136429989704	0.199478572544265	0.287	0.288	1
2010107E04Rik	0.402385376812083	-0.175617003937661	0.386	0.382	1
Carhsp1	0.412835364927483	0.143701991655148	0.263	0.255	1
Psmb5	0.414068882847718	0.104717516524548	0.29	0.282	1
Grcc10	0.416191185607718	0.115664193679779	0.271	0.261	1
Rbx1	0.419746959438739	-0.174065505701052	0.456	0.481	1
Emc10	0.421871436011382	0.105134471822676	0.279	0.269	1
Arpc1b	0.422574240880808	0.113481120889301	0.517	0.528	1
Ewsr1	0.423165998256364	-0.158858146126915	0.263	0.294	1
Nenf	0.423213292665357	0.154642070004498	0.252	0.245	1
Ndufc1	0.429160105405591	-0.332338599560998	0.295	0.324	1
Eef1d	0.437787949340624	0.108652747207414	0.365	0.365	1
Metap2	0.440332652264065	0.13376865187552	0.284	0.281	1
Tmem258	0.441705026095534	-0.103469597500191	0.228	0.252	1
Ndufs5	0.442099170549316	-0.142419657036337	0.357	0.384	1
Eif6	0.443691613199361	0.129288011498623	0.271	0.264	1
Ralbp1	0.444051786948344	-0.165293284724279	0.231	0.259	1
Pea15a	0.446567675988883	0.157874412051778	0.37	0.366	1
Cd36	0.447833713687169	-0.397400778836935	0.26	0.272	1
Arpp19	0.455729357248924	-0.151192362434194	0.399	0.431	1
Kmt2e	0.457088822343642	0.11650146826705	0.273	0.268	1
Gabarapl2	0.461975506810117	-0.108728265893387	0.448	0.473	1
Srsf3	0.466618534015562	0.111227822984299	0.381	0.386	1
Hnrnpa3	0.466998610562631	-0.146711581235663	0.357	0.384	1
Bvht	0.468517239563142	0.116699130014412	0.263	0.254	1
Ifi44	0.469185847210255	-0.152656664788628	0.386	0.407	1
Timm10b	0.471658190617942	-0.112554811396472	0.233	0.26	1
Ddx24	0.476170056494905	0.107660001671952	0.26	0.254	1
Spcs1	0.477436201652117	0.111834508925356	0.394	0.401	1
Cr1l	0.48209288747529	-0.10520375964724	0.241	0.264	1
Slc25a5	0.492529225179131	-0.386093028979166	0.56	0.575	1
Tceb1	0.492739544164932	0.122237264282616	0.268	0.262	1
Aes	0.494799616527919	-0.112070803820756	0.233	0.258	1
Tram1	0.502077841037125	0.186170094295519	0.263	0.26	1
Prdx1	0.505297014307639	-0.128653947039863	0.839	0.828	1
Ldha	0.505309471357271	-0.172705958726382	0.638	0.638	1
Raly	0.506318311604925	0.220257560223841	0.33	0.337	1
Atp5h	0.513183491216055	-0.258924073965988	0.536	0.559	1
Ndufs2	0.516127242647479	-0.261122672824523	0.241	0.261	1
Gm42418	0.518490588174416	-0.215232560715398	0.544	0.555	1
Vapb	0.525988770921797	0.164887397345506	0.255	0.25	1
Romo1	0.529052383353833	-0.139691612354007	0.273	0.303	1
Sod1	0.53040622241636	0.134873603853359	0.257	0.253	1
Limch1	0.531627576256745	-0.195594147611829	0.327	0.347	1
Uqcrfs1	0.539361287013608	-0.432503808950576	0.233	0.254	1
Robo4	0.55488727455857	-0.220680010373231	0.265	0.282	1
Ncor1	0.555555622621536	-0.106568479166767	0.255	0.278	1
Psmd11	0.557755351354953	-0.131091190223342	0.231	0.25	1
Efna1	0.559961151412195	-0.171087358112522	0.434	0.448	1
Tceb2	0.576213406898328	-0.113930417276053	0.622	0.63	1
2310036O22Rik	0.577299331526715	-0.102489905357579	0.29	0.316	1
Rer1	0.579898493685543	0.10725009624978	0.29	0.293	1
Lrrc8a	0.580087206397876	0.100854267057536	0.48	0.481	1
Id1	0.582785333281598	-0.190779010906116	0.536	0.54	1
Hspb1	0.583271298683306	-0.235801746571743	0.563	0.569	1
Cox6b1	0.584421256193366	-0.131291379350927	0.654	0.652	1
Mpzl1	0.586842759938531	-0.142491173531598	0.34	0.366	1
Ctla2a	0.587548845777993	0.125191613486727	0.544	0.538	1
Cox4i1	0.590004693983898	-0.132607662849892	0.783	0.768	1
Cox8a	0.593597887771083	-0.214736796795004	0.619	0.602	1
Atp5g1	0.615519532411122	-0.233920595806114	0.381	0.382	1
Mbnl2	0.618351447729825	0.117074065738084	0.298	0.303	1
Capzb	0.637295404728416	0.101835959171456	0.37	0.386	1
Cox7c	0.642660645564897	-0.266955938289064	0.601	0.613	1
Rbm8a	0.64331193927692	0.155484600691521	0.319	0.326	1
Atp5o	0.645075841629589	-0.153106088110649	0.378	0.375	1
Crip1	0.66625264441955	-0.245535381797879	0.528	0.529	1
Cox6c	0.667412560674075	-0.327009789874375	0.649	0.636	1
Ndufb10	0.683605502160391	-0.106560618829311	0.357	0.356	1
Zfand5	0.688752735529594	0.142920387390048	0.295	0.295	1
Tmed10	0.696515774934445	0.119656881204752	0.44	0.457	1
Cracr2b	0.697361080606699	-0.17291926723344	0.255	0.263	1
Rbm42	0.701816239332178	0.171401045392421	0.255	0.261	1
Clec14a	0.702443206351662	-0.114266223423499	0.472	0.468	1
Rps10	0.702762002046291	0.134157753108449	0.469	0.485	1
Pls3	0.706995101889753	-0.162190735200164	0.308	0.325	1
Ptms	0.714048288092636	-0.158244669319792	0.239	0.253	1
Ddrgk1	0.718644235674321	-0.112063917521694	0.241	0.256	1
Ube2s	0.720440290642126	-0.10363655570567	0.29	0.313	1
Ncoa3	0.726119965597983	-0.190058796899192	0.247	0.256	1
Prdx5	0.728752326912413	-0.879045441610793	0.268	0.275	1
Atp5d	0.732473959073469	-0.26492072511147	0.375	0.393	1
Dnaja1	0.735798331139041	-0.109173857865394	0.611	0.61	1
Cyp4b1	0.736915942983539	-0.178526382039474	0.405	0.388	1
Usmg5	0.737437856467079	-0.345730335928328	0.424	0.436	1
Sipa1	0.737483296892289	0.11348586649023	0.249	0.274	1
Nedd4	0.7391855360891	0.130149860347143	0.287	0.29	1
Mat2b	0.77295509194034	0.113039706244695	0.26	0.268	1
Arglu1	0.774261122836456	-0.107476501700656	0.349	0.347	1
Atp5f1	0.789770211544902	-0.292299033274328	0.343	0.358	1
Uqcrh	0.795912034884184	-0.114504723328498	0.434	0.463	1
Sdhb	0.796890987657433	-0.179214432250525	0.316	0.322	1
Sdpr	0.799414986382334	-0.147509557300718	0.332	0.34	1
Akr1a1	0.805360972007086	-0.273039939598458	0.466	0.478	1
Adgrf5	0.805804640881126	-0.106842000366258	0.34	0.36	1
Arl1	0.81451045278745	0.103607024217275	0.276	0.283	1
Atp5e	0.887635032694332	-0.155439700588581	0.421	0.435	1
Acer2	0.891125696896587	0.104110759890074	0.263	0.27	1
Ndufb2	0.918379345794081	-0.11841105082023	0.255	0.259	1
Uqcrc1	0.919704980308082	-0.107571278681684	0.354	0.369	1
Psmd8	0.925012479537775	0.101339616355003	0.255	0.268	1
Ndufa6	0.938816763320794	-0.158282711683817	0.424	0.434	1
Ets2	0.943078834513974	-0.102918320315023	0.306	0.314	1
Polr1d	0.959301938014233	-0.110665708247823	0.271	0.28	1
Psma4	0.968486228241067	-0.1151355074833	0.292	0.305	1

## Sheet: Damagedcells_cluster2.markers
	p_val	avg_log2FC	pct.1	pct.2	p_val_adj
Jun	2.32573475456705e-27	-1.99921683791798	0.178	0.625	3.26137784632937e-23
Slc25a5	6.6567625903889e-25	-1.79464367019448	0.163	0.606	9.33477818050236e-21
Atp5b	3.32899958229737e-24	-1.27185932201846	0.255	0.74	4.6682561142556e-20
Jund	1.33041265727604e-22	-1.78676724450909	0.173	0.571	1.8656376692982e-18
Akr1a1	2.18857226353353e-22	-1.83459260885742	0.106	0.506	3.06903488515307e-18
Gpx1	3.37490163490893e-22	-2.14738289869111	0.087	0.473	4.73262456263279e-18
Atp5l	3.41884456103398e-22	-1.4506856266363	0.202	0.631	4.79424572793795e-18
Cox6c	1.23462657254736e-21	-1.32957639551066	0.216	0.671	1.73131684268316e-17
Junb	6.36449696369309e-21	-2.45997167212573	0.082	0.428	8.92493409218681e-17
Dusp1	1.14318468313042e-20	-1.22179167240858	0.202	0.614	1.60308788115379e-16
Tuba1a	7.20280052445514e-20	-1.45944895274366	0.139	0.524	1.01004871754434e-15
Actg1	2.47443531856032e-19	-0.816896240724402	0.38	0.811	3.46990064721713e-15
Malat1	5.18677322794724e-19	0.524389627264629	0.971	0.972	7.27341209755042e-15
Tuba1b	1.7230387275147e-18	-1.07464620785991	0.144	0.522	2.41621720759387e-14
Dbi	3.39768751641427e-18	-2.76108083669135	0.067	0.39	4.76457720426773e-14
Cox6b1	8.30451449660499e-18	-1.13048378020054	0.26	0.683	1.16454206785892e-13
Scp2	9.49117892072103e-18	-2.29746562920628	0.058	0.372	1.33094802005271e-13
Atp5f1	1.3061925437215e-17	-2.02607805928332	0.062	0.38	1.83167380406066e-13
Ndufb8	1.44142009692761e-17	-2.12321727729406	0.067	0.387	2.02130340192159e-13
Fth1	1.5117189343179e-17	-0.956577062127612	0.481	0.896	2.11988346159399e-13
Cox8a	1.53166537984048e-17	-1.20038046596461	0.226	0.635	2.14785436215031e-13
Hspa1a	3.09985966418636e-17	-2.36836205827298	0.062	0.365	4.34693320708853e-13
Sdhb	1.09401654709516e-16	-2.26510746546974	0.048	0.343	1.53413940399154e-12
Ndufa13	1.48661271790785e-16	-1.19909409603862	0.139	0.495	2.08467701432217e-12
Gapdh	2.61009147777168e-16	-1.16500037515603	0.159	0.514	3.66013127927923e-12
Chchd2	2.70647160760741e-16	-0.886566266643692	0.317	0.749	3.79528513534787e-12
Cox5b	2.90368415604931e-16	-1.1726941651067	0.188	0.561	4.07183629202794e-12
Ndufab1	3.16305087667958e-16	-3.78627933104013	0.024	0.291	4.43554624436778e-12
Uqcrb	3.6847656977151e-16	-0.919074110628445	0.293	0.717	5.16714693790589e-12
Uqcr10	3.92091009627206e-16	-1.44232020891999	0.139	0.486	5.49829222800232e-12
mt-Nd1	4.11058534550567e-16	1.11057178979322	0.837	0.924	5.7642738300026e-12
Atpif1	4.44710033693703e-16	-1.54104896057925	0.096	0.414	6.23616880248679e-12
Cox5a	6.22524340434303e-16	-1.38867884553863	0.096	0.421	8.72965882591022e-12
mt-Atp6	8.49412536980385e-16	1.05129092261105	0.904	0.956	1.19113120060759e-11
Ier5	9.41415666208751e-16	-1.35608476915317	0.115	0.442	1.32014718872453e-11
Atp5k	1.37198275050654e-15	-1.40978279843646	0.091	0.408	1.92393141103532e-11
Atp5g1	1.50091823373176e-15	-1.55795285602751	0.096	0.405	2.10473763916204e-11
Cyb5a	1.53500685586546e-15	-1.21009789751654	0.149	0.493	2.15254011398014e-11
Atp5c1	1.92970887282584e-15	-1.5527889416377	0.096	0.403	2.70603075236368e-11
Atp5e	2.02905351738118e-15	-1.4032271868534	0.13	0.458	2.84534174742363e-11
Ndufc1	2.11490130563273e-15	-1.94364439357051	0.058	0.341	2.96572610088877e-11
Hspb1	3.4231153818316e-15	-0.939213215513305	0.226	0.595	4.80023469994246e-11
Cox7b	4.21856652258611e-15	-3.01306358124025	0.029	0.287	5.91569583462251e-11
Lmo2	4.77556673599605e-15	-0.971462568721867	0.183	0.538	6.69677723388726e-11
Atp5a1	7.26126276996372e-15	-1.12476523836167	0.178	0.526	1.01824687823201e-10
2010107E04Rik	1.55587791824815e-14	-1.71153737351404	0.106	0.405	2.18180760475937e-10
Ybx1	1.63105512913285e-14	-0.766365466693116	0.298	0.7	2.287228607583e-10
Uqcrh	2.05588768967221e-14	-1.00378277279696	0.154	0.484	2.88297130722733e-10
Park7	2.06723452864666e-14	-1.28746380912136	0.13	0.448	2.89888297952121e-10
Cycs	4.32833146778413e-14	-1.62215130992207	0.082	0.363	6.06961921727368e-10
Uqcr11	5.78201998136003e-14	-1.01917945363834	0.197	0.546	8.10812661986117e-10
Ubb	6.00806690642164e-14	-0.416302076300828	0.851	0.983	8.42511222287506e-10
H1f0	7.37378653162458e-14	-1.08759188888103	0.163	0.488	1.03402608532971e-09
Rps4x	9.50057836253339e-14	-0.587341165831028	0.389	0.805	1.33226610377806e-09
Cox7a2	1.60315283536608e-13	-0.864160190986768	0.293	0.69	2.24810122103386e-09
Prdx5	1.93905954285836e-13	-2.76746633108469	0.048	0.292	2.71914319695028e-09
Ndufa1	2.02896748928035e-13	-1.48029697497296	0.072	0.341	2.84522111021783e-09
Rab18	2.05203051904878e-13	-0.621117630720442	0.12	0.425	2.87756239686211e-09
Pkm	2.91136968176193e-13	-0.858819471415341	0.216	0.562	4.08261370473476e-09
Rps27l	3.12526616593061e-13	-0.923247275577272	0.149	0.464	4.3825607444845e-09
Uqcrfs1	3.21441512400489e-13	-2.65374054635966	0.034	0.268	4.50757432839206e-09
Ndufb10	3.78697687169534e-13	-1.35784558156466	0.096	0.377	5.31047766717838e-09
Atp5o	4.25710112064027e-13	-1.32210793094299	0.111	0.396	5.96973290147385e-09
Prkcdbp	4.27394100278076e-13	-0.693644638653604	0.269	0.632	5.99334746819946e-09
Btg2	6.33157091838597e-13	-1.61158780976952	0.096	0.362	8.87876189885265e-09
Capns1	6.57531422582627e-13	-0.611135448349146	0.226	0.577	9.22056313887618e-09
Eif3k	6.8247096965155e-13	-1.08153270455041	0.106	0.39	9.57029040742369e-09
Fos	7.25724103504683e-13	-2.3636269852309	0.087	0.332	1.01768291034462e-08
Rplp0	9.23561808301264e-13	-0.5486759856357	0.394	0.796	1.29511072378086e-08
Atp6v1g1	9.96581856449941e-13	-0.73950309265537	0.197	0.536	1.39750673729975e-08
Atp5d	1.12091282757894e-12	-1.32661390253699	0.125	0.412	1.57185605811394e-08
Ndufa11	1.36239555306618e-12	-1.30583809776742	0.096	0.364	1.91048728406471e-08
Ubc	1.87045775260596e-12	-0.637456953980593	0.471	0.828	2.62294290647934e-08
Ndufs6	1.90109630356404e-12	-1.77431066690666	0.077	0.329	2.66590734648785e-08
Etfb	2.10441669629754e-12	-2.54753504141571	0.038	0.267	2.95102353321804e-08
Mpc1	2.22227635327175e-12	-2.62010215875696	0.038	0.264	3.11629813019298e-08
Atp5j	2.94293225141705e-12	-0.886425934047683	0.279	0.654	4.12687389616213e-08
Atp5j2	3.27775072928586e-12	-0.763107203649557	0.231	0.579	4.59638984767757e-08
Tbca	3.32210115605179e-12	-1.01090590864035	0.096	0.363	4.65858245113143e-08
Ndufa12	3.56448997346155e-12	-1.52369962869984	0.091	0.349	4.99848428978513e-08
Ier2	3.57119840447576e-12	-1.68533780009517	0.125	0.389	5.00789152259636e-08
Ndufa5	7.90486671840766e-12	-1.25280365280003	0.115	0.383	1.10849945992231e-07
Tubb5	8.0836571383913e-12	-0.771468130488366	0.183	0.492	1.13357124051661e-07
Anxa2	1.25772541534079e-11	-0.50143700716409	0.264	0.615	1.76370834993239e-07
mt-Cytb	1.46567470021625e-11	1.20788275648516	0.736	0.802	2.05531563211324e-07
Sptssa	1.54662313322752e-11	-0.759083131229842	0.159	0.455	2.16882961972495e-07
mt-Co3	1.80893339536765e-11	1.09874400169439	0.837	0.926	2.53666730032405e-07
Atp1a1	1.94153811396522e-11	-0.886429449855408	0.163	0.463	2.72261889721343e-07
Ndufb6	1.95631524377513e-11	-1.84711501470727	0.043	0.258	2.74334086634587e-07
Marcksl1	1.97538220006226e-11	-0.993683075407578	0.091	0.342	2.7700784591473e-07
Sdcbp	2.07981239665332e-11	-0.620585316968961	0.154	0.451	2.91652092382694e-07
Clic4	2.13537858956323e-11	-0.603372756306242	0.139	0.435	2.99444139614451e-07
Ndufb2	2.25794308185343e-11	-1.90622648966403	0.053	0.274	3.16631358368306e-07
Uqcrq	2.52351928407149e-11	-1.05504780738532	0.139	0.412	3.53873109205344e-07
Rpl3	2.64695039245888e-11	-0.53219708761021	0.471	0.853	3.71181853534509e-07
Vasp	2.72998359874395e-11	-1.33375596462998	0.048	0.271	3.82825600051865e-07
Usmg5	2.73040645902476e-11	-0.909910471978516	0.159	0.456	3.82884897749042e-07
Ndufa3	2.84444277027503e-11	-0.987753365282484	0.178	0.478	3.98876209675667e-07
Ywhae	2.93595039792983e-11	-0.543610265140847	0.269	0.625	4.117083243017e-07
Mif	3.39443371800426e-11	-1.38098174893135	0.096	0.341	4.76001440275737e-07
H2afz	3.75255071157895e-11	-0.669068337535091	0.178	0.475	5.26220186284716e-07
Slc25a4	4.96607057832452e-11	-0.712025416309521	0.178	0.482	6.96392077198447e-07
Nop10	5.10166933039732e-11	-0.899439285711968	0.135	0.407	7.15407090201616e-07
2700060E02Rik	5.15861319651178e-11	-1.43154399487623	0.067	0.298	7.23392328546847e-07
Pomp	5.36242467600842e-11	-0.464309323186366	0.197	0.523	7.51972812316661e-07
Rhoa	5.98057561488593e-11	-0.44404204634879	0.288	0.651	8.38656118475454e-07
Rps24	6.14111139887406e-11	-0.537504228798974	0.341	0.71	8.61168051464109e-07
Ndufb5	6.74945847049857e-11	-1.91307970180809	0.062	0.279	9.46476561318014e-07
Oaz1	6.78583844234444e-11	-0.540168137007991	0.385	0.761	9.5157812476996e-07
Romo1	7.38309716429828e-11	-1.22725550368544	0.082	0.316	1.03533171534955e-06
Smagp	7.88885181001339e-11	-1.11120209555663	0.077	0.312	1.10625368931818e-06
Ndrg1	8.72661300942788e-11	-2.0698196282565	0.043	0.251	1.22373294231207e-06
Rps13	8.81846013896115e-11	-0.578156144825865	0.317	0.696	1.23661266528652e-06
Ssr2	9.05348475156457e-11	-1.20044707793963	0.058	0.281	1.2695701667119e-06
Puf60	1.10982149779699e-10	-0.985696485149605	0.077	0.305	1.55630268636072e-06
Rab11b	1.13427579030865e-10	-1.02723508308869	0.077	0.314	1.59059494074981e-06
S100a11	1.14265292630932e-10	-0.56222703965618	0.221	0.539	1.60234219856356e-06
Eif5a	1.26425254033004e-10	-0.514749404381939	0.24	0.578	1.77286133730482e-06
Rps10	1.35747090831602e-10	-0.71097612914451	0.202	0.506	1.90358145473155e-06
Ppp1ca	1.36534525724492e-10	-0.521551158821911	0.236	0.574	1.91462365423455e-06
Sat1	1.44206340366593e-10	-0.624272602696782	0.159	0.434	2.02220551096074e-06
Bsg	1.55887621107243e-10	-0.515656906361261	0.269	0.617	2.18601211078687e-06
Cav2	1.69693344260597e-10	-0.503111316430596	0.231	0.553	2.37960976656635e-06
Cdkn1a	1.85479947504699e-10	-1.22046082624927	0.087	0.313	2.6009853038584e-06
Ndufb9	2.01200004440175e-10	-1.0012591196259	0.12	0.371	2.82142766226457e-06
Eno1	2.33274317702327e-10	-0.89096357966883	0.135	0.393	3.27120575713974e-06
Ap2m1	2.64217567384486e-10	-0.473722973994632	0.154	0.44	3.70512294743264e-06
Eif3f	2.69301922360194e-10	-0.405899273851398	0.212	0.535	3.77642085725701e-06
Naca	3.30490024369808e-10	-0.449395463901557	0.264	0.615	4.63446161173782e-06
Hint1	3.45112072674125e-10	-0.609890090968134	0.216	0.533	4.83950659510925e-06
Shisa5	3.71031806628481e-10	-0.437374374067745	0.26	0.613	5.20297902435119e-06
Mapk3	3.75054400836107e-10	-0.704792754537557	0.149	0.414	5.25938786292472e-06
Atp5h	3.84199308108253e-10	-0.796003779356235	0.26	0.58	5.38762689760202e-06
Sumo3	3.90318391408414e-10	-0.62613118144839	0.091	0.324	5.47343480272019e-06
Ndufa4	4.82802819452165e-10	-0.580414898555751	0.385	0.742	6.77034393717771e-06
Ndufa6	5.48017236148737e-10	-0.844250540300732	0.178	0.453	7.68484570251374e-06
Pdia5	6.03922826880953e-10	-0.693327612354457	0.115	0.358	8.4688098013516e-06
Aldoa	6.38505023680477e-10	-0.680312490295139	0.365	0.709	8.95375594707134e-06
Sh3bgrl3	6.63519105989912e-10	-0.582397806715577	0.236	0.54	9.30452842329653e-06
Sdha	7.71164228037016e-10	-0.908453036031809	0.106	0.339	1.08140359697631e-05
Plac8	7.87465681199616e-10	-1.196874766817	0.072	0.285	1.10426312474622e-05
Rps5	8.25632628055665e-10	-0.428128248388485	0.524	0.882	1.15778463432246e-05
Capzb	8.2573162535959e-10	-0.543570132886335	0.139	0.403	1.15792345824175e-05
Tpm4	8.64047275592656e-10	-0.525882107683889	0.216	0.514	1.21165349456358e-05
Minos1	9.47976879700514e-10	-1.05370735588957	0.13	0.373	1.32934797840403e-05
Hnrnpk	1.51116308723377e-09	-0.377279838687548	0.351	0.734	2.11910399722791e-05
Ehd3	1.77730625936014e-09	-0.598672243174851	0.135	0.381	2.49231656750072e-05
Txn1	1.83714327027334e-09	-0.487252398373174	0.288	0.629	2.57622600790431e-05
Prdx2	1.8824479277205e-09	-1.06783342597211	0.111	0.341	2.63975672904246e-05
Cct7	1.88654991843589e-09	-0.64944555892741	0.101	0.331	2.64550895062265e-05
Tprgl	1.90573541912923e-09	-0.390901670898519	0.221	0.524	2.67241277824492e-05
Arpc4	1.93904901353567e-09	-0.716413181150003	0.106	0.343	2.71912843168107e-05
Rps2	1.96760052092465e-09	-0.506217759835125	0.399	0.767	2.75916621049263e-05
Rps7	2.10169316000776e-09	-0.55392124824471	0.375	0.726	2.94720431827889e-05
Mdh2	2.24937101097099e-09	-0.81623981988473	0.168	0.426	3.15429296868461e-05
S100a1	2.29709879952954e-09	-0.741260142100599	0.163	0.419	3.22122164658027e-05
Dnaja1	2.48368887190665e-09	-0.401790167817636	0.298	0.635	3.48287690507469e-05
Slc29a1	2.65635544289401e-09	-0.611464700767677	0.106	0.335	3.72500723757028e-05
Mrps21	2.8368288012218e-09	-1.30436145388785	0.077	0.279	3.97808502795334e-05
Sec61b	2.89323283285997e-09	-0.68415539120579	0.091	0.313	4.05718040151954e-05
Rps12	2.94305749132198e-09	-0.514975730467561	0.168	0.438	4.12704952008081e-05
Eif4h	3.01628135139486e-09	-0.990117233641305	0.101	0.319	4.22973133906101e-05
Taldo1	3.14193336133049e-09	-0.447817416189593	0.13	0.371	4.40593315259375e-05
Cope	3.43723505682047e-09	-0.250415665709793	0.139	0.397	4.82003472017935e-05
Psmc3	3.736361187883e-09	-0.628413530833629	0.115	0.352	5.23949929376833e-05
Rpl36al	3.98771640974473e-09	-0.822694890489225	0.125	0.362	5.59197472138504e-05
Rpl39	4.1769194095164e-09	-0.382899073013385	0.317	0.677	5.85729408796484e-05
Cldn15	4.31326269404e-09	-0.755061199175114	0.125	0.358	6.04848827585229e-05
F11r	4.36841467685694e-09	-0.291178681674856	0.212	0.511	6.12582790135649e-05
Cox6a1	4.53461623541335e-09	-0.594644905666078	0.37	0.717	6.35889234692014e-05
Pebp1	4.59080021916191e-09	-0.564588554514245	0.135	0.379	6.43767914733075e-05
Atp6v1f	4.76142863180659e-09	-0.655329481732533	0.154	0.406	6.67695137038238e-05
Chmp2a	5.01816807445354e-09	-0.583255994667889	0.178	0.449	7.0369770908062e-05
Psma2	5.1068021613115e-09	-0.474777502006961	0.154	0.417	7.16126867080712e-05
Sdpr	5.27520605692654e-09	-0.838539562164022	0.13	0.356	7.39742145362808e-05
Ndufb4	5.3851898841531e-09	-0.653335982193022	0.168	0.431	7.55165177454789e-05
Vps29	6.18717702246103e-09	-0.837141217614971	0.111	0.339	8.6762783385971e-05
Cnn3	6.44813470209412e-09	-0.356288766376716	0.221	0.511	9.04221929274659e-05
Lamtor2	6.73277753557323e-09	-1.25612126343664	0.062	0.256	9.44137393813434e-05
Ndufs5	6.83160858280104e-09	-0.75499772896199	0.149	0.399	9.57996471566189e-05
Ywhaq	6.93925765036492e-09	-0.495019814911988	0.279	0.601	9.73092100310673e-05
Atp5g2	7.13392060451002e-09	-0.884297651181153	0.135	0.371	0.000100038968637044
Actr3	7.30429691973556e-09	-1.15814575647486	0.062	0.251	0.000102428155705452
Ndufb3	7.60551038752658e-09	-1.2628115862618	0.077	0.274	0.000106652072164285
Yipf4	7.81918290186159e-09	-0.588444742232796	0.125	0.36	0.000109648401832805
Gnb2	7.82374475747696e-09	-0.290221709322615	0.317	0.683	0.000109712372734099
Eif3h	7.82585632372734e-09	-0.576834423058303	0.135	0.376	0.000109741983227628
Cox7c	8.49823509160598e-09	-0.609401779019044	0.308	0.636	0.000119170750689591
Fkbp1a	9.24262953857030e-09	-0.455994343951015	0.423	0.762	0.000129609394019371
Capza2	9.63090879903699e-09	-0.290738872360188	0.183	0.46	0.000135054234088896
Hspa5	1.02192706231083e-08	-0.336964960967923	0.255	0.572	0.000143304831947847
Rpl23a-ps3	1.06511827787906e-08	-0.563878861737653	0.135	0.369	0.000149361536106981
Mbnl2	1.10085287657201e-08	-0.344303755661512	0.101	0.318	0.000154372598881692
Rpl27	1.17334272430199e-08	-0.310071017356021	0.269	0.587	0.000164537850228868
Psma6	1.377970768138e-08	-0.850164659722681	0.096	0.303	0.000193232840815992
Ednrb	1.38944682468326e-08	-0.475267903225077	0.207	0.478	0.000194842128225334
2410015M20Rik	1.44651915257556e-08	-1.18077647695281	0.077	0.27	0.000202845380765671
Calm3	1.484343025599e-08	-0.990641367870289	0.077	0.273	0.000208149422479748
Chst2	1.5495639213605e-08	-1.15210323697479	0.077	0.27	0.000217295348692382
Rnf187	1.55094127977365e-08	-0.553299338317654	0.111	0.329	0.000217488495662658
Lamtor5	1.64148117774872e-08	-0.613847267762458	0.106	0.318	0.000230184905555703
Hspa8	1.72216578629442e-08	-0.465088357087292	0.659	0.925	0.000241499308212067
Calm2	1.81076571997751e-08	-0.352027501545309	0.418	0.777	0.000253923676912447
Clta	1.83240040851458e-08	-0.494338654457776	0.159	0.403	0.000256957509286
Rpl12	1.85523300193988e-08	-0.745910801466247	0.115	0.334	0.000260159323862029
Tpst2	1.94204431190422e-08	-0.324918108027783	0.159	0.407	0.000272332873858329
Dstn	1.9692817344087e-08	-0.549094888574036	0.173	0.427	0.000276152377616133
Hyal2	2.13040157917253e-08	-0.833465980967727	0.091	0.292	0.000298746213447365
Prdx1	2.25980615346932e-08	-0.468470727972617	0.495	0.856	0.000316892616901003
Klf4	2.27196514803279e-08	-0.912810366057891	0.091	0.282	0.000318597672708639
Tspo	2.35613106947414e-08	-0.36564466715009	0.269	0.576	0.000330400259872359
Smco4	2.49249747511875e-08	-0.590791136001666	0.135	0.367	0.000349522920935902
Eif4a1	2.51359060450368e-08	-0.450857714965612	0.288	0.604	0.000352480810469551
Ndufa2	2.57868693295851e-08	-0.621881759915526	0.192	0.451	0.000361609268608772
Tsc22d1	2.73036706995585e-08	-0.542293745836745	0.308	0.607	0.000382879374219909
Ran	2.76022645674463e-08	-0.222758763924271	0.159	0.412	0.0003870665560293
Hspa9	2.92558076848169e-08	-1.21556947522785	0.077	0.263	0.000410254191164188
mt-Co2	2.94319767126273e-08	0.970642979437283	0.712	0.848	0.000412724609441172
Ndufs3	2.94901668143641e-08	-0.947839786283391	0.072	0.259	0.000413540609237828
Mat2b	2.98874310269659e-08	-0.896241971926344	0.087	0.282	0.000419111445291143
Srrm2	2.98916581614278e-08	-0.210037625453233	0.192	0.464	0.000419170722397702
Clptm1	3.02006610378722e-08	-0.655968163322033	0.072	0.258	0.000423503869734081
Eef1g	3.19977825545653e-08	-0.511706238334735	0.236	0.517	0.000448704904762669
Rpl8	3.60092623848227e-08	-0.373777405590695	0.413	0.78	0.000504957886422369
Psmb8	3.86585244390621e-08	-0.35529726264001	0.284	0.588	0.000542108488208968
Ndufc2	4.32215110052909e-08	-0.497185859316385	0.207	0.472	0.000606095248827194
Rps20	4.56029160933284e-08	-0.413174698931618	0.269	0.575	0.000639489692376744
Arl6ip5	4.78854813817954e-08	-0.336597730660187	0.168	0.423	0.000671498105416917
Rpl7a	4.90452957490192e-08	-0.360123838837445	0.226	0.516	0.000687762182288496
Pgrmc1	5.00767491294105e-08	-0.501505940092721	0.125	0.345	0.000702226253041723
Cltb	5.0658803736936e-08	-0.542664995708287	0.087	0.278	0.000710388404803054
Eif6	5.07680197351416e-08	-0.79874932521991	0.087	0.279	0.000711919940745891
Tax1bp3	5.09486524532806e-08	-0.37145593454693	0.125	0.344	0.000714452953352354
Fscn1	5.48456968114467e-08	-0.86863409846181	0.091	0.286	0.000769101206386917
Tnfrsf1a	5.55200648287134e-08	-0.409534622757986	0.13	0.352	0.000778557869093047
Nfkbia	5.68988554235512e-08	-0.399295050635181	0.245	0.528	0.000797892649604458
Sbds	5.79514848124282e-08	-0.597086575302417	0.106	0.31	0.000812653671524681
Psap	5.9320586636154e-08	-0.33095214157089	0.38	0.742	0.000831852586398788
Ccnd2	6.18248328928917e-08	-0.366768626264468	0.168	0.406	0.00086696963165702
Ubald2	6.29575971415598e-08	-0.427578985197019	0.096	0.299	0.000882854384716093
Rhoc	6.37090381596538e-08	-0.556387480195216	0.192	0.441	0.000893391842112825
Rheb	6.53852507490529e-08	-0.250912922993261	0.212	0.484	0.000916897371253969
Tpm3	6.56815772678471e-08	-0.271935122887546	0.25	0.548	0.00092105275802702
Smim10l1	6.84473593581404e-08	-0.618659537254266	0.087	0.281	0.000959837320279203
Smim14	7.119861660583e-08	-0.421635958130098	0.125	0.346	0.000998418200663554
Rps27a	7.13311911752211e-08	-0.402064739170585	0.442	0.803	0.00100027729385013
Edf1	7.28853618977958e-08	-0.304828248894807	0.231	0.521	0.00102207142989279
Aamp	7.40740715596694e-08	-0.683089157515343	0.082	0.27	0.00103874070548124
Cfl1	7.69062443787303e-08	-0.286344883744996	0.385	0.726	0.00107845626492294
Vcp	7.97313812802999e-08	-0.207802191260303	0.159	0.404	0.00111807315969364
Ech1	8.34949057567755e-08	-0.70819492272381	0.149	0.375	0.00117084906342726
Cct4	8.59675164984623e-08	-0.762981127051299	0.096	0.289	0.00120552248385794
Lamp1	8.73239632611767e-08	-0.336412135411889	0.37	0.726	0.00122454393681148
Ctsz	8.77660611719868e-08	-0.378016729229158	0.111	0.317	0.00123074347581477
Rpl4	9.17370101892854e-08	-0.411177477518686	0.38	0.727	0.00128642809388435
Rab11a	9.39097414912106e-08	-0.370381181101972	0.197	0.452	0.00131689630493125
Rpl22l1	9.41838733725096e-08	-0.457065367615892	0.202	0.46	0.0013207404563027
Lrpap1	9.78965901555302e-08	-0.552429206296986	0.091	0.287	0.001372803883751
Cd38	9.80731377643477e-08	-0.434017312624735	0.192	0.445	0.00137527961086945
D8Ertd738e	9.91646899206235e-08	-0.31282909950451	0.226	0.507	0.0013905864467569
Dnajb6	1.01490746975876e-07	-0.431385290187509	0.115	0.325	0.00142320474484271
Gm8730	1.03413768086527e-07	-0.905660655314948	0.087	0.272	0.00145017126987737
Ndufa7	1.08787807500806e-07	-0.43758915151187	0.231	0.501	0.0015255314245838
Btf3	1.09931261249336e-07	-0.330777485389543	0.279	0.598	0.00154156607649944
Mrfap1	1.10178578804672e-07	-0.407606766175609	0.202	0.459	0.00154503421057791
Rpl29	1.10705735708672e-07	-0.210730015159201	0.284	0.604	0.00155242653184271
F2r	1.15738357457069e-07	-0.420300786063451	0.24	0.505	0.00162299898662047
Pgam1	1.17448135304639e-07	-0.59014137327265	0.077	0.258	0.00164697520137695
Mrps33	1.21855734377884e-07	-0.516683174530366	0.115	0.321	0.00170878296318107
Pdia3	1.2277193972092e-07	-0.284099430852532	0.288	0.605	0.00172163091070646
Spcs1	1.23070467339111e-07	-0.337485280516852	0.173	0.418	0.00172581716349635
Tm9sf3	1.25967513359276e-07	-0.437325353286362	0.111	0.317	0.00176644243983713
Pea15a	1.28833581114824e-07	-0.249419811407137	0.149	0.384	0.00180663330797317
Ube2n	1.2974948618163e-07	-0.309226073759241	0.091	0.279	0.001819477044725
Tmem59	1.34954677227696e-07	-0.36147487706291	0.423	0.781	0.00189246943876397
Arpc1b	1.35922862048375e-07	-0.219242462089689	0.255	0.548	0.00190604629450436
Manf	1.42365655123336e-07	-0.911247557175914	0.077	0.25	0.00199639358179454
Rbx1	1.4342829733753e-07	-0.328608121484737	0.226	0.498	0.00201129501356419
Tonsl	1.44242149975376e-07	-0.258731980175058	0.135	0.354	0.0020227076691047
Raly	1.4560305425734e-07	-0.432566576571257	0.135	0.352	0.00204179162985068
Aplp2	1.46502148652989e-07	-0.331437932618883	0.375	0.726	0.00205439963056087
Mdh1	1.50970778136735e-07	-1.70827560710954	0.082	0.253	0.00211706322181144
Pttg1ip	1.52620750645353e-07	-0.4309655571083	0.163	0.396	0.00214020078629978
Triobp	1.53333467180404e-07	-0.669814365024343	0.077	0.253	0.0021501952102708
Degs1	1.56251634416761e-07	-0.453805903695165	0.12	0.326	0.00219111666942624
Hexa	1.62473251767495e-07	-0.321692293075169	0.115	0.321	0.00227836240953558
BC031181	1.62643409156752e-07	-0.680546592683768	0.096	0.284	0.00228074852660513
Ly6e	1.67057720078076e-07	0.375951661903001	0.899	0.939	0.00234265040865486
Plat	1.73452665445959e-07	-0.755007985632586	0.163	0.384	0.00243232672754868
Zfp706	1.75493599138831e-07	-0.488947193162978	0.144	0.36	0.00246094674072383
Slc3a2	1.76847506696448e-07	-0.345971374823418	0.178	0.418	0.00247993258640429
Igfbp5	1.78694592033828e-07	0.83190265865421	0.736	0.691	0.00250583426409037
Pcbp1	1.80366549657863e-07	-0.123014097606095	0.154	0.385	0.00252928012585221
Slc25a3	1.8076886681292e-07	-0.635962777624608	0.183	0.422	0.00253492181931758
S100a10	1.81367494607921e-07	-0.330694628657296	0.394	0.707	0.00254331637688687
Tmem176b	1.83920388838839e-07	-0.20029237278617	0.226	0.505	0.00257911561268704
Rpl6l	1.88126488399753e-07	-0.762313887186766	0.096	0.282	0.00263809774682973
Arf4	2.04444359672648e-07	-0.231258409043351	0.163	0.4	0.00286692325568954
Irf2bpl	2.08852786551188e-07	-0.836526301908053	0.077	0.25	0.00292874262580731
Lman2	2.23780408803453e-07	-0.435084517240404	0.077	0.254	0.00313807267265082
Gm11808	2.24314165631131e-07	-0.542203074709778	0.115	0.316	0.00314555754464536
Pttg1	2.30165171394926e-07	-0.23239040807868	0.144	0.362	0.00322760619847104
Ube2d3	2.39750419348596e-07	-0.23832370687627	0.279	0.58	0.00336202013052536
Brk1	2.43904314261928e-07	-0.30777347831475	0.115	0.315	0.00342027019889502
Psmc1	2.49580918214513e-07	-0.72019973602413	0.087	0.267	0.00349987321612211
Ndufs2	2.57036833356305e-07	-0.910825401325685	0.091	0.272	0.00360442751415546
2015-09-01	2.60980533937521e-07	-0.260150658134504	0.346	0.678	0.00365973002740586
Sh3bp5	2.7083101914175e-07	-0.256749389999394	0.163	0.393	0.00379786338142476
Rbm42	2.73154792766666e-07	-0.608494720962372	0.091	0.274	0.00383044965896695
C1d	2.79089764844383e-07	-0.593996184638711	0.091	0.276	0.00391367577241278
Rnaset2b	2.83970696536887e-07	-0.399758685754931	0.125	0.331	0.00398212107753677
Rnf7	2.94899761444847e-07	-0.325401949520168	0.139	0.352	0.00413537935474109
Ranbp1	2.95416520589477e-07	-0.146766918997096	0.154	0.38	0.00414262586822624
Xbp1	2.98097243886125e-07	-0.783419971532701	0.087	0.264	0.00418021765101513
Bnip3l	3.10646134155466e-07	-0.197074343291776	0.188	0.44	0.0043561907392621
Eef1b2	3.13250224666248e-07	-0.766915628579932	0.087	0.261	0.00439270790049479
Shfm1	3.19728405474918e-07	-0.205560188689951	0.284	0.595	0.00448355142997478
H3f3b	3.21926249703026e-07	-0.376230146014081	0.553	0.878	0.00451437179958554
Gas6	3.27354943288025e-07	-0.394787476831053	0.356	0.647	0.00459049836972798
Metap2	3.33516108822006e-07	-0.360508506232282	0.106	0.296	0.004676896394011
Bnip2	3.51194127211641e-07	-0.233077155192348	0.115	0.313	0.00492479524588884
Ppia	3.5729299160344e-07	-0.262654330580366	0.841	0.974	0.00501031962125504
Hdac1	3.64770426548549e-07	-0.796804119390264	0.082	0.253	0.00511517569149031
Ywhah	3.74396635453808e-07	-0.260576332815692	0.197	0.442	0.00525016401896875
Snrpg	3.8308511985556e-07	-0.164670716514007	0.168	0.403	0.00537200263573452
Rps16	3.94329552449324e-07	-0.426664087831804	0.519	0.84	0.00552968331399687
Anxa5	3.97321690174416e-07	-0.284884039937714	0.298	0.606	0.00557164206131584
Sumo1	4.06584064056407e-07	-0.35583158868809	0.163	0.392	0.005701528330263
Cmtm3	4.09811006264976e-07	-0.627266439261193	0.087	0.263	0.00574677974085376
Ndufa8	4.34361139533679e-07	-0.525478321274018	0.178	0.401	0.00609104625968078
Atp6v1e1	4.34834296027084e-07	-0.692067311903553	0.115	0.304	0.00609768133318779
Gng11	4.41618444502172e-07	-0.441857692885095	0.5	0.789	0.00619281544725396
Cyp4b1	4.50693371505751e-07	-0.360982167814259	0.178	0.407	0.00632007314862515
Pabpc1	4.54751535576714e-07	-0.382797638259724	0.149	0.365	0.00637698078339227
Rpl9	4.57750038868625e-07	-0.3808055904581	0.519	0.851	0.00641902879505473
Polr2m	4.7192962511858e-07	-0.288945306788818	0.091	0.267	0.00661786913303785
Rplp1	4.78902846096666e-07	-0.369408006411934	0.404	0.746	0.00671565461081355
Psmd11	4.79765474084117e-07	-0.230653855386262	0.087	0.261	0.00672775124308158
Rpl18	4.88116292662369e-07	-0.31830391018356	0.365	0.703	0.0068448547720044
Tomm7	4.98348358852311e-07	-0.294143595645733	0.202	0.449	0.00698833903618595
Ndufv2	5.06717451147047e-07	-0.972107421472414	0.106	0.288	0.00710569881743503
Cdc37	5.64443930219848e-07	-0.311031897686409	0.139	0.349	0.00791519723347293
Adgrl4	5.88504631027671e-07	-0.341603141099928	0.413	0.726	0.00825260044090102
Cyp20a1	5.92844306739012e-07	-0.366022095904109	0.154	0.366	0.00831345571340117
Hsp90aa1	6.33696725197241e-07	-0.29908377596439	0.135	0.338	0.00888632917744092
Ptgs1	6.41721491482559e-07	-0.525538956992174	0.082	0.254	0.00899886047505992
Csnk1a1	6.70941301501819e-07	-0.209365875687576	0.168	0.394	0.00940860987096001
Rps11	6.71992777664205e-07	-0.311910981675195	0.462	0.804	0.00942335472118514
Rps9	7.04676594668367e-07	-0.363202832749125	0.471	0.815	0.00988167988703451
Rab5c	7.10639537377773e-07	-0.304627030317186	0.12	0.312	0.0099652982326485
Eif4g2	7.11881785015607e-07	-0.198499676702215	0.26	0.551	0.00998271827127385
Grcc10	7.35570737396402e-07	-0.289759754106695	0.096	0.276	0.0103149084505098
Myeov2	7.41281093001268e-07	-0.710608986927216	0.096	0.273	0.0103949847671568
Tceb1	7.5101360065218e-07	-0.311956536822052	0.096	0.276	0.0105314637219455
Rpl30	7.62030766643914e-07	-0.107522814178694	0.216	0.472	0.0106859574406476
Rps25	7.74417476857537e-07	-0.340262516402027	0.37	0.703	0.0108596562779732
Psmb6	8.50353971069605e-07	-0.230581932066703	0.192	0.436	0.0119245137363091
Gna11	8.62952855622263e-07	-0.281562107413541	0.106	0.288	0.012101187894391
Coa3	8.68675031841704e-07	-0.372858972925386	0.106	0.286	0.0121814299715162
Fis1	8.79342852565627e-07	-0.562957834217255	0.115	0.307	0.0123310248215278
Smdt1	8.84287765569765e-07	-0.450230505743381	0.188	0.417	0.0124003673365848
Rplp2	9.0715908811313e-07	-0.327583605670242	0.404	0.748	0.0127210918926104
Cox17	9.30478084933142e-07	-0.41689840112157	0.183	0.412	0.0130480941850175
Ostf1	9.4847304260151e-07	-0.181438368247707	0.25	0.524	0.013300437476401
Ociad1	9.6445019794049e-07	-0.325605038006679	0.125	0.319	0.0135244851257195
Snx3	9.92132514824302e-07	-0.143206307078226	0.236	0.499	0.0139126742553812
Tmsb10	9.94197065278788e-07	-0.395727914470065	0.375	0.658	0.0139416254464044
Psma5	9.95967436410743e-07	-0.391814893274698	0.106	0.285	0.0139664513607878
Tpt1	1.02659456036274e-06	-0.259568316659955	0.433	0.778	0.0143959355199668
Rab7	1.05028705565082e-06	-0.257216914589032	0.192	0.435	0.0147281753813915
Gpi1	1.05495186001527e-06	-0.158818098106138	0.135	0.337	0.0147935899329941
Ctnna1	1.05883870529421e-06	-0.160157849789532	0.173	0.405	0.0148480951643407
Rap1b	1.06936573022548e-06	-0.201990815542701	0.245	0.512	0.0149957156349519
Id2	1.07940247535077e-06	-0.322614334142845	0.163	0.374	0.0151364609118439
Tagln2	1.09021238608879e-06	-0.235287033779513	0.221	0.475	0.0152880482901231
Tmem88	1.09901462512793e-06	-0.112219900045345	0.197	0.442	0.015411482088169
Mrps14	1.15381334017137e-06	-0.344033115321437	0.101	0.282	0.0161799244692232
Psma3	1.19165312733422e-06	-0.230450220027838	0.216	0.466	0.0167105518046077
Ldha	1.1929745774726e-06	-0.36931960725963	0.361	0.66	0.0167290824998983
Ehd4	1.23631401311157e-06	-0.348075548356877	0.423	0.739	0.0173368314058635
Sec61g	1.24383164913843e-06	-0.304188077877497	0.231	0.493	0.0174422512158682
Prkar1a	1.24869091725663e-06	-0.249962424094587	0.284	0.576	0.0175103927326898
H3f3a	1.38801082261016e-06	-0.34286592916243	0.365	0.673	0.0194640757654622
Rpl36a	1.39977314926655e-06	-0.310689056702404	0.337	0.645	0.0196290188721648
Cdc42	1.40376687423091e-06	-0.256892752600705	0.337	0.648	0.0196850228773401
Erh	1.41793059876404e-06	-0.283290907434522	0.144	0.351	0.0198836407864682
Ndufs8	1.43155502035373e-06	-0.608970506389628	0.106	0.284	0.0200746960504203
Psma1	1.44457667924241e-06	-0.188502487613516	0.163	0.385	0.0202572987730163
Rnaset2a	1.47982960295181e-06	-0.201723339139623	0.163	0.377	0.0207516505221932
Tmbim6	1.48433528367155e-06	-0.325060388713892	0.409	0.763	0.0208148336829262
Gstm1	1.51341326256348e-06	-0.576209420039497	0.115	0.293	0.0212225941809277
Rps3a1	1.51357448457544e-06	-0.288237117216223	0.375	0.703	0.0212248549972014
Ddx39b	1.55244683269012e-06	-0.367936194027084	0.106	0.285	0.0217699619348136
Rpl22	1.55731061498583e-06	-0.339997789009394	0.207	0.441	0.0218381667539464
Psmd8	1.55811551796162e-06	-0.621385586549591	0.106	0.279	0.0218494539083758
Tmbim4	1.58727592015515e-06	-0.388015542652787	0.13	0.326	0.0222583702283357
Aes	1.59274753484137e-06	-0.409666769707109	0.096	0.267	0.0223350986810806
Arpc2	1.68732866684351e-06	-0.261221840723425	0.317	0.623	0.0236614098951465
Tmed10	1.73238814432595e-06	-0.26380413094916	0.226	0.473	0.0242932789478828
Irx3	1.7645130368823e-06	-0.12421854774467	0.188	0.413	0.0247437663162005
Dnajc3	1.77241321493605e-06	-0.211492012095335	0.096	0.269	0.0248545505130482
Tmed9	1.85116780461894e-06	-0.123258652812175	0.197	0.431	0.0259589261241714
Psmc2	1.86696710496581e-06	-0.53360526328849	0.091	0.261	0.0261804797129355
Ndufb11	1.87938602225584e-06	-0.430545466534757	0.183	0.402	0.0263546301900936
Plk2	1.92349513868142e-06	-0.348899636513328	0.149	0.341	0.0269731723297295
Atp6ap2	1.92891627343147e-06	-0.369403574796423	0.125	0.313	0.0270491929023295
Hprt	1.95098174965821e-06	-0.287756038200634	0.106	0.285	0.0273586170754571
Dynll1	1.95258418626375e-06	-0.365080609648702	0.418	0.735	0.0273810880439766
Vapa	2.0357372490159e-06	-0.211611586281574	0.154	0.358	0.02854714344295
Tma7	2.21280330177388e-06	-0.356726264901929	0.154	0.355	0.0310301407007751
Uba52	2.29896171960578e-06	-0.114852492949773	0.178	0.403	0.0322383401940319
G3bp1	2.31194828907618e-06	-0.275070561562182	0.139	0.333	0.0324204508577152
Mlf2	2.33327662705281e-06	-0.340554095409374	0.106	0.279	0.0327195381411615
Tsen34	2.36096887873392e-06	-0.299878723830784	0.101	0.277	0.0331078665864858
Bcam	2.39590185331548e-06	-0.116688940988749	0.149	0.344	0.033597731689043
Map7d1	2.46486061111064e-06	-0.328681186864742	0.096	0.264	0.0345647403496045
Bax	2.56054030032579e-06	-0.217291724518682	0.139	0.337	0.0359064566314685
Pmp22	2.62103549685161e-06	-0.306232140730913	0.154	0.352	0.0367547807723501
Gabarapl2	2.75352262518332e-06	-0.135856924312084	0.231	0.489	0.0386126477729457
Fkbp3	2.78379413106908e-06	-0.646057995414076	0.096	0.257	0.0390371450999818
Rer1	2.78963711999457e-06	-0.358872980893463	0.125	0.306	0.0391190813336838
Rpl31	2.80930620125782e-06	-0.304635330242065	0.337	0.642	0.0393949008602385
Fas	2.94624310091912e-06	-0.213893700572224	0.139	0.334	0.0413151670041888
Cyc1	2.9939558928721e-06	-0.553270262305067	0.111	0.286	0.0419842434857454
Sncg	3.09756578255996e-06	-0.397294497750739	0.106	0.277	0.0434371649688383
Rpn2	3.11545493714594e-06	-0.207876030774075	0.202	0.43	0.0436880245835975
Pitpna	3.12787330970613e-06	-0.174272705074326	0.106	0.283	0.0438621674220091
Rps15a	3.14259680937889e-06	-0.246633273222423	0.428	0.767	0.0440686350579202
Polr2k	3.17131010151801e-06	-0.498596318799019	0.096	0.263	0.0444712815535871
Leprot	3.1895943592831e-06	-0.184194744412144	0.183	0.398	0.0447276817002269
Atp6v0e	3.24614371128345e-06	-0.10616363795236	0.221	0.473	0.0455206732633278
Pcbp2	3.36129600007911e-06	-0.203658898415512	0.197	0.426	0.0471354538091093
Snrnp27	3.36747124962142e-06	-0.265732132153313	0.115	0.294	0.0472220493334412
Morf4l1	3.4156963986497e-06	-0.238092262936048	0.399	0.743	0.0478983105982647
Cox4i1	3.46553318642039e-06	-0.427941309975625	0.466	0.794	0.0485971718731731
S100a6	3.50229519415306e-06	-0.241191010645575	0.236	0.455	0.0491126855076083
Sumo2	3.54333488041446e-06	-0.257345723998569	0.332	0.636	0.049688185028052
Dpysl2	3.59520588946369e-06	-0.263685388658323	0.144	0.337	0.0504155721879494
Dynlrb1	3.69713130710721e-06	-0.130950696881411	0.192	0.425	0.0518448723195644
Spcs2	3.81860337066364e-06	-0.282371379519767	0.212	0.443	0.0535482750668162
Emc10	3.91824050660422e-06	-0.109114099607221	0.111	0.283	0.0549454866241109
Cyba	3.93554303120142e-06	-0.226774139435669	0.212	0.455	0.0551881199265375
Nono	3.97621852857824e-06	-0.557930083056131	0.091	0.25	0.0557585124262527
Bri3	4.02922448447054e-06	-0.337511808988357	0.183	0.397	0.0565018149457303
Ywhab	4.22410930470678e-06	-0.176894915736263	0.159	0.362	0.0592346847799031
Dhrs3	4.33908458234802e-06	-0.110569233994319	0.279	0.549	0.0608469830982663
Camk1	4.39073886045129e-06	-0.249815149948844	0.13	0.314	0.0615713310401084
Rbm7	4.42654995939054e-06	-0.34796293857544	0.096	0.258	0.0620735100805336
Arpc5	4.53005200004152e-06	-0.147719877393737	0.212	0.454	0.0635249191965822
Ssu72	4.59716562644564e-06	-0.549654053771518	0.096	0.255	0.0644660535796472
S100a16	4.83751657218203e-06	-0.166325796857758	0.346	0.66	0.0678364948917087
Sri	5.16271256914105e-06	-0.120117099374179	0.192	0.417	0.072396718357065
Ndufb7	5.32739226047598e-06	-0.51809009398571	0.192	0.401	0.0747060216686546
1810037I17Rik	5.55951335784288e-06	-0.209046203196867	0.226	0.464	0.0779610558170307
Ndufv3	5.60913065899422e-06	-0.426515395748705	0.13	0.309	0.078656839231076
Ftl1	5.69700294622983e-06	-0.400309137600251	0.75	0.945	0.0798890723149809
Timm13	5.71238950482508e-06	-0.52131138757019	0.13	0.307	0.080104838026162
Rps17	7.19915988847293e-06	-0.288048791399639	0.385	0.713	0.100953819116056
U2af1	7.44551843878705e-06	-0.255385838728738	0.101	0.262	0.104408505067111
Ubl5	7.52808882582995e-06	-0.216841358887013	0.212	0.44	0.105566389604613
Nucb1	7.65318562769746e-06	-0.359564162785841	0.115	0.283	0.107320622057201
Fermt2	7.69550208880248e-06	-0.328608389855827	0.135	0.314	0.107914025791277
Cox7a2l	8.12050731326337e-06	-0.348376932085017	0.197	0.412	0.113873874053892
2010111I01Rik	8.25202645091657e-06	-0.170534854466908	0.13	0.312	0.115718166921203
Oaz2	8.31625835811373e-06	-0.241475700772151	0.293	0.545	0.116618890955829
Pfdn5	8.51492495570646e-06	-0.239831592094062	0.303	0.581	0.119404792653872
Rsu1	8.5198092411881e-06	-0.102749005168624	0.149	0.345	0.119473284989181
Bzw1	9.60810743704701e-06	-0.173686848421755	0.135	0.314	0.13473449058971
Bvht	1.04039800780721e-05	-0.280630794869379	0.106	0.267	0.145895012634805
Ddah2	1.04635254765974e-05	-0.19792258069467	0.101	0.261	0.146730017758325
Gdi2	1.06559964267171e-05	-0.115605528716985	0.197	0.412	0.149429037891854
Canx	1.21295639761523e-05	-0.109492055873162	0.154	0.347	0.170092875637583
Eif3g	1.21756236509318e-05	-0.149978440847447	0.149	0.341	0.170738770457017
Ecscr	1.27795952701796e-05	-0.22230784514756	0.212	0.428	0.179208264473728
mt-Co1	1.27979621788205e-05	0.821060091337834	0.822	0.923	0.1794658236336
Ndufs7	1.29672401854836e-05	-0.340723117082058	0.178	0.38	0.181839609121037
Lims2	1.31746403821261e-05	-0.20562431667925	0.284	0.535	0.184747982078554
Tomm20	1.33849762624436e-05	-0.173233406989462	0.173	0.372	0.187697522128247
Cct5	1.34243349813977e-05	-0.306375735223697	0.106	0.266	0.18824944944414
Bub3	1.35529863066364e-05	-0.321817177675068	0.111	0.27	0.190053526977962
Srpr	1.3601063384546e-05	-0.10445495411231	0.101	0.258	0.190727711841488
Hnrnpu	1.48837756289162e-05	-0.133982689896448	0.159	0.35	0.208715185644292
Nedd8	1.50732599681133e-05	-0.152273264179355	0.24	0.481	0.211372324532853
Golga7	1.50981594941481e-05	-0.238868774454935	0.12	0.281	0.211721490586439
Rpl10	1.67697913059652e-05	-0.288976621712191	0.471	0.792	0.23516278348355
Tmed2	1.67932098146591e-05	-0.102539775598089	0.264	0.522	0.235491181230965
Calcrl	1.7400255873552e-05	-0.397243860895985	0.101	0.253	0.24400378811482
Egfl7	1.75520742073261e-05	0.469096281146385	0.784	0.869	0.246132736609335
H2afv	1.77890792308066e-05	-0.232517945259807	0.149	0.335	0.249456258053602
Grrp1	1.80404088905705e-05	-0.111436938426098	0.125	0.294	0.25298065387247
Snrpb	1.81542376505111e-05	-0.142810092934225	0.298	0.579	0.254576874573117
Anapc11	1.84919173269254e-05	-0.115459961884871	0.149	0.334	0.259312156675475
Cracr2b	1.86170269746759e-05	-0.11965096443101	0.111	0.274	0.261066569265881
Eif3e	1.89999182280877e-05	-0.168681731734037	0.144	0.318	0.266435853312474
Anxa3	1.93040062996501e-05	-0.199695850284122	0.221	0.443	0.270700080339993
Tmed7	2.04098708634168e-05	-0.140100207792318	0.106	0.262	0.286207619117694
Stx7	2.06978147413163e-05	-0.269473681712028	0.106	0.263	0.290245456117479
Itm2c	2.12814374548145e-05	-0.23116913259794	0.149	0.326	0.298429597428864
Tmem256	2.16246413189161e-05	-0.264283808306575	0.154	0.337	0.303242345215161
Rsrc2	2.19471343586012e-05	-0.281251595823255	0.125	0.29	0.307764665110665
Arpp19	2.24394417160274e-05	-0.182776681460804	0.221	0.443	0.314668291183852
Pfdn2	2.24622711321104e-05	-0.349307905366728	0.135	0.306	0.314988428085584
Pfn1	2.29603164588462e-05	-0.264054798668436	0.457	0.785	0.3219725177024
Iigp1	2.4775944230464e-05	-0.115313774088722	0.125	0.285	0.347433065943796
Cd9	2.5416888714265e-05	-0.18473489086865	0.452	0.754	0.356421030440138
Cnbp	2.57176644244521e-05	-0.193279663895349	0.385	0.707	0.360638808224092
Asah1	2.91374387187386e-05	-0.107360673567881	0.163	0.353	0.408594303152872
Wbp5	3.06844868177052e-05	-0.235818488138798	0.202	0.401	0.430288558644681
Gpx4	3.13206127728119e-05	-0.32233639244303	0.413	0.73	0.439208952913142
Myo1c	3.15021764907402e-05	-0.117394104363097	0.139	0.312	0.44175502092965
Comt	3.15549853480964e-05	-0.533297221953211	0.13	0.291	0.442495559536355
Sgk1	3.62230507010345e-05	-0.207811562287988	0.438	0.708	0.507955839980607
Ppp3ca	3.81844648873375e-05	-0.304941798691977	0.111	0.258	0.535460751115134
Cd24a	4.06010608612094e-05	-0.256086487825859	0.26	0.485	0.569348676456739
Tmem165	4.14928091005169e-05	-0.236880444270286	0.111	0.262	0.581853662016548
Rpl28	4.35052431722942e-05	-0.27171331865816	0.346	0.624	0.610074025005082
Rpl19	4.41594243552184e-05	-0.273282349721389	0.495	0.805	0.619247607733227
Klf2	4.43440312679889e-05	-0.461268182448114	0.644	0.836	0.621836350471009
Ghitm	4.55605126231903e-05	-0.313613823015241	0.139	0.304	0.638895068514997
Prkch	4.6400206222301e-05	-0.108832535832284	0.125	0.283	0.650670091855327
Esam	4.65443489039843e-05	-0.240610317316081	0.457	0.778	0.652691404680572
Tcn2	4.74314305063446e-05	0.118310725255598	0.207	0.417	0.66513094999047
AU021092	4.99068258779294e-05	-0.15923477484973	0.312	0.557	0.699843419286204
Tomm22	5.10937262908972e-05	-0.242450876779405	0.111	0.257	0.716487323777252
Slc43a3	5.18794209114408e-05	-0.137086104903036	0.274	0.5	0.727505119441135
Rps14	5.23261034914091e-05	-0.236151972743328	0.769	0.943	0.73376894926003
Lrrc8a	5.2481089942842e-05	-0.223508266760406	0.274	0.497	0.735942324268474
1110004F10Rik	5.44348521679444e-05	-0.130093420628733	0.125	0.281	0.763339931951085
Ifi35	5.5863812192319e-05	0.148321198387815	0.149	0.326	0.78337823837289
Calm1	5.85397241352465e-05	-0.298754777264167	0.577	0.84	0.820902551548561
Txndc17	6.23266642315768e-05	-0.206770996903396	0.13	0.29	0.874006812519402
2310036O22Rik	6.27972405931219e-05	0.195675918910188	0.149	0.326	0.880605704837348
Btg1	6.90162495167743e-05	-0.229609104220821	0.37	0.633	0.967814866973726
2007-09-01	6.9168529139444e-05	0.115532265648509	0.236	0.461	0.969950284122423
2002-09-01	6.92277677279725e-05	-0.209486666419044	0.115	0.265	0.970780986849359
Anxa7	7.13351128547244e-05	-0.180844909494595	0.115	0.265	1
Sft2d1	7.18722096719218e-05	0.103148721104539	0.168	0.353	1
Saraf	7.20855089624736e-05	-0.122354700427476	0.216	0.423	1
Cetn3	7.65237729023842e-05	0.113818310014832	0.173	0.359	1
Rpsa	7.71848330507561e-05	-0.168072319685057	0.264	0.506	1
Ctsl	7.82505928900403e-05	0.137813389725337	0.24	0.463	1
Uqcrc1	8.54670768812623e-05	-0.341650477013398	0.192	0.381	1
Zfp36l1	8.72506105676945e-05	-0.112409929884111	0.178	0.362	1
Rpl32	9.39575679640841e-05	-0.294443626166657	0.587	0.869	1
Eef1a1	0.00010672745778303	-0.296746898344477	0.692	0.898	1
Vapb	0.000106822314577982	0.131733819204346	0.115	0.262	1
Npr1	0.000110606225568577	0.224317604298517	0.12	0.271	1
Anp32a	0.000110962621321898	0.215733143910608	0.221	0.438	1
Rpl11	0.000125594277360334	-0.225764656378775	0.466	0.782	1
Mob4	0.000125771995383971	0.105747825362794	0.139	0.301	1
Meox1	0.000129506243988562	-0.114509230290303	0.163	0.33	1
Igfbp7	0.000140293492265055	-0.575993572978297	0.135	0.266	1
Gimap6	0.000154302434846808	-0.222214156571988	0.5	0.792	1
Emc7	0.000170820046770978	0.109145939689966	0.173	0.346	1
Irf7	0.000175621132697775	0.139965648425303	0.188	0.367	1
Gltscr2	0.000180188649117071	0.105857253197815	0.216	0.43	1
Plpp1	0.000180991536986895	-0.254130581624383	0.832	0.916	1
Tmed5	0.000184595194874799	-0.100934762071538	0.125	0.268	1
Sfr1	0.000190848201460323	-0.133114844082566	0.12	0.262	1
Srp14	0.000191568108482917	0.105695677054577	0.183	0.37	1
Tmem258	0.000197875961079116	0.221580376721397	0.115	0.26	1
Rps8	0.000212098778052607	-0.168178379643201	0.553	0.853	1
B230219D22Rik	0.000215207412263736	-0.10929919203059	0.13	0.277	1
Cr1l	0.0002157392032142	0.113172464547648	0.13	0.271	1
Tspan4	0.000216809586526554	0.142270051716791	0.154	0.319	1
Snrpd2	0.000218014789675952	-0.182560386672747	0.144	0.294	1
Nhp2l1	0.000243334947274978	0.236023876599165	0.178	0.354	1
Ptms	0.000246153825076653	0.147444702105687	0.12	0.261	1
H2-T22	0.000249175350642256	0.333914165312344	0.154	0.319	1
Map1lc3a	0.000283411290277873	0.136859543548904	0.12	0.257	1
Rpl21	0.000304754506013453	-0.280476376992126	0.505	0.798	1
Reep5	0.000336468460547795	0.176330575707088	0.139	0.288	1
Exoc3l2	0.00036479173139541	0.277398538157102	0.231	0.444	1
Fam101b	0.000373586806053995	0.179478965273145	0.135	0.277	1
St13	0.000384902807789997	0.117429048716894	0.168	0.335	1
Sf3b1	0.000415473881497007	0.230258175391327	0.159	0.321	1
Pnrc1	0.000421566657284791	0.177025118476561	0.188	0.365	1
Ypel3	0.000469176292496636	0.356046107373297	0.168	0.335	1
Anapc5	0.000469591153499316	0.13931691021542	0.144	0.294	1
Ndel1	0.000493170774460386	0.253069582589593	0.154	0.309	1
Rpl17	0.000493573869683098	-0.293117513738578	0.553	0.828	1
Rps18	0.000506301057017947	-0.147865644959736	0.63	0.908	1
Pon2	0.000548602650559701	0.234431821086914	0.125	0.264	1
Tnfaip1	0.000561825669948782	0.111077805026285	0.168	0.327	1
Nedd4	0.000566078239250397	0.121109437184908	0.149	0.301	1
Timm10b	0.000574853650678669	0.12640785037764	0.13	0.267	1
Rpl13a	0.000625155702042765	-0.149293820706657	0.582	0.869	1
Myl12a	0.000627839425774968	-0.235951902986255	0.548	0.831	1
Vamp8	0.000655750920970907	-0.154759510028196	0.173	0.328	1
Eif1b	0.000659393141636651	0.455014202858055	0.125	0.256	1
Myl6	0.000659683184858073	-0.252370364815308	0.572	0.856	1
Sh3glb1	0.000670234704229055	0.217717105248404	0.221	0.421	1
Pls3	0.00068532519547111	0.107114609680419	0.173	0.334	1
Ets1	0.000715633444588866	0.291399679375174	0.207	0.38	1
Rps21	0.000722155767845054	0.112258211836623	0.322	0.581	1
Hsbp1	0.000723660985885852	0.129045519294886	0.202	0.378	1
Serbp1	0.000734913141873392	0.226957328380509	0.231	0.426	1
Tmem109	0.000738503187023232	0.238102857210141	0.159	0.307	1
Nras	0.000747374054919444	0.234462565459373	0.125	0.261	1
Sepp1	0.000768183631453147	-0.13416642153834	0.337	0.588	1
Psmb9	0.00079002689093191	0.178274783522201	0.188	0.345	1
Fli1	0.000801590292495168	0.128575470834244	0.154	0.299	1
Hmgb1	0.000819733685781151	-0.115360124878447	0.495	0.805	1
Gimap1	0.000833464449909582	0.107665616271328	0.264	0.477	1
Tax1bp1	0.000835661169761826	0.297873680207917	0.154	0.303	1
Rps3	0.000953119833205119	-0.164871050732041	0.505	0.796	1
Rps15	0.000988065582437643	-0.194886975894604	0.466	0.756	1
Mef2a	0.000992318720524528	0.34316942512903	0.159	0.305	1
Tbxa2r	0.00101654507976244	0.108263252265574	0.139	0.279	1
Dpm3	0.00102264181423893	0.35524347589464	0.159	0.307	1
Fam117b	0.00102319654530381	0.306595298314011	0.13	0.261	1
Arf5	0.00105941652088012	0.139457023862128	0.269	0.488	1
Dazap2	0.00111722468390879	0.134398714250362	0.207	0.381	1
Myl12b	0.00112756319421313	0.1247269100075	0.337	0.598	1
Psme1	0.00119003358172491	0.166405573493974	0.245	0.443	1
Ncl	0.00120358734786566	-0.129162618505851	0.139	0.269	1
Psmd7	0.00122893713968739	0.224773386253999	0.173	0.326	1
Eif2s2	0.0012400063755432	0.111048745984147	0.202	0.371	1
Rgcc	0.00126322919444107	-0.224064371079855	0.519	0.727	1
Herpud1	0.00127882900194397	0.161098931030805	0.13	0.258	1
Tsc22d3	0.00128967319138669	0.122912225558815	0.13	0.251	1
Fkbp8	0.00134529718540033	0.119753077670588	0.135	0.263	1
Tmsb4x	0.00136798723596909	-0.220560867058937	0.861	0.935	1
Nudc	0.00137283745821949	0.328960017285169	0.154	0.289	1
Cyb5r3	0.00141053527145598	0.332748353206313	0.13	0.255	1
Calr	0.00141863599561376	0.178881932180056	0.245	0.442	1
Itgb1	0.00145525155493101	0.197538937894774	0.308	0.558	1
Cbx3	0.00155410384797312	0.323938198388793	0.154	0.298	1
Rpl23a	0.00156085934918121	-0.151987385837702	0.543	0.856	1
Rpl34	0.00156120635559228	-0.167599522593977	0.524	0.816	1
Fam167b	0.00157949351991424	0.180175327499301	0.264	0.456	1
Vdac3	0.00158969404083186	0.141623898358567	0.212	0.39	1
Tmem234	0.00178307994449039	0.413202235188731	0.207	0.377	1
Hsp90ab1	0.00180242759995788	-0.203977835273979	0.529	0.805	1
Trim47	0.00183555557069466	0.226114424816912	0.212	0.377	1
Sypl	0.00192749811043329	0.213348776545947	0.312	0.552	1
Pnisr	0.0019535666042568	0.160586269997056	0.144	0.275	1
Kmt2e	0.00200345575469302	0.447129723689328	0.144	0.278	1
Rpl26	0.00201025719085745	-0.103458971732101	0.49	0.792	1
Polr2e	0.00203716825243426	0.348755304004061	0.168	0.312	1
Ube2s	0.00209013138074204	0.184576285008172	0.173	0.321	1
Timp3	0.002175458623452	-0.16832721227096	0.457	0.696	1
Ushbp1	0.00229813533972726	0.114717721763929	0.245	0.429	1
Tspan15	0.00230028091492697	0.400716418367766	0.226	0.402	1
Thbd	0.00230311130438891	0.139346529303928	0.226	0.391	1
Fabp4	0.00251625980497665	0.427819353575412	0.846	0.876	1
Rap1a	0.00264851508730046	0.140712527934095	0.178	0.318	1
Alkbh5	0.00266640067244307	0.189908571518635	0.149	0.273	1
Ptma	0.00283636720035596	-0.153695663139216	0.731	0.926	1
Tmco1	0.00291622334925882	0.20074037163701	0.197	0.349	1
Sarnp	0.00293527971304833	0.247559830526361	0.163	0.294	1
Meis2	0.00306780442390021	0.813381952889375	0.63	0.767	1
Ddost	0.00325051812574615	0.13210622449905	0.154	0.281	1
Mfge8	0.00328134937964749	0.271102979303206	0.274	0.474	1
Hnrnpm	0.00334084562306374	0.277462689362732	0.173	0.313	1
Fau	0.00338390620784201	-0.195633212090441	0.538	0.836	1
Tinagl1	0.00345833730352517	0.156017885560488	0.351	0.585	1
Srsf11	0.00346064061247132	0.267053667630125	0.139	0.261	1
Rpl14	0.0035036332532472	-0.207500320421753	0.572	0.85	1
Mmrn2	0.00363944869437566	0.170421443125349	0.274	0.48	1
Atox1	0.00364743664359996	-0.106688583257194	0.457	0.741	1
Arhgap29	0.00378125321752932	0.350553925721775	0.173	0.312	1
Ppp1cc	0.00381291797801667	0.319578762160426	0.154	0.287	1
Rpn1	0.00388516368094058	0.412574446724444	0.135	0.255	1
Rpl6	0.00412785476310284	-0.196972859102309	0.543	0.815	1
Id1	0.00413927852497881	0.150723354521829	0.341	0.555	1
Vgll4	0.00419337927034588	0.239529586853862	0.159	0.284	1
Eif4a2	0.00426989736734332	0.196304681330313	0.312	0.538	1
Myct1	0.0042840469270829	0.252444228819756	0.202	0.357	1
Tmem176a	0.0043298538250973	0.242573576920748	0.25	0.439	1
Rab1a	0.00445864756170518	0.33468520428542	0.192	0.35	1
Slfn2	0.00477392497145045	0.102581184614234	0.163	0.29	1
Tnfaip2	0.00497169286617559	0.283836463686658	0.25	0.42	1
Ifngr1	0.00514811386798119	0.352164029501937	0.202	0.355	1
Gnas	0.00540022066752306	-0.119498890846951	0.697	0.92	1
Mef2c	0.0054343258061258	0.297666799879219	0.288	0.493	1
Srsf3	0.00565642947026007	0.250867242479042	0.231	0.398	1
Plpp3	0.00603117130877138	-0.189899247567609	0.615	0.808	1
Wasf2	0.00627549305808488	0.349894965395594	0.192	0.331	1
Mxd4	0.00634792315064269	0.427985726558161	0.183	0.32	1
Igfbp3	0.00646437991955152	-0.204882763599924	0.51	0.671	1
Smpdl3a	0.00652960200327885	0.302908711873687	0.264	0.452	1
Rpl18a	0.00668115079496509	-0.173297156162342	0.736	0.943	1
Ppp1cb	0.00672050445895276	0.392016488880424	0.163	0.288	1
Tapbp	0.00681588533705102	0.286441135221092	0.312	0.531	1
Pbx1	0.00708525445434234	0.534193944641062	0.63	0.764	1
Fcgrt	0.00716293006274402	0.283332915437473	0.159	0.279	1
Tmem140	0.00733755906878812	0.321972878920562	0.192	0.334	1
AY036118	0.00746261622565848	0.345779418617933	0.207	0.359	1
Rrbp1	0.00775344828834158	0.384846017453478	0.173	0.298	1
Robo4	0.00822647370474047	0.54666769615899	0.163	0.289	1
Plaur	0.00827995362602552	0.394902586091755	0.144	0.258	1
Ephb4	0.00834877555815629	0.211778590903807	0.159	0.274	1
Acer2	0.00844842955929931	0.211229271964748	0.159	0.278	1
Ginm1	0.008465107915061	0.34262771545558	0.168	0.294	1
Sptbn1	0.00945100100047509	0.940659452499396	0.442	0.503	1
Tap2	0.00976067777372013	0.274887664680419	0.231	0.38	1
Tmem204	0.00978588652562252	0.35775210207541	0.269	0.454	1
Srgn	0.0101061282663817	-0.106749559590941	0.495	0.757	1
Arhgef1	0.010315302409218	0.403532719982399	0.149	0.262	1
Gngt2	0.0103299834617093	0.1378629050822	0.298	0.488	1
Gsk3b	0.0104907797158523	0.495944496830654	0.202	0.342	1
Ly6c1	0.0105672375270153	0.202068590685109	0.885	0.936	1
Ly6a	0.0108739678916793	0.247042036472234	0.875	0.925	1
Kif5b	0.0109520554498601	0.41293666629808	0.207	0.347	1
Rbms1	0.0115904203671135	0.214085991657232	0.288	0.479	1
Rpl35a	0.0117898353227348	-0.103636974246913	0.591	0.851	1
Aplnr	0.0118632417778942	0.254617408368429	0.149	0.252	1
Arhgap31	0.0119448372671399	0.235478092457349	0.317	0.531	1
H2-T23	0.011954907857363	0.399267001582644	0.293	0.491	1
Gm9843	0.0119590203632125	0.346435143811142	0.183	0.311	1
Ccnl2	0.0123158866769966	0.451837070731683	0.163	0.277	1
Txnip	0.0123325773165876	0.15462879064229	0.346	0.573	1
Rcn2	0.012414534050159	0.336971424996589	0.178	0.302	1
Eif1	0.0130005780555178	-0.142129368099546	0.769	0.936	1
Hsp90b1	0.013427968092085	0.161179415328111	0.308	0.507	1
Efna1	0.0136833066536868	0.210295789209886	0.284	0.459	1
Phf11d	0.014149004598595	0.52437929736753	0.163	0.282	1
Stub1	0.0142633979655912	0.276234697848901	0.154	0.259	1
Hnrnpa3	0.0144113065441139	0.552690386588176	0.236	0.392	1
Sec62	0.0148075992561283	0.243834429850402	0.298	0.493	1
Rapgef4	0.0148524532779851	0.686369750187815	0.168	0.288	1
Ets2	0.0149870411359937	0.601451334544333	0.188	0.322	1
Rdx	0.0152216843554604	0.256517119893048	0.385	0.616	1
Ddx24	0.015317227007165	0.440883000467238	0.154	0.263	1
H2-K1	0.0160479350462155	0.281928857757844	0.712	0.85	1
Tram1	0.0166200818682298	0.41604119219956	0.159	0.269	1
Luc7l2	0.0167722255368255	0.401506661017721	0.188	0.312	1
Psmb10	0.0172169950695603	0.311507352721255	0.279	0.459	1
Serinc3	0.0175621989393179	-0.10431689059274	0.678	0.9	1
Zfp207	0.017573966394445	0.54536305483688	0.163	0.275	1
Mgat1	0.01765846279779	0.394637443508863	0.188	0.311	1
Iscu	0.0176739485924999	0.139052953477482	0.192	0.32	1
mt-Nd4	0.0186081605769723	1.08301728535028	0.5	0.619	1
Fubp1	0.0188318149809091	0.640538886581479	0.168	0.287	1
Mtdh	0.0197640040495584	0.408615773084962	0.192	0.319	1
Cdh5	0.0204032359301534	0.215080692723725	0.317	0.523	1
Limch1	0.0205688029531797	0.390787980729478	0.216	0.354	1
Rabac1	0.0209632620086613	0.246784042812607	0.375	0.607	1
Tmem14c	0.022307358940815	0.528879441594829	0.163	0.271	1
Ifi44	0.0224270134293068	0.407796374245872	0.255	0.416	1
Rpl5	0.0238596060577462	0.317462150456738	0.269	0.435	1
Ralbp1	0.0242084062676645	0.516781976171578	0.159	0.263	1
S1pr1	0.0245532831216179	0.434473498863652	0.154	0.253	1
Gja1	0.02653155619316	0.249882343359648	0.163	0.259	1
Arpc1a	0.0265385560911579	0.375743766333932	0.154	0.253	1
Cmtm8	0.0268458335469333	0.417229818457989	0.264	0.424	1
Atp6ap1	0.0281141717102749	0.414536269402605	0.221	0.357	1
Hnrnpc	0.0293843408241759	0.661327711046338	0.154	0.256	1
Fus	0.0302414646094064	0.39714362944041	0.322	0.527	1
Ivns1abp	0.0309742236452517	0.420938948941828	0.173	0.279	1
Dnajc8	0.0319342591197381	0.328425433273628	0.216	0.348	1
Lgals3bp	0.0326361256682665	0.481474616951503	0.163	0.268	1
Klf7	0.0373796390545784	0.637759693712845	0.231	0.375	1
Tbrg1	0.0382275761506171	0.417514855385676	0.159	0.253	1
Arl6ip1	0.0414827871930239	0.244740380726902	0.269	0.426	1
Pcdh17	0.0421673705379823	0.620289103485043	0.173	0.273	1
Ncoa7	0.0424098538293599	0.573321475461715	0.173	0.27	1
Ncoa3	0.0427006766368607	0.447587219975812	0.163	0.262	1
Rbm8a	0.0433731459425221	0.374627607499451	0.212	0.334	1
Slc6a6	0.0466255566672572	0.289297430648635	0.303	0.463	1
Trappc6b	0.0472303578125171	0.544827559294015	0.163	0.26	1
Pdcd10	0.0506041218315721	0.399405333232268	0.188	0.293	1
Prex2	0.0520870358721232	0.503508739535402	0.202	0.317	1
Cd36	0.0523602411764705	1.01180575139311	0.288	0.269	1
Srsf7	0.0552326249712228	0.600070113222851	0.192	0.305	1
Gimap4	0.055435879725708	0.131453580266077	0.466	0.7	1
Sox18	0.0557155336948006	0.42124257014389	0.269	0.415	1
Plvap	0.0569990259983778	-0.117116108733896	0.909	0.916	1
Rbm25	0.0572510456569585	0.635997369208802	0.188	0.299	1
Ccrl2	0.0585410881091707	0.16128868590088	0.226	0.343	1
Sparcl1	0.0611015149095602	0.808714180971322	0.37	0.364	1
Ppdpf	0.0640055954249864	0.404036941982702	0.188	0.288	1
Fxyd5	0.0678017803818028	0.398341615429975	0.197	0.298	1
Nisch	0.0686733841982141	0.449361786320829	0.207	0.325	1
Ctnnb1	0.069981495522286	0.519815241759808	0.236	0.36	1
Dusp3	0.0716228746691553	0.136207744057059	0.375	0.564	1
Tm9sf2	0.0720041767989419	0.620073247353396	0.168	0.256	1
Arhgef15	0.0738619493984796	0.479716166083881	0.207	0.317	1
Tmem50a	0.0777281472263164	0.364018053403497	0.341	0.539	1
Col4a1	0.0801480428781187	0.617427793980644	0.236	0.37	1
Hmg20b	0.0844789942001267	0.850451924938551	0.163	0.251	1
Tshz2	0.0852966295643413	0.538615047326966	0.197	0.297	1
Itpkb	0.0882169364626059	0.49094449309449	0.183	0.277	1
Msn	0.0919315652091618	0.434959771472616	0.337	0.527	1
Ewsr1	0.0929161033867886	0.73234272579861	0.197	0.297	1
Ctla2a	0.0959194761464486	0.163479849958173	0.375	0.552	1
Tmbim1	0.107729235667588	0.588006411094703	0.178	0.264	1
Epas1	0.108161723743535	0.462151830052308	0.298	0.466	1
Gm42418	0.112442719932053	0.92885486530555	0.452	0.561	1
Ncor1	0.113529918557537	0.659612859189652	0.188	0.282	1
Polr2f	0.119080214104688	0.688282072285926	0.168	0.251	1
Pde2a	0.122041164496222	0.527791762643941	0.317	0.486	1
B2m	0.133076919000028	0.165620859773965	0.957	0.957	1
H2-Q4	0.134716473653652	0.470361762443248	0.255	0.38	1
Son	0.136659608264654	0.845146628010754	0.457	0.581	1
Clec1a	0.1477276201681	0.48717688741763	0.183	0.265	1
Atp6v0b	0.150567232999714	0.506843565708249	0.279	0.418	1
Rsad2	0.152324053914471	0.463325391564447	0.63	0.763	1
Jup	0.161737732612339	0.48618518392302	0.264	0.386	1
Sp100	0.162129733776086	0.555063140109973	0.26	0.379	1
Rpl38	0.169993578322418	0.101520758657929	0.495	0.762	1
Ebf1	0.170295311337445	0.43107585438708	0.322	0.471	1
Hes1	0.172786591323025	0.178334989364938	0.365	0.503	1
Ddrgk1	0.180408826354295	0.814293509833152	0.178	0.26	1
Ltbp4	0.183100354174039	0.477421364505426	0.216	0.305	1
Ccdc12	0.195468622547568	0.585606574272141	0.207	0.3	1
Rps28	0.200440593850282	0.205825843356206	0.702	0.857	1
Gpihbp1	0.204372178302764	0.716074951085287	0.476	0.526	1
Srsf5	0.204781771059578	0.621768091242306	0.269	0.391	1
Plscr2	0.206885523273419	0.18602809457544	0.524	0.744	1
Mgll	0.210256120371396	0.384948025487368	0.26	0.366	1
Kank3	0.215025734631077	0.411961345807157	0.356	0.544	1
Icam2	0.231902155380796	0.243487967849825	0.438	0.652	1
Flt1	0.239426400475642	0.392610180508425	0.572	0.745	1
Nrp1	0.252635216080784	0.121256522488125	0.567	0.752	1
Ptpru	0.254667335472635	0.478496398553873	0.226	0.31	1
Adgrf5	0.258622320769652	0.713685194423857	0.255	0.365	1
Sf3b2	0.262112080983683	0.861434841119411	0.216	0.307	1
Mat2a	0.263052707502748	0.389024236431437	0.298	0.422	1
Snrk	0.264801431247298	0.586961523394913	0.284	0.407	1
Atrx	0.280089665516014	0.768159386988691	0.183	0.256	1
Kitl	0.304677804995879	0.730946591498829	0.192	0.264	1
Neat1	0.305190132479234	0.665853109844665	0.264	0.378	1
Cyyr1	0.338238057891106	0.695067006237816	0.312	0.458	1
Ifitm2	0.375238380269027	0.142782906304856	0.736	0.903	1
Slc9a3r2	0.409805864079425	0.191570770407396	0.572	0.775	1
mt-Nd2	0.410875321051374	0.652768181969743	0.308	0.447	1
Zbtb20	0.439918157303533	0.619821389339073	0.327	0.461	1
Cd200	0.450163467496259	0.116950138887121	0.611	0.798	1
Dlc1	0.461922439957703	0.714857626090203	0.24	0.325	1
Kdr	0.46491762900452	0.512344162703177	0.538	0.698	1
Dync1i2	0.48303953627133	0.819879760265298	0.245	0.331	1
Hspg2	0.500333723509625	1.18084123404947	0.25	0.283	1
Podxl	0.502721500905379	0.500693722529767	0.365	0.518	1
AW112010	0.515507550640597	0.468800059848572	0.356	0.49	1
Xist	0.541642706744805	0.70519168089608	0.466	0.626	1
Rpl35	0.565219286730768	0.110673973116215	0.558	0.793	1
Ptprb	0.630864310311234	0.725051421415	0.322	0.444	1
Rsrp1	0.634880649661747	0.235530609536914	0.519	0.749	1
Btnl9	0.637746464387174	0.862622909265391	0.245	0.319	1
Cd300lg	0.638925864034339	0.40139250054713	0.452	0.65	1
Ece1	0.644100196835122	0.743051356429419	0.274	0.368	1
Gm10076	0.670871664501007	0.652184003163696	0.317	0.438	1
Mndal	0.770127200137495	0.785039890192576	0.341	0.439	1
Eva1b	0.777154134246298	0.587170718345507	0.365	0.501	1
Ifi203	0.8075167093119	0.787892281376085	0.288	0.387	1
H2-Q7	0.825998791886725	0.904625672395329	0.221	0.274	1
Esm1	0.826619557010931	0.234143785517984	0.519	0.591	1
Ifitm3	0.854065780319855	0.102142949604604	0.889	0.936	1
Arglu1	0.905349219792267	0.902098853836327	0.279	0.352	1
Sparc	0.970410273410013	0.109291864804307	0.644	0.815	1
Tcf4	0.985385548232265	0.469711233207446	0.447	0.628	1
Actb	0.988492190940969	0.142658353939145	0.764	0.91	1
Rbm39	0.991024415419	0.313670873296828	0.5	0.711	1

## Sheet: CapECIII_cluster3.markers
	p_val	avg_log2FC	pct.1	pct.2	p_val_adj
Gsn	5.02465008733641e-99	2.90306570262182	0.435	0.063	7.04606681747185e-95
Fabp4	2.46405430017925e-91	1.45475338051252	0.983	0.858	3.45534334514136e-87
Igfbp7	4.04374897050148e-85	1.33105619489283	0.693	0.192	5.67054918133423e-81
Fabp5	3.06833651856195e-68	1.978201050975	0.662	0.248	4.30272829997942e-64
Cryab	4.75925930645976e-66	2.46363288064215	0.31	0.049	6.67390932544852e-62
8430408G22Rik	1.80536703093191e-58	2.24092805861983	0.524	0.17	2.53166618747582e-54
Igf1	5.88466364810409e-56	2.11557344569325	0.349	0.073	8.25206383373636e-52
Igfbp5	2.98880636602176e-50	-1.98420566356136	0.449	0.73	4.19120316707231e-46
Pkm	4.06821538670474e-46	1.22897620096319	0.801	0.498	5.70485843677605e-42
Sparcl1	6.19146272509116e-40	1.663966619631	0.615	0.327	8.68228817939533e-36
Rdx	4.02502931963953e-33	0.967942038478177	0.817	0.567	5.64429861493052e-29
Ldha	2.92382269355644e-32	0.984348207318714	0.82	0.611	4.1000765631742e-28
Eno1	3.69084211442858e-31	0.994894159488037	0.634	0.336	5.1756678970632e-27
Aldoa	7.48871770402666e-31	0.815478459657008	0.875	0.655	1.05014288363566e-26
Igfbp3	1.05506276259145e-29	-1.62835277519932	0.457	0.689	1.47951451198199e-25
Atp1b3	8.50607353221078e-24	1.2793974097899	0.413	0.181	1.19280669142192e-19
Cd36	1.1628126890362e-22	1.29802588726676	0.479	0.239	1.63061223383546e-18
Hist1h2bc	2.45826274772175e-22	1.05275103224367	0.371	0.155	3.4472218511302e-18
H1f0	3.94167222537793e-21	0.836281905966898	0.69	0.43	5.52740696164746e-17
Tspan13	8.35427712194138e-21	1.31398356105796	0.349	0.15	1.17152028080984e-16
Ptma	8.78959959151142e-20	0.418419927920707	0.97	0.903	1.23256555071765e-15
Neat1	1.74550841305564e-18	1.02216598384164	0.557	0.342	2.44772644762792e-14
Sparc	1.77878740534051e-18	0.521390366672903	0.931	0.783	2.494393578509e-14
Arl4a	4.77147399769331e-18	1.49214373120537	0.277	0.115	6.69103798696533e-14
Apoe	4.93992176112192e-18	0.831701183476615	0.765	0.582	6.92725228562127e-14
Laptm4b	5.53220419439461e-18	1.10144335789532	0.349	0.158	7.75780994179956e-14
Scn1b	1.40811728566737e-17	1.26684419386823	0.266	0.107	1.97460286969136e-13
Hspb1	1.73163407280119e-17	0.770689673945252	0.751	0.541	2.42827046028911e-13
Chchd10	2.37282210622332e-17	0.721795814844644	0.424	0.211	3.32740843955696e-13
Lmo2	3.04819720868805e-17	0.720606755916514	0.712	0.482	4.27448694574326e-13
Pfkl	4.09140687854245e-17	1.00267052832691	0.355	0.164	5.73737986578007e-13
Fam167b	5.59043090082316e-16	0.745742964858638	0.62	0.416	7.83946125222431e-12
Kank3	5.71328030199931e-16	0.630537941643116	0.729	0.5	8.01173296749363e-12
Sdpr	6.65790442445358e-16	0.824189952279673	0.526	0.312	9.33637937441125e-12
Smpdl3a	7.49081242388384e-16	-1.26110887501219	0.263	0.464	1.05043662620123e-11
Mif	8.25216653203149e-16	0.718464649819853	0.499	0.297	1.15720131278678e-11
Cd24a	1.81375218336279e-15	-1.07355999086375	0.285	0.496	2.54342468672964e-11
Plscr2	2.47009897746946e-15	0.581929626341805	0.864	0.707	3.46381979610542e-11
Fam101b	8.48123272510184e-15	0.980461225627012	0.424	0.243	1.18932326504103e-10
Rcsd1	8.75793718991268e-15	0.887573704348666	0.368	0.187	1.22812553214146e-10
Btg1	1.11229670379102e-14	0.630804253795939	0.784	0.589	1.55977366772615e-10
Fos	3.07720481604182e-14	1.198242782682	0.468	0.291	4.31516431353545e-10
Plpp3	4.34900567273069e-14	-0.708051161929084	0.798	0.794	6.09861065487025e-10
Cmpk2	1.03437490038796e-13	0.778951853847256	0.471	0.274	1.45050392281403e-09
Lpar6	1.31126747944895e-13	1.0831830361194	0.332	0.168	1.83879038643127e-09
Tmsb4x	2.97209508729072e-13	-0.484977641044193	0.947	0.927	4.16776894090778e-09
Fkbp1a	3.10590413849472e-13	0.48330441554979	0.87	0.717	4.35540937341114e-09
Ncoa7	3.66672783341458e-13	0.92785047544029	0.416	0.241	5.14185244079726e-09
Emcn	4.20285352429816e-13	-0.410421760938452	0.947	0.898	5.89366149712331e-09
F2r	4.80383537550961e-13	-1.14400720994219	0.357	0.504	6.73641834707713e-09
Ipo11	5.29153244495769e-13	1.03800731905613	0.377	0.213	7.42031594756416e-09
Plpp1	8.45605986164845e-13	-0.396161745050928	0.956	0.903	1.18579327439896e-08
Zfp36	1.69305395192007e-12	1.28723811920186	0.305	0.162	2.37416955677751e-08
Esm1	1.81288774226084e-12	-1.28025990715273	0.493	0.599	2.54221248097238e-08
Cd34	4.42174614999416e-12	0.459137325730088	0.839	0.691	6.20061462613682e-08
Kctd10	5.64816451762953e-12	0.639865883056693	0.391	0.213	7.92042110307189e-08
Plk2	5.9523616937757e-12	0.67766199837765	0.485	0.303	8.34699680318166e-08
Cd9	6.64496932622388e-12	0.425854994882622	0.867	0.712	9.31824048616375e-08
Ppp1r2	1.18938038131063e-11	0.561523799591384	0.629	0.43	1.66786810871189e-07
Btg2	1.34986926741788e-11	0.92530667916811	0.499	0.319	1.89292167370009e-07
Timp3	1.93443852992363e-11	-0.735437639268536	0.607	0.688	2.7126631505119e-07
Mal	2.5973038250689e-11	0.807736683847383	0.271	0.133	3.64219915389411e-07
Gapdh	4.23711596056258e-11	0.430253360421209	0.665	0.462	5.94170771149691e-07
Ccrl2	4.37574906229096e-11	-1.34262106617966	0.197	0.354	6.13611291005061e-07
Slc29a1	4.99421099328205e-11	-1.30387104853724	0.177	0.338	7.00338207587943e-07
Tcf15	5.03110826283607e-11	0.913403563044068	0.266	0.132	7.05512311697502e-07
Cldn15	1.11278179254015e-10	0.663870188280112	0.501	0.317	1.56045390767906e-06
Irf7	1.20095839145424e-10	0.733431797941203	0.499	0.332	1.68410395233628e-06
Itm2c	1.73088144140537e-10	0.69350609740328	0.463	0.291	2.42721504528275e-06
Ushbp1	2.00607770366102e-10	0.591956294781988	0.576	0.392	2.81312276384385e-06
Slc38a2	3.64463028124006e-10	0.707870742567303	0.391	0.23	5.11086504338294e-06
Fxyd5	7.86163817406194e-10	0.67833211909948	0.435	0.27	1.10243752114871e-05
Ramp3	1.52493419158698e-09	-0.740994383039874	0.493	0.594	2.13841521686242e-05
Tsc22d1	1.72468153442476e-09	-0.722278454643772	0.499	0.598	2.41852091572384e-05
Plvap	3.80527008233029e-09	0.353051756247896	0.989	0.905	5.33613023645177e-05
Calm2	4.79220840037159e-09	-0.463276022431908	0.687	0.76	6.72011383984108e-05
Ehd4	5.52627762493267e-09	0.396046282412717	0.828	0.699	7.74949911344309e-05
Dusp3	6.99836883258023e-09	0.434166960188655	0.704	0.528	9.81381261392726e-05
Tinagl1	7.19806897597506e-09	0.402685576584738	0.726	0.544	0.000100938521250098
Slc9a3r2	7.58704148016e-09	0.332607774346541	0.87	0.744	0.000106393082676284
Prkcdbp	8.77452649139048e-09	0.496101971532112	0.734	0.586	0.000123045184988769
Atp5j	1.17823964889793e-08	0.224427917202387	0.77	0.605	0.000165224545964956
Isg15	1.90259041983012e-08	0.705146840633017	0.446	0.299	0.000266800254572778
Abcg2	2.26148978576729e-08	0.620677845886402	0.316	0.182	0.000317128712658147
Bst2	3.41931566065006e-08	0.349504587674214	0.853	0.705	0.000479490635092959
Gnas	5.1317593494079e-08	0.259653115322247	0.961	0.895	0.00071962661356747
Tpm4	5.78938861801092e-08	0.488917779498859	0.604	0.476	0.000811845965903671
B2m	6.29988623797826e-08	-0.210829675348569	0.994	0.952	0.000883433047151692
Slc43a3	9.65146553086187e-08	-0.853565416323823	0.399	0.496	0.00135342501139276
Hnrnpa2b1	1.22424443694247e-07	0.350054355358206	0.72	0.564	0.00171675797392443
Carhsp1	1.3216984970852e-07	0.549720441270799	0.374	0.239	0.00185341780246258
Tnfaip2	1.40980875754584e-07	-0.863993887496452	0.307	0.423	0.00197697482070653
Degs1	1.49945423566192e-07	0.609109441503201	0.429	0.293	0.00210268467466871
Ehd3	1.54122185543669e-07	-1.1061590392982	0.26	0.378	0.00216125540787887
Cflar	1.85208319696819e-07	0.750292571333847	0.269	0.157	0.0025971762671085
Ifit1	2.0911496848345e-07	0.872399754773969	0.316	0.199	0.00293241920304342
Hnrnpu	2.48797757878576e-07	0.521181000366297	0.46	0.318	0.00348889095873127
Uaca	2.96840258269609e-07	0.715118267699425	0.255	0.147	0.00416259094171472
Tcn2	3.05185243640443e-07	0.433369712641045	0.524	0.383	0.00427961267156993
Ifitm3	3.12560390579136e-07	0.270620474249152	0.983	0.925	0.00438303435709123
Id3	3.58298812460033e-07	-0.409579411724685	0.812	0.838	0.00502442424712704
Bnip3l	4.66402907488536e-07	0.475794351714353	0.543	0.403	0.00654036797171173
Cyp4b1	5.44583812963921e-07	-1.02056927470027	0.296	0.404	0.00763669880919306
Mpzl1	5.91671060636948e-07	0.546090315861663	0.479	0.345	0.00829700328331191
Capns1	6.11175035560993e-07	0.390806360905983	0.676	0.533	0.0085705075236718
Lmcd1	7.60107420501458e-07	-1.11038008013086	0.188	0.3	0.0106589863576919
Ogt	8.57622618702465e-07	0.553961430666508	0.302	0.186	0.0120264419820647
Tpi1	9.03209124558843e-07	0.457102459436037	0.255	0.15	0.0126657015536887
Pim3	9.4566566932917e-07	0.635030080953601	0.377	0.254	0.013261069681003
Tshz2	1.1216287560322e-06	-0.980636769622748	0.191	0.304	0.0157286000458396
Vasp	1.17370760162274e-06	0.593951837373706	0.36	0.239	0.0164589016975557
Sumo3	1.28081629364435e-06	0.526082022071306	0.418	0.29	0.0179608868857747
Ly6e	1.45620832666801e-06	0.196623964991507	0.994	0.927	0.0204204093648655
Zbtb20	1.70624558533006e-06	0.434835243750991	0.576	0.432	0.0239266818430834
Rpl13a	1.7369948616066e-06	0.271459638127161	0.914	0.838	0.0243578789443093
Gpihbp1	1.87107548313426e-06	0.232831206725459	0.651	0.503	0.0262380914999918
Adgrl4	1.90487890301443e-06	0.270111675913837	0.817	0.686	0.0267121168569713
Malat1	2.06393200803605e-06	0.163173031175754	1	0.968	0.0289425185486895
Ets2	2.15150193002934e-06	0.466016069258548	0.432	0.295	0.0301705115648015
Myo6	2.47710095947108e-06	0.458854175134498	0.283	0.17	0.0347363867546629
Rpl7a	2.49973527448988e-06	0.336764737711235	0.629	0.475	0.0350537877541715
Ifnar1	2.74401687811209e-06	0.501344474038251	0.263	0.157	0.0384793486817659
Ctbp1	2.99157836708781e-06	0.516748233244414	0.454	0.319	0.0419509034416724
Crip2	4.02060205209345e-06	0.258291846196404	0.884	0.799	0.0563809025765065
Arid5b	4.6761597507238e-06	0.581142744933392	0.26	0.159	0.0655737881843999
Esam	6.17264423515588e-06	0.274800932347646	0.853	0.74	0.086558990109591
Junb	6.29100795526892e-06	0.782867904026315	0.488	0.39	0.0882188045567361
Klf7	6.56216267677299e-06	-0.803905375967158	0.277	0.378	0.0920212072163876
Ccnd2	7.07910988351407e-06	-0.864309513578291	0.31	0.4	0.0992703578965178
5031425E22Rik	7.35677770484722e-06	0.546500874948227	0.271	0.167	0.103164093755073
Dhrs3	7.44207805606124e-06	-0.623053939120183	0.457	0.539	0.104360260580147
Kdr	7.52639645147889e-06	-0.485141519809427	0.684	0.686	0.105542657439089
Grap	8.70104789731323e-06	0.604738471255889	0.327	0.221	0.122014794664023
Ptpru	9.79462328089916e-06	-1.03498725434438	0.224	0.315	0.137350002268049
Cst3	1.00905918711786e-05	-0.387554405410871	0.831	0.817	0.141500369809538
Slc3a2	1.34981323898002e-05	0.415894707539379	0.515	0.383	0.189284310502168
Fkbp3	1.85101036954506e-05	0.577005436947413	0.335	0.232	0.259567184121303
Timm10b	1.86252762872356e-05	0.397704706333694	0.355	0.242	0.261182249375904
Dnajb6	1.89600703070466e-05	0.467328869721614	0.413	0.294	0.265877065915714
Pls3	2.14700813200012e-05	0.372548645021556	0.432	0.306	0.301074950350377
Fth1	2.38595501072769e-05	-0.530491712129215	0.878	0.864	0.334582471154343
Gimap4	2.43479349439087e-05	-0.494776909397193	0.681	0.683	0.341431091718432
Hnrnpl	2.44317355913293e-05	0.328346097824508	0.327	0.215	0.34260622819721
Rpl22l1	2.4557209018048e-05	0.406977084052092	0.557	0.423	0.344365742060088
Cd47	2.47272022636293e-05	-0.499609492143942	0.648	0.653	0.346749557342874
Plscr4	2.48238651118067e-05	0.505328100554044	0.332	0.225	0.348105060462865
mt-Nd2	2.54603271511183e-05	0.225806870561583	0.551	0.42	0.357030167640131
Fstl1	2.65499080592299e-05	0.402267203443672	0.274	0.175	0.37230936071458
Pdia5	2.83821051665266e-05	-0.860737706743147	0.263	0.351	0.398002260750203
Afap1l1	3.02839947435935e-05	0.431370613414355	0.319	0.211	0.424672458289412
Meox1	3.03477126454735e-05	-0.875727790212389	0.241	0.329	0.425565974427475
Col4a2	3.27675421332014e-05	0.512475695372755	0.316	0.217	0.459499243333883
Ewsr1	3.52280673332502e-05	0.39461192844345	0.385	0.276	0.494003188214168
Tecpr1	3.84263814955599e-05	0.440422115902616	0.285	0.185	0.538853147712236
Cd300lg	4.04707423601332e-05	0.270250245993145	0.765	0.616	0.567521220116148
Ehd2	4.17628236764075e-05	0.460139330868274	0.31	0.21	0.585640076414262
Bgn	4.45775958206172e-05	0.515183606132891	0.26	0.168	0.625111626192515
Rpl27	4.98096053012526e-05	0.236985142564692	0.681	0.546	0.698480095139465
Ifi44	6.60328414831487e-05	0.372522652833792	0.51	0.389	0.925978536118195
Ece1	7.16379386772534e-05	-0.679554458203575	0.288	0.372	1
Bcam	7.56452817453065e-05	0.328167285863097	0.438	0.314	1
Pomp	7.67895013897177e-05	0.256793817608175	0.629	0.48	1
Slfn5	8.17934598176118e-05	0.565133451544781	0.294	0.201	1
Usp18	8.19769715260935e-05	0.505165781220805	0.263	0.173	1
Robo4	8.4515845034189e-05	0.391689532375939	0.374	0.265	1
Dad1	8.50797094928496e-05	0.253943423606482	0.612	0.473	1
Naa38	8.97366919013929e-05	0.475601147369618	0.313	0.219	1
Thbd	9.28173853855863e-05	-0.753453873809781	0.305	0.389	1
Dnm3	9.64461857596977e-05	0.491511511802633	0.283	0.192	1
Cyba	0.000100739080748186	-0.577673378635994	0.357	0.448	1
Phlda1	0.000101708443383703	0.705814725600952	0.277	0.192	1
Jam3	0.000104502257224668	0.470971781702134	0.319	0.221	1
Cyb5r3	0.000114401588527866	0.323017426693566	0.332	0.232	1
Rps6	0.000117256174589711	0.211854828525046	0.939	0.864	1
Hnrnpa1	0.000122595173410957	0.444349750626454	0.269	0.18	1
Eef1g	0.000135073089806984	0.322202536369349	0.598	0.482	1
Ybx1	0.000139035683178086	0.219890191140697	0.776	0.655	1
Eif3e	0.000142902953068237	0.382690278004904	0.402	0.291	1
mt-Cytb	0.000144121242383685	-0.180995207419622	0.928	0.778	1
Ubc	0.000150393014402412	0.25552836877019	0.853	0.794	1
Gstm1	0.000153464536997237	0.563202296279951	0.357	0.268	1
Sdcbp	0.000160306417157351	0.335136467102103	0.537	0.413	1
Nenf	0.000174738397626949	-0.945825691710006	0.177	0.256	1
Ppp1r16b	0.00018059485269242	0.489737848893447	0.319	0.228	1
Sft2d1	0.000192149248483073	0.401631631953132	0.435	0.325	1
Jund	0.000193031986909002	0.494210117170252	0.601	0.533	1
Rnf7	0.000200012775525136	0.3628511645261	0.429	0.323	1
Anxa2	0.000203219194549253	0.273349266736496	0.69	0.574	1
Plscr1	0.00020573896125436	0.29359703350311	0.479	0.352	1
Rtp4	0.000207277182311036	0.230414533117035	0.46	0.336	1
Srsf2	0.000215678887607292	0.229375096787646	0.64	0.518	1
Rpl37a	0.000229140129479245	-0.177891128423031	0.95	0.928	1
Rac1	0.000229592376529755	0.24656494691209	0.679	0.554	1
2010111I01Rik	0.000268647862287913	-0.66128980040097	0.227	0.309	1
Ltbp4	0.000279459979533653	-0.788189987541578	0.23	0.309	1
2210013O21Rik	0.000321539147358048	0.510389283419039	0.294	0.211	1
Sat1	0.000328446498500458	0.3330257333328	0.521	0.398	1
Sgk1	0.000389286164472083	-0.472298506460431	0.684	0.688	1
Oasl2	0.000398909165555948	0.516815314572846	0.305	0.222	1
Hprt	0.000403569531960024	0.309536877765698	0.355	0.259	1
Enpep	0.000407073231640408	0.483807421035584	0.269	0.189	1
AU021092	0.000430774106378086	-0.496852688914288	0.485	0.547	1
Prkch	0.000433786446730767	0.380048303757564	0.352	0.259	1
H2-K1	0.000444186876127672	-0.282037320791286	0.881	0.833	1
Ednrb	0.000467452514241516	0.3225722157349	0.562	0.443	1
Bri3	0.000475024502012572	-0.672463439971404	0.321	0.39	1
Dram1	0.000479018382097454	0.383534125457173	0.294	0.206	1
Rps3	0.000499002752098288	0.223535276878534	0.856	0.762	1
Rab11b	0.000499543136362708	0.340722955148493	0.382	0.283	1
Gdi2	0.000560650604099507	0.292376895437043	0.493	0.382	1
Sox18	0.000569532466971604	-0.587383286274566	0.341	0.414	1
Anxa11	0.000587561617931225	0.430331241072932	0.263	0.185	1
Jun	0.000595995857902901	0.30335640001335	0.684	0.578	1
Aplp2	0.000601938374382132	0.187762582520862	0.792	0.686	1
App	0.000634903002897686	-0.30190464080006	0.776	0.762	1
Pdia6	0.000655603714026598	0.285840182895175	0.535	0.426	1
Tax1bp3	0.000657233372834877	0.3507484238656	0.416	0.315	1
Ptp4a3	0.000673649815806975	0.515124195372624	0.28	0.203	1
Anp32a	0.000682979831530398	0.271933801093407	0.512	0.408	1
Rassf1	0.000685808071612695	0.482464885340194	0.274	0.197	1
Dusp1	0.000712445693033996	0.401778162072966	0.657	0.573	1
Srsf5	0.00072840081192719	0.233117571391699	0.476	0.368	1
Clec1a	0.000751200825015985	0.419840753045861	0.335	0.248	1
Tra2b	0.000768066157050954	0.326037502871778	0.476	0.371	1
Pin1	0.000780453364795627	0.296301128914231	0.26	0.179	1
Mgll	0.000792839001902943	0.39149215143081	0.435	0.347	1
Ctnnb1	0.000826262500869499	0.270108694426108	0.438	0.338	1
Gngt2	0.000846490299656575	0.194383353072535	0.584	0.458	1
Lgals3bp	0.000852034608621943	0.35034907293428	0.335	0.249	1
Serinc3	0.000867172779264661	0.171018261001438	0.958	0.872	1
Ctsl	0.000891322343483074	-0.571237261171884	0.393	0.455	1
Ifitm2	0.00089372840353324	0.175747148230405	0.947	0.882	1
Stub1	0.000951456027079648	0.264926326710409	0.33	0.239	1
Cdh5	0.0010023279516022	0.292365223097069	0.604	0.493	1
Irx3	0.00108626209176258	-0.624362021639364	0.349	0.403	1
Ly6c1	0.00112270023243373	0.141174392927049	0.994	0.923	1
Smagp	0.00112713476355787	0.327482490922235	0.374	0.283	1
Hspa8	0.00115636485638174	0.161061725408281	0.97	0.896	1
S1pr1	0.00117570903716347	0.34624562084823	0.319	0.235	1
Pecam1	0.00117923866447747	0.168336131235735	0.798	0.699	1
Tmem123	0.00122030384000425	0.330002572224686	0.285	0.202	1
Cnn2	0.00122648981106483	0.388597027498635	0.291	0.21	1
Dnajc8	0.00125120386113826	0.29530069633031	0.424	0.326	1
Spop	0.00131200350818615	0.449675842160842	0.283	0.208	1
Rps25	0.00134911687107101	0.153572277557567	0.773	0.665	1
Arl6ip1	0.00135899858495764	0.220196355341283	0.507	0.401	1
Ssr2	0.00141588214729704	0.408088117803135	0.338	0.254	1
Rpl41	0.00149007338543141	0.100002222316521	0.981	0.955	1
Krit1	0.00155922915767592	0.302190999591552	0.274	0.196	1
Gpx4	0.00158625280529293	-0.403857379712634	0.687	0.71	1
Ifi35	0.00164413930734522	0.242867479669034	0.388	0.301	1
Ywhae	0.00182764514675096	0.224740463563023	0.687	0.586	1
Svbp	0.00190125492809888	0.224794677262209	0.269	0.191	1
Dlc1	0.00192008872988753	-0.681425710292671	0.269	0.326	1
Cfl1	0.00195125602260822	0.217401450437643	0.778	0.689	1
Uba52	0.00213190224723959	0.18997063297447	0.485	0.372	1
Ccdc85b	0.00214059837846231	0.236987165122126	0.26	0.183	1
Psmb9	0.00220306242535996	-0.652917785523527	0.277	0.342	1
Elavl1	0.00223993277877685	0.215696397955109	0.299	0.215	1
Nfat5	0.00225238592099565	0.27373958607318	0.294	0.22	1
Col4a1	0.0022629243684922	0.269871949469235	0.44	0.348	1
Mapre1	0.00233089533455122	0.256043343313848	0.363	0.271	1
Fli1	0.00235141934821007	-0.607230047296956	0.227	0.298	1
Snrpf	0.00252114061631843	0.442745018906387	0.294	0.221	1
Gnb2	0.00277301928603551	0.148282548778775	0.751	0.642	1
Mapk3	0.00298203661011948	0.269108040022954	0.471	0.383	1
Reep5	0.00309166852724157	0.285549751721191	0.349	0.267	1
Ifit3	0.00342613952160171	0.328308329508283	0.296	0.226	1
Uqcc2	0.00348433125769789	0.274973388670508	0.404	0.32	1
Mmrn2	0.00348715732218158	0.162982952832741	0.579	0.448	1
Selk	0.00355409865615087	-0.316294684557367	0.634	0.642	1
Rplp0	0.00367006226854801	0.154515008816972	0.845	0.755	1
Eng	0.00367960082583501	-0.260798857608535	0.795	0.779	1
Arf6	0.00372832476658918	0.338632543847859	0.269	0.202	1
Rpl11	0.00375255196496276	0.148302577834629	0.85	0.745	1
Ubb	0.00377193362249117	0.115821996596901	0.997	0.97	1
Zfp36l1	0.00384632090874694	0.255739933698379	0.427	0.337	1
Podxl	0.0038629696077452	-0.401701777699236	0.474	0.512	1
Calr	0.00402299409488033	0.184438010458269	0.518	0.414	1
Cox8a	0.00420548828926896	-0.547983862137493	0.584	0.607	1
Rpl5	0.00440451771971339	0.225765027891115	0.507	0.41	1
Exoc3l2	0.00442420257719874	-0.54167461897366	0.396	0.433	1
Tm9sf3	0.00456044137044718	0.318256654141026	0.374	0.291	1
Epas1	0.004562759716088	-0.366366123284507	0.404	0.46	1
Myl12a	0.00460982139452957	0.125164590823923	0.867	0.801	1
Tmbim1	0.00503153579599669	0.29855422458724	0.324	0.248	1
Tagln2	0.00514201805508776	0.211084231554727	0.54	0.444	1
Top1	0.00521957788967983	0.203639025140316	0.294	0.22	1
Ypel3	0.0052460064797923	0.188578340288855	0.399	0.312	1
Snx3	0.0052959724247061	0.215352892280119	0.548	0.469	1
Plac8	0.00532713706125479	0.34510196428171	0.335	0.26	1
Bnip2	0.00533101913575061	0.239943479072362	0.366	0.289	1
Asah1	0.00547951522102746	-0.591972302625779	0.291	0.346	1
Tspan14	0.00552485049549609	0.312228211352568	0.285	0.214	1
Matr3	0.00553749013578789	0.334029668516911	0.263	0.198	1
Tmem258	0.00563121629491028	0.232315489614646	0.313	0.24	1
Pnrc1	0.00574005504499988	0.289591696907341	0.424	0.341	1
Clk1	0.0057623433309945	0.191375080173396	0.271	0.199	1
Rps15	0.00590381133447153	0.162489083945846	0.801	0.725	1
Dek	0.00591766508382514	0.311295651425977	0.252	0.188	1
H2-T22	0.00602016722716721	0.188135717927318	0.385	0.296	1
Lrrc8a	0.00631190976926134	0.198700645757076	0.554	0.47	1
Reep3	0.00633439718644033	0.244376678946573	0.285	0.213	1
Actn4	0.00636176000037791	0.288977950086908	0.454	0.369	1
Zfand6	0.00646825504891518	0.263756466722903	0.296	0.224	1
Lima1	0.00676489191078596	0.242066392133524	0.269	0.202	1
Gimap1	0.00684705874808608	-0.395576914860014	0.424	0.467	1
Bax	0.00686823931330119	0.319762407407776	0.382	0.314	1
Rad23b	0.00695347933934445	0.258238084672135	0.252	0.188	1
Arpc1b	0.00708381364892715	0.181774642114504	0.618	0.513	1
Hnrnpa3	0.0075516841287968	0.168825560300143	0.452	0.37	1
Hes1	0.00755610123287022	-0.516501981909794	0.463	0.498	1
Clptm1	0.00756682598725163	0.224070491194216	0.307	0.235	1
Pop5	0.00772881285378289	0.159792325742257	0.266	0.196	1
Cd93	0.0077993355672503	0.201183916469378	0.393	0.308	1
Rps11	0.0078163703174475	0.151943414239943	0.831	0.771	1
Yipf4	0.00793959090677171	0.220650402179673	0.424	0.331	1
Cacybp	0.00817980874001784	0.187879005154266	0.258	0.191	1
Psmb8	0.00853499718740415	-0.384632871678762	0.551	0.567	1
Gja1	0.00857360709040988	0.243204693500922	0.316	0.242	1
Fus	0.00878885135959848	0.181604425399474	0.598	0.499	1
Selm	0.00883529336649852	0.137693770815725	0.709	0.606	1
Bag5	0.00936803533907157	0.230869228679691	0.252	0.188	1
Mlf2	0.00952233382178114	0.196635260551589	0.33	0.257	1
Chst2	0.00957636189252152	0.438257456197848	0.31	0.248	1
Cdc42ep1	0.00962271889496101	0.298455467530015	0.263	0.199	1
Plat	0.00963109398117178	-0.275318749682103	0.438	0.357	1
Rbm25	0.00969255996126314	0.20071282417188	0.357	0.281	1
Cyp20a1	0.0100199107529843	-0.447931418355761	0.302	0.357	1
Mtch1	0.0101339307366135	-0.405727508218335	0.335	0.383	1
Adgrf5	0.0102006714050551	0.174619020342351	0.427	0.347	1
Atraid	0.0103279502034859	-0.428782505454881	0.294	0.343	1
Ldb2	0.0103921384250874	0.20661277935021	0.291	0.222	1
Cwc15	0.0104451023408853	0.309609124898978	0.288	0.229	1
Uqcr10	0.0104691260520307	-0.564535685086727	0.427	0.466	1
Syf2	0.0106389717958785	0.210100499057993	0.468	0.395	1
Eva1b	0.0106437456216464	-0.442630476197574	0.463	0.495	1
Srp9	0.0107838796811836	0.228220755074436	0.316	0.248	1
Srsf7	0.0107916837684321	0.21969749781515	0.363	0.287	1
Arhgap31	0.010894179447659	0.143130915116048	0.604	0.502	1
Krtcap2	0.0109675274662248	0.252214857804993	0.474	0.391	1
Arf1	0.0116943682912305	0.134497006083338	0.659	0.568	1
Irgm1	0.0119183593099538	0.185114126927256	0.28	0.21	1
Higd1a	0.0119259061678135	0.155293181706039	0.296	0.227	1
M6pr	0.0119867817645209	0.153361399794417	0.28	0.212	1
G3bp1	0.0119938604005812	0.224807294441447	0.382	0.309	1
Rrbp1	0.0122297948449238	0.271156914104129	0.346	0.281	1
Ywhah	0.0124778447201983	0.176981482359141	0.496	0.414	1
Wasf2	0.0125116595825663	0.120655655760022	0.396	0.31	1
U2af1	0.0125493058433738	0.248988112229161	0.307	0.241	1
Gas6	0.0128574577482085	-0.275073940169114	0.609	0.628	1
Rnaset2a	0.012938377888861	-0.472784902997305	0.321	0.367	1
Rplp2	0.0134475392437982	0.122187034899476	0.812	0.709	1
Gng11	0.0134874167211712	-0.246303496131623	0.776	0.766	1
Zfand5	0.0135561899420503	0.241554679787602	0.355	0.287	1
Cnn3	0.0138220535252789	0.196467628062917	0.554	0.48	1
Hsp90aa1	0.0138549378999646	0.151345740417073	0.391	0.313	1
Ier2	0.014169787773462	0.422708267094702	0.416	0.363	1
Fubp1	0.0142625883889159	0.142663984828798	0.346	0.268	1
Trmt112	0.014405175876758	0.22071689092447	0.269	0.203	1
Rcn2	0.0147108536946686	-0.444598393686195	0.247	0.3	1
Cmtm8	0.0147178590727327	0.101939961209172	0.501	0.399	1
Psme2	0.0149592031973023	-0.402947930613873	0.446	0.478	1
Abi3	0.0150439208610138	0.273487870065578	0.31	0.246	1
Arhgef15	0.0151101275074645	0.298545136008622	0.368	0.301	1
Luzp1	0.015213483686794	0.288423421484727	0.294	0.226	1
Tmem176b	0.0152218432648882	-0.401428423400486	0.46	0.488	1
Fam117b	0.0155583011391546	0.216674579291462	0.313	0.243	1
Dbi	0.0155788488064004	-0.487880842633804	0.452	0.354	1
1110004F10Rik	0.0158846818035038	0.182898970851755	0.332	0.261	1
Srsf10	0.0160042973835091	0.276289664971719	0.266	0.205	1
Ctla2a	0.0160923320992745	0.107882199764696	0.643	0.523	1
Camk1	0.0163072879803103	0.127138216598291	0.368	0.291	1
Rps12	0.0170559601368976	0.134282872696329	0.499	0.406	1
H2afz	0.0171758773301536	0.195227352358551	0.518	0.443	1
Cyc1	0.0176584454771571	0.104899771878957	0.332	0.264	1
Prmt1	0.0176632916603666	0.195415096764508	0.296	0.23	1
Tmed5	0.0177798433795112	0.145614293604021	0.319	0.248	1
Wdr1	0.0179359109857985	0.322536197500992	0.258	0.202	1
S100a1	0.0180681235407678	-0.550046319400309	0.366	0.405	1
Gpi1	0.0185644077854339	0.183896948565546	0.385	0.313	1
Hyal2	0.0185978527740117	0.263262650652018	0.33	0.27	1
Nucb1	0.0187436242242552	-0.579847597347651	0.235	0.276	1
AW112010	0.020065037673842	-0.399462343276449	0.449	0.485	1
Rexo2	0.0202018105995347	0.276306130682234	0.277	0.216	1
Tap2	0.0202482632956206	-0.481621961564245	0.338	0.374	1
Ociad1	0.0204024527766824	0.168983202001558	0.366	0.296	1
Asap1	0.0204973074440209	0.294035061284504	0.296	0.236	1
Unc45b	0.0205564669025574	0.222120444959287	0.269	0.209	1
Calm3	0.0207416163924345	0.10163936561051	0.316	0.25	1
Bcap31	0.0208643162343191	0.1243065971937	0.435	0.353	1
Rraga	0.0210850232004618	0.212298125434082	0.271	0.213	1
Ndufa8	0.0211135951542587	-0.431950076488588	0.352	0.389	1
Ets1	0.021179736556973	0.149089079098374	0.432	0.358	1
Eif2s2	0.0212933852333195	0.130188891965192	0.427	0.349	1
Ifngr1	0.0220075097208001	-0.44828319337587	0.305	0.35	1
Npr1	0.0220994964822229	0.210637123219786	0.319	0.251	1
Ddx24	0.0230105570425355	0.320197769394265	0.307	0.247	1
Ppp2r1a	0.0230719971338655	0.23024293874099	0.283	0.223	1
Eif3g	0.0232800062180986	0.162585220149028	0.393	0.317	1
Stx12	0.0234572232042309	0.140074561417753	0.283	0.221	1
S100a10	0.0246000585189916	0.126423649752536	0.77	0.671	1
Mtdh	0.0246151351666036	0.161750168800883	0.374	0.3	1
Cirbp	0.0251467955809636	0.245386830761107	0.255	0.197	1
Mxd4	0.0251531026189401	0.264940349691626	0.368	0.301	1
Apbb2	0.0251571398833381	0.123860622343359	0.407	0.33	1
Ier5	0.0253415577840058	0.222308070425257	0.476	0.409	1
Ppp1cc	0.0255999818559269	0.17000756599478	0.338	0.268	1
Hnrnpm	0.0257195314079206	0.187149320342364	0.366	0.293	1
Ran	0.0261272512012747	0.202356833347853	0.452	0.385	1
Rps2	0.0267750376719219	0.102263392034961	0.801	0.731	1
Tspan12	0.0278615777775219	-0.329715768998561	0.521	0.533	1
Sipa1	0.0278739526579481	0.155664023149678	0.332	0.262	1
Eif5	0.0283440084232175	0.170975875274668	0.41	0.34	1
Papola	0.0286510638462693	0.12688135492031	0.26	0.201	1
Gnb2l1	0.0301636449100113	0.119640161506976	0.424	0.348	1
Il10rb	0.030290565843052	0.110799766306114	0.706	0.615	1
Cox7a2	0.0309046424501	-0.299984056029648	0.668	0.659	1
Tnfrsf1a	0.0312381304012081	0.150399515634843	0.399	0.326	1
Wdr89	0.0313756225313682	0.146569106238948	0.429	0.356	1
Rps10	0.0317724070577752	0.13474746318233	0.551	0.473	1
Stom	0.0322705961367747	0.252240656030786	0.283	0.225	1
Arpc4	0.0335853902973628	0.191788177090837	0.382	0.317	1
Mpc1	0.0342442869521603	-0.871266245705927	0.211	0.252	1
Arpc3	0.0357675444222035	0.1596713571496	0.648	0.575	1
Fam103a1	0.0361410369818022	0.137938304966774	0.283	0.227	1
Uqcrfs1	0.0363866406970423	-0.845885732222049	0.216	0.256	1
C1d	0.0366159854965904	-0.41402531355897	0.222	0.268	1
Nedd4	0.0381232525763844	0.182928666383328	0.343	0.281	1
Tpt1	0.0385053290242261	-0.174876268220382	0.77	0.75	1
Cox6c	0.0406751194616414	-0.491638775275964	0.62	0.64	1
Cox6a1	0.0409319117352127	-0.26526336230614	0.715	0.688	1
Txn1	0.0413377153999571	-0.309529065120118	0.604	0.604	1
Rab11a	0.0419502052470679	0.125689083169649	0.496	0.424	1
Gimap6	0.0420171016994653	0.100213094916981	0.864	0.756	1
Hnrnpk	0.0422282064533635	0.108750370029662	0.798	0.692	1
Atp6v1e1	0.0425523984787542	-0.513510862250113	0.255	0.295	1
Polr1d	0.0428555826502975	0.124978317621729	0.33	0.272	1
Slc25a5	0.04295052341375	-0.154384368605715	0.651	0.562	1
H2-Q4	0.0429574769907878	-0.451157013682211	0.352	0.373	1
Elf1	0.0436170687836355	0.358537445930751	0.274	0.228	1
Irf1	0.0436827640365803	0.302441398607859	0.263	0.216	1
Lamp2	0.0437742297881062	0.143598947626218	0.512	0.442	1
Ndufv3	0.0439348138657736	0.120440680957872	0.349	0.288	1
Rpl10	0.0439601138613165	-0.184855654538234	0.803	0.763	1
Flt1	0.0440148632283912	-0.243279425534907	0.767	0.727	1
Puf60	0.0446621400916099	0.202863432713847	0.338	0.281	1
Cbx1	0.0448575415539616	0.187823464048403	0.255	0.204	1
Calcrl	0.0452148366470106	0.178043416257692	0.291	0.235	1
Tbcb	0.0459688187450948	0.176652620265107	0.266	0.213	1
D8Ertd738e	0.0465169429830199	-0.318287939093051	0.474	0.488	1
Pfn1	0.0468811039526581	0.123899844107923	0.809	0.754	1
Ndufb2	0.0474646455346626	-0.594902866738296	0.224	0.263	1
Hmgn1	0.0481254157784563	0.224330878141906	0.266	0.223	1
Xaf1	0.0482557547755915	0.124208595913082	0.371	0.308	1
Phf11d	0.048455544401402	0.20328353631321	0.321	0.266	1
Hmg20b	0.0484585422407209	0.154271280797538	0.294	0.237	1
Rps17	0.0489855248667127	0.119240043147021	0.773	0.676	1
Mrpl52	0.0495909685334656	0.141792298932046	0.258	0.207	1
Leprot	0.0515644567886567	-0.299919975604834	0.343	0.388	1
Ankrd11	0.0531632126005552	0.188373754212237	0.266	0.215	1
Laptm4a	0.0536958165205804	-0.103870818071103	0.953	0.894	1
Tek	0.054809753755065	-0.25583352182801	0.557	0.571	1
Arl6ip5	0.0552731452532886	0.110257873491469	0.465	0.395	1
Eif3a	0.055386419562529	0.13653465503425	0.258	0.207	1
Morf4l2	0.0554282037041376	0.157885222816584	0.258	0.21	1
Sdf4	0.055483995504972	0.16662923236775	0.346	0.286	1
Jup	0.0556266162290777	-0.385971528187183	0.355	0.38	1
Rpl22	0.0562524558271651	0.154070219848855	0.485	0.415	1
Rap1b	0.0573432329563625	-0.303916489429566	0.482	0.494	1
1810037I17Rik	0.0573975197111238	0.154118549965027	0.521	0.435	1
Srrm1	0.0578463030644525	0.111483738907887	0.277	0.222	1
Nrp1	0.0582446737558665	-0.25084181622184	0.762	0.735	1
Klf9	0.058338817190368	0.121912456223399	0.382	0.316	1
Bub3	0.0588368401523877	0.160882083358612	0.305	0.251	1
Psmb10	0.0590683019819341	-0.319842341996322	0.41	0.451	1
Snrpe	0.0594229838738621	0.148631605768923	0.269	0.219	1
Son	0.060256609065414	0.103808622565738	0.654	0.56	1
Itpkb	0.0616960399298511	0.198016003656577	0.316	0.263	1
Mef2a	0.0621833798330667	-0.375088846369629	0.26	0.299	1
Hsp90b1	0.063027660895591	-0.211250568565192	0.468	0.496	1
Sncg	0.0634413742591812	-0.498054984385012	0.235	0.269	1
Oaz2	0.0655152462715108	-0.351336813044901	0.515	0.528	1
Sptssa	0.0655755345842738	-0.301523316790477	0.416	0.436	1
Prelid1	0.0660758467278619	0.105005617712384	0.26	0.212	1
Psmd2	0.0694917801546251	0.152118961445356	0.263	0.217	1
Akap13	0.0714322669585358	0.11244706905515	0.274	0.225	1
Cox17	0.0729904635252965	-0.355491625610886	0.371	0.399	1
St13	0.0742517659779539	0.147512671534969	0.371	0.316	1
Map1lc3a	0.0747081963506183	-0.593002679744984	0.219	0.251	1
Sepp1	0.0766262616048485	-0.290170277326639	0.56	0.571	1
Tmem140	0.0790422230497645	-0.476544083698163	0.302	0.327	1
Atp6v0b	0.079115811134981	-0.367846880630428	0.391	0.411	1
Rps23	0.0792354826719071	-0.12308520388488	0.917	0.881	1
Sumo2	0.0796585508922931	0.143706337583903	0.679	0.604	1
Klf4	0.0830107027494985	0.306155765900636	0.307	0.262	1
Yif1b	0.0831250948551511	0.154406436766892	0.26	0.213	1
Eif4a1	0.0836142146836444	0.107361002127642	0.634	0.573	1
Sf3b6	0.0860895036497674	0.148509568474101	0.26	0.215	1
Mrps33	0.0866426030272165	-0.479229274650778	0.283	0.309	1
Rab1a	0.0903148231897956	-0.309719285405634	0.31	0.343	1
2007-09-01	0.0916836815120029	0.11522016529856	0.499	0.437	1
Ccnd3	0.0918967281177584	0.13853061793738	0.271	0.223	1
Anapc11	0.0926049826531021	-0.412512797522662	0.294	0.324	1
Tmem176a	0.093514080429494	-0.435128606049	0.416	0.426	1
Atp6v1f	0.0942970899123978	-0.355741395063105	0.366	0.391	1
Cox7b	0.0946374034322433	-0.822872112480187	0.244	0.272	1
Tonsl	0.0950815201448771	-0.342265472670362	0.313	0.341	1
Rsrc2	0.0953456684614719	0.201811980250035	0.319	0.272	1
Camk2d	0.0956464208667154	0.111154111069384	0.255	0.21	1
Upp1	0.0958975997408574	-0.402026672641047	0.247	0.277	1
Sri	0.0959957417985527	-0.369178772545451	0.382	0.403	1
Sp100	0.0966737176453417	0.115734646138105	0.421	0.363	1
Tecr	0.0974091846849745	0.184942580165134	0.269	0.226	1
Psenen	0.0977912344823401	0.107479660331318	0.404	0.352	1
Tceb2	0.100200899832816	-0.222734632522374	0.64	0.628	1
H2afv	0.100940678683702	0.16404252727617	0.363	0.315	1
Atpif1	0.102680879196366	-0.511721168196255	0.374	0.393	1
Rpl27a	0.104978334960343	0.103744986543624	0.825	0.733	1
Psmd11	0.104989055278929	0.110368089774436	0.288	0.242	1
Smco4	0.108343233895905	-0.355633480843362	0.33	0.353	1
Trappc4	0.108939050994744	0.146340430058087	0.269	0.225	1
Zfp207	0.10950553569787	0.10441922775099	0.313	0.26	1
Tram1	0.111023959008774	0.103947541721521	0.299	0.255	1
Rpl29	0.112011363472974	0.120907492404812	0.643	0.571	1
Arf5	0.112244602389377	-0.244876200224315	0.452	0.475	1
Sepw1	0.113954808696526	-0.175558508491936	0.701	0.678	1
Polr2e	0.120138879143188	0.132674560080432	0.343	0.296	1
Pros1	0.12296449913865	0.111565803474711	0.26	0.217	1
Srgn	0.123528572517787	-0.163651870350666	0.781	0.731	1
Rab5c	0.123690620233398	-0.387579787618922	0.274	0.301	1
Trappc6b	0.128855890198018	-0.441841953447997	0.23	0.257	1
Mef2c	0.13153282573503	-0.24656529491388	0.465	0.48	1
Atp5d	0.13219090407875	-0.505200141862803	0.377	0.393	1
Csnk2a1	0.132821060757729	0.160450283253954	0.252	0.212	1
Hint1	0.13399286519101	-0.335702059460614	0.51	0.509	1
Myo1c	0.135450273168377	-0.324450678807164	0.277	0.302	1
Aes	0.137404026814239	0.136326028048348	0.291	0.249	1
Minos1	0.137721888226427	-0.450224399088963	0.343	0.356	1
Hspa1a	0.142179537548398	0.157083915175729	0.377	0.338	1
Nfe2l2	0.142543658374352	-0.264069300405197	0.319	0.342	1
Rpl17	0.142978574240988	-0.111763250269733	0.845	0.803	1
Cyb5a	0.143783700588462	-0.433145317369312	0.476	0.466	1
1810011O10Rik	0.145006333961158	-0.212637537176732	0.64	0.617	1
Ywhaq	0.146063512067215	-0.227599176172605	0.607	0.573	1
Tmem88	0.147209626989678	0.12269999479976	0.479	0.416	1
Etfb	0.147251986187127	-0.699929520250007	0.227	0.253	1
Ppp1cb	0.148554892191508	0.105660774414793	0.316	0.274	1
Ndufa3	0.149123047166581	-0.102286344680518	0.529	0.445	1
Akr1a1	0.150447668651074	-0.569340829213662	0.488	0.475	1
Ctsb	0.152372557237003	-0.234224833512281	0.449	0.462	1
H3f3b	0.153760068153877	0.108117716460105	0.892	0.849	1
Cltb	0.154055478123708	-0.376621096662687	0.244	0.267	1
Srp14	0.156947030275142	-0.336271918166962	0.338	0.359	1
Clta	0.158085999331002	-0.297564685690365	0.371	0.387	1
Rhoc	0.161748835868761	-0.377985026214861	0.427	0.422	1
Ube2d3	0.162826171477103	-0.228093893321535	0.571	0.555	1
Psmc2	0.163273998613738	-0.435571401525129	0.23	0.251	1
Ncoa3	0.164630035436683	-0.28489535659073	0.233	0.258	1
Dync1i2	0.166002105438084	-0.474867752474282	0.31	0.327	1
Ndufa6	0.16697043657021	-0.394622856851684	0.429	0.434	1
Tuba1b	0.171857990426927	-0.189548049484288	0.485	0.496	1
Atp5o	0.172047822703425	-0.4798695212531	0.366	0.376	1
Elk3	0.175256510238855	-0.259582107554131	0.499	0.492	1
Atp6v1g1	0.176458931744546	-0.222002670444046	0.515	0.511	1
Tspan15	0.179463510989676	-0.316974707913866	0.377	0.391	1
Ube2i	0.181579826541335	0.106192200166985	0.285	0.245	1
Csrp1	0.184197708027014	-0.396871315913487	0.271	0.29	1
Ndufa4	0.188424488664237	-0.27957675205433	0.742	0.712	1
Vgll4	0.18902233308104	0.107388168000541	0.316	0.268	1
Zfp706	0.189035566648995	-0.330974362944329	0.33	0.347	1
Tmem256	0.196564593603541	-0.378802974884117	0.307	0.326	1
Acvrl1	0.199586687097827	0.150841990896612	0.266	0.233	1
Smdt1	0.199704589928781	-0.363846065433543	0.396	0.401	1
Serf2	0.199796994109217	-0.153870756873955	0.784	0.737	1
Ndufb11	0.199921873997451	-0.349130449777884	0.374	0.387	1
Sfr1	0.202670731915354	0.144843451354866	0.283	0.247	1
Dpm3	0.205581174006698	-0.276781065012766	0.28	0.299	1
Tie1	0.206810754754481	-0.212677766153642	0.535	0.52	1
Pgrmc1	0.208336595819241	-0.283794649656469	0.31	0.332	1
Uqcrq	0.209433584440348	-0.150433147829212	0.443	0.385	1
Tgm2	0.210901274564987	0.133379508009668	0.252	0.22	1
Ndufb10	0.219249137298429	-0.41193925123555	0.355	0.356	1
Tmem204	0.219331395845054	-0.258483390639966	0.449	0.439	1
Vdac2	0.219347295122965	-0.365348991303223	0.335	0.35	1
Tubb5	0.223232618935048	0.106196156693443	0.515	0.462	1
Vdac3	0.223766844231797	-0.321036461690393	0.371	0.378	1
Lims2	0.22454652006675	-0.221366583863808	0.515	0.516	1
Scp2	0.228254857895285	-0.493390081680511	0.343	0.349	1
Ctsz	0.228779747389181	0.112406756091753	0.335	0.297	1
Eif3f	0.231018873100208	-0.229689345604996	0.515	0.51	1
Rnf130	0.231166983782811	0.119893337357525	0.258	0.226	1
Set	0.232893620339317	-0.239263390012396	0.244	0.264	1
Gimap5	0.233486275787272	-0.344745699230867	0.449	0.434	1
Sqstm1	0.234102271397108	-0.319030811181098	0.316	0.327	1
Cycs	0.236869348592086	-0.379617706773672	0.396	0.334	1
Romo1	0.239935570981571	-0.384098013225961	0.28	0.302	1
Xist	0.241605249890078	-0.287810475927359	0.634	0.612	1
Rbm42	0.247588620259015	0.123564171377021	0.291	0.256	1
Pfdn5	0.251308125346362	-0.222245393580605	0.59	0.556	1
Atp5b	0.252431978390235	-0.171929577774586	0.781	0.693	1
Plaur	0.254158031986167	-0.257687984790849	0.23	0.252	1
Klf13	0.254185893363682	-0.29605385081095	0.404	0.406	1
Snrnp27	0.254528212322193	-0.398178097744793	0.269	0.282	1
Map7d1	0.263190295453118	-0.343761958386388	0.235	0.254	1
Grcc10	0.265373176486748	-0.448300844794769	0.252	0.264	1
Rap1a	0.267996997497459	-0.217420604542252	0.294	0.31	1
Pttg1ip	0.269241086593121	-0.283604309018985	0.38	0.378	1
Ndufb4	0.271955881739261	-0.382390803467301	0.407	0.413	1
Swi5	0.272966456713591	-0.360070532266416	0.36	0.37	1
Wbp5	0.286586664974384	-0.337880661924629	0.388	0.386	1
Psmc1	0.290165950785769	-0.282476967540012	0.238	0.256	1
H3f3a	0.293081468298567	0.117269073149453	0.681	0.646	1
Uqcrb	0.29365238272101	-0.260407722787712	0.723	0.681	1
Pea15a	0.294192603541995	-0.199129102564977	0.346	0.37	1
2002-09-01	0.296102455039977	-0.36191079052945	0.244	0.255	1
Fcgrt	0.298266691345073	-0.216583760530905	0.252	0.273	1
Psmb3	0.301527806944507	-0.206247597385011	0.46	0.458	1
Lamp1	0.302608228106308	-0.119476240672844	0.704	0.699	1
Tspo	0.303804381599384	-0.150879685917401	0.557	0.553	1
Ifi27	0.30588199596881	-0.164246225428942	0.526	0.53	1
Mrps21	0.312426716039541	-0.307941616123038	0.247	0.266	1
Eif4a2	0.320200870528876	-0.187974105671457	0.532	0.52	1
Psma6	0.320953228842295	-0.305994326821296	0.28	0.289	1
Rab10	0.324866998890996	-0.243322955380247	0.235	0.25	1
mt-Co2	0.326809317190745	-0.162498581474744	0.884	0.831	1
Dnajc3	0.328024879251571	-0.382986732629644	0.247	0.258	1
Vcp	0.328987784700496	-0.166208202560796	0.368	0.388	1
Tmem234	0.335100144354998	-0.340370490707053	0.363	0.365	1
Limch1	0.335903536337569	-0.294388659497945	0.341	0.345	1
Ghitm	0.338252674367721	-0.116812159878359	0.321	0.287	1
Ncl	0.338759658666967	-0.396381037323056	0.252	0.261	1
Rpl23a	0.348379449075333	-0.114001808658563	0.875	0.827	1
Myl12b	0.355556183579097	-0.172659122019664	0.593	0.576	1
Rps27a	0.358028644321837	-0.109494544405804	0.801	0.773	1
Polr2k	0.358104339709175	-0.107580516983784	0.235	0.252	1
Uqcrc1	0.358399968276663	-0.100154217165082	0.404	0.362	1
Slc50a1	0.358966048869278	-0.240988947194056	0.36	0.367	1
Ndufa13	0.363465919443985	-0.131951998266535	0.524	0.46	1
Efna1	0.36777819686683	-0.263814688203088	0.452	0.445	1
Mdh2	0.372129809174186	-0.240475111286132	0.413	0.407	1
Ube2s	0.375645002850526	-0.344072527622001	0.31	0.31	1
Ptprb	0.379660422803165	-0.211184992484387	0.443	0.434	1
Cct5	0.379759719452266	-0.326170412318676	0.247	0.255	1
Herpud1	0.384769557481445	-0.204918630422841	0.235	0.251	1
Uqcr11	0.388797311591631	-0.340972312548928	0.54	0.517	1
Rbms1	0.398146082673595	-0.199788966270297	0.474	0.464	1
Pebp1	0.407767036555869	-0.296706976807435	0.357	0.361	1
Tax1bp1	0.410508928591305	-0.288240234279843	0.283	0.293	1
Psma7	0.426489483984122	-0.16193002968607	0.607	0.573	1
Sar1a	0.43045070763057	0.100073636697208	0.255	0.234	1
S100a11	0.431378196637319	-0.229704080360054	0.535	0.513	1
Rapgef4	0.434706004504432	-0.396495387581677	0.283	0.279	1
Ndrg1	0.448953268738792	-0.256408092736613	0.258	0.233	1
Eif3h	0.45157037747832	-0.255290473800853	0.355	0.359	1
mt-Nd1	0.452671517877345	-0.166256634552737	0.95	0.913	1
Usmg5	0.461462796701678	-0.464887674747421	0.44	0.434	1
Sf3b2	0.470251926888934	-0.105228743812105	0.332	0.296	1
Gabarap	0.470753747195248	-0.205016328517477	0.512	0.498	1
Atp6v0e	0.47764057796014	-0.275734614033365	0.482	0.451	1
Tnfaip1	0.478443834209677	-0.303213606202911	0.319	0.314	1
Npc2	0.479287466080599	-0.280663882814315	0.413	0.403	1
Canx	0.479969531771748	-0.252361978778609	0.33	0.334	1
Kitl	0.486357147055545	-0.207172849192522	0.247	0.26	1
Cald1	0.487856556071046	-0.182475381667584	0.418	0.407	1
Hspa9	0.488349705958535	-0.110603816184648	0.271	0.246	1
Smim14	0.494885800471639	-0.166650357778389	0.321	0.331	1
Ndufc1	0.500540702619507	-0.404053293262245	0.321	0.32	1
Higd2a	0.502626818626849	-0.37069337806764	0.283	0.282	1
Cox7c	0.509472362825604	-0.318951350415451	0.645	0.606	1
mt-Atp6	0.513555103045981	-0.179530749149601	0.992	0.946	1
Ndufs2	0.519528266918351	-0.272060779054393	0.252	0.259	1
Psmb2	0.520062000884717	-0.140198849262378	0.449	0.436	1
Tmbim4	0.531172915526329	-0.105174753210225	0.338	0.308	1
Sub1	0.532420819578138	-0.181840681441382	0.524	0.514	1
Ndufb9	0.536827232800346	-0.374576975221563	0.366	0.351	1
Mob4	0.547246650617874	-0.164944911155371	0.283	0.29	1
Psmc3	0.553794426093566	-0.259023835646482	0.343	0.333	1
Myeov2	0.554326202987168	-0.32465998023775	0.255	0.26	1
Rab6a	0.557105458345648	-0.242310362442343	0.274	0.281	1
Ndufs5	0.559072577803956	-0.181473114999739	0.38	0.381	1
Nhp2l1	0.567089550667435	-0.278427552542935	0.349	0.339	1
Luc7l2	0.569800217891017	-0.23435996655889	0.305	0.303	1
Tbca	0.569912840289374	-0.166110506795492	0.338	0.344	1
2410015M20Rik	0.576815924087638	-0.183876384094551	0.277	0.252	1
Arhgap29	0.579095552256174	-0.273147232827034	0.305	0.302	1
Lrpap1	0.586393489538959	-0.208010628679741	0.271	0.272	1
Tuba1a	0.588410251692521	-0.170653747822922	0.515	0.493	1
Pmp22	0.589686971966914	0.104357919380453	0.355	0.335	1
Rab18	0.589742820771548	-0.212175735818884	0.416	0.4	1
Ssb	0.591434982430887	-0.185302708404904	0.294	0.299	1
Ndufa12	0.592206795595325	-0.310664538497862	0.332	0.33	1
Pdcd6	0.592412402965038	-0.192076081243358	0.252	0.227	1
Rnf187	0.59583710868665	-0.221562727406945	0.319	0.312	1
Klf2	0.599782096141542	0.169261854586687	0.875	0.814	1
Nop10	0.603201761505922	-0.119579818751777	0.427	0.381	1
Ier3ip1	0.603582377939428	-0.170721647134626	0.313	0.319	1
Naa20	0.604793341890518	-0.208067347090087	0.266	0.27	1
H2-Q7	0.605364626724213	-0.163793650145956	0.294	0.266	1
mt-Co1	0.605779735553566	-0.256741004622791	0.964	0.908	1
Pitpna	0.616736263127413	-0.114820512269273	0.263	0.271	1
Atp5c1	0.61699335574749	-0.243166249221944	0.424	0.374	1
Pdia3	0.618173946053604	-0.128157731457812	0.626	0.575	1
Ctsd	0.618447524143714	-0.164284201519715	0.471	0.455	1
Cox4i1	0.619167963210229	-0.16581853702048	0.806	0.764	1
4931406P16Rik	0.621482868419293	-0.152977627571725	0.252	0.232	1
Ndufb5	0.622194464833118	-0.323771825119351	0.26	0.263	1
Edf1	0.627481061063734	-0.221512486035273	0.524	0.496	1
Tsen34	0.641832000181269	-0.206337580905678	0.266	0.264	1
Tbxa2r	0.644007393010033	-0.140371691691536	0.266	0.269	1
Ndufb6	0.646032039420846	-0.143841813249256	0.255	0.24	1
Gpx1	0.647429357466994	-0.392818231070123	0.474	0.44	1
Smim10l1	0.651112903518532	-0.19820933010783	0.266	0.267	1
Rpl28	0.654320937710827	-0.127040406121952	0.623	0.6	1
Tmem165	0.65663163152294	-0.189787405734014	0.247	0.252	1
Nras	0.658543499240011	-0.185167630810406	0.249	0.252	1
Tspan4	0.658941758128175	-0.109371607522419	0.33	0.303	1
Ebf1	0.663737070910597	-0.16873821423815	0.476	0.458	1
Raly	0.667088795963295	-0.114227860132007	0.36	0.332	1
Psmd7	0.668439489101846	-0.120237815876032	0.338	0.311	1
Atp1a1	0.669124014731789	-0.183752323276054	0.471	0.437	1
Dpysl2	0.671465486503784	-0.177440291330352	0.332	0.321	1
mt-Co3	0.675069448423042	-0.266214672481115	0.978	0.911	1
Atp5g1	0.678236823282633	-0.422543515307407	0.385	0.382	1
Nedd8	0.680422729567716	-0.154489523605201	0.488	0.46	1
Xbp1	0.680988815522827	-0.102950142886247	0.244	0.252	1
Rbm8a	0.682912233622991	-0.197600549167323	0.327	0.325	1
Rab14	0.685652524259321	-0.100829432689998	0.432	0.401	1
Atp5f1	0.68757660397503	-0.390579504510597	0.396	0.35	1
Ndufb8	0.687756838252589	-0.32662459607521	0.368	0.362	1
Ivns1abp	0.688140163315866	-0.177814023326327	0.294	0.268	1
Erh	0.690746784551843	-0.120080590924466	0.36	0.332	1
Prdx5	0.695674512605553	-0.751902405071358	0.294	0.271	1
Tmed2	0.702080141520121	-0.129168569434439	0.532	0.499	1
Txndc17	0.705802625278526	-0.297566659576639	0.285	0.277	1
H2-T23	0.70746659332672	-0.101068281421524	0.515	0.47	1
Anxa7	0.707978066483538	-0.163925028464608	0.277	0.25	1
Rasgrp3	0.710583095989385	-0.102045818521039	0.321	0.298	1
Sypl	0.71374197896309	-0.101848370434313	0.56	0.53	1
Prkar1a	0.715131071364692	-0.107681651871895	0.59	0.549	1
Tapbp	0.721664452990649	-0.135588936103658	0.54	0.511	1
Ndufs7	0.722655696543299	-0.220382612935821	0.374	0.364	1
Tmco1	0.726363101692157	-0.200154609339774	0.346	0.337	1
Tmed10	0.728432192764646	-0.181908286238708	0.482	0.45	1
Tmem50a	0.731503044749711	-0.168450250004478	0.568	0.518	1
Ppp1r11	0.73167190712034	-0.225008457205132	0.324	0.314	1
Ndufa2	0.73436496505269	-0.170327192124182	0.449	0.429	1
Klf3	0.740533047742644	-0.309190822212275	0.291	0.278	1
Hpcal1	0.749388900600659	-0.123281014884928	0.343	0.316	1
Park7	0.754159825488523	-0.275096611422974	0.443	0.422	1
Hdac1	0.75834036931208	-0.141021127443083	0.255	0.239	1
Ranbp1	0.760645164088565	-0.152159940599732	0.368	0.363	1
Slc25a4	0.769947885432209	-0.130161388241882	0.482	0.456	1
Ndufb3	0.775513698434279	-0.169633667413478	0.274	0.258	1
Ftl1	0.779072560944342	-0.152598872283686	0.947	0.928	1
Psma5	0.796535453201094	-0.16651143666025	0.277	0.271	1
Rpl23a-ps3	0.798900335836209	-0.197020807412148	0.371	0.349	1
Grn	0.809764968059749	-0.107425249292815	0.382	0.358	1
Metap2	0.811462398942596	-0.17359171962973	0.285	0.281	1
2700060E02Rik	0.814821858001884	-0.172774997432017	0.288	0.279	1
Clic4	0.820396396072237	-0.154376152642192	0.438	0.409	1
Cmtm3	0.820825308218208	-0.128347911087596	0.266	0.248	1
Psma1	0.821102179061329	-0.122213022454204	0.391	0.365	1
Gng5	0.821277821131642	-0.122921419794433	0.604	0.582	1
Ndufb7	0.824734905986516	-0.156056444404995	0.393	0.385	1
Uqcrh	0.84564967525527	-0.188691660008271	0.488	0.455	1
Sec61b	0.848030667239088	-0.148407826454495	0.316	0.294	1
Arpc1a	0.850282896232252	-0.172846665120348	0.258	0.244	1
Ubald2	0.854644909418162	-0.166549172759189	0.285	0.283	1
Dazap2	0.866125094780715	-0.221251746499065	0.391	0.365	1
Snrpg	0.868451766867122	-0.133351146989675	0.396	0.385	1
Slc25a3	0.872692341995274	-0.269967495671128	0.421	0.402	1
Rnaset2b	0.873805894624917	-0.198546072386603	0.324	0.315	1
Fez2	0.876453868496482	-0.186990279232998	0.252	0.239	1
Eif6	0.876455586594401	-0.125198904714377	0.266	0.264	1
Atp6ap1	0.884802971257805	-0.229197298558211	0.368	0.343	1
Ndufv2	0.889426266674389	-0.234438866417837	0.288	0.272	1
Serinc1	0.89005133202588	-0.133801086878992	0.443	0.421	1
Vapa	0.892112963982559	-0.118152258949408	0.352	0.341	1
Atp5a1	0.892348894539554	-0.302233395310702	0.54	0.494	1
Fscn1	0.894769520301247	-0.16362632703522	0.28	0.27	1
Atp5l	0.895141939090476	-0.245023813613503	0.634	0.595	1
Ndufc2	0.897432807943868	-0.125488273430383	0.468	0.45	1
Slfn2	0.898415391203365	-0.205276200454459	0.288	0.279	1
Ginm1	0.901486906117192	-0.112009097973347	0.285	0.284	1
Ndufab1	0.904339352108316	-0.314041725875685	0.274	0.27	1
Comt	0.907023811641332	-0.171111612526167	0.285	0.278	1
Cd151	0.916764949452183	-0.100018285187306	0.465	0.447	1
Glmp	0.918864652100958	-0.260935614520757	0.321	0.299	1
Sdha	0.919641257938221	-0.239066771939625	0.335	0.32	1
Sh3bp5	0.926542611964406	-0.132121212865463	0.388	0.374	1
Crip1	0.935053323786763	-0.382838772228157	0.582	0.521	1
B230219D22Rik	0.938052670098626	-0.117815703360879	0.277	0.264	1
Cox5b	0.940426792857801	-0.257460467498085	0.579	0.527	1
Ywhab	0.941847959020877	-0.116510520895854	0.366	0.345	1
Fkbp8	0.942500408120971	-0.147152916845459	0.26	0.253	1
Mrpl33	0.94323801507778	-0.204287969627824	0.352	0.327	1
Ndufa1	0.951120561685626	-0.280555586807846	0.338	0.319	1
Atp5g2	0.951953967170876	-0.155338762162112	0.371	0.351	1
Psme1	0.963104574296723	-0.161206718648807	0.46	0.424	1
Ndufa5	0.976767240586967	-0.286725468451143	0.382	0.361	1
Nudc	0.977251850894349	-0.223299235393761	0.294	0.277	1
Atp5k	0.993235660069765	-0.219990560630626	0.393	0.384	1
Btf3	0.993572591083657	-0.105541208867071	0.62	0.568	1
Atp5h	0.996695390446954	-0.206135077739085	0.59	0.551	1
Marcksl1	0.999933372667992	-0.132890180236156	0.338	0.322	1

## Sheet: AP1+EC_cluster4.markers
	p_val	avg_log2FC	pct.1	pct.2	p_val_adj
Junb	1.19979366082673e-160	2.66106165637543	0.974	0.332	1.68247065057732e-156
Fos	5.21506316279499e-158	2.37467269256877	0.932	0.237	7.31308307318742e-154
Jun	2.17655741377767e-132	2.34577030292416	0.984	0.543	3.05218646134043e-128
Jund	1.19313078257798e-107	1.97326743024573	0.939	0.493	1.67312729640911e-103
Btg2	2.07063824703598e-107	2.13724343385048	0.835	0.281	2.90365601381855e-103
Ier2	9.3231874244959e-101	2.28312545917248	0.826	0.313	1.30739057253706e-96
Dusp1	3.79909186858432e-96	1.91138969163704	0.945	0.539	5.32746652731579e-92
Socs3	4.02102909346212e-94	2.39724856327021	0.545	0.105	5.63868909776194e-90
Hspa1a	4.60426836859433e-93	2.5575238598846	0.787	0.288	6.45656553327982e-89
Egr1	1.30135791046476e-92	2.54755026969882	0.542	0.105	1.82489419784473e-88
Fosb	1.62100839852774e-91	2.7741490732122	0.484	0.083	2.27314007725545e-87
Ier3	7.04891812821067e-73	2.51034081749277	0.523	0.127	9.88469789118982e-69
Ubc	1.1858184695626e-67	1.251773382381	0.958	0.782	1.66287323986763e-63
Cdkn1a	8.22845727803996e-57	1.9067321974708	0.642	0.254	1.15387656409954e-52
Ppp1r15a	6.9638600396549e-55	2.08817286603067	0.458	0.123	9.76542093360806e-51
Zfp36	1.26515196079302e-48	1.86011226250752	0.477	0.143	1.77412259462005e-44
Sertad1	5.71258486503437e-45	2.27040138312424	0.374	0.099	8.01075775623769e-41
Atf3	1.55533420346575e-44	2.29181550305092	0.252	0.042	2.18104515352002e-40
Dnajb1	1.15453196733355e-39	2.1748403032661	0.394	0.121	1.61900017779184e-35
Ier5	7.1976689408907e-39	1.39458418113661	0.716	0.381	1.0093291155811e-34
Klf4	3.16757495061958e-33	1.25441161370722	0.542	0.234	4.44189035325384e-29
Ubb	7.01422324944891e-30	0.454590445736331	0.994	0.971	9.83604526270221e-26
Plk2	6.96939686608541e-28	1.5901470100112	0.571	0.296	9.77318522531158e-24
Klf2	2.66438864762412e-27	0.775499591488936	0.958	0.805	3.7362722005633e-23
Srsf2	1.66161431169531e-25	1.04655929718867	0.745	0.508	2.33008174929034e-21
Igfbp5	4.67089323890564e-25	0.64077682394732	0.916	0.667	6.54999358891738e-21
Plpp3	2.63673926230693e-22	0.638517661922045	0.932	0.777	3.69749946753301e-18
Zfos1	1.86845283273156e-21	1.6507409324229	0.323	0.128	2.62013140733947e-17
Phlda1	2.03295030655604e-20	1.31597336593394	0.397	0.179	2.85080621488353e-16
Gadd45g	4.9176793922727e-19	1.32313769337165	0.326	0.133	6.89606181178401e-15
Hspa8	9.40576375588981e-19	0.49974531404095	0.952	0.9	1.31897025148843e-14
Hes1	4.76482499024495e-18	0.981305306118204	0.681	0.47	6.68171408382049e-14
Hspb1	5.43091743085587e-18	0.849755323533437	0.771	0.543	7.61577551328919e-14
Slc38a2	1.05403317564259e-17	1.13633251168248	0.435	0.228	1.4780707222036e-13
Gm12216	1.10150944424121e-16	1.72436313010331	0.306	0.134	1.54464669365945e-12
Hsp90aa1	3.36558236636827e-16	0.933804842230984	0.51	0.3	4.71955615235822e-12
Igfbp3	7.62817275174204e-16	0.600843575982124	0.861	0.634	1.06969866497679e-11
Pabpc1	1.67737691095905e-15	0.859784607576179	0.539	0.326	2.35218564223788e-11
Nfkbia	2.4262845200449e-15	0.75838958308377	0.697	0.483	3.40237878245896e-11
Sgk1	2.76582319447304e-15	0.626442547682073	0.855	0.667	3.87851386560955e-11
Gm26532	1.08264640599954e-14	1.35159362817773	0.252	0.101	1.51819505513315e-10
Hsp90ab1	1.76789141903508e-14	0.523756640140929	0.91	0.769	2.4791141369129e-10
Igfbp7	2.02233814628798e-14	-2.68666524169241	0.081	0.278	2.83592478253963e-10
mt-Nd4	1.25960564708322e-13	-1.05778306904959	0.468	0.628	1.7663449989048e-09
Kdr	3.02726710783252e-13	0.499222409568562	0.839	0.667	4.24513666531354e-09
Atf4	5.74007428193283e-13	1.30194452968836	0.284	0.132	8.04930616555441e-09
Dnaja1	1.05399449335616e-12	0.681984858616838	0.742	0.594	1.47801647803335e-08
Rhob	1.15217280835232e-12	0.697032256701019	0.729	0.555	1.61569192915246e-08
Eif1	1.69117950821696e-12	0.326701748268661	0.958	0.919	2.37154102437265e-08
Brd2	1.88662442585431e-12	0.964169362012576	0.339	0.172	2.6456134323755e-08
Tra2b	2.69458289053877e-12	0.898711059371944	0.545	0.365	3.77861358740252e-08
Id3	6.51965397796028e-12	0.409037747319474	0.932	0.823	9.1425107732937e-08
Btg1	1.62687523581934e-11	0.494163829047477	0.784	0.593	2.28136714318946e-07
Esm1	3.24549673452375e-11	0.406570937465887	0.781	0.561	4.55116007082265e-07
Hspa5	3.78206106352863e-11	0.554753144288055	0.694	0.531	5.3035842293862e-07
H3f3b	5.08832630695076e-11	0.40633099229915	0.923	0.846	7.13535998023704e-07
Cd24a	4.28461597839074e-10	0.61670537434702	0.635	0.448	6.00831698649733e-06
Marcksl1	6.3183774242036e-10	0.80267292354238	0.468	0.306	8.86026066196071e-06
mt-Cytb	8.40140853692028e-10	-0.707335570683192	0.729	0.806	1.17812951913233e-05
Rgcc	1.63774107934501e-09	0.401659140184465	0.871	0.692	2.29660431556551e-05
Tuba1b	2.69479350782559e-09	0.632248295228743	0.629	0.477	3.77890893602382e-05
Tsc22d1	2.79947559881227e-09	0.523758977717839	0.723	0.568	3.92570463221445e-05
Pim3	6.03800345171245e-09	0.7482095866913	0.406	0.252	8.46709224033637e-05
Flt1	7.52363258484023e-09	0.35929201479426	0.848	0.718	0.000105503899737214
Nrp1	2.04419954000587e-08	0.369583508431833	0.855	0.724	0.000286658101495023
Ddx5	2.57570664888347e-08	0.404445061617942	0.887	0.786	0.000361191343372929
Plpp1	2.94177749475918e-08	0.24600014136626	0.977	0.902	0.00041252545809008
mt-Co2	3.9062265193735e-08	-0.483748722223349	0.794	0.843	0.000547770144811746
mt-Co3	4.19094236850637e-08	-0.516482751397499	0.919	0.919	0.000587695848335649
Calm2	4.85096344775034e-08	0.318868696248468	0.865	0.737	0.000680250604278029
Irf2bpl	8.10996860698299e-08	0.747699856855108	0.358	0.222	0.00113726089775722
Fam110a	9.13324149805913e-08	0.887972805671077	0.306	0.182	0.00128075445527283
mt-Nd2	1.53995611240786e-07	-0.972712786672379	0.329	0.45	0.00215948045642954
Clk1	1.58315984624869e-07	0.837296478666943	0.316	0.195	0.00222006505239454
Pnrc1	2.70179658074345e-07	0.568465908460259	0.474	0.336	0.00378872934517654
Ddx3x	3.55963988344216e-07	0.698418764953054	0.29	0.173	0.00499168300855094
Gimap6	3.6438197792482e-07	0.311117412769953	0.881	0.756	0.00510972847643975
Rsad2	3.84456162301114e-07	0.286083342667586	0.871	0.738	0.00539122876394852
Chchd10	4.14837078117871e-07	-2.10158403840222	0.135	0.251	0.0058172603464469
Id1	6.14292022198633e-07	0.513061305584878	0.661	0.525	0.00861421702729143
Dhrs3	6.52874534459323e-07	0.399965087426706	0.668	0.511	0.00915525959672308
Npr3	7.96601703935093e-07	0.489655954769606	0.3	0.175	0.0111707456942818
Tuba1a	1.00994343352387e-06	0.444686136596878	0.606	0.482	0.0141624367683053
Ehd3	1.2243252790682e-06	0.244481914866231	0.506	0.345	0.0171687133883734
Hbegf	1.50268159823684e-06	0.802117794671027	0.287	0.178	0.0210721040520752
Lrrc8a	1.55371235126456e-06	0.50543938833815	0.603	0.465	0.0217877083017829
Rassf1	2.70379250265744e-06	0.740191835914566	0.31	0.194	0.0379152822647653
Dlc1	2.86576613489857e-06	0.547216007212354	0.442	0.304	0.0401866385096826
Ncoa3	3.03428739538443e-06	0.599461901492979	0.361	0.241	0.0425498121454758
mt-Atp6	4.29674118103849e-06	-0.444763586871925	0.952	0.952	0.0602532015817027
Ndufa4	4.9294020644688e-06	-0.569856418579657	0.677	0.721	0.069125005150046
Ccnd2	6.14508291161263e-06	0.459819892961656	0.503	0.374	0.0861724976695439
F2r	6.76941286034435e-06	0.335809770605631	0.619	0.469	0.0949274765406088
Ramp3	7.01915997713475e-06	0.325071289860061	0.723	0.564	0.0984296803593607
Rbms1	7.09216026625034e-06	0.409020114133154	0.587	0.45	0.0994533634136285
Ednrb	1.17535397206346e-05	0.392679568827261	0.581	0.443	0.164819887502459
Tubb4b	1.20570955000234e-05	0.497406743650134	0.377	0.264	0.169076650196827
Tubb5	1.28897564397288e-05	0.414177860597428	0.59	0.454	0.180753054554317
Gimap4	1.35661222399357e-05	0.291105468832187	0.787	0.67	0.190237732170618
Ly6e	1.6193849671369e-05	-0.250773763271008	0.961	0.933	0.227086353941608
Dnajb9	1.72702891572996e-05	0.738300723555228	0.261	0.165	0.242181264852812
Ces2e	2.05765845308609e-05	0.685471746943842	0.271	0.17	0.288545444876262
Id2	2.11325375164776e-05	0.369541753866448	0.471	0.345	0.296341573593565
Srsf5	2.5852870436559e-05	0.436555710405088	0.487	0.369	0.362534802131866
Zfp36l1	2.70683153014243e-05	0.412231813061893	0.461	0.335	0.379578985471872
Ftl1	3.23901410372308e-05	0.104557998842245	0.965	0.926	0.454206947765087
Ndufa3	3.53467071845742e-05	-0.724206492286559	0.371	0.466	0.495666874849284
Slc29a1	3.5793168557979e-05	0.406998004954704	0.429	0.304	0.50192760268854
Pdia5	3.66146059026891e-05	0.514074758681948	0.435	0.328	0.513446618573409
Lpcat1	4.0602251317177e-05	0.509647474535068	0.297	0.192	0.569365370220773
Eng	5.07663846371558e-05	0.244770390954306	0.839	0.774	0.711897011766836
Fus	5.13055383736471e-05	0.345032372077991	0.629	0.497	0.719457564613654
Slbp	5.28182997181907e-05	0.737210122918106	0.268	0.177	0.740671016948188
Klf7	6.36601756003831e-05	0.33931851625429	0.471	0.352	0.892706642444173
Zfp36l2	6.78887956117512e-05	0.580914283085008	0.294	0.196	0.952004580863587
Sdpr	7.21977441510586e-05	-0.867055462126781	0.252	0.35	1
Srsf7	9.22993312425247e-05	0.352861637643195	0.4	0.284	1
Emg1	0.000102582744991902	-0.769945308121568	0.158	0.26	1
Rasgrp3	0.000116201355637056	0.512527132186027	0.397	0.289	1
Exoc3l2	0.000140930301925494	0.255464531735776	0.545	0.414	1
Pcdh17	0.000143349392982333	0.354098519815168	0.365	0.253	1
Cd36	0.000175353806992119	-0.71295566770974	0.181	0.281	1
Sox4	0.000185263570720248	0.849803006861532	0.306	0.22	1
Foxo1	0.000212574450293512	0.578451955813918	0.258	0.171	1
Mif	0.000217318809785045	-0.989503517550215	0.252	0.332	1
mt-Co1	0.000223253827644713	-0.392917225610701	0.91	0.916	1
1810011O10Rik	0.000290605541739457	0.264897451681883	0.758	0.603	1
Atp5j	0.00031614549822516	-0.584755423996212	0.606	0.628	1
Arhgap29	0.000331621035933915	0.429234269945882	0.394	0.291	1
Usmg5	0.000331946898793116	-0.846805740984084	0.361	0.443	1
Ccrl2	0.00033693620932769	0.391374711804123	0.429	0.322	1
mt-Nd1	0.000351037164022104	-0.353176789946362	0.923	0.917	1
Nras	0.000376879803247035	0.390837518236713	0.342	0.24	1
Iscu	0.000427276913168694	-0.70411847678407	0.229	0.32	1
H2-Q4	0.00043676702321048	0.302041340120419	0.471	0.358	1
Ctsl	0.000519701229196445	0.266193867206219	0.548	0.434	1
Dpysl2	0.000599403253777794	0.407059471551069	0.4	0.313	1
Ndel1	0.000650274365519514	0.32100935171796	0.387	0.286	1
Cyp20a1	0.00066351285870413	0.407077516985648	0.435	0.34	1
Uqcrb	0.000679743002816177	-0.467350588574936	0.665	0.689	1
Icam1	0.000696423114940097	0.397803567956111	0.255	0.172	1
Ube2d3	0.000725054127993659	0.225800717975154	0.648	0.546	1
Irf1	0.000743113944419772	0.49054649901563	0.297	0.213	1
2010107E04Rik	0.000860259762583088	-0.826747411528397	0.313	0.391	1
AU021092	0.000923398549666136	0.172951709589377	0.652	0.525	1
Efna1	0.000957117678744922	0.228669194352306	0.555	0.432	1
Rasip1	0.00097228900069779	0.295804346394529	0.571	0.462	1
Atrx	0.000984515298230939	-0.71078448950526	0.177	0.259	1
Arf6	0.00104561800823667	0.545309357559271	0.277	0.202	1
Ubald2	0.00105918634097975	0.303542176148591	0.368	0.273	1
Rapgef4	0.00108676620341295	0.324690470282231	0.365	0.269	1
Zbtb20	0.0011789899052208	-0.53997360955202	0.381	0.459	1
Irx3	0.00120267030982161	0.352850924314895	0.477	0.386	1
Fscn1	0.00120295331016877	0.323902632475326	0.355	0.261	1
Gimap5	0.00132761491785606	0.260901811290506	0.523	0.425	1
Klf9	0.00141055597530558	0.365400543811018	0.406	0.314	1
Pkm	0.00146730919686169	-0.554605314408823	0.494	0.542	1
Rdx	0.00151771794212423	-0.497070332766071	0.552	0.605	1
Tek	0.00153196254387151	0.19550693520128	0.674	0.557	1
Pttg1	0.00155370564315825	0.21137634073853	0.445	0.333	1
Mfge8	0.00160559941760572	0.308332603444409	0.548	0.449	1
Sh3bp5	0.00162109095870303	0.32159977761989	0.458	0.366	1
Fxyd5	0.00171253703680546	-0.625481814976575	0.219	0.3	1
Isg15	0.00184555161602937	0.190624173186154	0.403	0.307	1
Psmb9	0.0018563557050955	0.318200568474729	0.419	0.323	1
Rpl38	0.0018884321033018	-0.307690177921367	0.732	0.744	1
Snrk	0.00189469006784626	0.24432518893896	0.481	0.388	1
Mob4	0.00190198199647969	0.325907137278317	0.365	0.28	1
Krtcap2	0.00204075177307723	-0.424179511517063	0.329	0.411	1
Atox1	0.00211657482900722	-0.285134605229279	0.7	0.723	1
Herpud1	0.00218605365638392	0.330469737411537	0.323	0.24	1
Vgll4	0.00227389864029571	0.424027379763714	0.345	0.266	1
Sat1	0.00242445408331211	0.326587994728578	0.49	0.404	1
Gja1	0.00243462407986651	0.380023365917161	0.326	0.243	1
Rnf187	0.00250772521219298	0.367608323581767	0.39	0.304	1
Gimap9	0.00260337782083572	0.48545213711678	0.252	0.18	1
Cmip	0.00265957864052143	0.478688726096406	0.255	0.183	1
Psma4	0.00266999082346171	-0.671535650314491	0.235	0.312	1
Dbi	0.00279794514462031	-1.08809483411021	0.31	0.373	1
Atp5g1	0.00299319231625351	-0.859156209139804	0.329	0.389	1
Map7d1	0.0030840770339889	0.321041269500238	0.329	0.242	1
Thbd	0.00309332020836472	0.330059772573774	0.458	0.369	1
Arap3	0.00321480310451976	0.314703648972425	0.252	0.181	1
Eef1a1	0.00326306638547837	0.121633828845393	0.955	0.874	1
Pitpnc1	0.0034790210695554	0.328691841543063	0.29	0.213	1
S100a6	0.00352133950942976	-0.605371809038991	0.381	0.445	1
Gsk3b	0.00353973866904619	0.255891116255392	0.403	0.323	1
Sbds	0.00354189992892575	0.355888975056806	0.371	0.286	1
Eva1b	0.00359655666148507	0.21196776476015	0.587	0.479	1
Bcam	0.00362941233516062	-0.510957307848237	0.258	0.338	1
Efnb2	0.0038495059491371	0.615113509367615	0.29	0.222	1
Cnbp	0.00394016263258956	0.16596419992744	0.765	0.673	1
Tmed5	0.00456388822186658	0.371144899049111	0.323	0.249	1
Fas	0.00474546474025559	0.309711651534072	0.394	0.311	1
Tapbp	0.00476859280785279	0.161489221277231	0.594	0.505	1
Smpdl3a	0.00510449715674002	0.206041218336622	0.529	0.427	1
Cox6b1	0.00515699881642439	-0.457742105754482	0.639	0.654	1
Pfn1	0.00527279937231851	-0.244940145406753	0.765	0.761	1
Gas6	0.00528288465495504	0.140002036147451	0.719	0.614	1
Prmt1	0.00551378138124345	0.409330986146908	0.297	0.231	1
Ndufv2	0.00558476230490946	-0.752309400290015	0.213	0.282	1
Sumo3	0.00595002832299692	0.365479834193337	0.377	0.298	1
Emcn	0.00629522549325004	0.122726127331062	0.974	0.896	1
Eno1	0.00654220728589477	-0.69993797588588	0.319	0.381	1
Mef2c	0.0067234229260425	0.220148535685429	0.558	0.468	1
Reep5	0.00680791039279156	-0.525465844824975	0.216	0.285	1
2410015M20Rik	0.00681075069217659	-0.766194359380677	0.2	0.262	1
Bub3	0.0068772556892062	0.302792368147318	0.326	0.25	1
Eif4a1	0.00692129636617883	0.256769337768744	0.652	0.572	1
Clic4	0.00759976826451659	0.257862814481761	0.487	0.404	1
Gata2	0.00760843712690762	0.509184056272293	0.258	0.197	1
Rtp4	0.00763447286369515	0.223071803023605	0.429	0.342	1
Sp100	0.00777252876736417	-0.678569863680795	0.332	0.375	1
Grrp1	0.00832208037874794	0.488643850249829	0.339	0.274	1
Tmem204	0.00837039687939308	0.149171739865978	0.523	0.43	1
Tgoln1	0.00863603661507974	0.399497135734035	0.319	0.254	1
Klf13	0.00871121770688883	0.224914560596488	0.481	0.397	1
Arhgef15	0.00878739848843562	0.225750321281389	0.384	0.3	1
Ctla2a	0.00914007586440264	0.113021699735704	0.629	0.527	1
Ddost	0.00967117850792625	-0.491546599717674	0.21	0.279	1
Rpl26	0.00988215882647827	-0.227935812799203	0.739	0.773	1
Ccser2	0.00992459260013796	0.367902428794991	0.258	0.194	1
Sdcbp	0.0101709259948079	-0.355300011398116	0.371	0.436	1
Gabarapl2	0.0103513866778287	0.156033976191579	0.558	0.459	1
Pafah1b1	0.010575941512897	0.304330552239442	0.303	0.233	1
Itm2c	0.0107392059087417	-0.500941432799434	0.261	0.32	1
Ube2s	0.0107656770837754	0.289391740725915	0.374	0.302	1
Cyyr1	0.0111643806320905	0.136494458932567	0.532	0.436	1
Slfn5	0.0115558865495201	0.333965346552037	0.271	0.206	1
Cnn2	0.0117250138743246	0.329077058245855	0.277	0.214	1
Cox8a	0.0119513855694869	-0.519080011071058	0.59	0.606	1
Nucb1	0.0121789104448641	0.319744747436896	0.332	0.263	1
Gpx4	0.0122301994565428	-0.367303876717192	0.719	0.705	1
Acly	0.0125180409167976	0.320886958478745	0.252	0.188	1
Rab10	0.0127405162467351	0.328735610231251	0.306	0.241	1
Ece1	0.013512235182439	0.145584653016972	0.429	0.353	1
Ndufb7	0.0135359086124395	-0.49958743162008	0.329	0.393	1
Trim47	0.0138238908257695	0.203103965949887	0.442	0.356	1
Rsrc2	0.0145772205288793	0.265842111436051	0.335	0.27	1
Meox1	0.0147158326504454	0.254747273213589	0.39	0.309	1
Clta	0.0149085018855296	0.140195903951247	0.455	0.376	1
Ndufc1	0.0150084668585344	-0.682899787069272	0.271	0.326	1
Cox7c	0.0153910989334511	-0.492713110374766	0.6	0.613	1
Uqcr10	0.0161362093879336	-0.581925537074319	0.429	0.465	1
Sap18	0.0165439222368659	0.415954941297989	0.284	0.223	1
Ndufb10	0.016690395469183	-0.535579326245492	0.306	0.362	1
Aldoa	0.01704307527754	-0.318789036857846	0.668	0.685	1
Ndufs6	0.0174543100100462	-0.563653769075592	0.255	0.317	1
Tpst2	0.0176608245070804	0.191866981014718	0.452	0.381	1
Cyc1	0.0180231358649127	-0.499494795024468	0.219	0.279	1
Cox7a2	0.0183522526557741	-0.344056264535624	0.655	0.661	1
Selt	0.0184481499903174	0.34662888276831	0.284	0.227	1
Bnip2	0.018592276986128	0.207894776973211	0.361	0.291	1
Tspan15	0.0188617816625748	0.204390264114075	0.458	0.381	1
Pgrmc1	0.019437985610126	0.214116919045128	0.387	0.322	1
Adgrl4	0.0194627123051906	-0.289524167284713	0.703	0.703	1
Dusp3	0.0198262785822552	0.16490733721969	0.635	0.54	1
Prkcdbp	0.0200687276436242	-0.319463172112004	0.577	0.608	1
Ndufb8	0.0203781825623204	-0.545307749029761	0.323	0.368	1
Dstn	0.0205819595440857	-0.349302891685183	0.358	0.415	1
Mef2a	0.0207065393247659	0.280824371342434	0.355	0.287	1
Dusp6	0.0207861669577871	0.381260502852784	0.277	0.213	1
Hnrnpl	0.0212705606964879	0.326953110913369	0.281	0.223	1
Arhgef1	0.0215397734845161	0.225683392785169	0.31	0.247	1
Gnb1	0.0219934636304297	0.19428376160139	0.661	0.611	1
Eif6	0.0222252399407938	-0.438557401929409	0.213	0.271	1
Lmcd1	0.0222748145806408	0.20727115577766	0.348	0.278	1
Eif4h	0.0224319463578276	0.359591233709272	0.358	0.296	1
Cbx3	0.0229105699651644	0.300245065167635	0.342	0.28	1
Dad1	0.0230013781045443	-0.378249479737175	0.465	0.495	1
Cd47	0.0232992991560815	0.125125388229079	0.706	0.646	1
Ptms	0.0234336353081537	-0.564209898280763	0.206	0.256	1
Asah1	0.02375534083011	0.220044059809858	0.397	0.332	1
Cdc42ep1	0.0237993114491381	0.278924104250475	0.258	0.201	1
Mgll	0.023844138087794	0.165791996392421	0.429	0.349	1
Ephb4	0.0239596250711959	0.23548207890162	0.323	0.258	1
Cox5a	0.0240181389018835	-0.626189400998973	0.355	0.402	1
Oaz2	0.0240694698703623	0.171998495949433	0.577	0.52	1
Actb	0.0246379035641495	0.134677600415911	0.935	0.895	1
Pde2a	0.0248372768167008	0.163685629167874	0.545	0.464	1
Nrbp1	0.0256205148628621	0.366740055338185	0.252	0.195	1
Dll4	0.0257160748531223	0.32009434102255	0.261	0.207	1
Elk3	0.0259385012545825	0.230039287227179	0.555	0.485	1
Tcf25	0.0259390532051625	0.360795543185348	0.271	0.214	1
Tra2a	0.0270436494062377	0.361085287117962	0.258	0.207	1
Anxa2	0.0276313543656125	-0.291232634121394	0.548	0.594	1
Mrps33	0.0291549640238584	0.312565774770469	0.355	0.3	1
Leprot	0.0303359607770193	0.214086927340581	0.445	0.375	1
Tinagl1	0.0308406364034171	-0.358297276228936	0.552	0.569	1
Tie1	0.0317007070870096	0.198652512342246	0.565	0.516	1
Cox7b	0.0323331372018709	-0.609124156528374	0.219	0.274	1
Eif4g2	0.032502479485929	0.170832289934304	0.577	0.523	1
Ybx1	0.0327177965367846	-0.181287346930054	0.665	0.671	1
Fam195b	0.0327303115847097	0.248127811259956	0.258	0.205	1
Slc43a3	0.0347569917099545	0.190720515365296	0.558	0.474	1
Rps12	0.0351094618824136	0.23168583975077	0.471	0.412	1
Tpt1	0.0352116435834706	0.150124366132795	0.826	0.743	1
Dnajc3	0.0353108390940313	0.185001634818281	0.31	0.25	1
Gstm1	0.0355936461269787	-0.782400681213422	0.235	0.285	1
Lims2	0.0359008057675627	0.148267879982555	0.59	0.507	1
Cct5	0.0359729554816542	-0.420920775795678	0.206	0.26	1
Timp3	0.0360275160913376	0.129534345852816	0.732	0.671	1
Pmp22	0.0365755792721522	0.174019985258779	0.4	0.33	1
Sumo1	0.0383680981839259	-0.334084261175798	0.329	0.38	1
Myl6	0.0384299630495687	-0.1622258488855	0.835	0.835	1
Rsrp1	0.0392353990323005	0.12365851429481	0.806	0.723	1
Ube2n	0.0403565192408512	-0.456830619239857	0.223	0.27	1
Myo1c	0.0416694684597691	0.219377494504926	0.352	0.292	1
Myl12a	0.042092594518536	-0.183595745133354	0.842	0.806	1
Rpl13	0.0426874026416255	-0.126280492057652	0.926	0.919	1
Rpl36	0.0428108783836067	-0.161875937675061	0.813	0.798	1
Atp5k	0.0436203134438992	-0.556404154561759	0.355	0.389	1
Ets1	0.0437057695271822	0.120451412263401	0.426	0.36	1
H1f0	0.0439192072947224	-0.302907025164006	0.429	0.468	1
Ywhae	0.0447076796337387	-0.2084010126634	0.565	0.603	1
Fkbp4	0.0453418794434187	0.243420922415093	0.268	0.217	1
Atp5l	0.0458256272769313	-0.434229860248711	0.581	0.602	1
Rtn3	0.0459924129941464	-0.456774344522057	0.235	0.278	1
Tm4sf1	0.0462882021233204	-0.214475149089777	0.903	0.852	1
Iigp1	0.0462952815987689	0.315051337306862	0.323	0.267	1
Smim11	0.0468658429308435	0.175291327099497	0.271	0.218	1
Plac8	0.047252637211032	-0.557363115549452	0.235	0.274	1
Ptpru	0.047672595829627	0.218524709444014	0.358	0.297	1
Mgat1	0.0478461567861873	0.141366504297202	0.355	0.295	1
Prdx5	0.0480637812465414	-1.14537391371049	0.245	0.278	1
Ppia	0.0499134075398557	-0.101047618517266	0.968	0.963	1
Atp5d	0.0503233976010427	-0.600899249425943	0.361	0.395	1
Pttg1ip	0.0503742614220396	0.151423412296788	0.442	0.371	1
Sf3b1	0.050403899740253	0.216438063734062	0.358	0.302	1
Gnb2	0.0513108791772587	0.162935048444076	0.697	0.651	1
Gnas	0.0514270966462062	0.100230266688875	0.939	0.899	1
Atp5h	0.0516975202080246	-0.366465538528116	0.519	0.561	1
Mtch1	0.0519028883488614	0.228261006245456	0.423	0.371	1
Cracr2b	0.0522378989190528	0.221852936992609	0.31	0.256	1
Tbca	0.0523585976730463	-0.409638359324297	0.303	0.348	1
Rpl23	0.0526054296209507	-0.197125197482976	0.7	0.713	1
Rpl22l1	0.0529158233430915	0.161624911304931	0.497	0.433	1
Phb2	0.0533999956117071	0.250431483627623	0.258	0.209	1
Rgl1	0.0550127487084921	0.201843567471313	0.281	0.227	1
Tgfb1	0.0550786256855931	0.144330490206741	0.429	0.361	1
Prdx1	0.0552924154875518	-0.207408014057662	0.839	0.828	1
Dazap2	0.0558120544379362	0.189236534969386	0.416	0.362	1
Uqcrq	0.05640556016336	-0.554433153709416	0.355	0.397	1
Saraf	0.0580314906353355	0.156638701114155	0.465	0.4	1
Mesdc1	0.0581445300886085	0.195432554563447	0.261	0.208	1
Tnfrsf1a	0.0581910524495219	0.181988118849801	0.387	0.329	1
Tm2d2	0.0589774626652277	0.256861649902514	0.268	0.224	1
Pitpna	0.0590034760979737	0.208790833111436	0.323	0.264	1
Cd38	0.059367830611154	0.193263967321837	0.481	0.42	1
Sfpq	0.0594622643571709	0.142009313199443	0.352	0.294	1
Clic1	0.0597369947225194	-0.247898455569553	0.59	0.604	1
Sdhb	0.0602402322687493	-0.560419286542935	0.281	0.326	1
Ifi35	0.0607902805430746	0.101403895348172	0.371	0.305	1
Ldb2	0.0610366076188828	0.211460468979045	0.274	0.225	1
Psme1	0.0613595792275782	0.112412168442325	0.484	0.421	1
Tnfaip1	0.0617817896644666	0.211549922104596	0.365	0.309	1
Fli1	0.0624891123805946	0.166098530647812	0.339	0.282	1
Rps6	0.0630249464877189	-0.115427442279721	0.91	0.869	1
Nhp2l1	0.0630422775855203	0.180421793524926	0.39	0.334	1
Rpl41	0.0630882795933364	-0.102406770995114	0.961	0.958	1
Chmp2a	0.0633654080228937	0.195745310124553	0.487	0.422	1
Ifnar2	0.0641428274933996	0.19433427696569	0.435	0.371	1
Ly6a	0.0650079333647552	-0.182472238951012	0.952	0.917	1
Nfe2l2	0.0664542268347628	0.19721860708606	0.387	0.333	1
Rps28	0.0670707822411931	-0.133648273119567	0.858	0.844	1
Ndufs2	0.0673141887630156	-0.510878801297069	0.219	0.263	1
Arpc5	0.0683933881560166	0.173985207149728	0.484	0.43	1
Fam43a	0.0724107135180917	0.106454836472185	0.416	0.358	1
Grn	0.0730330026481509	-0.28781031683368	0.326	0.366	1
AY036118	0.0749857193011176	0.276447258809711	0.381	0.344	1
Tsc22d3	0.0751304893188113	0.269372058381552	0.284	0.237	1
Rab6a	0.0765971424379393	0.201272653232549	0.323	0.275	1
Sfr1	0.0779425107505056	0.307242285865244	0.29	0.247	1
Hexa	0.0786555445192737	0.223530691608307	0.352	0.3	1
Gltscr2	0.0787758137413738	0.106486538447601	0.471	0.407	1
Rps18	0.0793998500218609	-0.109504217157477	0.903	0.886	1
Upp1	0.0800705646836008	0.204489444046729	0.319	0.267	1
Dnajc8	0.0812928884249686	-0.380020058869997	0.303	0.343	1
S100a11	0.0828921622059816	-0.276492022191575	0.5	0.518	1
Hpcal1	0.0842556916508578	0.14659558419477	0.368	0.314	1
Stom	0.0849695474187686	0.232054783183217	0.274	0.227	1
Apbb2	0.0853423715198994	0.18380319674296	0.387	0.334	1
Ldha	0.0854842164527915	-0.195631337470292	0.626	0.64	1
Crip2	0.0865025378835344	-0.14795845096376	0.835	0.807	1
Zfand5	0.0880122491202961	0.276379581857382	0.329	0.291	1
Atp6ap1	0.0886665035617658	0.121889523365954	0.394	0.341	1
Cmtm8	0.0905365889478565	0.155551723565174	0.458	0.406	1
Hmgb1	0.0909527151311522	-0.103878485251891	0.8	0.779	1
Cd9	0.0910708020612177	-0.255327449704782	0.761	0.728	1
Cmtm3	0.092860619921923	0.14647704795295	0.294	0.245	1
Ubl5	0.0935208192953	-0.244992060383652	0.381	0.428	1
Mrps14	0.0941668057896482	-0.353769881466445	0.235	0.273	1
Npr1	0.0948870447158947	0.125669067689947	0.306	0.254	1
Atp5e	0.0951398003659466	-0.384511183505885	0.406	0.437	1
Mapk12	0.0957855561144717	0.10296465083607	0.252	0.203	1
Prkch	0.0959572546245736	0.168099067282125	0.316	0.266	1
Tagln2	0.0963026907335069	-0.284556439943423	0.426	0.46	1
Etfb	0.0964809378450446	-0.762676341388968	0.223	0.253	1
Ndufab1	0.0968562533436886	-0.628586757378194	0.242	0.274	1
Metap2	0.0968885528807137	0.225112692549406	0.323	0.276	1
Crip1	0.0970102584740203	-0.528454108251616	0.516	0.531	1
H2afz	0.0971925066992489	-0.230762456969032	0.419	0.457	1
Eif3k	0.0977002576916629	-0.242775753348017	0.326	0.374	1
Psmb8	0.0978454478699675	0.132526913814885	0.616	0.559	1
G3bp1	0.0983287585248438	-0.247027138227128	0.281	0.323	1
Ndufa1	0.0984020254211376	-0.43939468025733	0.29	0.325	1
Sod1	0.0985104276047571	0.111681148173763	0.294	0.249	1
Tmem30a	0.0988733025815243	0.132433943963976	0.387	0.333	1
Ralb	0.0997942142448502	0.233816299740042	0.258	0.215	1
Fkbp1a	0.0998949717320985	-0.192186649212062	0.755	0.735	1
Rtn4	0.102363046407533	0.120898065535443	0.397	0.34	1
Fis1	0.102504810731727	-0.396344932710117	0.258	0.297	1
Scarb1	0.103527632311059	0.113548448250425	0.255	0.209	1
Hsbp1	0.105290524446869	-0.27344601472017	0.326	0.37	1
Pebp1	0.106885511769424	-0.418837836952065	0.335	0.364	1
Mrfap1	0.111654164194394	0.104396982521429	0.481	0.435	1
Calm3	0.11277421902337	-0.488429544100075	0.229	0.262	1
Ebf1	0.113903686262491	-0.34254760199588	0.439	0.463	1
Rpl7	0.114507741437493	-0.179024755677973	0.674	0.685	1
Itgb1	0.114911181481606	0.125472461139172	0.59	0.533	1
Tprgl	0.115526254288892	0.147245171491497	0.532	0.497	1
Sparc	0.11575871252832	-0.204894102735861	0.829	0.799	1
Polr1d	0.116490821224998	0.110719033936861	0.319	0.274	1
Abhd17a	0.119193446168797	0.161156440443914	0.271	0.23	1
Gm9843	0.119376027890965	-0.318007967015361	0.265	0.306	1
Atpif1	0.119758114443353	-0.462957338466561	0.365	0.394	1
Rab5c	0.11995205284102	-0.263575382871987	0.265	0.302	1
Bcap31	0.120291228092945	-0.257638646478694	0.329	0.368	1
Thrsp	0.120844708289115	0.197354981378178	0.397	0.342	1
Gpi1	0.121744686632487	-0.270392017272878	0.284	0.327	1
Aplnr	0.122436543899441	0.206596106371697	0.281	0.24	1
Tspan12	0.124120516361564	0.115698422473694	0.577	0.525	1
Tma7	0.124252303712123	-0.283737948276306	0.31	0.344	1
Supt4a	0.126211136908809	0.199165257507114	0.258	0.218	1
Prkar1a	0.127997787848487	0.133803839799281	0.59	0.55	1
Cd200	0.128223606120895	0.106592556536213	0.848	0.776	1
Ndufa11	0.130063254672551	-0.398869353226977	0.31	0.349	1
Arf4	0.130325625575643	0.133524449314085	0.423	0.377	1
Tspan4	0.13234975304448	-0.349252757115552	0.277	0.31	1
Bax	0.13275525442198	0.144087427083519	0.361	0.318	1
Lman2	0.134022752791302	0.219980020316104	0.274	0.237	1
Tspo	0.134352549825957	-0.232313197393624	0.539	0.555	1
Rpl27a	0.134608707435769	-0.141926039656115	0.748	0.744	1
Sncg	0.136341404743172	-0.396314957555513	0.235	0.268	1
Rpl23a-ps3	0.138918085777764	0.123105276291663	0.39	0.347	1
Ppp1cb	0.142256645223906	-0.140312094651898	0.242	0.284	1
Bnip3l	0.143430869892088	-0.261578439776501	0.394	0.425	1
Mat2a	0.144104822918016	0.143356418530697	0.455	0.408	1
Arf1	0.144829698310859	0.110303543267111	0.639	0.573	1
Rpl31	0.145277068701921	-0.166572866488948	0.613	0.62	1
Tceb2	0.145613788883633	-0.168386634617397	0.626	0.63	1
Ppp2r1a	0.145743943823973	0.208014385983517	0.265	0.227	1
Cox5b	0.146645042033802	-0.433359532859664	0.532	0.533	1
Vdac3	0.147004305415738	-0.297796607023394	0.345	0.381	1
Hyal2	0.147034568090616	-0.378865389421537	0.248	0.281	1
Cdh5	0.152744064253804	-0.253745299969744	0.49	0.51	1
Stx7	0.152786595742364	-0.382858022148562	0.223	0.254	1
Rplp2	0.15395480693889	-0.171680100183769	0.729	0.722	1
Limch1	0.161795988598214	0.171986048838452	0.384	0.339	1
Arpc4	0.165657851297664	0.157588830395265	0.365	0.321	1
Psmd7	0.167449634983702	0.129730479878734	0.355	0.31	1
Tshz2	0.16903589060534	0.190466136349794	0.326	0.285	1
Rab11a	0.170009101086985	0.110160530564628	0.487	0.426	1
Srpr	0.170519430154683	0.117538454089742	0.277	0.242	1
Btf3	0.171334351197388	0.105665066627442	0.613	0.57	1
Gbp7	0.173229306219796	0.183404165993502	0.268	0.229	1
Snrpd2	0.174924338379407	-0.295676419089394	0.255	0.287	1
Rbm3	0.175422218911501	-0.267216483065369	0.316	0.344	1
Jup	0.175472961910502	0.104859996060555	0.413	0.372	1
Anxa5	0.178226573111307	-0.21630905204151	0.574	0.584	1
Ube2i	0.179766643687911	0.166875197627828	0.281	0.247	1
Ginm1	0.180918018409113	-0.292017591922439	0.258	0.288	1
Rps20	0.181590696222299	-0.218755548528813	0.548	0.553	1
Cd34	0.182190849726311	-0.122313839155288	0.752	0.705	1
Anapc11	0.184499622691494	-0.246908931744912	0.287	0.324	1
Rnf130	0.185303138854215	0.243737418531741	0.258	0.226	1
Actg1	0.185607580634788	0.105253993701794	0.839	0.772	1
Uqcr11	0.186552746496278	-0.349172330930338	0.506	0.522	1
Kdelr2	0.187002818552964	0.112894645040929	0.265	0.228	1
Glmp	0.187197765533856	-0.283372688752092	0.271	0.305	1
Rab2a	0.190171942628637	0.115351655762483	0.471	0.441	1
Yipf4	0.190344092706831	0.159570750411703	0.374	0.339	1
Tmco1	0.190728610863428	-0.264818513890649	0.31	0.342	1
Uqcc2	0.192391899985625	-0.188537661361101	0.297	0.335	1
Rpl24	0.192983150715341	-0.106290018733912	0.774	0.77	1
Gng5	0.194645107703196	-0.165206317620489	0.581	0.585	1
Nedd8	0.195075262070576	-0.19096966718492	0.442	0.466	1
Mat2b	0.198300683584006	0.189403617749197	0.3	0.263	1
Tbxa2r	0.198912224734191	0.112762757037076	0.306	0.264	1
Ltbp4	0.199285554784194	-0.468332497396809	0.284	0.3	1
Rpl39	0.20177303563486	-0.157730203878059	0.652	0.65	1
Myeov2	0.201913045108759	-0.370630015704221	0.235	0.262	1
Ndufa7	0.202084291539036	-0.257447527460253	0.474	0.482	1
Rrp1	0.204893656954425	0.191077280170244	0.274	0.243	1
Gm10076	0.206411901368972	-0.30162094216054	0.419	0.43	1
Snrpg	0.206620883728203	-0.187715383442479	0.352	0.39	1
Ndufs7	0.207747934107903	-0.207680095963013	0.339	0.369	1
Ctsb	0.208906750732966	0.102749997819446	0.51	0.454	1
Pdia6	0.209685885977947	-0.208279543082715	0.423	0.442	1
Gnb2l1	0.21448155864291	-0.226599609330329	0.329	0.362	1
Abi3	0.215649434991697	-0.345907129035633	0.229	0.257	1
Ifitm3	0.22272116042233	-0.127575391427625	0.961	0.928	1
Atp5b	0.222789541609306	-0.341644567164868	0.719	0.702	1
BC031181	0.226223341289012	0.137467321242814	0.3	0.266	1
Sri	0.229775640424259	-0.220903905130034	0.381	0.403	1
Xaf1	0.230593206397904	0.212337319417994	0.345	0.312	1
Tmem256	0.235333407258336	-0.275396181633655	0.294	0.327	1
2015-09-01	0.23895789764398	-0.112082055956295	0.652	0.654	1
Psmb5	0.239129479419621	-0.361232221966673	0.261	0.286	1
Timm13	0.242318549580607	-0.185270116046791	0.265	0.298	1
Shfm1	0.244066468279855	-0.180793405901061	0.561	0.573	1
Psmb2	0.246619777171106	-0.137792157828265	0.41	0.441	1
Gdi2	0.246797841409373	-0.20396681580154	0.371	0.4	1
Camk1	0.247376495342604	0.115561509082807	0.332	0.297	1
Bri3	0.252087043138185	-0.271369258589741	0.358	0.384	1
Eef1b2	0.254537852635941	0.134265004140042	0.274	0.245	1
H3f3a	0.255927765372542	-0.108368420976283	0.661	0.649	1
Psenen	0.260193056437332	0.100098348974898	0.384	0.355	1
Rps7	0.263695773101417	-0.110433390840343	0.7	0.7	1
Fabp4	0.26374986184732	-0.301832359777577	0.942	0.866	1
Ndufc2	0.264249311486101	-0.215502830665457	0.442	0.454	1
Rrbp1	0.264310486874241	-0.313917228473945	0.265	0.292	1
Wdr89	0.267080379977811	-0.177712514616241	0.332	0.37	1
Ifi44	0.271487353367992	-0.342191554390436	0.397	0.405	1
Puf60	0.271632023631525	0.215466074721253	0.31	0.285	1
Sdf4	0.2751504857556	-0.321496561440354	0.274	0.296	1
Nop10	0.27883017105158	-0.243538174691548	0.358	0.39	1
Ypel3	0.279433889273285	-0.24591332687329	0.3	0.326	1
Pecam1	0.281512895967847	-0.113282694792471	0.729	0.709	1
Canx	0.282475195653274	0.124006914613501	0.355	0.33	1
Myl12b	0.282713336485587	-0.130130977517663	0.542	0.583	1
Tmem109	0.285049740938318	-0.265559801965847	0.281	0.298	1
Bst2	0.285143164900287	-0.185752998481238	0.735	0.723	1
Rpl15	0.286988511135969	-0.154615601362678	0.645	0.632	1
Rpsa	0.289943397724938	-0.128630586105513	0.471	0.491	1
Atp5a1	0.295481173475188	-0.410370472651738	0.513	0.499	1
Polr2e	0.296287168225841	-0.2655150876401	0.281	0.304	1
Cct4	0.298348181816497	-0.291936264730073	0.255	0.278	1
Gabarap	0.29917305052839	-0.160559803713717	0.481	0.502	1
Rpl35	0.300223271874044	-0.11887391661686	0.794	0.773	1
Eef1d	0.303055352809833	-0.214409065990807	0.348	0.367	1
Msn	0.304758015322302	-0.17775079249686	0.487	0.516	1
Anapc5	0.305455403798335	0.136751697861819	0.303	0.28	1
Ndufb3	0.306412555062202	-0.36323512395028	0.242	0.262	1
Cald1	0.306951685919306	-0.208399326636374	0.387	0.412	1
Klf3	0.307950775740987	-0.182872296428687	0.255	0.283	1
Hspa9	0.317619341093791	-0.338667983944612	0.226	0.252	1
Sipa1	0.324398501403807	0.110951347881501	0.3	0.267	1
Eef1g	0.325287157644582	-0.186367918118992	0.487	0.498	1
Tax1bp1	0.32751007926603	-0.228433797476871	0.268	0.295	1
Paip2	0.328218524049331	-0.174721118255555	0.339	0.367	1
2007-09-01	0.329567034073962	-0.212964684695298	0.432	0.446	1
Cox6c	0.329898391251663	-0.403214217003539	0.652	0.636	1
Swi5	0.331144588256102	-0.261383049963317	0.355	0.37	1
H2-T22	0.331424121510765	0.102404709737701	0.332	0.304	1
Itpkb	0.33176576838405	-0.144116640598759	0.252	0.272	1
Cox4i1	0.333879000316203	-0.205356065649326	0.806	0.765	1
Fabp5	0.335374747148457	-0.437026939670564	0.29	0.303	1
Ndufa2	0.337302955628556	-0.233843333211332	0.41	0.435	1
Eif2s2	0.337960771407234	0.135572527695404	0.384	0.356	1
Gapdh	0.338528812987798	-0.295740960923723	0.481	0.489	1
Ndufa6	0.341462908106571	-0.223505850490453	0.426	0.434	1
Rab11b	0.344080829285723	0.126565078251295	0.319	0.293	1
Apoe	0.349756791988946	-0.340792498368158	0.616	0.604	1
Hnrnpc	0.349888167663988	-0.358382360315761	0.232	0.25	1
Serf2	0.34999341771205	-0.124932568407824	0.8	0.736	1
Atp5g2	0.350844130836102	-0.268448557080886	0.339	0.355	1
Rnaset2b	0.352091826893061	0.1177750112228	0.342	0.313	1
Slc9a3r2	0.35368248980239	-0.118037435302559	0.794	0.756	1
Tmem165	0.355125394610051	0.109917709121235	0.274	0.248	1
Cnn3	0.360432459806823	-0.238453722677739	0.49	0.489	1
Degs1	0.372786665629791	-0.255703998040876	0.297	0.312	1
Ndufs8	0.375044557093235	-0.415130218031809	0.258	0.272	1
Smdt1	0.375357519062755	-0.212392738840688	0.387	0.402	1
Uqcrc1	0.377024503680121	-0.27630560813048	0.361	0.368	1
Rpl10a	0.379976703180347	-0.102373865904284	0.555	0.573	1
Eif5a	0.384118544280502	-0.143298806874427	0.542	0.555	1
Rheb	0.386651499047242	-0.211430493450337	0.461	0.464	1
C1d	0.388637106099629	-0.228721821736898	0.242	0.264	1
Higd2a	0.390926862107083	-0.211858783636822	0.265	0.284	1
H2-Q7	0.394066059864347	-0.295793111297421	0.255	0.272	1
Psma5	0.396194842837172	0.183059656790883	0.29	0.27	1
Cd93	0.397851974877488	-0.274325398056015	0.31	0.32	1
Rsu1	0.398809158405926	-0.160081902473692	0.316	0.332	1
Ctsd	0.402779559140623	-0.229689148284874	0.452	0.457	1
Ppdpf	0.403071788009558	-0.267413435440655	0.271	0.282	1
Plat	0.407992554755482	-0.47146659439672	0.397	0.364	1
Srp14	0.408770745057439	-0.12897868971091	0.342	0.358	1
Dctn3	0.415162072178958	-0.286030495565617	0.274	0.291	1
Ecscr	0.415490659799697	-0.194987898586259	0.397	0.414	1
Sub1	0.41619904895105	-0.195161286370589	0.513	0.515	1
Mrpl33	0.418384564267068	0.156828706889153	0.348	0.328	1
Fubp1	0.419203038765829	-0.215167910489786	0.258	0.28	1
Ccdc12	0.422312678808669	-0.218956495018399	0.277	0.295	1
Zfp207	0.42334959635643	-0.212856715588334	0.248	0.269	1
Arglu1	0.428874725599488	-0.128911000522225	0.332	0.349	1
Kmt2e	0.43605460167896	0.126737719215488	0.29	0.266	1
Rpl30	0.446508089465985	-0.160396014359169	0.448	0.454	1
Sox17	0.461018107039434	-0.389554998290981	0.303	0.265	1
Tmed7	0.468996575300647	-0.209360310848507	0.235	0.252	1
Tmed2	0.469963847810276	-0.13035588261245	0.51	0.503	1
Rpl29	0.470642356578919	-0.123218201286692	0.577	0.581	1
Ndufb9	0.472770283801337	-0.348679149424242	0.355	0.352	1
Mmrn2	0.473385764874819	-0.171209145381966	0.471	0.464	1
Rpl5	0.474448357887603	-0.243290433498926	0.423	0.422	1
Romo1	0.478722486529826	-0.291032664238421	0.287	0.3	1
Sptbn1	0.480581071190007	-0.279486660709145	0.506	0.498	1
Neat1	0.488226188415079	-0.124939729333677	0.403	0.366	1
Phf11d	0.495202900806555	-0.209595184482069	0.261	0.275	1
Pls3	0.495227425659937	-0.152116832179646	0.313	0.324	1
Atp5j2	0.499475136294679	-0.171803367924692	0.539	0.555	1
Sec61g	0.502745220542547	-0.145704198002177	0.471	0.473	1
Rps25	0.509946687239605	-0.109165133234806	0.706	0.675	1
Mlf2	0.510288696893979	-0.195034740920509	0.252	0.268	1
Ndufa12	0.519423720005126	-0.312281735515012	0.329	0.33	1
Ndufv3	0.519814598555069	-0.249425365035552	0.287	0.297	1
Rps26	0.523354942893358	-0.132829538195392	0.581	0.564	1
Ran	0.524530792295636	-0.16700355515943	0.387	0.394	1
Rpl36al	0.530293973370486	-0.194573336144529	0.339	0.345	1
Manf	0.53238827698433	0.123817434303034	0.252	0.236	1
St13	0.533120140658744	-0.152601007852979	0.306	0.325	1
Ddrgk1	0.534947352849415	-0.297664831067278	0.245	0.255	1
Cd151	0.535721694441183	-0.192044579869618	0.452	0.449	1
Cope	0.536586125899862	-0.130359087987255	0.365	0.38	1
Ost4	0.536826930576793	-0.135153930052539	0.481	0.481	1
Prdx2	0.543946465280824	-0.200594590857233	0.31	0.326	1
Fkbp8	0.544563218862221	-0.136535921932537	0.274	0.251	1
Marcks	0.546383689622922	-0.165211132066019	0.352	0.318	1
Ushbp1	0.547407132881908	-0.175274636279993	0.419	0.415	1
Tomm20	0.553259086136291	-0.182253795977611	0.355	0.358	1
Hint1	0.556408026873061	-0.279811631141142	0.513	0.509	1
Mrps21	0.558435420281102	-0.146914453885017	0.284	0.261	1
Ppp1cc	0.562347741261498	-0.137571431530937	0.261	0.279	1
Rer1	0.567281494081426	-0.176024600719086	0.277	0.295	1
Spcs2	0.56801659296939	-0.104499441160451	0.419	0.427	1
Ssr4	0.57368211118168	-0.215148524832916	0.261	0.268	1
Ube2b	0.575539554679947	-0.204299956229173	0.3	0.316	1
Fth1	0.576072953617782	-0.358513614530431	0.894	0.862	1
Snx3	0.579856808531677	-0.162535895530566	0.487	0.478	1
Tpm4	0.582194982027128	-0.182100443482887	0.5	0.491	1
Anp32a	0.590852973611966	-0.184119077462076	0.426	0.421	1
Carhsp1	0.598798366972753	-0.175697232381665	0.252	0.256	1
Arl1	0.599656558313152	-0.139865994970747	0.274	0.283	1
2310036O22Rik	0.604569512454634	-0.208843739363181	0.306	0.313	1
Akr1a1	0.608061701791224	-0.365540869334881	0.468	0.478	1
Stub1	0.612249273147266	-0.17359799124708	0.242	0.252	1
Luc7l2	0.613485268396845	-0.229427818035558	0.294	0.304	1
Atp5o	0.614461102600401	-0.343266755936898	0.384	0.374	1
Park7	0.635420312430758	-0.240889000856755	0.423	0.425	1
Pon2	0.635700444113978	-0.292033892913736	0.252	0.254	1
Capza2	0.635701808466228	-0.10886716763535	0.423	0.442	1
Tmsb4x	0.637257103100228	-0.10067069535282	0.968	0.925	1
Cr1l	0.643831115699426	-0.132086743446432	0.255	0.262	1
Grcc10	0.646711111956208	-0.256237137189943	0.258	0.263	1
Emc10	0.659386990558691	-0.156788948693344	0.261	0.272	1
Ndufa8	0.66015449437222	-0.101143038290164	0.416	0.38	1
Rbm25	0.662708736322518	-0.110999386860541	0.306	0.288	1
Cycs	0.663654297602188	-0.446298728798192	0.368	0.339	1
Rps27l	0.667636149857906	-0.106066793670836	0.468	0.438	1
Nisch	0.676912775516989	-0.13514836621048	0.31	0.317	1
Cyba	0.680846185318062	-0.100680692780491	0.458	0.434	1
Vamp8	0.686526454822646	-0.182738105519696	0.31	0.318	1
Ets2	0.700457119928852	-0.188174418877169	0.335	0.31	1
Slc25a4	0.703392998649225	-0.128445486686646	0.487	0.456	1
Snrnp27	0.710483001169149	-0.123566135036489	0.297	0.278	1
Uqcrh	0.71415460378612	-0.274614558777744	0.481	0.457	1
Ghitm	0.718886048657876	-0.260596288502362	0.287	0.292	1
Minos1	0.720953788886695	-0.157249641582795	0.377	0.352	1
Eif1b	0.724837821615278	-0.123793543160504	0.261	0.244	1
Sarnp	0.729237756514051	-0.190409564806281	0.281	0.285	1
Ier3ip1	0.732824032156337	-0.14683441222353	0.323	0.318	1
Tcn2	0.734653965005543	-0.134850520771109	0.403	0.401	1
Robo4	0.740799438039944	-0.246810182348424	0.284	0.279	1
Sec61b	0.742947761834963	-0.135437645465768	0.294	0.297	1
Pnisr	0.749381159852387	-0.167563826309149	0.265	0.266	1
Son	0.759376140787282	-0.123606933914323	0.587	0.57	1
Plscr2	0.763463219793011	-0.151174684017425	0.777	0.721	1
Adgrf5	0.770362756134084	-0.136079338205062	0.381	0.354	1
Cyb5a	0.773779043463483	-0.320174338490648	0.506	0.463	1
Ivns1abp	0.777701487217442	-0.346547980527679	0.281	0.27	1
Lgals9	0.78979458144466	-0.105814511684197	0.348	0.326	1
Bvht	0.790339670431838	-0.116886663302031	0.255	0.255	1
Naca	0.790516522572172	-0.107747423020041	0.623	0.585	1
Clec1a	0.79061742891896	-0.137530155226373	0.261	0.258	1
Atp5c1	0.796298084068868	-0.279578948799056	0.387	0.379	1
Slc50a1	0.797893506164457	-0.112512134885734	0.368	0.366	1
Fam101b	0.819583009020367	-0.275618052068128	0.271	0.266	1
Adam15	0.819625929834496	-0.12120623788898	0.397	0.381	1
Meis2	0.821349012395001	-0.122429480574356	0.797	0.752	1
Atp5f1	0.829210837250346	-0.276497271851554	0.377	0.354	1
Gm42418	0.835843631482539	-0.214347969972122	0.561	0.552	1
Tm9sf3	0.842036676377011	-0.101571980990607	0.3	0.302	1
Fam167b	0.849275633367956	-0.113005575429867	0.448	0.441	1
Vapa	0.852274846661756	-0.117447597465072	0.345	0.342	1
Tmbim4	0.863705528841396	-0.142962239661614	0.31	0.312	1
Rps10	0.868900724295036	-0.12302581600421	0.494	0.482	1
Atp6v0e	0.876296686853109	-0.133683442969677	0.461	0.454	1
Uqcrfs1	0.881505599874293	-0.359835631987528	0.258	0.25	1
Dync1i2	0.883858985970818	-0.114437206262514	0.339	0.323	1
S1pr1	0.8864261661149	-0.139632863431084	0.252	0.245	1
Lgals3bp	0.890342907491667	-0.153158797682937	0.261	0.26	1
Col4a1	0.894961566336211	-0.13840878757499	0.365	0.359	1
Psmd4	0.898332743147321	-0.112547119225412	0.258	0.252	1
Smco4	0.901919995111105	0.11188970271201	0.355	0.35	1
Ndufa13	0.904722751337721	-0.20623752403355	0.49	0.466	1
Rab18	0.907008047087764	-0.108201389901447	0.406	0.402	1
Ech1	0.908667683022246	-0.117747824676766	0.368	0.357	1
Sepp1	0.919729527040399	-0.156933335547765	0.616	0.564	1
1810037I17Rik	0.920375899483825	-0.134827126302385	0.455	0.445	1
Fkbp3	0.920891298172533	-0.148231035472665	0.255	0.244	1
Rpn2	0.92316883290614	-0.140725372335583	0.429	0.411	1
Sparcl1	0.924650843367703	-0.383818275157213	0.387	0.361	1
Xist	0.928880067553808	-0.151471454626477	0.648	0.61	1
Gpx1	0.931925699487824	-0.33001942124923	0.455	0.443	1
Anxa7	0.9375522066191	-0.136120337715227	0.258	0.253	1
Ndufs5	0.942524709380248	-0.124560490880369	0.394	0.379	1
Kif5b	0.94379612491163	-0.129078783188751	0.352	0.335	1
Polr2k	0.943823247658169	-0.129198708779812	0.252	0.25	1
Cox6a1	0.947027393524385	-0.105658501666326	0.723	0.688	1
Ndufb5	0.947071987086584	-0.209167218097945	0.271	0.262	1
Chchd2	0.950343711415582	-0.10581628600906	0.768	0.711	1
Uba52	0.958445533919849	-0.136339074967374	0.384	0.387	1
Hprt	0.969423453936995	-0.171817072585825	0.281	0.27	1
Tmem14c	0.973922174563839	-0.154538720081969	0.271	0.262	1
Ywhah	0.975244101896739	-0.119710774727436	0.439	0.422	1
Ndufb4	0.977538064739085	-0.206337121313933	0.429	0.41	1
Arpp19	0.982666252706237	-0.193849215843001	0.442	0.425	1
Atp6v1f	0.991945925645913	-0.14370947522375	0.4	0.386	1
Slc25a5	0.992947378583687	-0.290455183147042	0.594	0.571	1
Ndufa5	0.994713795169118	-0.255415473943196	0.374	0.362	1
Calr	0.997834514397015	-0.139610724133052	0.435	0.427	1

## Sheet: CapECII_cluster5.markers
	p_val	avg_log2FC	pct.1	pct.2	p_val_adj
Calca	3.67495160487372e-199	7.57939439703302	0.398	0.005	5.15338463551442e-195
Fbln2	6.3052210125638e-103	5.24014706148581	0.282	0.012	8.84181142591821e-99
Pi16	7.5055780987891e-93	2.99861130056638	0.549	0.083	1.0525072167932e-88
Fbln5	7.7837159220129e-92	4.36558678379546	0.393	0.038	1.09151048374387e-87
Tspan8	1.42427789251349e-81	3.66496612116035	0.437	0.058	1.99726488867167e-77
Sox17	1.8476094177747e-76	2.46534094749965	0.762	0.23	2.59090268654547e-72
Crip1	2.88946497839422e-75	2.2465861403894	0.927	0.498	4.05189673920221e-71
S100a4	1.6192493015491e-69	3.72653692065882	0.282	0.024	2.27067329556231e-65
Vim	1.83152466509244e-68	3.14111237704617	0.485	0.09	2.56834703785913e-64
S100a6	1.70610019764456e-55	1.84572260511301	0.835	0.407	2.39246430715696e-51
Tm4sf1	4.36758754737947e-48	1.27663805496531	0.99	0.847	6.12466801769023e-44
Plvap	2.62072650628327e-44	-1.29154356243994	0.786	0.926	3.67504477976103e-40
Esm1	1.30433955988973e-41	-4.29033438272561	0.126	0.622	1.82907536483337e-37
Ptprr	5.76208064735062e-39	2.53805380881339	0.345	0.074	8.08016569177977e-35
Gpihbp1	2.59331672103108e-35	-4.12501388287306	0.102	0.555	3.63660803790188e-31
Plpp3	2.7141632064799e-35	-1.66967623537467	0.51	0.817	3.80607106444677e-31
Rgcc	7.98471144340941e-35	-1.99240301982889	0.364	0.739	1.1196960857093e-30
Klf4	3.32557619982061e-33	1.88109657004955	0.587	0.243	4.66345550500844e-29
Timp3	6.67636517563109e-32	1.10228705628094	0.893	0.661	9.36226688578748e-28
Gja4	9.2270383437346e-31	2.31829818960066	0.33	0.081	1.2939075869419e-26
Thbd	7.51719298212573e-30	1.55485739142333	0.694	0.354	1.05413597188349e-25
Klf2	1.52114901646995e-28	0.875804226609337	0.947	0.812	2.13310726579581e-24
Slc6a6	1.56710066544485e-28	1.26475947047959	0.757	0.427	2.19754526315331e-24
Apoe	6.68220032490011e-28	-2.34480219761036	0.286	0.631	9.37044951560743e-24
Kdr	2.62264572510134e-27	-1.66036595090907	0.383	0.71	3.67773610030961e-23
Gng11	3.1758653595775e-27	-1.49184080257436	0.587	0.782	4.45351599373553e-23
Cd300lg	2.79190293738493e-26	-1.62650634900861	0.286	0.663	3.91508548909489e-22
Glul	5.04032900032564e-26	2.30437120655656	0.398	0.142	7.06805335715665e-22
Tsc22d3	4.2312005351825e-25	1.53900883749204	0.519	0.221	5.93341251048642e-21
Fabp4	2.20722387388682e-23	-1.22216902739886	0.714	0.887	3.09519003835149e-19
Eng	3.64123825097953e-22	-1.16545046981377	0.607	0.795	5.10610839934859e-18
Slc9a3r2	1.87250649171973e-20	0.724175761224946	0.913	0.748	2.62581585333858e-16
Mecom	2.905190135961e-20	1.78779856984	0.257	0.071	4.0739481276581e-16
Plpp1	3.89085131693853e-20	-0.74585462430748	0.898	0.911	5.4561408017429e-16
Crip2	3.80803442473223e-19	0.661072718221679	0.903	0.803	5.340006673802e-15
Pdia5	4.84880274533498e-19	-3.49220212606768	0.063	0.362	6.79947608978324e-15
Ebf1	5.40778712364514e-19	1.16740025869294	0.704	0.441	7.58333988348758e-15
F2r	5.86018129922424e-19	-1.99327103749013	0.204	0.508	8.21773223590216e-15
Ifi27l2a	6.29360718533131e-19	1.4385821563961	0.335	0.117	8.8255253559901e-15
Plscr1	8.30128007788485e-19	1.18950509649755	0.602	0.35	1.16408850532179e-14
Ehd3	1.77886468175804e-18	-3.09298782128656	0.083	0.385	2.4945019432293e-14
Pltp	5.44711237667506e-18	1.54344278291254	0.359	0.137	7.63848568581144e-14
Lmna	5.78564680784674e-18	1.56858195022667	0.369	0.143	8.11321251864348e-14
Foxp1	1.01945419972462e-17	1.44412791202467	0.417	0.178	1.42958062427384e-13
Igfbp3	1.72546255531675e-17	-1.98235268650315	0.49	0.673	2.41961614132068e-13
Gadd45g	3.81896889625655e-17	1.80800899090483	0.35	0.139	5.35534008322055e-13
Sncg	9.22141580612023e-17	1.2127668961371	0.505	0.245	1.29311913849224e-12
Rpl13	9.62615540724242e-17	0.48479204313509	0.966	0.916	1.3498757727576e-12
Ptrf	1.81591053936566e-16	2.00545478166605	0.267	0.09	2.54645134935246e-12
Plscr2	3.98845404056739e-16	0.744115522838181	0.869	0.716	5.59300910108765e-12
Bcam	4.27089002236759e-16	1.11620460135633	0.563	0.311	5.98906907836607e-12
Fscn1	2.06224922522729e-15	-3.62322062277376	0.034	0.29	2.89189208853623e-11
Chst2	2.63188914585441e-15	-4.28534290803749	0.024	0.274	3.69069814923164e-11
Podxl	5.22452699929525e-15	0.811032776417381	0.738	0.489	7.32635421111174e-11
Tspo	5.32666881302991e-15	0.94394604152566	0.718	0.54	7.46958767651185e-11
Ifi44	5.55685041394173e-15	-1.82271335308525	0.15	0.424	7.79237133547048e-11
Fam167b	5.67272874656934e-15	-1.79417600744022	0.194	0.462	7.95486752131418e-11
Fabp5	9.49091251158372e-15	-3.08251783730637	0.068	0.32	1.33091066149939e-10
Lrrc32	1.24740364213904e-14	1.70553146142322	0.325	0.136	1.74923412737158e-10
1700025G04Rik	2.61738061432217e-14	1.58424774211392	0.267	0.097	3.67035283546398e-10
Vamp5	4.49322709782974e-14	-1.02848232159724	0.383	0.621	6.30085235928665e-10
Rpl35a	4.99068414162043e-14	0.56403116394363	0.913	0.825	6.99843637179433e-10
Igfbp5	5.06562537033902e-14	-1.15707049075545	0.515	0.708	7.10352645682641e-10
Aplnr	1.19125644945827e-13	-3.67159018433827	0.029	0.262	1.67049891907533e-09
Cdkn1a	1.81541000320126e-13	1.03936714900642	0.51	0.28	2.54574944748913e-09
Ramp3	5.79615287062283e-13	-1.17648532695432	0.359	0.599	8.1279451704744e-09
Vdac3	5.91807301299197e-13	0.911726417673576	0.602	0.359	8.29891378611863e-09
AW112010	7.73595222521661e-13	-1.39891220304193	0.248	0.498	1.08481258054213e-08
Marcksl1	8.22277305692441e-13	-2.16133823443776	0.102	0.341	1.15307946577251e-08
Cd47	1.26534705530427e-12	-1.03549426321465	0.466	0.667	1.77439617565318e-08
Ivns1abp	2.53420412606118e-12	-2.85392205783728	0.068	0.287	3.55371444597559e-08
Apold1	3.67714702871465e-12	1.28352375390389	0.272	0.108	5.15646327836655e-08
mt-Cytb	3.84953393254708e-12	0.43847854111115	0.908	0.789	5.39820143361077e-08
Ybx1	4.29994872265515e-12	0.544170142959222	0.801	0.66	6.02981809377932e-08
mt-Atp6	7.63937680137298e-12	0.352393240051932	0.99	0.949	1.07126980885653e-07
Plcb1	1.09954449899842e-11	1.18031661614264	0.388	0.195	1.54189125094549e-07
Tinagl1	1.35297920592144e-11	0.753196964283052	0.738	0.554	1.89728274046363e-07
Ptgs1	1.429630105534e-11	-2.71503443156295	0.049	0.256	2.00477029699032e-07
Flt1	1.66206303479263e-11	-0.799673684166466	0.558	0.746	2.3307109936897e-07
Rexo2	1.70341828668105e-11	1.09356591150432	0.408	0.209	2.38870346341284e-07
Lurap1l	2.06574568586686e-11	1.24235031745725	0.277	0.114	2.8967951752911e-07
Rps27	2.27123866748784e-11	0.379318709591579	0.971	0.96	3.1849579834182e-07
Fxyd5	2.79867612390195e-11	1.11894254896009	0.471	0.277	3.92458352854771e-07
2011-09-01	4.30234721391441e-11	1.38464395558725	0.316	0.143	6.03318149807218e-07
Tmsb10	4.47782964337500e-11	-1.11083038618536	0.5	0.648	6.27926050890477e-07
Gimap6	6.39008751593168e-11	-0.697416754130432	0.626	0.781	8.96081972359099e-07
Rpl18a	9.63330165728269e-11	0.398782106264423	0.951	0.926	1.35087789140075e-06
Emp3	1.0650139416531e-10	0.952768789978449	0.413	0.22	1.49346905038015e-06
Itm2b	1.29904503094065e-10	-0.410701619894437	0.966	0.967	1.82165084688807e-06
Cyp4b1	1.47167698107884e-10	-1.81904570285376	0.209	0.405	2.06373263056686e-06
Rpl3	1.85229572174834e-10	0.516447933699907	0.874	0.82	2.59747429060769e-06
Rps23	2.71350958359995e-10	0.406133138735839	0.922	0.883	3.80515448908221e-06
Acvrl1	2.72988159958101e-10	1.0456089895028	0.408	0.224	3.82811296709245e-06
Rps3a1	3.26567171008067e-10	0.611424343888174	0.777	0.671	4.57945143904613e-06
Tmod3	5.29740649263986e-10	1.14781495665666	0.35	0.18	7.42855312462887e-06
Dhrs3	5.56960729879228e-10	-1.05261282797851	0.35	0.543	7.81026031509641e-06
Ednrb	6.92250368617716e-10	-1.25211758051463	0.267	0.473	9.70742691912623e-06
Cyb5r3	7.61860825374113e-10	0.97303992547936	0.417	0.232	1.06835743542212e-05
Adam15	7.74526929271776e-10	0.915724670201126	0.553	0.369	1.08611911291781e-05
Tspan7	9.27723889287696e-10	1.19319302559036	0.286	0.131	1.30094720994814e-05
mt-Co1	1.1927854234667e-09	0.485952198650584	0.961	0.912	1.67264299932736e-05
Hspa1a	1.23910002296673e-09	0.831708043538823	0.529	0.328	1.73758996220625e-05
Btg1	1.24948254622245e-09	0.634085673459865	0.767	0.602	1.75214937456774e-05
Thrsp	1.34862738507297e-09	-1.69865956408718	0.17	0.362	1.89118018208783e-05
Oaz2	1.48801580965765e-09	-1.12927609460582	0.354	0.54	2.08664456988292e-05
Ltbp4	1.51960045719273e-09	1.24073141003989	0.461	0.286	2.13093572112137e-05
Exoc3l2	1.61488526683097e-09	-1.22858731859391	0.238	0.443	2.26455360967707e-05
Serinc3	2.63687787656249e-09	-0.479688531918705	0.859	0.885	3.69769384630358e-05
Rpl23a	2.6621753378793e-09	0.428209609974185	0.888	0.829	3.73316847630814e-05
Cxx1a	2.667206241668e-09	1.18403933633261	0.398	0.233	3.74022331269103e-05
Rpl8	2.91050487603666e-09	0.504453509172446	0.84	0.746	4.08140098766621e-05
Anxa2	2.92304542539081e-09	0.62801260805884	0.723	0.578	4.09898660002553e-05
Lamp2	3.10205844742749e-09	-1.09859917245604	0.267	0.465	4.35001656082757e-05
Tbxa2r	3.62016697835907e-09	-1.96765547784752	0.097	0.282	5.07656015375293e-05
mt-Co2	3.89657429678955e-09	0.368953164920656	0.888	0.834	5.46416613638798e-05
Ptma	3.89953199431474e-09	0.438095657379904	0.937	0.909	5.46831371562756e-05
Rpl37	4.65804655225117e-09	0.406813610062223	0.922	0.896	6.53197868022182e-05
Rbms1	5.77435979025323e-09	-1.21418802329214	0.306	0.478	8.0973847338721e-05
Rpl13a	7.25052182615038e-09	0.483195593301613	0.874	0.845	0.000101674067568107
Ppp1r15a	7.89186597986104e-09	1.3049445867883	0.296	0.149	0.000110667636635591
Rps27a	8.51991426456091e-09	0.453902923747356	0.854	0.77	0.000119474757731938
Anxa5	9.68743613563188e-09	0.602970623897456	0.728	0.572	0.000135846916929966
Calcrl	1.14788015983889e-08	1.09516608129608	0.393	0.23	0.000160967234814208
Cd93	1.27346192195488e-08	0.891499716873674	0.476	0.307	0.000178577565315732
Kitl	1.54567402681854e-08	0.73315017041215	0.432	0.245	0.000216749868780764
Ctsl	1.7686054873427e-08	-1.04876132195937	0.267	0.461	0.000248011547490067
Rpl32	1.96437525083156e-08	0.399839903239644	0.922	0.843	0.000275464341424109
Fau	2.41319735024572e-08	0.398754887277028	0.874	0.809	0.000338402664424958
Card19	2.42217362164373e-08	1.13842040547358	0.32	0.172	0.0003396614069631
Sft2d1	2.43877511548022e-08	-1.36491580803631	0.165	0.353	0.000341989434443791
Tspan15	2.50709971870074e-08	-1.24387626394441	0.223	0.402	0.000351570593553405
Cd24a	2.7227234140054e-08	0.55201221867691	0.641	0.455	0.000381807504345978
Cav1	3.44141327918352e-08	0.994329828423641	0.354	0.196	0.000482589384139905
Ramp2	3.98224880079379e-08	0.71795088223577	0.66	0.499	0.000558430749335313
Jup	4.1585946747528e-08	-1.23722942231825	0.209	0.39	0.000583159731240585
Emcn	4.27670127835559e-08	-0.414440899182806	0.835	0.91	0.000599721820263804
Tspan12	4.6530498675732e-08	-0.960839111185106	0.374	0.544	0.000652497182929789
Ehd2	5.3542544105722e-08	1.12486023450711	0.369	0.212	0.00075082709599454
Rps11	5.41290811183646e-08	0.421388499485432	0.84	0.774	0.000759052104522827
Rps14	5.47277137077277e-08	0.351650672521402	0.927	0.931	0.000767446729323466
Selm	5.83903991668965e-08	-0.67699519386749	0.466	0.632	0.00081880856751739
mt-Co3	6.41575241783978e-08	0.281137475792503	0.951	0.917	0.000899680961553672
Ctla2a	7.8595944682801e-08	-0.962486314104321	0.403	0.549	0.00110215093228692
Pbx1	8.08875294789053e-08	-0.545075032528791	0.621	0.764	0.00113428582588269
Fam3c	9.56598580600811e-08	1.15119273394443	0.33	0.185	0.00134143818957652
Serpine2	9.58614846180195e-08	1.03738954671947	0.32	0.172	0.00134426559879849
Ier2	9.9858233536565e-08	1.03534125467765	0.519	0.357	0.00140031200888325
Actg1	1.02863219905249e-07	0.428360797585525	0.864	0.773	0.00144245093273131
Akap13	1.33104236774656e-07	0.9912873786669	0.374	0.22	0.001866520712291
App	1.37372677330459e-07	-0.529290868885867	0.665	0.771	0.00192637705420503
Eva1b	1.59030738665405e-07	-0.808432072246569	0.325	0.504	0.00223008804830497
Cltb	1.77334806072098e-07	0.858289881054463	0.403	0.253	0.00248676598554904
Mgat1	1.86982952716734e-07	-1.51647542160637	0.15	0.314	0.00262206194594676
Fkbp1a	2.08000696031269e-07	-0.643998778508506	0.68	0.741	0.00291679376044649
Mal	2.6714787587901e-07	0.797434479048784	0.277	0.14	0.00374621466345135
Kctd10	2.70818324095565e-07	0.995265977333931	0.369	0.225	0.0037976853587921
Dlc1	3.75871719663689e-07	-1.34199902095593	0.165	0.331	0.00527084912484392
Tcf15	4.02168660859125e-07	0.898858053533238	0.272	0.139	0.0056396111312275
Rpl14	4.08158891467391e-07	0.384661996013462	0.854	0.827	0.00572361213504722
Rpl27a	4.1286247488144e-07	0.43580576916914	0.825	0.738	0.00578957048526243
B2m	4.26528053105073e-07	-0.261802986386455	0.981	0.956	0.00598120288869243
Ptpru	4.28047857698558e-07	-1.43463019923957	0.155	0.315	0.00600251510850688
Ceacam1	4.39475281370541e-07	1.11931774733685	0.272	0.144	0.0061627618706591
Mfge8	6.7409410980324e-07	-0.950881598770663	0.316	0.471	0.00945282170177083
Tmem204	6.96460362817743e-07	-0.882015944666412	0.282	0.453	0.00976646366779321
Gas6	8.26578008955333e-07	-0.773260977342051	0.51	0.635	0.0115911034195806
Apbb2	8.32685924475875e-07	-1.04073855480387	0.194	0.352	0.0116767547189252
Rps8	1.04995205798775e-06	0.337447654644556	0.864	0.828	0.0147234777091623
Sypl	1.07857983789622e-06	-0.705271414245079	0.393	0.545	0.0151249250668187
Tshz2	1.12560745139464e-06	-1.34531395030514	0.146	0.301	0.0157843932909071
Tmsb4x	1.16941107116528e-06	-0.416938750910568	0.917	0.931	0.0163986514509507
Swap70	1.18042666723423e-06	0.822106645218357	0.291	0.155	0.0165531231546256
Rpl4	1.37452063418178e-06	0.458134526182804	0.767	0.696	0.0192749028531311
Laptm4a	1.64395596853585e-06	0.327439410596294	0.961	0.896	0.0230531945467783
Btnl9	1.66006939952343e-06	-1.20054957233238	0.17	0.325	0.0232791531895171
Eif3a	1.70277445350785e-06	0.76542161203348	0.35	0.203	0.0238780061615405
Trim47	1.92633779531485e-06	0.600944108851105	0.505	0.354	0.0270130349037001
3110099E03Rik	2.10516659364524e-06	0.997094380532251	0.311	0.186	0.0295207511426871
Rpl41	2.11940211007809e-06	0.280148359805723	0.961	0.958	0.029720375789625
Sepp1	2.37304042217729e-06	-0.842029170126003	0.461	0.578	0.0332771458401921
Polr2e	2.44340323303709e-06	0.810934968056337	0.437	0.291	0.034263843536879
Ly6c1	2.70623629436695e-06	-0.309002906293028	0.966	0.93	0.0379495515559078
Gata2	2.97891516622413e-06	0.847179167423688	0.325	0.194	0.041773327375961
Ncoa7	3.25446734623837e-06	0.794261461568463	0.393	0.253	0.0456373955963006
Marcks	3.44220898465757e-06	-1.27419838336413	0.189	0.333	0.0482700965918531
Aldoa	3.67551299196574e-06	-0.712971497357575	0.612	0.689	0.0515417186863356
Arid5b	5.24921221156736e-06	0.779682364833691	0.291	0.163	0.0736097028428091
Tpst2	5.42019978352843e-06	-0.939341462636862	0.252	0.4	0.0760074615644191
Arl2bp	5.49453099975549e-06	0.915404539562396	0.267	0.149	0.0770498082095713
Ahnak	5.55202040092622e-06	0.68027274978997	0.316	0.181	0.0778559820821884
Cst3	6.2434608306484e-06	0.601875451336793	0.85	0.816	0.0875520512281825
Eif1	6.39489768980901e-06	0.237873204813669	0.942	0.922	0.0896756503041918
Rps3	7.26984796615644e-06	0.423504007094419	0.791	0.773	0.101945078029412
Robo4	7.30584523792379e-06	-1.12051890285709	0.15	0.29	0.102449867771405
Rps19	7.47321563544213e-06	0.283696075004246	0.942	0.927	0.104796902855805
Pls3	7.63230156289638e-06	0.664484207417181	0.447	0.313	0.107027764816496
Cmtm3	7.73671209381612e-06	-1.33621718801498	0.126	0.26	0.108491913691583
Rplp2	8.93853325411981e-06	0.37903415778688	0.806	0.716	0.125345051822522
Vamp8	9.97502537307371e-06	0.532171264211884	0.461	0.305	0.139879780806613
Rps2	1.01286401173132e-05	0.356339489500616	0.801	0.735	0.142033920365082
Egfl7	1.0327009526184e-05	-0.401497530611955	0.82	0.867	0.144815654585678
Gpx1	1.06343239491688e-05	0.211278214387697	0.568	0.435	0.149125124739195
AU021092	1.09944729581307e-05	-0.631758786465765	0.417	0.549	0.154175494291867
Gpx4	1.15885853722929e-05	-0.612328786921866	0.612	0.714	0.162506732675664
Col4a1	1.16698907808555e-05	-1.11142813698416	0.228	0.37	0.163646878419936
Hspg2	1.26550063666842e-05	-1.23155221078846	0.15	0.291	0.177461154280013
Rps24	1.30313138500464e-05	0.428073747856621	0.772	0.676	0.182738114119201
Klf3	1.32910915673532e-05	0.827430214052455	0.403	0.27	0.186380977048994
Dnm3	1.40211384600105e-05	0.932876309747206	0.32	0.194	0.196618424624727
Cox7a2l	1.42660123192597e-05	0.580242263948772	0.515	0.387	0.200052290752979
Fos	1.46329786865352e-05	0.853269575142724	0.437	0.304	0.205198260121283
Cd34	1.5182856135322e-05	-0.489072061084153	0.607	0.718	0.21290919158562
Mapk3	1.54425194821664e-05	0.586638552013388	0.524	0.384	0.216550450698419
Tmem176b	1.68569420295841e-05	-0.863849830125828	0.374	0.493	0.236384898080858
Cd38	1.76246651613607e-05	-0.881171784362727	0.306	0.436	0.247150679557761
Jam2	1.8380314770927e-05	0.87579998205591	0.267	0.153	0.25774715403271
Osbpl9	1.9553955218847e-05	0.711022858905364	0.33	0.201	0.274205114033891
Snrk	2.12779193269556e-05	-1.0404473483869	0.291	0.407	0.298380262721899
Tek	2.18689778874114e-05	-0.648476215111353	0.476	0.577	0.30666867691517
Luc7l2	2.24987779521836e-05	0.743120951852466	0.432	0.293	0.31550036322347
Clec1a	2.38058470165912e-05	0.67999750733803	0.383	0.249	0.333829392713658
Plaur	2.38629760714202e-05	-1.30588025432223	0.131	0.259	0.334630513449525
Klf13	2.42621648315113e-05	0.543369862009631	0.539	0.395	0.340228337432283
Mgll	2.54131748457899e-05	-0.896551212774329	0.223	0.369	0.356368950862512
Kif5b	2.91256282361292e-05	0.5997430295485	0.461	0.327	0.40842868475524
Rps28	3.22527355174106e-05	0.291876454873901	0.874	0.843	0.452280110160649
Rps6	3.62963746040764e-05	0.288810280739915	0.908	0.871	0.508984061072964
Rps29	3.88989373507028e-05	0.266412840028414	0.951	0.944	0.545479798468906
Gimap4	3.9367628203038e-05	-0.585949827714728	0.592	0.69	0.552052250291203
Bst2	3.99812056510042e-05	-0.499799618351147	0.66	0.729	0.560656446844032
Sptbn1	4.64177695619322e-05	0.452516425225594	0.612	0.49	0.650916382566975
Rps9	4.77820447902227e-05	0.312359716887063	0.845	0.785	0.670047614093293
Sh3bp5	5.18856171612914e-05	-0.808971119275845	0.252	0.386	0.727592009452789
Rps15	5.24181195673084e-05	0.379342702826194	0.772	0.732	0.735059290692365
Gapdh	5.76612882330341e-05	-0.803836414224653	0.383	0.496	0.808584244891837
Plscr4	6.02880416041428e-05	0.605000129946397	0.359	0.229	0.845419207414894
Aes	6.89053351682714e-05	0.629856355635897	0.369	0.245	0.96625951506467
Rpl19	7.17446441590396e-05	0.319352482677866	0.82	0.779	1
2010111I01Rik	7.23926285325184e-05	0.492358766451463	0.417	0.289	1
Tcn2	7.41325799658649e-05	-0.844162644998363	0.296	0.409	1
Cmtm8	7.65620933459381e-05	-0.717021441966938	0.286	0.422	1
Rps20	7.85695189864259e-05	0.525987386206663	0.646	0.545	1
Rps7	8.03190835451698e-05	0.414949767562073	0.743	0.696	1
Arhgap5	8.82944410575512e-05	0.713069385793902	0.252	0.148	1
Rps15a	9.70175900599299e-05	0.322182426594071	0.816	0.736	1
Degs1	9.77062888705404e-05	-0.867250232818657	0.199	0.32	1
S100a11	9.930958345924e-05	0.381089613564608	0.636	0.506	1
Hmgn3	0.000104564264971895	0.835105524610945	0.267	0.16	1
Rsad2	0.000107993842826411	-0.43636950881694	0.684	0.758	1
Sub1	0.000109136463354341	-0.695226917860579	0.417	0.523	1
Ubb	0.000118713470082097	0.174774629094712	0.981	0.973	1
Rps18	0.00012739321990787	0.250208780055068	0.917	0.885	1
Ier3	0.000140260339478817	0.512667654004531	0.267	0.163	1
Tbca	0.000140301276704671	0.407852148870987	0.466	0.333	1
Rpl36a	0.000148234911206257	0.343002830559598	0.718	0.615	1
S100a10	0.000154367509820328	0.402762465536193	0.748	0.679	1
Clic4	0.000156791885046375	0.59652994019379	0.515	0.405	1
Rpl37a	0.000161018233248344	0.220667064734441	0.937	0.931	1
Capn2	0.000186344302477751	0.776539647923354	0.335	0.222	1
Rps4x	0.000189657104810269	0.31386935308463	0.796	0.773	1
Snw1	0.000191740701306637	0.529261913736312	0.272	0.165	1
Hyal2	0.000193348907409465	0.66645257928354	0.379	0.269	1
Btg2	0.000194775223690154	0.621506933704028	0.451	0.333	1
Arhgap29	0.000216916951038487	-0.908746949380369	0.199	0.31	1
S100a13	0.000218613375302183	0.382926543029027	0.699	0.593	1
Pomp	0.000221367327550512	-0.574107106605111	0.383	0.508	1
Rpl15	0.000240656808032974	0.404255503693305	0.699	0.628	1
Pkm	0.000245472795653387	-0.70113424560507	0.471	0.542	1
Prr13	0.000259931609584873	0.91524242507108	0.286	0.188	1
Junb	0.000267166645930599	0.466234073813469	0.519	0.394	1
Cyth3	0.000280769124930123	0.733077367836792	0.262	0.16	1
Arl6ip1	0.000290675778652568	-0.609581480595418	0.291	0.424	1
Ninj1	0.00030416665490328	0.668383068977398	0.286	0.186	1
Nck1	0.000323001914244554	0.67280520291568	0.325	0.219	1
Arl6ip5	0.00034978674976013	0.456219823977714	0.515	0.395	1
Rpl17	0.000364682770986004	0.279357224073462	0.825	0.807	1
Rpl38	0.000374587755922546	0.339434107145784	0.796	0.738	1
Myl12b	0.000389956186040368	-0.481708372944147	0.485	0.586	1
Efnb2	0.000396835695867879	0.395216380547807	0.345	0.221	1
Tnfaip1	0.000431013878460529	-0.984015540713483	0.223	0.322	1
Tcf4	0.000434581474619531	-0.537035278009565	0.534	0.621	1
Itm2c	0.000444647184589115	0.632586535001642	0.413	0.305	1
Ndrg1	0.000459306328946108	0.427403917335436	0.33	0.229	1
8430408G22Rik	0.000463449440423596	0.110104223584478	0.325	0.206	1
Sparc	0.00046583828352246	-0.421360186797661	0.752	0.806	1
Calm1	0.000489785923477053	0.276459988164825	0.845	0.818	1
Cers5	0.000503813216329637	0.762443656624146	0.272	0.179	1
Uba52	0.000504571389733364	0.41788083065804	0.495	0.378	1
Slc29a1	0.000512649467406719	-0.912750700762592	0.228	0.325	1
Meis2	0.000523838928210968	0.199347614167863	0.854	0.749	1
Wbp5	0.000595996914678025	-0.571712977179417	0.277	0.395	1
Eef1a1	0.000653432651759526	0.268144065872052	0.883	0.883	1
Ccdc12	0.00066257829822365	0.341553444794161	0.408	0.284	1
Pcdh17	0.000670226753150019	-1.235486692398	0.18	0.272	1
Rps16	0.000672830048319538	0.261084957831859	0.859	0.813	1
Tgm2	0.000691533211004851	0.598067017571527	0.32	0.216	1
Rpl21	0.000723599682066202	0.262644616462886	0.82	0.773	1
Ywhah	0.000762208467213623	0.55266817373377	0.5	0.418	1
Rpsa	0.000780078855193508	0.373476549908021	0.583	0.481	1
Hexa	0.000790934887537718	-0.850667268061644	0.204	0.314	1
Mbnl1	0.000814932650782624	0.46227816186168	0.311	0.206	1
Pon2	0.000865059025307606	-0.98247931350276	0.17	0.261	1
Clic5	0.000890778110656707	0.59933806737546	0.272	0.177	1
Sgk1	0.000893536651545016	0.35298291665825	0.772	0.681	1
Set	0.000913675763342269	0.523636936233938	0.35	0.254	1
Hnrnpr	0.000919172154157721	0.491966838546709	0.316	0.213	1
Smco4	0.000992223837056893	0.361976485174212	0.466	0.341	1
Csrp1	0.0010076728428989	0.505914830032351	0.393	0.28	1
Fkbp3	0.00104284491431001	0.493861002411335	0.335	0.238	1
Lmo2	0.00108306724376804	0.388248449866453	0.612	0.504	1
Brd2	0.00112504291062135	0.45794819362927	0.282	0.183	1
Pmp22	0.00115774524102214	-0.629466492623355	0.243	0.345	1
H3f3a	0.00116547714531246	0.303445531393035	0.714	0.646	1
Rpl18	0.00124314823960049	0.297337581544991	0.752	0.672	1
Tax1bp3	0.00126676025148787	-0.548694457640055	0.233	0.335	1
Slc38a2	0.00137121899063034	0.553271966585204	0.345	0.244	1
Cd36	0.0013968601168481	-1.20720823601452	0.189	0.277	1
Sec62	0.00140622049130817	0.33970784548437	0.592	0.47	1
Mkln1	0.00142207232042739	0.575622640594628	0.272	0.178	1
Gng5	0.00145586353494623	-0.501898016774163	0.5	0.591	1
Ncoa3	0.00146084776316459	-1.11706063752191	0.175	0.261	1
Rdx	0.00152374658742463	0.320653728544167	0.655	0.595	1
Msn	0.00163181073290727	0.314143471802877	0.617	0.505	1
Rps5	0.00168279687436622	0.246871412727666	0.869	0.855	1
Arpc1b	0.00169026269131126	0.35258148128513	0.617	0.519	1
Prdx1	0.00171743668975365	-0.349771665264274	0.772	0.834	1
Pecam1	0.00172899164472313	0.253310036246221	0.791	0.705	1
Eef1g	0.00174057527204489	0.37495605795013	0.563	0.491	1
Rpl10a	0.00191389098950482	0.292029955863148	0.655	0.564	1
Rps25	0.00193162590538431	0.313636230142584	0.728	0.675	1
Hnrnpa3	0.00196418560359427	0.447793514059874	0.466	0.374	1
Tmbim6	0.00205854449206836	-0.333130314625928	0.68	0.741	1
Sh3bgrl	0.00207067447667606	0.614228166513356	0.282	0.195	1
Nfib	0.00208609979870909	-0.651476192514472	0.218	0.316	1
Ifi35	0.002155432529022	-0.548275657423663	0.218	0.32	1
Cmpk2	0.00216492705421967	-0.949549677580487	0.218	0.306	1
Gimap5	0.00217922614735768	-0.541726292998915	0.345	0.443	1
Rps27rt	0.0023316158504716	0.281397411918371	0.733	0.684	1
Plac8	0.00234979958643941	0.715512290296251	0.35	0.263	1
Ubald2	0.00236075689674264	-0.697366669007199	0.199	0.29	1
Dram2	0.00254720988570936	0.629944576940965	0.296	0.208	1
Irx3	0.00260522246389815	-0.584459539802884	0.306	0.404	1
Atp2b1	0.00264305724181297	0.552434292566859	0.257	0.173	1
Cfl1	0.00265314710872255	0.30581426015064	0.757	0.696	1
Ddah2	0.00265419191657976	0.467214332368788	0.335	0.242	1
Fam101b	0.00268953028547635	-0.994517760013816	0.189	0.272	1
Gm10076	0.00273172656272774	0.321742025912813	0.515	0.422	1
mt-Nd4	0.00276634414936031	0.176698709118461	0.689	0.604	1
Sox18	0.00277219586203139	-0.543599451063524	0.311	0.412	1
Rpl6	0.00281383954886332	0.201394431695503	0.83	0.792	1
Mpc1	0.00285650126183797	-1.11245924787929	0.16	0.254	1
Rpl31	0.00286587715605728	0.272234256791195	0.689	0.614	1
Ppp1r2	0.00288390171245613	-0.443241653737152	0.369	0.462	1
Id2	0.00297799591942203	-0.678292453423597	0.282	0.365	1
Plekho1	0.00301779705308327	0.837457691888911	0.252	0.169	1
Id1	0.0030805961379789	0.272758227484641	0.641	0.532	1
Blmh	0.00308411233247319	0.686084269847266	0.262	0.178	1
Ppig	0.00346126117775722	0.580429091164849	0.262	0.177	1
Rpl12	0.00347645439046537	0.379816275240124	0.422	0.31	1
S100a16	0.00350430719906955	0.303100908905017	0.67	0.634	1
Wdr89	0.00359253471620923	0.427151998572699	0.447	0.359	1
H2-D1	0.00366493871037628	-0.116613462243953	0.985	0.952	1
Nenf	0.00378629783861371	0.523904340870257	0.33	0.239	1
Dhrs7	0.00379508743549836	0.422303024220696	0.311	0.216	1
Nfe2l2	0.00383262939216382	-0.648680961594367	0.257	0.346	1
Pura	0.00398242445026796	0.548234258803734	0.296	0.2	1
Wasf2	0.00412249165064461	0.407529354396145	0.413	0.314	1
H3f3b	0.00419083007415601	0.213838834055255	0.898	0.851	1
Rps26	0.0042103626236349	0.341442707556144	0.636	0.56	1
Hsp90ab1	0.00425614685116667	0.182989997809678	0.82	0.782	1
Csnk1a1	0.00426673550903252	-0.577989278765821	0.301	0.383	1
Bnip2	0.00444549638064456	0.466019377885332	0.398	0.291	1
Tmem123	0.00455759003644192	0.780999225070412	0.282	0.207	1
S1pr1	0.00458775912777829	0.420401108185739	0.34	0.238	1
Ushbp1	0.00469574397489517	-0.506313053491769	0.34	0.421	1
Psme2	0.0048498571376543	0.277503196962802	0.563	0.466	1
Rpn1	0.00504081895201874	-0.591693263926388	0.17	0.252	1
Eif4a1	0.00504912704895902	0.322007224355382	0.646	0.575	1
Wnk1	0.00510747939925278	0.261171985857549	0.306	0.213	1
Efna1	0.00534233554413326	-0.464596520980942	0.374	0.451	1
Rpl30	0.00535875958383653	0.366325444884009	0.529	0.447	1
H13	0.00542517755199604	0.33377190819894	0.32	0.23	1
Rpl11	0.00547036505758822	0.195958820716344	0.796	0.756	1
Esam	0.00551144026479916	-0.341660323304705	0.752	0.755	1
Ndufs8	0.00581450394457444	-0.818883886348567	0.194	0.277	1
Eef2	0.00591313898194379	0.306492499732293	0.714	0.692	1
Ldha	0.00615269516080689	-0.405659359863806	0.607	0.641	1
Fermt2	0.00634131616954398	-0.679686138114945	0.223	0.307	1
Myl12a	0.006379739978463	-0.292722043919973	0.796	0.811	1
Rplp1	0.00641386470023253	0.301937547236533	0.762	0.718	1
Tmem50a	0.00651255689157366	-0.44450513508703	0.456	0.53	1
Bcl2l1	0.00679941075886711	0.384108938972763	0.32	0.226	1
Naca	0.00690565459851733	0.231269111023884	0.66	0.584	1
Capzb	0.00697832295607049	-0.416582052810813	0.306	0.39	1
Gstm1	0.00721670645305362	-0.911377892678802	0.209	0.285	1
Zfp36	0.00770268282194105	0.466643752593927	0.252	0.175	1
Gja1	0.00790600665556203	-0.722547109105974	0.18	0.257	1
Dynll1	0.00810487877466082	0.284141821936443	0.767	0.707	1
Ndufb11	0.00817639709846324	-0.627928413863852	0.32	0.39	1
Tns1	0.00819412420747084	0.342725513544693	0.277	0.193	1
2810474O19Rik	0.00834155378195028	0.568344087228556	0.252	0.176	1
Tmem176a	0.0083964568603307	-0.498123895451507	0.345	0.431	1
Slc25a5	0.00868759745304396	-0.654785087324789	0.505	0.578	1
Hes1	0.0090262441047348	-0.47746307822476	0.442	0.497	1
Spcs2	0.00923042881622015	0.399581196128556	0.495	0.42	1
Frg1	0.0092480421053747	0.400179887757995	0.262	0.187	1
Herpud1	0.00928900803745415	-0.57008933795016	0.175	0.255	1
Sumo3	0.00979104037521534	-0.517929742136285	0.233	0.312	1
Ddx5	0.0098538930835087	0.201149394117049	0.859	0.792	1
Npc2	0.0100171375647339	-0.426077009802381	0.33	0.41	1
Ptp4a3	0.0103033769105776	0.338693311142787	0.291	0.207	1
Psap	0.0103862660381227	-0.24059164144119	0.636	0.722	1
Calm2	0.0109361548438496	0.185435160360008	0.801	0.747	1
Uqcc2	0.0109452179128947	0.49413357905241	0.408	0.325	1
Ralbp1	0.011133764838689	0.448432905861867	0.335	0.249	1
Actb	0.0112493930559057	-0.421212964628032	0.869	0.902	1
Arpc2	0.0122897946798135	0.212429279550223	0.67	0.595	1
Rps12-ps3	0.0126603919618863	0.587381139485872	0.252	0.184	1
Snrpf	0.0128215164735153	0.423501888597333	0.306	0.224	1
Serf2	0.012835458241071	-0.26559451700621	0.689	0.747	1
Rpl34	0.0129040403148342	0.236698556462768	0.816	0.793	1
Gbp2	0.0129361210607175	-0.490848357613682	0.189	0.269	1
Hnrnpf	0.0130987410265021	0.287083845782092	0.675	0.605	1
Smim14	0.0131796219290027	0.466636319391383	0.403	0.324	1
Rpl22l1	0.0134368719946673	0.262545052068316	0.534	0.433	1
Tmed5	0.0137882672503062	-0.532964007258741	0.189	0.262	1
Arhgef3	0.0138148979282377	0.354164679940679	0.282	0.204	1
Minos1	0.0141393385384296	-0.577523294339098	0.291	0.36	1
Cyb5a	0.0141566801633923	-0.573556704766285	0.403	0.473	1
Psmb4	0.0141643376675106	0.362104848201993	0.291	0.211	1
Il10rb	0.0146496862570151	-0.299309712091853	0.544	0.633	1
Rpl9	0.0150136875590489	0.193532933230784	0.791	0.829	1
Srrm1	0.0153939407362527	0.520229430277125	0.296	0.224	1
Fam43a	0.0155903433872278	-0.47521784889853	0.291	0.37	1
Capns1	0.0157713202812028	0.260221748609547	0.621	0.546	1
Tbcb	0.015798082735727	0.531366880003763	0.286	0.214	1
Sh3glb1	0.0160140749512011	0.40068595038414	0.485	0.4	1
Prex2	0.0161576181955405	-0.574894681127889	0.243	0.314	1
Tgfb1	0.0161630575023728	-0.458111017903774	0.301	0.374	1
Acer2	0.0162952688716238	-0.623383450081615	0.199	0.274	1
Cd200	0.0165594839419238	0.206585096967717	0.845	0.779	1
Hspb1	0.0165842599328643	0.299484883231957	0.636	0.563	1
H2-K1	0.0166678046927773	-0.227443517460622	0.801	0.842	1
Ifnar2	0.0172659499163426	-0.377135001240637	0.306	0.384	1
BC005624	0.0175798689148095	0.268370968352954	0.252	0.18	1
Ndufa3	0.0179775354253238	-0.511199946113606	0.383	0.461	1
Meox1	0.0179868407289183	-0.529800107925755	0.248	0.323	1
Ppp3ca	0.0180187430555244	0.43489179091441	0.316	0.242	1
Cox6b1	0.0182997192536703	-0.486281389622802	0.607	0.656	1
Rpl23a-ps3	0.0183106316961971	0.349471940718342	0.422	0.346	1
Cmip	0.0183612893104742	0.338678589347533	0.257	0.186	1
Tuba1a	0.0188512949137273	-0.353128568939524	0.432	0.501	1
Icam2	0.0197050974262434	0.172175002115786	0.718	0.63	1
Tmbim1	0.0197144852418789	0.340288593697716	0.33	0.252	1
Spop	0.0197817803457559	0.415886813439744	0.282	0.212	1
Rpl10	0.020281545974985	0.193550821134768	0.811	0.765	1
Aplp2	0.0206215006969353	-0.261937740311474	0.67	0.702	1
Rpl35	0.0206483394853785	0.183259912672046	0.791	0.774	1
Plat	0.021014277122424	-1.00351383648067	0.32	0.371	1
Tmem256	0.0211420968001148	-0.522385351678733	0.267	0.328	1
Cd9	0.0213575202844428	0.243954267993622	0.782	0.728	1
Gm8730	0.0215636050493553	0.399727085294786	0.325	0.253	1
Rpl7	0.0217802685694296	0.239211419653683	0.704	0.682	1
Fbxw2	0.0218392176474608	0.508368535276857	0.291	0.222	1
Arf1	0.0219410993343032	-0.331831794871848	0.519	0.585	1
Gm9843	0.0232855820482615	0.356776106876066	0.374	0.295	1
Rps17	0.0235871032662152	0.21372400272274	0.689	0.689	1
Golga7	0.0236915547082472	-0.536300503517633	0.209	0.274	1
Tpt1	0.0237704872734918	0.177225845013685	0.796	0.749	1
Puf60	0.0239177053128018	0.2527239777085	0.364	0.282	1
Rpl28	0.0241021193849641	0.262582063075697	0.655	0.599	1
Sptssa	0.0251418057821637	-0.460607326694952	0.383	0.437	1
2700060E02Rik	0.0255937806511773	0.304329105634384	0.345	0.275	1
Atp5c1	0.0258965619844785	0.129899670837184	0.456	0.374	1
Txndc9	0.0261818737378065	0.38686295998947	0.252	0.186	1
Sod1	0.0262248728252253	-0.587908298270885	0.189	0.259	1
Anxa7	0.0263904147397189	0.464987581192781	0.32	0.249	1
Ecscr	0.0266210289233581	0.407303480948769	0.471	0.407	1
Timm13	0.0268258583240918	0.228919522809721	0.374	0.288	1
Asah1	0.0270798652002871	-0.371450218618265	0.267	0.344	1
Mob4	0.0275864965355317	-0.516028590216237	0.228	0.294	1
Tie1	0.0277942697207004	0.274406089297729	0.592	0.516	1
Prkar1a	0.0282252079819546	-0.331507923369223	0.49	0.559	1
Atp1b3	0.0284407494763472	0.371329299287121	0.277	0.206	1
Anp32a	0.0285217850472485	0.26648306610839	0.495	0.416	1
Rab18	0.0293168621230321	0.187869812216568	0.481	0.396	1
Rhoc	0.0293231197620482	-0.560972234742869	0.369	0.427	1
mt-Nd2	0.029660114030008	0.206188339847943	0.495	0.432	1
Nol7	0.0299840735122395	0.285473951628824	0.286	0.213	1
Serpinh1	0.0311430555754739	-0.413835169740895	0.568	0.582	1
Epas1	0.0320671415885726	0.299724388120917	0.515	0.448	1
Sarnp	0.0321147883266188	0.40060680758315	0.35	0.28	1
Pdia3	0.0322630493435012	0.199329459182065	0.636	0.577	1
Ndufv1	0.0324546600058903	0.399340604877174	0.257	0.197	1
Uqcrb	0.0328559630253085	0.132058432846903	0.709	0.684	1
Clec14a	0.0338766413983356	0.329582639503117	0.519	0.465	1
Rpl39	0.0339308117910868	0.162527863041031	0.704	0.646	1
Wdr1	0.0345650776253771	0.334082434965839	0.272	0.204	1
Zfand5	0.0346403470701091	-0.507512741187735	0.243	0.3	1
Ifitm3	0.0354576472673037	0.13488091779576	0.976	0.929	1
Eef1d	0.0355313770717511	0.294182715165241	0.437	0.359	1
Vps29	0.0356589769454438	-0.525430302190952	0.267	0.327	1
Srsf2	0.0368760053002889	0.152554706931701	0.617	0.527	1
Pdia6	0.0372004448844784	-0.39412208825408	0.383	0.445	1
Slfn2	0.0376229001256002	0.405127549765474	0.345	0.275	1
Sumo1	0.0379527810664095	-0.468285707615267	0.325	0.379	1
Rbx1	0.0382996612372115	0.288211259428558	0.519	0.474	1
Ywhaq	0.0385479144406027	0.221312683958575	0.636	0.573	1
Fis1	0.038602286667941	0.396351613462148	0.345	0.289	1
Tspan4	0.0387896794664133	-0.361202517102968	0.248	0.311	1
Eif3k	0.0388865472064754	0.400031353047064	0.422	0.364	1
Sipa1	0.039271949346823	-0.437167940867393	0.209	0.276	1
Rap1b	0.0395073723192187	0.329096082682961	0.553	0.488	1
Ywhab	0.0404130720198264	-0.536515731334975	0.306	0.351	1
Atxn7l3b	0.0407710148991706	-0.532859957465053	0.228	0.288	1
Lamp1	0.0408078663837037	-0.268017013168956	0.67	0.702	1
Eif3h	0.0409387975994727	0.29217957826391	0.417	0.354	1
Atp6ap1	0.0414459516894011	-0.357984327025942	0.291	0.351	1
Rpl29	0.0419237867895834	0.241169318997572	0.617	0.577	1
Srp9	0.0419900395709713	-0.563011720593897	0.199	0.261	1
Txn1	0.0445901505064991	-0.281592642178882	0.578	0.606	1
2010107E04Rik	0.0451985458729992	-0.60383191041818	0.325	0.387	1
Ctsb	0.0452035804106605	-0.40312192322794	0.422	0.463	1
F11r	0.0470687544213109	0.222245875388659	0.534	0.485	1
Nfkbia	0.0475974939886117	0.254807481564758	0.553	0.503	1
Nr3c1	0.047796380646147	0.393645365842799	0.257	0.201	1
Rpl23	0.0478047933741747	0.198750828950494	0.738	0.709	1
Ndufv3	0.0493232951482302	-0.494324658613443	0.243	0.3	1
Os9	0.0494387229285839	0.301457516254017	0.277	0.218	1
Zfp36l2	0.0496901263511829	0.513094340941981	0.257	0.203	1
Ankrd11	0.0502595132300607	0.35828021456459	0.277	0.217	1
Tsc22d1	0.0511756893876207	0.290548759114674	0.617	0.583	1
Srgn	0.0514305176941072	-0.280288023434957	0.723	0.739	1
Calr	0.0516895336127803	0.219961824157896	0.495	0.422	1
Scp2	0.0524216989864616	-0.538823036105109	0.296	0.353	1
Cct7	0.0529999911035146	0.266003819729024	0.383	0.308	1
Atp6v1f	0.0530611861328837	-0.474213234994195	0.34	0.391	1
Nucb1	0.0534124167738638	-0.393504280309711	0.223	0.275	1
Arpc3	0.0544087955623189	-0.257414640827403	0.539	0.588	1
Id3	0.055155075389358	-0.202380819784771	0.854	0.833	1
2007-09-01	0.0552791351040688	0.245801143539894	0.495	0.441	1
Zfp36l1	0.0559873600693881	-0.418454917983446	0.296	0.353	1
Ginm1	0.0564179952681769	-0.468824650854625	0.233	0.288	1
Dctn2	0.0569651537554818	0.394569457917516	0.252	0.197	1
Rtn3	0.056980824513951	0.369444551721892	0.325	0.269	1
Oaz1	0.0577411780451879	0.124698933847226	0.777	0.73	1
Hnrnpc	0.0586041748546495	-0.542615080543758	0.199	0.252	1
Morf4l2	0.0597932525522315	0.31375663964329	0.272	0.212	1
U2af1	0.0600265459905183	0.324189834758938	0.306	0.245	1
Atrx	0.0604315209760165	-0.718484754890712	0.209	0.254	1
Lrrc8a	0.0605741662607634	-0.359586029732833	0.432	0.484	1
Tomm7	0.0606523779803063	0.272854349184068	0.485	0.426	1
Eif3e	0.0609809368643233	0.35200805570347	0.354	0.301	1
Prelid1	0.0612188751269172	0.259510770150714	0.277	0.214	1
Sdha	0.0615218761918841	-0.442624286798594	0.267	0.326	1
Tpm3	0.0616517625406247	0.192113520747661	0.602	0.52	1
Cnn3	0.0626928469481338	0.289174279486227	0.539	0.486	1
Pfdn5	0.0627864683617815	0.205595051866487	0.621	0.555	1
2210013O21Rik	0.0629433256315134	0.354732630999453	0.272	0.218	1
Sdpr	0.063925630397253	0.294164729068172	0.408	0.334	1
Npm1	0.0641495169325967	0.191105628945604	0.413	0.348	1
Bag5	0.0643053403781255	0.165362572133034	0.252	0.192	1
Ewsr1	0.064433579656768	0.218443232132481	0.354	0.285	1
Clic1	0.0667509583644171	0.222432992305769	0.66	0.598	1
Ypel3	0.0670210201897213	0.250801830014226	0.383	0.318	1
Nrp1	0.0677221060737374	-0.294899789853918	0.733	0.739	1
Rbm39	0.0681684343007253	0.180226757889034	0.714	0.694	1
Rps13	0.0704385138237226	0.181483121151198	0.655	0.669	1
Gdi2	0.0723752598602439	-0.395822002163299	0.354	0.4	1
Myct1	0.0725084222518951	0.277038194407404	0.393	0.341	1
Arpc4	0.073989984175917	-0.404805819045086	0.282	0.329	1
Limch1	0.074918893811756	-0.446250295899481	0.301	0.348	1
Rassf1	0.0754309804875588	0.462848269144488	0.257	0.203	1
Snrpg	0.0802363041726223	0.273474571592604	0.447	0.381	1
Arglu1	0.0802437209536734	0.271989672418751	0.417	0.341	1
H1f0	0.0809905649441724	-0.375420253151486	0.413	0.468	1
H2afv	0.0809990104429944	0.158497525780804	0.383	0.316	1
Polr1d	0.0812308635532464	-0.38914723143018	0.238	0.282	1
Rpl5	0.0824219774108496	0.164018176982294	0.485	0.417	1
Itpkb	0.0841646477275173	0.189347649976983	0.325	0.265	1
Emc10	0.0867029708383312	0.26400239836147	0.325	0.266	1
Arhgdia	0.0868263840558679	0.182174991369924	0.573	0.503	1
Cdc37	0.0873154352697021	0.211789025340544	0.393	0.329	1
Rhoa	0.0908085039235754	0.226394613095795	0.65	0.622	1
Rraga	0.0908458985175221	0.318725668140354	0.272	0.217	1
Rcn2	0.0909836656877269	-0.38238778342515	0.252	0.297	1
Tm9sf2	0.0912054273134352	-0.549823811271781	0.209	0.252	1
Tmed9	0.0917549725360402	-0.323893247319742	0.374	0.417	1
Ctnna1	0.0949204966801345	0.205271604860109	0.442	0.384	1
Emc7	0.095625646468069	-0.226373436164149	0.277	0.338	1
Psmb10	0.096304235551045	-0.312688669649561	0.408	0.448	1
Lamb2	0.0967035873239671	0.159887978294138	0.262	0.202	1
Psmb6	0.0975203301731624	0.206211833089297	0.471	0.414	1
Btf3	0.0978827899630635	-0.208641005847268	0.549	0.577	1
Rps10	0.0984239405133134	0.193564752422899	0.544	0.478	1
Zfp706	0.0992190850211261	-0.475222383086854	0.311	0.347	1
Arhgap31	0.0994392336219674	0.229025292261158	0.563	0.511	1
Vdac2	0.0997718426833325	0.223083533165392	0.398	0.344	1
Smagp	0.100291360132317	-0.440021495828005	0.252	0.298	1
Hsbp1	0.101430901602099	-0.302118727518162	0.32	0.368	1
Hypk	0.103512158510655	0.305786561337211	0.257	0.208	1
1810011O10Rik	0.103918732156431	-0.170202070441915	0.558	0.625	1
Ndufa5	0.104591688672254	-0.488522179481709	0.316	0.367	1
Ywhae	0.104647180307618	0.149534538542961	0.641	0.595	1
Eif4h	0.104909640872724	0.381534688905001	0.345	0.3	1
Ets2	0.105523170466258	-0.515388144069448	0.282	0.315	1
Luzp1	0.106297903390105	0.311768904955131	0.282	0.231	1
Psenen	0.106646306644445	-0.202971235750212	0.316	0.362	1
Tmem234	0.107532201909942	0.198647697761288	0.427	0.359	1
Snrpd3	0.10954841325641	0.194822037460656	0.272	0.221	1
Gna11	0.110312612199193	0.463097155958971	0.316	0.271	1
Ran	0.111487356093502	-0.351086479912396	0.354	0.396	1
Rpl26	0.113313651396995	0.164981287773546	0.767	0.769	1
Ppdpf	0.114850033880009	0.238000965971147	0.335	0.277	1
Srsf7	0.115234894045122	0.262797977101979	0.345	0.293	1
Rbm25	0.115275348087493	0.2986501372567	0.335	0.287	1
Pde2a	0.116767213759857	-0.306257493290201	0.432	0.476	1
Myo1c	0.116798966302454	-0.393852719934291	0.257	0.302	1
Rpl27	0.116924025737311	0.161128838573718	0.597	0.561	1
Tagln2	0.118286804370337	0.268005526818075	0.505	0.453	1
Mtch1	0.118811369877045	-0.443290228160242	0.35	0.379	1
Gnb1	0.120894149045087	0.195463525583377	0.675	0.612	1
Srrm2	0.121229771994098	0.141075854587383	0.51	0.439	1
Ncor1	0.121332290647098	0.370703757243382	0.32	0.272	1
2410015M20Rik	0.122304458201802	0.235979288207504	0.301	0.252	1
Kank3	0.122393360418571	-0.149944111130446	0.476	0.534	1
Ube2b	0.127326903887486	-0.387656755909856	0.272	0.317	1
Ifit3	0.128150243183457	-0.148265550424361	0.291	0.231	1
Tceb2	0.128596461334233	-0.220030448792942	0.578	0.633	1
Pdcd6	0.129104671121952	0.168656576867219	0.272	0.227	1
Rnaset2b	0.129476043563302	-0.354613874775239	0.272	0.32	1
Pdcl3	0.129513156543834	0.368130738142551	0.272	0.225	1
Rasip1	0.129894966801511	-0.254351933762794	0.442	0.477	1
Pnisr	0.129911784678878	0.362823600522363	0.306	0.262	1
Carhsp1	0.132337643697198	-0.314556024231051	0.214	0.259	1
Matr3	0.132340251042266	0.385344277706152	0.252	0.203	1
Ranbp1	0.134173359332306	0.197989167249085	0.413	0.36	1
Ndufv2	0.134792752257309	0.159431666864584	0.32	0.27	1
Adgrf5	0.134842274150439	0.211263528050533	0.413	0.353	1
Pfdn1	0.134901651110354	0.197024869410331	0.252	0.207	1
Tprgl	0.134911445782143	-0.203282712617841	0.466	0.504	1
Tmem109	0.134939165714604	0.210830534254722	0.35	0.292	1
Pdcd10	0.135054644279485	0.210718675967562	0.34	0.281	1
Rps27l	0.136714708280436	-0.267831010311614	0.413	0.443	1
Rsrp1	0.139331516861054	0.100766395281404	0.738	0.731	1
Pcbp1	0.140847995080346	-0.366195529559721	0.325	0.371	1
Myl6	0.140879440346301	-0.14603520341596	0.796	0.838	1
Mat2a	0.141655522450124	0.14445079540315	0.466	0.409	1
Psmb7	0.144741330298188	0.196940530790025	0.272	0.226	1
Eif5	0.145168046500196	0.200151488846045	0.403	0.344	1
Chchd2	0.145978082432017	-0.250225090997287	0.718	0.717	1
Chmp2a	0.151774945206234	0.148669152250519	0.485	0.425	1
Snrpe	0.151814077007083	0.292774733709181	0.272	0.222	1
Nedd4	0.154256646973759	-0.276825533380937	0.257	0.292	1
Cr1l	0.15719134825481	0.227547813120755	0.306	0.257	1
Rasgrp3	0.157449018905287	-0.277171678747577	0.262	0.304	1
Plk2	0.158858044586123	-0.564919976878774	0.306	0.328	1
Prkch	0.159543691809422	-0.34472688957244	0.238	0.274	1
Erh	0.16034123874512	-0.378714745622496	0.301	0.338	1
Cstb	0.160680423463046	0.104236525480122	0.282	0.225	1
Adgrl4	0.160944092096404	-0.242535264105049	0.714	0.702	1
Ndufb7	0.161869039450405	-0.292775719848075	0.35	0.389	1
Iscu	0.162084388925506	-0.322595878429563	0.272	0.313	1
Prdx5	0.164011699279339	-1.14597553427145	0.243	0.277	1
Psma4	0.165066141635207	0.17069659349636	0.345	0.3	1
Rrbp1	0.165540120531433	0.183368171807767	0.335	0.285	1
Anapc5	0.169799740716966	0.237617015812013	0.33	0.279	1
Gabarap	0.171111667715728	0.112245377587044	0.544	0.496	1
Cycs	0.171526498272158	-0.193811881816831	0.383	0.339	1
Lims2	0.171561373253083	-0.182305061837744	0.481	0.519	1
Ccnl2	0.171655933938638	0.272679014569647	0.306	0.265	1
Tubb4b	0.171989550449032	-0.331487413966409	0.248	0.279	1
Smim10l1	0.17303617070846	0.345864098026794	0.306	0.264	1
Ppic	0.17350749473165	0.235630061277248	0.267	0.219	1
Xist	0.175286343565018	0.108529750600708	0.66	0.611	1
Map1lc3a	0.176487135552773	0.1230252339719	0.296	0.243	1
D8Ertd738e	0.178432892477536	0.111112542700978	0.524	0.483	1
Arhgef15	0.180035800317568	0.229607810892712	0.345	0.306	1
Rab10	0.180284538967704	0.338523714619463	0.286	0.245	1
Uqcrc1	0.180286555995552	-0.302236283338075	0.335	0.37	1
Trmt112	0.18123773698579	0.149843034241038	0.252	0.208	1
Hint1	0.181344918973322	-0.326364535509261	0.485	0.511	1
Slc50a1	0.18363302254098	0.231733090830362	0.408	0.363	1
Cox8a	0.185826897632522	-0.413514891468535	0.597	0.605	1
Myeov2	0.18583190087786	-0.427808258974613	0.228	0.262	1
Mrpl52	0.186512801929949	0.15084102890252	0.252	0.211	1
Fubp1	0.188327213775101	-0.314989683938609	0.243	0.281	1
Ptms	0.189139042363559	0.253236810914788	0.291	0.248	1
Psmb3	0.191202496362374	0.136239415495245	0.515	0.454	1
Elk3	0.195037412728683	-0.261255525400283	0.476	0.494	1
Ehd4	0.1964595226084	-0.217721325492766	0.728	0.715	1
Metap2	0.197527843569116	-0.442398463393416	0.252	0.284	1
Mbnl2	0.197637486054802	-0.302997411731793	0.272	0.305	1
St13	0.199204084674665	-0.377058183193405	0.296	0.325	1
Gltscr2	0.199449892475534	0.317581093212594	0.442	0.412	1
Ost4	0.199824637436839	-0.186679763391215	0.442	0.484	1
Ppp1ca	0.201466029730028	-0.176762970304054	0.5	0.552	1
Raly	0.202430736878201	0.184525493459046	0.388	0.332	1
Pfn1	0.20247934902328	-0.138338646814481	0.743	0.763	1
Rab2a	0.203149829625929	-0.277567764628276	0.422	0.446	1
Gnb2	0.203538494601923	-0.211303225752009	0.641	0.657	1
Tceb1	0.204359407798732	0.168106907434715	0.301	0.26	1
Hpcal1	0.204523288771975	0.304476126485545	0.354	0.317	1
Ubc	0.205486472825795	0.106857210683586	0.825	0.8	1
Leprot	0.210300889427292	-0.216911591045917	0.354	0.385	1
Rtn4	0.213571748084293	0.144263534713971	0.393	0.343	1
Klf9	0.215335747395209	0.226882703640961	0.359	0.322	1
Sar1a	0.216663461811837	0.139824035205882	0.277	0.233	1
Pea15a	0.216778169596547	-0.335826420108466	0.345	0.369	1
Tomm20	0.216859876558884	-0.203278125608475	0.325	0.36	1
Rrp1	0.217201763485034	0.114539513860914	0.286	0.244	1
Rpl24	0.217553931662288	-0.147158940631819	0.762	0.771	1
Pitpna	0.2182623592465	-0.253273734513163	0.238	0.273	1
Higd2a	0.218264839314072	0.12635335203457	0.32	0.279	1
Ifi203	0.219264054337144	-0.221003593939902	0.35	0.382	1
BC031181	0.220057513258389	0.231608412735909	0.306	0.267	1
Heg1	0.220159333560891	0.203985293613764	0.282	0.24	1
Edf1	0.220874926777616	-0.208117620595246	0.456	0.502	1
Gabarapl2	0.220951746914848	-0.257913757760074	0.447	0.472	1
Dbi	0.224996530969386	-0.78349831883133	0.32	0.37	1
Sec61b	0.225442190473888	-0.377561154106711	0.267	0.299	1
Rbm7	0.226179512619114	0.26923582127958	0.277	0.244	1
Ndfip2	0.227050132252326	-0.196260152463672	0.223	0.263	1
Mrpl33	0.228963461254175	0.153816279751579	0.374	0.327	1
Eno1	0.230440623172305	-0.344071200423343	0.354	0.376	1
Mpzl1	0.231433879206699	-0.262201545840695	0.33	0.365	1
Stub1	0.235377011626117	0.136997168049547	0.291	0.248	1
Mxd4	0.235541652741589	-0.289663777700867	0.277	0.312	1
Hmgb1	0.237273749903394	-0.141635399653448	0.743	0.785	1
Ergic3	0.240191043966395	0.281555019002876	0.277	0.24	1
Rpl6l	0.242159230568209	0.200504439299583	0.306	0.265	1
Mtdh	0.242419089776686	0.277835634049582	0.345	0.307	1
Rps12	0.242528472644139	0.293534927506961	0.442	0.416	1
Ssr1	0.243590187204529	0.117964318369229	0.252	0.211	1
Ifitm2	0.245636296265498	-0.110903779699425	0.913	0.889	1
Irf7	0.246445997973889	0.29026126235195	0.383	0.351	1
Cald1	0.251078365829226	0.175397383588841	0.437	0.407	1
Serbp1	0.255979969480892	-0.118237929435456	0.369	0.415	1
Gm42418	0.261024672117894	0.106925183012517	0.578	0.551	1
Psma3	0.26104764576108	0.13096574826645	0.485	0.445	1
Ndufa8	0.26185012759792	-0.305011731241866	0.359	0.386	1
Hnrnpm	0.262728960820698	0.154375884016071	0.34	0.3	1
Dync1i2	0.262917751026001	-0.369836751928034	0.301	0.326	1
Mef2c	0.265055782546204	-0.283586882648128	0.456	0.479	1
Cd151	0.2662610812283	-0.180131762242853	0.413	0.452	1
Pnkd	0.270394666005984	0.252757314058218	0.252	0.22	1
1110004F10Rik	0.270499398366928	-0.19314060153222	0.238	0.272	1
Smdt1	0.271695871899701	0.221638642170798	0.437	0.397	1
Ndufa13	0.273324121872422	-0.281275961111373	0.432	0.471	1
Tubb5	0.27451105186197	0.163170395626235	0.51	0.466	1
Hspa5	0.276996814936528	0.100042022962391	0.602	0.545	1
Etfb	0.278897619874829	-0.624843594591624	0.223	0.252	1
Cript	0.281305885689615	0.2920471279473	0.257	0.22	1
Ndufab1	0.283657139185275	-0.482197568023614	0.248	0.273	1
Rpl7a	0.283966985032725	0.228763156563257	0.524	0.492	1
Rps21	0.285363834757575	0.123699625832463	0.587	0.56	1
Zbtb20	0.285451799324012	-0.231337200349957	0.422	0.453	1
Syf2	0.289094566086556	0.141235039429783	0.437	0.402	1
Ndufb3	0.290818455893077	-0.417061278266179	0.233	0.262	1
Rsrc2	0.291082667649097	0.278450352185155	0.311	0.275	1
Gngt2	0.291527358389596	-0.113435038874794	0.437	0.477	1
Npr1	0.291875342456385	-0.354902693031826	0.238	0.262	1
Cox7c	0.292891675242699	-0.372811726580218	0.597	0.613	1
Uqcr10	0.293042079265562	-0.43611792289565	0.447	0.462	1
Fam32a	0.293977923163389	0.171492206302417	0.252	0.217	1
Tnfrsf1a	0.294880104610109	-0.292840296669881	0.311	0.337	1
Manf	0.295128826743201	0.215823960615053	0.272	0.235	1
H2-Ab1	0.296292490830963	-0.124506542214868	0.272	0.237	1
Ifi27	0.298375488022673	-0.153427284168109	0.495	0.532	1
Ilk	0.300625345306246	-0.176391168676388	0.223	0.256	1
Tmem30a	0.301789889325263	-0.243796481648531	0.316	0.341	1
Psmb1	0.303849748608447	-0.171188737435085	0.417	0.449	1
Ssr4	0.304502946318806	0.185514300338601	0.296	0.265	1
Eif4g2	0.308886158768089	-0.176672799201527	0.51	0.531	1
Psmc2	0.315371868362341	0.107995852525612	0.277	0.246	1
Ppp2r1a	0.316559833290548	0.127747451063548	0.262	0.228	1
Cyba	0.318166526529694	-0.281591468386898	0.422	0.438	1
C1d	0.320105988901034	-0.177353478894714	0.243	0.264	1
Ece1	0.325763981417228	-0.20523454882102	0.335	0.363	1
Ifngr1	0.329631712047706	-0.284673333648969	0.325	0.346	1
Tapbp	0.330806309489322	-0.211379698178617	0.5	0.516	1
Grcc10	0.330826169087167	0.115440572717622	0.291	0.26	1
Trappc6b	0.332747874076228	0.130161817664532	0.286	0.25	1
Actr3	0.332810689882412	0.147756002173155	0.267	0.235	1
Ndufb4	0.3356806848434	-0.264817441519679	0.403	0.413	1
Grrp1	0.335758138577098	-0.259120624301911	0.267	0.282	1
Vapb	0.335852383345756	-0.210970553161955	0.228	0.253	1
Gnb2l1	0.336425098403877	0.189843449386655	0.388	0.356	1
Tm9sf3	0.336807463162892	-0.257850753339228	0.286	0.303	1
Bnip3l	0.339226868287289	-0.264829148182764	0.413	0.422	1
Atp6v1g1	0.339956567881471	-0.149267630243345	0.49	0.513	1
Psmb8	0.340629039978926	-0.169258164185657	0.544	0.567	1
Atp6v1e1	0.342337067319964	-0.321682661094498	0.262	0.292	1
Slc43a3	0.348789399803143	-0.161185980518456	0.461	0.485	1
Son	0.35403214330838	-0.222405577599463	0.534	0.575	1
Canx	0.357453966928568	0.221031114016766	0.374	0.33	1
Ube2n	0.361656898092962	0.110947766121957	0.296	0.263	1
Stx12	0.361730134114589	0.323839326214806	0.252	0.227	1
Ncl	0.363734241230887	0.147260961642187	0.291	0.257	1
H2-Q7	0.365442484498964	-0.299460241664141	0.257	0.271	1
Tmed7	0.370830312930831	0.157699259097203	0.277	0.249	1
Sri	0.374261657489579	0.232643609738435	0.432	0.398	1
Ppp1cc	0.374390857445605	-0.436815898539366	0.267	0.278	1
Trappc4	0.375888823207186	0.15664097448077	0.257	0.228	1
Comt	0.377492975195133	0.200176066734317	0.306	0.277	1
Rab11b	0.37764356275215	-0.230240633080851	0.282	0.297	1
Lrpap1	0.378360792563364	-0.331674038838137	0.257	0.273	1
Lgals3bp	0.379969622665765	-0.232764213939675	0.243	0.261	1
Psme1	0.380013278870708	-0.151324979897804	0.417	0.429	1
Naa20	0.381912511545173	-0.272007234536924	0.248	0.271	1
Sbds	0.384873557826399	-0.258496533673227	0.282	0.296	1
Cbx3	0.385487375421868	-0.255318173437189	0.267	0.288	1
1810037I17Rik	0.386886665222842	-0.101087144845676	0.413	0.449	1
Ociad1	0.391396085827525	0.187024398096701	0.34	0.302	1
Cyyr1	0.394250769339015	-0.249805649991304	0.432	0.448	1
Ctsz	0.395228436527656	-0.186069667619435	0.286	0.303	1
Ddx39b	0.3968495283689	0.247424024742965	0.301	0.269	1
Sat1	0.403221117739317	0.45604249698198	0.437	0.412	1
Dstn	0.404620689596414	0.113836565332682	0.437	0.406	1
Xaf1	0.405237761758209	-0.24909726393153	0.301	0.317	1
Atp6v0e	0.407984455993894	-0.153572922821881	0.427	0.457	1
Ets1	0.413931960126429	0.227395285810982	0.379	0.367	1
Aamp	0.415894155894466	0.25809765480135	0.282	0.254	1
Emg1	0.419717178730772	0.19781525343118	0.277	0.247	1
Gimap1	0.419853526895962	0.164912351842513	0.495	0.458	1
Mrps33	0.422193213997252	0.102006984162138	0.335	0.303	1
Sdhb	0.424626414033158	-0.520627598383476	0.311	0.322	1
Ndufc2	0.426296245537692	-0.209545468343579	0.437	0.454	1
Ktn1	0.426530619496355	0.183036273071613	0.252	0.223	1
AY036118	0.436574059563155	-0.119230653228115	0.325	0.35	1
Cox6a1	0.439938739208219	-0.116585314396385	0.66	0.694	1
Atp5k	0.442001529350647	-0.332686602042681	0.369	0.386	1
Klf7	0.444741736461616	-0.194436637827712	0.354	0.366	1
Akr1a1	0.445654380345074	-0.407396862142178	0.466	0.478	1
Rpl36al	0.448351509406928	0.104636460959439	0.369	0.343	1
Cox5b	0.450156686762958	-0.325850976046313	0.529	0.534	1
Zfp207	0.452267632191536	-0.186581580688211	0.248	0.269	1
Tmem14c	0.455602290228512	-0.158617293367872	0.243	0.265	1
Txndc17	0.458476383931693	0.260511735976787	0.286	0.277	1
Rab6a	0.458639853798777	0.117552041823962	0.306	0.278	1
Sfpq	0.459351580700093	-0.10478001183924	0.282	0.302	1
Atp5j2	0.462663068674953	-0.186921410988902	0.549	0.554	1
Ube2d2a	0.463178211318724	0.108286438199044	0.291	0.329	1
Tmem140	0.465807817567888	-0.339015218098487	0.32	0.324	1
Arf4	0.466900737509646	-0.186578011732125	0.364	0.384	1
Ostf1	0.470571896912644	-0.109220507608659	0.495	0.505	1
Srpr	0.471661956904662	0.229536554390441	0.267	0.244	1
Sec11a	0.475175144699823	0.117881430287207	0.252	0.225	1
Ppib	0.477955999567337	-0.183778072674668	0.534	0.542	1
Ssr2	0.483567899444048	0.105926002282041	0.286	0.263	1
Cox6c	0.486126278831952	-0.270299433061756	0.665	0.636	1
Tma7	0.487224399801578	-0.222621436196435	0.32	0.341	1
Pebp1	0.49120268186409	-0.150110327888334	0.35	0.361	1
Ephb4	0.493965115664968	-0.112834480449054	0.248	0.267	1
Cdc42	0.501860474458507	-0.113119645523613	0.607	0.627	1
Ndufa11	0.504363133109375	-0.265253119095643	0.335	0.345	1
Ube2i	0.509725430626184	-0.208116893722908	0.238	0.251	1
Fth1	0.510435005877338	-0.254220074793965	0.85	0.867	1
Dusp1	0.513326625171533	0.345805813836952	0.558	0.586	1
Rab11a	0.514998839802524	0.134598404719977	0.447	0.432	1
Cct5	0.518501121110595	-0.1800374038009	0.238	0.255	1
Pabpc1	0.519427690674531	0.151667886899589	0.369	0.348	1
Ndufa1	0.520868287566997	-0.125079355148255	0.35	0.319	1
Sdcbp	0.521403958051789	-0.122471958355078	0.413	0.43	1
Ndufs6	0.522973805148572	-0.341739272334858	0.306	0.31	1
Adipor1	0.52950001759574	-0.282004853770417	0.35	0.354	1
Ndufb10	0.533104945654967	-0.309113221097596	0.345	0.357	1
B230219D22Rik	0.534931630950235	0.164680368662387	0.286	0.264	1
Lmcd1	0.535528624599222	0.317884155064167	0.296	0.285	1
Tram1	0.537706589357103	-0.114157817773607	0.248	0.262	1
Pim3	0.538696489491842	-0.325028008748635	0.257	0.27	1
Sec61g	0.539610571397377	-0.144069801636209	0.451	0.475	1
Psma5	0.540312990255885	-0.176371265676138	0.262	0.273	1
Fundc2	0.540991152371739	0.165656637862563	0.252	0.231	1
Atraid	0.544876964950219	-0.173091753962258	0.33	0.337	1
Rbm42	0.554635504854232	-0.243623673739276	0.252	0.261	1
Cracr2b	0.556103158495723	-0.13115474398069	0.248	0.263	1
Fam117b	0.563896689781155	-0.268238195950449	0.243	0.252	1
H2-T22	0.564112709837145	-0.199678755350295	0.291	0.308	1
Atp5f1	0.569249561566495	-0.430090942264277	0.354	0.356	1
Mef2a	0.569890723954851	-0.293090913558639	0.291	0.295	1
Serinc1	0.570334818080381	-0.180157809962692	0.422	0.424	1
Mlf2	0.571101437146278	-0.203574572284739	0.257	0.267	1
Ndufb9	0.57147562485207	-0.19970232301507	0.335	0.354	1
Dpm3	0.573685569948733	0.128137194715718	0.32	0.295	1
Iigp1	0.57637068752844	-0.192094004903637	0.257	0.274	1
Ndufa4	0.590541674387969	-0.169738380544329	0.743	0.714	1
Rab5c	0.601479244960432	0.134888958084751	0.32	0.296	1
Rnf187	0.602534802520515	-0.181866811728813	0.301	0.314	1
Bvht	0.60611483286538	-0.26174035190712	0.252	0.255	1
Ftl1	0.606300005918992	-0.155601872654969	0.917	0.932	1
Nudc	0.607702949735858	-0.232024928776456	0.277	0.28	1
Mndal	0.611575941772877	-0.165242043057727	0.417	0.433	1
Srp14	0.616010995246237	-0.133355789039537	0.354	0.356	1
H2-Q4	0.618510333949665	-0.150148539025265	0.35	0.372	1
Ndufs7	0.630991797675512	-0.143409310070983	0.408	0.362	1
Fus	0.631264146123298	-0.171627496606018	0.505	0.512	1
Fas	0.631672657255244	-0.109680614212996	0.316	0.32	1
Atp5g1	0.633784515940243	-0.389055208076459	0.427	0.379	1
Psmc1	0.638314285404001	-0.25716072267112	0.252	0.254	1
Cldn15	0.638913921284984	-0.158496948040454	0.325	0.342	1
Mif	0.640611112980135	-0.348163055984464	0.311	0.324	1
Ctbp1	0.649048996451801	-0.152296037044375	0.33	0.337	1
Mat2b	0.654275270961964	0.169273022366167	0.286	0.266	1
Rnf7	0.654742213255209	-0.15540953848764	0.325	0.337	1
Fcgrt	0.657131499606158	-0.138561243263767	0.267	0.27	1
Psmd7	0.657146861896563	-0.151792368393826	0.306	0.315	1
Ndufs2	0.65736908777251	-0.28340918746892	0.252	0.259	1
Vgll4	0.658240647499265	0.10703742194372	0.286	0.273	1
Rer1	0.670177502093705	-0.186687372929658	0.291	0.293	1
Uqcrfs1	0.675283844209932	-0.416148606393616	0.272	0.249	1
Isg15	0.686504732404004	-0.117859575139831	0.33	0.316	1
Psmd11	0.688720202117276	0.174596568030104	0.262	0.247	1
Clta	0.693152065670369	-0.160787761718266	0.388	0.385	1
Cyc1	0.694048720009104	-0.311202420488817	0.272	0.273	1
Cox7b	0.70366704001946	-0.455464499474884	0.291	0.266	1
Uqcrq	0.711925571073421	-0.338673808002092	0.403	0.391	1
Ddx24	0.712848056022503	-0.301328451508221	0.257	0.255	1
Timm10b	0.722039596386637	-0.19255816239889	0.257	0.257	1
Ghitm	0.728912783741739	-0.277770386147274	0.291	0.292	1
Slc25a3	0.736003533184567	-0.173685722366212	0.413	0.404	1
Tonsl	0.743988733729454	-0.106241944847633	0.335	0.338	1
Usmg5	0.747067855291004	-0.286346264106279	0.461	0.432	1
Psma6	0.752551934907691	-0.122430658736276	0.286	0.288	1
Rab14	0.752740476029681	-0.113728203999785	0.408	0.405	1
Ccnd2	0.764517689312412	-0.101123463583571	0.388	0.389	1
Vasp	0.785452327976141	-0.224973535534742	0.257	0.254	1
Ppp1cb	0.786116964248031	-0.156377690983567	0.277	0.279	1
Grn	0.786644137089775	-0.10965302224755	0.359	0.362	1
Mdh2	0.789843813361207	-0.103493920581456	0.403	0.408	1
Atp1a1	0.794897952949444	-0.22566987083544	0.447	0.441	1
Cox4i1	0.808752861445845	-0.124989126646512	0.757	0.771	1
Coa3	0.819637976532927	-0.119954801579505	0.267	0.273	1
Ctnnb1	0.822993705291651	0.135344232179806	0.359	0.35	1
Uqcr11	0.845972556860875	-0.262979305915181	0.549	0.518	1
Rbm3	0.846153358254316	0.13392153213344	0.33	0.342	1
Calm3	0.851246528363218	-0.139659162528005	0.257	0.259	1
Ndufb5	0.859854122320962	-0.188544665338152	0.277	0.262	1
Vcp	0.8615008028096	-0.137040969107104	0.417	0.383	1
Tap2	0.861796623851583	0.113584864161544	0.379	0.368	1
Cct4	0.876080488089767	-0.126225208158705	0.277	0.275	1
Alkbh5	0.877869227567456	-0.103262354751611	0.277	0.263	1
Atp5a1	0.878527211750812	-0.152079888294424	0.5	0.5	1
Anxa3	0.889829653184889	0.115718962333683	0.413	0.427	1
Nras	0.901232626352594	0.164527734662417	0.252	0.251	1
Lgals9	0.90387538246199	-0.12128375690946	0.335	0.328	1
Atp5e	0.916199722848666	-0.17145691809523	0.456	0.432	1
Psmd8	0.917239985468001	-0.123110752657323	0.272	0.266	1
Igfbp7	0.92902922896049	-1.27427540431941	0.282	0.254	1
Atpif1	0.931180824386787	-0.267327342042041	0.417	0.389	1
Eif2s2	0.937379629779834	-0.176051095172362	0.379	0.357	1
Ndufb2	0.950071000155684	-0.213679256076097	0.262	0.258	1
Tax1bp1	0.951998139705338	-0.170566011023424	0.306	0.291	1
Atp5g2	0.962099602395658	-0.196157001365314	0.374	0.352	1
Atp5b	0.968203988311806	-0.184274378591325	0.694	0.705	1
Ech1	0.977161123543692	-0.170614349035392	0.369	0.357	1
Reep5	0.979636526250444	-0.165987786054216	0.286	0.277	1
Gsk3b	0.981707875143641	0.12261628070779	0.335	0.331	1
Sf3b2	0.982378098419327	-0.140076541886233	0.311	0.3	1
Psma1	0.987504165893778	-0.165618987493401	0.388	0.367	1
Atp5h	0.993524538388899	-0.230733793460889	0.587	0.554	1
Ndufa12	0.993537444514816	-0.261981213677166	0.35	0.328	1
Ndufc1	0.994718756610636	-0.288661652206817	0.33	0.319	1

## Sheet: VenousEC_cluster6.markers
	p_val	avg_log2FC	pct.1	pct.2	p_val_adj
Bgn	1.63695439744829e-115	3.16007620947014	0.739	0.136	2.29550115154174e-111
Vcam1	5.98932338651573e-107	3.31679235747369	0.493	0.051	8.39882818491101e-103
Lbp	2.20861516452699e-106	3.78465233523377	0.419	0.034	3.0971410452162e-102
Sema3d	6.41203505300907e-78	3.63538154914547	0.315	0.026	8.99159675483462e-74
Serpinb6b	2.16820946394356e-71	4.15175138973641	0.261	0.019	3.04048013128805e-67
Gpr182	7.77759155482361e-67	2.58538087752255	0.488	0.085	1.09065166373292e-62
Nr2f2	4.08360219399681e-51	2.57978796883637	0.433	0.089	5.72643535664173e-47
Car8	5.33087326125179e-49	2.03700808706773	0.557	0.149	7.47548357425339e-45
Sdpr	1.00090257394002e-46	1.75500775379597	0.749	0.307	1.4035656794361e-42
Plvap	5.65191923447488e-46	0.888381887237699	1	0.909	7.92568634250413e-42
Tgm2	3.18942536246863e-44	1.82878888962253	0.611	0.194	4.47253118578976e-40
Marcks	1.13313180102529e-42	1.74861669336946	0.719	0.291	1.58899072457776e-38
Gas6	3.90691143379352e-42	1.33302958822532	0.921	0.603	5.47866190360865e-38
Mxra8	4.26014119047947e-41	1.94749984050949	0.468	0.119	5.97399599140936e-37
Prpf40b	1.20969038879289e-40	2.33379273373877	0.365	0.075	1.69634883220427e-36
Igf1	2.50280039920569e-38	2.77978336258614	0.374	0.088	3.50967699980614e-34
Esm1	1.23265679724558e-37	-4.02149983895057	0.172	0.618	1.72855462677748e-33
Plac8	6.48444033344414e-35	1.53470586120653	0.631	0.241	9.09313067958872e-31
Flrt3	5.83552740754601e-34	2.36320159129336	0.31	0.065	8.18316008360176e-30
Igfbp5	2.60596231177162e-33	-2.17893745062032	0.374	0.719	3.65434094979734e-29
Bace2	5.1613761934378e-32	2.17120898819141	0.281	0.056	7.23779783605782e-28
Fstl1	1.13495723491326e-30	1.88901085119995	0.478	0.165	1.59155053051886e-26
Ctsh	1.30329021567919e-30	2.71739339385352	0.281	0.061	1.82760386944692e-26
Igfbp3	1.39244424801452e-30	-2.69113134134524	0.34	0.684	1.95262456899076e-26
Marcksl1	1.13298119819051e-28	1.25868595850412	0.675	0.297	1.58877953422255e-24
Hs3st1	3.51122314115496e-28	1.82882817228101	0.34	0.087	4.9237882108416e-24
Rsad2	2.74612382105373e-27	-1.58153733445057	0.552	0.769	3.85088943426365e-23
Cfb	3.79074009008684e-27	1.92629585977091	0.266	0.057	5.31575482832877e-23
Adgrl4	1.4683465252478e-26	1.03916010827412	0.887	0.689	2.05906233235498e-22
Gpihbp1	3.60581292349625e-26	-2.94400006374338	0.182	0.548	5.05643146261879e-22
Sparcl1	4.68471286522776e-26	-5.87497349004309	0.01	0.392	6.56937285090889e-22
Tmsb10	1.01050325026876e-25	1.05135683087495	0.892	0.617	1.41702870785189e-21
Emp3	1.3217393342308e-25	1.48664560076248	0.537	0.21	1.85347506839185e-21
Cd36	2.2233131850115e-25	1.11883040201973	0.591	0.245	3.11775207934163e-21
Il33	9.05156482006496e-25	1.55847341474083	0.384	0.117	1.26930093471771e-20
Lfng	1.25784241674517e-24	1.65487315700753	0.394	0.126	1.76387242100175e-20
Arhgdib	1.28022859945413e-24	2.0090961973389	0.251	0.057	1.79526456501452e-20
F8	2.73477227838639e-23	1.64862927826193	0.399	0.131	3.83497116598124e-19
Serpinb9	1.59142207908521e-21	1.69974565293864	0.34	0.108	2.23165118150119e-17
Ipo11	7.54735088691416e-21	1.40367265035785	0.502	0.213	1.05836501487197e-16
Ptgs1	9.43380774501874e-21	1.27760858732922	0.507	0.22	1.32290286008398e-16
Anxa2	1.09699968559237e-20	0.938630518283813	0.818	0.571	1.53832265910618e-16
Fabp4	4.98388287256918e-18	-1.26793827241941	0.852	0.876	6.98889895220376e-14
Nrp1	6.21198933410298e-18	-1.21631063690069	0.631	0.747	8.71107264321262e-14
Slc29a1	1.56953570321903e-17	1.14527521151313	0.586	0.297	2.20095991662404e-13
Cd9	2.29262984774568e-17	0.68080957357266	0.916	0.718	3.21495483549376e-13
Btnl9	4.09537144307937e-17	-3.6966796424882	0.054	0.334	5.7429393746302e-13
Srgn	7.49702333865317e-17	0.670860671579679	0.921	0.723	1.05130758277933e-12
Cd24a	8.05370756849393e-17	-1.95606208877587	0.217	0.488	1.1293714123299e-12
Fscn1	1.00194038408232e-16	1.08048886881345	0.537	0.251	1.40502100059863e-12
S100a10	2.01944111565566e-16	0.733567276720019	0.882	0.668	2.83186227648394e-12
Ltbp4	6.24415498533787e-16	0.92816180347673	0.557	0.279	8.7561785359393e-12
Nfat5	6.38587257837618e-16	1.01408865134149	0.468	0.211	8.95490911665691e-12
Plk2	1.50364012717094e-15	-3.15254130108005	0.084	0.346	2.10855455033181e-11
App	5.74310108491451e-15	0.594845312521177	0.936	0.75	8.05355065137561e-11
Ehd4	8.30353497124569e-15	0.704680867267159	0.857	0.705	1.16440470901778e-10
Scarb2	1.00528537270473e-14	1.2634148927836	0.315	0.117	1.40971167814385e-10
Asph	1.11217334697275e-14	1.15072775588878	0.271	0.091	1.55960068445989e-10
Anxa1	2.8441116862112e-14	1.09398692442825	0.325	0.124	3.98829781757397e-10
Pxdc1	3.71655848928417e-14	1.59143057266745	0.256	0.088	5.2117299695232e-10
Emilin1	5.4588847266782e-14	1.39141912945071	0.251	0.084	7.65499405222084e-10
Ecm1	7.22531145410007e-14	1.24608734987544	0.31	0.118	1.01320542520845e-09
Tmsb4x	7.58605624115737e-14	0.456163452331682	0.99	0.925	1.0637926666975e-09
Mgst1	7.74620942945451e-14	1.05427019963173	0.3	0.112	1.08625094829241e-09
Ppic	8.66143264626771e-14	0.987267006824188	0.448	0.205	1.21459269998612e-09
Ppia	1.35848937467034e-13	0.365291617720902	0.985	0.962	1.90500965010022e-09
Vat1	1.87535313858288e-13	1.12163579181079	0.335	0.133	2.62980770623477e-09
Npdc1	2.12767662654617e-13	0.935177353113193	0.473	0.22	2.9836409334057e-09
Fth1	2.31137877231267e-13	0.294632513708995	0.946	0.859	3.24124645241406e-09
Nid1	1.76481777366599e-12	1.156261504517	0.276	0.104	2.47480396401182e-08
Prkcdbp	2.24007363430113e-12	0.604481608402186	0.833	0.587	3.14125525738047e-08
Entpd1	2.53049309495437e-12	1.18619930772282	0.271	0.102	3.54851046705452e-08
Kitl	8.74510752273321e-12	-3.02411824862223	0.064	0.274	1.22632642791288e-07
Cd63	1.19545156507426e-11	0.476444050656854	0.256	0.097	1.67638172970363e-07
Rgcc	2.64050087158780e-11	0.790581949421575	0.837	0.702	3.70277437222758e-07
Icam1	2.9707248427147e-11	0.999759580622403	0.365	0.167	4.16584744693883e-07
Chst2	3.45970644234071e-11	0.893977459838864	0.463	0.239	4.85154634409437e-07
Hes1	5.92042666969706e-11	-1.36707023267397	0.296	0.508	8.30221431891619e-07
Klk8	8.09786414201966e-11	1.02405633408108	0.281	0.113	1.13556348863542e-06
Tspan7	1.26197733926681e-10	1.06967331443285	0.3	0.13	1.76967082285384e-06
Ramp2	1.78727257670056e-10	0.617002071364738	0.724	0.495	2.50629233430719e-06
Ier2	2.19919476648568e-10	-2.40199628976044	0.202	0.382	3.08393082104287e-06
Irx3	2.21737186845021e-10	0.590012107937734	0.635	0.378	3.10942057112773e-06
Zfp36l1	2.22034471222906e-10	0.780238799273058	0.567	0.332	3.1135893899588e-06
Sox17	3.20056771529244e-10	-3.04481792863398	0.099	0.282	4.48815610715459e-06
Ripply3	4.74388129091375e-10	0.990464757147083	0.35	0.164	6.65234473424835e-06
Aldh2	5.05587923863445e-10	0.971578209738799	0.34	0.165	7.08985945633709e-06
Tspan9	5.37882817352347e-10	0.810772079059529	0.365	0.172	7.54273074773197e-06
Cyb5b	5.72699841695301e-10	0.7547157917969	0.409	0.205	8.03096988009321e-06
Fkbp1a	6.98399185278247e-10	0.480327427345684	0.872	0.726	9.79365177515686e-06
Slco3a1	1.03433899411946e-09	1.09020716330628	0.296	0.133	1.45045357145372e-05
Smtn	1.31901108191838e-09	0.934480055568795	0.335	0.157	1.84964924017415e-05
Ctsd	1.47065250764763e-09	0.713652682805189	0.66	0.441	2.06229601147427e-05
Sptssa	1.52401903067906e-09	0.728348616730603	0.635	0.418	2.13713188672124e-05
Pmp22	1.97889982229838e-09	0.769371280028394	0.537	0.322	2.77501122080901e-05
Oaz2	1.98918229087703e-09	-1.34709516324148	0.419	0.534	2.78943032649685e-05
Bambi	3.51548518885362e-09	0.881612153886584	0.325	0.156	4.92976488032943e-05
Hyal2	4.7736621900471e-09	0.758936754715233	0.483	0.261	6.69410648910305e-05
Pola2	5.02584594167226e-09	0.907741327629524	0.291	0.131	7.04774376400701e-05
Kdr	6.48082324275268e-09	-0.849972244371127	0.626	0.691	9.08805843331209e-05
mt-Nd2	8.49634950579576e-09	0.661205986903826	0.645	0.421	0.000119144309119774
Eng	1.10789231492666e-08	0.478451506161401	0.936	0.769	0.000155359739322166
Ndufa8	1.14010788012985e-08	0.619120324614875	0.576	0.369	0.000159877328030609
Plscr2	1.27859804582075e-08	-0.74698896300142	0.655	0.733	0.000179297803965444
Tm6sf1	1.5303369893625e-08	1.0649891800028	0.286	0.133	0.000214599156018304
Gngt2	1.66679959677486e-08	0.601896432533297	0.685	0.457	0.000233735307455738
Tuba1a	1.75317135276222e-08	0.562836540329467	0.724	0.478	0.000245847218797846
Atp8a2	1.79355098029167e-08	0.735615891015112	0.286	0.127	0.000251509653966301
Fam101b	2.44065540024558e-08	0.858825294473689	0.443	0.252	0.000342253106776437
Crim1	3.00924049197002e-08	1.12091197868309	0.271	0.128	0.000421985794188956
Gnas	3.08711277085211e-08	-0.374572812323716	0.926	0.902	0.000432905823856591
Il6st	3.21036087214251e-08	1.04389509714197	0.251	0.113	0.000450188905100544
Triobp	3.75252428667931e-08	0.67570848193233	0.414	0.226	0.00052621648072104
Gng11	3.84090292290343e-08	0.377063754032958	0.892	0.758	0.000538609816878748
Nfib	4.41893946754059e-08	0.744144678530631	0.488	0.295	0.000619667881533217
Hmgn3	4.69450979065401e-08	0.960792039925377	0.31	0.157	0.000658311107943412
Adam15	5.37236138498532e-08	0.57967725243139	0.586	0.367	0.000753366237016492
Anxa3	6.47380148460165e-08	0.602855862619756	0.611	0.412	0.00090782118218569
Fam167b	6.63779152769268e-08	0.572381079438306	0.645	0.426	0.000930817505928345
Gja1	8.79679512657549e-08	-1.91017213228905	0.103	0.263	0.00123357458059968
Tpm1	9.23492080941224e-08	0.779838280053476	0.266	0.123	0.00129501294510388
Grn	9.54175512593118e-08	0.524454925590682	0.571	0.345	0.00133804032130933
Tek	9.73907337242213e-08	0.513905822333436	0.754	0.555	0.00136571025901475
S100a1	1.16453435178519e-07	-1.41248382990561	0.276	0.41	0.00163302652150837
Ahnak	1.57455954189799e-07	0.711344954668801	0.34	0.179	0.00220800484560356
Npr1	1.58685070769525e-07	0.686382956560575	0.424	0.247	0.00222524074740104
Carhsp1	1.71981420662055e-07	0.650538505494192	0.429	0.243	0.002411695461944
Pea15a	1.76179715932638e-07	0.573562631193919	0.567	0.351	0.00247056815652338
Junb	1.97311395767091e-07	-1.91878195322278	0.276	0.413	0.00276689770284192
Cald1	1.99599716673344e-07	0.557906008822361	0.596	0.394	0.0027989868269103
Phlda1	2.24885332857591e-07	0.987952436447979	0.345	0.192	0.00315356702266199
Pnp	2.41858921404487e-07	1.05385683594727	0.261	0.126	0.00339158765485513
Sp110	3.08033639821563e-07	0.687565810716076	0.3	0.152	0.00431955573121778
Tpm4	3.14622907213198e-07	0.460257135027829	0.69	0.477	0.00441195702785067
Hipk2	5.08583298123585e-07	0.684389668333972	0.266	0.128	0.00713186358958703
Smc6	5.56469178249035e-07	0.688353423342945	0.3	0.154	0.00780336728658621
Ptms	5.78722980104406e-07	0.706195503614807	0.399	0.239	0.00811543235000408
Tceal8	6.12068050090839e-07	0.770289823812208	0.31	0.161	0.00858303026642383
Id1	6.15917899812023e-07	-1.02054761876333	0.448	0.547	0.008637016709064
Ogt	8.70387110593227e-07	0.800192895737766	0.345	0.189	0.0122054384518488
Calcrl	1.01186116798882e-06	0.606089632096873	0.399	0.23	0.0141893291587072
Sp100	1.04649816664322e-06	0.522305202089268	0.552	0.356	0.0146750437908378
1810011O10Rik	1.21341244359455e-06	-0.804906175053965	0.567	0.624	0.0170156826965264
Fos	1.29368612856247e-06	-2.09320008848706	0.182	0.324	0.0181413605808315
Timp3	1.36736048236927e-06	-0.702183671997717	0.601	0.684	0.0191744960442643
Tcn2	1.57052751529545e-06	0.457021739164308	0.586	0.387	0.0220235073469881
Efna1	1.94544492689757e-06	-1.02380430500842	0.31	0.456	0.0272809742098847
Tonsl	2.03581452956885e-06	0.583880500949798	0.522	0.323	0.028548227148144
St3gal6	2.20940432248757e-06	0.7324130118085	0.261	0.133	0.0309824768142431
Ninj1	2.25099058024557e-06	0.868111020951515	0.325	0.184	0.0315656409067836
Mbnl1	2.55062426281503e-06	0.608417419525117	0.355	0.202	0.0357674040374551
Iscu	3.05041074798558e-06	0.464630976469169	0.493	0.296	0.0427759099190018
Abi3	3.10498122255616e-06	0.739851795821527	0.404	0.242	0.0435411516839051
Reep5	3.88994279713927e-06	0.552609828798492	0.438	0.265	0.054548667844284
Anapc11	3.96575180374324e-06	0.556260489099512	0.498	0.306	0.0556117375438915
Capns1	3.99523522437875e-06	0.377980875984299	0.719	0.538	0.0560251835514632
Eif1	4.09595144059856e-06	-0.290259572553625	0.931	0.923	0.0574375270515136
Btg2	4.60935925935083e-06	-1.7995698783523	0.236	0.35	0.0646370448938766
Col4a2	4.84269918578248e-06	0.594778852618309	0.374	0.218	0.0679091706822278
Dstn	5.07511131900523e-06	0.434162359620159	0.596	0.394	0.0711682860264104
Banf1	5.23332795000027e-06	0.419642554132348	0.305	0.16	0.0733869578428537
Psmc2	5.34628891682752e-06	0.590274581890425	0.399	0.237	0.0749710094806723
Myl6	5.34750422431592e-06	0.228750441657922	0.936	0.827	0.0749880517375822
Tmem208	5.86317028795613e-06	0.461232475916678	0.369	0.204	0.0822192369480088
Stab1	6.72124804535307e-06	0.938780147372338	0.256	0.134	0.0942520613399861
Cmip	8.4445728894683e-06	0.710047616736987	0.32	0.181	0.118418245629014
Pros1	9.27306709932548e-06	0.577284863832759	0.36	0.211	0.130036219933841
Pigp	1.02477078006109e-05	0.684137072306283	0.261	0.138	0.143703606487966
Gstm1	1.05989705796125e-05	0.316058113857591	0.438	0.267	0.148629364437906
Ramp3	1.14753321888834e-05	0.33973202459416	0.778	0.566	0.160918583284712
Rras	1.3427696704941e-05	0.557389696527527	0.305	0.165	0.188296590893388
Ifi27	1.39289056219196e-05	0.444952772979736	0.704	0.516	0.195325043536179
Slc6a6	1.40871518557291e-05	-0.850717304359129	0.33	0.46	0.197544130472889
Myl12a	1.46041362079718e-05	0.292120412025955	0.906	0.802	0.204793802044389
Crlf2	1.49444957450831e-05	0.613520600855736	0.291	0.161	0.209566663833301
C1d	1.58007834980433e-05	0.507433155208318	0.414	0.25	0.221574386993061
Rpl10	1.59889246026919e-05	0.299511065173573	0.892	0.759	0.224212689703548
Nop10	1.64837931607918e-05	0.484576917866513	0.562	0.373	0.231152231493783
Cmtm3	1.71215395176131e-05	0.475434407387141	0.404	0.238	0.240095348655489
Ncoa7	1.71734483743592e-05	-1.4810641929796	0.148	0.272	0.24082326655364
Jup	1.8194189248609e-05	0.513966858957277	0.522	0.366	0.255137115833244
Clec1a	1.82862078820814e-05	-1.47401655738264	0.148	0.267	0.256427493130428
Acaa1a	1.83820901197497e-05	0.681546984606986	0.256	0.139	0.25777204974925
Mbnl2	1.8405751193947e-05	0.448220759639372	0.463	0.29	0.258103848992719
Ifngr2	2.22463087926703e-05	0.626618102471856	0.305	0.171	0.311959988199616
Zbtb20	2.26168210820968e-05	0.470573909263704	0.631	0.437	0.317155682034244
Degs1	2.33969819947784e-05	0.50933992084912	0.458	0.299	0.328095878512778
Cldn15	2.61361805169488e-05	0.468295099576274	0.493	0.329	0.366507659389173
Hsp90b1	2.62629263550799e-05	0.505017273835492	0.635	0.481	0.368285016277285
Grasp	2.82246484466131e-05	0.641087421592183	0.325	0.186	0.395794245166856
mt-Co1	2.92417013730175e-05	0.270251795589301	0.98	0.91	0.410056378353825
Abcg2	2.94266219762533e-05	0.556702525296626	0.325	0.19	0.412649519973
Ginm1	2.99265159290668e-05	0.369811521795625	0.458	0.271	0.419659532873304
Eif3h	3.05444308128328e-05	0.449960257601389	0.522	0.346	0.428324553288355
mt-Atp6	3.11932145856978e-05	0.199254795569941	0.99	0.949	0.43742244813524
Mgll	3.18764653215062e-05	-1.15235215286489	0.261	0.366	0.447003673203482
Lamb2	3.2915001432784e-05	0.67002727688748	0.33	0.197	0.46156706509193
Rab11a	3.4761487022236e-05	0.495976026293393	0.576	0.422	0.487460332512815
Eif1ax	3.49679834661164e-05	0.507266471503812	0.251	0.134	0.490356032145351
mt-Co3	3.55966825618995e-05	0.212785336682529	0.98	0.915	0.499172279565516
Rhoj	4.16153166303702e-05	0.612349023296618	0.296	0.169	0.583571585107681
Snx2	4.34375648637652e-05	0.598812784254508	0.281	0.158	0.609124972084579
Sec61b	4.42067329324421e-05	0.413005818777613	0.453	0.284	0.619911015911635
Tln1	4.5002588261743e-05	0.421874139268519	0.32	0.182	0.631071295194422
Lmcd1	4.52215702692167e-05	0.375620007230026	0.438	0.274	0.634142079885226
Il10rb	4.72458342012402e-05	-0.578979527508876	0.567	0.631	0.662528333003991
Jun	4.74804059689821e-05	-1.11151039314939	0.537	0.596	0.665817732903037
Nrp2	5.14127671948023e-05	0.718553639701711	0.281	0.157	0.720961234372713
Leprot	6.13028419443818e-05	0.354542334126259	0.557	0.369	0.859649752586065
Ets2	6.60315472608087e-05	-1.20399874391488	0.212	0.32	0.92596038723832
Rbms1	6.69495624200571e-05	0.357761077067542	0.64	0.452	0.938833713816461
Capzb	6.91989615161971e-05	0.488702356712558	0.527	0.372	0.970377037341632
Cd151	7.02691635436233e-05	0.450345085826334	0.611	0.436	0.98538448037223
Plpp1	7.15113285365191e-05	0.241204813389689	0.97	0.905	1
Eif6	7.17233429341679e-05	0.373308660298618	0.414	0.253	1
Nfu1	7.41957954060072e-05	0.334038599293527	0.261	0.141	1
Ppp1r11	8.02785726465671e-05	0.431677537824881	0.468	0.304	1
Ets1	8.11258077394116e-05	-0.979576863857981	0.266	0.375	1
Ivns1abp	8.17637606039251e-05	-1.37312041930525	0.167	0.279	1
Vasp	8.23289412768075e-05	0.489102305502767	0.394	0.244	1
1110008F13Rik	8.367089757875e-05	0.403837654248219	0.291	0.167	1
Cmpk2	8.94090284555087e-05	-1.16154472935653	0.197	0.308	1
Emc7	9.05364264226654e-05	0.388002946589368	0.483	0.322	1
Nrbp1	9.11090217763867e-05	0.497767763662228	0.325	0.192	1
Ptprb	9.93732484549575e-05	0.491638230696643	0.571	0.424	1
Cirbp	9.97771148044128e-05	0.494030701731411	0.33	0.195	1
Ywhab	9.98393957185186e-05	0.46558656201753	0.498	0.336	1
Manf	0.000107706266623445	0.577946740364622	0.365	0.228	1
Malat1	0.00011293535473413	-0.186003329530992	1	0.97	1
Tsen34	0.000114454441921649	0.486111668878043	0.399	0.254	1
Fkbp9	0.00012013122098571	0.604283016661301	0.276	0.16	1
Ndufa11	0.000127352884285222	0.483006042271022	0.478	0.334	1
Tmbim4	0.00014273679049556	0.535324020933953	0.453	0.301	1
Atpif1	0.000142988791270088	0.300711079526093	0.532	0.38	1
Adam10	0.000144006591254817	0.433596943378802	0.286	0.165	1
Tax1bp3	0.000145409074821585	0.354149468688163	0.483	0.316	1
Erp29	0.000152321315323299	0.592626622259413	0.276	0.162	1
Tmed3	0.000167549521073979	0.44126768125593	0.266	0.153	1
Casp8	0.000168750929043534	0.575331374072706	0.281	0.166	1
Plaur	0.000169635662424603	0.48741825045578	0.379	0.239	1
Rnf130	0.000170911650568554	0.447530763117264	0.36	0.22	1
Gnai2	0.00017362780884058	0.279165564884858	0.783	0.607	1
Chchd2	0.000176324592801293	0.172515205255216	0.857	0.707	1
Sec11a	0.000178822324522271	0.521368073031525	0.35	0.217	1
Serf2	0.000181657466797956	0.308984505520546	0.833	0.736	1
Lamp2	0.00018274821864294	0.381124098677185	0.601	0.439	1
Ephb4	0.000189321551079442	0.461874963310779	0.394	0.255	1
Tusc3	0.000190547651544379	0.557426239258061	0.281	0.165	1
F2r	0.000198270775535506	0.367303987179156	0.64	0.474	1
Mrpl23	0.00020170224175465	0.342916283810362	0.335	0.202	1
Cyb5a	0.000223135058709946	0.235503845113637	0.626	0.455	1
Cldnd1	0.000224827400694889	0.407705573224238	0.315	0.188	1
Tspan4	0.000227241812810152	0.430164175148014	0.443	0.296	1
mt-Nd3	0.000227509578841866	0.614819246876272	0.271	0.162	1
Atp6v0e	0.000229955454398075	0.349153175815826	0.621	0.442	1
Pcdh17	0.000231403860589543	-1.01411796772621	0.158	0.274	1
Hspa1a	0.000232177738194744	-1.40118033539552	0.246	0.351	1
Ext2	0.000235579052525708	0.409122230204667	0.256	0.146	1
Tspan18	0.000245970016645965	0.415114188345555	0.271	0.155	1
Gng5	0.000246368215582414	0.306914640023964	0.719	0.574	1
Rnpep	0.000254606218116966	0.686205344767904	0.251	0.145	1
Copb1	0.000267191968016502	0.53366460202443	0.281	0.166	1
Kctd12	0.000271436083468941	0.731504173424779	0.251	0.153	1
Ppp3ca	0.00027240125275643	0.520977708718614	0.365	0.238	1
Nck1	0.000277718737378029	0.450286425134542	0.345	0.218	1
Morf4l2	0.000297722720950078	0.439345760798157	0.33	0.207	1
Pdia6	0.000307867927951361	0.38345268521085	0.591	0.428	1
Fundc2	0.000310448358685855	0.432521770638256	0.35	0.223	1
Anp32b	0.000313640668614747	0.508648244816613	0.271	0.159	1
Cyyr1	0.00031761436565015	-0.802130480889032	0.379	0.452	1
Ergic3	0.00034093052640807	0.488461595227598	0.365	0.233	1
Col4a1	0.000345943482633028	0.260212077888768	0.507	0.348	1
Sf3b6	0.000350087660355102	0.42490644196789	0.34	0.211	1
mt-Nd4	0.000353287979620099	0.256035739855727	0.749	0.599	1
Id3	0.000354433210670474	-0.362801511430177	0.867	0.832	1
mt-Cytb	0.000367968127256042	0.189270906201261	0.887	0.79	1
Camk2d	0.000371859480008507	0.368517603993308	0.33	0.207	1
Ctla2a	0.000372590503911855	0.281368566659066	0.7	0.526	1
Exoc3l2	0.000419667796754413	0.366318561751645	0.571	0.417	1
Macf1	0.000420165183805412	0.442499780657868	0.335	0.213	1
Ccnd2	0.000429895893154918	0.397705531468967	0.537	0.377	1
Rgl2	0.000438657877667515	0.506484319739496	0.251	0.145	1
2010111I01Rik	0.00044394127929746	0.550536361126023	0.419	0.289	1
Smim14	0.000446112069153238	0.34942181763894	0.473	0.318	1
Vamp5	0.000453918396469534	0.296478040368	0.729	0.594	1
Bcap31	0.000468285558562689	0.303988332140607	0.517	0.352	1
Mmrn2	0.000478626061348249	0.427688897481799	0.601	0.454	1
Itm2b	0.000485240526553284	-0.24384611987632	0.985	0.965	1
Cers2	0.000499099475886398	0.492397371214561	0.3	0.187	1
Ddost	0.000502038689490362	0.322532698474298	0.404	0.261	1
Rhoc	0.000509935935328359	0.363070227993598	0.562	0.412	1
Serpinb6a	0.000531033535169192	0.371332897834657	0.32	0.199	1
Gbp2	0.000536626393243713	0.319593615502449	0.394	0.252	1
Ces2e	0.000550172348191406	0.464227825505845	0.281	0.173	1
Tmed9	0.000556376385448762	0.247819198785689	0.586	0.4	1
Serpinh1	0.000584628835699679	0.266536270266792	0.759	0.567	1
Tspan31	0.000588133757855587	0.528199678725001	0.281	0.174	1
Ggh	0.000669587605452806	0.311111131412226	0.34	0.213	1
Thbd	0.000672602273640192	0.175124810672837	0.532	0.367	1
Ndufs8	0.000676063529959941	0.334234545319963	0.399	0.261	1
Bsg	0.000695498340999507	0.287970932035793	0.768	0.577	1
Mlf2	0.000697492476689665	0.439091548344865	0.379	0.258	1
Atp5l	0.000728429607813759	0.119188049195423	0.788	0.585	1
Rpn2	0.000737785857140352	0.376867497696775	0.562	0.402	1
Dnm2	0.000778602157367856	0.635554086984549	0.315	0.203	1
Fabp5	0.000779129479489106	-1.13281108622907	0.222	0.308	1
Vps29	0.000782509697889902	0.419481451510545	0.458	0.312	1
Tmem176b	0.000792048095820273	0.279084920937299	0.635	0.472	1
Lima1	0.000819685839870072	0.267590657921467	0.32	0.202	1
Ube2e3	0.000828110314661016	0.34634852344694	0.325	0.203	1
Lamtor2	0.000832258544349203	0.240988170781379	0.365	0.232	1
Ubc	0.000844418513062417	-0.469968440999585	0.847	0.798	1
Plat	0.000854483607233978	-1.51633949482543	0.3	0.373	1
Sdf4	0.000865510846666447	0.352398897812	0.414	0.285	1
Clic1	0.000879423766922168	0.23800220983313	0.734	0.592	1
Srp19	0.000889825876705924	0.547763424575981	0.251	0.154	1
Sumo3	0.000904430609380416	0.364948605156771	0.433	0.297	1
Cyba	0.000911098800910426	0.274871698327311	0.591	0.425	1
Ngfrap1	0.000914990617367676	0.333254773800886	0.261	0.157	1
Amotl1	0.00091973281090313	0.588329050990864	0.276	0.175	1
Ssr1	0.000941655942321083	0.286115364734078	0.325	0.206	1
Egfl7	0.000942038853796844	0.20719604589658	0.941	0.857	1
Lsm14a	0.000967060446270215	0.326987181105088	0.266	0.161	1
Sar1b	0.000968755314345874	0.372634131312157	0.3	0.189	1
Csnk2b	0.00096956489675203	0.375454250481266	0.281	0.175	1
Fez2	0.00104566709894568	0.199196321389764	0.365	0.231	1
Aplp2	0.00105789272185067	0.296009428891436	0.833	0.689	1
Cdkn1a	0.00106597361453065	-1.20506076931426	0.222	0.302	1
mt-Nd1	0.00107515327443994	0.257248824113636	0.97	0.914	1
Nenf	0.00108241725847578	0.343611565085492	0.36	0.237	1
Actr2	0.00108530492471488	0.371542179609625	0.305	0.19	1
Xist	0.00108815675599829	0.255821231502984	0.754	0.604	1
Ndufa1	0.00110119221129161	0.328206561516546	0.443	0.311	1
Slfn2	0.00114404513349867	0.367241775777633	0.394	0.272	1
Cnn3	0.00114825780674438	0.237901238535806	0.635	0.478	1
Chmp2b	0.00116719323773146	0.549830651985919	0.31	0.202	1
Glmp	0.00117512258026151	0.341251499051953	0.429	0.292	1
Ube2k	0.00118405653711219	0.27049748643567	0.256	0.155	1
Lmbrd1	0.00126897782877707	0.330463563425777	0.325	0.206	1
Plxnd1	0.00127268324412486	0.44928553116282	0.266	0.166	1
Guk1	0.00132168250300648	0.392660706026749	0.276	0.169	1
Eif3i	0.00137127444680912	0.282080372093781	0.305	0.192	1
Os9	0.00139704419782651	0.498123476870757	0.33	0.214	1
2015-09-01	0.00140795142941673	0.304213591847762	0.764	0.645	1
Mrpl14	0.00143202438613898	0.383734959449692	0.266	0.164	1
Erp44	0.00143434836656468	0.335949501073173	0.31	0.195	1
Ssbp4	0.00149852540843381	0.452732628117196	0.256	0.16	1
Set	0.00153654416282513	0.405858171764619	0.369	0.253	1
Fkbp2	0.00156525931602118	0.485561660492435	0.251	0.157	1
Hnrnpa2b1	0.00158960736579406	-0.510140189168377	0.552	0.587	1
Lamp1	0.00159208163312356	0.283318880993347	0.842	0.689	1
Dynlt3	0.00160073354010648	0.368739974782869	0.32	0.206	1
Rpn1	0.00161415399205368	0.380897757447061	0.36	0.238	1
Cst3	0.0016820502384556	0.303352719055798	0.901	0.812	1
Ccnd3	0.00171936710172814	0.309653061417854	0.34	0.22	1
Snrpg	0.00172702856657008	0.291404977065445	0.527	0.375	1
Jam3	0.00177117140061336	0.588383482639706	0.325	0.226	1
Naa20	0.00179488211782207	0.312871206627747	0.389	0.26	1
Swi5	0.00180533136687793	0.216928235789809	0.517	0.357	1
Clec14a	0.00184470628007893	0.270973370587812	0.586	0.46	1
Ostc	0.00186534761395123	0.452419092975794	0.3	0.192	1
Ttc14	0.0019034008474132	0.490729485647654	0.281	0.182	1
AU021092	0.00191292992029257	0.236920637689189	0.665	0.53	1
Rpl13a	0.00193133656627928	-0.267555485323825	0.852	0.847	1
Polr2k	0.00194708827360415	0.249831852007747	0.365	0.241	1
Nme1	0.00195891342608351	0.405973949492791	0.291	0.186	1
Unc50	0.00196286838155289	0.336759988175117	0.32	0.209	1
Rnaset2b	0.0021539448415641	0.286088986630663	0.438	0.307	1
Laptm4b	0.00229212289117497	0.503454370985114	0.266	0.176	1
Commd1	0.00233473327647376	0.205225883568561	0.261	0.163	1
Tmem14c	0.00234038249716586	0.238867834967465	0.374	0.254	1
Ube2i	0.00238266562325048	0.285078063928515	0.365	0.241	1
Wdr83os	0.00242521570988337	0.468126906013196	0.251	0.161	1
Dad1	0.00252139156601711	0.309576887247066	0.621	0.481	1
Jund	0.00253376019321952	-0.927334045909252	0.542	0.542	1
Dynll1	0.00257762418379349	0.23975215794351	0.823	0.703	1
Erh	0.00259304355636693	0.36402457398536	0.453	0.326	1
Elk3	0.00261208282851239	0.263860563229768	0.645	0.481	1
Tceb2	0.00263814846524122	0.260828123970284	0.778	0.618	1
Calr	0.00279462158616715	0.300671314577551	0.562	0.417	1
Atp5k	0.00285089126645831	0.148028700980776	0.522	0.374	1
Cd300lg	0.00286675452924445	-0.413044039906619	0.616	0.637	1
Pnkd	0.00288466136318133	0.123652545208588	0.33	0.214	1
Prdx2	0.00295251406915055	0.209287483399337	0.453	0.314	1
Ifi44	0.00298591090203971	0.266173167341954	0.527	0.395	1
Hspa8	0.00308156966426698	-0.247702784063836	0.897	0.906	1
Sar1a	0.00310777466285334	0.269175376022012	0.345	0.228	1
Park7	0.00312956575397933	0.166945332208829	0.542	0.415	1
Anapc13	0.00333370918449394	0.202298988360919	0.34	0.223	1
Snx3	0.0033737214275572	0.284631694167515	0.621	0.468	1
Hspa5	0.00354695417703507	0.381610374826289	0.68	0.539	1
Psma4	0.00356554068578457	0.175865279692989	0.424	0.294	1
Aurkaip1	0.0037771156309054	0.237094585368184	0.33	0.219	1
S100a11	0.00387019956316054	0.160689857161185	0.66	0.505	1
Tceb1	0.00391976276080818	0.18050864572562	0.379	0.254	1
Derl1	0.00399035485855771	0.290759605949685	0.271	0.177	1
Pet100	0.00399251919519487	0.301047661727164	0.256	0.164	1
H2-T23	0.00404893763486014	0.181420851325152	0.621	0.465	1
Fbxw2	0.00407105992677747	0.303861007192779	0.325	0.22	1
Txnip	0.00419068118506033	0.205983621431157	0.68	0.546	1
Ddx3x	0.00422778546915634	0.295592194691099	0.276	0.179	1
Tm9sf2	0.00422815481546289	0.287794100755787	0.355	0.241	1
Ndufb3	0.00425136279097899	0.131515803503793	0.374	0.251	1
Rplp1	0.00426469521048114	0.228339496432454	0.823	0.713	1
Rsu1	0.00433982165996093	0.19830439828481	0.463	0.32	1
Tmem9b	0.0044275216226114	0.387321930325445	0.315	0.219	1
2002-09-01	0.00455267313921138	0.35913970143289	0.36	0.246	1
Plpp3	0.00464345983528392	-0.40554236730433	0.882	0.787	1
Heg1	0.00472618694041806	0.237323076553331	0.345	0.235	1
Trim47	0.00488310451288073	-0.731526373911056	0.305	0.37	1
Polr2j	0.0050036390189343	0.326763541929166	0.305	0.209	1
Ubald2	0.00522030068727588	0.325784404367053	0.379	0.276	1
Emc10	0.00525652738805565	0.183906567444123	0.379	0.262	1
Chtf8	0.00526308924509432	0.246520630789867	0.256	0.164	1
Rpl9-ps6	0.00547834885217497	0.411346511095415	0.315	0.22	1
Ppdpf	0.00552457293850873	0.143867909995099	0.399	0.272	1
Dynll2	0.00553524730200369	0.268175614134239	0.256	0.167	1
Nono	0.00560864814144422	0.281885635922587	0.35	0.229	1
Lgals9	0.00579876952107304	0.216684733860784	0.448	0.32	1
Lman1	0.00591614621547545	0.249075452567341	0.315	0.214	1
Msn	0.00593466789891869	0.321245768799781	0.64	0.503	1
Upp1	0.00599505613347958	0.26693418865019	0.374	0.265	1
Romo1	0.00628509752071942	0.136249814878663	0.414	0.29	1
Trappc4	0.00633869766545169	0.14485817757958	0.34	0.222	1
Fam195b	0.0066201489364451	0.311401973497502	0.3	0.204	1
Rnaset2a	0.00668030197502118	0.322991261454078	0.473	0.352	1
Rhoa	0.00681082949503779	0.202352719024449	0.768	0.613	1
Serbp1	0.00684975984604636	0.198392293917875	0.537	0.402	1
Nedd8	0.00695101481164801	0.314486107094092	0.557	0.456	1
Tbxa2r	0.00699135664135859	0.256006295983443	0.379	0.26	1
Pdcd5	0.00722073879320029	0.235151792432963	0.335	0.231	1
Krtcap2	0.00730321575513499	0.222088558731224	0.507	0.393	1
Ap2m1	0.00730790607488839	0.267722917113776	0.547	0.409	1
Csde1	0.0073255082061062	0.36012700262918	0.261	0.175	1
Hnrnpl	0.00756119514919238	0.358456135103205	0.32	0.222	1
Mesdc1	0.00756610710884577	0.239529755075971	0.305	0.207	1
Maf1	0.0076774690098963	0.219396813420511	0.33	0.223	1
Atraid	0.00774505528909359	0.240604628869408	0.443	0.328	1
Ndufa13	0.00779927051669597	0.125462874472359	0.616	0.457	1
Sult1a1	0.0079895847013316	0.283197836928055	0.261	0.175	1
Tuba1b	0.00803358433399078	0.203374234716576	0.616	0.485	1
Ralb	0.0081927722379248	0.228018296242175	0.31	0.213	1
Emcn	0.00823253202991408	0.127424952338547	0.966	0.9	1
Slc25a4	0.0084144606023604	0.118384642646068	0.621	0.447	1
Slc43a3	0.00843954692995979	0.26481971390141	0.616	0.473	1
Adrm1	0.0085352736183148	0.178284922722145	0.271	0.178	1
Actn4	0.00865062918760508	0.248653908656113	0.493	0.371	1
Sdcbp	0.00878361819871063	0.248751149630948	0.557	0.419	1
Tex261	0.00897226630049147	0.327194637090323	0.286	0.196	1
Cetn3	0.00904804418709315	0.23927048529236	0.458	0.337	1
Atp6ap2	0.0090577237898014	0.206027344011006	0.414	0.29	1
Gna11	0.00912928417136893	0.256608652677765	0.379	0.266	1
Sh3bgrl3	0.00923183087876099	0.242534052076006	0.621	0.51	1
Rab5c	0.00924232932442034	0.188488875982294	0.404	0.29	1
Eif4h	0.00929591696529202	0.275810414156029	0.404	0.295	1
Cct5	0.0093358798985293	0.214326993067548	0.35	0.247	1
Frg1	0.00943312223698645	0.20553688334023	0.276	0.186	1
Snrnp27	0.00947988919595767	0.157510642462749	0.389	0.272	1
Map1lc3a	0.00955218971691818	0.256374644194818	0.34	0.239	1
Tomm20	0.00965703102757894	0.217917982448524	0.473	0.348	1
Tomm5	0.00973338319431654	0.162276453577372	0.261	0.172	1
Ppp4c	0.0099364912914527	0.325570565694876	0.315	0.222	1
Mxd4	0.00998066566133976	0.141572802492758	0.429	0.3	1
Tubb5	0.0100221849116566	0.308809553368239	0.586	0.46	1
Tspan15	0.0103285986710358	-0.679455260460382	0.35	0.392	1
Yes1	0.0106793997218972	0.422097349674985	0.266	0.184	1
H13	0.0108747612616929	0.224166487794673	0.325	0.23	1
Psmc4	0.0110295220892477	0.247834370919146	0.325	0.226	1
Tmco1	0.0112087432091561	0.267658272988532	0.458	0.329	1
Pttg1ip	0.0116841250038587	0.291305722311173	0.488	0.37	1
Ifitm2	0.0117095054020018	0.129528915783182	0.951	0.886	1
Dhrs3	0.0117592473083873	0.289000036637836	0.64	0.52	1
Chchd1	0.0118352029893277	0.314159464090829	0.251	0.17	1
Clptm1	0.0118462568157337	0.298088026211789	0.335	0.237	1
Ptp4a2	0.0119190152792518	0.300834203552884	0.266	0.182	1
Sec61g	0.0119537820036737	0.200886409800538	0.591	0.464	1
Xiap	0.0120081899940261	0.171172206682716	0.3	0.201	1
Tmem30a	0.0120973147016616	0.306100389769685	0.438	0.331	1
Mif	0.0122377577359874	-1.04642310096354	0.281	0.326	1
Gimap4	0.0123808553699986	-0.374319171332489	0.724	0.679	1
Mef2c	0.0123900001221586	-0.610821515380577	0.458	0.479	1
Supt4a	0.0125797508536718	0.34404138393061	0.305	0.216	1
Rpl35a	0.0128582133673345	-0.215862670256361	0.872	0.828	1
Rnh1	0.0128834569990795	0.236705548915351	0.271	0.186	1
Rpl36al	0.0130202615557959	0.146328429814368	0.463	0.335	1
Chmp4b	0.0131202328175542	0.238123253135153	0.266	0.184	1
Dusp1	0.013145686864544	-0.777501144067528	0.606	0.582	1
AW112010	0.0137786474883354	-0.533832924811735	0.438	0.483	1
Prrc2c	0.0138915474977842	0.273249140123468	0.271	0.187	1
Csnk1a1	0.0140016031381138	0.301919158012433	0.493	0.368	1
Bvht	0.0141536044889694	0.307943239486343	0.345	0.248	1
Itgb1	0.0142373372358229	0.273719925993217	0.645	0.531	1
Ifi203	0.0143782966106064	-0.629697978025201	0.33	0.383	1
Herpud1	0.0144348282090919	0.177328800507966	0.345	0.241	1
Rps27	0.0144670218746634	-0.114689497629415	0.99	0.959	1
Apobec3	0.0145246649148402	0.300992533178484	0.261	0.178	1
Rab5a	0.0152509101481134	0.250260223360892	0.291	0.202	1
Rpl29	0.0152650811022074	0.126874321878488	0.7	0.571	1
Tmed2	0.0153240885025679	0.20010797880347	0.611	0.495	1
Ecscr	0.0153254965629338	0.241934385791599	0.527	0.403	1
Ahsa1	0.0157621339295404	0.253975637502115	0.251	0.171	1
Grap	0.0158697322529745	0.202584558746833	0.325	0.228	1
Npc2	0.0164817105268217	0.241836677901145	0.532	0.394	1
Cops6	0.0166339567229408	0.125230051450397	0.32	0.223	1
Prex2	0.0169257053677569	0.143403788868551	0.409	0.301	1
Nedd4	0.0174596816592836	0.170602501635077	0.394	0.281	1
Pim3	0.0180083869510968	-0.75321250198498	0.212	0.274	1
Hint1	0.0180741448210084	0.119793742722471	0.626	0.5	1
Tnfaip2	0.0183673282093907	0.181184434443748	0.502	0.4	1
Dusp3	0.0186474602403501	-0.506969216398528	0.542	0.551	1
Phb2	0.0188712538038171	0.220498896535492	0.296	0.208	1
Mrps21	0.0189524798815664	0.123969460104255	0.355	0.257	1
Gnb2l1	0.0196293958720943	0.154139315372978	0.468	0.349	1
Icam2	0.0197607311100307	0.109040512500999	0.778	0.625	1
Arhgef1	0.0201054939796975	0.248381630515573	0.34	0.247	1
Rpl18a	0.0202876173085676	-0.152448753843304	0.961	0.925	1
Edf1	0.0203436591750501	0.226938671986947	0.635	0.489	1
Rexo2	0.0204418340317492	0.107626618723479	0.31	0.217	1
Jak1	0.0204732275086293	0.195657011280647	0.276	0.192	1
Sri	0.0204968008545583	0.179677528608609	0.512	0.392	1
Smim10l1	0.0205099637494108	0.182661306870142	0.36	0.259	1
Ppfibp1	0.020602067284809	0.311322212335967	0.286	0.208	1
Ddx39b	0.020662846569191	0.222167594212723	0.36	0.265	1
Cd47	0.0208457532216041	0.103051363486746	0.793	0.641	1
Cuta	0.0209901229753908	0.203152633168747	0.32	0.229	1
Calu	0.0210418763581469	0.167387933573618	0.251	0.172	1
Rasgrp3	0.0211372647144628	-0.556620153872734	0.241	0.305	1
Wbp5	0.0212714415647196	0.141456884804681	0.493	0.378	1
Ndufb5	0.0213588832965604	0.208107857506929	0.35	0.256	1
Lsm4	0.0214292436225746	0.250462450135744	0.251	0.177	1
Psma5	0.0217401489017087	0.329231290080373	0.35	0.266	1
Cmtm6	0.0224731825387379	0.237872860588446	0.271	0.191	1
Cox14	0.0225953819042365	0.214664853646931	0.296	0.214	1
Rbm3	0.0229087794824422	0.164990529247828	0.438	0.333	1
Srp9	0.0231022462099326	0.196997516650941	0.345	0.249	1
Mrpl17	0.0238031048150974	0.165742150255356	0.31	0.223	1
Pdia4	0.024723435925531	0.210865904197397	0.251	0.177	1
Polr3gl	0.0247848284512506	0.208217621411743	0.271	0.192	1
Sumo2	0.0249869129844705	0.202604039780347	0.734	0.604	1
Tspan3	0.0251752769245604	0.163924931321821	0.281	0.196	1
Ddx5	0.0252028096289004	-0.234805593054915	0.852	0.793	1
Ptpru	0.0253269507442201	0.158345165646181	0.394	0.297	1
Rps28	0.0253695186658082	-0.227830905296446	0.872	0.843	1
Rpl30	0.0258445959513758	0.166080971732426	0.562	0.445	1
Limch1	0.02615546188454	0.236759158738508	0.443	0.336	1
Sumo1	0.0264006498692896	0.1147849232334	0.478	0.367	1
Fcgrt	0.0266389613407118	0.268079604064322	0.35	0.264	1
Rnf187	0.0268120465378993	0.221658322044837	0.414	0.305	1
Isg15	0.0278163945513126	-0.760179441817088	0.266	0.321	1
Eef2	0.0279961692012232	-0.317494344523057	0.734	0.691	1
Rwdd1	0.0285879840343541	0.267521750359286	0.291	0.208	1
Serinc3	0.0288582743871575	0.166498317231966	0.941	0.879	1
Atox1	0.0291426765046176	0.188725376939435	0.828	0.712	1
M6pr	0.0291555493734228	0.177443928650217	0.3	0.215	1
Ndufc2	0.0294226931459092	0.166257495615001	0.571	0.443	1
Irf7	0.0294441668916537	-0.528695581595362	0.305	0.357	1
Psmb6	0.0298157568023294	0.133920757949298	0.537	0.409	1
Golga7	0.0300810335531856	0.135774988026955	0.365	0.262	1
Cdk4	0.0301699198171032	0.171753692539037	0.315	0.225	1
Myo1c	0.0303148576344364	0.102063046053277	0.399	0.291	1
Ncoa3	0.0303615390762508	0.137465180853429	0.335	0.248	1
Tgfb1	0.0304866661102664	0.234551925263315	0.463	0.361	1
Akr1a1	0.0305362678937265	-0.112277849974963	0.601	0.467	1
Ushbp1	0.0307101228329462	-0.54500181306634	0.384	0.418	1
Clta	0.0309730587852751	0.17345202001305	0.488	0.377	1
Tram1	0.0310705353053277	0.195814047528812	0.345	0.254	1
Cdc37	0.0312318103253871	0.202557608462701	0.419	0.327	1
Ldb2	0.031880723937991	0.242675455524388	0.315	0.224	1
H3f3a	0.0327351389162373	0.124360904436327	0.788	0.64	1
Map7d1	0.0330167919105267	0.215728258575125	0.335	0.245	1
Ppp2ca	0.0345945901935827	0.112533380390093	0.296	0.211	1
Csrp1	0.0349969683818795	0.141293218481609	0.369	0.282	1
Actb	0.0350381264852602	0.202255266743988	0.966	0.894	1
Hspb1	0.0355017090237055	-0.420649816801886	0.562	0.569	1
Ppp1r2	0.0357237597391361	-0.445331899154437	0.438	0.457	1
Ddrgk1	0.035857385365978	0.311515687962083	0.33	0.248	1
Tnfsf10	0.0360101367196036	0.147653322467625	0.276	0.199	1
Arl1	0.0362649503905853	0.110425252927749	0.374	0.275	1
Ctsb	0.0363565103515224	0.177747122294642	0.557	0.452	1
Iqgap1	0.0363720560825765	0.243512216703078	0.261	0.186	1
Cd38	0.0374356912854881	-0.387707916713973	0.394	0.429	1
Snrpc	0.0374617719684149	0.197510283919468	0.266	0.192	1
Pfn1	0.0375935021232551	0.143827496851831	0.867	0.753	1
Tmed10	0.0379160220979482	0.173715629638359	0.571	0.445	1
Selt	0.0379389768261673	0.136044879280745	0.315	0.226	1
Cfdp1	0.0379531101403168	0.298261851705855	0.266	0.193	1
Plscr1	0.0380147730708958	-0.529233582081162	0.325	0.372	1
Rpl34	0.0385073604710598	0.135941460565433	0.897	0.787	1
Rps10	0.0387973063030147	0.150562629095742	0.611	0.473	1
Vamp8	0.0388730899554342	-0.796277062733607	0.291	0.319	1
Cfl1	0.0390369593554764	0.159166868201579	0.813	0.692	1
Svbp	0.0390811484690935	0.142647799046019	0.276	0.195	1
Ly6a	0.0391138073414919	0.125005446638399	0.946	0.919	1
Cuedc2	0.0397240899338497	0.203139004899927	0.261	0.187	1
Emc3	0.0400530224225479	0.184148507817918	0.31	0.227	1
Dnajc3	0.0403519252998719	0.224173087497272	0.335	0.251	1
Tm2d1	0.0403728890423497	0.221722881001519	0.296	0.218	1
Pecam1	0.0404212630892443	0.172457678721196	0.798	0.705	1
2700060E02Rik	0.0404248075765968	0.130932953095279	0.369	0.274	1
Cct3	0.0406619772282723	0.166253143468137	0.256	0.188	1
Ociad1	0.0409027495968704	0.12393846772065	0.399	0.298	1
Trappc3	0.0410430302378243	0.14118051665769	0.256	0.183	1
Rbm42	0.0422089191831589	0.153752981330492	0.35	0.253	1
Anxa7	0.042295581623117	0.203298390585434	0.33	0.248	1
Kank3	0.0430075774537349	0.166463641649582	0.635	0.521	1
Tm4sf1	0.0432796142295181	-0.347610397956817	0.931	0.852	1
Tinagl1	0.0433747197291407	0.145103239117968	0.655	0.561	1
Mgat2	0.0444183357179408	0.111018163214604	0.296	0.212	1
Dek	0.0445201174652437	0.158748983899907	0.261	0.191	1
Metap2	0.0445707572177199	0.122519130075842	0.369	0.275	1
Ccdc12	0.0446472658413819	0.156690471391093	0.384	0.286	1
Arf5	0.0446880496666278	0.137042296192203	0.586	0.463	1
Syf2	0.0447681673970211	-0.540813533249352	0.399	0.405	1
Rab10	0.0455696654227732	0.174893845851453	0.325	0.243	1
Reep3	0.0456481475861008	0.255729358207584	0.291	0.217	1
Slfn5	0.0456567354466119	0.175719677659834	0.281	0.208	1
Gnb1	0.0458570376327541	0.15400121437224	0.719	0.609	1
Gabarap	0.0460013600938314	0.119454420129558	0.601	0.492	1
Uqcrb	0.0460352329937448	-0.39781686731204	0.749	0.681	1
Rer1	0.0465122891768855	0.142121203355965	0.389	0.285	1
Fli1	0.0465240923791758	0.186942244405176	0.374	0.282	1
Tgfbr2	0.0465767035635351	0.187526734507199	0.256	0.186	1
Tmem109	0.0473599853624565	0.164548653901069	0.369	0.29	1
Arpc4	0.0476044616806863	0.209751973709616	0.414	0.319	1
Ptpra	0.048911600879331	0.230279691322174	0.3	0.226	1
G3bp2	0.0492188685685412	0.118656436488149	0.281	0.207	1
Btf3	0.0499975886940525	0.107571996195577	0.685	0.566	1
Raly	0.0501456286267528	0.206970402572556	0.419	0.33	1
Snx17	0.0513521479277226	0.12810962968166	0.271	0.197	1
Lman2	0.0517014433145988	0.11859097520175	0.315	0.235	1
Dnajc8	0.0523622504344892	0.167852900886825	0.443	0.33	1
Anapc5	0.052947266732437	0.114190709155259	0.369	0.276	1
Tmem59	0.0535057317801372	0.115070452338728	0.847	0.748	1
Cnpy2	0.054455682747003	0.240691379672955	0.276	0.207	1
Brk1	0.0545393591291708	0.15341902705729	0.384	0.293	1
Rps4x	0.0545836760347852	0.134184970898091	0.842	0.769	1
Epas1	0.0558180790289497	-0.516964431469242	0.448	0.454	1
2810428I15Rik	0.0561740537793922	0.400546081279995	0.256	0.198	1
Spcs1	0.0564541460370032	0.148446085333829	0.502	0.392	1
Eif5b	0.0566557639620941	0.219079882270441	0.261	0.196	1
Dazap2	0.0577467212127938	0.102546679031412	0.473	0.36	1
Rpl35	0.0577778920872424	0.130393520325765	0.857	0.769	1
2210013O21Rik	0.0580068356500299	0.156430870240575	0.291	0.216	1
Tpst2	0.0584750422462129	0.142868500025245	0.483	0.382	1
Ptma	0.0587295596306118	-0.17257461493668	0.936	0.91	1
Rps11	0.0593175443719658	0.115512462397733	0.867	0.772	1
Unc45b	0.059735911226113	0.203588172909217	0.286	0.211	1
mt-Co2	0.0597779921541873	0.105861770247429	0.926	0.831	1
Txnl1	0.0604481092030793	0.124223519935028	0.271	0.201	1
Dctn2	0.0605003657118019	0.220609235714234	0.261	0.196	1
Snrpe	0.0635298068599019	0.141072302496214	0.291	0.221	1
G3bp1	0.0637592918485155	0.157642772845412	0.394	0.313	1
Tbcb	0.0651266881161573	0.192383656090291	0.286	0.215	1
Pcbp1	0.0653198497866149	0.177946123609179	0.458	0.361	1
Arhgef15	0.0654727392954529	-0.602433517977953	0.276	0.312	1
Mapk3	0.0667240000504822	-0.542148180129876	0.389	0.395	1
Rapgef4	0.0667688495668004	-0.564819798328999	0.232	0.283	1
Mtch1	0.0677699810735989	0.149282146263252	0.463	0.37	1
Tmem258	0.0679863501706111	0.254750296583382	0.315	0.244	1
Cox7b	0.0683721190724847	-0.369107185890575	0.355	0.261	1
Hexa	0.0688357444731653	0.128733904034661	0.384	0.3	1
Top1	0.0689403363283802	0.23181119853978	0.296	0.225	1
9530082P21Rik	0.0693757588360124	0.123173923153421	0.251	0.185	1
Eif5a	0.0700570975758075	0.117189639299922	0.65	0.546	1
Rpl39	0.0712281776155011	0.111530899078248	0.754	0.642	1
Psap	0.0722813427167378	0.100995746624756	0.813	0.708	1
Matr3	0.0724370424514075	0.172595435933796	0.266	0.202	1
Sncg	0.0739949029353348	0.101846478163401	0.335	0.259	1
Dnajb6	0.075069484915123	-0.540794990060407	0.286	0.311	1
Pdia3	0.0756479971001111	0.173594092502417	0.665	0.575	1
Bcl2l1	0.0761390135502981	0.303968644007881	0.291	0.229	1
H2afz	0.0766331317864479	0.103345623785652	0.542	0.446	1
Slc9a3r2	0.0773172138265953	-0.232287226472556	0.768	0.759	1
Lrpap1	0.0777210222208759	0.205356896278826	0.34	0.267	1
0610012G03Rik	0.0777226084552053	0.225188862460867	0.276	0.209	1
Psmc1	0.0781551854047174	0.20884808357055	0.325	0.248	1
Bnip2	0.0792034446812312	0.102257111020301	0.384	0.292	1
Psmb3	0.0796252363387766	0.10905248740362	0.562	0.451	1
Srsf2	0.0798052416486739	-0.404449556145266	0.552	0.533	1
Atp6ap1	0.0804892810119974	0.118675368562524	0.429	0.34	1
Ywhah	0.0829184707045615	0.164253619932922	0.522	0.416	1
Tmem50a	0.0829269578144455	0.107324446007091	0.635	0.516	1
Lrrc8a	0.0831169474834681	-0.515723605132123	0.488	0.48	1
Rpl21	0.085531584347922	0.106578618818575	0.857	0.77	1
Arpc1b	0.0856781740652131	0.153009745934054	0.601	0.521	1
Tmbim1	0.0862046889720398	0.134332085486389	0.33	0.252	1
Rpl31	0.087747187365506	0.110380127398109	0.729	0.611	1
Pnisr	0.0886256884865678	0.182045148377826	0.335	0.26	1
Ap2s1	0.0894094999517427	0.148553525453366	0.281	0.213	1
Tmem234	0.0895889492098218	0.151706708241303	0.438	0.359	1
Nmi	0.0916127891133521	0.122118694268458	0.261	0.194	1
Ndufs7	0.0942628372201754	0.102746003118824	0.448	0.359	1
Gm9493	0.0959259881937418	0.117324381688516	0.266	0.203	1
Elavl1	0.0984316814547977	0.1237690981399	0.291	0.221	1
Klf2	0.0987417968344565	-0.29707223963361	0.867	0.819	1
Cmtm8	0.0997334669735347	-0.4899685660422	0.409	0.412	1
Ctnnb1	0.101876204240598	0.214004713384237	0.424	0.345	1
Pitpna	0.10233945659099	0.206795197846538	0.33	0.266	1
Rpl26	0.103386744571425	0.124622478506267	0.842	0.764	1
H3f3b	0.104998940210364	-0.176549372740695	0.901	0.851	1
Canx	0.105356413559709	0.153042138301139	0.414	0.327	1
Ghitm	0.109997240782965	0.16052638749006	0.35	0.287	1
Selk	0.111244942651579	0.174540854812799	0.724	0.634	1
Pttg1	0.113383579376261	-0.480708645190138	0.32	0.348	1
Klf13	0.113628906989241	-0.410071188757977	0.394	0.407	1
Esam	0.113693571056753	-0.194396395340176	0.778	0.752	1
Psma2	0.113849215227064	0.1219088439826	0.493	0.39	1
Mpc2	0.113855900376186	-0.339264368122429	0.251	0.189	1
Rtn3	0.116373949787832	0.109135249024471	0.345	0.268	1
H2-Q4	0.116477770042205	-0.490977330499508	0.355	0.372	1
Eif3c	0.118445631177353	0.102467240848774	0.276	0.216	1
Prr13	0.118970054929737	-0.102565614706064	0.256	0.19	1
Glud1	0.119147300982159	-0.119846607922986	0.271	0.2	1
Clic4	0.122304008235794	-0.443124109641063	0.394	0.414	1
Arpc5	0.122729772519235	0.112140662660524	0.552	0.427	1
Mndal	0.123013022473218	-0.362728524507467	0.409	0.433	1
Rab11b	0.124074232679971	0.144135945096987	0.365	0.291	1
Cdc42	0.130084006122816	0.109500173362659	0.734	0.617	1
Tmem256	0.132013286189778	0.13023748122205	0.394	0.318	1
Flt1	0.132410564656133	-0.23838146147686	0.768	0.729	1
Srsf11	0.135377641360854	0.25714287887907	0.3	0.248	1
Itpkb	0.138835901848443	-0.489294106626406	0.241	0.272	1
Arl6ip5	0.138894192763945	-0.284642582275412	0.389	0.405	1
Etfb	0.143132725483726	-0.211240373920959	0.31	0.245	1
Mpzl1	0.144264534491907	-0.420356158305426	0.35	0.363	1
Tubb4b	0.146153017183599	-0.10364891170678	0.355	0.271	1
Sh3bp5	0.146725049895073	0.125661446115061	0.463	0.369	1
Cnn2	0.147983485424186	0.107001582586681	0.276	0.216	1
Thrsp	0.148055148228773	-0.470182711101102	0.335	0.349	1
Actg1	0.155324160918935	0.119210970553294	0.837	0.775	1
Actr3	0.158138090632389	0.177472687925532	0.291	0.233	1
Polr2e	0.159567188231095	-0.616110375892699	0.286	0.303	1
Luc7l2	0.160650309071935	0.143263537073012	0.374	0.298	1
Srrm2	0.161122817002096	0.104427551200311	0.527	0.438	1
Calm1	0.162097770337238	-0.162664041988429	0.842	0.818	1
Nxf1	0.168823625692833	0.178203470661585	0.266	0.209	1
Rtp4	0.171619942765002	-0.293798210851974	0.325	0.354	1
Aldoa	0.171904035145379	-0.362958213525401	0.729	0.68	1
Saraf	0.17209618477876	0.101856730103683	0.483	0.402	1
Cct8	0.172219771724095	0.153046574320132	0.286	0.227	1
Tmed7	0.172425580205031	0.129622546924245	0.31	0.246	1
Bri3	0.173438755702905	0.102971949942558	0.458	0.375	1
Rac1	0.173610627970961	0.104134314087239	0.67	0.562	1
Acvrl1	0.179799828866794	0.112974669668438	0.291	0.233	1
Ndufs6	0.184115927942146	-0.100414509302889	0.394	0.303	1
Rpl4	0.186077031935778	0.101993161073675	0.783	0.695	1
Scp2	0.188141467318194	-0.155569409565757	0.424	0.343	1
Ednrb	0.190352563985514	0.123574156414741	0.527	0.453	1
Dbi	0.192948700302511	-0.48445975045871	0.443	0.36	1
Gemin7	0.200999254636843	0.122549210591821	0.276	0.22	1
Rps6	0.20361280158241	-0.124627930499538	0.882	0.873	1
Rpl23	0.207741293212873	0.102122440847402	0.793	0.705	1
Rsrp1	0.212372020774693	-0.195352746612132	0.783	0.728	1
Mdh1	0.214664607183001	-0.749270919852782	0.3	0.235	1
Rpl32	0.215780001867062	-0.11860755038345	0.862	0.848	1
Tnfaip1	0.217417059611231	-0.399842848351063	0.305	0.316	1
Atrx	0.219628913074273	0.206632790061991	0.296	0.247	1
Psmb8	0.221826905526024	-0.301862434505885	0.626	0.561	1
Podxl	0.223143394830393	-0.237810766429974	0.507	0.507	1
Ndufab1	0.224790707673006	-0.250377610883701	0.345	0.265	1
Gltscr2	0.226405479725309	0.110148256305342	0.488	0.408	1
Cox8a	0.231760778219222	-0.125762788823442	0.7	0.597	1
Cracr2b	0.231947527690567	-0.463843391127175	0.246	0.263	1
Klf4	0.233570640061483	-0.829580898135135	0.266	0.268	1
Ech1	0.237608575295008	-0.531399578011635	0.365	0.357	1
Tmed5	0.239082575306987	0.148937671593964	0.3	0.254	1
Tap2	0.241558608807445	-0.38297005774989	0.365	0.369	1
Gbp7	0.241622667166861	-0.122184214191904	0.286	0.229	1
Sptbn1	0.243360141461826	-0.301496240144606	0.512	0.498	1
Hypk	0.243807346294122	-0.101242981862367	0.261	0.208	1
Slc25a3	0.245771032731222	-0.115217285473614	0.493	0.398	1
Cd34	0.250371957893145	-0.202164880795629	0.744	0.707	1
H2-Ab1	0.252091682007661	0.150091080918487	0.281	0.236	1
Ldha	0.254066648920975	-0.285319873517705	0.67	0.636	1
Tie1	0.258160914592052	-0.261933220287269	0.517	0.522	1
Sepp1	0.260022775709046	0.616569811185831	0.631	0.565	1
Polr2m	0.261404163621228	-0.524384776224357	0.241	0.255	1
Atp5o	0.262475685376181	-0.162397629516842	0.448	0.369	1
Ostf1	0.267046370995386	-0.336034102546682	0.527	0.502	1
Cbx1	0.270680062737944	-0.15354672269073	0.261	0.207	1
Taldo1	0.272692136828939	-0.327041394775665	0.345	0.354	1
Mpc1	0.277685842620497	-0.376825509143078	0.3	0.243	1
Myct1	0.27944987550262	-0.44336901643178	0.355	0.344	1
Asap1	0.289865359641281	-0.111062865459168	0.296	0.24	1
Cope	0.294002519773828	-0.158341789332983	0.478	0.37	1
Smpdl3a	0.294979964249518	-0.368712114281403	0.458	0.436	1
Rps8	0.298832047147802	-0.132310276370336	0.867	0.828	1
Eif2s2	0.299425447159608	-0.36986576135936	0.355	0.359	1
St13	0.313228416486211	-0.102575865380384	0.399	0.317	1
Rpl7	0.329152196248285	-0.159064696019421	0.719	0.681	1
Tspan14	0.332500605879259	-0.129179544822925	0.271	0.22	1
Hsp90aa1	0.333293254440518	-0.441237850458449	0.315	0.324	1
Hnrnpf	0.333570850244924	-0.182174319751362	0.65	0.607	1
Rasip1	0.336445825313016	0.105695159859073	0.537	0.469	1
Krit1	0.339444300946612	-0.180785929510667	0.251	0.202	1
Hpcal1	0.347243505821371	-0.426405810593802	0.32	0.32	1
Arpc1a	0.352641629087276	-0.167566911538878	0.296	0.242	1
Hprt	0.353778640261567	-0.388652375473335	0.266	0.272	1
Paip2	0.353827699086229	-0.365214618777919	0.379	0.362	1
Atp5j	0.355098978935688	-0.165668439606577	0.714	0.619	1
Phf11d	0.357295178692806	-0.209329077802778	0.335	0.269	1
Tm9sf3	0.357521002861084	0.138000747291524	0.345	0.298	1
S100a6	0.360602681776456	-0.385055823501484	0.453	0.437	1
Elovl1	0.366372079602168	-0.10338894389322	0.286	0.236	1
Cox7c	0.366949705817735	-0.11416762895653	0.675	0.607	1
Smagp	0.368398614664405	-0.457823006039334	0.3	0.294	1
Ccrl2	0.37237491260659	-0.367968526741485	0.335	0.334	1
Arhgef3	0.377306866153733	-0.123250976522187	0.251	0.207	1
Uqcr11	0.382579222522545	-0.120748201683066	0.606	0.513	1
Prmt1	0.38542213005334	-0.151031098255476	0.291	0.234	1
Kctd10	0.386134656868685	0.14042084723921	0.276	0.233	1
Ndel1	0.386498103864059	-0.379973458561428	0.296	0.298	1
Btg1	0.387355318022091	-0.236031616404955	0.69	0.608	1
Pdcl3	0.388293170800032	-0.229672103734313	0.276	0.225	1
BC031181	0.393035405691267	-0.127845950277079	0.325	0.266	1
Fau	0.394327822897471	-0.112415902479685	0.857	0.811	1
Prdx5	0.396918433037385	-0.753024500776882	0.32	0.27	1
Sf3b1	0.402589798531213	-0.129716346787819	0.369	0.304	1
Sdha	0.406800224491193	-0.235654151671789	0.389	0.317	1
Tma7	0.413893261065122	-0.122506322971557	0.404	0.335	1
Atp5a1	0.420270433935656	-0.160165351226157	0.581	0.494	1
Fxyd5	0.423229611124806	-0.431496328220124	0.291	0.291	1
Dusp6	0.42729849893394	-0.124810667804102	0.256	0.218	1
Rarg	0.428828004419036	-0.221949165283746	0.271	0.221	1
Fkbp3	0.431190766639076	-0.178891730982712	0.291	0.242	1
Mat2b	0.432654453088045	-0.2965521682683	0.256	0.268	1
Napa	0.43682880456655	-0.175266717293975	0.261	0.217	1
Hsbp1	0.441165540891825	-0.162115891045525	0.438	0.359	1
Pls3	0.442480372347215	-0.286756461861404	0.32	0.323	1
Ndufb10	0.445946656534373	-0.165260286799307	0.419	0.351	1
Fam43a	0.447788864621377	-0.348261761239395	0.384	0.363	1
Hspa9	0.45558330299379	-0.161980066187385	0.291	0.246	1
Ralbp1	0.459167664981591	-0.466968362096886	0.251	0.256	1
Atp5b	0.459935799635723	-0.320929995602656	0.724	0.703	1
Tmem165	0.463032292258613	-0.14773832325715	0.3	0.247	1
Cycs	0.465899758240059	-0.734660221841501	0.355	0.341	1
Gm10076	0.468155316510333	-0.248325459098343	0.453	0.427	1
Gimap1	0.47388500589069	-0.286717711358154	0.493	0.459	1
Lgals3bp	0.476176045183265	-0.364856643521865	0.261	0.26	1
Vgll4	0.478564544447867	-0.375408818515687	0.276	0.274	1
Fkbp8	0.478992981091971	-0.147673093618297	0.3	0.25	1
Fam96b	0.481322146117783	-0.27011972599825	0.251	0.207	1
Ctbp1	0.48654686123191	-0.168871619816803	0.404	0.331	1
Vdac3	0.487319627733564	-0.373813909171428	0.404	0.375	1
Cyp20a1	0.487604810877107	0.109558678207611	0.399	0.346	1
Ypel3	0.492372415053421	-0.383155794527553	0.33	0.322	1
Eif3g	0.495165322737002	-0.247704854849821	0.33	0.326	1
Ndufs5	0.497541448136939	-0.133845071393498	0.438	0.376	1
Ifi35	0.500619774513791	-0.387781486600987	0.325	0.311	1
Rpl38	0.501113716207049	-0.12387520308113	0.768	0.741	1
Cox5a	0.501377113561009	-0.166130377595026	0.438	0.393	1
Rsrc2	0.501915139424988	-0.327846751989896	0.281	0.277	1
Adipor1	0.506583869093537	-0.209428218296175	0.429	0.348	1
Ybx1	0.506790642630611	-0.189556239206332	0.7	0.668	1
Naca	0.510718454639406	-0.152714465684867	0.621	0.587	1
BC028528	0.520896009063552	-0.12731136962692	0.266	0.229	1
Asah1	0.527018707063438	-0.172734707902874	0.409	0.333	1
Tax1bp1	0.531093818222149	-0.150398109270281	0.345	0.288	1
Ehd2	0.532231279264219	-0.214803532785181	0.261	0.22	1
Atp5c1	0.534409403743275	-0.40604442982836	0.409	0.378	1
Sft2d1	0.555568217993197	-0.320377324855861	0.35	0.338	1
Ndufb8	0.556582119474681	-0.170960464813569	0.424	0.358	1
Naa38	0.558914322738372	-0.14659049584567	0.266	0.228	1
Mrps14	0.560722345292979	-0.175743263068354	0.31	0.266	1
Ywhaq	0.566743938259679	-0.163528999557035	0.616	0.574	1
Vdac2	0.566772935095341	-0.149807283483361	0.394	0.344	1
Eif3k	0.568868142797786	-0.215110130727058	0.443	0.363	1
Srsf5	0.573490590636109	-0.132076335263673	0.443	0.377	1
Ndufa7	0.578106424835552	-0.235211359304528	0.522	0.478	1
Sat1	0.58038726487031	-0.390718841194404	0.429	0.413	1
Igfbp7	0.585724814015883	-1.06117781363989	0.261	0.256	1
Mat2a	0.587957529325239	-0.169081500386925	0.429	0.411	1
Dnaja1	0.593632261442814	-0.168488430953642	0.655	0.607	1
Yipf4	0.597502812022891	-0.127165306943791	0.399	0.338	1
Grcc10	0.604485463876151	-0.292321758108743	0.261	0.262	1
Slc38a2	0.605232139860785	-0.431794141376875	0.256	0.251	1
Ppp2r1a	0.606198235859673	-0.184419576081527	0.266	0.228	1
Stub1	0.610011245812341	-0.295259989942337	0.251	0.251	1
Mrpl33	0.613154603530796	-0.232813699530801	0.345	0.329	1
Rap1a	0.613237849468904	-0.331585494186193	0.32	0.307	1
Spop	0.613464064800157	-0.187900672775806	0.251	0.215	1
Sh3glb1	0.614946636401113	-0.123167932384371	0.473	0.401	1
Coa3	0.616789939633933	-0.331579008064924	0.281	0.272	1
Psenen	0.627734112348911	-0.130388754188298	0.414	0.354	1
Atp5j2	0.629027227273927	-0.110308853015723	0.64	0.546	1
Kif5b	0.631852322788663	-0.249322610951164	0.345	0.336	1
Mdh2	0.634863451115688	-0.140319941392412	0.473	0.402	1
Tra2b	0.636715256725183	-0.185539435819591	0.458	0.379	1
Rps3a1	0.639691315968835	-0.109862895209157	0.734	0.675	1
Uqcrc1	0.640678352605031	-0.39528151734989	0.399	0.365	1
Tgoln1	0.642293924524896	-0.237171252353647	0.3	0.259	1
Sod1	0.643804956881444	-0.15820386487889	0.286	0.251	1
Ctsz	0.646196667551904	-0.24673031846081	0.315	0.301	1
Gsk3b	0.659140597888944	-0.362038928183014	0.355	0.33	1
Ccnl2	0.663901573722127	-0.267837397092282	0.281	0.267	1
Ube2b	0.669360182227074	-0.124305690047951	0.36	0.31	1
Ube2d2a	0.671260403469232	-0.148074165885082	0.379	0.322	1
Psmb7	0.675263704228236	-0.135513401749316	0.256	0.227	1
Pnrc1	0.675578101050115	-0.154181593179375	0.404	0.348	1
Ssu72	0.679076728864468	-0.159018097768907	0.276	0.24	1
Sfpq	0.683785660782121	-0.276837302867668	0.315	0.3	1
Sgk1	0.690620144887342	-0.127763450359481	0.793	0.68	1
H1f0	0.691605614870688	-0.101651517901522	0.542	0.457	1
Gm9843	0.699722136675309	-0.169092349209007	0.345	0.298	1
Ndrg1	0.701581622203559	-0.735235264660884	0.251	0.235	1
Id2	0.708017711801124	-0.371941147580684	0.384	0.357	1
Rab6a	0.711720263043941	-0.191154721785373	0.31	0.278	1
Eif4a1	0.713855792246768	-0.154393326420333	0.635	0.576	1
Ebf1	0.715291255405399	-0.135759112980377	0.517	0.456	1
Ssr4	0.715324512208206	-0.138094046692178	0.305	0.264	1
Rnf7	0.715386352392652	-0.323922392841015	0.369	0.334	1
Aes	0.721265554629025	-0.341905475219051	0.266	0.254	1
Tprgl	0.723266158621997	-0.188084825504759	0.537	0.498	1
Mrps24	0.724501665498976	-0.264748094843122	0.271	0.263	1
Tmem176a	0.727163297952856	-0.154905352894215	0.443	0.423	1
Tshz2	0.733312129351229	-0.24712605556594	0.335	0.286	1
Tecr	0.736908963609266	-0.146503530043135	0.251	0.23	1
Cox6b1	0.738665089349888	-0.192246534179194	0.719	0.647	1
Uqcrq	0.742552446992512	-0.385953703262843	0.424	0.39	1
S100a16	0.743749981003963	-0.146393877855888	0.695	0.632	1
Emg1	0.744893800846051	-0.241174559463214	0.281	0.246	1
Bax	0.745863410667474	-0.136441122047117	0.36	0.32	1
Apoe	0.746307563495926	-0.289554341957551	0.724	0.596	1
Bst2	0.746581093914529	-0.163398294601006	0.808	0.718	1
Ndufs3	0.747369342725333	-0.312229248110834	0.281	0.243	1
Rps24	0.752188979223225	-0.115159196407971	0.739	0.679	1
Hnrnpu	0.754513298879751	-0.168503502283023	0.379	0.333	1
Rps26	0.756427243387263	-0.172339464063096	0.635	0.561	1
Cct7	0.757691820467419	-0.261863859689222	0.34	0.311	1
Rab14	0.758330020854536	-0.140487273069654	0.458	0.401	1
Mtdh	0.75905491219312	-0.258721764179185	0.325	0.308	1
Ndufb7	0.759876582593454	-0.312779457425602	0.419	0.383	1
Sbds	0.760769231534059	-0.204946215002354	0.335	0.292	1
Cox7a2l	0.762486859351407	-0.177055925373442	0.453	0.392	1
Tbrg1	0.763824089934259	-0.249918993115087	0.261	0.245	1
Ftl1	0.77071505290787	-0.166186796126016	0.961	0.928	1
B230219D22Rik	0.77177678479199	-0.205192478615446	0.271	0.266	1
Cd93	0.772139059017937	-0.112932388666014	0.32	0.319	1
Gapdh	0.772249705892904	-0.281408621989775	0.542	0.484	1
Ppp1ca	0.77373798876232	-0.176602583771084	0.631	0.542	1
Slc3a2	0.775168808841406	-0.194486362902658	0.429	0.398	1
Rps12	0.775304117412402	-0.181693441639577	0.453	0.415	1
Ndufa6	0.776263872223614	-0.3158678645182	0.473	0.43	1
Gdi2	0.780531650194674	-0.205373776393507	0.429	0.394	1
Timm10b	0.783904236799818	-0.354342648408311	0.276	0.255	1
Ifngr1	0.787558100205335	-0.263570751907106	0.374	0.342	1
Dlc1	0.789585649731068	-0.278889387777391	0.345	0.317	1
Pomp	0.79008577771167	-0.181368308104077	0.542	0.496	1
Nfkbia	0.790909201874577	-0.182676191840625	0.567	0.502	1
Gpi1	0.793027758169149	-0.307716597895045	0.35	0.32	1
Pgrmc1	0.796742198910753	-0.16310918388902	0.365	0.326	1
Gimap5	0.79708292197269	-0.130929407771771	0.498	0.431	1
Sipa1	0.798839498086765	-0.352410400695744	0.291	0.269	1
Atp6v1f	0.807103085744348	-0.189010473873687	0.429	0.384	1
Alkbh5	0.809057692869852	-0.231003794063883	0.296	0.262	1
Hnrnpm	0.809813772319858	-0.153647895243777	0.33	0.3	1
Tmem88	0.810922789778391	-0.121659820786074	0.443	0.423	1
Pcbp2	0.813992298937325	-0.179783998552718	0.468	0.405	1
Gm11808	0.817911532887071	-0.161719072135693	0.335	0.299	1
Ddah2	0.820710623814155	-0.169689224116552	0.271	0.247	1
Anp32a	0.823907716089507	-0.249465644149615	0.448	0.42	1
Acer2	0.824632546742128	-0.204700645275406	0.276	0.268	1
Sfr1	0.827399847566968	-0.23083603081881	0.266	0.25	1
Txn1	0.838508923825579	-0.121607078829997	0.69	0.597	1
Capza2	0.842471220663397	-0.171223814179533	0.512	0.434	1
Uqcrfs1	0.846132736017292	-0.666974123726578	0.276	0.249	1
Zfand6	0.850675929930687	-0.260560816326938	0.251	0.232	1
Inpp5k	0.852796058662623	-0.324943898820159	0.266	0.237	1
Atp5f1	0.860934457638736	-0.375130396275142	0.399	0.353	1
Tspan12	0.862520964134563	-0.105256547825308	0.581	0.527	1
Cdh5	0.863524343431296	-0.127131587149555	0.557	0.504	1
Iigp1	0.866761660937832	-0.344215562855639	0.291	0.272	1
Rhob	0.872145452554673	-0.1308720442831	0.631	0.569	1
Rrp1	0.874841098276623	-0.24141126477189	0.261	0.246	1
Chmp5	0.87499915972033	-0.221776689132533	0.369	0.335	1
Rpl6l	0.876697209681651	-0.343174446995561	0.291	0.267	1
Psmb9	0.877705678154521	-0.300398517668617	0.365	0.331	1
Cxx1a	0.880526220560913	-0.390200385395325	0.281	0.243	1
Luzp1	0.88608730682258	-0.248707487926174	0.251	0.233	1
Arhgap29	0.892494459835098	-0.15549822478984	0.335	0.3	1
Arglu1	0.893002934682304	-0.165686618767821	0.399	0.343	1
Smco4	0.894218061921556	-0.177622854797292	0.374	0.348	1
Eno1	0.897735386070829	-0.40940455712248	0.433	0.369	1
Xaf1	0.905614440548409	-0.221708617488651	0.345	0.313	1
Atp5g1	0.907350035578111	-0.40049018377229	0.429	0.379	1
4931406P16Rik	0.90845143577419	-0.204730606860533	0.251	0.233	1
Cox7a2	0.908954520265074	-0.129321915852419	0.754	0.653	1
Higd2a	0.911549044640584	-0.330277011916116	0.305	0.28	1
Tmem204	0.911590760213474	-0.182090838252845	0.483	0.437	1
Apbb2	0.912760092589325	-0.250073814656045	0.379	0.337	1
Cox6a1	0.914289761660602	-0.101241637006697	0.759	0.687	1
Psma1	0.922112971711551	-0.227599357801961	0.394	0.366	1
Srsf7	0.929692712774672	-0.113747803222285	0.315	0.295	1
Rbx1	0.930663143690092	-0.165791725901281	0.562	0.471	1
Srsf3	0.930812305957719	-0.1776628558002	0.429	0.382	1
Cox5b	0.931131900315659	-0.195090425921025	0.571	0.53	1
Psma3	0.939883373369522	-0.174539787545278	0.478	0.445	1
H2-Q7	0.941932040384531	-0.310780750534665	0.291	0.268	1
Wasf2	0.943478953703036	-0.17226189582797	0.335	0.32	1
D8Ertd738e	0.944027191181407	-0.12666167769184	0.547	0.481	1
Itm2c	0.952710557566451	-0.208741404615587	0.345	0.311	1
Sf3b2	0.952845565596991	-0.248186378307383	0.335	0.298	1
Hnrnpa3	0.959522231795559	-0.159873077599694	0.419	0.378	1
Sox18	0.961965538561662	-0.105635001941329	0.433	0.402	1
Ranbp1	0.967358448596722	-0.146953277934579	0.399	0.361	1
Dpysl2	0.967496187940137	-0.181466155022413	0.355	0.32	1
Slc25a5	0.967881617261763	-0.347955986809253	0.626	0.569	1
Ilk	0.972044381801556	-0.257315032010798	0.276	0.252	1
Meox1	0.97249572413337	-0.156627047536769	0.345	0.316	1
Anxa5	0.973844276429194	-0.123444904926922	0.65	0.578	1
Uqcc2	0.974039302549521	-0.292830943530323	0.36	0.328	1
Mgat1	0.984225136690385	-0.239487272775849	0.33	0.3	1
Tapbp	0.984905456403972	-0.197339400103523	0.571	0.511	1
Dctn3	0.987753031655329	-0.207995417766559	0.31	0.288	1
Snrk	0.988263190562145	-0.251101237091378	0.448	0.394	1
Dynlrb1	0.99155801278001	-0.102753271060913	0.448	0.405	1
Nisch	0.99283883498065	-0.239553365544443	0.35	0.313	1
Ewsr1	0.99521927208986	-0.179823404569179	0.31	0.288	1
Higd1a	0.995720932308302	-0.310955058519977	0.256	0.234	1

## Sheet: Ifit+EC_cluster7.markers
	p_val	avg_log2FC	pct.1	pct.2	p_val_adj
Ifit3b	1.49117395322913e-88	3.17257456782582	0.757	0.156	2.09107323461321e-84
Ifit3	7.57621909988331e-75	2.82333697169645	0.791	0.205	1.06241320437664e-70
Ifit1	1.95679969932031e-72	2.6820117568219	0.764	0.183	2.74402021835687e-68
Isg15	1.08319643407303e-67	2.48470713822367	0.865	0.287	1.51896635950062e-63
Ifit2	6.80492203580297e-61	3.2617678705975	0.514	0.092	9.5425421708065e-57
Iigp1	4.7931203044219e-41	2.10453772995454	0.709	0.249	6.72139260289082e-37
Usp18	6.53178116088449e-38	2.39087073045592	0.547	0.165	9.15951672190832e-34
Ifitm3	1.35700062646926e-32	0.864225833439336	1	0.928	1.90292197849784e-28
Ifi47	2.91414607996228e-29	2.22440160816785	0.534	0.194	4.0865070479311e-25
Mnda	1.03504324728755e-27	2.9833144777651	0.25	0.044	1.45144114567134e-23
Oasl2	1.27784915472015e-24	1.826421415346	0.541	0.215	1.79192786966407e-20
Oas1a	2.69335632495927e-24	2.41119489969277	0.284	0.063	3.77689357449038e-20
Slfn2	6.36556842075681e-24	1.71509197674836	0.601	0.263	8.92643659642727e-20
Ly6a	1.06103074529555e-23	0.721633475220929	0.993	0.917	1.48788341412795e-19
Irgm1	1.37061827382705e-23	2.01290324841346	0.507	0.203	1.92201800538768e-19
Zbp1	9.47597853698446e-23	2.56188200802358	0.284	0.067	1.32881647024133e-18
Gbp7	3.39630233547529e-22	1.87979944313858	0.52	0.217	4.762634765037e-18
Gm4951	9.62324808507996e-21	1.88978271348631	0.392	0.131	1.34946807897076e-16
Ifi203	3.36333232141355e-20	1.42143513307002	0.669	0.363	4.71640091431823e-16
Cmpk2	1.30426746986057e-18	1.65766141610921	0.581	0.284	1.82897427298548e-14
Phf11b	1.30856876305711e-18	2.39371115188714	0.257	0.066	1.83500597643498e-14
Rtp4	8.8934293879137e-18	1.34760556474226	0.622	0.337	1.24712560306714e-13
Xaf1	9.62964538993113e-18	1.39042273483227	0.581	0.301	1.35036517303004e-13
Irf7	2.17649953792079e-17	1.31174941398369	0.628	0.338	3.05210530202632e-13
Psmb8	2.04760997846286e-16	1.00021813765817	0.791	0.553	2.87136347279846e-12
Ifi44	2.08890852083013e-15	1.18680759991971	0.655	0.39	2.92927641876009e-11
Gbp3	2.67596104394933e-15	1.78389001339877	0.331	0.119	3.75250017193014e-11
Igtp	2.68501307081456e-15	2.08589261791968	0.311	0.109	3.76519382920326e-11
Gbp2	5.37693393415498e-15	1.50667770318828	0.493	0.25	7.54007445586553e-11
Bst2	1.02252020375651e-14	0.891965539460147	0.905	0.714	1.43388008172775e-10
Lgals9	1.2236726005946e-13	1.3031029075441	0.554	0.316	1.71595608781381e-09
Ly6e	5.68902306960711e-13	0.502964444734928	0.993	0.933	7.97771705051005e-09
Mndal	1.22330275974088e-12	1.08488966260088	0.655	0.419	1.71543745998464e-08
Ifi204	8.74384382468972e-12	2.26247642133056	0.25	0.087	1.22614921953624e-07
B2m	2.11717629911824e-11	0.346212212566025	1	0.955	2.96891632425351e-07
Trim12a	6.10372515913277e-11	1.67262725882714	0.318	0.137	8.55925379065188e-07
Phf11d	1.71585624500617e-10	1.37375199341741	0.459	0.263	2.40614521237215e-06
Herc6	2.3029686096249e-10	1.49332116989029	0.277	0.107	3.229452881277e-06
Ifi35	4.25426892449845e-10	1.12762746651076	0.5	0.302	5.96576131282417e-06
Stat1	4.56878225796253e-10	1.37587263953122	0.324	0.148	6.40680336034085e-06
Igfbp5	5.45410634478961e-10	0.569792421453205	0.885	0.684	7.64829332729847e-06
Parp12	1.77022045650548e-09	1.49212508527754	0.331	0.159	2.48238014615764e-05
Sp100	2.12885988742898e-09	1.02197121096021	0.554	0.36	2.98530022014166e-05
Parp14	2.95583827718997e-09	1.46345425799459	0.304	0.141	4.14497201610349e-05
Igfbp3	2.21854279332121e-08	0.713837842987028	0.824	0.65	0.000311106255907434
Ube2l6	2.82917598357915e-08	1.3593079286067	0.358	0.192	0.000396735348177304
Nmi	4.52099935012418e-08	1.31342375146027	0.351	0.19	0.000633979738867914
Rsad2	6.12782574653212e-08	0.728537505929962	0.865	0.747	0.000859305004436199
Samd9l	6.85977713011215e-08	1.29765609798021	0.318	0.159	0.000961946546955626
AW112010	5.94100173028741e-07	0.912749393218373	0.649	0.471	0.00833106672638204
Psme2	7.5657674745646e-07	0.714737925826546	0.628	0.465	0.0106094757295819
Fos	1.26183816165794e-06	-2.86502730672425	0.155	0.323	0.0176947565409293
Lgals3bp	1.49214597545677e-06	0.934727675315708	0.412	0.251	0.0209243630138302
Trim30a	2.18544901612644e-06	1.35189048111494	0.264	0.134	0.0306465515531411
Npr3	2.38594148350523e-06	0.816870188840374	0.338	0.181	0.0334580574231938
Shisa5	3.31506710418324e-06	0.633008706221641	0.696	0.581	0.0464871860019615
Igfbp7	3.70533973247629e-06	-1.98219665638985	0.095	0.265	0.0519599790685151
Junb	5.09916741639787e-06	-2.12133342775736	0.25	0.411	0.0715056246801474
Itm2b	6.54014618483126e-06	0.268778099387584	0.993	0.965	0.0917124699498888
Irf9	1.21124544709272e-05	1.10758803195566	0.284	0.158	0.169852949045813
H2-T22	1.6938410617664e-05	0.837233751472124	0.426	0.301	0.237527332091503
Ccnd2	1.85524132957096e-05	0.720234554379117	0.527	0.381	0.260160491645735
Pbx1	2.78618503189526e-05	0.399596518559019	0.872	0.747	0.390706727022673
Jun	2.79020970371429e-05	-1.14111510301925	0.446	0.6	0.391271106751856
Dusp1	4.89555928740388e-05	-1.0378552215818	0.446	0.591	0.686504278872646
Ly6c1	5.24924390847018e-05	0.262158212733572	0.986	0.929	0.736101473284774
Actb	7.90318661650141e-05	-0.491657832543581	0.851	0.902	1
Jund	0.000121436211218035	-0.953597577183284	0.405	0.549	1
Ccrl2	0.000146151768411353	0.678243328136671	0.466	0.327	1
Samhd1	0.00015385907732188	0.897892455113661	0.264	0.153	1
Sepw1	0.000156262376728137	0.464424821578212	0.73	0.678	1
Plpp3	0.000176620708865101	0.344482307317328	0.872	0.79	1
Ggh	0.000209541950516251	0.853758637335627	0.324	0.216	1
Tor1aip1	0.000303986319874683	0.753061111671118	0.304	0.193	1
Il10rb	0.00034259585592439	0.334992669237661	0.743	0.62	1
Efnb1	0.000377487328545949	0.77913124369133	0.284	0.176	1
Slc38a2	0.000709245492274895	-1.13542712333263	0.135	0.257	1
Psme1	0.000740715063736508	0.720501303469212	0.514	0.424	1
mt-Cytb	0.000813303845182181	-0.632184692115179	0.716	0.802	1
Zc3hav1	0.000875042416080575	0.6527995289003	0.27	0.168	1
Psmb10	0.000999419548133979	0.525740525587149	0.534	0.441	1
Plvap	0.00119636562696007	0.20198637563087	1	0.911	1
Esm1	0.00123960776049619	0.266498405661592	0.709	0.579	1
Tubb5	0.00147081691690075	-0.642798162878432	0.338	0.477	1
Psmb9	0.00150933936132851	0.716753531394586	0.432	0.328	1
Ftl1	0.00169285840361882	-0.368227770059178	0.892	0.933	1
Cox6b1	0.00169981466343774	-0.607165021831097	0.568	0.657	1
Hsp90aa1	0.00173500529147451	-0.916487324259769	0.203	0.33	1
Tap2	0.00196836214533316	0.562103669516392	0.459	0.364	1
Edf1	0.00216464230801316	-0.521126520933596	0.345	0.508	1
H2-K1	0.00219356411309788	0.244826087363732	0.885	0.837	1
Btg1	0.00235723416572288	-0.590378153484457	0.507	0.62	1
1810011O10Rik	0.00276241946957216	0.316547405386602	0.696	0.616	1
Aldoa	0.00294459772043007	-0.526970402385199	0.615	0.687	1
Pnisr	0.00327191396557553	-0.746572679261016	0.149	0.272	1
Pttg1	0.00343263956508059	0.461698134138901	0.432	0.341	1
Ramp3	0.00346533304740722	0.290387947815959	0.689	0.575	1
9530082P21Rik	0.00355127896068812	0.80949973843842	0.27	0.185	1
Idnk	0.00357865273673192	0.673065693864436	0.25	0.166	1
Plpp1	0.00369019813900105	0.212710548664018	0.98	0.906	1
H2-T23	0.00378185892884279	0.519490415601037	0.541	0.472	1
Eva1b	0.00381508851072313	0.412376860100023	0.588	0.485	1
Mif	0.00384486609491072	-0.974762386513598	0.209	0.329	1
Txndc17	0.00404173680080613	-0.719874414356985	0.169	0.284	1
Psmb2	0.00413776822694417	0.447653562269294	0.514	0.433	1
Nenf	0.00430950759374408	-0.757131486337349	0.142	0.252	1
Fth1	0.00431203191424542	-0.532475151215443	0.858	0.866	1
Rgcc	0.00454873085838052	0.222567057145743	0.838	0.704	1
Laptm4a	0.0048454306840569	0.195676825180016	0.939	0.899	1
Vamp5	0.00511423551337485	0.33324477674055	0.682	0.599	1
Gpihbp1	0.00544683964271513	0.239577592319777	0.655	0.514	1
Lims2	0.00569827318712534	0.322542751224084	0.588	0.512	1
Rps20	0.00623771379843083	-0.456410455513675	0.446	0.559	1
Ndufa5	0.00628638234844743	-0.756727804304046	0.25	0.37	1
Chmp5	0.0065423612353413	-0.623167126718216	0.223	0.344	1
Eif3l	0.00657181955999349	0.556863271255525	0.25	0.167	1
Atpif1	0.0068020408899478	-0.744384321419779	0.291	0.396	1
Hpcal1	0.00717135356422941	0.601505575248111	0.399	0.316	1
Eno1	0.00772504237065273	-0.741021501898358	0.264	0.38	1
Btg2	0.00791963342467525	-1.04322963862949	0.25	0.347	1
Exoc3l2	0.00793473558663944	0.257838947521429	0.52	0.423	1
Snrk	0.00793967672230487	0.38396237772143	0.48	0.394	1
Nrp1	0.00805386981210422	0.282220015572198	0.818	0.734	1
Gimap1	0.00813667461549166	0.481723041680845	0.527	0.457	1
Sh3glb1	0.00829947084022988	0.297137882825618	0.5	0.401	1
Slc43a3	0.00848670256258306	0.346057869735416	0.574	0.478	1
mt-Nd4	0.00860565327079986	-0.591750236656116	0.52	0.615	1
H2-D1	0.00905369690605495	0.1572897048116	1	0.952	1
Rhoc	0.00925885342669745	0.49362092245225	0.5	0.418	1
Tbxa2r	0.00943758060241608	0.529288531542216	0.351	0.264	1
Hspa1a	0.00952713568320674	-0.91988388530481	0.25	0.348	1
Nop10	0.00957041579877191	-0.428684302466093	0.27	0.393	1
Iscu	0.00972309966036156	-0.756169082572289	0.209	0.316	1
Ier2	0.0097947667429947	-1.22774921770084	0.297	0.373	1
Cd300lg	0.00981025947265111	0.248484352520126	0.709	0.631	1
Rarg	0.0110497697663968	0.704242125357353	0.291	0.221	1
Ssna1	0.0114354774432251	0.652990488990647	0.257	0.183	1
Cd93	0.0114541012546426	-0.544753576558047	0.216	0.325	1
Pitpna	0.0120543807734818	-0.472398479304238	0.169	0.276	1
Dusp3	0.0126556948015945	-0.413957025841599	0.439	0.556	1
Prdx2	0.0131088410956308	-0.455002419122048	0.216	0.33	1
Taldo1	0.0139002497554557	-0.34204790785544	0.236	0.36	1
Eif3e	0.0144844993885044	0.42105033178311	0.378	0.301	1
Oaz2	0.0147835607684656	0.387148473345021	0.581	0.523	1
Hspa5	0.0149127266350847	-0.449216724517558	0.466	0.553	1
Lmcd1	0.0157066166308665	0.419415846017977	0.365	0.281	1
Gimap6	0.0166334250317044	0.203785613395951	0.831	0.767	1
Ndufa4	0.0167009810484002	-0.418904895181528	0.622	0.721	1
mt-Nd2	0.0168006476029919	-0.486845294546616	0.345	0.442	1
Gng11	0.0171939150095123	0.216591492661201	0.838	0.764	1
Plac8	0.0172922775652421	0.651082865268317	0.331	0.266	1
Tram1	0.0174807975711188	-0.493923882479258	0.169	0.266	1
H2-Q4	0.0176368857702153	0.53369886336304	0.432	0.367	1
Hnrnpa3	0.0179735720932527	-0.407184641653322	0.27	0.387	1
Cd47	0.017982235085646	0.271187915504354	0.703	0.65	1
Timp3	0.0182168713613815	0.191897560426229	0.757	0.674	1
Hsbp1	0.0188151969479214	0.34287963932561	0.426	0.361	1
Ndufb4	0.018861937076916	-0.559555348476014	0.311	0.418	1
Mapre1	0.0193377399064143	0.540507997831662	0.345	0.28	1
Slfn5	0.0201383854212958	0.706033378703044	0.277	0.209	1
Sptbn1	0.0202617294797515	0.417932130644054	0.561	0.495	1
Arl1	0.0203992647463669	-0.590691228839774	0.196	0.287	1
Ubc	0.0208851147050433	-0.442718559347566	0.818	0.801	1
Kif5b	0.0210019867154612	-0.341826905159496	0.23	0.343	1
Inpp5k	0.0212718371785785	0.490121498581942	0.304	0.235	1
Srsf2	0.0213227029648434	-0.397502985074838	0.446	0.539	1
Kdr	0.0214866155530467	0.163340597507836	0.764	0.682	1
Ndufa8	0.0220392423267464	-0.489748290156026	0.284	0.39	1
Robo4	0.0222575952195871	0.418958036661825	0.345	0.276	1
Ube2s	0.0223921359718618	-0.614251782106937	0.216	0.315	1
Id2	0.0226521842333572	-0.594449566149812	0.264	0.364	1
Tmed2	0.0228198958812325	-0.336554799397037	0.392	0.51	1
Id3	0.0232252559461502	0.141564030396854	0.926	0.83	1
Srsf3	0.0234265276350911	0.333522829855444	0.446	0.382	1
Sat1	0.0241322018927503	-0.560942220749452	0.318	0.419	1
Klf4	0.024356368037456	-0.974976478484742	0.196	0.272	1
Emcn	0.0258379528261765	0.149945389931752	0.966	0.901	1
Ddah2	0.0259130409098242	-0.445927531574662	0.162	0.254	1
Cox7b	0.0263157917746652	-0.703425028211979	0.182	0.273	1
Stub1	0.0265647568147477	-0.314800806033528	0.169	0.256	1
Ndufa12	0.0266256686739581	-0.41498475987131	0.23	0.335	1
Thrsp	0.0276698296440287	0.194685146121167	0.439	0.343	1
Dad1	0.0277684115637473	0.323986340973089	0.547	0.488	1
Eef1g	0.0278708407860263	-0.26974751636244	0.392	0.502	1
Tceb1	0.0287491174697651	-0.597963786944984	0.182	0.268	1
Dhrs3	0.0298469748687926	0.329438058449708	0.574	0.526	1
Erh	0.0298612201250236	0.512618872886564	0.385	0.333	1
Gnb1	0.0299029763798281	-0.331568439841989	0.52	0.622	1
Rpl28	0.0299609472244658	-0.317665999152859	0.527	0.608	1
4931406P16Rik	0.0308472074125222	0.447185958971263	0.297	0.231	1
Npr1	0.0313483275861269	-0.670383415060815	0.182	0.264	1
Atp5a1	0.0316046221489807	-0.588629379626039	0.412	0.505	1
Uqcrfs1	0.031843803368868	-0.790359293789129	0.169	0.256	1
Ndufb5	0.0321557362645891	-0.637024379681608	0.182	0.268	1
Slc25a5	0.0323839880563669	-0.629036625222476	0.5	0.577	1
Degs1	0.0325806919221768	-0.4797282652898	0.23	0.315	1
Tspo	0.0334720774344872	0.276778727061838	0.608	0.55	1
Sec61b	0.0336227629381318	-0.411692438485276	0.203	0.302	1
Tmbim6	0.0342869540881431	0.219632887504792	0.764	0.735	1
Cdc42	0.0344460414680589	0.219388560765382	0.662	0.623	1
Rps15a	0.0347205085555403	-0.194882873326291	0.682	0.745	1
Rps2	0.0349810264952595	-0.222896522826461	0.689	0.743	1
Scp2	0.0351152626242786	-0.550357399415192	0.25	0.354	1
Vps29	0.0352055944291778	-0.420024959377145	0.236	0.327	1
Srsf5	0.0356549351764416	-0.353763798062061	0.277	0.388	1
Ewsr1	0.0364266287373492	-0.720905295555698	0.216	0.294	1
Rpl22l1	0.0364299522832511	-0.268224244499414	0.345	0.446	1
Ndufb3	0.0371923146383503	-0.453187422250614	0.176	0.265	1
Efna1	0.0373104380547507	0.452249609178816	0.493	0.443	1
Mpc1	0.0377700614656039	-0.865754561865485	0.169	0.251	1
Sepp1	0.0381138594257981	0.225364234605892	0.608	0.567	1
Tinagl1	0.0388415810721537	-0.298238440944923	0.486	0.572	1
Cyb5r3	0.0388494029387864	-0.544232783397297	0.169	0.25	1
Plscr2	0.0391402084024791	0.225809645320571	0.797	0.723	1
Atp5h	0.0393578217159936	-0.422163426832886	0.466	0.561	1
Hypk	0.0398058749348676	0.467380829623831	0.27	0.209	1
Ldha	0.0405256697502407	-0.31342957074069	0.588	0.641	1
Cox6c	0.0412412762143558	-0.63056894042554	0.574	0.641	1
Mpzl1	0.0416337783778363	-0.516099033053964	0.284	0.367	1
Npm1	0.0418738064253565	-0.446220439058685	0.264	0.358	1
Cyyr1	0.0431028741403397	0.258410869443412	0.507	0.444	1
Eef1a1	0.0440329048868478	-0.178142889355325	0.872	0.884	1
H2-Ab1	0.0450978315846014	0.316837359512948	0.304	0.236	1
Rap1b	0.0452673837931026	0.334385545042388	0.527	0.491	1
Rps12	0.045988067752657	-0.205292565819232	0.311	0.424	1
B230219D22Rik	0.0463674567787884	0.403395199503761	0.324	0.263	1
Tmem140	0.0471944715051318	0.517858328390221	0.365	0.321	1
Rpl3	0.0480150458662486	-0.200843483717913	0.824	0.824	1
Rpl35	0.0483699295209562	-0.231632173794069	0.723	0.779	1
Pcdh17	0.0490574307161456	0.424152394623699	0.324	0.262	1
Atp5d	0.0500783487930343	-0.517609555636755	0.291	0.397	1
Rps3	0.0502847173469173	-0.205790274601583	0.75	0.776	1
Gata2	0.05072322789302	0.472640579990604	0.257	0.2	1
Mapk12	0.0508861195154043	0.438076548667933	0.264	0.205	1
Prdx5	0.051493122353799	-1.07857634064672	0.196	0.278	1
Gpi1	0.0525629815970828	-0.430457520148605	0.236	0.327	1
Cd200	0.0526601178136891	0.129426624984123	0.818	0.782	1
Rapgef4	0.0527719965439255	0.420781414402474	0.331	0.277	1
Cmtm8	0.0528270239793184	0.410941591843615	0.466	0.409	1
Sdcbp	0.0533704103552443	0.266740983219158	0.486	0.426	1
Clec14a	0.053972162473274	-0.3060182980071	0.372	0.474	1
Sptssa	0.0547921091390234	0.266899604812944	0.493	0.43	1
Nfe2l2	0.0559978854792379	0.384911243726715	0.392	0.336	1
Tspan12	0.0567274483003595	0.277741209624231	0.581	0.528	1
Pgrmc1	0.0568558643606382	-0.334845784391723	0.243	0.334	1
Klf7	0.0570206973164019	0.394579748604794	0.405	0.362	1
Unc45b	0.0574535526619455	0.459232854673778	0.27	0.214	1
Cox8a	0.0575362324893618	-0.533856396534075	0.541	0.608	1
Klf9	0.0591927914901569	-0.23967482967418	0.243	0.329	1
Mlf2	0.0598572280611288	-0.41374992453771	0.196	0.271	1
Ndufa3	0.0602915075937705	-0.469109779365997	0.365	0.46	1
Rab1a	0.0610830845923117	0.384078294961044	0.392	0.336	1
Morf4l1	0.0611761584871223	0.144441762869072	0.736	0.717	1
Ankrd11	0.0613667626769896	0.538698301936128	0.27	0.219	1
2700060E02Rik	0.061369965809499	-0.339939674271527	0.203	0.285	1
Arpc2	0.0620101608574699	-0.185951237388042	0.52	0.605	1
Rpl36al	0.0622495137108459	-0.438784095804308	0.264	0.349	1
Gng5	0.0624735137108862	-0.308715958657311	0.493	0.59	1
Ndufc1	0.0625895244402438	-0.614770424662389	0.243	0.324	1
Myo1c	0.0625958252671887	0.399514534720682	0.351	0.296	1
S100a6	0.0629745836989446	-0.590666240907312	0.385	0.441	1
Ndufv3	0.0632865806946152	-0.394198197891123	0.216	0.301	1
Lrrc8a	0.0635027891885062	-0.366908276179858	0.405	0.485	1
Sumo3	0.0637523947980031	-0.32863509418389	0.223	0.311	1
Pim3	0.0646566261486805	-0.29337373354498	0.189	0.274	1
Mapk3	0.0652437299139752	-0.29798153415374	0.304	0.399	1
Ralb	0.0664439866693453	0.344365693009782	0.27	0.217	1
Cox7a2l	0.0665353797020804	-0.310048001445252	0.318	0.4	1
Mat2a	0.0671624908442874	-0.381593500734556	0.331	0.417	1
Jup	0.0674488751667115	0.436970269409297	0.419	0.374	1
G3bp1	0.0677858860053689	-0.365810550374037	0.243	0.323	1
Mgll	0.0680745460770958	0.288847584146986	0.419	0.355	1
Sec62	0.0681018851408194	-0.33352704576573	0.385	0.484	1
Sfr1	0.0681057138560349	-0.203910295881939	0.176	0.256	1
Tmed9	0.0696013967240353	-0.238327006546603	0.318	0.419	1
Tmem109	0.0700738891610101	0.350367126289681	0.345	0.293	1
Gimap4	0.0703779235373697	0.226930636375555	0.743	0.679	1
Tmbim1	0.0706531890268863	-0.530183786655874	0.189	0.262	1
Bvht	0.070955024010715	-0.363026692151434	0.182	0.259	1
Rpl41	0.0717035611598974	-0.12103549710381	0.966	0.958	1
Clic4	0.0717288705730604	0.361243386124583	0.473	0.409	1
Ndufc2	0.0722975508657776	0.22778593334293	0.507	0.45	1
Bnip2	0.0729679596233015	-0.240633482796732	0.216	0.303	1
Rnf130	0.0733185628736307	0.512412880004017	0.27	0.227	1
Tceb2	0.0739509501819477	-0.294710034589225	0.574	0.632	1
Rab5c	0.0740498291483823	0.276346237400425	0.351	0.295	1
Arl6ip1	0.0750022727713576	-0.294464668077904	0.351	0.418	1
Tmem176b	0.0755747244236734	0.288747672799957	0.52	0.482	1
Ssb	0.0762094315686924	-0.330849221265063	0.223	0.303	1
Rpl9-ps6	0.0771288571720155	0.473998294835247	0.277	0.224	1
Alkbh5	0.0776774018225636	-0.45920238549544	0.196	0.268	1
Zfp706	0.0780157143596231	0.306940874692539	0.385	0.342	1
Ost4	0.0806762706046254	-0.33398477697027	0.405	0.485	1
Vamp3	0.0819292881586804	0.522328663008165	0.257	0.208	1
Eif6	0.0819953999698139	0.411069041266926	0.318	0.262	1
Itgb1	0.0831010411604423	-0.296449566897724	0.453	0.544	1
Sub1	0.0841988433018287	0.183041266501547	0.568	0.512	1
Gabarap	0.0846499983373309	0.248145174996245	0.547	0.497	1
Atp5g2	0.0853095510380701	-0.304482350587436	0.277	0.358	1
Bcam	0.0860355467737478	-0.366802209200687	0.257	0.334	1
Flt1	0.0860567823132921	0.12501457737349	0.777	0.729	1
Polr2e	0.0860868921109172	-0.3310156301645	0.223	0.306	1
Selm	0.0862823770250275	0.238063857463008	0.642	0.618	1
Hes1	0.0865455295044489	0.257568139792792	0.527	0.491	1
Hnrnpk	0.0879342319181614	-0.114013801533114	0.628	0.71	1
Pnrc1	0.0887356603846617	-0.295101822244501	0.277	0.356	1
Irx3	0.0895277870371695	0.191272785622268	0.453	0.393	1
Clta	0.0917658079086756	-0.269682020297074	0.304	0.389	1
Rab11b	0.0929176183513645	-0.242940581043262	0.223	0.3	1
Tpm4	0.0943900341528163	-0.297741032775243	0.419	0.496	1
Rsrp1	0.0961388999960024	0.159867742653364	0.818	0.727	1
Cope	0.0967364603778186	-0.256036791757876	0.297	0.382	1
AU021092	0.0989226714846022	0.267722809321195	0.561	0.538	1
Etfb	0.0992495025813259	-0.747592895362097	0.189	0.253	1
Zfp36l1	0.100301797142716	-0.300537879028475	0.277	0.353	1
Btnl9	0.102762799907198	0.214392211476997	0.372	0.31	1
Mef2c	0.103113487727363	0.21318569629282	0.52	0.475	1
Ptpru	0.103833667116421	0.277230747029961	0.351	0.301	1
Klf3	0.103864870677865	0.33693384566908	0.324	0.277	1
Sdhb	0.104154041519297	-0.60429714429038	0.257	0.325	1
Rpl32	0.104570820983989	-0.142608526608608	0.804	0.851	1
Cct5	0.105575426843351	0.399968449336196	0.291	0.252	1
Dnajc8	0.105816953412786	-0.167928241016335	0.257	0.343	1
Calm1	0.106550096688065	-0.168121188922965	0.797	0.821	1
Eif4a2	0.107566859276987	0.126739530631101	0.561	0.519	1
Tcn2	0.107777464086552	-0.326861683090824	0.324	0.405	1
Gas6	0.107893400480535	-0.289082022901139	0.568	0.629	1
Dbi	0.108737483409076	-0.941513041501085	0.297	0.37	1
Ddx24	0.109012994376148	0.416655076910376	0.297	0.253	1
Cox5a	0.109347276028554	-0.561148285661611	0.338	0.4	1
Tapbp	0.109792592488689	0.381397145227063	0.534	0.514	1
Dstn	0.11123544445809	-0.385204267082437	0.345	0.412	1
Fau	0.112653286450114	0.167062236678697	0.858	0.812	1
Ndufs7	0.113214378293337	-0.337922753932503	0.284	0.37	1
Rsu1	0.114346726364831	0.296791181898599	0.372	0.328	1
Ifitm2	0.114650610332896	0.129843058205935	0.932	0.888	1
Sh3bp5	0.115330249512467	-0.409989876238535	0.318	0.379	1
Smagp	0.115721681948133	0.319713453276111	0.331	0.293	1
Rnf7	0.115798564993459	-0.35636006614733	0.264	0.34	1
Cd151	0.117768072581526	0.320604642093538	0.486	0.447	1
Mdh2	0.118106882275685	0.151094015633983	0.459	0.405	1
Rpl7a	0.118218130066603	-0.186277707837517	0.399	0.5	1
Ubl5	0.120297119843027	-0.20154309518941	0.331	0.428	1
Dnajb6	0.120730711329216	-0.211936717626967	0.236	0.314	1
Saraf	0.120951434277564	0.245788385676417	0.446	0.405	1
Ywhae	0.121111093355089	0.114684631948206	0.635	0.597	1
Rab14	0.121333048544254	-0.160374714493438	0.324	0.41	1
Atp6v0e	0.121635873570281	0.200089053018242	0.493	0.453	1
Tie1	0.123017728404372	0.236024559238505	0.561	0.519	1
Ushbp1	0.123918639643141	0.367040321237127	0.439	0.414	1
Mat2b	0.124378630790119	0.283956250551819	0.311	0.265	1
Rbm39	0.124764688738071	0.136955943463981	0.73	0.693	1
Cbx3	0.124769063822544	-0.407447749499019	0.23	0.29	1
M6pr	0.124770125382255	0.361053363336608	0.27	0.218	1
Gimap5	0.124813099462294	0.252085205374445	0.48	0.433	1
Eif3g	0.126537715267336	-0.278071442910024	0.257	0.331	1
Arl6ip5	0.126579169027102	0.21817112810206	0.439	0.402	1
Gna11	0.12660808927091	-0.299765894111712	0.209	0.278	1
Gm9843	0.127722390522951	0.373720830039553	0.338	0.299	1
Uqcrh	0.127846361343623	-0.413167099938654	0.385	0.463	1
Prkcdbp	0.12972305842656	0.184666878660441	0.615	0.605	1
Rab10	0.1306015073307	-0.367061905277639	0.189	0.252	1
Pkm	0.13187792646987	-0.299618828652885	0.48	0.54	1
Paip2	0.132452197284537	0.240905777683924	0.405	0.361	1
Grcc10	0.132814476754796	0.371223166830981	0.304	0.26	1
Hyal2	0.133800021490619	0.417459949032285	0.311	0.275	1
Tax1bp3	0.135281035159563	-0.243696210586605	0.257	0.332	1
Fam167b	0.135301463255703	0.202671669191861	0.493	0.439	1
Nisch	0.13835405746601	0.230706431989745	0.358	0.314	1
Uqcr11	0.139001654967124	-0.385609348965902	0.446	0.524	1
Bcap31	0.139323881585367	-0.283210385579338	0.291	0.368	1
Sypl	0.140059615150324	0.152572013432773	0.554	0.533	1
Rpl23a	0.140213444284848	-0.107608788215879	0.777	0.836	1
Limch1	0.140915472112141	0.234726721444013	0.385	0.342	1
Cox6a1	0.141829442604698	-0.224773395253729	0.649	0.694	1
Rpl11	0.142959349729131	-0.145671222677124	0.75	0.759	1
Txn1	0.143074185370426	0.218424180977437	0.615	0.603	1
Smco4	0.143232923321441	0.251524631096894	0.392	0.348	1
Tek	0.145093183483024	0.177403377268131	0.588	0.568	1
Atp5j2	0.146689455767648	-0.326459711539454	0.486	0.557	1
Cr1l	0.146737386074492	0.380175523585724	0.297	0.259	1
Gnb2	0.148032911964059	0.196902333894839	0.662	0.656	1
Kitl	0.148170750065631	0.302316902865615	0.304	0.256	1
Map1lc3b	0.148776393467537	0.149711935989635	0.608	0.558	1
Fas	0.149141962722541	0.212811895213089	0.365	0.317	1
Tm9sf3	0.150793619722096	-0.153295881216931	0.236	0.305	1
Gpx1	0.151903257313341	-0.699167000198127	0.392	0.448	1
Ctsb	0.153077787186428	0.18869295911286	0.493	0.458	1
Mxd4	0.154865938791495	-0.192668368745629	0.243	0.313	1
Gltscr2	0.155760647114876	0.16105962332368	0.446	0.412	1
Oaz1	0.157355910040783	-0.210445277608334	0.676	0.737	1
Leprot	0.158451364912801	0.271306952678292	0.426	0.38	1
Atp1a1	0.159058937647296	-0.411199696339733	0.372	0.445	1
Psma2	0.16088311037168	-0.331341221184264	0.331	0.401	1
2010111I01Rik	0.16197416015752	0.208594254944509	0.338	0.296	1
F11r	0.163026944797236	0.260709346528947	0.493	0.488	1
2010107E04Rik	0.163602805825545	-0.609316382036519	0.324	0.386	1
Csrp1	0.165929248145989	0.381165256581318	0.318	0.286	1
Atp6v0b	0.166292308435205	-0.292437173454222	0.345	0.412	1
Elf1	0.166731848912744	0.363470214691021	0.27	0.232	1
Rpl5	0.166915793085156	-0.341720069550936	0.358	0.426	1
Rpl19	0.166990595418368	-0.140195550938413	0.764	0.783	1
Nck1	0.167183451224323	0.321384406380108	0.264	0.225	1
S100a1	0.167398010961974	0.212914585891509	0.426	0.398	1
Eif5a	0.167481657383591	-0.21785262431384	0.486	0.557	1
Sec61g	0.16759033719687	0.224355003757416	0.493	0.472	1
Ets2	0.167861141422379	0.25322289858286	0.351	0.31	1
Eef1b2	0.169209665779172	-0.39529584259197	0.196	0.251	1
Pde2a	0.169416833753613	0.256409563832559	0.493	0.472	1
Ghitm	0.169993850815396	0.298702609907659	0.324	0.29	1
Ndufb8	0.170946650613973	-0.369775340035987	0.304	0.366	1
Polr2m	0.171450949348613	0.188862899046873	0.291	0.252	1
Ppp1ca	0.171463668087743	0.140346903961031	0.595	0.546	1
Ddrgk1	0.172368600126078	-0.399836936563572	0.203	0.257	1
Sox18	0.173671640890577	0.167226324747254	0.453	0.402	1
Atp5f1	0.17387906191465	-0.485249498378343	0.284	0.36	1
Serpinh1	0.178447807886166	0.129823139666162	0.622	0.579	1
Rpl29	0.179670497698077	-0.193077195910711	0.514	0.584	1
Tra2b	0.181027987646196	0.130253838654725	0.419	0.383	1
Meox1	0.181030757930293	0.336482595376194	0.358	0.316	1
Arglu1	0.182825819054972	-0.249935099728727	0.277	0.351	1
Rpl23a-ps3	0.182953355515773	-0.263126367618024	0.291	0.355	1
Trappc6b	0.183917915254681	-0.283952553332079	0.203	0.256	1
Psmd7	0.184933205745778	-0.264068361039252	0.25	0.318	1
Crip1	0.185906146734953	-0.288764311417204	0.466	0.532	1
Dnajc3	0.187765218321957	-0.144180181247469	0.203	0.26	1
Ephb4	0.189325974734483	0.332122507987841	0.304	0.263	1
Abi3	0.189910435646994	0.19798941647382	0.297	0.251	1
Cyp4b1	0.192365516754643	0.184721673899816	0.426	0.388	1
Sf3b2	0.192738241749134	0.284119739876195	0.324	0.299	1
Ece1	0.193577358076882	0.174205289357734	0.405	0.359	1
Ube2d3	0.195328851728987	0.196523847029648	0.581	0.556	1
Gm42418	0.198618876557843	0.146048992992211	0.595	0.551	1
Snrpb	0.199148362969483	0.161004855134932	0.601	0.556	1
2310036O22Rik	0.199252598142072	0.267948604331988	0.338	0.311	1
Cuta	0.199557077474362	0.330341100632906	0.264	0.234	1
Gemin7	0.205872401837343	0.30321183176518	0.257	0.222	1
Ppp1r11	0.206063516446548	0.312413571353562	0.338	0.314	1
Prkch	0.211538168889568	0.344695412741341	0.304	0.269	1
Atp5o	0.212346730790345	-0.408222581558914	0.318	0.378	1
Zfp207	0.21260911571901	-0.125199707300681	0.209	0.27	1
Sox17	0.212650919072041	-0.528080091126995	0.223	0.272	1
Ralbp1	0.212653159586886	-0.119271482471659	0.203	0.258	1
Ndufa7	0.212697204736228	0.155337106471196	0.5	0.48	1
Sdha	0.213507893118565	-0.260542501908071	0.264	0.325	1
Rpl14	0.213829675554144	-0.144603672840978	0.777	0.832	1
Tprgl	0.214692482099957	-0.11941693802566	0.432	0.505	1
Atp5e	0.214722128413294	-0.379850358962926	0.372	0.437	1
Rab2a	0.215898065509615	0.201828776518145	0.453	0.444	1
Supt4a	0.21606461083898	0.245945288534718	0.257	0.22	1
Pfn1	0.217535092716221	-0.14408066380594	0.736	0.762	1
Rsrc2	0.217557730013454	-0.37829021733403	0.23	0.28	1
Tmem176a	0.219991912939591	0.203328863787492	0.446	0.424	1
Comt	0.220517442594063	-0.159783534772852	0.223	0.282	1
Rpl18	0.222059349144846	-0.120010291063884	0.649	0.68	1
Anapc5	0.224272062449992	0.330570809022086	0.311	0.281	1
Rpl18a	0.225010464421984	0.118826333451649	0.953	0.926	1
Rps11	0.225117295051702	-0.113848286264564	0.777	0.779	1
Camk1	0.225208259931404	0.30006252350647	0.324	0.299	1
Cldn15	0.225652678454274	-0.190296868397659	0.284	0.344	1
Psma3	0.226308044360969	-0.158425164483035	0.378	0.451	1
Tspan4	0.226736982448359	0.139146579048626	0.338	0.305	1
Plk2	0.228158413334179	-0.452744033319871	0.284	0.329	1
Myl12b	0.229900799059912	0.137811516720094	0.608	0.577	1
Tcf4	0.2308917904235	0.134951638788617	0.608	0.615	1
Rpl4	0.230936716291965	-0.136417035291025	0.642	0.704	1
Tpm3	0.231528706225631	0.227402828628396	0.534	0.525	1
Atrx	0.231753565978807	0.460025689310212	0.284	0.248	1
Atp5g1	0.236100247657974	-0.560859022842434	0.331	0.385	1
Rbm8a	0.23649503487607	0.303173237800708	0.345	0.324	1
Tbca	0.236891693687817	0.168722191491278	0.378	0.341	1
Msn	0.237484853857476	-0.239088451525205	0.459	0.516	1
Ndufa11	0.239716353308819	-0.267085585174017	0.277	0.348	1
Bri3	0.240484656787305	-0.254180297823027	0.324	0.384	1
Tomm22	0.241845560543193	0.339004447002	0.277	0.244	1
Psma5	0.24233124782359	-0.275221686516258	0.223	0.275	1
Psma7	0.24359729166248	-0.190977103856799	0.514	0.581	1
Ppdpf	0.245282038359366	-0.31551167928458	0.23	0.284	1
Gapdh	0.245903612422686	-0.290088897927294	0.426	0.492	1
Gja1	0.247426237269132	0.101042411051508	0.291	0.25	1
Psma4	0.247774550559649	-0.115273633501093	0.243	0.307	1
Ctla2a	0.249018244825512	0.114980709626913	0.568	0.537	1
Psap	0.250118543594291	-0.110745026995933	0.689	0.717	1
Fxyd5	0.250868572807735	-0.28503348847968	0.243	0.293	1
Vapa	0.251947649760285	-0.270751617108319	0.291	0.346	1
Eif3f	0.25222187628324	0.166442700705337	0.527	0.51	1
Mrpl33	0.252430986178023	0.328905028937935	0.345	0.329	1
Calr	0.252684668416957	-0.202469197664414	0.365	0.431	1
Chst2	0.256327209480542	-0.185696243137932	0.209	0.258	1
Stx7	0.256915086816364	0.282985946146339	0.277	0.25	1
Ndufs8	0.258560212435811	-0.310812150815977	0.223	0.273	1
Cyp20a1	0.260825078821608	0.218898635049047	0.372	0.349	1
Dpm3	0.261761875854976	0.191565376165884	0.324	0.295	1
Cyb5a	0.267417884422012	-0.214505160237544	0.392	0.472	1
Eif5	0.267756114793982	-0.221547476060041	0.291	0.352	1
Ivns1abp	0.268104100161578	-0.297982427949726	0.236	0.273	1
Ppp3ca	0.268368091597907	0.3757062594775	0.27	0.246	1
Prdx4	0.268877624785254	0.249344898790724	0.25	0.22	1
Atp5b	0.269807335147686	-0.32304188724642	0.669	0.706	1
Irf2bpl	0.273786857680166	0.325270340617184	0.264	0.236	1
Fam43a	0.274340986998415	0.227422498485806	0.385	0.363	1
Rps3a1	0.274502129664956	-0.18291217762706	0.676	0.679	1
Hspa8	0.274837429260881	-0.112948126058083	0.899	0.906	1
Adgrl4	0.275889851683738	-0.13685964872421	0.676	0.704	1
Vamp8	0.277932611501547	-0.257979073903235	0.264	0.32	1
Sec11a	0.279683262862568	0.353838939709689	0.25	0.226	1
Tmed5	0.282451070080902	0.391145458346335	0.277	0.256	1
Itpkb	0.282597970848187	0.216995977583901	0.304	0.268	1
Ddx5	0.284024366540238	-0.104406173988376	0.77	0.798	1
Pdcd10	0.284636202533186	0.320992166444718	0.304	0.284	1
Psma6	0.284637308277827	0.301814959843165	0.304	0.287	1
Fam117b	0.285234808843854	0.266075433550788	0.277	0.25	1
mt-Nd1	0.286313087223213	-0.274599215635608	0.959	0.916	1
H1f0	0.287628907472249	-0.253376095724924	0.426	0.466	1
Ppp2ca	0.28786993964792	0.162227259865912	0.25	0.215	1
Sncg	0.288187068373699	-0.180507401995169	0.216	0.267	1
Vgll4	0.288289739722516	-0.348934504953622	0.23	0.277	1
Ehd4	0.289425086602485	-0.100307288278208	0.709	0.716	1
Fabp5	0.293564259457429	-0.438966254845567	0.27	0.303	1
Id1	0.296082330122782	0.173242192844044	0.568	0.538	1
Fli1	0.296797780971297	0.251326457543103	0.311	0.287	1
Psenen	0.298344356279777	-0.185350353922491	0.304	0.361	1
Ybx1	0.298376624377692	-0.152414508793274	0.649	0.671	1
Capzb	0.298783927992341	0.161935358992177	0.399	0.383	1
Rbm3	0.302979575201299	-0.106592257890154	0.284	0.344	1
Rpl36	0.30307204883822	0.101728314433279	0.818	0.798	1
Gm11808	0.305223429072808	-0.228982837643459	0.257	0.304	1
Mrfap1	0.305337889436251	0.113577761638249	0.466	0.438	1
Rps25	0.305523685992857	-0.149868329050195	0.622	0.682	1
Ndufb2	0.306976894897801	-0.479088651164729	0.223	0.26	1
Polr2f	0.309882319378564	0.277822514168254	0.27	0.244	1
Tecr	0.309934249829285	0.344043227208021	0.25	0.23	1
Hnrnpa2b1	0.312023627280378	-0.136799418869951	0.554	0.586	1
Hexa	0.312074645174433	0.165420879856513	0.331	0.304	1
Cyc1	0.313884588691432	-0.169561990706071	0.223	0.275	1
Ccnl2	0.314066323679718	0.367007799595742	0.291	0.267	1
Pon2	0.316792909848693	0.268249044216609	0.277	0.253	1
Calm2	0.318328031504974	-0.158181986800708	0.75	0.751	1
Tmed10	0.319007121976732	0.182465465334469	0.466	0.454	1
Ywhab	0.319542453394627	0.209726895144468	0.365	0.346	1
Set	0.322196110738707	-0.263800162763779	0.223	0.263	1
Herpud1	0.324931678199854	-0.219644279834365	0.203	0.251	1
Atp5c1	0.326622158729469	-0.36725074309124	0.331	0.383	1
Atp6v1f	0.330042572860001	-0.332358265500158	0.345	0.39	1
Serbp1	0.330118987565939	-0.109576828935225	0.358	0.415	1
Srrm1	0.333046116375751	0.316655020672428	0.25	0.228	1
Acer2	0.333137346827029	0.168249467249645	0.297	0.267	1
Tm9sf2	0.335522571626838	-0.293632720650855	0.216	0.251	1
Dnaja1	0.335551685132342	-0.22385879189968	0.581	0.612	1
Ppp4c	0.335876612376791	0.194665791972861	0.25	0.227	1
Pdia6	0.342019623467085	-0.174266705359512	0.392	0.443	1
Luc7l2	0.342188710654228	-0.215545187339024	0.264	0.305	1
Anapc11	0.342808586489975	0.121573397611493	0.345	0.319	1
Arhgdia	0.344684726496371	-0.176091565080474	0.473	0.51	1
Ptpra	0.34794815087544	0.388597233715139	0.25	0.23	1
Srpr	0.348859264773887	0.516459917164675	0.264	0.245	1
Rer1	0.354648992024035	0.132543962873692	0.318	0.292	1
Minos1	0.355025717754128	-0.2309841098404	0.311	0.357	1
Rpl7	0.355127089593567	0.163549599569642	0.669	0.685	1
Eif2s2	0.356490325884159	0.302792841135008	0.365	0.358	1
Rap1a	0.356541891949603	-0.218720881501128	0.264	0.31	1
Mtch1	0.357271894566708	0.305301091460733	0.385	0.376	1
Capns1	0.362835643060363	-0.158008706944498	0.5	0.554	1
Ndufs6	0.363556276274784	-0.326327954533127	0.27	0.312	1
Fez2	0.365890843822333	0.239660029945509	0.264	0.239	1
Atraid	0.366546681715467	-0.245242697740984	0.297	0.339	1
Hspg2	0.369097870007713	-0.288635971109293	0.243	0.283	1
Stom	0.37048717880509	0.256101146657517	0.257	0.231	1
Uba52	0.371741943950562	-0.117334420443019	0.345	0.389	1
Pfdn5	0.373398395290719	0.13865629556398	0.561	0.56	1
Ddx39b	0.37392071379879	0.287062294765759	0.284	0.271	1
Tmsb10	0.375283020863892	0.158488604290426	0.649	0.636	1
Tpst2	0.375602971195376	0.128543682488293	0.412	0.388	1
Sh3bgrl3	0.378948853138807	0.141743491886055	0.527	0.517	1
Asah1	0.379613485226172	0.266991628553418	0.365	0.337	1
Mrps33	0.381094119317931	0.1213634614398	0.324	0.305	1
Wasf2	0.383742808537901	-0.191771320290715	0.284	0.323	1
Neat1	0.385361671713649	-0.439107252603173	0.338	0.371	1
Tmem204	0.389032235864805	0.144457748283999	0.453	0.44	1
Vasp	0.390493752906502	-0.172576417885225	0.216	0.257	1
Bcl2l1	0.392775425841358	0.316828107677189	0.25	0.232	1
Atp5l	0.393306634733533	-0.364569880840676	0.568	0.602	1
S100a11	0.397215955428423	-0.150028684406587	0.473	0.518	1
Carhsp1	0.398417418864693	-0.207494688145561	0.216	0.258	1
Mgat1	0.401576039871995	0.198119940607681	0.324	0.301	1
Pea15a	0.401648207937522	0.185811143140313	0.372	0.367	1
Cnn3	0.402379817327216	-0.21669145256703	0.453	0.492	1
Rpl10a	0.402399087888449	-0.11069516801493	0.5	0.574	1
Dctn3	0.40346366098928	-0.24566710298544	0.257	0.291	1
Tsc22d3	0.404808672473204	0.326489549612478	0.264	0.241	1
Gdi2	0.406409898837263	-0.192305527686707	0.351	0.399	1
Jam3	0.409657134932472	0.247011567016919	0.257	0.232	1
S100a13	0.41185737394761	0.154107625840893	0.615	0.6	1
Marcksl1	0.412388413528538	-0.147200347638901	0.284	0.326	1
Srsf11	0.412598763478066	-0.254647737612667	0.216	0.254	1
Psmd4	0.415337527589742	0.527160448760267	0.257	0.252	1
Ran	0.415750378463557	0.135288685504035	0.405	0.392	1
Dlc1	0.416148616509631	-0.20322574114608	0.284	0.321	1
Lamtor2	0.416961708142842	0.106587453668604	0.257	0.241	1
Ifnar2	0.419051630689403	0.253795456945146	0.372	0.378	1
Ypel3	0.422134854526157	-0.233716806328774	0.284	0.325	1
Tomm7	0.423711858212121	0.122134151839091	0.432	0.43	1
Bzw1	0.424526735735326	0.273052683382207	0.311	0.3	1
Rps26	0.426261351323976	-0.107596877147472	0.514	0.569	1
Vcp	0.427975632883058	0.101427166374911	0.405	0.385	1
[truncated: 161 more rows]

## Sheet: Aqp1+ArtEC_cluster8.markers
	p_val	avg_log2FC	pct.1	pct.2	p_val_adj
[truncated: 1,390 more rows]

[truncated: 5 more sheets: AngiogenicEC_cluster9.markers, Proxtubulcell_cluster10.markers, ProxtubulcII_cluster11.markers, Collectduct_cluster12.markers, Pericytes_cluster13.markers]
