# Supplementary material for: Deletion of the angiopoietin receptor Tie2 enhances proliferation and sprouting of cardiac endothelial cells
Source: Angiogenesis. 2026 Jan 21;29(2):13. doi: 10.1007/s10456-025-10028-2 (PMC12823625; doi:10.1007/s10456-025-10028-2)
Supplement: Supplementary file 13 — Supplemental Table 9. Cluster markers calculated for the murine Tie2 EC deletion model lung EC single-cell RNA sequencing dataset. [file 10456_2025_10028_MOESM13_ESM.xlsx]

## Sheet: Description
Supplemental Table 9. Cluster markers calculated for the murine Tie2 EC deletion model lung EC single-cell RNA sequencing dataset.

## Sheet: ActivatedEC_cluster0.markers
	p_val	avg_log2FC	pct.1	pct.2	p_val_adj
Plvap	2.94957590787972e-56	1.04648594522384	0.926	0.627	4.27718002401639e-52
Sema3c	1.51288177050552e-48	1.30681349847936	0.767	0.494	2.19382985541006e-44
Tspan7	4.68440033855086e-46	0.784739433428095	0.915	0.766	6.79284893093261e-42
Pltp	1.02082780655721e-45	0.983068937703786	0.867	0.652	1.4803024022886e-41
Gpihbp1	1.73959300451187e-44	0.975915918457814	0.846	0.567	2.52258381584266e-40
Tmem100	1.49786094230436e-43	0.716240865776035	0.959	0.778	2.17204815243555e-39
Fth1	4.14485551058523e-41	-1.36282012629214	0.735	0.918	6.01045497589965e-37
Cd36	5.12338578255765e-39	0.775738855264497	0.933	0.759	7.42942172328685e-35
BC028528	1.79719627564151e-38	0.820480860076517	0.896	0.713	2.60611431930775e-34
Hilpda	1.89051831979273e-38	1.1672646072629	0.748	0.51	2.74144061553144e-34
Fos	1.994590819024e-38	-2.18682406561538	0.246	0.546	2.8923561466667e-34
Tek	1.9503855791341e-36	1.1180698550997	0.678	0.412	2.82825412830237e-32
Hpgd	8.25944529169584e-36	0.711889241967325	0.943	0.809	1.19770216174881e-31
Tm4sf1	1.85365926784077e-35	0.748772429254537	0.876	0.672	2.6879913042959e-31
Cd93	2.19989951780043e-35	1.11456709399122	0.696	0.432	3.1900742907624e-31
Clec14a	3.13027147623266e-33	0.819712272238183	0.85	0.657	4.53920666768498e-29
Itm2b	9.63874691711753e-32	0.448021045628436	0.983	0.964	1.39771469045121e-27
Ramp2	2.03143331200884e-31	0.651931156744223	0.959	0.784	2.94578144574402e-27
Junb	7.5305701952295e-31	-1.59638882487367	0.407	0.642	1.09200798401023e-26
Ptprb	9.00865425038374e-30	0.981370544789298	0.711	0.474	1.30634495284815e-25
Emp2	9.29155983349379e-30	-2.08950785563575	0.32	0.558	1.34736909145493e-25
Ftl1	5.30122584376592e-28	-0.703528278211855	0.902	0.964	7.68730759604495e-24
Egfl7	4.32607663284042e-27	0.560032645243277	0.957	0.794	6.27324372528189e-23
Igfbp7	1.77765183895183e-26	-2.15313010151801	0.446	0.631	2.57777293166404e-22
Egr1	5.59000568051667e-26	-2.32759914733484	0.074	0.317	8.10606723731722e-22
Eng	8.24359189024597e-26	0.740260444700124	0.859	0.73	1.19540326000457e-21
Ednrb	1.36707683917458e-25	-4.29044076775405	0.035	0.252	1.98239812448706e-21
Fibin	2.35331590240507e-25	-4.2316298112416	0.037	0.254	3.4125433900776e-21
Kit	2.76339436735715e-24	1.62369529638524	0.372	0.174	4.0071981721046e-20
Sema3g	1.5940265182883e-23	1.63713797242512	0.317	0.134	2.31149785416987e-19
Jund	1.63024342540401e-23	-1.05755421168468	0.574	0.723	2.36401599117836e-19
Hmcn1	2.7347794340635e-23	1.52985890316772	0.402	0.201	3.96570365733548e-19
H2-D1	5.63155763115764e-23	0.387913761864448	0.987	0.934	8.1663217209417e-19
Cdh5	1.21083797186524e-22	0.656876413390813	0.848	0.71	1.75583614300179e-18
Acer2	1.56312537447576e-22	0.922353141501026	0.607	0.403	2.2666881055273e-18
Epas1	3.3911282299217e-21	0.431708611973669	0.904	0.819	4.91747504620946e-17
AW112010	9.52558164219343e-21	-2.3581586614647	0.191	0.395	1.38130459393447e-16
Hey1	9.97130802195269e-21	1.22132764415953	0.415	0.218	1.44593937626336e-16
Zfp36	2.05130931925487e-20	-1.72425915608631	0.139	0.362	2.97460364385149e-16
Hspb1	2.31885980487554e-20	-1.83853477032876	0.143	0.364	3.36257860305002e-16
Cd81	3.83065484287264e-20	-2.26747140719628	0.161	0.367	5.55483258764961e-16
Calcrl	2.6460743009236e-19	0.571132583604282	0.887	0.73	3.83707234376932e-15
Timp3	3.53172188273536e-19	-1.60806108885164	0.17	0.381	5.12134990215454e-15
Ehd1	3.91256099612963e-19	1.03483613345315	0.498	0.321	5.67360470048757e-15
Cyyr1	4.75033781056942e-19	0.675621284332987	0.724	0.569	6.88846485910671e-15
Aplnr	8.65059799840898e-19	1.4836248227239	0.33	0.164	1.25442321574929e-14
Ifitm3	1.14386342500545e-18	0.447019270608489	0.952	0.855	1.65871635260041e-14
Ace	1.29804550401429e-18	0.652466875298272	0.761	0.615	1.88229578537113e-14
Btg2	1.45716053836568e-18	-1.24513676983958	0.302	0.515	2.11302849668407e-14
Atp1a1	6.58803422865639e-18	0.858645835575545	0.593	0.43	9.55330843497463e-14
H2-K1	2.03812555632103e-17	0.507985662005154	0.876	0.781	2.95548586922113e-13
Cryab	4.68248897377115e-17	-2.45086880478317	0.076	0.254	6.79007726086555e-13
H2-Ab1	7.34468973789273e-17	0.388199390067276	0.507	0.313	1.06505345889182e-12
Cldn5	1.34744152466876e-16	0.384394849486058	0.967	0.779	1.95392495492218e-12
Wfdc1	2.64499726053875e-16	1.39373667826192	0.3	0.148	3.83551052750724e-12
Ppp1r15a	4.27795597967843e-16	-1.10230862294981	0.193	0.404	6.20346396613168e-12
Efnb2	5.73978243488351e-16	1.14318201586186	0.448	0.28	8.32325850882457e-12
Adgrf5	5.95890243685301e-16	0.705353756726681	0.693	0.58	8.64100442368054e-12
Foxf1	1.53007639948661e-15	0.483346194613052	0.865	0.708	2.21876378689553e-11
2004-09-01	1.84937061135987e-15	-1.33104464233082	0.374	0.527	2.68177232353295e-11
Rnf144a	2.67266282015994e-15	0.915979618792892	0.457	0.296	3.87562835551392e-11
Nckap5	8.38193172677203e-15	1.43116250691475	0.315	0.173	1.21546391969921e-10
Icam1	8.80230720750724e-15	-1.37648102048062	0.174	0.363	1.27642256816062e-10
Ly6e	8.9180791540028e-15	0.406973182227652	0.939	0.837	1.29321065812195e-10
Ier2	1.35728938826353e-14	-0.942449201133746	0.574	0.676	1.96820534192095e-10
Cav1	1.80133467056363e-14	0.515224164082549	0.833	0.729	2.61211540578432e-10
Cyr61	2.70211386437776e-14	-2.52366845676932	0.096	0.255	3.91833531473419e-10
Adgre5	3.41196847679093e-14	0.774492998387199	0.626	0.495	4.94769548819453e-10
Cd24a	6.27734136755201e-14	-1.41208462959512	0.157	0.335	9.10277271708716e-10
Socs3	7.76552941333585e-14	-0.997858969780925	0.241	0.433	1.12607942022783e-09
Clec1a	9.68623415975462e-14	0.78540637252377	0.633	0.505	1.40460081550602e-09
Sox17	1.06118573445551e-13	0.845850916126771	0.45	0.294	1.53882543353393e-09
Arhgap31	1.12692018074094e-13	0.787723954268884	0.598	0.481	1.63414695409244e-09
Palmd	3.48287777213731e-13	1.27750735981617	0.304	0.17	5.05052105737631e-09
Rasgrp2	3.69944681374362e-13	-1.86831028463682	0.1	0.255	5.36456782460963e-09
Clu	4.30726368729674e-13	-1.68519766541966	0.202	0.363	6.245963072949e-09
Tppp3	4.96218691235108e-13	-1.44381650602719	0.196	0.366	7.1956672416003e-09
Lpl	5.15179691937013e-13	1.05085678679502	0.322	0.181	7.47062071277863e-09
Npr3	6.48694866877377e-13	1.26423184849686	0.324	0.19	9.40672426458884e-09
Bmpr2	1.21589032130574e-12	0.746344061142107	0.626	0.519	1.76316255492545e-08
Cst3	4.06165792620042e-12	-0.904788305805896	0.728	0.784	5.88981015878323e-08
Ehd4	4.55689075474045e-12	0.38631919205773	0.88	0.768	6.60794728344913e-08
Aqp1	5.8844725577856e-12	0.415634119515509	0.863	0.745	8.5330736560449e-08
Cdkn1a	6.56570390212554e-12	-0.879989736482831	0.328	0.488	9.52092722847225e-08
Gja4	8.16269713361899e-12	1.04589501242928	0.359	0.22	1.18367271134609e-07
Fendrr	1.20671247471847e-11	1.38012887555631	0.372	0.247	1.74985375958925e-07
Tsc22d1	1.50525185418251e-11	-1.23146846290376	0.298	0.467	2.18276571375006e-07
Jup	2.3284645926876e-11	0.694082991268427	0.557	0.439	3.37650650585629e-07
Casc4	2.96528948042483e-11	0.925416454146088	0.413	0.289	4.29996627556405e-07
Ptp4a3	4.27319900270585e-11	-1.40726829794923	0.235	0.378	6.19656587382376e-07
Rsrp1	4.44453070594431e-11	0.60569216045298	0.726	0.658	6.44501397668985e-07
Malat1	4.6103675309832e-11	0.306865023898832	0.957	0.827	6.68549395667874e-07
Stmn1	6.73516069716479e-11	0.596045828977285	0.58	0.472	9.76665652695866e-07
Prdx6	7.30867622224947e-11	-1.76984911472434	0.187	0.341	1.0598311389884e-06
Smim14	8.71788873669071e-11	-0.966618179604945	0.248	0.409	1.26418104570752e-06
Ldb2	1.0407097145431e-10	1.06588485344181	0.346	0.227	1.50913315705895e-06
Rplp1	1.16182224841598e-10	-0.627954663726507	0.654	0.799	1.68475844242801e-06
Timp2	1.36630761097085e-10	-0.857769726187468	0.324	0.484	1.98128266666883e-06
Cald1	1.48488337431035e-10	-1.00012034656854	0.211	0.374	2.15322938108744e-06
S1pr1	1.97725875774278e-10	0.684588078393234	0.58	0.48	2.8672229246028e-06
Lhfp	2.03527180457989e-10	-1.14228652996331	0.241	0.404	2.95134764382129e-06
Id3	2.71174340612115e-10	0.369536866527273	0.817	0.7	3.93229911321628e-06
Pitpnc1	3.30637452915479e-10	0.704298646134199	0.526	0.423	4.79457370472736e-06
Rbm39	3.44086063155736e-10	0.513175432955617	0.759	0.681	4.98959200182133e-06
Pmp22	3.69231934395896e-10	-1.23276543619514	0.383	0.498	5.35423228067489e-06
H2-Q7	4.85187972456446e-10	0.69490402710459	0.537	0.423	7.03571078859093e-06
Pecam1	7.87217365115169e-10	0.40401231514991	0.798	0.705	1.14154390115351e-05
Tcn2	8.84168591294319e-10	0.705048999408341	0.583	0.488	1.28213287423589e-05
Tpm1	1.35394420968923e-09	-1.17963947857563	0.154	0.297	1.96335449847035e-05
Mgll	1.35968718914832e-09	-1.04928241423961	0.124	0.257	1.97168239298398e-05
Rasip1	1.50070619947223e-09	0.592695131865011	0.611	0.516	2.17617405985469e-05
Adgrl4	1.57303169576377e-09	0.741800895860387	0.513	0.409	2.28105326202705e-05
Gpx1	1.67056129231772e-09	-1.22788843531344	0.185	0.33	2.42248092998993e-05
Itga1	1.76132666925949e-09	1.00119599011693	0.317	0.205	2.55409980309319e-05
H2-Aa	1.83988045775103e-09	0.160167094776953	0.422	0.288	2.66801065178477e-05
Kitl	2.43181363164704e-09	-1.05910736069419	0.274	0.407	3.52637294725138e-05
S100a11	3.36966271214874e-09	-0.982602909498957	0.333	0.482	4.88634789888688e-05
Klf6	3.72151012362262e-09	-0.672430855941293	0.248	0.405	5.39656183026516e-05
Ctnna1	4.51652712276294e-09	0.538528318027793	0.617	0.547	6.54941598071854e-05
Pls3	5.64264673869953e-09	-0.618675705013472	0.148	0.29	8.18240203578818e-05
Herpud1	5.98491556419979e-09	-0.703177150568536	0.154	0.296	8.67872605964611e-05
Prr13	6.15121074188047e-09	-1.00370100430262	0.209	0.356	8.91987069680087e-05
Cxcl12	7.13901089020137e-09	0.512497197404773	0.376	0.252	0.00010352279691881
Dusp1	7.40738823669937e-09	-0.69699102172603	0.563	0.672	0.000107414536820378
Esam	8.6830801359511e-09	0.411611332375568	0.748	0.64	0.000125913345051427
B2m	9.50894399523516e-09	0.211728675926665	0.98	0.961	0.000137889196874905
Btg1	1.16571453373718e-08	-1.14978709059956	0.233	0.376	0.000169040264537228
App	1.31122623758658e-08	-0.59654656973647	0.565	0.69	0.000190140916712429
Prkcdbp	1.32127777078364e-08	-1.02502570278468	0.141	0.272	0.000191598489541336
Acvrl1	1.50373525537728e-08	0.356947611368296	0.839	0.716	0.00021805664938226
Dstn	1.65397259685746e-08	-0.698130706071579	0.383	0.547	0.0002398425662703
Phlda3	2.12241286905387e-08	-0.945400678064573	0.174	0.305	0.000307771090141502
Mgst3	2.22021356188914e-08	-0.924274945401833	0.18	0.314	0.000321953168609544
Tapbp	2.37181576007138e-08	0.738184010474564	0.55	0.485	0.000343937003367951
Clec2d	2.38086716403856e-08	0.844095250407429	0.43	0.326	0.000345249547457231
Tie1	2.45237181083024e-08	0.61345658556419	0.509	0.41	0.000355618436288493
S100a16	2.57520973471117e-08	0.437238168063374	0.693	0.64	0.000373431163630466
Cd74	2.66526512077875e-08	-0.376465785089321	0.537	0.405	0.000386490095164127
Rasgef1a	2.97247994678269e-08	0.877510410622172	0.435	0.342	0.000431039317082958
Calm1	5.42040444980528e-08	-0.377547250658506	0.7	0.818	0.000786012849266263
Slco2a1	6.06889568976154e-08	0.59784738135339	0.578	0.513	0.00088005056397232
Bin1	6.26274707333723e-08	-0.809039132782432	0.189	0.324	0.000908160953104632
Rps23	6.71784742447915e-08	-0.453841620734674	0.776	0.875	0.000974155055023722
Igfbp4	7.33954379847559e-08	0.638218919668732	0.391	0.279	0.00106430724621695
Bcam	9.63659716709629e-08	-0.718819222064823	0.283	0.42	0.00139740295520063
Anxa5	1.01055430142951e-07	-0.74281532285911	0.45	0.58	0.00146540479250293
Atox1	1.5277843799016e-07	-0.617260547660865	0.415	0.57	0.00221544012929532
Pdlim2	1.53763716616209e-07	-0.76256934926417	0.174	0.304	0.00222972765465165
Thbd	1.65995778435237e-07	0.40878052972043	0.774	0.664	0.00240710478308937
Foxp1	1.66745021105402e-07	0.562377714999798	0.548	0.461	0.00241796955104944
Vegfa	2.25646409296425e-07	0.964207672024834	0.276	0.179	0.00327209858120746
Plpp3	2.66600410333834e-07	-0.890662102831802	0.193	0.32	0.00386597255025092
Scn7a	2.73905563684214e-07	0.872669785634702	0.402	0.311	0.00397190457898479
mt-Atp6	2.88522576876512e-07	0.134273368517425	0.993	0.985	0.0041838658872863
Gimap1	3.38463065944736e-07	0.737684833354467	0.426	0.345	0.00490805291926462
Ctla2a	3.93579700300889e-07	0.126205017343288	0.896	0.795	0.00570729923406318
Hist1h2bc	3.99268238494876e-07	-1.02313631224705	0.163	0.283	0.00578978872641419
Tsc22d3	4.09315027429126e-07	-0.742306503535522	0.28	0.408	0.00593547721274975
Neat1	4.69565307038926e-07	-0.624227507902048	0.222	0.357	0.00680916651737147
Tubb4b	5.31306115748789e-07	-0.509813825399604	0.252	0.39	0.00770446998447318
Pros1	5.50811224195905e-07	-0.743389199538095	0.15	0.269	0.00798731356206482
Sh3bgrl	5.52696582664039e-07	-0.77617913174005	0.239	0.371	0.00801465314521124
Tmem50a	6.46667330521639e-07	0.418142980618622	0.591	0.524	0.00937732295989428
Rasgrp3	6.63908410350976e-07	0.812078313272217	0.317	0.222	0.00962733585849951
Ier3	6.7654342582569e-07	-0.552353334701279	0.378	0.521	0.00981055621789833
Chmp4b	7.67897490449479e-07	-0.561429005877114	0.2	0.33	0.0111352815090079
Efna1	8.16595739588884e-07	1.0084893074254	0.317	0.232	0.0118414548197784
Eif1	8.87851968449725e-07	-0.222869449123032	0.937	0.948	0.0128747413944895
Git2	9.49874622138616e-07	0.941378752072284	0.326	0.241	0.0137741318956321
Prx	1.15684461903526e-06	-0.993518569532602	0.263	0.366	0.0167754038206302
Ankrd44	1.22068538189379e-06	0.945834447719578	0.343	0.258	0.0177011587228419
Lamp2	1.42514915021064e-06	-0.484922502825751	0.239	0.379	0.0206660878272045
Gpx4	1.42797504489858e-06	-0.530020797688661	0.554	0.677	0.0207070661260743
Actb	1.94868021078912e-06	-0.521840990523705	0.935	0.955	0.028257811736653
Dhrs3	2.00180581226873e-06	-0.544445902694529	0.172	0.294	0.0290281860837089
Tmem2	2.06608995095262e-06	0.687591067317428	0.346	0.248	0.0299603703787639
Slc48a1	2.12175834784756e-06	-0.780795913581563	0.176	0.289	0.0307676178021375
Ywhah	2.90096139338529e-06	-0.762987226372177	0.354	0.492	0.0420668411654801
Asah1	2.94889545172892e-06	-0.602319536503794	0.204	0.323	0.042761932945521
Tubb2a	3.01824157402221e-06	0.605426877804052	0.502	0.432	0.0437675210648961
Ier5	3.22232787540176e-06	-0.458343814190442	0.27	0.399	0.046726976521201
Elk3	3.24576114774805e-06	0.72012197959868	0.439	0.358	0.0470667824034944
Aldh2	3.45010974996464e-06	0.29983259628484	0.739	0.693	0.0500300414842372
Nsg1	3.67314288853766e-06	0.555945425268775	0.45	0.369	0.0532642450266846
mt-Nd1	3.88121318296152e-06	0.230210408346858	0.954	0.94	0.056281472366125
Snrpb	3.95952247789472e-06	0.390889086368517	0.667	0.627	0.0574170354519514
Reep5	4.10082343399095e-06	-0.511640210247554	0.215	0.344	0.0594660406163027
Plpp1	4.20049557260322e-06	0.422376685329131	0.689	0.619	0.0609113862983194
Dlc1	4.43203381640339e-06	0.640767617325506	0.42	0.338	0.0642689223716656
Pabpc1	5.39834569562297e-06	-0.52367792495135	0.333	0.459	0.0782814109322286
Rpl19	6.56878941538192e-06	-0.399990353320568	0.68	0.798	0.0952540153124532
Lmna	6.68835380826682e-06	-0.535934135437218	0.202	0.322	0.0969878185736772
Cd34	7.68948618320187e-06	-0.830461477288739	0.285	0.381	0.11150523914261
H2-Q6	7.85048778796099e-06	1.06642475647233	0.307	0.231	0.113839923413222
Rpl10	8.88269403452034e-06	-0.387111941819766	0.715	0.795	0.128807946194579
Ece1	1.025982955967e-05	0.553915809119862	0.533	0.466	0.148777788444775
Rpl9	1.09475922517382e-05	-0.426920765329531	0.717	0.834	0.158751035242455
Sptbn1	1.14660477452001e-05	0.249858699038494	0.704	0.669	0.166269158353147
Icam2	1.1521713217355e-05	0.116033416066223	0.807	0.667	0.167076363364865
Slc43a3	1.21189751996384e-05	0.429212339066765	0.58	0.528	0.175737259369957
Plaur	1.32107572846628e-05	-0.660515884678084	0.207	0.31	0.191569191384895
Pkm	1.35891671746702e-05	-0.413780610958981	0.328	0.463	0.197056513199893
H3f3b	1.39830345723209e-05	-0.317141728029974	0.815	0.856	0.202767984333226
Gpr182	1.52175583134315e-05	0.861681599970355	0.274	0.197	0.220669813103071
Arhgef12	1.5267268847325e-05	0.592590679514173	0.324	0.243	0.22139066555506
Sertad1	1.5904436035888e-05	-0.263386539744774	0.167	0.274	0.230630226956412
Calm2	1.61413920061855e-05	-0.376681093889899	0.678	0.777	0.234066325481696
Tspan13	1.62394533834346e-05	0.148845339138441	0.883	0.77	0.235488313513185
Rdx	1.67912670342647e-05	0.403280271704011	0.576	0.523	0.243490163263872
Csrp1	1.71642500822405e-05	-0.631588484028846	0.339	0.454	0.24889879044257
Car4	1.75270469051131e-05	-1.81126232884333	0.396	0.431	0.254159707171046
Dll4	1.86261365747559e-05	0.917323548233979	0.278	0.201	0.270097606470536
Arglu1	2.02451484005653e-05	0.879762337800045	0.404	0.343	0.293574896956598
Maoa	2.05795733394467e-05	1.01865828572026	0.27	0.196	0.298424392995317
Adrb1	2.10077936334844e-05	0.850782388020381	0.317	0.242	0.304634015479158
Rpl8	2.22810411305647e-05	-0.38541662011276	0.683	0.786	0.323097377434319
Xist	2.23028761762298e-05	0.482072168893688	0.613	0.575	0.323414007431509
Fmo1	2.35867054545299e-05	0.313123100211982	0.665	0.577	0.342030815796138
H2-Eb1	2.38778519835478e-05	0.222352870937058	0.3	0.213	0.346252731613427
Mfap2	2.38894222073017e-05	0.47183866671542	0.541	0.463	0.346420511428082
Rpl9-ps6	2.47272403803331e-05	-0.790820966845441	0.154	0.25	0.35856971275521
H2-Q4	2.56432491431045e-05	0.551674852010213	0.461	0.398	0.371852755824158
Cd200	2.61084219608227e-05	0.222329641421446	0.633	0.558	0.378598226853889
Son	2.62997790165273e-05	0.515681094013519	0.609	0.566	0.381373095518663
Tax1bp1	3.20167057148883e-05	0.541765562013479	0.543	0.486	0.464274249571596
Aard	3.6166600973229e-05	-0.552989625748439	0.226	0.33	0.524451880712794
Klf13	3.62629123752352e-05	-0.389681560758016	0.348	0.468	0.525848492353285
Pfn1	3.67801367667993e-05	-0.41032473626673	0.757	0.82	0.533348763255356
Rexo2	3.93564003840951e-05	-0.391005522325061	0.161	0.262	0.570707161969764
P2rx4	3.97046174554105e-05	0.833727360794043	0.267	0.195	0.575756657720907
Myzap	4.0795619008547e-05	0.333772306255576	0.548	0.483	0.59157727124294
Lims1	4.17227245704961e-05	-0.564627832002887	0.224	0.333	0.605021228996764
Npr1	4.84506101197606e-05	0.81630711824999	0.287	0.214	0.702582297346648
Bicd2	5.61559107529046e-05	-0.511765899652672	0.161	0.257	0.814316861827869
Adcy4	5.90372269955731e-05	0.735173156852687	0.346	0.279	0.856098828662806
Dram2	6.17233613217063e-05	0.591728442031288	0.426	0.36	0.895050462526064
Afap1l1	6.46735771906927e-05	0.37471227047529	0.58	0.511	0.937831542842234
Map1lc3a	6.75193623260916e-05	-0.508724979031011	0.424	0.526	0.979098273090654
Abi3	7.12985265374553e-05	-0.533162759000868	0.204	0.31	1
Rpl41	7.74742373205949e-05	-0.291359839598204	0.965	0.978	1
B4galt4	7.75806615672717e-05	0.859444722796264	0.283	0.212	1
Ushbp1	8.22285342856656e-05	0.808401365687486	0.365	0.303	1
Heg1	8.42554075246924e-05	0.580082137368843	0.409	0.332	1
Set	9.2501304109208e-05	-0.374255644516846	0.228	0.337	1
Sepp1	9.59333102856118e-05	-0.467939162921434	0.787	0.814	1
Nme1	9.82983137048365e-05	-0.554805958727579	0.183	0.28	1
Rpl4	0.00010322923133611	-0.425879142890658	0.633	0.721	1
Rpl22l1	0.000110577329943875	-0.50706968606308	0.441	0.552	1
Nhlrc2	0.00011064433737887	-0.729711909290755	0.196	0.289	1
Eva1b	0.000121603071491553	-0.486837586795522	0.289	0.401	1
Dpp4	0.000122537071912928	0.871651917504527	0.25	0.185	1
Lxn	0.000124304254347579	0.645804780062697	0.376	0.316	1
Hsp90aa1	0.000130905784237622	-0.380908594292646	0.267	0.376	1
St13	0.000136070329076371	-0.476050649814659	0.224	0.32	1
Sgk1	0.000139935045014164	0.621970893410513	0.483	0.441	1
Fam3c	0.000151708224204497	-0.397952348152003	0.159	0.254	1
Rpl31	0.000161573105107861	-0.372535950706666	0.622	0.735	1
Gm8730	0.000162910472535293	-0.501407537842206	0.248	0.349	1
Serp1	0.000171916498802372	-0.747127933429854	0.167	0.257	1
Tspan8	0.000174556985216017	0.459784397815029	0.565	0.521	1
Myl6	0.000182204015000232	-0.334057198391956	0.859	0.908	1
Rpl3	0.000186188678065768	-0.324196983738583	0.698	0.797	1
Eif4e	0.000190480570168289	-0.197997649583115	0.163	0.259	1
Cmpk1	0.000194827414581568	-0.499057264237217	0.191	0.286	1
Psmd4	0.000203898367356971	-0.445137071187485	0.228	0.332	1
Scn3b	0.000206162049978349	0.734775101652476	0.252	0.186	1
Col4a1	0.000206400193420797	0.630082639690428	0.411	0.359	1
Rap1b	0.000207068697097055	-0.44736138448619	0.472	0.562	1
Lmo2	0.000208316631062444	0.516844232467208	0.437	0.38	1
Gpi1	0.00021043618653074	-0.36975929674425	0.198	0.291	1
Cadm1	0.00021139291260652	0.64525491998964	0.296	0.226	1
Slc3a2	0.000220596373267125	0.364571198344341	0.602	0.568	1
Rps2	0.000227812314896183	-0.36870945984579	0.609	0.724	1
Edn1	0.00032506635489077	0.654812000850537	0.252	0.183	1
Scarb1	0.0003391323709897	0.771858988510746	0.296	0.235	1
Smad6	0.000364203998223716	0.374071566016353	0.563	0.516	1
Ndufa4	0.000366488701125285	0.259859457216063	0.72	0.704	1
Npc2	0.000374633024905066	-0.548344817250874	0.335	0.443	1
Ncald	0.000382316259717884	0.702872562601339	0.276	0.212	1
Adrb2	0.000387694248079376	0.57307452226413	0.433	0.387	1
Rpl37	0.000448327323270206	-0.343221716917756	0.839	0.901	1
Fermt2	0.000453676212484646	-0.343926262947821	0.389	0.499	1
Efnb1	0.00047184665077924	0.754603091539486	0.385	0.343	1
Tspan12	0.000497122353847332	-0.595208684006562	0.352	0.44	1
Capzb	0.000501725312656018	-0.38550175427061	0.437	0.543	1
Zbtb20	0.000507553172042894	0.671875046633757	0.45	0.42	1
Ppp2r5a	0.000513314998275024	-0.311629580109916	0.178	0.268	1
Cript	0.000536810146247914	-0.213091478044974	0.204	0.298	1
Nfib	0.000560665881115771	0.476146950905513	0.463	0.425	1
Rps28	0.000568640922160857	-0.391803699292669	0.748	0.815	1
Card19	0.000581340970206614	-0.413020408218957	0.209	0.295	1
Mcam	0.000584207865925344	0.702690853177737	0.285	0.226	1
Lyve1	0.000606353687878128	0.345354539618551	0.402	0.33	1
Lamtor2	0.000641856332071303	-0.437938542005671	0.239	0.331	1
Ecscr	0.000697403342566603	0.158361748572495	0.722	0.602	1
Eef1g	0.000757210433881882	-0.366491422820585	0.45	0.578	1
Zfand5	0.000788038244421607	-0.23569978455323	0.198	0.292	1
Camk1	0.000809639635785476	-0.296053488680361	0.243	0.342	1
Tmsb4x	0.00081550500890871	-0.59740819737255	0.976	0.98	1
Psmd8	0.000818377864054543	-0.291939810278415	0.22	0.31	1
Ttc14	0.000818785969376017	1.10206947020802	0.252	0.202	1
Bst2	0.000825859407014588	0.317766584668166	0.643	0.627	1
Leprot	0.00083796165427262	0.624422623159975	0.387	0.341	1
Slc9a3r2	0.00084167466295584	0.194609841553555	0.772	0.725	1
Zfp36l1	0.000853341061277443	-0.370278606174793	0.204	0.289	1
Klhl5	0.000876537942689053	0.458715625965843	0.413	0.359	1
Sox11	0.000886950470834185	0.761930993810351	0.263	0.208	1
Lman2	0.000890794626361276	-0.216209689892867	0.202	0.291	1
Cox6c	0.000926146475234135	-0.299253825586692	0.587	0.705	1
Kdr	0.000936791051544262	-0.690140592150261	0.372	0.429	1
Pcbp2	0.00094170848884371	-0.268409258086445	0.35	0.467	1
Ptms	0.000966791774666366	-0.453168386250811	0.274	0.364	1
Ifitm2	0.0010443332245786	0.113990709658681	0.904	0.869	1
Plscr1	0.00105762386163763	0.361025705357355	0.439	0.391	1
Sdpr	0.00108823835948184	0.199359304197308	0.852	0.799	1
Gnai2	0.0011438034122035	0.195823541625612	0.765	0.726	1
Ddah2	0.00118654122841944	0.393876618537049	0.485	0.445	1
Nfia	0.00119583765709654	-0.427507843007066	0.185	0.261	1
Rtn4	0.00119901620797411	-0.291690260231102	0.341	0.451	1
Ucp2	0.00127918820453059	0.524412789493139	0.322	0.267	1
Rpl30	0.00129056057408619	-0.372284473647775	0.426	0.538	1
Rpl39	0.00135032360964584	-0.42852254385147	0.672	0.744	1
Gng5	0.00139137030626459	-0.316937850374728	0.576	0.678	1
Tagln2	0.00139894713886248	-0.242146801957172	0.541	0.646	1
Mocs2	0.00139995262391127	-0.472508630975882	0.183	0.261	1
Sec61g	0.00141199245361288	-0.317335150681943	0.487	0.609	1
Eef2	0.00146057658071314	-0.274046883039163	0.596	0.703	1
Rplp2	0.00153567792463653	-0.34533341079381	0.685	0.78	1
Lurap1l	0.00156275611730636	0.476818212163636	0.272	0.214	1
Glud1	0.00160970838795511	-0.479130621085067	0.176	0.251	1
Skp1a	0.00162830708084585	-0.4552883157997	0.248	0.341	1
Rps12	0.00165935384070088	-0.343274150839395	0.413	0.529	1
Ilk	0.00168706024503068	-0.566243297414413	0.204	0.282	1
Rpl23a-ps3	0.00174001675678985	-0.376565697796106	0.304	0.4	1
Psme1	0.00178051870826308	0.480042174709749	0.428	0.395	1
Sdcbp	0.00186314475596193	-0.371617305477651	0.363	0.471	1
Yipf4	0.00192974574314178	-0.26813807550318	0.285	0.381	1
Psmb10	0.00193920302618221	0.493046895794807	0.446	0.411	1
Rpl23a	0.00194248728852726	-0.380662294107965	0.757	0.841	1
Luc7l3	0.0019482283239687	0.841942714106402	0.252	0.204	1
Zfp207	0.00195919726802805	0.638289340811342	0.32	0.27	1
Ppp1cb	0.00200844801685318	-0.412637517895273	0.23	0.317	1
Tbx3	0.0020134023397209	-0.482191263721957	0.283	0.359	1
Grcc10	0.0020383934961561	-0.278489690042023	0.183	0.259	1
Cltb	0.00204068039738895	-0.409667161216694	0.307	0.403	1
Vps36	0.00204486038043937	-0.366452243201245	0.196	0.275	1
Arpc2	0.00204669871136368	-0.287560739233977	0.565	0.667	1
Tuba1b	0.00204955105088477	-0.264138197135578	0.552	0.645	1
Pnrc1	0.00228699884074614	-0.102363012335506	0.289	0.387	1
Dynlt3	0.00235905656963036	-0.615559307299429	0.202	0.279	1
Gata2	0.00238992283705228	0.462022573875673	0.457	0.416	1
Ndufa13	0.00242865373001963	-0.291493008794118	0.424	0.531	1
Bzw1	0.00250233553746724	-0.259885546704294	0.237	0.331	1
Rhob	0.00252435022940984	-0.232546423783507	0.311	0.407	1
Lyn	0.00252786747588583	-0.280101459212557	0.198	0.274	1
H2afz	0.00252895515220793	0.431168998942108	0.493	0.467	1
Hes1	0.00253285776566417	-0.164882807681092	0.357	0.446	1
Pcnp	0.00254124240239724	-0.41970318914814	0.207	0.288	1
Rpl36	0.00261667709152651	-0.292426872582197	0.711	0.81	1
Eif3h	0.00264370907180582	-0.148535959577535	0.328	0.447	1
Rps11	0.00266514471875143	-0.253288664827029	0.73	0.806	1
Ldha	0.00268186435929866	-0.318562495089593	0.278	0.361	1
Fam174a	0.00268996107198425	-0.382129373114527	0.191	0.271	1
Ubc	0.00275205795653397	-0.22839738416182	0.804	0.827	1
Ndufb2	0.00282926893544453	-0.428979115768845	0.25	0.336	1
Eif3g	0.00291519413654712	-0.143938092120011	0.278	0.376	1
Ssr4	0.00292421420308125	-0.222237824312601	0.228	0.315	1
Tram1	0.00293393473270641	-0.254467220842355	0.267	0.357	1
Rpl23	0.00294369469629473	-0.334293847700726	0.648	0.731	1
Rpl26	0.0029495842266608	-0.325575239096115	0.693	0.789	1
Mfge8	0.00325674792792143	-0.691332279254097	0.246	0.323	1
Dbi	0.00334478121865085	-0.421535618619985	0.317	0.403	1
Polr1d	0.00341332670054816	-0.27645701468281	0.239	0.328	1
Atp6ap1	0.00346135208024772	-0.134077408162356	0.261	0.354	1
Coa3	0.00355202433432094	-0.459064732256592	0.257	0.34	1
Arhgef3	0.00355515546539319	-0.361194066163269	0.202	0.271	1
Ets2	0.00359507742981826	0.827566141733858	0.285	0.238	1
Tm2d1	0.00362790269949351	-0.33805662998206	0.176	0.251	1
Gm9843	0.00369154268239482	-0.411401751044623	0.263	0.344	1
Actr3	0.00374586702176856	-0.325402612860325	0.291	0.377	1
Usmg5	0.00376654106410543	-0.239318883317716	0.43	0.544	1
Eif5	0.00376822619666023	-0.36802403040846	0.276	0.362	1
Rpl37a	0.00385995059478891	-0.301911745856374	0.887	0.926	1
Mesdc1	0.0040133958748097	0.558608234509829	0.291	0.243	1
Clic1	0.00409209407030964	0.255718540486721	0.698	0.683	1
Snrpg	0.00410734266869402	-0.283794333150564	0.37	0.471	1
Vamp8	0.00413761443991694	-0.421094277265367	0.415	0.507	1
Myeov2	0.00443688646836559	-0.260848591846631	0.298	0.388	1
Dad1	0.00448176043198088	0.295572237492793	0.643	0.642	1
Canx	0.00451566731008572	-0.278738218138349	0.328	0.429	1
Atp5l	0.00453976622800935	-0.239189710643325	0.578	0.682	1
Arf6	0.00456727324866321	-0.375344559424396	0.239	0.317	1
Bag1	0.00462044577337677	-0.487294510689573	0.27	0.338	1
Rps8	0.00462059734240097	-0.30045657898083	0.787	0.841	1
Atf4	0.0046266293470352	-0.178713257066492	0.241	0.321	1
Pink1	0.00467562016672645	-0.589479102843327	0.198	0.267	1
Cd151	0.00483853993897118	-0.218983924442665	0.404	0.499	1
Ppp1r2	0.00490972372108366	0.270810467496472	0.55	0.535	1
Camk2d	0.00499945897537987	0.639574492623138	0.25	0.204	1
Rpl7a	0.00503636617652559	-0.196637815339134	0.478	0.594	1
Rpl13	0.005322104506198	-0.261886804868667	0.889	0.919	1
Cdc42ep1	0.00551919953643518	0.813950895805975	0.274	0.231	1
Arl6ip1	0.00561122155374995	-0.198154188171771	0.339	0.428	1
Mff	0.0056648367924835	-0.197557589807718	0.211	0.288	1
Guk1	0.00585016096552326	0.449675889145024	0.409	0.377	1
1810058I24Rik	0.00602211132024587	-0.605251906935005	0.202	0.272	1
Grap	0.00605664699282671	0.247145303247216	0.441	0.4	1
Eif3j1	0.00605885600541924	-0.199547512500894	0.191	0.263	1
Cox17	0.00606080703586772	-0.283566490467113	0.385	0.484	1
Tmod3	0.00607429392081955	-0.16404125803874	0.267	0.357	1
Tgfb1	0.00623260166432802	-0.333716844970598	0.265	0.342	1
Morf4l2	0.00623633498824935	-0.219447884317672	0.239	0.321	1
Gnb1	0.00624504034388022	-0.222292385401531	0.635	0.728	1
Cct4	0.0063031416674147	-0.14628943452767	0.239	0.321	1
Fas	0.00638337303539158	-0.100031354113596	0.304	0.39	1
Rplp0	0.00655860941931665	-0.267041785913837	0.752	0.823	1
Scp2	0.00668911805082258	-0.297152029918147	0.363	0.451	1
Wasf2	0.00681743903480196	0.34876567186348	0.422	0.383	1
2002-03-01	0.00746570915923297	-0.329459386224469	0.2	0.272	1
Golga7	0.007519208073185	-0.353776919836866	0.222	0.293	1
Cxx1a	0.00794751649050439	0.270180198898595	0.541	0.516	1
Atp6v1e1	0.00799246986666372	-0.228724747139911	0.252	0.335	1
Cr1l	0.00801501840785732	-0.119323782607105	0.23	0.306	1
Zfp706	0.0082108995645808	-0.26993480200258	0.385	0.477	1
Tnfsf10	0.00825651511354242	0.738590982175042	0.265	0.228	1
Rps15a	0.00828752495144971	-0.305532283964533	0.65	0.742	1
Abhd17c	0.00831727486908491	0.618126786140986	0.252	0.211	1
Hsp90ab1	0.00855970136147126	-0.175809313707882	0.698	0.769	1
Rpl21	0.0086533867986135	-0.293668146077544	0.735	0.819	1
Ghitm	0.00867875551616995	-0.128608883292645	0.246	0.327	1
Prex2	0.00906325244540148	0.518483924728733	0.354	0.315	1
Dnaja1	0.00909630641873422	-0.230295104186449	0.48	0.584	1
Tuba1a	0.00917751416894345	-0.215647840326966	0.72	0.753	1
Prdx2	0.00918667567509149	0.355743179723168	0.443	0.423	1
Tmco1	0.00938161581097447	0.327265580051221	0.513	0.478	1
Romo1	0.00964195854059846	-0.113173771139939	0.298	0.39	1
Ptrf	0.0099306038842192	0.211538194976526	0.465	0.441	1
Ephb4	0.010013977202605	0.70652664074503	0.263	0.223	1
Myl12b	0.010035320808501	0.11136135516173	0.746	0.742	1
Rwdd1	0.0103614196042988	-0.227485526318255	0.2	0.269	1
Cav2	0.0104452057286736	0.106893122426559	0.822	0.789	1
Pea15a	0.010479658725916	-0.324568938240498	0.343	0.426	1
Rps27	0.0105981511472055	-0.340703218309496	0.93	0.958	1
Calm3	0.0107638338865248	-0.416139082765988	0.322	0.408	1
Aph1a	0.0110003245563831	0.560843314156447	0.283	0.241	1
Gcc2	0.0110510357312249	0.449693972542044	0.304	0.269	1
Mapre1	0.0111303270829791	-0.244575279149323	0.265	0.344	1
Car2	0.0111722735865146	0.494210281055952	0.348	0.307	1
Ccrl2	0.0114402789644849	0.34600125293241	0.259	0.216	1
Snx17	0.0115723692051635	-0.249240717379218	0.202	0.271	1
Rps27l	0.01157461510313	-0.287809828453791	0.452	0.549	1
Capns1	0.0118501274387846	-0.239868361357017	0.522	0.615	1
Rpl34	0.0118570136258735	-0.253648296568794	0.776	0.825	1
Tpm4	0.0122042855806035	-0.414148837630892	0.561	0.649	1
Ahsa1	0.0125344405653092	-0.199774922591091	0.193	0.26	1
1110008F13Rik	0.0126398356932674	-0.209476404331704	0.246	0.323	1
Rps21	0.0127275581706502	-0.28390432875928	0.496	0.58	1
Psmd2	0.0128355223181911	-0.256977314155293	0.193	0.263	1
Rheb	0.0129807616729087	-0.193276225852699	0.378	0.479	1
Gapdh	0.012982493861838	-0.313556182805606	0.322	0.402	1
Sypl	0.013088950148275	0.370017166607115	0.502	0.492	1
Nptn	0.0132238470081963	-0.323942405367674	0.191	0.256	1
Pcdh17	0.0132297668589949	0.594137760214539	0.267	0.229	1
Spop	0.013305413373609	-0.559367753908814	0.315	0.388	1
Tm9sf3	0.013384118553333	-0.184401191491363	0.254	0.333	1
1810037I17Rik	0.0133977643172442	-0.279198666578834	0.463	0.572	1
Rpl22	0.0134288111097189	-0.408552907698338	0.43	0.518	1
Arpc1a	0.0135889830494655	-0.223093676723242	0.241	0.317	1
Psmc5	0.0136645995879226	-0.169006273748751	0.213	0.286	1
Tmbim6	0.0136664907279574	0.181340985628226	0.765	0.75	1
Wdr1	0.0137756143433434	-0.148180932097527	0.228	0.301	1
Mbnl1	0.0139606952918117	-0.153831932619675	0.243	0.322	1
Pdia6	0.0139937171992016	0.374941398982644	0.491	0.472	1
Elovl5	0.0141332745845284	0.618325367177829	0.33	0.305	1
Dnajc8	0.01424053076058	0.130773518231283	0.576	0.558	1
Rpl14	0.0142593527232199	-0.231728488987005	0.757	0.834	1
Fau	0.014352101580308	-0.315701344707593	0.748	0.803	1
Smad7	0.0145520125114574	0.515005059813356	0.35	0.319	1
Tspo	0.0146902523496909	-0.2047764552503	0.539	0.622	1
Ube2d2a	0.0148820532946927	-0.263326419747585	0.33	0.417	1
Arhgef15	0.0149195675081908	0.387073367285067	0.339	0.302	1
Mlf2	0.0149438490266705	-0.230304502971131	0.265	0.345	1
Rps19	0.0149705165662555	-0.300423427944136	0.904	0.919	1
Cstb	0.0156714257561783	-0.2025879938546	0.207	0.279	1
Erh	0.0156872919130966	-0.172551579271074	0.324	0.411	1
Ets1	0.015924063804599	0.190044288555176	0.463	0.428	1
Cox5a	0.0160504281489424	-0.172614716317611	0.328	0.418	1
mt-Co1	0.016625061913441	-0.230126044032135	0.924	0.948	1
Mrpl20	0.0167450632561071	-0.113599341975688	0.213	0.283	1
Ddx39b	0.0167898569631877	0.481216944273566	0.361	0.332	1
Xiap	0.0172112517362298	0.607184684891232	0.265	0.228	1
Glo1	0.0172837773691783	-0.201267740699296	0.193	0.257	1
Rpl32	0.0174470702533333	-0.299380374189793	0.772	0.831	1
Sec61b	0.0175666018653205	-0.280305932985304	0.333	0.415	1
Impdh1	0.018010730104798	0.193763702521889	0.463	0.426	1
Mrpl33	0.0182046234522662	-0.144871061654211	0.302	0.384	1
1110038F14Rik	0.0184314361825944	0.685215476474978	0.28	0.249	1
Tmem256	0.018457672427213	0.226064984301041	0.533	0.521	1
Serbp1	0.0185460785996944	-0.101385055491166	0.393	0.503	1
2810428I15Rik	0.0189474452825921	-0.445389372687084	0.209	0.27	1
Fbxw2	0.0191025361121908	-0.288060706814372	0.243	0.31	1
Ahr	0.0192199782133887	0.65850090785001	0.263	0.228	1
Dcun1d5	0.019288204403803	-0.288481271485942	0.193	0.255	1
Wdr89	0.0195816004643517	-0.333585057501758	0.363	0.442	1
Hmgn1	0.0196388499507607	-0.283325705982624	0.28	0.35	1
Anp32a	0.0197791116893364	0.155187967211433	0.626	0.632	1
Psmb5	0.0215492671334285	-0.1259204132736	0.276	0.356	1
Prelid1	0.0218163546660018	-0.176858692210797	0.228	0.299	1
Rps3	0.0221144602755375	-0.237542992245358	0.722	0.798	1
Tmem258	0.022479284667265	0.465724211378865	0.424	0.414	1
Actr2	0.0225829218848492	-0.16697017657578	0.189	0.25	1
Ccnd2	0.0226312346542628	-0.233072206754753	0.237	0.303	1
Sbds	0.0230250792513809	0.288742352092518	0.42	0.401	1
Fis1	0.0231282730425925	-0.231719995448331	0.367	0.444	1
Aamp	0.0234889367927537	-0.177731243801703	0.246	0.316	1
Erp44	0.0235063705139756	0.108739621119591	0.189	0.254	1
Mrfap1	0.0236148728488001	-0.155803345362189	0.387	0.472	1
Ndufa11	0.0236188000725833	-0.100894193552361	0.317	0.404	1
Rbm3	0.0237047629900999	-0.137642296972501	0.378	0.466	1
Gm9493	0.0237213517693209	-0.447438102500927	0.198	0.254	1
Timm13	0.0238611365415232	-0.222303467519891	0.3	0.374	1
Arpp19	0.0245415142003703	-0.216880995518961	0.413	0.51	1
2610001J05Rik	0.0245920523293859	-0.200836252929818	0.222	0.286	1
Arap2	0.024689553091524	0.551592312937338	0.267	0.235	1
Calr	0.0249616367351407	0.346430833334627	0.535	0.541	1
Rps5	0.0251590325204875	-0.238056236218284	0.765	0.844	1
Ccnl2	0.0252906036082831	0.803584881251109	0.28	0.256	1
Stard3nl	0.0253829853716614	-0.272643144220032	0.211	0.27	1
Abhd17a	0.0256650158911373	0.449740913748396	0.28	0.248	1
Ywhaz	0.0256850031107088	-0.151639855194286	0.228	0.297	1
Wdr83os	0.0257560895710501	-0.106461031341381	0.2	0.262	1
Hspa8	0.025886163656195	-0.138828824944549	0.878	0.893	1
Gng11	0.0262464698960339	-0.317722699628519	0.57	0.645	1
Emp1	0.0262699356265965	-0.120044564421777	0.274	0.342	1
Rpn2	0.0267821715710146	-0.195145851872472	0.343	0.412	1
Prdx5	0.0275750716106657	-0.325857003681409	0.198	0.254	1
Adipor1	0.027655536341894	-0.186283629391057	0.315	0.393	1
Rps29	0.0277279598295147	-0.275265680282105	0.948	0.961	1
Ccnd3	0.0280532162464693	-0.249218311322645	0.315	0.387	1
Nostrin	0.0283944169385101	0.195312239442844	0.467	0.445	1
Pitpna	0.0293457340378764	-0.103851991196666	0.265	0.34	1
Myl12a	0.0295409700305289	-0.178417152066633	0.865	0.883	1
Tspan9	0.0298728707508255	0.601375749371407	0.313	0.294	1
Rps14	0.030332677408503	-0.199667442337618	0.889	0.923	1
Bvht	0.0305994699277239	-0.249774810031327	0.213	0.275	1
Arf1	0.0308064648157077	0.125526975266246	0.659	0.664	1
Sepw1	0.0311064755224297	-0.328717484139676	0.557	0.638	1
mt-Nd3	0.0316481072578307	0.203069431929199	0.496	0.488	1
Aplp2	0.0316859068088899	0.264591488080113	0.622	0.631	1
Rab11b	0.0318339460034476	-0.145146663432858	0.3	0.374	1
Ndufb3	0.0319230139882421	-0.116566636160901	0.259	0.33	1
Rap1a	0.0320524199482891	0.115485685087905	0.67	0.677	1
Ranbp1	0.0323861017644	-0.12161809173364	0.361	0.444	1
Nkd1	0.0324374231512836	-0.321834169599224	0.426	0.48	1
Sumo1	0.0326371277811793	-0.217012548946281	0.367	0.448	1
Sri	0.0331687019634188	-0.218599965658513	0.391	0.48	1
Mndal	0.0335619598443175	0.354784428363573	0.265	0.227	1
Nedd8	0.0337172941012578	-0.201061202669202	0.459	0.535	1
Arf5	0.0342288295923476	-0.179179890408226	0.428	0.532	1
Galnt18	0.0344541726594658	0.347291476390039	0.42	0.393	1
Bola2	0.0344587668701397	-0.398723652371022	0.215	0.268	1
Marcks	0.0349060037547729	-0.15296166355905	0.307	0.378	1
Ech1	0.0349710199391418	-0.271201604191203	0.293	0.36	1
Atp6v1f	0.0360648404990608	-0.107761222053295	0.376	0.467	1
Eif4a2	0.0361047288732774	-0.124521155254925	0.496	0.586	1
Tsg101	0.0361154670475248	-0.106017436214254	0.22	0.284	1
Rpl15	0.0363762283847788	-0.229182661771366	0.622	0.704	1
Rpl36al	0.0367194432791458	-0.141829932019445	0.404	0.476	1
Prmt1	0.037673834884599	-0.164493602248712	0.213	0.273	1
Cebpg	0.038012105888733	-0.223653438597304	0.2	0.254	1
Arhgef1	0.0382770935825283	0.484452297509958	0.302	0.275	1
Klf3	0.0383401020666704	0.467818822726278	0.38	0.362	1
Cyc1	0.0384383785444696	0.100877148668707	0.222	0.288	1
Tmem140	0.0384822885947867	-0.239436384359558	0.289	0.349	1
Rgs12	0.0393177486597322	-0.237193674094182	0.226	0.278	1
Top1	0.0399741049490424	0.471000909784536	0.391	0.377	1
Naca	0.0401004123342091	-0.151552867127945	0.53	0.644	1
Ict1	0.0401352088320158	0.550912635315129	0.276	0.25	1
Aldoa	0.0419693329263427	-0.176591157148098	0.53	0.622	1
Sumo3	0.0423127345371273	-0.375535425360507	0.204	0.258	1
Ankrd11	0.0426540815052777	0.712589149027698	0.265	0.244	1
Rpl17	0.0428783348186994	-0.271133117768836	0.702	0.771	1
Wnk1	0.0435386338453706	-0.167767790883702	0.217	0.277	1
Dynll1	0.0436076911890497	0.121667539329022	0.822	0.835	1
Kank3	0.0439094728657071	0.304734423441493	0.52	0.525	1
Yif1b	0.0439481395446784	0.477185031213274	0.293	0.27	1
Rpl36a	0.0441370710734299	-0.307793030321994	0.617	0.697	1
Tpm3	0.0455669237470728	-0.164609539276671	0.524	0.605	1
mt-Nd2	0.0461730437636135	0.222432449198911	0.648	0.671	1
Rps15	0.0463796517020792	-0.23544922479012	0.75	0.82	1
Cyba	0.0466972778970275	-0.193379174275087	0.361	0.442	1
Eif3e	0.0476872400338105	-0.221049195354675	0.309	0.371	1
Taldo1	0.0482161328151507	-0.351615351064766	0.333	0.397	1
Ssr1	0.0497312250073026	0.100852150068525	0.246	0.315	1
Pnisr	0.0497812035085757	0.612417699701856	0.298	0.281	1
Ndufs6	0.0501315759772686	-0.121471587413349	0.317	0.392	1
Pam	0.0502398882581017	-0.128005792171701	0.361	0.426	1
Tmem59	0.0505707478430015	0.165298711729944	0.691	0.686	1
Ppig	0.0506575745975858	-0.218828252366339	0.209	0.264	1
Pcmt1	0.0507133672467476	-0.265665912909635	0.211	0.267	1
Atp5d	0.050893024892671	0.354804738814444	0.426	0.423	1
Vps35	0.0515552379506298	-0.132471162083218	0.233	0.291	1
Klf4	0.0519259411727872	-0.209250674947925	0.604	0.626	1
Mrps33	0.0522134018546935	-0.207948607775308	0.289	0.357	1
Rpl18a	0.05285022846581	-0.230922356624967	0.885	0.917	1
Pfdn5	0.0531049735269277	-0.187964590473158	0.537	0.636	1
Npm1	0.0535094537514181	-0.150235286639259	0.352	0.427	1
Slirp	0.0536431452384085	-0.272846257768016	0.23	0.288	1
Fundc2	0.0537879381144277	-0.159305543117096	0.224	0.281	1
Txnip	0.0551006809364519	0.410177362991275	0.426	0.418	1
Mrpl52	0.0551285137702717	-0.275641951654633	0.287	0.349	1
Uqcrfs1	0.0552990830143218	-0.147223436342436	0.198	0.252	1
Pgrmc1	0.0560794184021818	-0.257691350546863	0.239	0.292	1
Tmed2	0.0565182968032656	-0.143619139943869	0.448	0.524	1
Cox8a	0.0567160405339388	-0.205371436467613	0.585	0.672	1
Atp5g2	0.0576101625335372	0.37270743241015	0.415	0.405	1
Irf1	0.0578047010883654	-0.130295082189915	0.215	0.267	1
Psma2	0.058200710913407	-0.113368557337444	0.396	0.473	1
Supt4a	0.0582815716353591	-0.134071191222606	0.211	0.263	1
Cox6a1	0.0585359808077193	-0.15068753892712	0.661	0.722	1
Pdia3	0.0593180674846482	0.219111086254259	0.596	0.603	1
Rhoc	0.0609804645225012	-0.257002852362727	0.413	0.477	1
Rps9	0.0615279601489923	-0.226017841284612	0.765	0.843	1
2007-09-01	0.0623652684074089	-0.100369374415856	0.472	0.564	1
Smpdl3a	0.0626823724776815	0.388622882505156	0.391	0.367	1
Polr2e	0.0626894807468945	0.626103310438783	0.263	0.24	1
Rpl27a	0.0629030659067032	-0.200785357414648	0.752	0.815	1
Id1	0.0629550448220052	0.220068945820895	0.572	0.542	1
Arpc4	0.0631914203254369	-0.112609361480527	0.28	0.346	1
Psmb2	0.0635062711966595	-0.11358850705177	0.422	0.499	1
Selt	0.063546875068833	-0.177869169797349	0.233	0.29	1
Rps13	0.0640272299560262	-0.224792737192454	0.613	0.689	1
Ifngr1	0.064238305013654	0.322286455425364	0.437	0.427	1
Atp6ap2	0.0645484693905021	0.124084845861978	0.198	0.257	1
Elovl1	0.0652237892542145	0.496124106430004	0.361	0.348	1
Trappc4	0.0660075775468902	0.508787582189561	0.307	0.288	1
Ier3ip1	0.0665612504426904	-0.158021270494241	0.315	0.381	1
Pomp	0.0665906023883688	-0.169058816772742	0.496	0.578	1
Cyb5r3	0.0667548694082713	-0.382471612588957	0.448	0.519	1
Jun	0.0671257312229099	-0.247460821560874	0.78	0.746	1
Minos1	0.0671327858009356	-0.273103074264797	0.435	0.508	1
Sar1b	0.0675726941100971	-0.17033135003252	0.224	0.277	1
Vapa	0.0680053112336573	-0.119512517722957	0.363	0.44	1
Rps4x	0.0682637390664355	-0.223359733128127	0.733	0.813	1
Rhoj	0.0690999665144333	0.412336294281399	0.337	0.319	1
Snrpd2	0.070536437237305	0.301738745181795	0.376	0.363	1
Nrp1	0.0706738090603678	-0.250225051583036	0.602	0.616	1
Luc7l2	0.0711250666204885	0.401733124278339	0.398	0.39	1
Lgals9	0.0715101580193787	0.319114572054392	0.341	0.322	1
Serf2	0.0715813737664344	-0.250411907487136	0.733	0.822	1
Lims2	0.071658164197156	-0.164085095941851	0.304	0.363	1
Laptm4a	0.0757023695107277	0.128814671726489	0.848	0.807	1
Sft2d1	0.0759582904616478	0.597208202724046	0.254	0.23	1
Eef1b2	0.0765143464123274	-0.21049727461847	0.252	0.3	1
Ubl5	0.077036406332982	-0.228228665225874	0.452	0.53	1
Mtus1	0.0770524859549932	-0.109307142805145	0.224	0.277	1
H2afj	0.0787905648258403	-0.312210610665451	0.246	0.297	1
Scgb1a1	0.0788608767062641	0.785108793564229	0.517	0.615	1
Trim8	0.0789155003903738	0.502615868589828	0.304	0.289	1
Sec13	0.0794160460326114	-0.167577745890386	0.207	0.256	1
Uqcrq	0.0813649058007556	-0.146855010832831	0.413	0.506	1
Txndc17	0.0821386663294539	-0.192714761644784	0.311	0.372	1
Rps20	0.082548240737726	-0.245727161789968	0.567	0.638	1
Myct1	0.0849876665965456	0.184151141743533	0.48	0.47	1
Adam15	0.0851038476374658	0.3416443204462	0.25	0.224	1
Ppp1r16b	0.0857844733934689	0.167638240585197	0.483	0.468	1
Cnbp	0.0872945625283304	0.19692626486812	0.609	0.615	1
H13	0.0891864215081522	0.128644969584938	0.211	0.266	1
Gnas	0.0896357724023452	-0.148101878891717	0.735	0.788	1
Mrpl42	0.0907134820420966	-0.260274863525377	0.204	0.254	1
Podxl	0.0908094022609665	0.317125155137421	0.407	0.393	1
Rps3a1	0.0921604601919234	-0.233080692313915	0.667	0.741	1
Hyal2	0.0930371025125084	0.33055735003016	0.402	0.387	1
Nisch	0.0933578836477058	0.458816413314619	0.298	0.284	1
Atp5j2	0.0941200859543924	0.176774343706598	0.561	0.579	1
Add3	0.0949772070568984	0.338471761360286	0.311	0.295	1
Tmem9b	0.0959310859851239	0.353014091580461	0.291	0.271	1
Ndufb6	0.0972880948643407	-0.180557429799389	0.27	0.324	1
Sdf4	0.0978066024519368	-0.153186780439497	0.298	0.356	1
Arap3	0.0980821272116549	0.476663079728042	0.283	0.269	1
Rrbp1	0.0982427849498276	0.344923087955002	0.352	0.343	1
Cox6b1	0.0988436170867494	-0.184941705613294	0.604	0.682	1
Psmc3	0.100560429440122	-0.106031990581479	0.313	0.38	1
Ctnnd1	0.100656987421229	0.614801068939919	0.276	0.262	1
Ube2d3	0.100822622135407	-0.129926459982245	0.565	0.644	1
Ahnak	0.101488990232904	-0.412900752480384	0.265	0.306	1
Plscr3	0.101490349488262	0.414760172509375	0.341	0.329	1
Nxf1	0.102204257087059	0.577471861214266	0.27	0.255	1
Lrrc8a	0.102978706984649	0.371931863440464	0.407	0.4	1
Nudc	0.103039867426818	-0.204694315452202	0.254	0.306	1
Tnfrsf1a	0.103311998448272	0.411018543425448	0.333	0.319	1
Rps12-ps3	0.105284967530498	-0.154427438574146	0.211	0.257	1
Vti1b	0.105414449373267	-0.273791450717448	0.217	0.258	1
Iscu	0.105669663294453	-0.156601848017153	0.359	0.424	1
Paip2	0.106562302187376	-0.18674320578134	0.428	0.498	1
Phldb2	0.106658564681124	0.749661007433263	0.252	0.239	1
Ankrd33b	0.107050361449414	0.424095123517015	0.291	0.276	1
Flt1	0.10707385827214	0.345237392298472	0.415	0.409	1
Atp5c1	0.10774993026855	-0.122055783384002	0.374	0.442	1
Kdelr2	0.109988636973765	0.479980556929002	0.315	0.293	1
Ubxn1	0.110176378918833	-0.128680371555809	0.235	0.287	1
Cracr2b	0.110291158157273	-0.112418446368213	0.348	0.416	1
Rps18	0.110598586047572	-0.223850791157172	0.809	0.874	1
Mier1	0.110917805401772	0.591136461385213	0.25	0.234	1
Ccnd1	0.111346602366028	-0.235140004914341	0.217	0.263	1
Cox7a2l	0.111753727000989	-0.233993673910255	0.42	0.476	1
Rpsa	0.114087598146327	-0.263337694959184	0.511	0.569	1
Smim10l1	0.118335993239563	-0.140212030357098	0.257	0.306	1
Tm9sf2	0.119258787122921	0.210006403845473	0.22	0.278	1
Vamp3	0.12316582429322	-0.170694729892633	0.237	0.286	1
Rpl12	0.123776625182102	-0.226890907238736	0.317	0.369	1
Rpl27	0.125101598987533	-0.193969350956046	0.624	0.682	1
Rpl7	0.125528014102409	-0.144632638800198	0.643	0.709	1
Tmed7	0.12608823905286	0.129068435187063	0.22	0.268	1
Pllp	0.12620208317468	-0.167157936974777	0.296	0.343	1
Atpif1	0.12647547403581	0.235233253897276	0.446	0.45	1
Rps10	0.126606713533243	-0.157617863016634	0.493	0.563	1
D8Ertd738e	0.129381988035844	-0.173827993159529	0.491	0.558	1
Pcdh1	0.13274375466029	0.230367266267569	0.457	0.428	1
Actn4	0.135389904453179	0.287866352639932	0.348	0.335	1
Psma5	0.136284289200865	-0.118940917436449	0.278	0.327	1
Maf1	0.137384648833416	0.440866563650072	0.259	0.245	1
Psap	0.13895923731908	-0.126757661266331	0.563	0.628	1
9430020K01Rik	0.139285388900631	0.208604986391213	0.263	0.24	1
Ndfip2	0.141549930561164	0.473298667440465	0.296	0.287	1
Ost4	0.141630327817031	-0.170088655986854	0.465	0.543	1
Psme2	0.142169961631678	0.301628369560605	0.448	0.455	1
Rpl5	0.142697342952075	-0.11889544598853	0.38	0.449	1
Psmb9	0.142980953128573	0.268067544772075	0.324	0.304	1
Pxdc1	0.143289877798937	0.376722614432195	0.283	0.266	1
AY036118	0.144000736484427	0.219914972426143	0.57	0.594	1
Vat1	0.144796132893083	-0.149768311651086	0.354	0.406	1
Rps27a	0.144914734083834	-0.177568955671976	0.735	0.805	1
Mapk3	0.146852618639629	0.160112363869175	0.593	0.636	1
Psmb8	0.147515239903994	0.22721165370989	0.461	0.47	1
Prkch	0.148606588642966	0.363092077917881	0.28	0.264	1
Rab11a	0.149114670418713	-0.102918608426545	0.496	0.574	1
Rps27rt	0.149447156194261	-0.338240670679049	0.613	0.672	1
Tmbim4	0.151901592258365	0.323882421453122	0.389	0.394	1
Ptp4a2	0.151987456225666	0.300691023283378	0.333	0.321	1
Atp5o	0.153037061758901	0.28118146138509	0.448	0.447	1
2010107E04Rik	0.153624053324313	-0.172850049998656	0.391	0.46	1
Ubl3	0.154416684165976	-0.112723396328683	0.298	0.352	1
Tomm7	0.155894260547359	0.162392922634741	0.478	0.495	1
Plscr4	0.158238752546801	0.505369014667458	0.267	0.254	1
Klf7	0.1663048107786	0.190091594735481	0.433	0.424	1
Psmc1	0.167539389285768	-0.102213695720066	0.25	0.301	1
Ddx5	0.167603301408296	0.110728038039531	0.815	0.826	1
Ostf1	0.169406754245269	0.269241655650677	0.443	0.451	1
Pfdn2	0.170340156625737	-0.141138368944818	0.259	0.303	1
4931406P16Rik	0.170803495284588	0.556753569505957	0.287	0.277	1
Tm2d2	0.173647609975245	0.149726024164545	0.228	0.273	1
Higd2a	0.174909307962534	-0.15380253469385	0.283	0.335	1
Ndufa1	0.175774736088313	-0.112441986416109	0.33	0.387	1
Cxx1b	0.175949150883917	0.279781814066931	0.367	0.365	1
Rps25	0.176564072313284	-0.219577247516431	0.665	0.725	1
Sod1	0.177221126594134	-0.146728976967011	0.222	0.264	1
Rps7	0.178057358340471	-0.266866796557742	0.667	0.732	1
Rpl11	0.17906565304434	-0.195353903908909	0.713	0.78	1
Tubb5	0.179357668629219	0.247674593126797	0.626	0.642	1
Bcas2	0.180139131681118	0.106994977056889	0.217	0.264	1
Arpc5	0.180842584317923	-0.165070671911401	0.38	0.435	1
Rpl35a	0.181067541880543	-0.233120340797706	0.778	0.834	1
Rpl10a	0.181334468798726	-0.13118776199154	0.511	0.577	1
Mfng	0.181673782992082	-0.118139221969843	0.215	0.253	1
Gm11808	0.182597351367295	-0.167181198350669	0.302	0.352	1
Pfdn1	0.18303600577608	-0.157653717863336	0.213	0.252	1
Ecm1	0.185266619880565	0.109912115517525	0.241	0.29	1
Ap2m1	0.186390079198538	-0.115183275655994	0.404	0.469	1
Brk1	0.186545743589053	-0.131670749709496	0.328	0.391	1
Txndc9	0.19317367627429	0.139006489249632	0.22	0.26	1
Dusp6	0.193254540579728	0.575641587640539	0.27	0.259	1
Rnaset2b	0.193315972146407	0.473063136999684	0.25	0.237	1
Pde4b	0.19355670142471	0.400198927996032	0.313	0.307	1
Skap2	0.193644052859629	0.251733027571572	0.298	0.285	1
St3gal6	0.193684722923064	0.198234040037171	0.396	0.388	1
Sparc	0.197283057077619	-0.322025131861318	0.596	0.547	1
Arhgap29	0.200741310006138	0.455466125676373	0.322	0.321	1
Tmem165	0.200835529225897	0.361201975646313	0.311	0.308	1
Tma7	0.20094124527891	-0.105341874952063	0.411	0.476	1
Sdhb	0.204436214603904	0.214266950615632	0.424	0.428	1
Rpl29	0.205201659023451	-0.134298519221506	0.565	0.646	1
Sfr1	0.207779340334698	-0.137377329920319	0.28	0.322	1
Ndufc1	0.209241934890665	-0.201195145920514	0.35	0.407	1
Rpl35	0.212007907634541	-0.151319619476024	0.793	0.844	1
Ccdc124	0.212664231366985	-0.100841274625481	0.217	0.256	1
Akr1a1	0.214523887267913	0.111031621256069	0.561	0.563	1
Tjp1	0.214928566768085	0.410949899146976	0.272	0.264	1
Rps17	0.215898988697984	-0.16710492377868	0.622	0.71	1
Sema6a	0.217361469022352	0.454203700996943	0.276	0.262	1
Cct5	0.220886062625948	0.133153772465931	0.267	0.316	1
Rab6a	0.221090392756807	-0.228937210830905	0.313	0.356	1
Os9	0.222122551746736	0.171263594992186	0.222	0.269	1
Rps24	0.224473124286505	-0.242764530416529	0.641	0.711	1
Polr2m	0.224514636257462	-0.120218867025095	0.276	0.323	1
Cyth3	0.226079234461936	0.107644632775768	0.478	0.463	1
Pura	0.227687120165688	0.460684301427519	0.257	0.252	1
Serpinh1	0.229949106060526	0.122349879438838	0.55	0.552	1
Oaz2	0.231987666098125	0.148989332209135	0.554	0.576	1
Lrpap1	0.233476722308677	0.216503193443272	0.228	0.273	1
Elavl1	0.236751235041322	0.112539886630782	0.228	0.274	1
Pet100	0.238904924957137	-0.152349237206732	0.22	0.253	1
Srsf11	0.239126884134929	0.356452610427961	0.278	0.268	1
Bnip2	0.239323620900949	-0.163186345773846	0.363	0.419	1
Grn	0.243204440937432	0.416081503459418	0.359	0.363	1
Rpl13a	0.244244541935231	-0.228658071830584	0.846	0.861	1
Ndufb4	0.248823081502686	0.128258698558428	0.433	0.437	1
Tmcc2	0.250709747033645	0.177362092941718	0.448	0.423	1
Nfic	0.253361448120583	0.207601979566579	0.224	0.263	1
Sox18	0.25543131955783	0.425677802124201	0.337	0.342	1
Hsp90b1	0.2556201303811	0.148227386160439	0.578	0.582	1
Ubald2	0.256169437161232	0.241639379577059	0.372	0.372	1
Commd3	0.258398164810853	0.110791884006222	0.222	0.262	1
Prkar1a	0.258449564269954	0.123057670196435	0.533	0.539	1
Gabarap	0.261041491215165	-0.116955917930186	0.515	0.579	1
Fubp1	0.261764474481499	0.161461226791285	0.237	0.284	1
Esd	0.262797122158167	-0.166227231009899	0.257	0.3	1
Tmf1	0.264336556228405	0.286267793827113	0.259	0.245	1
Gm10076	0.265719799035993	-0.156343694536981	0.652	0.7	1
Smagp	0.267565365605971	-0.137706206654755	0.42	0.453	1
Slc25a4	0.269134762959247	-0.102455073660115	0.489	0.538	1
Tns1	0.27170598245208	-0.198262588646492	0.226	0.253	1
Mef2a	0.273462230296862	0.148413339013011	0.241	0.278	1
H2-T22	0.280013037022557	0.29779543473629	0.322	0.317	1
Pdcl3	0.280422451125972	0.451579034272781	0.285	0.289	1
Ghr	0.284256363100251	0.2724689067194	0.346	0.343	1
Eno1	0.2899567974037	0.368555048180231	0.272	0.265	1
Pnkd	0.293955492815732	0.104650974751692	0.228	0.269	1
Cdc42	0.296715279434504	-0.13250106989794	0.609	0.663	1
Gm12216	0.296882587541663	0.101340912192336	0.272	0.311	1
Crip1	0.299812100866914	-0.191573364533342	0.68	0.706	1
Tceb2	0.300635057689009	-0.165936622790971	0.641	0.695	1
Ndufb9	0.30105237499116	0.270103025930571	0.378	0.389	1
Rras	0.301285654810473	0.120898933406103	0.252	0.293	1
Carhsp1	0.301333028412763	0.114087599172884	0.352	0.354	1
Hlx	0.30194493788196	0.321726386284061	0.3	0.294	1
Tpt1	0.302629078048743	-0.149284610977716	0.713	0.769	1
Clta	0.306647975143002	0.207424165949146	0.404	0.412	1
Hnrnpc	0.307481169617553	0.308689080372139	0.298	0.293	1
Eif4a1	0.307979792293351	0.164706155798489	0.641	0.662	1
Sh3glb1	0.309468275947707	-0.136479450989208	0.478	0.54	1
Ybx1	0.310793689399214	-0.195880173008423	0.902	0.893	1
Eif1b	0.315604177381571	0.156356225138499	0.239	0.282	1
Psma3	0.315941860440894	-0.104196157952721	0.457	0.512	1
Ralbp1	0.326685162484305	-0.100902264466633	0.335	0.385	1
Arf4	0.34254930083017	-0.114200549146736	0.337	0.384	1
Slc50a1	0.343087503470097	0.426293908351445	0.302	0.304	1
Hprt	0.345972899341602	0.375596657267038	0.25	0.249	1
Clptm1	0.346799794995447	0.456182466069508	0.265	0.263	1
Ndufb7	0.349863903777788	-0.120708497483061	0.407	0.457	1
Uqcrc1	0.350166554440394	0.273384729522133	0.383	0.395	1
Snrk	0.351784146135835	0.21389669962347	0.307	0.355	1
Rbms1	0.351804862361299	0.248858813425221	0.422	0.429	1
Tecpr1	0.358435594540487	0.42710344080023	0.263	0.263	1
Clk1	0.365836871094207	0.239548997046098	0.309	0.359	1
Hnrnpa3	0.367487054208591	-0.10469767311516	0.443	0.499	1
Tmem167	0.375132567142736	0.436286181731061	0.259	0.259	1
Bcap31	0.375360290648136	0.140178323829195	0.326	0.377	1
Anapc11	0.378168693258763	0.114963715888082	0.372	0.378	1
Fus	0.379833768131289	0.13369976044822	0.513	0.522	1
Cops6	0.379944908552031	0.105446574865584	0.237	0.273	1
Phactr2	0.381528209947833	0.104187129975721	0.322	0.319	1
Ccdc85b	0.382877335796202	0.310462801253802	0.298	0.295	1
Gltp	0.383990678234168	0.183833332785954	0.426	0.449	1
Zcrb1	0.384177829594826	-0.178529748265279	0.354	0.393	1
Nfkbia	0.387110406739229	-0.107488038728349	0.607	0.654	1
Sh3bgrl3	0.392375574236472	-0.114285904898595	0.572	0.632	1
Rpl38	0.39342698125605	-0.128046727294151	0.763	0.808	1
Slc29a1	0.395424896082955	0.149645032895358	0.259	0.295	1
Snx3	0.401145194166094	0.1500605054916	0.539	0.571	1
Nedd4	0.40352372031642	0.252946932916015	0.296	0.301	1
Tmem176a	0.404352447874065	-0.147230107282847	0.572	0.605	1
Trib2	0.407237444029277	0.103624467139682	0.22	0.25	1
Mrps14	0.408216123176697	0.326492363967089	0.317	0.321	1
Tcf4	0.409378038557583	0.212359216344308	0.47	0.494	1
Syf2	0.412129258953341	0.158719936112744	0.372	0.383	1
Rtf1	0.418682547111574	0.110286989841354	0.23	0.266	1
Actg1	0.429137956267144	-0.140928534799236	0.87	0.873	1
Ppp1r11	0.442695679119361	0.212482175182197	0.289	0.337	1
Ly6c1	0.443722439319039	-0.121471780064123	0.807	0.717	1
Rpl24	0.445693680818949	-0.159456693796443	0.709	0.76	1
Ywhae	0.450182840096537	-0.130593732730971	0.574	0.636	1
Gemin7	0.45365729776849	0.251926591877014	0.291	0.293	1
Tmbim1	0.456153603458673	0.257456463213498	0.289	0.335	1
H2-T23	0.46187558481328	0.353402742671075	0.348	0.359	1
Iqgap1	0.462823311588267	0.139182191758688	0.233	0.263	1
Ginm1	0.470281824690418	0.180307781298605	0.237	0.274	1
Sfpq	0.480040482769541	0.362479283359715	0.333	0.342	1
Scand1	0.485388268634237	0.30218391839896	0.326	0.328	1
Tmcc3	0.488324020906579	0.397760372051597	0.285	0.291	1
Tra2a	0.489079167218465	0.332239221735412	0.22	0.252	1
Srsf7	0.498128807225457	0.241679769339116	0.259	0.302	1
Rpl18	0.49903379058505	-0.123924386567849	0.68	0.718	1
Arl2bp	0.499471133115641	0.130201610712518	0.4	0.411	1
Kmt2e	0.499491186278778	0.201909653834569	0.222	0.252	1
Edf1	0.502124289435897	0.120626607688567	0.478	0.493	1
Pebp1	0.507121593107242	0.226867972390666	0.376	0.439	1
Xdh	0.507812082542042	0.23865264686255	0.224	0.254	1
Ddrgk1	0.508601332718792	0.332084002767418	0.293	0.303	1
Btf3	0.510064131829961	0.157125858573076	0.563	0.624	1
Rbm42	0.520766669181917	0.179798447131057	0.246	0.28	1
Npdc1	0.523628868594825	0.255367977158593	0.25	0.287	1
Rps26	0.52512908946387	-0.167563388653778	0.565	0.618	1
Sptan1	0.529651555950362	0.303218972125664	0.28	0.285	1
Ndufs5	0.533163811314628	0.117328131778624	0.383	0.426	1
Park7	0.533454300807873	0.124237061219547	0.483	0.516	1
Rassf1	0.53370451344468	0.2104609932548	0.272	0.313	1
Ppic	0.533895722771431	0.127129729383003	0.272	0.303	1
Fam195b	0.537306146415046	0.238486451409789	0.248	0.284	1
Rpl6	0.542613183741127	-0.134410750058324	0.717	0.78	1
Smarca2	0.557320874247869	0.111776384422835	0.361	0.365	1
Rbbp7	0.558760300924216	0.272758080463815	0.22	0.251	1
Ifi35	0.559140853471695	0.352098757764987	0.304	0.318	1
Cct8	0.560430786824852	0.418547902633978	0.272	0.281	1
2700060E02Rik	0.563621855811677	0.197511976811273	0.328	0.34	1
Vps29	0.566606439240034	0.152894865368976	0.311	0.361	1
Rcsd1	0.570813616201689	0.236374310030722	0.243	0.272	1
Ppp4c	0.575941832639761	0.208176711379278	0.278	0.31	1
Csnk2a1	0.578803362978173	0.363244858831417	0.257	0.265	1
Tap2	0.578888885910361	0.285322409969462	0.298	0.308	1
Cox7b	0.584702571299122	-0.135232669204841	0.263	0.285	1
Nol7	0.584769720492859	0.217058349696857	0.324	0.342	1
Ndufa6	0.5886873429137	0.147826318369451	0.467	0.504	1
Mrps24	0.595642659589449	0.168516192108847	0.313	0.321	1
Rtn3	0.596968601281227	0.245297844765223	0.28	0.31	1
Anxa3	0.597289315122025	-0.128760748587135	0.565	0.585	1
Mat2b	0.609544561683226	0.157443524240101	0.276	0.308	1
Sipa1	0.609838353550021	0.172100349085722	0.289	0.29	1
Ap2s1	0.614454137295921	0.128046496769303	0.239	0.263	1
Mtdh	0.61673638268108	0.321927255617805	0.293	0.31	1
Dnajb11	0.617449925478665	0.214898880362383	0.246	0.281	1
Gngt2	0.618186371054899	-0.11938104379837	0.446	0.484	1
H3f3a	0.621936456631781	-0.136472559590046	0.661	0.713	1
Ppib	0.624907869004172	0.204878936026838	0.478	0.509	1
Dnm2	0.628104080734135	0.349195353606009	0.25	0.257	1
1110004F10Rik	0.630534563181563	0.209118866063995	0.27	0.297	1
Eif4h	0.634219563746449	0.179828343827743	0.333	0.349	1
Tmsb10	0.643545475973861	-0.140903980070757	0.761	0.758	1
Lysmd2	0.647212003496146	0.167087299248906	0.374	0.392	1
Tbca	0.647904031717512	0.198323453344395	0.372	0.392	1
Mob4	0.648822363944483	0.260094207445366	0.27	0.277	1
Ppp2ca	0.65277304218502	0.112739983027295	0.307	0.345	1
Bnip3l	0.653383560181724	0.182967048975814	0.463	0.491	1
Cdk4	0.662314331835471	0.406935083370985	0.246	0.254	1
Pafah1b1	0.666846403536735	0.24599147743463	0.287	0.321	1
Hnrnpl	0.672545089488518	0.48556243902913	0.298	0.313	1
Anp32b	0.674384901240169	-0.224195461788024	0.241	0.257	1
Mdh1	0.67797196960905	0.143144595092091	0.237	0.264	1
Emc3	0.680156038149523	0.112511471827465	0.252	0.276	1
Emg1	0.683467117294774	0.296703393766335	0.25	0.26	1
Hpcal1	0.685021529953324	0.130643010065054	0.374	0.386	1
Zfand6	0.685263439181525	0.137814425155176	0.254	0.281	1
F11r	0.685660013858173	0.20562265236901	0.363	0.381	1
Tmem14c	0.691065381434235	0.197317446308494	0.25	0.271	1
Pcbp1	0.691727077366492	0.126559468686875	0.37	0.418	1
Anapc5	0.692475536581546	0.291391558881739	0.296	0.311	1
Emcn	0.692618159914591	0.342476779841597	0.352	0.376	1
Ociad1	0.692907484838726	0.217777704054146	0.333	0.348	1
Lgmn	0.693119673088157	0.296865532159109	0.235	0.263	1
Rab1a	0.693373852785508	0.206879593652521	0.402	0.442	1
Tmed4	0.696411850339323	0.179426907489912	0.239	0.266	1
Rsrc2	0.700392677964503	0.256860219796481	0.298	0.329	1
Gtf2a2	0.702972480530177	0.123953874029048	0.243	0.265	1
Tmem243	0.703172982570727	0.249989162631189	0.365	0.384	1
Raly	0.712847778794578	0.144050910946759	0.38	0.409	1
Itm2c	0.71374328394714	0.224373129936274	0.257	0.282	1
Tbrg1	0.717162090293277	0.115600785184813	0.248	0.27	1
Emc4	0.718939123663741	0.256309189300644	0.254	0.263	1
Ergic3	0.71894989650362	0.411116112486569	0.267	0.276	1
Cct7	0.721417962102452	0.104746593824285	0.341	0.353	1
Agpat4	0.721957959032301	0.274518826728915	0.25	0.278	1
Mpc1	0.734621380099529	0.106658004791409	0.263	0.273	1
Mxra7	0.73476479026167	0.18227056312901	0.263	0.292	1
Dhrs7	0.736683366458879	0.36151090664692	0.278	0.313	1
Rpl6l	0.740997189076107	-0.109633011261226	0.274	0.297	1
Abhd16a	0.741247002877978	0.220430554256267	0.267	0.279	1
Atp6v0b	0.74747009544293	0.340616789566369	0.411	0.448	1
Cox14	0.748889314430283	0.240311978393198	0.293	0.327	1
Sec11a	0.754054983587283	0.368425820275291	0.291	0.309	1
Srrm2	0.755363002002695	0.163989952274561	0.404	0.447	1
Rpn1	0.765331190827513	0.396512442061309	0.263	0.275	1
Ncl	0.767036834090091	0.160150593450443	0.337	0.351	1
Nucb1	0.77834357024388	0.340689560944197	0.285	0.298	1
Sox4	0.7823283604657	0.308385301714915	0.226	0.252	1
Csnk1a1	0.783049437533155	0.243229324018599	0.426	0.466	1
Nono	0.784291147661081	0.320452180834792	0.25	0.263	1
Kctd10	0.788628230456936	-0.218168040435977	0.374	0.383	1
Rnf187	0.789368968051251	0.12351144153846	0.396	0.422	1
Arid5b	0.791643816087693	0.357065250793879	0.239	0.255	1
Col4a2	0.791724222553991	0.252860298277752	0.252	0.276	1
Sdha	0.796274023065448	0.210004817858254	0.315	0.334	1
Eif3m	0.801152001430473	0.178968901286206	0.259	0.282	1
Serinc1	0.801817133730161	0.211264780711973	0.411	0.45	1
G3bp1	0.803127536113491	0.254611544143728	0.267	0.279	1
Akr1b3	0.805358682188258	0.152108498924376	0.287	0.317	1
Rbm25	0.814471317824182	0.328395564990309	0.261	0.285	1
Dync1i2	0.825213374388424	0.24182607629797	0.328	0.347	1
Tmem160	0.825695396373557	0.184446006505389	0.263	0.287	1
Capn2	0.830235895444085	0.145667558519401	0.278	0.305	1
Rnaset2a	0.83026284729677	0.318518211542299	0.241	0.252	1
Psmb6	0.831449516772658	0.124541949480513	0.422	0.47	1
Cyp4b1	0.834282198450927	-0.396739029520818	0.757	0.68	1
Adamts1	0.837776578249144	-0.146796283971149	0.298	0.305	1
Kras	0.838828687484457	0.138434176381159	0.254	0.274	1
Tpst2	0.848387518379645	0.147738356795835	0.365	0.384	1
Vgll4	0.854536861308262	0.379755036783235	0.261	0.278	1
Ssu72	0.862903735723565	0.202476522371748	0.307	0.327	1
Atp5g1	0.86322613539815	0.184219947009302	0.402	0.439	1
Anxa6	0.863541189786261	0.227561787204406	0.241	0.256	1
Tonsl	0.863546983154597	0.113998875545382	0.357	0.389	1
4930523C07Rik	0.868301145083774	0.190489528970868	0.257	0.277	1
Mtch1	0.8700451160297	0.286180227515501	0.311	0.347	1
Sf3b1	0.873894532667038	0.191176308354243	0.326	0.364	1
Manf	0.880710288627669	0.163029443535412	0.339	0.372	1
Adk	0.890420159357823	0.166749216016267	0.263	0.282	1
Pttg1	0.897947149948627	0.32315221171433	0.309	0.334	1
Rbpms	0.901575734289308	0.125078098817729	0.289	0.316	1
Tsen34	0.906193410899496	0.227336510436135	0.261	0.277	1
Tsn	0.910613330400349	0.202827402332227	0.246	0.258	1
Pdlim1	0.916269726248008	0.227144748005525	0.324	0.351	1
Atrx	0.91655500036312	0.319981450063386	0.248	0.263	1
Hs3st1	0.921532876256578	0.184727245028402	0.272	0.293	1
Tmed9	0.923451455717163	0.165395596301836	0.448	0.482	1
H1f0	0.931518385014775	0.415025511920973	0.248	0.261	1
Nck1	0.934630446176262	0.342214923752811	0.285	0.31	1
Spcs1	0.938332236636706	0.138333641268244	0.435	0.484	1
Xbp1	0.941393711072993	0.139681523852323	0.372	0.395	1
Chmp2a	0.949009849364738	0.152888402180729	0.437	0.484	1
Higd1a	0.954589638704066	0.164640290623674	0.291	0.314	1
Txnl1	0.957718572268208	0.221065511095932	0.246	0.259	1
Saraf	0.962328590513311	0.135659078248725	0.422	0.461	1
Bud31	0.963079540142881	0.223170456907707	0.254	0.268	1
Srsf5	0.964321354323982	0.278132326763028	0.411	0.462	1
Atp2b1	0.964406113100562	0.278307502209224	0.361	0.403	1
Vdac3	0.966939433954404	0.173160136103025	0.378	0.414	1
Lifr	0.972806618777569	0.165485229246232	0.243	0.257	1
Ndufa12	0.973246142840426	0.177707653966318	0.348	0.385	1
Dusp3	0.973645876593635	-0.13527739973895	0.604	0.644	1
Rabac1	0.985809709354811	0.200956627736818	0.537	0.596	1
Rps16	0.987338996212834	-0.137933156200944	0.824	0.845	1
Ran	0.993097440743421	0.132804684522441	0.374	0.397	1
Ndufc2	0.993894326011792	0.162189130470457	0.387	0.421	1
Ddah1	0.998717640331589	0.123907483622935	0.241	0.255	1

## Sheet: Car4+CapEC_cluster1.markers
	p_val	avg_log2FC	pct.1	pct.2	p_val_adj
Ednrb	4.60432002395617e-299	4.1065987884423	0.901	0.081	6.67672446673885e-295
Fibin	1.17615586132004e-243	3.89312892841383	0.832	0.096	1.70554361450019e-239
Car4	4.12906052461919e-233	3.44981341807852	0.995	0.317	5.98755066675029e-229
Chst1	1.40464402848323e-210	3.91179852244203	0.618	0.038	2.03687430570353e-206
Igfbp7	2.96979465193012e-196	2.8363365323267	0.997	0.52	4.30649922476387e-192
AW112010	7.42714519360828e-192	2.75770020426903	0.945	0.245	1.07701032452514e-187
Pmp22	2.00363503300758e-175	2.51225931336225	0.969	0.383	2.9054711613643e-171
Rprml	9.01416393324713e-174	4.55237000073695	0.495	0.027	1.30714391196017e-169
Apln	7.43346727694623e-173	3.29462442365829	0.615	0.061	1.07792708982997e-168
Serpine1	7.32380893877328e-163	3.86158880929519	0.56	0.052	1.06202553421151e-158
Tbx2	7.46585342734508e-161	3.0109370281331	0.696	0.106	1.08262340549931e-156
Enho	7.48975911591392e-159	2.98677270594202	0.61	0.071	1.08608996939868e-154
Cyp4b1	7.8931693076751e-159	2.11552525920932	0.979	0.641	1.14458848130597e-154
Kdr	1.08383030482853e-155	2.43655145366747	0.919	0.324	1.57166232503185e-151
Emp2	3.45659366958511e-155	2.010106736669	0.987	0.424	5.01240648026536e-151
Tmeff2	3.03444265750958e-154	3.55190157373279	0.505	0.038	4.40024529765464e-150
Cd34	3.78324937323896e-154	2.47045777052801	0.893	0.263	5.48608991613381e-150
Ptp4a3	3.9113805441447e-142	2.38741569080872	0.853	0.256	5.67189292706423e-138
2004-09-01	3.85698771069796e-132	1.99601321624591	0.948	0.413	5.59301787928311e-128
Prx	2.81048347565097e-128	2.0428059648247	0.853	0.251	4.07548208804148e-124
Icam2	1.52529539438929e-127	1.67355284507282	0.982	0.639	2.21183085140391e-123
Tbx3	1.43406277672782e-123	2.19593059361372	0.827	0.253	2.07953443253301e-119
Cdkn2b	9.35360965507958e-118	3.00593876234693	0.427	0.039	1.35636693608309e-113
Kitl	6.79035803148735e-117	1.87975277168221	0.866	0.29	9.8466981814598e-113
Tspan13	5.13277326365658e-115	1.29536351933719	0.984	0.755	7.4430345096284e-111
Clu	8.02381321262248e-115	2.03423417563404	0.798	0.245	1.16353315396239e-110
Nrp1	1.19822443745035e-113	1.71610307977308	0.942	0.551	1.73754525674676e-109
Ccdc184	3.72781048255389e-113	2.96350403243541	0.401	0.035	5.40569798075139e-109
Ccdc68	1.68268658761771e-109	3.14880301213452	0.455	0.056	2.44006382070445e-105
Nhlrc2	1.25749427994974e-108	1.91515167203721	0.738	0.184	1.82349245535512e-104
Frrs1	4.52264356355551e-106	3.68175953541648	0.359	0.028	6.55828543151185e-102
Ly6c1	3.95701071810986e-104	1.40937653584788	0.979	0.688	5.73806124233111e-100
Mgll	6.04281362275505e-102	2.14066380430131	0.652	0.153	8.7626840343571e-98
Phlda3	8.57591533194438e-101	2.29998760510421	0.704	0.2	1.24359348228525e-96
Rgs12	1.30587493324512e-100	2.09993723173504	0.704	0.187	1.89364924069874e-96
Sepp1	8.92019900440262e-99	1.15237794013714	0.982	0.776	1.29351805762842e-94
Sirpa	1.66281604766677e-97	3.12971397679103	0.38	0.039	2.41124955072159e-93
Bcam	1.00781657112376e-96	1.84519446743168	0.827	0.312	1.46143480978657e-92
Ifitm3	1.8180367605086e-96	-1.93568188183153	0.733	0.9	2.63633510641351e-92
Tmsb4x	3.4020354343846e-96	-1.62599607783396	0.961	0.982	4.9332915834011e-92
Ly6a	1.80515071107133e-95	1.16344273925507	0.99	0.809	2.61764904612454e-91
Ecscr	2.5510701606178e-95	1.45755597133939	0.94	0.566	3.69930683991187e-91
Chst2	6.55599575157555e-95	2.52233999685096	0.474	0.077	9.5068494393597e-91
Itgb5	5.26655688224745e-94	2.35410423951516	0.539	0.105	7.63703413494703e-90
Tbx3os1	1.77733650996433e-93	3.62978260291295	0.369	0.04	2.57731567309927e-89
Hspb1	4.00339017863061e-93	1.77088443978281	0.764	0.239	5.80531609803224e-89
C1qtnf2	1.4074336177955e-92	2.72541177188825	0.474	0.08	2.04091948916526e-88
Tmsb10	2.30786011419014e-92	-2.80385509672385	0.442	0.818	3.34662795158712e-88
Cldn5	8.44639203754472e-92	1.03892364350542	0.995	0.781	1.22481130936436e-87
Pcdh1	2.95833718678704e-91	1.73930356666808	0.84	0.357	4.28988475455989e-87
Dhrs3	1.15045511633454e-90	2.03041185247231	0.678	0.194	1.66827496419672e-86
Plaur	3.54261431832258e-86	2.04659968199293	0.696	0.214	5.13714502299957e-82
Pvrl3	3.77941801591634e-81	2.40317049942613	0.471	0.09	5.48053406488029e-77
Itga3	6.36390966281584e-81	2.30105674318762	0.482	0.095	9.22830540204925e-77
Icam1	9.72627343843128e-81	1.63825895128562	0.741	0.25	1.41040691130692e-76
Tspan12	7.19161778946172e-80	1.55979319184395	0.819	0.348	1.04285649564984e-75
Tmcc2	1.36608960217662e-75	1.50217175133637	0.835	0.351	1.98096653211632e-71
Cd47	7.49037083724118e-75	1.30218373022132	0.921	0.594	1.08617867510834e-70
Plvap	9.76128644064199e-75	-2.81968243474223	0.359	0.746	1.41548414675749e-70
Grb14	4.62159356944298e-74	2.55065891294463	0.359	0.052	6.70177283504926e-70
Nkd1	1.94219502423795e-73	1.31973912195941	0.838	0.401	2.81637700464745e-69
Rasgrp2	4.05103029785071e-73	1.66005485062262	0.589	0.157	5.87439903491332e-69
Arhgef3	5.25469428652147e-72	1.67799073889104	0.626	0.189	7.61983218488478e-68
Meox1	2.54724756720985e-71	2.29435147144436	0.393	0.069	3.693763697211e-67
Adamtsl5	4.90580986086447e-71	3.32056005556016	0.275	0.028	7.11391487923956e-67
Pllp	5.84440389111422e-71	1.47264997164434	0.725	0.261	8.47497008250473e-67
Gem	7.86688368130038e-71	2.08304418250516	0.427	0.083	1.14077680262537e-66
Tmem140	8.01591930898306e-71	1.61054513439215	0.723	0.265	1.16238845899563e-66
Agfg1	3.14354079319713e-69	2.04127170766072	0.516	0.132	4.55844850421515e-65
Egflam	1.71496713105886e-68	2.87069643986811	0.322	0.045	2.48687383674846e-64
Lmo7	1.08078631654922e-67	1.82716519850105	0.487	0.115	1.56724823762802e-63
Grina	3.86858025324782e-67	1.91954036231061	0.503	0.124	5.60982822523466e-63
Acvrl1	2.22162239662658e-64	0.989891099307976	0.966	0.697	3.22157463734821e-60
Timp2	7.87912008746354e-64	1.29341832262564	0.809	0.387	1.14255120388309e-59
Map1lc3a	8.48710567731821e-64	1.16852027996566	0.861	0.439	1.23071519426791e-59
Cyth3	2.45235264633598e-63	1.33510540788872	0.825	0.399	3.5561565724518e-59
Cd24a	3.52847342881371e-63	1.41419417188438	0.67	0.231	5.11663931912276e-59
Aard	4.4934120818582e-63	1.33140287343537	0.683	0.24	6.51589685990258e-59
App	1.18721281094258e-60	1.02175473281713	0.929	0.617	1.72157729714783e-56
Tbxa2r	2.27608967779251e-60	2.864671039191	0.277	0.036	3.30055764176692e-56
Sema7a	4.49442877132974e-60	2.64141902562221	0.309	0.047	6.51737116130526e-56
Endou	8.88908725479911e-60	2.64057930269712	0.285	0.039	1.28900654281842e-55
Ceacam1	2.26157914444919e-58	1.7143676553827	0.547	0.166	3.27951591736578e-54
Slc48a1	9.4638730562123e-58	1.48751750928444	0.594	0.206	1.37235623188135e-53
Smagp	1.30191209560431e-57	1.29041735015002	0.791	0.382	1.88790272983581e-53
Bin1	1.52373656379814e-57	1.15006833067735	0.649	0.232	2.20957039116369e-53
Paqr7	3.04621400606311e-57	1.81281870518383	0.393	0.086	4.41731493019212e-53
Tmem176a	4.92435400996089e-57	1.18571024875952	0.874	0.547	7.14080574984429e-53
Atp8a1	5.06821516552295e-57	1.96208640181106	0.406	0.095	7.34941881152483e-53
Stxbp6	7.2935523388913e-57	1.44105065728597	0.529	0.158	1.05763802466263e-52
Fgfr3	3.04402037438731e-56	2.11350409952095	0.385	0.086	4.41413394489903e-52
Rps27	3.20949365036099e-56	-0.957604910386483	0.958	0.952	4.65408674238847e-52
Edil3	1.2266133684542e-55	2.31733685795865	0.319	0.057	1.77871204559544e-51
Tmem204	1.81434516315637e-55	1.29014258247159	0.733	0.312	2.63098192109306e-51
Rps19	1.9973228668446e-55	-1.10497965835138	0.898	0.92	2.89631788921136e-51
Anxa3	6.45522136476263e-55	1.05268112936681	0.895	0.522	9.36071650104228e-51
Tppp3	2.68599915465426e-54	1.06651786557785	0.691	0.266	3.89496737416414e-50
Stmn2	9.45068926709434e-54	1.06298312809566	0.84	0.416	1.37044445062135e-49
S1pr4	2.686135782166e-53	1.89869264487926	0.398	0.093	3.89516549771892e-49
Impdh1	1.12621799884918e-52	1.15239528323959	0.788	0.367	1.63312872013119e-48
Fmo1	1.55067458095455e-51	0.988608170751893	0.885	0.539	2.24863320984219e-47
Mgst3	1.61460074735381e-50	1.43610208816624	0.599	0.23	2.34133254373776e-46
Bpgm	2.02173391551049e-50	1.91769010846031	0.369	0.086	2.93171635088176e-46
Tm4sf1	6.62541328800052e-50	-2.23296562006404	0.568	0.738	9.60751180892956e-46
Cx3cl1	9.28839069642721e-50	2.11014426275182	0.325	0.065	1.34690953488891e-45
Dcbld1	1.64891575364586e-49	2.26301055071021	0.288	0.051	2.39109273436186e-45
Gpihbp1	2.20623381742306e-49	-2.30408009356553	0.359	0.669	3.19925965864517e-45
Mfng	6.79274788953238e-49	1.4251742720584	0.55	0.188	9.8501637146109e-45
Fkbp1a	7.03384986045086e-49	0.67069281662382	0.982	0.851	1.01997856826398e-44
Serinc3	8.31008562695046e-49	0.837063936542796	0.963	0.78	1.20504551676409e-44
Trib2	2.47154919842613e-48	1.45985820332884	0.547	0.187	3.58399349263773e-44
Lims2	2.95030004704408e-48	1.2444239609073	0.681	0.29	4.27823009821862e-44
Rps29	1.02613714600606e-47	-0.933953709577548	0.961	0.958	1.48800147542339e-43
Vat1	1.50981740138614e-46	1.17958169648569	0.707	0.338	2.18938621375004e-42
Cd93	1.31928418835789e-45	-2.82251965180553	0.173	0.54	1.91309400153778e-41
Rap1b	2.13794270529327e-45	0.981932081117584	0.851	0.487	3.10023071694577e-41
Eva1b	2.63352388007185e-45	1.12066227965535	0.702	0.319	3.81887297849219e-41
Atp13a2	6.41519968420148e-45	1.53867259723387	0.463	0.145	9.30268106206057e-41
Pard6g	2.85451374589917e-44	1.23128928847706	0.518	0.173	4.13933038292839e-40
Ppp2r5a	3.35917106657631e-44	1.34247391235034	0.539	0.196	4.87113396364231e-40
Stard8	1.08130309290007e-43	1.5117507615288	0.398	0.111	1.56799761501439e-39
Klf7	3.14905605696132e-43	1.21718383541276	0.725	0.37	4.5664461881996e-39
Rps6	4.29452068759255e-43	-1.07000125389248	0.827	0.869	6.22748444907796e-39
Sema6a	5.67030947916814e-43	1.36630537379568	0.555	0.21	8.22251577574172e-39
Pphln1	1.15041630075473e-42	1.56370680478484	0.348	0.088	1.66821867772444e-38
Trim16	1.43439261277008e-42	1.40296622900382	0.455	0.147	2.08001272777789e-38
Ptprb	1.81806214507668e-42	-2.5045039763334	0.243	0.571	2.6363719165757e-38
Rpl13	2.61723464468824e-42	-0.904720461712493	0.895	0.917	3.79525195826241e-38
Sema3f	4.67506222348032e-42	1.30391021329059	0.518	0.188	6.77930773026881e-38
Gm15541	1.2425346411574e-41	1.8974355073227	0.27	0.053	1.80179948314234e-37
Crip2	3.79363708832966e-41	0.621344220784634	0.984	0.854	5.50115314178684e-37
Cdkn1a	4.06154463807957e-41	1.20329808474892	0.741	0.404	5.88964587967918e-37
Pdgfd	4.53564235863138e-40	1.59594452150032	0.353	0.094	6.57713498425136e-36
Cnn3	1.10770482263484e-39	0.914974144540528	0.838	0.507	1.60628276330279e-35
Tuba1a	1.16733292754841e-39	0.781383979531406	0.95	0.708	1.69274947823794e-35
Scn7a	1.51129778529201e-39	1.01932802661359	0.631	0.271	2.19153291845195e-35
Vcl	2.16249416672747e-39	1.4175761219305	0.453	0.153	3.13583279117151e-35
Lrp4	2.63965523255811e-39	1.65908755297431	0.288	0.065	3.82776405273251e-35
Pdlim2	2.97713103445033e-39	1.11001225869839	0.568	0.225	4.31713771305642e-35
Pls3	8.58034754463186e-39	1.10155845579549	0.545	0.21	1.24423619744707e-34
Tspan15	1.13771474224071e-38	1.36327472749074	0.435	0.142	1.64980014772325e-34
Myct1	1.14121518723554e-38	0.923260016318662	0.785	0.413	1.65487614301025e-34
Klf13	1.16606647300313e-38	1.12678407221875	0.723	0.393	1.69091299250184e-34
Tspan18	2.37677052933674e-38	1.094112378637	0.66	0.298	3.44655494459121e-34
Rpl18a	2.8399210996089e-38	-0.870515049749157	0.916	0.909	4.11816958654286e-34
Esam	8.04432720116386e-38	0.814604285296997	0.903	0.615	1.16650788744077e-33
Slc9a3r2	8.16951008522727e-38	0.712136727636584	0.945	0.694	1.18466065745881e-33
Rcsd1	9.6527582282925e-38	1.12044341099707	0.547	0.214	1.39974647068469e-33
Herpud1	1.12721189651686e-37	1.30008930130286	0.537	0.219	1.6345699711391e-33
Ybx1	1.15124459827685e-37	0.497081082955681	0.982	0.878	1.66941979196126e-33
Fgf1	1.94101268061398e-37	1.62485420336781	0.298	0.073	2.81466248815834e-33
Hlx	1.26832343572125e-36	1.22381653359392	0.573	0.243	1.83919581413938e-32
Rps14	1.29211122223837e-36	-0.793729747880336	0.924	0.915	1.87369048336786e-32
Bicd2	1.44120576376202e-36	1.26380773989019	0.497	0.19	2.08989247803131e-32
Hopx	1.46272243846872e-36	1.044316359146	0.366	0.107	2.12109380802349e-32
Timp3	6.76073052135646e-36	1.1562724805562	0.626	0.287	9.80373532901901e-32
Rpl41	1.16564573043237e-35	-0.645115437916482	0.984	0.974	1.69030287369998e-31
Homer3	1.58047499269276e-35	1.18687027427708	0.39	0.124	2.29184678690377e-31
Mapt	1.70966048774463e-35	1.13526165630672	0.495	0.185	2.47917867327848e-31
Piezo2	5.1479691304941e-35	1.67245014743312	0.306	0.081	7.46507003612949e-31
Adgrl2	6.38372589377646e-35	1.38476076112431	0.455	0.166	9.25704091856525e-31
Nipal3	9.55828710712908e-35	1.43013946545429	0.301	0.078	1.38604721340479e-30
Ackr2	1.51321924377292e-34	1.87837018556915	0.28	0.07	2.19431922539511e-30
Tmod2	1.81840176419872e-34	1.4302267639277	0.364	0.113	2.63686439826457e-30
Lyn	2.18391843922825e-34	1.131846992431	0.521	0.211	3.16690012872489e-30
Idh2	3.29628818740046e-34	1.34489692940705	0.421	0.148	4.7799475005494e-30
Tmem47	3.57791853920556e-34	1.31408731982546	0.372	0.117	5.18833967370198e-30
Actn1	6.74460111476098e-34	1.02428995759236	0.461	0.169	9.7803460765149e-30
Rhoc	8.15325527173106e-34	0.861906137254418	0.751	0.411	1.18230354695372e-29
mt-Co1	9.36806363781814e-34	-0.811513142625959	0.966	0.939	1.35846290812001e-29
Tmbim1	1.01857128135346e-33	0.987373466640941	0.613	0.272	1.47703021509066e-29
Prickle1	1.72467773534405e-33	1.03832769512422	0.476	0.179	2.50095518402241e-29
Atp1a1	1.78863600952488e-33	-2.37541376988626	0.215	0.508	2.59370107741203e-29
Gngt2	2.63268568240892e-33	0.738647644673726	0.783	0.419	3.81765750806117e-29
Inpp5a	5.26563141571022e-33	1.30201232130453	0.421	0.15	7.63569211592139e-29
Zfp697	5.34683028147085e-33	1.80689949567995	0.277	0.072	7.75343859116088e-29
Rpl37a	5.59028196505347e-33	-0.812864913677425	0.945	0.913	8.10646787752403e-29
Phlda1	5.89727612551473e-33	1.39380746268097	0.427	0.157	8.55164010960891e-29
Cd81	7.63366769893675e-33	-4.55435218462914	0.079	0.375	1.10695815302282e-28
Abi3	1.68509969128777e-32	0.998359174228485	0.552	0.24	2.4435630623364e-28
Gimap6	3.22213135888469e-32	0.829164337497523	0.788	0.458	4.67241268351869e-28
Cav2	3.49149152173571e-32	0.621929050530212	0.969	0.762	5.06301185566895e-28
Tek	4.51277002780408e-32	-2.3674025690068	0.238	0.505	6.5439678173187e-28
Fam219a	6.63475859813172e-32	1.42074039039637	0.309	0.089	9.62106344315081e-28
mt-Atp6	1.13381324415221e-31	-0.587659343047402	0.995	0.985	1.64414258534512e-27
Jun	1.15459258257257e-31	0.640023199033993	0.945	0.717	1.67427470398848e-27
Stard3nl	1.40686496933187e-31	0.962111952220863	0.51	0.212	2.04009489202815e-27
Ccnd3	3.25736085499031e-31	0.946058884377771	0.649	0.322	4.72349897582146e-27
Map7d1	3.42966236675994e-31	0.892446386414354	0.639	0.313	4.97335339803859e-27
Agpat4	3.89720552811535e-31	1.09822178980316	0.526	0.225	5.65133773632007e-27
Meis1	4.19921217667105e-31	1.31617340144021	0.343	0.109	6.08927757739069e-27
Tpst2	5.40397762325632e-31	0.91692679911015	0.647	0.33	7.83630795148399e-27
Fam110a	6.01276236198e-31	1.40149914507594	0.332	0.103	8.7191067011072e-27
Rps16	1.6534135332368e-30	-0.924581298075962	0.846	0.84	2.39761496454669e-26
Endod1	3.47147126393205e-30	1.57888989777917	0.251	0.063	5.03398047982787e-26
Tns3	6.53560830968959e-30	1.28979014761251	0.33	0.106	9.47728560988087e-26
Cdh5	6.88048426208772e-30	0.62091805545371	0.942	0.697	9.9773902284534e-26
Afap1l1	1.0899545088365e-29	0.712442457663704	0.806	0.471	1.58054303326381e-25
Sparc	2.8183575041962e-29	-2.23786668110652	0.387	0.588	4.08690021683492e-25
Lamp2	4.93525074098211e-29	0.845490969383703	0.62	0.302	7.15660709949815e-25
Fam174b	5.60859818286646e-29	1.40998684581428	0.264	0.072	8.13302822497465e-25
Otulin	5.93818947592289e-29	1.65631031861263	0.291	0.088	8.61096855903579e-25
St3gal6	6.02493059518341e-29	0.845839901937337	0.654	0.34	8.73675185607546e-25
Ly6e	7.16906377831788e-29	0.562189983006532	0.987	0.832	1.03958593849388e-24
Klf11	1.05683679580713e-28	1.610215936075	0.262	0.072	1.53251903759992e-24
Ankrd33b	1.21478369090119e-28	0.938791702088514	0.524	0.233	1.76155783017582e-24
mt-Co3	1.58298037711719e-28	-0.583862654984158	0.987	0.981	2.29547984485763e-24
Acer2	1.83594129342559e-28	-2.31662359410135	0.228	0.482	2.66229846959645e-24
Mfap2	2.53625300190838e-28	0.742712707698716	0.741	0.429	3.67782047806734e-24
Dapk3	6.36134077020592e-28	1.17796782396636	0.401	0.154	9.2245802508756e-24
Plpp3	7.29869782330118e-28	0.699968622703577	0.558	0.247	1.0583841713569e-23
Cds2	9.28016162949691e-28	1.1611460260283	0.364	0.131	1.34571623789335e-23
Hspa12b	1.01433290437746e-27	1.08222613131633	0.414	0.16	1.47088414463775e-23
Arl2bp	1.07661866610467e-27	0.716195407395866	0.675	0.359	1.56120472771839e-23
Yae1d1	1.28108596690102e-27	1.57141753148508	0.283	0.085	1.85770276060317e-23
Tmem176b	1.29480022968726e-27	0.780152293793063	0.84	0.555	1.8775898130695e-23
Ggh	1.29996829777412e-27	1.0712356346733	0.455	0.195	1.88508402860225e-23
Csgalnact1	2.03745818567141e-27	1.47521471396904	0.283	0.084	2.95451811504211e-23
Mtus1	2.28121391180011e-27	0.883863098247303	0.505	0.222	3.30798829350134e-23
H2-D1	2.44130205439723e-27	0.437594128172157	0.997	0.935	3.54013210908142e-23
Nostrin	2.58954292539742e-27	0.673392374086806	0.73	0.396	3.7550961961188e-23
Mxra7	3.05336343402681e-27	0.796156937694614	0.534	0.24	4.42768231568228e-23
Asah1	3.44160744856675e-27	0.952682956229359	0.545	0.255	4.99067496116664e-23
Abi3bp	3.77705585242106e-27	1.05883583644037	0.424	0.171	5.47710869159578e-23
Camk1	3.85673304511711e-27	0.967330361789559	0.568	0.278	5.59264858872432e-23
Pros1	4.81351400085157e-27	0.96156178606346	0.474	0.203	6.98007665263486e-23
Myzap	1.00675909080907e-26	0.673328158007616	0.764	0.444	1.45990135758223e-22
Hpcal1	1.34596641311896e-26	0.816655555081068	0.644	0.335	1.9517858956638e-22
Rgl1	2.27937041780678e-26	1.08103587142451	0.361	0.13	3.30531504286161e-22
Rpl13a	2.71678843123369e-26	-0.866660231159899	0.869	0.856	3.93961490413197e-22
Pecam1	4.01464774847341e-26	0.554844647047131	0.935	0.683	5.8216407000613e-22
Gpr146	4.14028441015117e-26	1.01645909463523	0.482	0.211	6.00382642316021e-22
Snrk	4.86679122886559e-26	0.856923429455738	0.592	0.3	7.05733396097799e-22
Rela	6.4330414561353e-26	1.13794034629293	0.411	0.167	9.3285534155418e-22
Tspan8	6.50088567039138e-26	0.562550229530995	0.817	0.475	9.42693431063454e-22
Cd74	9.66926511606912e-26	-2.76147700233602	0.212	0.471	1.40214013448118e-21
Zfhx3	1.14049690794779e-25	1.21053768154086	0.33	0.116	1.65383456621509e-21
Rapgef3	1.63071423481362e-25	1.13540241152509	0.306	0.101	2.36469871190322e-21
Lhfp	2.84624886291278e-25	0.373642090020994	0.654	0.32	4.12734547610982e-21
Shisa5	3.09585050130903e-25	0.591143307735049	0.814	0.522	4.48929281194822e-21
Clic5	3.1166171558553e-25	0.675065311512424	0.56	0.267	4.51940653770578e-21
Dgkz	3.79018517817301e-25	1.02199193555147	0.448	0.191	5.49614752686868e-21
Rpl23a	5.64687170647205e-25	-0.917241333682338	0.835	0.823	8.18852866155511e-21
Rps28	5.996196359142e-25	-1.00183235063298	0.772	0.808	8.69508434039181e-21
Tmed10	7.36926681730047e-25	0.778546908487855	0.728	0.43	1.06861738117674e-20
Rpl35a	1.08973876901676e-24	-0.929155023904221	0.825	0.823	1.58023018895121e-20
Lamp1	1.28143895915908e-24	0.514952867261027	0.927	0.747	1.85821463467658e-20
Ifngr2	1.33054454006562e-24	0.961085920735911	0.461	0.206	1.92942263754915e-20
Card19	1.433662319883e-24	0.786531828636856	0.508	0.235	2.07895373006235e-20
Ramp2	1.72989981152175e-24	0.479196286302826	0.969	0.789	2.50852771668769e-20
Gna11	2.09040800756416e-24	1.03274828928384	0.492	0.226	3.03130065176879e-20
Sqstm1	2.10342056400611e-24	0.779179447002688	0.594	0.303	3.05017015986527e-20
Bag5	2.11641880621306e-24	0.91218067803305	0.484	0.219	3.06901891088955e-20
Rpl21	2.27181214443397e-24	-0.927554260238716	0.825	0.799	3.29435479064371e-20
Ripply3	3.08649806119742e-24	0.654364874905732	0.602	0.29	4.47573083854238e-20
Cdipt	4.18893533755206e-24	1.07036639947721	0.369	0.146	6.07437513298424e-20
Mocs2	5.078510993406e-24	0.614381105273089	0.469	0.204	7.36434879153804e-20
Elmo1	6.06173527900757e-24	1.43192492264332	0.28	0.093	8.79012232808888e-20
Prkce	6.34510990777066e-24	1.33491355101913	0.309	0.108	9.20104387725823e-20
Vim	7.2476908436418e-24	0.604639438982108	0.872	0.634	1.0509876492365e-19
Rps4x	7.49319873860823e-24	-0.935778636581373	0.806	0.796	1.08658874908558e-19
Gcnt2	8.13107459680257e-24	1.2616970519764	0.257	0.08	1.17908712728234e-19
Clic4	8.28249513447081e-24	0.571426172241964	0.856	0.586	1.20104461944961e-19
Plpp1	9.01092307624685e-24	0.508173640002994	0.887	0.584	1.30667395528656e-19
Cd151	9.24670197800575e-24	0.636625936597143	0.736	0.433	1.34086425383061e-19
Nfic	1.00022383974346e-23	0.91882135778947	0.466	0.216	1.45042459001198e-19
Nampt	1.0301234390897e-23	1.09510998065289	0.298	0.102	1.49378199902397e-19
Prr13	2.0642883628032e-23	0.753126599029118	0.56	0.284	2.99342455490092e-19
Tinagl1	3.01868205081841e-23	-3.42600596802802	0.073	0.309	4.37739084189177e-19
Ocln	4.23831004548363e-23	1.10911447506244	0.301	0.105	6.14597339695581e-19
Plekha1	4.36437584335942e-23	0.768800067554261	0.395	0.158	6.3287814104555e-19
Frmd6	4.79836522408051e-23	1.26493529712374	0.272	0.09	6.95810941143915e-19
Pak4	5.07486765456627e-23	1.15461813237586	0.288	0.099	7.35906558588655e-19
Tmbim6	5.15103811741183e-23	0.560580402099981	0.911	0.723	7.46952037405889e-19
H2-Aa	6.06548017058038e-23	-3.09291163015079	0.113	0.351	8.79555279535861e-19
Pnkd	9.70002705341486e-23	0.895888515371162	0.471	0.221	1.40660092301569e-18
H2-Ab1	1.11834223296703e-22	-2.44535118082899	0.147	0.388	1.62170807202549e-18
Lyve1	1.16616438300976e-22	-2.77663100574776	0.149	0.38	1.69105497180245e-18
Dhrs1	1.24050900134105e-22	1.11500095619988	0.309	0.114	1.79886210284466e-18
Emcn	1.24777715299737e-22	0.574341016356638	0.626	0.323	1.80940164956149e-18
Lmbrd1	1.41806520848745e-22	1.0004938555489	0.416	0.181	2.05633635882765e-18
Clec1a	1.60325923560632e-22	0.548633253638256	0.793	0.479	2.32488621755273e-18
Ttyh3	2.02850856907939e-22	0.815734673965093	0.372	0.147	2.94154027602202e-18
Ctsl	2.61552587291339e-22	0.692287515257756	0.675	0.399	3.79277406831171e-18
Myo1c	2.74042837766336e-22	0.779958280311538	0.408	0.172	3.97389519044964e-18
Sirt2	5.34949661541886e-22	0.900760802138545	0.419	0.185	7.75730504201889e-18
Cept1	8.06432663040807e-22	0.78561212110835	0.432	0.19	1.16940800467547e-17
Rarg	8.52040240954495e-22	1.33154966783554	0.304	0.112	1.23554355340811e-17
Galnt18	8.69460402950531e-22	0.691333809523218	0.631	0.354	1.26080453031856e-17
Gimap4	9.32562912194374e-22	0.451857590666084	0.736	0.436	1.35230947897306e-17
Pdia5	1.04591619475569e-21	1.35330687391739	0.272	0.093	1.51668307401523e-17
Thsd1	1.18951153895973e-21	1.03038310205849	0.322	0.12	1.7249106826455e-17
Pea15a	1.25313519530898e-21	0.528204923471943	0.649	0.365	1.81717134671755e-17
Glrx5	1.29114750821078e-21	0.913682949509171	0.432	0.197	1.87229300165645e-17
Tmem243	1.29787010199626e-21	0.715114111183722	0.626	0.335	1.88204143490478e-17
Hmgn2	1.34268621186084e-21	0.750268016710767	0.513	0.252	1.9470292758194e-17
Pltp	1.43356808326079e-21	-1.2738293295587	0.657	0.7	2.07881707753647e-17
Gm9917	1.49038629020201e-21	1.00818122472166	0.322	0.123	2.16120915942194e-17
Nes	1.75049951917532e-21	0.885944085818272	0.408	0.178	2.53839935275613e-17
Rpl9	1.76849570149999e-21	-0.874061529946234	0.814	0.811	2.56449561674514e-17
mt-Co2	1.90009842033126e-21	-0.59027000046486	0.953	0.931	2.75533271932236e-17
Fas	2.39630787056592e-21	0.600396703213745	0.618	0.328	3.47488604310765e-17
Rpl37	3.88199101085688e-21	-0.693376255603648	0.908	0.885	5.62927516484356e-17
Thbd	4.57734408800304e-21	0.500177177897513	0.895	0.645	6.6376066620132e-17
Sdpr	5.44603101212394e-21	0.449884214202934	0.955	0.781	7.89728957068093e-17
Ifi35	5.4691186810878e-21	0.827145323648458	0.537	0.274	7.93076899944541e-17
Cracr2b	9.64205978686596e-21	0.543271747877193	0.654	0.355	1.39819508969343e-16
Tgfb1	1.13816081359664e-20	0.708084741836038	0.552	0.285	1.65044699579648e-16
Zfp706	1.54528783892119e-20	0.597387779982894	0.696	0.415	2.24082189521962e-16
Adamts1	2.14902771403633e-20	-2.94123342495509	0.123	0.337	3.11630508812409e-16
Cald1	3.93623473199106e-20	0.452759236961547	0.584	0.297	5.70793398486024e-16
Dpysl2	4.41193197201286e-20	0.509709384512316	0.856	0.6	6.39774255261585e-16
Ddah1	4.45731389407977e-20	0.786226289731549	0.45	0.216	6.46355087780508e-16
Egfl7	4.57758902677225e-20	0.4404337507085	0.963	0.799	6.63796184772245e-16
Tmem159	5.15480448888094e-20	0.996777685580938	0.34	0.142	7.47498198932625e-16
Igfbp4	9.37191957210827e-20	-2.76218769878947	0.123	0.334	1.35902205715142e-15
Id1	1.38530931413769e-19	0.512915310390365	0.785	0.503	2.00883703643106e-15
Calm1	1.44777242147525e-19	0.445402120846544	0.95	0.767	2.09941478838125e-15
Il4ra	1.58782913233073e-19	0.772491560151826	0.421	0.191	2.30251102479279e-15
Smarca2	1.90837226928846e-19	0.577584312954921	0.589	0.322	2.76733062769519e-15
Rpl32	2.34603276639533e-19	-0.832287144573733	0.814	0.821	3.40198211454987e-15
Arap2	2.42481595127288e-19	0.764439538144687	0.437	0.204	3.51622561094081e-15
Ehd4	2.43735402785683e-19	0.438763762962886	0.95	0.759	3.53440707579519e-15
St3gal1	2.72565121961176e-19	1.06337145413854	0.309	0.123	3.95246683355902e-15
Lamtor5	2.81206583599526e-19	0.693880163302136	0.56	0.31	4.07777666877672e-15
Rps9	2.93675642836061e-19	-0.762392910864232	0.846	0.825	4.25859049676572e-15
Zwint	3.63000016797335e-19	1.04181229460046	0.314	0.127	5.26386324357815e-15
Klf4	3.97858037952966e-19	0.542734229849864	0.825	0.584	5.76933940835597e-15
Ahr	4.09671280456724e-19	0.741338123704487	0.427	0.199	5.94064323790295e-15
Tecpr1	4.15088243236113e-19	0.824615112078118	0.461	0.226	6.01919461516688e-15
Hoxb5	4.31831585919162e-19	0.977667612303046	0.264	0.095	6.26198982741377e-15
Tmem2	5.22073902447799e-19	-2.67110402272053	0.094	0.299	7.57059365939554e-15
Rtn4	6.48458309865906e-19	0.670344476201333	0.662	0.387	9.40329395136551e-15
Prex2	1.19267944043331e-18	-2.34598632006083	0.154	0.354	1.72950445657234e-14
Psap	2.00269964730768e-18	0.471388459710198	0.835	0.574	2.90411475856086e-14
Cadm1	2.08054410356908e-18	-3.25268633411138	0.073	0.27	3.01699700458553e-14
B2m	2.30453085846722e-18	0.313503726120488	0.995	0.959	3.34180019786331e-14
Apbb2	2.42146830690342e-18	0.964900669673333	0.335	0.143	3.51137119184065e-14
Gipc1	2.44691923214915e-18	0.928841608460514	0.366	0.166	3.54827757853949e-14
Hras	2.60146289441146e-18	0.763276218617528	0.395	0.18	3.77238134318605e-14
Slc29a1	3.02817791073966e-18	0.654890256987914	0.495	0.249	4.39116078836358e-14
Tmcc3	3.24098811462603e-18	0.675511496257045	0.497	0.25	4.69975686501921e-14
Ctsd	3.61079260803043e-18	0.491479069462079	0.764	0.488	5.23601036090493e-14
Gmfg	3.75433393665695e-18	0.569142611822039	0.435	0.203	5.44415964154625e-14
St5	4.43064108006986e-18	0.880526805118421	0.325	0.135	6.42487263020931e-14
Cxcl16	5.06652844355114e-18	0.861606974140442	0.251	0.091	7.34697289599351e-14
Rnf144a	5.64129933623893e-18	-2.30516352343967	0.16	0.358	8.18044816748008e-14
Rps18	6.14163489500736e-18	-0.687562540790133	0.903	0.854	8.90598476125017e-14
Necap2	7.47994128971751e-18	0.796467259427078	0.38	0.177	1.08466628642194e-13
Atp6ap1	9.59109777933264e-18	0.661452046864735	0.545	0.297	1.39080508898103e-13
Rab7	1.12736194955012e-17	0.541612284490988	0.662	0.403	1.63478756304262e-13
Vps36	1.29843780153269e-17	0.742000169541263	0.448	0.224	1.88286465600255e-13
Nck1	1.33218680488726e-17	0.587294613888516	0.516	0.265	1.93180408576702e-13
Gnb2	1.41916896847644e-17	0.498713222707114	0.859	0.636	2.05793692118768e-13
Atp6v0b	1.5556963647221e-17	0.628986897661005	0.668	0.399	2.25591529848351e-13
Pitpna	2.65036925055832e-17	0.616229769237031	0.537	0.286	3.84330045023462e-13
Sftpc	2.97369221928574e-17	-4.73131604703984	0.277	0.11	4.31215108718625e-13
Rps23	3.02242447095394e-17	-0.66555656399912	0.882	0.851	4.38281772533031e-13
Clstn1	3.60575633241018e-17	0.64058971365652	0.445	0.222	5.228707257628e-13
Marcks	3.68562938207154e-17	0.655774306215354	0.573	0.325	5.34453116694193e-13
Mien1	3.86304765136632e-17	0.62356714547909	0.353	0.159	5.6018053992463e-13
Lmna	3.86714660807384e-17	0.524758555061539	0.497	0.262	5.60774929636788e-13
Rps5	4.84117764803973e-17	-0.673413731577229	0.88	0.819	7.02019170742242e-13
Plscr3	5.00571108290208e-17	0.544781104412888	0.534	0.293	7.25878164131631e-13
Hmcn1	6.35459203212794e-17	-3.12501049977802	0.084	0.268	9.21479390578873e-13
Msi2	6.851062663217e-17	0.822927768873751	0.346	0.153	9.93472596793097e-13
Rbms1	7.13873083463133e-17	0.5905732873433	0.641	0.387	1.03518735832989e-12
Slco2a1	7.66597568745599e-17	0.423473787668103	0.764	0.481	1.11164313443799e-12
Tmx2	7.76468268284946e-17	0.979137295364658	0.283	0.116	1.12595663584e-12
Rnf145	8.08133280033924e-17	0.861153555232435	0.298	0.123	1.17187406937719e-12
Fam3c	1.06496863555164e-16	0.558073666066362	0.416	0.202	1.54431101841343e-12
Gna13	1.11877505966268e-16	0.939502333410034	0.343	0.156	1.62233571401686e-12
Gja4	1.18693996840572e-16	-2.94078092807666	0.089	0.276	1.72118164818514e-12
Hsd17b12	1.32356928549735e-16	0.822793746590849	0.359	0.164	1.91930782089971e-12
mt-Nd1	1.38118861725882e-16	-0.485898287970874	0.979	0.936	2.00286161388701e-12
Gata2	1.40776409294076e-16	0.503469605086612	0.647	0.382	2.0413987111734e-12
Cr1l	1.41039250672192e-16	0.644006385850707	0.484	0.255	2.04521017399746e-12
Dynll1	1.62508458940402e-16	0.372235727026036	0.961	0.808	2.35653516309476e-12
Rpl39	1.81345789936884e-16	-0.97255841808738	0.702	0.736	2.62969529987475e-12
Ctsa	1.8669893010726e-16	0.765757758341387	0.395	0.192	2.70732118548537e-12
4921524J17Rik	2.41494578827838e-16	0.907916191210378	0.317	0.139	3.50191288758247e-12
Csk	2.43915754477952e-16	0.676952232812187	0.351	0.16	3.53702235568478e-12
Ccnd1	2.44811555017386e-16	0.513022083729635	0.435	0.22	3.55001235930712e-12
Sppl3	2.66122622657334e-16	0.717085099822821	0.393	0.186	3.85904415115399e-12
Vdac1	2.70192710895672e-16	0.723917286495898	0.398	0.2	3.91806450069814e-12
Rasal2	2.88206972825641e-16	0.802477520393612	0.34	0.154	4.17928931294461e-12
Cmtm6	2.9161108609175e-16	0.714140991547874	0.406	0.203	4.22865235941647e-12
Ahnak	2.96500854144182e-16	-2.49801128909199	0.141	0.328	4.29955888594479e-12
Arpc2	2.97441573251596e-16	0.453773470447614	0.856	0.608	4.3132002537214e-12
Dnm2	3.03595175154888e-16	0.768692891388852	0.432	0.223	4.40243363492104e-12
Il10rb	3.71198613347946e-16	0.725759053391365	0.406	0.202	5.38275109215856e-12
Sdhb	3.85788892516384e-16	0.521939237838835	0.649	0.385	5.59432473038009e-12
Saraf	4.47596375998286e-16	0.569504220955509	0.657	0.415	6.49059504835115e-12
Tmem33	5.44678397463853e-16	0.783438556785222	0.359	0.172	7.89838144162333e-12
Scarb1	6.48124822741024e-16	0.611954354792345	0.432	0.212	9.39845805456759e-12
Sox18	8.99476448462545e-16	0.556939934770359	0.545	0.303	1.30433079791554e-11
Rps8	9.14932798581365e-16	-0.692334851623817	0.84	0.829	1.32674405122284e-11
Rps3a1	1.07351152844937e-15	-0.908453287882348	0.709	0.73	1.55669906740443e-11
Gnai2	1.13088283498358e-15	0.433317883363974	0.903	0.701	1.63989319900969e-11
Tns1	1.26776083925456e-15	-2.68436539552997	0.097	0.277	1.83837999300304e-11
Cpne8	1.34091403832183e-15	0.446024941421897	0.346	0.155	1.94445944697048e-11
Adgre5	1.49333989112764e-15	0.44361276853746	0.746	0.478	2.1654921761242e-11
Commd3	1.49850749056266e-15	0.62101021171701	0.429	0.221	2.17298571206491e-11
Ppp1ca	1.65291802077388e-15	0.397386888239137	0.817	0.569	2.3968964219242e-11
Rock2	1.65818994860624e-15	0.634400652047485	0.395	0.195	2.40454124447392e-11
Rps15	1.73146666941666e-15	-0.749973185146206	0.827	0.803	2.5107998173211e-11
Rab11a	1.8252381981857e-15	0.410285571270933	0.777	0.518	2.64677791118909e-11
Mxd4	1.8510534145404e-15	0.594886924006474	0.542	0.307	2.68421255642503e-11
2610001J05Rik	1.9035902199337e-15	0.606851788941079	0.455	0.239	2.76039617792586e-11
Klk8	1.96221994513689e-15	0.894675011597732	0.259	0.104	2.845415142443e-11
Tmod3	2.12173318322837e-15	0.530013611565246	0.537	0.303	3.07672528899946e-11
Podxl	2.18655528762017e-15	0.436309031876412	0.605	0.356	3.17072382257801e-11
Sar1b	2.28020043321615e-15	0.594331857018226	0.445	0.234	3.30651864820674e-11
Emc3	2.39424745016008e-15	0.717213361991218	0.45	0.238	3.47189822747713e-11
Ubb	2.398141068699e-15	0.234204665846328	0.992	0.965	3.47754436372042e-11
Rps3	2.50800061545341e-15	-0.726988707060791	0.77	0.786	3.63685169246899e-11
Adrm1	2.59382878202416e-15	0.736782949670908	0.411	0.21	3.76131111681323e-11
Csrp1	2.66387612094345e-15	0.273222251749674	0.657	0.39	3.86288676298009e-11
Pdgfb	2.82446944910491e-15	0.778533920479783	0.277	0.116	4.09576314814702e-11
Hey1	2.83368474247991e-15	-2.77358133153014	0.11	0.283	4.10912624507012e-11
Pxdn	2.97369672751436e-15	0.778724629064558	0.309	0.136	4.31215762456857e-11
Cxcl12	3.11485176702876e-15	-2.64341702678826	0.126	0.304	4.51684654736841e-11
Txnip	3.21758042467416e-15	0.449985395340577	0.636	0.379	4.66581337381999e-11
Tomm5	4.02633280553329e-15	0.780991339582399	0.353	0.168	5.83858520130382e-11
Rpl14	4.05280524431534e-15	-0.672618334732224	0.838	0.815	5.87697288478167e-11
Mdfic	4.31102380917985e-15	0.840903130517997	0.27	0.111	6.2514156256917e-11
H13	4.49488239140141e-15	0.595554487456798	0.432	0.222	6.51802895577119e-11
Slc16a9	4.58938779842291e-15	0.807988309094261	0.322	0.149	6.65507124649307e-11
Psmc4	4.61889811402428e-15	0.619239606900217	0.471	0.256	6.69786415514661e-11
Ggta1	4.83894127616429e-15	0.709122859985204	0.322	0.143	7.01694874456584e-11
Akt1	4.91855999943017e-15	0.589866029662909	0.346	0.159	7.13240385517369e-11
Anxa11	5.73570343265171e-15	0.50026539458054	0.356	0.168	8.31734354768824e-11
Dpf2	6.1083678547056e-15	0.536849680084651	0.382	0.183	8.85774422610859e-11
Fermt2	7.12453936326689e-15	0.455519734167297	0.699	0.437	1.03312945306733e-10
Arl1	7.15625952264873e-15	0.546224653848306	0.492	0.268	1.03772919337929e-10
Zcrb1	7.20703642004656e-15	0.31407614205494	0.586	0.348	1.04509235127095e-10
Abi1	7.35800082765302e-15	0.520535249522984	0.317	0.142	1.06698370001796e-10
Emc7	7.39388118923948e-15	0.571253373256221	0.531	0.303	1.07218671125162e-10
Tmem59	7.73649111054971e-15	0.43457919497501	0.877	0.652	1.12186857594081e-10
Inpp5k	9.16477103061738e-15	0.930752417182614	0.327	0.158	1.32898344714983e-10
Cxx1a	9.59342146450415e-15	0.415939309608704	0.738	0.48	1.39114204656775e-10
Pdcd10	1.0599261898792e-14	0.483033315982249	0.529	0.291	1.53699896794382e-10
Cltb	1.31427731769426e-14	0.296353334805875	0.592	0.345	1.90583353838845e-10
Rpl34	1.46604271429427e-14	-0.676545885549076	0.822	0.814	2.12590853999812e-10
Rpl26	1.5323853233088e-14	-0.778793671428748	0.78	0.769	2.22211195733009e-10
Sema3c	1.56781625752933e-14	-1.69404987923292	0.487	0.557	2.27349035504328e-10
Mrpl20	1.62320525928572e-14	0.440131302867559	0.453	0.235	2.35380994649022e-10
Sox17	1.84795028505469e-14	-2.18742334780266	0.183	0.35	2.6797127083578e-10
Gpi1	2.13710287183913e-14	0.608667824979887	0.448	0.24	3.09901287445393e-10
Il2rg	2.29898802664953e-14	0.602791430633001	0.33	0.151	3.33376253744448e-10
Mef2a	2.36745054766841e-14	0.60528488603045	0.445	0.239	3.43304003917397e-10
Rnf115	2.90647109193601e-14	0.527679970316643	0.338	0.156	4.21467373041641e-10
Ifitm2	3.23845599019199e-14	-0.527183033583988	0.932	0.865	4.69608503137741e-10
Bax	3.42992890597013e-14	0.55502766097602	0.594	0.35	4.97373990654728e-10
Rpl36	3.49480763066561e-14	-0.728466635771503	0.809	0.787	5.0678205452282e-10
Ccdc85b	3.69863926045384e-14	0.498084876699268	0.479	0.261	5.36339679158412e-10
Id3	3.91895196785636e-14	0.347485945479419	0.911	0.687	5.68287224858851e-10
Leprotl1	4.03447874261384e-14	0.806088216537691	0.304	0.139	5.85039762466433e-10
Tspan31	6.08101842510619e-14	0.706277930705371	0.356	0.175	8.81808481824649e-10
Rell1	6.12523013209096e-14	0.815803756254866	0.254	0.107	8.8821962145451e-10
Alkbh5	6.33223386396346e-14	0.625968873236649	0.455	0.25	9.18237232613342e-10
Rps24	6.36128339748213e-14	-0.92732848917118	0.702	0.697	9.22449705468884e-10
Psmc5	7.19545875043579e-14	0.492272642305569	0.445	0.24	1.04341347340069e-09
Arap3	7.5614656964069e-14	0.660987600956549	0.448	0.238	1.09648814063596e-09
Jkamp	8.03063847333747e-14	0.704924796862592	0.312	0.143	1.16452288501867e-09
Smap1	8.14486779456668e-14	0.631777604664869	0.361	0.18	1.18108727889011e-09
Rnf130	8.18697361703412e-14	0.695568059547105	0.335	0.159	1.18719304420612e-09
F11r	9.10776064427727e-14	0.464531776958771	0.586	0.338	1.32071637102665e-09
Rpl35	9.77882861735607e-14	-0.654978487865665	0.877	0.827	1.4180279378028e-09
Add3	1.08670888848939e-13	0.48496184881376	0.482	0.264	1.57583655919846e-09
Acap2	1.101683149126e-13	0.865758917275529	0.259	0.113	1.59755073454762e-09
Reep5	1.34474228849733e-13	0.516660398525411	0.503	0.285	1.95001079254997e-09
Sgce	1.41882203069772e-13	0.632149147447574	0.369	0.186	2.05743382671476e-09
Psmc2	1.4318087415745e-13	0.601622082589706	0.463	0.253	2.07626585615718e-09
Fcho2	1.47225359274458e-13	0.539684033297377	0.325	0.153	2.13491493483892e-09
Chmp6	1.52346028600894e-13	0.824160081077737	0.314	0.147	2.20916976074157e-09
Ncoa3	1.55915702133776e-13	0.934466259926078	0.296	0.141	2.26093359664188e-09
Ppp1r16b	1.77959875659846e-13	0.497392364627385	0.678	0.432	2.58059615694343e-09
Polr2c	1.86391857828391e-13	0.453266786119253	0.49	0.271	2.7028683303695e-09
Rab10	1.88387466570659e-13	0.469650324794245	0.487	0.27	2.73180665274112e-09
Foxf1	1.92279669791749e-13	0.340646358302126	0.916	0.705	2.78824749165015e-09
Tagln2	1.94012473411027e-13	0.321953985095724	0.843	0.585	2.8133748769333e-09
Cdc42ep2	2.57878638841954e-13	0.690251888975613	0.348	0.172	3.73949814184717e-09
Vdac2	2.92508940363644e-13	0.46214212030068	0.607	0.375	4.24167214421321e-09
Cxx1b	3.15419137836975e-13	0.284795339486585	0.571	0.327	4.57389291777397e-09
Capn2	3.40294462169213e-13	0.387612796942923	0.482	0.265	4.93460999591576e-09
Rap1a	3.62194632178156e-13	0.297047008370453	0.885	0.636	5.25218436121543e-09
Rab5a	4.5620837045566e-13	0.48392424363783	0.474	0.265	6.61547757997752e-09
Sat1	5.51674042213458e-13	-1.47315519812844	0.348	0.481	7.99982528613735e-09
Map2k2	6.03005075850056e-13	0.650442785245901	0.401	0.213	8.74417660490166e-09
Smurf2	6.53198200450684e-13	0.762914418617881	0.312	0.152	9.47202710473537e-09
Ehd1	6.54940342032847e-13	-1.85044828165933	0.233	0.377	9.49728989981832e-09
Stx3	6.80012569009214e-13	0.72217787731459	0.327	0.162	9.86086226320261e-09
Ndufa11	7.11332810866609e-13	0.452773927173432	0.589	0.35	1.03150370903767e-08
H2-Eb1	7.74869626196866e-13	-2.22840192161534	0.097	0.254	1.12363844494808e-08
Csnk1a1	8.20969343245755e-13	0.362538668822856	0.66	0.42	1.19048764464067e-08
Wars	8.57038255581667e-13	0.565256397833426	0.338	0.168	1.24279117441898e-08
Cmtm3	8.73547039046234e-13	0.648851564142217	0.387	0.203	1.26673056132094e-08
Tmed7	8.75706206803542e-13	0.620437869170119	0.419	0.229	1.26986157048582e-08
Cyp20a1	8.94793742941417e-13	0.769103644698028	0.272	0.124	1.29754040663935e-08
Twf1	9.38903205491201e-13	0.694483546105674	0.267	0.12	1.36150353828279e-08
Ghr	9.53000447223647e-13	0.357324155208297	0.534	0.308	1.38194594851901e-08
Psmd3	9.67818432156773e-13	0.659388592535124	0.34	0.168	1.40343350847054e-08
Serinc1	1.01179563626252e-12	0.495090505598492	0.641	0.406	1.46720485214428e-08
Slc35b1	1.09069792392379e-12	0.72830729112847	0.319	0.159	1.58162105948188e-08
Rpl17	1.16498444177619e-12	-0.768603442166559	0.785	0.753	1.68934393901966e-08
Atf4	1.16673614555212e-12	0.461995465405861	0.482	0.273	1.69188408466513e-08
Snapin	1.23235280439388e-12	0.624223633802707	0.325	0.161	1.78703480165156e-08
Rplp1	1.32339352223203e-12	-0.781324126728523	0.785	0.769	1.91905294658866e-08
Arl6ip5	1.33551939530555e-12	0.404323730428687	0.615	0.38	1.93663667513257e-08
Ubald2	1.38575884277137e-12	0.527608537865923	0.55	0.338	2.00948889790276e-08
Mapre1	1.39620430353394e-12	0.41148634638424	0.508	0.295	2.02463586055457e-08
Pon2	1.4169849378121e-12	0.387843860001849	0.565	0.332	2.05476985832133e-08
Sipa1	1.43114832565071e-12	0.471880864516593	0.466	0.257	2.07530818702609e-08
Naa20	1.48235605893374e-12	0.610630017785179	0.401	0.212	2.14956452105982e-08
Ltbr	1.4825804468501e-12	0.789512485254598	0.296	0.141	2.14988990597732e-08
Rps27rt	1.50972764235377e-12	-0.98144939354911	0.641	0.665	2.1892560541772e-08
Apobec3	1.51613641337288e-12	0.868765321452417	0.267	0.122	2.19854941303202e-08
Mcc	1.5171331458331e-12	0.60789601028198	0.283	0.131	2.19999477477258e-08
Pla2g12a	1.51806404587317e-12	0.58504314226429	0.257	0.115	2.20134467292069e-08
Xdh	1.56699175341463e-12	0.475373467432654	0.414	0.218	2.27229474162656e-08
Klc1	1.66119575875091e-12	0.542110132712067	0.38	0.197	2.40889996976469e-08
Sike1	1.73026100930969e-12	0.830287901309992	0.27	0.125	2.50905148959998e-08
Crlf2	1.79594512593824e-12	0.46585363235266	0.319	0.154	2.60430002712304e-08
Vamp7	1.85409966384144e-12	0.876601920082388	0.317	0.156	2.68862992253647e-08
mt-Cytb	1.99709924149584e-12	-0.357651283654546	0.987	0.972	2.89599361009311e-08
Xpnpep1	2.07735150048213e-12	0.725286154283541	0.327	0.163	3.01236741084913e-08
Ankrd46	2.16165162951416e-12	0.512682668801141	0.254	0.113	3.13461102795848e-08
Cgrrf1	2.20606722056161e-12	0.733928057712511	0.254	0.113	3.19901807653638e-08
S1pr1	2.21339345394663e-12	0.423948082775581	0.712	0.459	3.209641847568e-08
Rpl3	2.23810151728413e-12	-0.64185557163696	0.798	0.774	3.24547101021371e-08
Robo4	2.32038809047333e-12	0.522020296155411	0.283	0.128	3.36479476999537e-08
Mgat1	2.47122728552458e-12	0.694165989068644	0.369	0.194	3.58352668673919e-08
Caskin2	2.56589215486927e-12	0.559672933676224	0.325	0.159	3.72080021377593e-08
Yipf4	2.58303599939797e-12	0.507943975738881	0.539	0.33	3.745660502727e-08
Mbnl2	2.58342205330041e-12	0.458643970829068	0.579	0.365	3.74622031949093e-08
Rps27a	2.59297473463081e-12	-0.650248542460822	0.825	0.785	3.76007266268814e-08
Pttg1	2.77881304615281e-12	0.399614987801528	0.508	0.296	4.02955679822619e-08
Fuca1	2.92869103533856e-12	0.546160537922673	0.419	0.231	4.24689487034444e-08
Ndfip2	3.10942402993769e-12	0.505213154601821	0.461	0.256	4.50897578581264e-08
Rpl36a	3.26912992749978e-12	-0.949536893237666	0.699	0.678	4.74056530786744e-08
Dnaja1	3.28133535557808e-12	0.430366995131711	0.751	0.529	4.75826439912378e-08
Lamtor4	3.50568236896763e-12	0.429953740276181	0.343	0.173	5.08359000323997e-08
Ndufa9	3.53371945039923e-12	0.613610114660476	0.335	0.169	5.12424657502392e-08
Plec	3.73820586817302e-12	1.00829208977852	0.288	0.141	5.4207723294377e-08
Capzb	3.77858182704182e-12	0.296052050922664	0.728	0.484	5.47932150739334e-08
Klf10	4.01651935096969e-12	0.756008358474594	0.322	0.162	5.82435471084114e-08
Alg5	4.05036687282189e-12	0.792919401006311	0.293	0.144	5.87343700227903e-08
Snx3	4.33016420850885e-12	0.342323720371503	0.754	0.529	6.27917111875868e-08
Slc50a1	4.49001866526217e-12	0.560584851110298	0.476	0.271	6.51097606649667e-08
Pam	4.5268157638188e-12	0.522086942223241	0.602	0.378	6.56433553911364e-08
Mrpl4	4.5697456687387e-12	0.547776037368321	0.398	0.214	6.62658819423799e-08
Clptm1	4.84922779284593e-12	0.567192450818709	0.421	0.234	7.03186522240588e-08
Itpkb	4.93323565647248e-12	0.623936729615287	0.39	0.208	7.15368502545074e-08
Rnf13	5.43416537679162e-12	0.695644928595248	0.317	0.158	7.88008321288553e-08
Rras	5.58352374931964e-12	0.687644875098379	0.445	0.255	8.09666778888841e-08
Cdk14	5.64161826984257e-12	0.67401341428271	0.306	0.153	8.18091065309871e-08
Grasp	5.83375632936651e-12	0.626382447243144	0.327	0.164	8.45953005321437e-08
Tspan9	6.25160582741596e-12	0.527933611752766	0.461	0.267	9.06545361033588e-08
Prkab1	6.33082216558396e-12	0.595210708239449	0.262	0.119	9.1803252223133e-08
Cdk2ap1	6.68200379282395e-12	0.516233461878505	0.327	0.164	9.68957369997401e-08
Carhsp1	6.7891073789322e-12	0.330484322696857	0.534	0.319	9.84488461018958e-08
Epas1	6.81497460455202e-12	-0.625385504335941	0.887	0.826	9.88239467406088e-08
Nt5c	6.96761333252449e-12	0.544903157732786	0.296	0.143	1.01037360934938e-07
Pitpnc1	7.32082289686427e-12	0.316152032992703	0.654	0.403	1.06159252827429e-07
Cnppd1	7.58980054536083e-12	0.646896511127393	0.251	0.112	1.10059697708277e-07
Ssbp4	7.95466649911525e-12	0.498753196724971	0.45	0.261	1.1535061890367e-07
Snx17	8.17620585303859e-12	0.514094295218643	0.414	0.228	1.18563161074913e-07
B230219D22Rik	8.44836413088689e-12	0.492459719574089	0.471	0.276	1.22509728261991e-07
Psmd8	8.97896815139586e-12	0.533828525334701	0.455	0.262	1.30204017163391e-07
Rnf10	9.0075645011811e-12	0.42120650435925	0.419	0.227	1.30618692831627e-07
Cisd1	9.03123784567374e-12	0.514355580496783	0.291	0.141	1.30961980000115e-07
Fau	9.48138130868089e-12	-0.672969458121533	0.819	0.787	1.37489510357182e-07
Mff	9.79953013834459e-12	0.409686358393851	0.435	0.243	1.42102986536135e-07
Fdx1	9.83198963247581e-12	0.400347844368545	0.301	0.147	1.42573681660532e-07
Dnajc3	9.90468558184414e-12	0.548472274481107	0.448	0.257	1.43627845622322e-07
Ube2d3	9.92716436975768e-12	0.320580893464109	0.825	0.592	1.43953810525856e-07
Gclm	9.94458992852067e-12	0.487174913497665	0.293	0.143	1.44206498553478e-07
Ppp2ca	1.00740835293144e-11	0.558134879050459	0.508	0.306	1.46084285258588e-07
Rhoa	1.10660773637396e-11	0.278332481793973	0.859	0.683	1.60469187851588e-07
Kank3	1.10948990883916e-11	0.33046602180463	0.728	0.486	1.60887131680767e-07
Vapa	1.11419534584083e-11	0.379923170018912	0.615	0.39	1.61569467100378e-07
Cfl1	1.14736264668824e-11	0.294225290389563	0.914	0.764	1.66379057396261e-07
Stk25	1.14768319813417e-11	0.533093468032906	0.296	0.145	1.66425540561436e-07
Adam15	1.14922275499968e-11	-2.38560624380718	0.107	0.251	1.66648791702503e-07
Gnaq	1.16742076319731e-11	0.649751814718632	0.332	0.171	1.69287684871242e-07
Emc2	1.17026363390333e-11	0.551745705991435	0.343	0.177	1.69699929552321e-07
Commd6	1.19323402323413e-11	0.65080948755462	0.277	0.134	1.73030865709181e-07
Ifi203	1.20284460308994e-11	0.528516344024647	0.319	0.159	1.74424495894073e-07
Cish	1.44714610604316e-11	0.734186285108878	0.254	0.116	2.09850656837319e-07
Rps15a	1.54373959967814e-11	-0.817521971449741	0.746	0.72	2.23857679349327e-07
Tex264	1.60770420301871e-11	0.673215790995131	0.312	0.159	2.33133186479743e-07
Arpc4	1.61098481693827e-11	0.514350717497386	0.503	0.302	2.33608908304219e-07
Sgta	1.6657022738524e-11	0.525073505293331	0.34	0.178	2.41543486731336e-07
Scamp3	1.87750164376165e-11	0.635690627999575	0.291	0.142	2.72256513361876e-07
Erp44	1.88865743373373e-11	0.572184497899663	0.395	0.213	2.73874214465728e-07
Rpn2	1.94574483549131e-11	0.471863940471902	0.571	0.367	2.82152458594595e-07
Arl6ip1	1.95703733801353e-11	0.420604757051991	0.599	0.375	2.83789984385341e-07
Tmco1	1.9647341660195e-11	0.338434691044783	0.678	0.448	2.84906101414488e-07
Foxp1	1.98232936055072e-11	-1.12525482024591	0.387	0.494	2.8745758057346e-07
Mknk2	1.99514554733013e-11	0.607192679658156	0.306	0.154	2.89316055818342e-07
Emc4	2.14108536151092e-11	0.423389317002681	0.421	0.231	3.10478788272699e-07
Akap13	2.15612510458876e-11	0.536732972748995	0.39	0.211	3.12659701416417e-07
Strap	2.24812507111145e-11	0.308609539638485	0.359	0.188	3.26000616561871e-07
Nars	2.35465718475097e-11	0.429678082767431	0.335	0.17	3.41448838360738e-07
Ostc	2.36445840642621e-11	0.338041071948486	0.453	0.252	3.42870113515864e-07
Oaz1	2.37558588807667e-11	-0.537969340077391	0.814	0.783	3.44483709629998e-07
Fam177a	2.60232470607791e-11	0.449614465899964	0.377	0.207	3.77363105628358e-07
Derl2	2.70826128808896e-11	0.673789146538568	0.364	0.198	3.92724969385781e-07
Cdc42	2.78354133735341e-11	0.332241522324405	0.819	0.622	4.03641329329618e-07
Aamp	2.81108440352865e-11	0.29571456942945	0.471	0.271	4.07635349355689e-07
Pnpla2	2.917005699742e-11	0.532039280536453	0.327	0.168	4.22994996519588e-07
Glo1	3.0678426919401e-11	0.284116921623362	0.395	0.217	4.44867868758234e-07
Gabarapl1	3.20690336340758e-11	0.598774247927771	0.306	0.156	4.65033056727733e-07
Scaf11	3.32248127376878e-11	0.550602796414239	0.312	0.156	4.81793009509211e-07
Tmed4	3.47574139951747e-11	0.562364476978483	0.414	0.232	5.04017260344028e-07
Ets2	3.48683119462445e-11	0.391352661220729	0.403	0.218	5.05625391532491e-07
Vimp	3.59439708875325e-11	0.520277120907906	0.395	0.219	5.21223521840109e-07
Fcgrt	3.64215710764937e-11	0.745304160294167	0.28	0.136	5.28149202180236e-07
Ushbp1	3.6690256696883e-11	0.392549522663517	0.482	0.284	5.320454123615e-07
Gm12216	3.69493133081152e-11	0.179197995268179	0.482	0.27	5.35801992280979e-07
Vsir	4.13902777067041e-11	0.59714400942941	0.251	0.117	6.00200417024915e-07
Polr2g	4.17311787760208e-11	0.503198164383343	0.382	0.209	6.05143823431078e-07
Ctdsp1	4.46784659759223e-11	0.457356257770668	0.403	0.222	6.47882435116849e-07
Gm13889	4.68136515258295e-11	-2.19463191008597	0.126	0.267	6.78844760776054e-07
Psmc6	4.7826602681655e-11	0.378455177661359	0.387	0.212	6.93533565486679e-07
Lman2	5.10482444097244e-11	0.528649821089228	0.421	0.247	7.40250592185413e-07
2810428I15Rik	5.15556421753237e-11	0.434109645895153	0.406	0.23	7.47608367184369e-07
Reep3	5.22289837681170e-11	0.563412802732907	0.306	0.156	7.57372493621465e-07
Rpn1	5.58277497930309e-11	0.582554141047987	0.421	0.245	8.09558199748741e-07
Tgfb1i1	5.60552165946395e-11	0.324073461671354	0.44	0.25	8.12856695838867e-07
Atp6v1e1	6.17226497180431e-11	0.340219483810833	0.487	0.288	8.95040143561343e-07
Stx12	6.7579785824597e-11	0.351489344295363	0.437	0.249	9.79974474242481e-07
Emp1	6.97320418565133e-11	0.446103738532714	0.492	0.298	1.0111843389613e-06
Derl1	7.65377158566695e-11	0.495127017702867	0.338	0.176	1.10987341763756e-06
Npdc1	8.24587853218912e-11	0.454752352321968	0.435	0.25	1.19573484595274e-06
Lrpap1	8.35774000752535e-11	0.44785792111087	0.416	0.236	1.21195587849125e-06
Mob4	9.28412583038413e-11	0.417094966463576	0.432	0.246	1.346291086664e-06
Cyb561	9.36977029789876e-11	0.384955612683021	0.369	0.197	1.3587103908983e-06
Pdrg1	9.75007405320806e-11	0.383447035778824	0.335	0.175	1.4138582384557e-06
Sh3bgrl	1.11210321219972e-10	0.238041335491892	0.524	0.312	1.61266086801082e-06
Scarb2	1.15018279222533e-10	0.427368560127296	0.346	0.185	1.66788006700595e-06
Nme1	1.42662263210102e-10	0.403595245616599	0.414	0.233	2.06874547880969e-06
Nckap1	1.43896712420452e-10	0.6169986957211	0.27	0.133	2.08664622680897e-06
1110008F13Rik	1.4512448699787e-10	0.491907942957668	0.466	0.279	2.10445018595612e-06
Lysmd2	1.46096625789324e-10	0.332611450535384	0.573	0.354	2.11854717057098e-06
Enpp4	1.57385802349506e-10	0.585660798139105	0.309	0.157	2.28225151987018e-06
Mat2b	1.61978775349982e-10	0.441842509721279	0.455	0.273	2.34885422135008e-06
Dusp3	1.72233302473874e-10	0.268057267447422	0.809	0.604	2.49755511917365e-06
Pfdn6	1.96165000892754e-10	0.396078427759544	0.285	0.142	2.84458867794582e-06
Lfng	2.35453063528467e-10	0.61020068494331	0.335	0.181	3.4143048742263e-06
Psmd6	2.62641561001456e-10	0.546390796445294	0.356	0.198	3.80856527608211e-06
Calcrl	2.65866788791828e-10	0.287750601645955	0.937	0.727	3.8553343042703e-06
Myl12a	2.65889387341247e-10	0.205707672809199	0.966	0.864	3.85566200583542e-06
Hmg20b	2.6599055499571e-10	0.408257759254327	0.353	0.19	3.8571290379928e-06
Sf3b5	2.73263714731570e-10	0.312650754565895	0.442	0.255	3.96259712732249e-06
Laptm4a	2.84253201617779e-10	0.318018388127502	0.94	0.791	4.12195567665942e-06
Tsg101	2.88942074650343e-10	0.379225585630758	0.421	0.243	4.18994902450462e-06
Smco4	2.93078989344284e-10	0.474871595294746	0.398	0.225	4.24993842448147e-06
Arid4a	3.08108670391339e-10	0.703723800723744	0.251	0.122	4.46788382934481e-06
Tcn2	3.12685195215109e-10	0.335462277629312	0.694	0.471	4.5342480158143e-06
Ptpra	3.20023310214469e-10	0.511415864365018	0.325	0.173	4.64065802142002e-06
Snapc5	3.34587258888805e-10	0.125489093774799	0.411	0.232	4.85184984114656e-06
Atp2c1	3.43609704442602e-10	0.363091175088135	0.33	0.176	4.98268432412218e-06
Rbpms	3.4495508555955e-10	0.29377086453798	0.471	0.281	5.00219369569903e-06
Prelid1	3.57295112006918e-10	0.303847326824033	0.44	0.256	5.18113641921232e-06
Actr3	3.69065266776352e-10	0.340955335261486	0.531	0.328	5.35181543352388e-06
Rab18	3.76044126973435e-10	0.212966665161729	0.571	0.364	5.45301588524179e-06
Tomm20	3.86134371344005e-10	0.456422304502361	0.534	0.331	5.59933451885942e-06
Pak1ip1	4.61995603216488e-10	0.620500801982301	0.309	0.166	6.69939824224229e-06
Elovl1	4.85913576101122e-10	0.339210086278926	0.518	0.319	7.04623276704236e-06
Arhgef2	5.0935767695558e-10	0.544109964563055	0.317	0.165	7.38619567353286e-06
Ubl3	5.46551928590946e-10	0.258941296575827	0.516	0.309	7.92554951649731e-06
Rbm3	5.54101993271887e-10	0.285377851287943	0.636	0.414	8.03503300443563e-06
Slco3a1	5.59529628357998e-10	0.643319672974439	0.285	0.147	8.11373914081932e-06
Ccdc12	5.65895528649544e-10	0.175976171410125	0.55	0.334	8.20605106094703e-06
Sfxn3	5.84170000091724e-10	0.541117350238503	0.275	0.139	8.47104917133009e-06
Ptk2	5.92479798180511e-10	0.67241647365896	0.251	0.125	8.5915495534156e-06
Siah1a	6.36247415052323e-10	0.667411902259448	0.254	0.125	9.22622376567374e-06
Tanc1	6.49900022704807e-10	0.899319547218443	0.254	0.129	9.42420022924241e-06
Ndufa10	6.83286032180164e-10	0.481307429003933	0.325	0.173	9.90833075264455e-06
Ap2a2	7.0883576866041e-10	0.381435270072266	0.327	0.177	1.02788274813446e-05
mt-Nd4	7.15382394653266e-10	-0.366996507080675	0.95	0.914	1.0373760104867e-05
Yaf2	7.38774630911011e-10	0.40515857397404	0.319	0.171	1.07129709228406e-05
Aldh2	7.51838724719937e-10	-0.756546768272122	0.723	0.698	1.09024133471638e-05
C1galt1c1	8.15269784087405e-10	0.4731799634124	0.257	0.125	1.18222271390515e-05
Itm2c	8.64342153196377e-10	-1.70906112746333	0.168	0.298	1.25338255635007e-05
Lamtor3	8.86952017328881e-10	0.50950564921107	0.364	0.204	1.28616912032861e-05
Rpl38	9.42214204968093e-10	-0.595691578495114	0.827	0.794	1.36630481862423e-05
Ube2d2a	9.45698205799598e-10	0.242012449500014	0.584	0.366	1.37135696823e-05
Rps7	9.97091574452116e-10	-0.727432429777192	0.751	0.714	1.44588249211301e-05
Asna1	1.00815190882436e-09	0.359994788869223	0.257	0.126	1.4619210829862e-05
Atp6ap2	1.01025739927529e-09	0.441299950849855	0.39	0.219	1.4649742546891e-05
Cript	1.0231936830045e-09	0.39922427865096	0.427	0.253	1.48373315972482e-05
Prkcdbp	1.04695575464086e-09	0.318718143314547	0.387	0.22	1.51819053980471e-05
Unc50	1.07232905703981e-09	0.427675162585852	0.403	0.235	1.55498436561343e-05
Ctso	1.17689954825408e-09	0.482981994495895	0.283	0.145	1.70662203492325e-05
Mtpn	1.19162617846855e-09	0.593296638291877	0.301	0.16	1.72797712139724e-05
Lypla1	1.1974202658548e-09	0.526842900776801	0.259	0.13	1.73637912751605e-05
Col4a1	1.22633918060364e-09	0.338955742868394	0.537	0.337	1.77831444579333e-05
Dnajb9	1.2263557902836e-09	0.455406574009837	0.298	0.158	1.77833853149025e-05
Lamtor1	1.23342052162327e-09	0.385522018664735	0.364	0.208	1.78858309840591e-05
Irf2	1.32764745677398e-09	0.327589601214038	0.372	0.207	1.92522157706795e-05
Dohh	1.33126821598902e-09	0.424298070454649	0.283	0.144	1.93047204000567e-05
Sars	1.35576312106861e-09	0.393074142392954	0.277	0.142	1.9659921018616e-05
Lgals3bp	1.40229053314322e-09	0.473054038701941	0.319	0.174	2.03346150211099e-05
Nmt1	1.46434065173148e-09	0.3757098753674	0.361	0.202	2.12344037907582e-05
Mrpl43	1.47462004577497e-09	0.522887736625248	0.254	0.125	2.13834652837829e-05
Ehd2	1.56098872348482e-09	0.300132039713009	0.558	0.352	2.26358974792533e-05
Rheb	1.62537097357405e-09	0.288800376049502	0.649	0.424	2.35695044877973e-05
Wdr1	1.66454920372276e-09	0.315609187681279	0.437	0.259	2.41376280031837e-05
Rplp2	1.75645797501463e-09	-0.658714501283711	0.804	0.754	2.54703970956872e-05
Ubn1	1.80378941107912e-09	0.443516531338126	0.28	0.145	2.61567502500584e-05
Dhrs7	1.81003383469169e-09	0.312354172039226	0.463	0.277	2.62473006368641e-05
Dnajc8	1.81434002985014e-09	0.279298047151554	0.751	0.526	2.63097447728569e-05
Tnfaip1	1.88313354282092e-09	0.325330476193572	0.353	0.196	2.73073195044462e-05
Cers2	1.95696481379683e-09	0.421299529581704	0.403	0.235	2.83779467648678e-05
Gnb1	2.00065028927586e-09	0.26395646325881	0.872	0.68	2.90114298447893e-05
Tpt1	2.01554927287422e-09	-0.64861911807699	0.785	0.753	2.9227480005949e-05
Casz1	2.04468898204261e-09	0.458517619542482	0.322	0.176	2.96500349285999e-05
2410016O06Rik	2.13142994836523e-09	0.43699064965502	0.275	0.14	3.09078656812441e-05
Mllt4	2.1560288488621e-09	0.482583427264347	0.317	0.174	3.12645743373494e-05
Rac1	2.20989430980528e-09	0.236675603685353	0.827	0.613	3.20456773864864e-05
Jup	2.24317815279938e-09	0.33716994837987	0.634	0.429	3.25283263937438e-05
Mageh1	2.32714732382533e-09	0.477841435520736	0.301	0.16	3.37459633427911e-05
Psma2	2.40912807380186e-09	0.352212572879893	0.631	0.426	3.49347661982008e-05
Aup1	2.43839312393636e-09	0.439019326150014	0.293	0.155	3.53591386902011e-05
St13	2.66635867936027e-09	0.34591369921848	0.442	0.275	3.86648672094032e-05
Tbkbp1	2.72577773065453e-09	0.405913251708139	0.259	0.129	3.95265028722213e-05
Bcl10	3.05505249130334e-09	0.336804570776038	0.296	0.156	4.43013161763898e-05
4931406P16Rik	3.06215367059932e-09	0.366486663611793	0.427	0.251	4.44042903773608e-05
Raly	3.41258120895094e-09	0.242692419756237	0.579	0.371	4.94858401109976e-05
Atp6v0d1	3.43934141175465e-09	0.41852298522327	0.359	0.207	4.98738898118541e-05
Srpr	3.46878920908802e-09	0.37822393055031	0.476	0.287	5.03009123209853e-05
Atraid	3.59553330860656e-09	0.448538231334133	0.466	0.291	5.21388285081037e-05
Cnih1	3.70721188998476e-09	0.286481677656315	0.364	0.207	5.3758279616669e-05
Nrbp1	3.72210335191216e-09	0.325070729264091	0.366	0.211	5.39742207060783e-05
Hiat1	3.80638217507497e-09	0.432747914009183	0.322	0.175	5.51963479207621e-05
Tmx3	3.81724925597543e-09	0.640267651183024	0.254	0.13	5.53539314608997e-05
Ssr2	3.92359461305499e-09	0.426411003517011	0.495	0.31	5.68960454839104e-05
Acsl5	4.04489989759996e-09	0.532768712617138	0.325	0.18	5.8655093415097e-05
Pcmt1	4.17675745969828e-09	0.369545249798848	0.393	0.231	6.05671599230847e-05
Smim14	4.27707227767834e-09	0.186286882919881	0.547	0.347	6.20218250986136e-05
Cops6	4.38231439988854e-09	0.363850835932192	0.406	0.24	6.35479411127836e-05
Rab12	4.73058706391666e-09	0.304351643522594	0.264	0.134	6.85982430138554e-05
Ino80b	4.95530239806516e-09	0.339635066501614	0.254	0.127	7.18568400743429e-05
Ube2a	5.01886421764395e-09	0.34000712356019	0.346	0.194	7.27785500200549e-05
Sra1	5.07488513395357e-09	0.420561699828276	0.33	0.184	7.35909093274607e-05
Fam204a	5.1310170215206e-09	0.44559609741137	0.275	0.146	7.44048778290702e-05
Cers5	5.15153221467442e-09	0.571252695071473	0.291	0.156	7.47023686449937e-05
Tmed9	5.15204572001761e-09	0.338621380313049	0.657	0.441	7.47098149859754e-05
Gsk3b	5.17724600025237e-09	0.311697162013855	0.526	0.33	7.50752442496597e-05
Vps29	5.34293070092804e-09	0.281975996855159	0.51	0.322	7.74778380941575e-05
Rab14	6.21987881804023e-09	0.304750717530066	0.61	0.406	9.01944627404014e-05
Pcbp1	6.40573210280777e-09	0.299075353198979	0.584	0.375	9.28895212228155e-05
Col4a2	6.58208630819608e-09	0.404567443014298	0.411	0.246	9.54468335551514e-05
2002-09-01	6.78628476307806e-09	0.272520023862548	0.495	0.304	9.8407915349395e-05
Ppp2r4	6.97304269482168e-09	0.651176519683164	0.275	0.148	0.000101116092117609
Nsmce1	7.11562585433847e-09	0.281616940098435	0.346	0.195	0.000103183690513762
Maf1	7.13222588934840e-09	0.237089691892634	0.387	0.221	0.000103424407621441
Nfe2l2	7.43545892265496e-09	0.344362040082565	0.437	0.266	0.00010782158983742
Ywhaz	7.60096656043499e-09	0.350460890558914	0.432	0.256	0.000110221616092868
Mvp	7.62781566879646e-09	0.373271941858436	0.285	0.152	0.000110610955013217
Dram2	7.62953783067968e-09	0.301112954231717	0.537	0.342	0.000110635928082686
Serpinh1	7.65709364402384e-09	0.252602499943005	0.749	0.515	0.00011103551493199
Smad6	7.74498568534946e-09	0.218970163761649	0.715	0.489	0.000112310037423252
Eif4e	8.68180624905893e-09	0.318833151368945	0.372	0.216	0.000125894872417604
Rps21	8.99868793653199e-09	-1.0313265046541	0.534	0.57	0.00013048997376765
Cuta	9.75641454776372e-09	0.338382861961952	0.414	0.25	0.000141477767357122
Canx	9.89793825751848e-09	0.258752656212565	0.579	0.378	0.000143530002672275
Ier5	1.01134797813748e-08	0.320473908258137	0.534	0.344	0.000146655570309717
Mrpl27	1.02891685301847e-08	0.358342371732702	0.317	0.178	0.000149203232856209
Tubb4b	1.03284168386927e-08	0.352732231102411	0.521	0.334	0.000149772372577883
Rnf167	1.0797900678898e-08	0.291828373324521	0.361	0.204	0.0001565803577447
Frg1	1.09823290962643e-08	0.313484622463692	0.356	0.202	0.000159254754224929
Tuba1b	1.13799813092182e-08	0.314549952341252	0.809	0.594	0.000165021108964974
Gdi1	1.15000264730589e-08	0.519096504209464	0.322	0.184	0.000166761883885827
Rtn3	1.19778695171232e-08	0.363816758133614	0.445	0.278	0.000173691085867803
Hint1	1.29473899395863e-08	0.277008316892623	0.746	0.53	0.00018775010151394
Ap2m1	1.3795033450017e-08	0.277931249553948	0.628	0.424	0.000200041780058696
Sertad1	1.40628209439814e-08	0.325221953432062	0.39	0.228	0.000203924966508675
Tceb1	1.45127725345754e-08	0.210788651543096	0.534	0.341	0.000210449714523878
Mcmbp	1.48997549084149e-08	0.620460443112921	0.288	0.161	0.000216061345926924
Vcp	1.55924233271071e-08	0.301111641631214	0.584	0.385	0.00022610573066638
Nsg1	1.59243804994267e-08	0.180509429967241	0.56	0.352	0.000230919441622187
Ubl7	1.59492834388452e-08	0.375259562958842	0.325	0.184	0.000231280559146695
Jund	1.67759092010307e-08	0.28971602638648	0.843	0.666	0.000243267459324145
Tspan17	1.72430772298576e-08	0.29592134686233	0.325	0.185	0.000250041862910165
Rpl23	1.81811707437789e-08	-0.651166643809039	0.749	0.709	0.000263645156955538
Cope	1.86325107508309e-08	0.329891419633857	0.571	0.377	0.000270190038397799
Capza2	1.86569438957028e-08	0.21796338399296	0.66	0.453	0.000270544343431587
Dctn2	2.01966286624779e-08	0.313723681945102	0.377	0.223	0.000292871312234591
Pomp	2.06526053583222e-08	0.109666501784511	0.733	0.53	0.00029948343030103
Ckb	2.15272497035736e-08	0.407589376541459	0.275	0.148	0.000312166647951521
Tpp1	2.28997341064166e-08	0.612821902939735	0.259	0.139	0.000332069044277147
Pop5	2.32548215627211e-08	0.453029599388356	0.285	0.155	0.000337218167481018
Tprgl	2.33931417541625e-08	0.149442289379409	0.652	0.437	0.000339223948577111
Bet1	2.38749926791024e-08	0.331950738954734	0.28	0.153	0.000346211268839665
Chchd1	2.39622646460492e-08	0.309948312005492	0.322	0.183	0.000347476799632359
Glmp	2.41895891792065e-08	0.35425486059873	0.455	0.283	0.000350773232687673
Tmem208	2.55602031108113e-08	0.510661453701976	0.351	0.211	0.000370648505309874
Cct4	2.57674052893797e-08	0.221742675565768	0.455	0.277	0.000373653144101295
Commd1	2.60977752661177e-08	0.231793845001609	0.34	0.2	0.000378443839133973
Txndc9	2.63937654281278e-08	0.246450962245011	0.385	0.228	0.000382735992473281
Tmbim4	2.64076024974629e-08	0.348466315982213	0.547	0.364	0.00038293664381571
Rplp0	2.66676310851984e-08	-0.519623241221136	0.853	0.801	0.000386707318366462
Por	2.74973141173014e-08	0.487217207496154	0.262	0.139	0.000398738552014988
Trappc6b	2.90519352448452e-08	0.231203133237485	0.508	0.327	0.0004212821129855
Mrps12	2.93145751733354e-08	0.146967582196559	0.296	0.162	0.000425090654588536
Hsp90ab1	3.0680884224207e-08	0.245623610081753	0.885	0.731	0.000444903502135226
Gltp	3.12118590497864e-08	0.184135734245233	0.613	0.413	0.000452603168080953
Ssr3	3.13356278466999e-08	0.493714119151235	0.348	0.21	0.000454397939404996
Hes1	3.1638078965819e-08	0.171829215877207	0.594	0.398	0.000458783783083342
Gatad2a	3.17127428487769e-08	0.421242152429366	0.267	0.142	0.000459866484050114
Mob2	3.32606545562894e-08	0.513033277836455	0.259	0.141	0.000482312751720752
Txndc17	3.75540487589753e-08	0.174352815965505	0.508	0.333	0.000544571261053901
Ube2n	3.9384761516954e-08	0.23844428847784	0.492	0.312	0.00057111842675735
Nans	3.97485403804782e-08	0.386633439894437	0.277	0.151	0.000576393584057314
Tpm1	4.04599245120388e-08	0.143325278517289	0.406	0.245	0.000586709365349074
Cyfip1	4.08634468702732e-08	0.290045585727037	0.301	0.167	0.000592560843065831
H2-T23	4.12331080434585e-08	0.25521147423935	0.518	0.327	0.000597921299738192
Sertad2	4.13924822754627e-08	0.447853075203271	0.277	0.151	0.000600232385476485
Rps25	4.22581867347344e-08	-0.665337215442962	0.743	0.708	0.000612785965840383
Timm17a	4.2945473182942e-08	0.228991814232599	0.408	0.249	0.000622752306625842
Psma6	4.54686960169343e-08	0.272849577232693	0.5	0.309	0.000659341560941564
Ube2e1	4.65393507503383e-08	0.462752772218719	0.306	0.176	0.000674867125230656
Vps26a	4.71617771831138e-08	0.145350889310909	0.296	0.165	0.000683892930932333
Mtmr2	4.84555045592154e-08	0.432265080821157	0.27	0.148	0.000702653271613182
Tmem165	4.95692907371901e-08	0.29748233919272	0.448	0.282	0.000718804284979993
Nadk	4.99619462318725e-08	0.278659804487815	0.319	0.181	0.000724498182308383
Cd38	5.08709078588788e-08	0.323317360238798	0.309	0.174	0.000737679034861601
Cops7a	5.13321717184886e-08	0.471691550918527	0.291	0.163	0.000744367822089804
Fam65a	5.14266847681227e-08	0.451730323337716	0.28	0.154	0.000745738355822548
Heg1	5.25114374470443e-08	-1.31456597028684	0.254	0.364	0.000761468354419589
Rit1	5.27531602165248e-08	0.312858585206374	0.291	0.159	0.000764973576299826
Rnaseh2c	5.31665683225238e-08	0.302695501802037	0.298	0.168	0.000770968407244918
Mpc2	5.3499836205114e-08	0.43592293120444	0.343	0.207	0.000775801124810359
Ghitm	5.43324314236547e-08	0.336628973299889	0.448	0.285	0.000787874588074416
Adh5	5.46400889885277e-08	0.489280931095268	0.277	0.156	0.00079233593042264
BC031181	6.07269217179667e-08	0.198415875950673	0.558	0.361	0.000880601091832236
Higd2a	6.09390637093005e-08	0.251223600477328	0.471	0.297	0.000883677362848567
Tjp2	6.13533196418092e-08	0.359262616871668	0.262	0.141	0.000889684488125875
Rad23b	6.75050583821725e-08	0.419182257312604	0.335	0.194	0.000978890851599883
Golga7	6.79840232779986e-08	0.316193279785688	0.408	0.255	0.000985836321554257
Irf1	6.81222938642683e-08	0.269932828705241	0.387	0.232	0.000987841383325755
Oxr1	6.8831284728663e-08	0.367262878266107	0.298	0.17	0.000998122459850343
Amfr	7.5104215659536e-08	0.451819144489926	0.314	0.182	0.00108908623127893
Ppp6c	7.65972554587411e-08	0.235628280937621	0.317	0.183	0.0011107368014072
Saysd1	7.79754781834128e-08	0.439364614186534	0.251	0.135	0.00113072240913767
Slfn5	7.84659978154523e-08	0.266545247037508	0.275	0.149	0.00113783543432187
Fth1	8.15605570547642e-08	-0.876655004358325	0.937	0.873	0.00118270963785114
Uba2	8.16584450568777e-08	0.389274735399697	0.33	0.19	0.00118412911176978
Serf2	8.43702414734914e-08	-0.545611087526189	0.848	0.797	0.0012234528716071
Wasf2	8.51003121938156e-08	0.272381655768139	0.539	0.362	0.00123403962712252
Cyyr1	8.91048658022838e-08	-0.914262438895747	0.613	0.596	0.00129210965899892
Eif4ebp1	9.00631067854802e-08	0.587867882494117	0.251	0.139	0.00130600511149625
Rnf187	9.08996351077746e-08	0.170422887640653	0.579	0.387	0.00131813560869784
Hpgd	9.10005449975071e-08	-0.601401074791193	0.958	0.812	0.00131959890300885
Gatad1	9.12972810072822e-08	0.176103248681457	0.327	0.19	0.0013239018718866
Cfap20	9.30497794029351e-08	0.386747653892935	0.262	0.143	0.00134931485112196
Prdx4	9.34555950733833e-08	0.353326604818577	0.283	0.16	0.00135519958415913
Irf2bpl	9.54198809600416e-08	0.404648840254205	0.309	0.176	0.00138368369380156
Ppt2	9.64785626630565e-08	0.559913868197282	0.262	0.145	0.00139903563717698
Ech1	9.77673461108229e-08	0.256451957233688	0.495	0.32	0.00141772428595304
Rpl6	1.01853602112287e-07	-0.525463170025104	0.817	0.759	0.00147697908423027
Copz1	1.05562884241371e-07	0.317530493226085	0.317	0.186	0.00153076738438412
Mpv17	1.08179465784974e-07	0.586785047381222	0.288	0.165	0.00156871043334791
Gm10076	1.09523315803323e-07	-0.662639608771567	0.715	0.687	0.00158819760246399
Pnrc2	1.10383952324129e-07	0.332367548268017	0.317	0.183	0.0016006776926522
Mrpl33	1.1777379582572e-07	0.122916400121226	0.518	0.341	0.00170783781326877
Rsu1	1.21941096951263e-07	0.173762548801292	0.623	0.421	0.00176826784689027
S100a11	1.22025389117546e-07	-1.40905787059685	0.408	0.462	0.00176949016759354
Rpp21	1.22629409666205e-07	0.336614642199881	0.283	0.159	0.00177824906956964
Zmynd11	1.23915214859719e-07	0.349997193161545	0.319	0.186	0.00179689453068079
Mdh2	1.27415084707709e-07	0.250527918529333	0.584	0.388	0.00184764614334649
Stim2	1.27647779251688e-07	0.358060749232047	0.33	0.193	0.00185102044692872
Eif6	1.3283141365101e-07	0.413963627640347	0.448	0.293	0.0019261883293533
Mndal	1.36606927512772e-07	0.134898598889438	0.356	0.212	0.00198093705586271
Stt3a	1.40584221461073e-07	0.535027607637978	0.306	0.18	0.00203861179540702
Rad23a	1.42342876497046e-07	0.331166028107329	0.309	0.181	0.00206411405208366
Psmb1	1.4388242497961e-07	0.240896205227815	0.67	0.469	0.00208643904462932
Ier2	1.44676819166772e-07	0.296619286570734	0.775	0.634	0.00209795855473735
Eif3j1	1.44860382756303e-07	0.198605609252746	0.372	0.226	0.00210062041034915
Mgat2	1.45441488601866e-07	0.421317615290514	0.348	0.208	0.00210904702621566
Mrps18c	1.4605145372813e-07	0.241048916447056	0.366	0.218	0.00211789213051161
Bub3	1.4764672827403e-07	0.254821318297714	0.445	0.281	0.00214102520670171
Cyc1	1.53918952694995e-07	0.265181863581716	0.403	0.251	0.00223197873303012
Rraga	1.5622356702364e-07	0.244903317749206	0.359	0.21	0.00226539794540981
Psmd13	1.62086153237235e-07	0.36987785009376	0.335	0.199	0.00235041130809314
Tm9sf2	1.63131927205853e-07	0.400663266248445	0.387	0.244	0.00236557607641208
Rexo2	1.65621563083636e-07	0.261434394464885	0.364	0.219	0.00240167828627581
Zbtb7a	1.65844871578094e-07	0.371722102063147	0.348	0.207	0.00240491648275394
Rpl11	1.66543225984393e-07	-0.585986478898693	0.838	0.754	0.00241504331999968
Ddx39b	1.67693416329521e-07	0.360357188628019	0.474	0.312	0.00243172223019439
Atxn10	1.74922158862642e-07	0.253776440457571	0.361	0.218	0.00253654622566717
Arhgdia	1.76261915328903e-07	0.163884595768474	0.754	0.557	0.00255597403418443
Psmd11	1.80165524308495e-07	0.320518883960272	0.411	0.258	0.00261258026799748
Gstm1	1.80672060192482e-07	0.146404793299848	0.869	0.658	0.00261992554485119
Copa	1.84174648912528e-07	0.392775054709302	0.343	0.205	0.00267071658388058
Strn4	1.95347341026911e-07	0.253479289960379	0.27	0.151	0.00283273179223124
Map1lc3b	1.99296413102255e-07	0.202404591134474	0.754	0.546	0.0028899972863958
Tspo	2.05174698055098e-07	0.168514318112566	0.77	0.575	0.00297523829649697
Psma1	2.08817639472437e-07	0.265355193285043	0.545	0.369	0.00302806458998981
Anxa2	2.09803098494482e-07	-0.909441913259494	0.51	0.541	0.00304235473126848
Vps4b	2.25860459937391e-07	0.457899854518898	0.254	0.143	0.00327520252955211
Wdr83os	2.32316367106745e-07	0.115529521866641	0.38	0.225	0.00336881963941491
Bvht	2.38533144352529e-07	0.128500501294498	0.387	0.24	0.00345896912625603
Mkrn1	2.50778861202212e-07	0.282790870661053	0.285	0.162	0.00363654426629327
1110059E24Rik	2.6260459556889e-07	0.307712100579677	0.257	0.141	0.00380802924034448
Crk	2.72293291368176e-07	0.373189320594289	0.309	0.184	0.00394852501812992
Abhd2	2.72844465069012e-07	0.434699690800087	0.437	0.288	0.00395651758796574
Chmp4b	2.74025059279526e-07	0.243968468990799	0.435	0.281	0.0039736373846124
Ssu72	2.87488257572913e-07	0.195640165864408	0.458	0.298	0.00416886722306481
Dazap2	2.97251391152054e-07	0.100444669315215	0.581	0.394	0.00431044242309594
Slc25a4	2.99367511624579e-07	0.199970382611023	0.702	0.496	0.00434112828606802
Ctnnd1	3.11957558275774e-07	0.187674329857275	0.393	0.241	0.004523696552557
1810037I17Rik	3.12533623061286e-07	0.141968242632577	0.738	0.516	0.00453205006801171
Mid1ip1	3.15926340029094e-07	0.377819529163114	0.309	0.18	0.0045812478567619
Sdcbp	3.1638505305247e-07	0.154234142463704	0.607	0.421	0.00458789965431387
Cbfa2t3	3.24107176612493e-07	0.365084482074763	0.353	0.214	0.00469987816805777
Tap2	3.35756034736912e-07	0.309770864275364	0.442	0.281	0.00486879825971995
Tnfrsf1a	3.36915320413824e-07	0.256623666042602	0.461	0.295	0.00488560906132087
U2af2	3.60345576029943e-07	0.184058328449707	0.322	0.187	0.0052253711980102
Vps35	3.65968816738291e-07	0.156489646217692	0.406	0.256	0.00530691381152196
Gps1	3.70519799017077e-07	0.283106380357643	0.283	0.162	0.00537290760554663
Pfdn4	3.71007002837345e-07	0.461674167700119	0.296	0.174	0.00537997254814433
Copb1	3.90819492523585e-07	0.224943156823892	0.314	0.188	0.0056672734610845
Sugt1	4.02320367710875e-07	0.271087271520395	0.312	0.182	0.0058340476521754
Yipf3	4.04511598920483e-07	0.254262349524188	0.275	0.156	0.00586582269594593
Rbm22	4.0708927337767e-07	0.364506348283865	0.27	0.15	0.00590320155324959
Samm50	4.1007878836121e-07	0.432170578317204	0.262	0.149	0.00594655251002591
Traf7	4.14773635169907e-07	0.349269016986194	0.285	0.165	0.00601463248359882
Mrpl12	4.38934304020104e-07	0.40065926368308	0.288	0.17	0.00636498634259553
Spcs2	4.41764400484102e-07	0.215399693010127	0.654	0.459	0.00640602557141997
Srgn	4.52634986941292e-07	0.168170739980467	0.767	0.571	0.00656365994563568
Pxdc1	4.54279747061121e-07	-1.48006798478761	0.181	0.285	0.00658751061213332
0610012G03Rik	4.5812216412142e-07	0.208175158156091	0.377	0.234	0.00664322950192471
Dctn3	4.70361264107036e-07	0.19420847888284	0.474	0.312	0.00682070869081613
Arpc3	4.99204090105599e-07	0.17698784360027	0.806	0.593	0.00723895851062129
Mrpl55	5.03654485679511e-07	0.274659492723552	0.264	0.149	0.00730349369683859
Adgrf5	5.13396045216544e-07	0.211313643960843	0.793	0.566	0.00744475605168511
Tm2d1	5.27303061866311e-07	0.250938266967612	0.353	0.215	0.00764642170012338
Ubxn4	5.41018933693436e-07	0.351867606714098	0.309	0.185	0.00784531555748852
Sh2d3c	5.42364859601777e-07	0.38223913391487	0.304	0.18	0.00786483282908537
Lmf2	5.43812671144113e-07	0.354233060776587	0.251	0.139	0.00788582754426078
Ctbp1	5.62359983720934e-07	0.124701305529594	0.505	0.331	0.00815478212393726
Dars	5.79069689487195e-07	0.382013294129432	0.264	0.149	0.00839708956725381
4933434E20Rik	5.81739347913627e-07	0.394600724227147	0.309	0.184	0.0084358022840955
Ppdpf	5.96935486409452e-07	0.15803827276176	0.492	0.324	0.00865616148842346
Psmd4	6.06151841993417e-07	0.263947420301237	0.437	0.288	0.00878980786074654
Ap1s2	6.34574788412641e-07	0.186611008502008	0.257	0.144	0.00920196900677171
Itm2b	6.34909639196296e-07	0.14077660005983	0.997	0.962	0.00920682467798548
Txndc15	6.46592792792475e-07	0.346432758846778	0.296	0.174	0.00937624208828367
Mlf2	6.82541747507257e-07	0.19308847692926	0.466	0.304	0.00989753788060273
Sec61b	7.09840957797665e-07	0.185564549950011	0.545	0.372	0.0102934037290239
Bad	7.23841528911944e-07	0.246862655129656	0.291	0.167	0.0104964260107521
Tsc22d3	7.56942471318527e-07	0.107552475005412	0.526	0.357	0.01097642277659
Stub1	7.78290229554559e-07	0.179600709428649	0.461	0.295	0.0112859866187707
Usp50	7.90139927999662e-07	0.229513104970016	0.293	0.174	0.0114578190959231
Mydgf	8.19001695194642e-07	0.415269067462126	0.317	0.197	0.0118763435820175
Myadm	8.34423408200462e-07	0.408598909549597	0.332	0.204	0.0120999738423149
Glrx3	8.35138264419283e-07	0.313588214161575	0.348	0.216	0.012110339972344
Psmd7	8.48762274249759e-07	0.108488456068654	0.5	0.321	0.0123079017388958
Snx6	8.6521182136043e-07	0.537450519860291	0.262	0.153	0.0125464366215476
Gm16286	8.79668593085441e-07	0.294370725134304	0.304	0.182	0.012756074268332
Ociad1	8.96538080172493e-07	0.242447932441946	0.487	0.318	0.0130006987005813
Sys1	8.99153719386968e-07	0.294505343272875	0.325	0.195	0.0130386280848304
Pxn	9.51537951963975e-07	0.26206622336634	0.298	0.177	0.0137982518414296
Ier3ip1	9.60540773336339e-07	0.15381785937355	0.508	0.342	0.0139288017541502
Sepw1	1.02859509834858e-06	-0.799300798194362	0.618	0.624	0.0149156575211528
Rps11	1.06547614687487e-06	-0.529683040058194	0.835	0.783	0.0154504696058325
Cd36	1.09976829875775e-06	0.185680604658102	0.94	0.765	0.0159477401002861
Ssr4	1.12308834428346e-06	0.193629309813731	0.432	0.273	0.0162859040804545
Ubc	1.18341231024009e-06	0.212031576877945	0.929	0.802	0.0171606619107915
Abhd16a	1.22919421522023e-06	0.154250525301621	0.401	0.253	0.0178245453149085
Phf20l1	1.31186750958631e-06	0.581518137048694	0.257	0.15	0.0190233907565111
Clk3	1.32165782495911e-06	0.305393113167488	0.251	0.143	0.0191653601197321
Serbp1	1.34008935871513e-06	0.11632223894902	0.657	0.449	0.0194326357907281
Dbnl	1.37467115913289e-06	0.358836255354816	0.277	0.164	0.019934106478586
Ube2b	1.38116224009417e-06	0.169140132944309	0.539	0.366	0.0200282336436056
Cst3	1.39100232642258e-06	-0.138065075971831	0.916	0.746	0.0201709247354538
Cct3	1.43054042987078e-06	0.257989175296736	0.335	0.204	0.0207442667735561
Atp6v1d	1.49118388319726e-06	0.326047927871451	0.317	0.195	0.0216236574902434
Pkm	1.52693121002007e-06	0.198978876133846	0.584	0.409	0.0221420294765011
Dpm3	1.57346348881414e-06	0.159062298941498	0.508	0.342	0.0228167940512939
Ahsa1	1.6029421377295e-06	0.165885218247798	0.364	0.225	0.0232442639392155
Rock1	1.65469616848255e-06	0.121152099089637	0.34	0.208	0.0239947491391655
Ppm1f	1.68635647721693e-06	0.308162636080885	0.283	0.168	0.0244538552761226
Pdcd5	1.6877280308576e-06	0.19679656544641	0.421	0.27	0.0244737441754661
Asap1	1.74913445403922e-06	0.410465995019099	0.259	0.151	0.0253641987180227
Prmt1	1.76145512376641e-06	0.23190835857774	0.377	0.24	0.0255428607497368
Cct8	1.76370153486019e-06	0.266597120773201	0.403	0.256	0.0255754359570077
Raph1	1.80072630559646e-06	0.535858740472314	0.304	0.187	0.0261123321574543
Dync1i2	1.8056957315389e-06	0.146902282840979	0.479	0.318	0.0261843938030455
Kdelr1	1.8112537493098e-06	0.27427425545981	0.34	0.21	0.0262649906187414
Rbck1	1.82898910138581e-06	0.166619513053177	0.325	0.196	0.0265221709591957
Btg1	1.91846579263977e-06	-1.36085026576877	0.272	0.363	0.0278196724590693
Hadhb	1.94541843592068e-06	0.210281349622905	0.361	0.225	0.0282105127392858
Dpy30	1.96006794584988e-06	0.170703883801262	0.277	0.162	0.0284229452827691
Scoc	1.98090433461558e-06	0.209260565517971	0.293	0.176	0.0287250937562605
Tspan4	2.00614524642467e-06	0.371402824268449	0.272	0.162	0.0290911122184041
Pttg1ip	2.09162515391068e-06	0.109864536911078	0.505	0.337	0.0303306563568588
Ankrd11	2.120443243319e-06	0.298898516184374	0.359	0.227	0.0307485474713688
Smu1	2.13115132421315e-06	0.168086784302423	0.312	0.187	0.0309038253524149
Ccdc124	2.2252476761977e-06	0.146409858837934	0.364	0.227	0.0322683165525429
Ndufs7	2.31976043451515e-06	0.23723824818244	0.513	0.351	0.0336388460609042
Skil	2.33361727743078e-06	0.255425913109721	0.366	0.229	0.0338397841400238
Whsc1l1	2.52742370031375e-06	0.306516553927679	0.257	0.149	0.0366501710782496
Rassf3	2.54140927831494e-06	-1.66125797207663	0.16	0.255	0.036852975944845
Gnai3	2.55652165241208e-06	0.117236148162742	0.27	0.157	0.0370721204816276
Mrpl54	2.70908047879125e-06	0.33866063902144	0.267	0.16	0.0392843760229519
Gcc2	2.75456532241765e-06	0.418679299073746	0.39	0.254	0.0399439517403784
Tmed3	2.78669551873592e-06	0.287733051642519	0.306	0.187	0.0404098717171896
Ndufs3	2.88973780714517e-06	0.160393811815441	0.353	0.221	0.0419040879414121
Actr10	2.94333331091817e-06	0.328852816793299	0.277	0.165	0.0426812763416243
Dynlrb1	3.24927041581228e-06	0.126966905264047	0.657	0.462	0.0471176702996939
Myo6	3.31005362137418e-06	0.248828795010215	0.285	0.172	0.0479990875635471
Eif5	3.31312844668705e-06	0.121122551967022	0.476	0.321	0.048043675605409
Arid5b	3.39940644521456e-06	0.133942088255622	0.372	0.23	0.0492947928620563
Srsf2	3.54468284145493e-06	0.203658893600684	0.723	0.532	0.0514014458839379
Tmem109	3.6332940513953e-06	0.148148234873358	0.474	0.308	0.0526863970392832
Mapk3	3.80134600111689e-06	0.1455961068007	0.796	0.596	0.055123318362196
Jtb	3.89681081172352e-06	0.320797784818235	0.298	0.187	0.0565076535808028
Jak1	4.02400318401003e-06	0.245276257294954	0.403	0.262	0.0583520701713294
Plin2	4.06306065811627e-06	0.137776047196332	0.285	0.169	0.0589184426033441
Psma3	4.06972521764283e-06	0.206276798134438	0.657	0.472	0.0590150853810387
Rcn2	4.10678655992595e-06	0.196380903623278	0.44	0.29	0.0595525119054863
Srsf10	4.11730847597888e-06	0.402035155117437	0.301	0.188	0.0597050902101697
Atp6v1g1	4.19211508549787e-06	0.177612670701617	0.715	0.532	0.0607898608548046
Manf	4.29646816808601e-06	0.210328218103845	0.505	0.34	0.0623030849054153
Atp5f1	4.34070684133776e-06	0.242796018736387	0.55	0.386	0.0629445899062388
Pdcd6	4.47285068824313e-06	0.113183240519606	0.346	0.217	0.0648608078302136
Dnajb11	4.4977828198148e-06	0.137047298768899	0.393	0.252	0.0652223486701344
Emc6	4.52757493373161e-06	0.174938920516819	0.312	0.19	0.0656543641140421
Bcl2l1	4.56550218162282e-06	0.137967529548894	0.351	0.221	0.0662043471357125
Gm26532	4.57117326042568e-06	0.340330986357096	0.306	0.189	0.0662865834494328
Efnb2	4.59581025028317e-06	-1.42555752152492	0.243	0.325	0.0666438444393563
Spcs1	4.66259295795704e-06	0.183007142028117	0.626	0.446	0.0676122604833351
Tbrg1	4.70861421640796e-06	0.22550044880356	0.382	0.244	0.0682796147521319
Itfg1	4.93394475513508e-06	0.330257092627121	0.264	0.16	0.0715471328942138
Serpinb6a	4.93806396736525e-06	0.168060063980604	0.411	0.265	0.0716068655907635
C1d	5.02161382327282e-06	0.114029756535824	0.382	0.245	0.0728184220512792
Svbp	5.02700848312221e-06	0.103520831185096	0.264	0.158	0.0728966500137551
Syngr2	5.56688450235591e-06	0.232199518288581	0.353	0.224	0.080725392168663
Fis1	5.57108289514311e-06	0.136518322501798	0.579	0.401	0.0807862730624702
Psmd12	5.67332804422605e-06	0.250111263925952	0.332	0.213	0.0822689299693219
Bzw1	5.67699520098039e-06	0.152830185688043	0.44	0.289	0.0823221074094166
Samhd1	5.93583417253075e-06	0.213946877255316	0.283	0.171	0.0860755313358684
Ccnt2	5.93799861462268e-06	0.420600526349382	0.275	0.167	0.0861069179106435
BC004004	6.5018241881498e-06	0.259466181889129	0.257	0.153	0.0942829525523603
Rpl8	6.68529191685534e-06	-0.471747591695076	0.817	0.757	0.0969434180863193
Rpsa	6.84857286326803e-06	-0.765439661858874	0.545	0.56	0.0993111550902497
Neat1	6.90863539432232e-06	0.251914431938748	0.455	0.308	0.100182121853068
Hyal2	6.9387151470731e-06	0.157260458343663	0.526	0.365	0.100618308347707
Rpl24	6.99364115478366e-06	-0.495836224857894	0.785	0.744	0.101414790385518
Tpd52l2	6.99599915319783e-06	0.21028857647276	0.272	0.163	0.101448983720522
Kctd10	7.07813307588052e-06	-1.32436314903558	0.325	0.392	0.102640007733343
Ndufb6	7.26002770898222e-06	0.209261075442899	0.424	0.293	0.105277661807951
Tmem100	7.4374699495462e-06	0.167283841856237	0.961	0.784	0.107850751738369
Cttn	7.65220920011338e-06	0.219103965641483	0.259	0.156	0.110964685610844
Fosb	7.90769029648902e-06	0.194041237891268	0.264	0.156	0.114669416989387
Bola3	8.01268214157845e-06	0.178125328585585	0.322	0.206	0.116191903735029
Scand1	8.08622737897732e-06	0.252772240252792	0.437	0.307	0.11725838322255
Emc10	8.67343234909355e-06	0.157224512910651	0.411	0.271	0.125773442494206
Dnajb1	8.73393256866961e-06	0.191068686403132	0.254	0.148	0.126650756178278
Tspan3	8.87930203453459e-06	0.360975802220238	0.259	0.155	0.128758758802786
Tmed2	8.93282022482438e-06	0.250120165464872	0.649	0.483	0.129534826080178
Tnfsf10	9.05744496301182e-06	0.211319772648631	0.338	0.216	0.131342009408634
Rtcb	9.61952340404733e-06	0.142417084126875	0.317	0.199	0.13949270888209
Sf3b4	9.9920331850203e-06	0.336990492757179	0.304	0.191	0.144894473215979
Dda1	1.00244807605952e-05	0.191302216186466	0.285	0.176	0.145364995509392
Banf1	1.01626616831116e-05	0.24782160646648	0.317	0.202	0.147368757066802
Npc2	1.03973457624308e-05	-0.108683099568037	0.573	0.394	0.150771910901009
Trappc4	1.04667290844548e-05	0.238569375287576	0.401	0.271	0.15177803845368
Sar1a	1.05178806615997e-05	0.13238492403593	0.39	0.259	0.152519787473857
Hspa9	1.06027716215575e-05	0.209757404026762	0.298	0.185	0.153750791284205
Lman1	1.07563341642821e-05	0.341054864433454	0.306	0.194	0.155977601716254
Nhp2l1	1.10135195369244e-05	0.107189987047889	0.521	0.363	0.15970704680494
Slc39a7	1.10577061123903e-05	0.209484966720049	0.262	0.159	0.160347796335772
Cd200	1.22377749364619e-05	-0.900406883432112	0.579	0.571	0.177459974353633
Cycs	1.22478960440177e-05	0.117119350715904	0.5	0.347	0.177606740534301
Slc25a3	1.22591006156141e-05	0.133842891109161	0.605	0.42	0.17776921802702
9530068E07Rik	1.22755038368509e-05	0.135546684877	0.304	0.189	0.178007081138175
Ppm1g	1.23337865200979e-05	0.280880986425288	0.264	0.161	0.17885223832794
Creb3	1.2434893947825e-05	0.408446152853674	0.257	0.157	0.18031839713741
Cnpy2	1.30356491487641e-05	0.173192278889508	0.301	0.188	0.189029948306228
Rala	1.37075483611442e-05	0.126299464370381	0.34	0.224	0.198773158784951
Fam32a	1.37507316357437e-05	0.131728416826305	0.403	0.274	0.199399359449919
Cmpk1	1.43151764899474e-05	0.128859395111835	0.377	0.247	0.207584374280727
Pin1	1.52160730501015e-05	0.325476676940112	0.335	0.218	0.220648275299521
Ebna1bp2	1.52622995538511e-05	0.253449834690623	0.28	0.173	0.221318605830395
Plekha2	1.55757556103137e-05	0.151130911136063	0.296	0.184	0.22586403210516
Ssb	1.55810662977791e-05	0.159032330890317	0.479	0.336	0.225941042384095
Med10	1.56489306577346e-05	0.301119274398962	0.251	0.154	0.22692514346781
Akap9	1.5914984698621e-05	0.273614743153427	0.257	0.156	0.230783193114703
Tcea1	1.64021500559669e-05	0.236559425721258	0.293	0.188	0.237847577961577
Atp5b	1.64220939946609e-05	0.125694660975924	0.832	0.656	0.238136785016578
Bcas2	1.72119061734025e-05	0.171722446617825	0.359	0.235	0.249589851420509
Polr2j	1.73209827956312e-05	0.222829019691457	0.348	0.224	0.251171571519447
Dnajc19	1.74545416101964e-05	0.100605232290198	0.309	0.195	0.253108307889458
Pfdn5	1.74892357603753e-05	-0.764524755691445	0.634	0.614	0.253611407761202
Cox5a	1.77062226337547e-05	0.125346001040802	0.547	0.373	0.256757934412077
Hspa5	1.77438952199021e-05	0.215321778684927	0.751	0.558	0.2573042245838
Selk	1.78012837813323e-05	0.13342522890045	0.835	0.676	0.2581364161131
Ube2g1	1.78549029445508e-05	0.182364834416002	0.272	0.167	0.258913947598932
Polr2k	1.95879893818733e-05	0.11653310645294	0.45	0.305	0.284045434026544
Cct5	2.0529374504208e-05	0.198457976612959	0.419	0.286	0.29769645968552
Ywhae	2.17675825099373e-05	0.105284263084852	0.77	0.596	0.315651713976601
Psmc1	2.19743349794756e-05	0.13338095577814	0.403	0.27	0.318649831537376
Clec14a	2.22178505386304e-05	-0.681730229437776	0.806	0.673	0.32218105066068
Vasp	2.38224781362844e-05	0.138124578277087	0.34	0.219	0.34544975545426
Uqcrc2	2.43390641816799e-05	0.392977349925688	0.33	0.219	0.35294076969854
Rer1	2.78348885646659e-05	0.135054603847131	0.466	0.322	0.403633719076221
Lrrc58	2.93956639625975e-05	0.137735173786639	0.435	0.296	0.426266523121627
Bola2	2.94284912204109e-05	0.182988020597799	0.361	0.239	0.426742551187178
Acadl	3.27093737827609e-05	0.183528040123387	0.312	0.2	0.474318629223816
Hn1	3.36364047920872e-05	0.180579321974384	0.414	0.278	0.487761505890057
Zeb1	3.38779278033723e-05	0.211128452177466	0.275	0.174	0.491263831076702
Psmb5	3.55254743785381e-05	0.181447975006802	0.455	0.319	0.515154903963181
Trim8	3.72069178128333e-05	0.183453503353206	0.398	0.272	0.539537515203895
Hnrnpd	3.72263007639515e-05	0.276292774423502	0.275	0.171	0.539818587378061
Snx2	3.73340029549998e-05	0.141526258674472	0.327	0.215	0.541380376850452
Tmem14c	3.74828078044899e-05	0.129611712687134	0.374	0.247	0.543538195972908
Arf1	3.89121405659107e-05	0.10080851049639	0.785	0.64	0.564264950346271
Med21	4.12736068792223e-05	0.458463331737048	0.27	0.174	0.598508573355603
Cstb	4.31665253309911e-05	0.137204187942195	0.369	0.246	0.625957783824701
Cldnd1	4.39314947610201e-05	0.138179230076846	0.304	0.195	0.637050605529552
Zfand5	4.43606866818564e-05	0.157247794572372	0.38	0.254	0.6432743175736
Fnta	4.7847336323496e-05	0.112875666656206	0.291	0.184	0.693834224027016
Eif3g	4.95333168017976e-05	0.101206891183064	0.482	0.334	0.718282626942868
Ei24	5.09823979287353e-05	0.121214837642422	0.267	0.168	0.73929575236459
Plscr4	5.29854462810258e-05	0.134992986515189	0.359	0.238	0.768341956521155
Trappc3	5.43437212296692e-05	0.197011194863416	0.27	0.171	0.788038301551433
Sdhd	5.58053896310357e-05	0.294903971504419	0.27	0.174	0.809233955039648
Nudcd3	5.71276474405716e-05	0.275451002588037	0.254	0.158	0.828408015535729
Cyth2	5.84943237934471e-05	0.115156412183218	0.267	0.168	0.848226189328777
Fendrr	5.89577112109308e-05	0.157172107411048	0.374	0.251	0.854945770269708
Tapbpl	5.91192327026798e-05	0.26355997939204	0.257	0.162	0.85728799342156
Rpl10a	5.92765568656625e-05	-0.6966107765936	0.565	0.564	0.859569351108973
Utp11l	6.36356052312689e-05	0.236737179451431	0.277	0.177	0.92277991145863
Rps13	6.38633373278996e-05	-0.590559082855795	0.683	0.673	0.926082254591873
Eef1a1	6.56516950956273e-05	-0.304409623447933	0.927	0.841	0.952015230581692
Brd2	6.77353068209341e-05	0.382661343156221	0.277	0.183	0.982229684210365
Phb	7.09008404046609e-05	0.128365159196418	0.259	0.164	1
Cers4	7.4532229188633e-05	0.179898551220624	0.343	0.226	1
Gpx1	7.59575774684433e-05	-1.53966687906522	0.251	0.312	1
Rps12	7.69801626837117e-05	-0.91213528329066	0.516	0.505	1
Glud1	7.81264699882264e-05	0.170848156273037	0.33	0.219	1
Mtdh	7.92279831179562e-05	0.22272289701931	0.419	0.285	1
Rps20	8.26262658214085e-05	-0.733884279242896	0.662	0.617	1
Eif4g1	8.2821342973183e-05	0.141493444837481	0.319	0.208	1
Fxyd5	8.30545084536598e-05	-1.44938143313428	0.178	0.25	1
Ppt1	8.60819109993623e-05	0.181359011573624	0.28	0.181	1
Mcrs1	9.14174714174643e-05	0.138339906867536	0.251	0.158	1
Phb2	9.18847698765484e-05	0.225479961667653	0.34	0.227	1
Grpel1	9.54249377879197e-05	0.117475584242239	0.312	0.204	1
Ptp4a2	9.82196049660698e-05	-1.13137469343188	0.27	0.333	1
Thoc7	0.000101211406032163	0.226021610804476	0.264	0.17	1
Lrp10	0.0001063240867097	0.272831940914052	0.28	0.182	1
Ndufv1	0.000109856118609438	0.113344369916953	0.288	0.187	1
Sod2	0.000110122196305178	0.162924173568659	0.301	0.199	1
Rpl7	0.000112598014147643	-0.553390473551056	0.749	0.687	1
Nras	0.000113013884700485	0.103653979022441	0.44	0.312	1
Cbx1	0.000114278232510164	0.117496683914757	0.327	0.219	1
Immt	0.000134170904580434	0.228799423278685	0.254	0.162	1
Sec13	0.000135295685805822	0.116525585645275	0.338	0.229	1
Mrpl48	0.000140854619887931	0.16905426890189	0.259	0.168	1
Osbpl9	0.000145470570144485	0.103949520369244	0.304	0.201	1
Lxn	0.000146374389069383	-1.1444551541835	0.277	0.337	1
Rsrp1	0.000163811533250202	0.163802221326669	0.832	0.64	1
Rpl10	0.000165141884522154	-0.39662549055254	0.84	0.769	1
Sdf2	0.000171638492600166	0.219398904651307	0.277	0.182	1
Mrps36	0.000172820676663122	0.103424697601814	0.264	0.172	1
Hspe1	0.000173553787071428	0.218022337586701	0.298	0.202	1
Rrbp1	0.000173692365714645	0.143083392052385	0.455	0.324	1
Hmgb1	0.000177068828347287	-0.379779267363326	0.869	0.792	1
Rps2	0.000187190152172699	-0.568457860328606	0.762	0.69	1
Pgam1	0.000191461929170486	0.143221306777829	0.327	0.225	1
Erp29	0.000200198088465317	0.270291050086684	0.312	0.209	1
Dguok	0.000207499151305309	0.255533200219153	0.293	0.194	1
Tex261	0.000211056030281012	0.128948049057632	0.306	0.204	1
Cnih4	0.000222044271982943	0.241046641083016	0.317	0.219	1
Gadd45g	0.000223296279165673	0.583334774268273	0.28	0.195	1
Psmd2	0.000224523731272364	0.147965068583423	0.335	0.234	1
Ifi27	0.000231599871855557	-1.07457520896481	0.296	0.35	1
Sf3b1	0.000235863662242575	0.165952060353445	0.474	0.335	1
Lsm8	0.00024740290014081	0.261760257288873	0.262	0.172	1
Hnrnpab	0.000281233137866566	0.267244313716869	0.317	0.219	1
Ppp1r12a	0.00028603388226677	0.136446681643771	0.296	0.194	1
Hspd1	0.00029997632480543	0.192289303452824	0.306	0.208	1
Cox4i1	0.00030148618973945	-0.394226438429283	0.791	0.736	1
Lats2	0.000312435619724333	0.181372023786382	0.259	0.168	1
Rpl18	0.000316860026724348	-0.457324133569879	0.757	0.702	1
Tcp1	0.000334755224957422	0.148017929284807	0.301	0.202	1
Ctdsp2	0.000347818148453451	0.139420064234664	0.285	0.192	1
Bag1	0.000351599313541188	-1.0140506857942	0.27	0.335	1
Wac	0.000364518148754204	0.273879455327968	0.264	0.178	1
Sdha	0.000366228463877655	0.101804518163669	0.432	0.311	1
Dnaja2	0.000396149907023073	0.240168747248441	0.306	0.208	1
Dph3	0.000424784219694473	-0.149494163203807	0.262	0.168	1
Dazap1	0.000463149045006853	-0.127522852704222	0.327	0.22	1
Adprh	0.000478129964812269	0.137383610650748	0.262	0.175	1
Cacybp	0.000487221872201697	-0.105256689813212	0.317	0.214	1
Lima1	0.00049042813062552	0.17819154389509	0.267	0.18	1
BC028528	0.000538528616490906	-0.518067252483213	0.853	0.728	1
Rab28	0.000545708555015887	-0.117342655043843	0.285	0.188	1
Zfp36l1	0.000546682073318671	-1.24844678315972	0.225	0.281	1
Ywhah	0.000568629332001486	-0.256778547635587	0.599	0.441	1
Rps17	0.000578903494987585	-0.494414448158958	0.757	0.681	1
Puf60	0.000619480705058709	0.101068067059844	0.421	0.305	1
Stmn1	0.000677361652890541	-0.87308185756579	0.49	0.493	1
Tpm4	0.00069992630090607	-0.725244546112823	0.668	0.625	1
Pgls	0.000728901045343574	-0.157928610580003	0.327	0.223	1
Trappc2l	0.000746792015387144	0.116776198507168	0.27	0.184	1
Mettl9	0.000752527940279062	-0.137762469445932	0.298	0.201	1
Os9	0.00078196646777788	0.107059501545692	0.351	0.243	1
Apoa1bp	0.000788238933006421	0.167179790935254	0.28	0.191	1
Ilkap	0.000858012930813838	-0.133873950688249	0.254	0.17	1
Tram1	0.000876498737021077	-0.149437452453507	0.45	0.319	1
Cops8	0.000887832441573747	0.156916164425011	0.283	0.197	1
Stra13	0.000896663521885626	-0.235408560765157	0.304	0.207	1
9430020K01Rik	0.000913358898883853	-0.144709751688661	0.327	0.228	1
Ssna1	0.00092685569684251	0.197967887499645	0.288	0.201	1
Anp32a	0.000945974052462186	-0.722075252735473	0.657	0.625	1
Rps26	0.000958644389910177	-0.645386822824068	0.634	0.603	1
Parvb	0.000981636156791605	-0.241932250310724	0.309	0.208	1
Actb	0.000990679302546424	0.18718017403214	0.99	0.944	1
Rpl19	0.00101673867072812	-0.398256767594598	0.84	0.763	1
Gemin7	0.00102878328347776	0.121394552300998	0.382	0.276	1
Ctnnb1	0.00108444559033727	-0.941738997576387	0.332	0.373	1
Alyref	0.00112488625596511	0.160367311268722	0.257	0.175	1
Mrpl42	0.00115170870970029	0.135718037642247	0.319	0.23	1
Sec11a	0.00115480649853715	0.146327082518335	0.393	0.289	1
Ctla2a	0.001214439504801	-0.544564944448325	0.929	0.792	1
Degs1	0.00123252555401303	0.103610821706734	0.471	0.349	1
Iqgap1	0.00125765160564286	-1.06917381560726	0.212	0.266	1
Adgrl4	0.0012817148349847	-0.828449459064641	0.419	0.431	1
Sgk1	0.00129067015957085	-0.199287003583215	0.589	0.423	1
H2-K1	0.00129108788216749	0.119646577079923	0.89	0.782	1
Tjp1	0.0013556662801928	0.1311717283458	0.348	0.25	1
Ndufs2	0.00142986379548161	-0.169817187964609	0.377	0.26	1
Hdac7	0.00143567999284929	0.192703799433118	0.301	0.214	1
Nsfl1c	0.00145227935779386	-0.195672843358986	0.264	0.181	1
Aco2	0.00151509315588007	0.215274558498514	0.28	0.197	1
Scgb1a1	0.00168628365619537	-1.63300037931467	0.751	0.567	1
Uba52	0.00177651552090735	-0.899558888186238	0.427	0.44	1
Wls	0.00183254059940672	0.181126270532597	0.257	0.179	1
Atp5g3	0.00183501858156324	0.14904913908434	0.288	0.206	1
Ktn1	0.0018398995320783	0.110980360742507	0.283	0.198	1
Aph1a	0.0018804783452132	0.104063997990044	0.33	0.234	1
Rtf1	0.00195926140148142	-0.163982303875902	0.346	0.243	1
Sbds	0.00196861130482642	-0.160741378157632	0.524	0.382	1
Sumo1	0.0020501203440329	-0.102590664355583	0.555	0.41	1
Esd	0.00206680574865056	-0.217342143842806	0.385	0.274	1
Lbh	0.00212438572458606	-0.291052272521157	0.283	0.191	1
Hsbp1	0.00214175840714823	-0.115754016978635	0.579	0.419	1
Myeov2	0.00217044352126346	-0.162506855135627	0.484	0.349	1
Tax1bp1	0.00239747008116414	-0.893108929711307	0.51	0.495	1
Ccdc47	0.00244538808494216	-0.187317387278801	0.291	0.206	1
Gpx3	0.00248224435518804	-1.91081574210041	0.296	0.197	1
Nudc	0.00262764030363711	-0.230635537569637	0.387	0.279	1
Ppia	0.00267318041921828	-0.185540443454266	0.961	0.905	1
Arhgef15	0.00277306016674391	-0.104241063732708	0.403	0.291	1
Sec14l1	0.00290835712481244	-0.140299860929773	0.312	0.217	1
Rpl30	0.00294935630926379	-0.713139977857454	0.526	0.515	1
Atp5j	0.00301562220785694	-0.544458316694969	0.696	0.626	1
Slirp	0.00323230461175269	-0.171169538238312	0.364	0.261	1
Eapp	0.00327464217792178	-0.161596481499621	0.259	0.179	1
Lrrc8a	0.00330461019497121	0.112694199069144	0.49	0.384	1
Myh9	0.00341335882166031	0.124036631903726	0.298	0.217	1
Fkbp3	0.00367653950173401	-0.177478142551163	0.254	0.176	1
Eif1b	0.00374787838154491	-0.138233019856764	0.359	0.258	1
Nxf1	0.00410422903609803	-0.13367459673316	0.338	0.243	1
1810058I24Rik	0.00413795863250703	-0.208190405940551	0.335	0.244	1
Ddah2	0.00429397792805175	-0.139147106541526	0.576	0.429	1
S100a1	0.00439890626205703	-0.882815465960572	0.298	0.342	1
Socs3	0.00453491868341818	-1.08900914366592	0.382	0.399	1
Tm9sf3	0.00468049264547722	-0.102154978648869	0.401	0.303	1
Cops4	0.00523960961038389	0.124342270590119	0.251	0.179	1
Ndufb5	0.00575566156035128	-0.173398117974475	0.416	0.303	1
Ift20	0.00583233134789389	-0.134595770012529	0.377	0.275	1
Rps10	0.00622424852233383	-0.591214200151256	0.571	0.546	1
Ptges3	0.0065488264293834	-0.111299758964467	0.272	0.198	1
Srp9	0.00658189871857544	-0.120017054852493	0.463	0.35	1
Cdc37	0.0066001106982889	-0.18485265970347	0.421	0.312	1
Romo1	0.00692212171328081	-0.186443960558712	0.471	0.354	1
Rnf7	0.00698586376629356	-0.117453324440586	0.508	0.382	1
Idnk	0.00720315943750051	-0.22692065708355	0.27	0.19	1
Psmb10	0.00759678146656717	-0.102204832994381	0.531	0.396	1
Rpl4	0.00773419800233139	-0.427852411041052	0.785	0.689	1
Serp1	0.0078380484682302	-0.368759906866227	0.312	0.227	1
Hnrnpa2b1	0.00831614581811761	-0.511563134159143	0.641	0.607	1
Rpl29	0.00845711801253505	-0.526097586444748	0.665	0.624	1
Cfdp1	0.00846316235189096	-0.134684688008037	0.317	0.229	1
Arpc1b	0.00918914898265022	-0.655396871841867	0.487	0.476	1
Tgoln1	0.00928836397231578	-0.140235764559277	0.33	0.243	1
Smim7	0.00934468752074746	-0.145063218726768	0.277	0.202	1
Srp14	0.00951419338773728	-0.149698926844773	0.539	0.408	1
Srsf6	0.00961179333706838	-0.157486972918344	0.304	0.218	1
Qk	0.00991833903291415	-0.12010563731462	0.411	0.307	1
Fam103a1	0.0104024982240056	-0.184956498067526	0.427	0.317	1
Ttc14	0.0110024370782046	-0.162294151651263	0.272	0.2	1
Syf2	0.011130551280387	-0.151492336151073	0.479	0.363	1
Tmem167	0.0117887988175676	-0.121881744723557	0.33	0.246	1
Phactr2	0.0122634009660322	-0.191135094592825	0.401	0.304	1
Luzp1	0.012496616814996	-0.149524578263069	0.301	0.219	1
Adk	0.0130216654630923	-0.126089408945981	0.353	0.264	1
Magoh	0.0145283658181561	-0.123596359364594	0.262	0.193	1
G3bp1	0.0146793367533792	-0.164073845173931	0.348	0.264	1
Dynlt3	0.0150404360920424	-0.298376994942148	0.332	0.252	1
Ptms	0.0151370872774567	-0.952455961435684	0.33	0.35	1
Tecr	0.0153632145862163	-0.117267549961515	0.411	0.313	1
2700060E02Rik	0.016534634123192	-0.116166999979925	0.421	0.322	1
Malat1	0.0180049037226491	0.126949693573078	0.961	0.831	1
Ptrf	0.0180493805407028	-0.791731026445645	0.45	0.444	1
mt-Nd3	0.0180553107359142	-0.614802506493578	0.495	0.489	1
Oaz2	0.0184935197812813	-0.163703116087642	0.723	0.544	1
Psma4	0.018538907488139	-0.137793436766049	0.408	0.306	1
Klf9	0.019041780286001	-0.693509127448464	0.34	0.366	1
H2afy	0.019209625709008	-0.172942982678188	0.267	0.196	1
Nedd4	0.0196115967245768	-0.941551370174382	0.28	0.304	1
Pdlim1	0.0196643339761743	-0.118047172499981	0.435	0.329	1
Mtch2	0.0198282188215237	-0.111704218568368	0.275	0.204	1
Csrnp1	0.0200464347624148	-0.231347224370701	0.267	0.194	1
Cox14	0.0204076976454841	-0.202521731666723	0.398	0.306	1
Rpl23a-ps3	0.0215683087847956	-0.974023330509139	0.38	0.382	1
Rpl22	0.0223804682268442	-0.679000016258734	0.529	0.496	1
Cwc15	0.0229498945766838	-0.147384330166528	0.359	0.272	1
Ppp1cb	0.0233973146281582	-0.238116248239407	0.377	0.286	1
Smim10l1	0.0236284227263397	-0.33851146319247	0.377	0.281	1
mt-Nd5	0.0241943720154592	-0.653582583394558	0.241	0.284	1
Gng11	0.0247463743521708	-0.23367311550799	0.772	0.604	1
Bmpr2	0.025829590210997	-0.103053195503438	0.657	0.517	1
H2afv	0.0270946439841327	-0.77396243790016	0.283	0.308	1
S100a10	0.0277937519373969	-0.622784819611304	0.51	0.479	1
Skp1a	0.0285220964677682	-0.25234854618335	0.403	0.308	1
Tsc22d1	0.0297505132424983	-0.423293903167161	0.542	0.414	1
Arglu1	0.0299286619651858	-0.123597686634129	0.437	0.339	1
Luc7l2	0.0304588635989727	-0.155028998549824	0.479	0.375	1
Scn3b	0.0307075778219691	-0.15756367464991	0.251	0.188	1
Tpr	0.0310497231017447	-0.132815747845257	0.293	0.22	1
Polr2e	0.0312442564925004	-0.245671621449737	0.309	0.232	1
Snrpd2	0.0320724203282933	-0.301859829193231	0.453	0.349	1
Mrps21	0.0325597587746484	-0.232085360607202	0.461	0.359	1
Pkig	0.0328120930631766	-0.228007470025696	0.257	0.191	1
Ergic3	0.0328293149296133	-0.154092145275701	0.34	0.262	1
Elavl1	0.0329980030468031	-0.133488376853886	0.33	0.253	1
Atp5j2	0.0330059644067182	-0.458903393811566	0.61	0.569	1
Pabpc1	0.0338778232220607	-0.706395884298595	0.442	0.434	1
Fgfr1op2	0.0340001555944563	-0.490375375202101	0.291	0.216	1
Itpripl2	0.0357890746226935	-0.110059069066843	0.254	0.194	1
H2-T22	0.0363569992273408	-0.164402635600041	0.387	0.305	1
Smarce1	0.0368343258546043	-0.174517307539163	0.254	0.191	1
Pdcl3	0.0368398648168275	-0.123849991316943	0.356	0.276	1
Ddx24	0.036953620863433	-0.129187846287614	0.338	0.259	1
Mylk	0.03738661868938	-0.265043292672939	0.27	0.204	1
Ube2s	0.0374982440055674	-0.137662466186071	0.524	0.409	1
Pcdh17	0.0376718114284875	-0.147295491383168	0.296	0.225	1
mt-Nd2	0.039992526285409	-0.331670599545073	0.723	0.656	1
Pink1	0.0401256067186389	-0.370825827544521	0.312	0.243	1
Ndufs6	0.0409903157326614	-0.205880807460628	0.463	0.361	1
Cox6c	0.0441393894159457	-0.417420488260632	0.764	0.667	1
Rpl28	0.0451954802909647	-0.465999212868091	0.673	0.603	1
Ndufb3	0.0460908833059632	-0.257849346309162	0.387	0.303	1
Ppp1r15a	0.0463604891352681	-0.215756196730145	0.448	0.348	1
Ctsz	0.0473809239285386	-0.229957833084856	0.314	0.238	1
Pfdn2	0.0483818310395781	-0.217610239887675	0.364	0.282	1
Dusp6	0.0486923756840819	-1.00372668584787	0.246	0.264	1
Atp5e	0.0488345014287302	-0.622327536110024	0.568	0.52	1
Tln1	0.0508394828472818	-0.308548966851997	0.301	0.234	1
Tmem123	0.0541932436773599	-0.316347577843652	0.272	0.208	1
Rpl12	0.058063274674927	-0.771299706811189	0.364	0.359	1
Ldb2	0.0628632253176185	-0.968231718477582	0.236	0.252	1
Nisch	0.0632838674444629	-0.165317999501499	0.351	0.275	1
Tubb2a	0.0642250513436912	-0.287514513557539	0.542	0.428	1
Lims1	0.0650694728890216	-0.259230026882681	0.385	0.299	1
Matr3	0.0655384532187898	-0.117373442249681	0.298	0.235	1
Ndufa2	0.0660944847385603	-0.112369386206068	0.654	0.515	1
Ppp1r11	0.0668915379705364	-0.153661466176975	0.398	0.314	1
1110038F14Rik	0.0683504270527145	-0.828751972800034	0.236	0.259	1
Clec2d	0.068705736907458	-0.711236858048013	0.34	0.347	1
Atp5o	0.0712056851014809	-0.101846266319441	0.534	0.431	1
Tgm2	0.0725526370972477	-0.927500858476278	0.309	0.31	1
Guk1	0.0746086153560705	-0.229133348044135	0.455	0.369	1
Rab6a	0.0754978071622261	-0.28742302232135	0.424	0.333	1
Srsf1	0.0763519610113893	-0.316812905874401	0.264	0.204	1
Stx7	0.0775678109180745	-0.316401169855454	0.424	0.326	1
B4galt4	0.0777019607907521	-0.277864928332029	0.277	0.216	1
Xaf1	0.0778304404226078	-0.219452927828322	0.251	0.197	1
Plk2	0.0778526818905681	-0.305348236352052	0.552	0.436	1
H3f3b	0.0794854346451673	-0.169306665073739	0.914	0.836	1
Lgals9	0.0819782302505806	-0.308670599646605	0.403	0.312	1
Mprip	0.0820682716469281	-0.22632147036988	0.27	0.214	1
Trim35	0.0834859870320474	-0.143506871893836	0.254	0.198	1
Ftl1	0.0835218701542545	-0.165894730142655	0.979	0.947	1
Vapb	0.0835970718513778	-0.295866172395771	0.304	0.238	1
Vgll4	0.0853278750259841	-0.221951381847847	0.335	0.264	1
Tceb2	0.0853980388804337	-0.103940795099637	0.806	0.662	1
Snrpb	0.0854216298294869	-0.107687354880051	0.746	0.614	1
Rrp1	0.0861623044783241	-0.380210217502849	0.33	0.258	1
Gm11808	0.0901078203716293	-0.781953133750897	0.34	0.343	1
Ube2e3	0.0908427273918502	-0.314288510273104	0.296	0.231	1
Lamtor2	0.0918764253947598	-0.237056012598732	0.374	0.302	1
Hnrnpr	0.0941306587515328	-0.186784493693152	0.304	0.239	1
Cdc26	0.0942968194603953	-0.437001620659101	0.285	0.224	1
Wnk1	0.0969732604477268	-0.888484828477913	0.251	0.269	1
Slc43a3	0.0974503422292349	-0.145480170939504	0.654	0.516	1
Cox7b	0.097872456113184	-0.307597939143466	0.338	0.27	1
Tomm7	0.0983561792663058	-0.619896560965143	0.521	0.486	1
Iscu	0.0995886756294511	-0.2303050384387	0.503	0.395	1
Gimap5	0.101225982417167	-0.532509993283488	0.257	0.195	1
Phldb2	0.101398845804633	-0.349368667812955	0.296	0.231	1
Dek	0.10158812037227	-0.476414156633988	0.293	0.228	1
Ube2k	0.103808153060438	-0.283529570265089	0.251	0.2	1
Rpl22l1	0.105612206747747	-0.476819568790759	0.573	0.523	1
Rsrc2	0.106384536409672	-0.150178369962674	0.387	0.311	1
Fundc2	0.108550969419263	-0.315385900537984	0.327	0.26	1
Ndufb2	0.11001998823833	-0.304894802596335	0.385	0.308	1
Git2	0.110381533090936	-0.20768009320957	0.312	0.247	1
Csde1	0.114506663529846	-0.753093361741919	0.298	0.309	1
Chmp5	0.115097021447975	-0.305000477332426	0.495	0.397	1
Erh	0.123160283387703	-0.255125673746192	0.482	0.378	1
Calm3	0.128987080607868	-0.747001824605031	0.403	0.39	1
Sfpq	0.12987577812175	-0.245167195982441	0.408	0.327	1
Prdx6	0.131278209803515	-1.58198292067737	0.319	0.311	1
Ndufa6	0.131292553148726	-0.197884060318296	0.599	0.478	1
Ost4	0.131696026220784	-0.166373041683417	0.626	0.51	1
Klf3	0.13260506530152	-0.221647584684197	0.445	0.351	1
Tmem205	0.133392312193671	-0.278492389736168	0.267	0.215	1
Ier3	0.133579038823965	-0.338607966796572	0.607	0.473	1
H2afj	0.135171823453143	-0.159358425614172	0.343	0.277	1
Ndufa13	0.135212016681362	-0.209728052509013	0.634	0.488	1
Atp5k	0.136415412883617	-0.281115253909728	0.597	0.479	1
Tspan7	0.138584590851606	-0.208108717396584	0.942	0.767	1
Efna1	0.1390818666159	-0.388797468965594	0.301	0.238	1
Ifngr1	0.139218986247204	-0.51891989323909	0.442	0.427	1
Zfand6	0.1401170045004	-0.103927162768812	0.327	0.267	1
Rpl27a	0.140734400053787	-0.209404725408395	0.866	0.791	1
Gnb2l1	0.140808714371406	-0.228877777171032	0.471	0.375	1
Lsm4	0.144490274918478	-0.333098988479837	0.27	0.219	1
Gng5	0.145507093366566	-0.148650173164133	0.767	0.638	1
H1f0	0.14820867955525	-0.275187261482442	0.306	0.25	1
Hnrnpl	0.150785733886559	-0.113248686687902	0.364	0.3	1
Mrpl14	0.152953908652255	-0.307170019951166	0.259	0.211	1
Mdh1	0.154126577423244	-0.154367007598563	0.304	0.25	1
Tmpo	0.154206082751708	-0.273093094701896	0.257	0.207	1
Ppp1cc	0.15901228125328	-0.289372075920409	0.353	0.284	1
Tsn	0.159841036117597	-0.298178821924493	0.304	0.247	1
Ppp1r2	0.160998171314492	-0.643438066962299	0.597	0.527	1
Eef1g	0.161507324170553	-0.50550611548713	0.631	0.539	1
Luc7l3	0.163295769943713	-0.213639454416118	0.251	0.206	1
Tie1	0.165993778472166	-0.217448722369283	0.521	0.412	1
Rps12-ps3	0.169041301665201	-0.785892288755435	0.238	0.25	1
Eif3m	0.171701760750164	-0.317803464441355	0.327	0.268	1
Cox7a2l	0.173052672686023	-0.513180609710239	0.492	0.46	1
Pnrc1	0.174548945108004	-0.550595277357013	0.374	0.367	1
Atp1b3	0.175149502257529	-0.713891022501689	0.314	0.313	1
Smpdl3a	0.175722283021275	-0.194359525175652	0.442	0.359	1
Eif4a2	0.17581365398629	-0.121117551607748	0.683	0.548	1
Rwdd1	0.176513975356498	-0.305786810544594	0.301	0.248	1
Mfge8	0.177053531322538	-1.19207455432127	0.317	0.307	1
Ctsb	0.178509116536791	-0.290470682966974	0.448	0.355	1
Wdr89	0.180165358316568	-0.697485949209315	0.455	0.421	1
Dbi	0.180501825625782	-0.64071354292458	0.406	0.383	1
Pura	0.181756548102632	-0.176413522100304	0.296	0.245	1
Smim11	0.181916483169408	-0.434988544049461	0.306	0.247	1
Drap1	0.182109448817629	-0.372142656704919	0.264	0.216	1
Ndufa5	0.183552314775222	-0.246640507539834	0.508	0.401	1
Timm8b	0.187590137101218	-0.213852030001324	0.259	0.219	1
Ndufa7	0.189616846239224	-0.172285684773311	0.636	0.522	1
Pnn	0.190222475420562	-0.190799225530329	0.259	0.209	1
Cbx3	0.190447047142309	-0.262993605912311	0.414	0.339	1
Sox4	0.191826298797019	-0.245096128667442	0.291	0.239	1
Rpl27	0.191954835482045	-0.337965161305201	0.77	0.652	1
Kmt2e	0.194482636378043	-0.23875793973359	0.291	0.238	1
AY036118	0.196136834154194	-0.120010826374516	0.688	0.57	1
Car2	0.198854704510119	-0.740234191847792	0.319	0.314	1
Rpl7a	0.200390590691704	-0.122167289433849	0.691	0.549	1
Arf4	0.201542479517368	-0.227582725161975	0.442	0.362	1
Psmb9	0.203266888282885	-0.291393209936271	0.366	0.297	1
Sh3bgrl3	0.206676383771268	-0.163117392717638	0.738	0.598	1
Gm8730	0.20766873156498	-0.336250957928388	0.398	0.317	1
Gstm2	0.212442986372279	-0.463833875732517	0.275	0.224	1
Rbm25	0.213444688111749	-0.223884792196551	0.327	0.272	1
Sarnp	0.21691946857439	-0.373279778923466	0.395	0.323	1
Ppig	0.220708575010956	-0.308865143500188	0.296	0.246	1
Ndufa3	0.222737243508998	-0.44491044826772	0.607	0.542	1
Krtcap2	0.224617270388442	-0.18628904312664	0.5	0.418	1
Nono	0.226057069991142	-0.26881348073018	0.304	0.252	1
Nenf	0.227974296644598	-0.596564945818497	0.34	0.338	1
Gapdh	0.235159606809795	-0.249154411696653	0.455	0.374	1
Elk3	0.235475154968936	-0.325463686052766	0.45	0.359	1
H2-Q7	0.236721325248028	-0.29151520367575	0.534	0.428	1
2410015M20Rik	0.246436407693868	-0.47907118100518	0.377	0.307	1
Uqcr11	0.24958780422957	-0.340436009334335	0.686	0.624	1
Hnrnpc	0.253365561161929	-0.409262863415706	0.348	0.283	1
Pde4b	0.254832422716145	-0.576346894485691	0.312	0.308	1
Cirbp	0.255871865469846	-0.335817229227383	0.304	0.251	1
Chchd2	0.256456822998778	-0.243471463239911	0.793	0.694	1
Cetn3	0.256832688772288	-0.250456509512178	0.39	0.332	1
Atp5l	0.258492827518896	-0.14436328538404	0.78	0.64	1
Atp5g2	0.259449046797059	-0.579670530917659	0.435	0.402	1
Ubxn1	0.264570249930338	-0.398447631919809	0.319	0.269	1
Cox6a1	0.264780844537549	-0.101998063129672	0.846	0.685	1
Sptssa	0.265741133248593	-0.23733191516333	0.45	0.376	1
Smad7	0.278308070832621	-0.328140977322848	0.387	0.313	1
Ywhaq	0.279010408586992	-0.151510444869996	0.696	0.562	1
Ptma	0.282119923635073	-0.108574188896692	0.966	0.933	1
Snrnp70	0.282184917722976	-0.462199604818486	0.251	0.209	1
Anp32b	0.282598265085388	-0.480545892824758	0.293	0.247	1
Mrfap1	0.284536009143795	-0.271604090533387	0.537	0.441	1
Eno1	0.291417276251848	-0.421226107523314	0.314	0.257	1
Pdia6	0.29378331188801	-0.148245376219123	0.547	0.463	1
Mpc1	0.295950936337694	-0.70297704357353	0.272	0.271	1
Mcl1	0.295963195463371	-0.383551623478631	0.264	0.219	1
Tmem258	0.301110083720319	-0.436146339088965	0.437	0.411	1
Rpl31	0.30250460537632	-0.153174222487053	0.84	0.69	1
Vamp8	0.305667713896835	-0.654837359813469	0.539	0.48	1
Gpx4	0.306105014748816	-0.285273958058822	0.767	0.632	1
Hmgn1	0.306901462822623	-0.679185775384085	0.348	0.335	1
Rpl15	0.307290073331394	-0.317719858582316	0.764	0.674	1
Srsf3	0.317286324890241	-0.133589759449608	0.5	0.429	1
Cflar	0.317722041881951	-0.458459668688997	0.277	0.231	1
Eif3f	0.317970671738202	-0.464448791914308	0.573	0.505	1
Tbca	0.321884852889713	-0.336981057225588	0.458	0.375	1
Casc4	0.334251656572339	-0.415679082189071	0.366	0.302	1
Shfm1	0.345978194720833	-0.177933040526649	0.754	0.636	1
Ndufb11	0.348796456776114	-0.223010763184762	0.524	0.434	1
Sptan1	0.354345194532891	-0.364131924245143	0.327	0.276	1
Comt	0.362740870107501	-0.416382712210233	0.306	0.257	1
Arhgef1	0.364092217856921	-0.62796716366621	0.288	0.279	1
Ndufv3	0.374588764548173	-0.195595252857475	0.366	0.318	1
Eif3i	0.375806769945139	-0.384831768341247	0.291	0.248	1
Anapc13	0.37868748107484	-0.865511971442281	0.314	0.297	1
Ece1	0.383499091453337	-0.596062287535438	0.539	0.467	1
Calr	0.395475646900676	-0.208846820578833	0.634	0.522	1
Dusp1	0.397052850148331	-0.246085492654894	0.743	0.634	1
Arf5	0.398098340747686	-0.246486046268822	0.607	0.494	1
Ilk	0.399160862302148	-0.720029881066522	0.27	0.267	1
Ucp2	0.408655228434273	-0.61916444644345	0.285	0.276	1
Grcc10	0.409269016728692	-0.382301101002957	0.277	0.239	1
Eef2	0.421321902365124	-0.213850122840998	0.743	0.671	1
Cav1	0.421982840079982	-0.2370659580248	0.866	0.727	1
Gm42418	0.427546271638635	-0.197501756637643	0.846	0.724	1
Hnrnpa1	0.428681516900649	-0.460255470309046	0.259	0.221	1
Higd1a	0.430721131397395	-0.458618507152465	0.359	0.301	1
Hnrnpa3	0.442011281774455	-0.579694003701268	0.542	0.478	1
Skap2	0.443560466555313	-0.499042954297346	0.335	0.278	1
Pcbp2	0.444449973778975	-0.280244218113261	0.516	0.432	1
Btg2	0.445184328009315	-0.448448135853273	0.503	0.469	1
Cd9	0.448990299293892	-0.257231616244674	0.911	0.76	1
Cyba	0.450503860755744	-0.46004239002565	0.505	0.411	1
Trmt112	0.469019124447404	-0.375615596230501	0.277	0.238	1
Polr2m	0.469481454072433	-0.443028423400546	0.359	0.306	1
Sub1	0.469740138015304	-0.25473278593881	0.644	0.533	1
Pfdn1	0.474505734757063	-0.475637688795669	0.275	0.239	1
Use1	0.475137194479147	-0.660514334593932	0.267	0.227	1
Ddx5	0.484634902494743	-0.171992800730541	0.89	0.812	1
Mef2c	0.488970374269742	-0.547840893790848	0.251	0.212	1
Myl12b	0.492351323495156	-0.162095361181586	0.864	0.719	1
U2af1	0.501759791158089	-0.312541407633069	0.369	0.315	1
Set	0.504239260865052	-0.545998736365306	0.369	0.307	1
Ccnl1	0.513102079849147	-0.261436008655481	0.338	0.297	1
Lsm14a	0.513389336381519	-0.599737205995783	0.262	0.223	1
Tma7	0.516603658123222	-0.587907045407543	0.516	0.454	1
Sfr1	0.51891438651058	-0.518725031197208	0.325	0.312	1
H2-Q4	0.527854734159261	-0.379876283523666	0.484	0.396	1
Prdx1	0.533254698029631	-0.142758376626359	0.861	0.769	1
Eif5b	0.538690040298675	-0.666697436074895	0.272	0.265	1
Cox8a	0.542075425595595	-0.274738591285585	0.751	0.637	1
Snrpf	0.54370006621738	-0.448711512665984	0.348	0.301	1
Ppic	0.544090226866163	-0.603117934183555	0.314	0.294	1
Klhl5	0.55668144248591	-0.61919092421448	0.406	0.363	1
Eif3e	0.57563766663745	-0.396560923638533	0.408	0.35	1
Ldha	0.577406615887889	-0.484037070661944	0.372	0.341	1
Abhd17a	0.578286135575449	-0.557393370541756	0.262	0.253	1
Ndufa8	0.582373100134929	-0.431040853843112	0.429	0.362	1
Ewsr1	0.582711145917234	-0.478524064235857	0.393	0.333	1
Tra2a	0.586379933974382	-0.526610916332161	0.251	0.245	1
Nfib	0.586380240069739	-0.171735905162165	0.492	0.421	1
Anxa5	0.587275180686473	-0.543605478845304	0.647	0.538	1
Ecm1	0.588896421338781	-0.245113986435039	0.306	0.276	1
Sh3glb1	0.598880235124239	-0.391424544350042	0.581	0.519	1
Uqcrb	0.60348289941823	-0.229846309067149	0.798	0.686	1
Kif5b	0.607567554879192	-0.436701859362926	0.479	0.433	1
Anxa6	0.612475182425075	-0.505584737758124	0.257	0.252	1
Ndufa1	0.617945542845964	-0.305897258069601	0.421	0.368	1
Usmg5	0.628791780328339	-0.401736081472992	0.62	0.504	1
Pcnp	0.635850013743281	-0.552141947244037	0.306	0.266	1
Snrpg	0.641053980171478	-0.545443865277986	0.516	0.44	1
Tpm3	0.646820938249939	-0.361569595611921	0.668	0.575	1
Actn4	0.650058744143124	-0.389753149112356	0.382	0.329	1
Zfp36	0.652712760346396	-0.471025651568832	0.359	0.312	1
Eef1d	0.660743815709744	-0.415789652086494	0.395	0.34	1
Btf3	0.66860066830637	-0.176120720571428	0.712	0.594	1
Uqcrh	0.671780845215435	-0.239534386150393	0.584	0.496	1
Wbp5	0.674342290716337	-0.458397081045727	0.369	0.316	1
Uqcr10	0.674495946206312	-0.254506471698186	0.618	0.517	1
Macf1	0.677507803682184	-0.688787618671817	0.314	0.289	1
Rbbp6	0.678565151017304	-0.378710392099896	0.254	0.226	1
Gm9843	0.680582276986675	-0.50437916589365	0.351	0.325	1
Cyb5r3	0.683416803949555	-0.491033724888627	0.584	0.491	1
Npm1	0.697411000451906	-0.564664173746305	0.463	0.404	1
Top1	0.706045147055509	-0.372702663813549	0.432	0.37	1
Tmf1	0.708941908921718	-0.349787617094896	0.27	0.244	1
Bsg	0.716288953125564	-0.292674529969804	0.707	0.584	1
Fos	0.722689015822327	-0.350970822863745	0.518	0.483	1
Gltscr2	0.729435005353332	-0.3999831529821	0.482	0.408	1
Mrpl23	0.734505231704655	-0.42695272068373	0.296	0.262	1
Cox6b1	0.738132661092807	-0.218527008161059	0.767	0.649	1
Atrx	0.739251253564035	-0.393781642859048	0.285	0.255	1
H3f3a	0.739310258975904	-0.201198266261712	0.791	0.687	1
Anp32e	0.741011241982003	-0.610601267318094	0.288	0.271	1
Ict1	0.747209693437542	-0.385375402319334	0.28	0.25	1
Anapc11	0.749525764131388	-0.448239619253284	0.421	0.369	1
Sptbn1	0.754109566801865	-0.24646334386236	0.78	0.656	1
Clk1	0.760507012937434	-0.469723987195887	0.385	0.343	1
Rbm39	0.761300380509035	-0.19113920895992	0.78	0.68	1
Eif3k	0.771356222420875	-0.263048364982598	0.476	0.423	1
Bnip2	0.774444556397082	-0.373693417310277	0.461	0.399	1
Rhoj	0.785090958018015	-0.443822353849891	0.364	0.314	1
Uqcc2	0.786755484730694	-0.457856984649711	0.312	0.278	1
Psme1	0.797603649760281	-0.188021188371405	0.437	0.394	1
Atpif1	0.80059266111066	-0.508822959210727	0.51	0.438	1
Eif3h	0.803400156954807	-0.378778384728355	0.49	0.412	1
Rpl6l	0.804128917558064	-0.497741978848766	0.325	0.286	1
Xbp1	0.8092566130361	-0.371018647490221	0.445	0.38	1
Sod1	0.811626965446279	-0.466023532515018	0.277	0.252	1
Hilpda	0.828895358592299	-0.546021343855774	0.662	0.535	1
Rnf11	0.831037342934394	-0.65460579569234	0.275	0.247	1
Dlc1	0.831164989915881	-0.370335612986616	0.38	0.349	1
Prkar1a	0.833086705727411	-0.30837450801729	0.61	0.524	1
Atp5h	0.839791073258917	-0.239763723797544	0.688	0.607	1
Kras	0.843133799975489	-0.606876366174538	0.288	0.267	1
Ddx3x	0.84391957664117	-0.277997399125992	0.309	0.289	1
Hnrnph2	0.846665192962229	-0.661444219984961	0.293	0.268	1
Lifr	0.847266391657509	-0.600846047058861	0.27	0.252	1
Ralb	0.85389923084596	-0.580748992942004	0.257	0.23	1
Swi5	0.861848685304782	-0.393762974619497	0.497	0.433	1
Slc3a2	0.873028119478941	-0.370253190739248	0.66	0.559	1
Mesdc1	0.876366027956039	-0.493727488942331	0.267	0.249	1
Ubl5	0.878354087556659	-0.385490263893912	0.586	0.501	1
Rnaset2a	0.884964784377584	-0.457271543894677	0.264	0.247	1
Adrb2	0.895720787326938	-0.550167870771909	0.453	0.385	1
Ncl	0.898381701775969	-0.303844674756429	0.387	0.341	1
H2afz	0.908495517825541	-0.358210901752149	0.531	0.461	1
S100a16	0.912094602852708	-0.214671691556434	0.746	0.632	1
Ets1	0.914559621940518	-0.564578394074663	0.503	0.422	1
Pnisr	0.92270376070594	-0.33661245909462	0.312	0.28	1
Lgmn	0.940677769798627	-0.424262193307774	0.28	0.253	1
Eef1b2	0.945045276293006	-0.502121698681269	0.314	0.286	1
Rpl5	0.947999766730087	-0.361341706402532	0.479	0.428	1
Hprt	0.951428071819069	-0.546824096606293	0.27	0.245	1
Naca	0.952089177429355	-0.259932135778122	0.728	0.603	1
Cyb5a	0.958344625427758	-0.334802230903292	0.712	0.597	1
Nop10	0.959334497459019	-0.39044032962273	0.5	0.436	1
Grn	0.960694486270101	-0.225806649737467	0.39	0.357	1
Hist1h2bc	0.96384692946112	-0.963806028301701	0.285	0.255	1
4930523C07Rik	0.975678964893577	-0.406700025865036	0.298	0.268	1
Mrpl52	0.975692734876135	-0.436808593750019	0.366	0.331	1
Spop	0.975946508810374	-0.693338517451049	0.416	0.367	1
Etfb	0.97835569377867	-0.553198334470036	0.322	0.287	1
Slc25a5	0.978544556479797	-0.254144925435766	0.579	0.5	1
1700020I14Rik	0.989143986108463	-0.602791675974402	0.312	0.284	1

## Sheet: Car4-CapEC_cluster2.markers
	p_val	avg_log2FC	pct.1	pct.2	p_val_adj
Junb	2.2065879618325e-89	1.48749803982897	0.972	0.532	3.19977320345331e-85
Socs3	2.15025794018325e-88	2.02638666369851	0.804	0.326	3.11808903905974e-84
Ier2	8.08593696635341e-83	1.47326254429954	0.969	0.602	1.17254171949091e-78
Ier3	7.99254133819364e-72	1.58720737375211	0.843	0.434	1.15899841945146e-67
Btg2	2.41612404426229e-71	1.58604952923909	0.838	0.411	3.50362147658475e-67
Sema3c	1.86059615466538e-59	1.25131458113382	0.882	0.488	2.69805048388027e-55
Klf2	1.78107526888055e-57	0.978145300220765	0.989	0.834	2.58273724740368e-53
Fos	2.34157313419479e-55	1.26105950884621	0.843	0.427	3.39551520189587e-51
Sox17	1.44313322376806e-47	1.63033401820818	0.625	0.271	2.09268748778606e-43
Plk2	2.427415951541e-45	1.45441280457432	0.725	0.407	3.51999587132961e-41
Jun	5.16532120720667e-45	0.968839407147672	0.969	0.715	7.4902322825704e-41
Jund	2.40594098421228e-44	1.02130368295308	0.919	0.655	3.48885502120622e-40
Gpihbp1	5.21634218251473e-44	1.00059731499248	0.905	0.57	7.56421779886461e-40
Klf4	9.00922863860765e-44	1.14458472570159	0.86	0.581	1.30642824488449e-39
Adamts1	1.49708709400845e-43	1.69918473627656	0.583	0.255	2.17092599502166e-39
Atf3	2.76931223254491e-43	2.2049159647039	0.42	0.138	4.01577966841337e-39
Zfp36	1.07052163575887e-39	1.55949395577829	0.58	0.274	1.55236342401393e-35
Clec14a	2.48132932397014e-39	0.83258295738913	0.938	0.651	3.5981756526891e-35
Pltp	3.89395813043893e-39	0.827215467207013	0.916	0.654	5.64662868494949e-35
Cd93	1.00365887985266e-37	0.969501588787913	0.773	0.432	1.45540574167435e-33
BC028528	4.64671755597366e-35	0.762291561524731	0.947	0.714	6.73820512791741e-31
Foxf1	6.7762007408493e-35	0.766294708556392	0.933	0.704	9.82616869430557e-31
Aplnr	3.17533105367301e-33	1.60038672851107	0.42	0.157	4.60454756093123e-29
Plvap	5.56219465820163e-31	0.701923921990317	0.916	0.644	8.06573847385819e-27
Tmem100	5.22027765623465e-30	0.627382893582543	0.978	0.784	7.56992462930587e-26
Ppp1r15a	5.42006302886526e-30	1.35502160292961	0.588	0.325	7.85963339815751e-26
Atp1a1	1.58519330521859e-29	0.977485567093243	0.7	0.42	2.29868881189748e-25
Itm2b	1.10533448449694e-28	0.479382858756597	1	0.962	1.60284553596901e-24
Hpgd	1.29135457802357e-28	0.59321576138682	0.975	0.81	1.87259327359198e-24
Dusp1	1.4246090224498e-28	0.707619457179384	0.874	0.613	2.06582554345446e-24
Slc3a2	4.93503566727583e-28	0.990534857740594	0.776	0.54	7.15629522111668e-24
Tm4sf1	2.04426443241047e-27	0.588942123647068	0.938	0.671	2.96438785343842e-23
Arid5a	3.44425665486637e-27	1.83292976347817	0.314	0.109	4.99451657522172e-23
Cyyr1	3.91719998317684e-26	0.72381413414457	0.807	0.562	5.68033169560473e-22
Acer2	1.6774238941438e-25	0.835805969637805	0.678	0.401	2.43243238889793e-21
Gm26532	5.48603461679759e-25	1.60100512088996	0.392	0.175	7.95529879781818e-21
Plpp1	8.04936132456283e-25	0.811046289922513	0.832	0.597	1.16723788567486e-20
Csrnp1	4.55503783083485e-24	1.67875414941385	0.384	0.175	6.60526035849361e-20
Cdkn1a	1.01930510183893e-23	0.844644332143958	0.686	0.418	1.47809432817663e-19
Adgrl4	1.29343032048462e-23	0.916840892603193	0.644	0.391	1.87560330773474e-19
Ubc	1.32133766185535e-23	0.586045504148859	0.938	0.802	1.91607174345644e-19
Nfkbia	2.22942167753607e-23	0.767529115326477	0.821	0.614	3.23288437459506e-19
Sox11	2.91913913196846e-23	1.1954421481303	0.409	0.185	4.23304365526746e-19
Tspan7	3.67633152008468e-23	0.548393551304796	0.964	0.765	5.3310483372748e-19
Thbd	7.17994835840395e-23	0.656602133550149	0.891	0.649	1.04116431145216e-18
Egr1	1.02791995507417e-22	1.08450557957964	0.471	0.236	1.49058672685306e-18
Tek	5.54353145618354e-21	0.790859284918973	0.664	0.428	8.03867496461175e-17
Ramp2	5.57746752837756e-21	0.485012399129937	0.983	0.789	8.0878856629003e-17
Foxp1	2.37452514521394e-20	0.817316375063287	0.667	0.444	3.44329891307474e-16
Kit	7.11230663419007e-19	1.27366385845095	0.375	0.183	1.0313555850239e-14
Npr3	1.17691895205656e-18	1.0545260147391	0.387	0.186	1.70665017237721e-14
H2-Ab1	1.42328615612646e-18	0.498607723509724	0.546	0.316	2.06390725499898e-14
Gm12216	4.17405770661309e-18	1.2987239125354	0.462	0.276	6.05280108035964e-14
Wfdc1	7.26188324819094e-18	1.1440627534918	0.336	0.149	1.05304568982017e-13
Ddx5	1.17091124118055e-17	0.480856150629639	0.952	0.802	1.69793839083591e-13
Sgk1	1.4700928487612e-17	0.994710209113202	0.611	0.421	2.13178163998862e-13
Emp2	1.62307419354575e-17	-2.01289304737062	0.387	0.535	2.35361988806069e-13
Cldn5	2.7547859800105e-17	0.433503053952823	0.989	0.785	3.99471514961322e-13
H2-K1	3.00733769899004e-17	0.535990574341922	0.947	0.773	4.36094039730546e-13
Cd74	3.60492424093115e-17	-0.149649954999823	0.622	0.397	5.22750064177426e-13
AW112010	5.01170576925527e-17	-2.45838473835667	0.179	0.386	7.26747453599707e-13
Stmn1	8.68051481560911e-17	0.535198895055143	0.683	0.459	1.25876145341148e-12
H2-D1	1.55745153189176e-16	0.339413477024238	0.997	0.935	2.25846046639624e-12
Tmem252	1.75829691316051e-16	1.2978205599443	0.308	0.139	2.54970635377405e-12
Clec1a	3.01130207307495e-16	0.644379759825809	0.717	0.496	4.36668913616598e-12
Palmd	3.55814316276353e-16	1.09885748405512	0.347	0.17	5.15966340032339e-12
Emp1	3.95441459352669e-16	1.10969379995469	0.487	0.301	5.73429660207305e-12
Adam15	5.42035268743179e-16	1.0510636425824	0.384	0.202	7.86005343204484e-12
Rasgrp3	2.1831114038452e-15	1.11367967921807	0.389	0.214	3.16572984671592e-11
Tra2b	3.62692470755768e-15	0.950345235071607	0.577	0.411	5.25940351842939e-11
Klf6	5.31849743433442e-15	1.05883836925928	0.515	0.351	7.71235312952834e-11
H2-Q7	5.42451746319452e-15	0.786142565721954	0.591	0.419	7.86609277337837e-11
Cd36	6.49474134006166e-15	0.402880175652489	0.944	0.766	9.41802441722341e-11
Tcn2	7.70722794275375e-15	0.670457647980293	0.664	0.479	1.11762512397872e-10
Malat1	8.75611703298588e-15	0.354897510770083	0.994	0.826	1.26972453095328e-10
Fth1	1.97161782517289e-14	-1.00986741864006	0.877	0.884	2.8590430082832e-10
Ptprb	3.67201667619878e-14	0.438886237612568	0.723	0.484	5.32479138215584e-10
Slc38a2	4.57895576609297e-14	1.32609769615671	0.353	0.2	6.63994375641141e-10
Ifitm3	5.72791154830255e-14	0.315442395612563	0.992	0.853	8.30604453619352e-10
Lxn	6.57567014386182e-14	0.866917749790493	0.465	0.303	9.53537927561403e-10
H2-DMb1	6.97962037170075e-14	1.08985957228128	0.289	0.137	1.01211475010033e-09
H2-Aa	9.04172777990528e-14	0.398625568923909	0.471	0.286	1.31114094536407e-09
Ehd4	1.35816214556008e-13	0.429835795371822	0.947	0.762	1.96947092727667e-09
Kank3	2.19184868944281e-13	0.653789670930836	0.672	0.498	3.17839978456102e-09
Srsf2	2.93620023837124e-13	0.751868693221947	0.686	0.541	4.25778396566213e-09
Rasgef1a	4.12862746470295e-13	0.797924421627154	0.499	0.336	5.98692268656575e-09
Pcdh17	4.29591834319247e-13	1.04736888486793	0.37	0.213	6.22951118946341e-09
Igfbp7	4.59590645880409e-13	-1.94124257091995	0.532	0.606	6.66452395591181e-09
mt-Cytb	6.02015718082107e-13	-0.42261143692863	0.983	0.973	8.72982992790863e-09
Efnb1	6.71180907997941e-13	0.751034718897565	0.493	0.326	9.73279434687814e-09
Pitpnc1	6.87276346617582e-13	0.605830396902021	0.602	0.415	9.96619430230155e-09
Gadd45g	7.8370821480369e-13	1.16753288624078	0.336	0.187	1.13645528228683e-08
Cd9	1.0263475243966e-12	0.331928774938769	0.947	0.756	1.48830654512751e-08
Fosb	1.05292666683544e-12	1.33343954125102	0.291	0.153	1.52684895957807e-08
Id1	1.17298285909539e-12	0.559436024756395	0.706	0.52	1.70094244397423e-08
Rasip1	1.35902581765967e-12	0.546901652328003	0.675	0.51	1.97072333818828e-08
Ccnl1	1.68991834835906e-12	0.984301891904295	0.431	0.281	2.45055059695547e-08
Klhl5	1.86515459212851e-12	0.717267844060952	0.507	0.346	2.70466067404555e-08
Hmcn1	2.51771031316449e-12	0.83801910980553	0.375	0.215	3.65093172511983e-08
mt-Atp6	4.40614130670628e-12	-0.433343568781559	0.994	0.985	6.38934550885478e-08
Hes1	4.85781298692553e-12	0.898958232044134	0.555	0.407	7.04431461234071e-08
Cadm1	4.9728992821568e-12	0.848684302124707	0.378	0.215	7.21120124905558e-08
Ptp4a3	6.35190287033968e-12	-1.58657000202581	0.202	0.377	9.21089435227957e-08
mt-Co1	6.52931025012916e-12	-0.553525490617393	0.936	0.945	9.4681527937123e-08
Hspb1	6.5529538265468e-12	-1.53878610081045	0.168	0.349	9.50243834387552e-08
Eng	6.77395939802483e-12	0.370320045632362	0.899	0.729	9.82291852307581e-08
Acvrl1	6.81316031381885e-12	0.362283195181389	0.924	0.707	9.87976377106871e-08
Scn3b	7.45843843958453e-12	1.14425635803175	0.319	0.177	1.08154815812415e-07
Clk1	8.13498039300642e-12	0.773505335830791	0.473	0.328	1.17965350678986e-07
Slc43a3	2.21279653772683e-11	0.492464517246601	0.686	0.512	3.20877625935768e-07
Smad6	2.32959195131311e-11	0.623003872948791	0.661	0.501	3.37814128859914e-07
Casc4	2.78434106501653e-11	0.714912093281119	0.445	0.289	4.03757297838046e-07
Sertad1	2.90442895023173e-11	1.08545311432079	0.37	0.234	4.21171242073103e-07
Aqp1	3.19544933487159e-11	0.289968957570445	0.936	0.738	4.63372108049729e-07
mt-Co3	3.7874413487317e-11	-0.427078783754146	0.994	0.98	5.49216869979584e-07
mt-Nd4	4.4104701623857e-11	-0.520590813260219	0.891	0.925	6.3956227824755e-07
Cdh5	5.29469909599672e-11	0.342450727506094	0.908	0.706	7.67784315910485e-07
Vgll4	1.28047217733606e-10	1.05083361588762	0.387	0.256	1.85681270435502e-06
Tubb2a	1.75586424563335e-10	0.542609773319288	0.571	0.424	2.54617874259292e-06
Ncald	2.12315009431093e-10	0.872298830999213	0.339	0.205	3.07877995176028e-06
Efnb2	4.31626128691639e-10	0.714799770600609	0.44	0.29	6.25901049215745e-06
Tcf4	4.9684975775023e-10	0.556230792673362	0.613	0.468	7.20481833713609e-06
Afap1l1	5.12742346993929e-10	0.366024149304294	0.664	0.5	7.43527677375897e-06
Cst3	7.52003127673741e-10	-0.902843449330187	0.779	0.772	1.09047973543969e-05
Xist	7.76800621614763e-10	0.450318073529085	0.703	0.561	1.12643858140357e-05
Ddah2	9.66892952632777e-10	0.541244072303816	0.566	0.433	1.40209147061279e-05
Znrf1	1.13263606733009e-09	0.743138495515395	0.342	0.205	1.64243556123537e-05
Hey1	1.57469610836174e-09	0.681320969271267	0.378	0.234	2.28346682673536e-05
Ephb4	1.83445505821451e-09	0.882689552797512	0.342	0.211	2.66014327991686e-05
H2-Q4	1.86504530813901e-09	0.485500428101709	0.535	0.388	2.70450220133238e-05
Rbm39	2.10154670724788e-09	0.388087178523646	0.812	0.676	3.04745288018015e-05
Cxcl12	2.10688223563714e-09	0.376064772179245	0.409	0.252	3.05518992989741e-05
Pde4b	2.25555383286238e-09	0.853698433063436	0.42	0.289	3.27077861303374e-05
Klf9	2.47475548243718e-09	0.76537470506945	0.473	0.343	3.58864292508216e-05
Fus	2.72748131920637e-09	0.624790593548086	0.613	0.504	3.95512066098116e-05
Adgrf5	2.95377488322028e-09	0.387284867753372	0.731	0.579	4.28326895815773e-05
Ctla2a	3.14012812636336e-09	0.149220102003033	0.944	0.791	4.55349979603951e-05
Tmem2	3.69197130337825e-09	0.773454753801289	0.387	0.246	5.35372758702881e-05
Tmsb4x	3.94292993043248e-09	-0.738694807135863	0.992	0.977	5.71764269212014e-05
Plscr1	4.17361289660878e-09	0.605293635726353	0.515	0.38	6.0521560613724e-05
Ifngr1	4.79723226827853e-09	0.623013495137215	0.538	0.41	6.9564665122307e-05
Ppp1r2	5.04135930673477e-09	0.313396366017527	0.664	0.516	7.31047513069608e-05
Adrb2	6.48869695930613e-09	0.648831473365276	0.51	0.376	9.40925946068983e-05
Top1	6.67741309936101e-09	0.645443924288662	0.487	0.361	9.68291673538339e-05
Mesdc1	7.66873603267653e-09	0.883223561743296	0.361	0.233	0.000111204341209842
2004-09-01	1.06761327742792e-08	-1.19970020099544	0.42	0.511	0.000154814601359823
Nfib	1.27341866554682e-08	0.563860445721825	0.541	0.414	0.000184658440690944
Tle1	1.44074884322818e-08	0.869179622306397	0.317	0.2	0.000208922989756519
Rhob	1.45241534081893e-08	0.806214631648647	0.49	0.371	0.000210614748572154
Fendrr	1.72449366139369e-08	0.69768252186794	0.378	0.252	0.000250068825838698
Pim3	1.7274845072348e-08	1.0127601170829	0.317	0.202	0.000250502528394118
Srrm2	1.93700580990413e-08	0.704433547616066	0.532	0.422	0.000280885212494198
Gbp2	2.02956262787612e-08	0.789188987165572	0.297	0.18	0.000294306876668316
Gata2	2.14653394293502e-08	0.592977279241006	0.532	0.405	0.000311268887065007
Arl4a	2.17563303039737e-08	0.767335274876853	0.314	0.194	0.000315488545737923
Rpl37a	2.6893929811617e-08	-0.455881946076225	0.933	0.916	0.000389988876198258
mt-Nd1	3.15559275751063e-08	-0.437086325374354	0.95	0.941	0.000457592505766616
H3f3b	3.17813527675275e-08	0.305087330966596	0.955	0.829	0.000460861396481917
Hs3st1	5.33683907464028e-08	0.634127002363245	0.392	0.271	0.000773895034213588
Prex2	5.63969910617392e-08	0.693453423844664	0.431	0.304	0.00081781276738628
Sat1	6.11236866850698e-08	0.384232818755483	0.569	0.441	0.000886354580620197
Ace	6.2573991468846e-08	0.298199002230194	0.779	0.619	0.000907385450289735
H2-Eb1	6.47923350088836e-08	0.257083869639332	0.336	0.211	0.000939553649963821
Ehd1	7.19146860737125e-08	0.604210414261849	0.459	0.336	0.00104283486275491
Arhgef15	7.36715223038584e-08	0.621159756415211	0.412	0.291	0.00106831074492825
Maoa	8.18043411548968e-08	0.694042854613226	0.308	0.193	0.00118624475108716
Tppp3	8.26062141452647e-08	-1.31201911417518	0.218	0.353	0.00119787271132048
Gpr182	8.7231678150382e-08	0.794121741361397	0.311	0.194	0.00126494656485869
Btg1	1.23164290729398e-07	0.343027195734193	0.454	0.331	0.00178600537986699
Tmcc3	1.31848422599665e-07	0.680915626138467	0.389	0.272	0.00191193397611775
Hilpda	1.34980304692519e-07	0.284724850943057	0.697	0.53	0.00195734939834622
Klf3	1.60474060097319e-07	0.597635171660524	0.459	0.35	0.00232703434547122
Nostrin	1.62217070280942e-07	0.372361897533369	0.566	0.429	0.00235230973614394
Dusp6	1.73321220899666e-07	0.904891298930606	0.35	0.246	0.00251333102426606
Rsrp1	1.74949733833749e-07	0.32427387606434	0.765	0.654	0.0025369460903232
Phlda3	1.91869886860698e-07	-1.1949121941885	0.165	0.3	0.00278230522936699
Ier5	1.97243134059874e-07	0.777105832184863	0.462	0.359	0.00286022268700223
Pxdc1	2.01893976388405e-07	0.669496153276221	0.367	0.252	0.00292766455160826
Car4	2.14977526484431e-07	-2.18267209436355	0.367	0.435	0.00311738911155073
Sh3bgrl	2.24324696049459e-07	-1.00760549546957	0.218	0.368	0.00325293241741321
Wsb1	2.765381026684e-07	0.906233069901719	0.291	0.192	0.00401007902679447
Rap1a	3.05118240632021e-07	0.212793644869226	0.782	0.657	0.00442451960740493
Xbp1	3.22117736330936e-07	0.731648467302359	0.476	0.375	0.0046710292945349
Prkcdbp	3.46253434264179e-07	-1.32007248813695	0.14	0.265	0.00502102105026486
Ifi47	4.05805578564358e-07	0.768482358169563	0.305	0.198	0.00588458669476175
4931406P16Rik	4.07880448136839e-07	0.692928152337038	0.37	0.263	0.0059146743784323
Aplp2	4.39301255022084e-07	0.331753934894276	0.739	0.61	0.00637030749907524
Actg1	4.4763899234266e-07	0.242809061239624	0.952	0.858	0.00649121302796091
Rnf144a	4.7658427813102e-07	0.469304246625704	0.431	0.308	0.00691094861717792
Rsrc2	4.83715422835172e-07	0.718174228919324	0.412	0.308	0.00701435734653283
B4galt4	5.17720333972627e-07	0.646934555769603	0.319	0.21	0.00750746256293707
Ftl1	5.19670864704422e-07	-0.45620870521232	0.98	0.947	0.00753574720907882
Podxl	5.29868723039088e-07	0.421891603296961	0.501	0.377	0.00768362635278982
Prr13	5.49691632270666e-07	-0.999887117721908	0.207	0.349	0.00797107835955692
Srsf5	6.32113475125182e-07	0.548437293609862	0.529	0.439	0.00916627750279026
Abhd2	6.38282001354187e-07	0.720538392580736	0.406	0.296	0.00925572730163707
Lmo2	6.41214987537529e-07	0.537870311666381	0.485	0.374	0.00929825853428171
Srpr	6.64828130809654e-07	0.656892598444402	0.403	0.302	0.0096406727248708
Cyr61	1.00709496423999e-06	0.444809616954085	0.319	0.209	0.0146038840764442
Irf1	1.01009945809606e-06	0.845266923750077	0.342	0.242	0.014647452241851
Edn1	1.0367264121566e-06	0.799692481010683	0.283	0.181	0.0150335697026828
Gimap5	1.18859915907078e-06	0.605313146875977	0.291	0.19	0.0172358764056853
Nsg1	1.21301123138044e-06	0.344112613016608	0.476	0.369	0.0175898758662478
Myzap	1.23772973560849e-06	0.346561824350247	0.611	0.475	0.0179483188960587
S100a16	1.72978064539504e-06	0.278606275417875	0.759	0.632	0.0250835491388735
Arhgap31	1.79484178590957e-06	0.473491451497197	0.591	0.488	0.0260270007374747
Bmpr2	1.79493471652443e-06	0.236677801549082	0.655	0.519	0.0260283483243208
Sbds	1.89224183158551e-06	0.43983245908397	0.49	0.389	0.0274393987998215
Tie1	1.91794411214825e-06	0.452658278463827	0.518	0.414	0.0278121075702618
Adcy4	2.12072270204376e-06	0.690078304094149	0.378	0.277	0.0307525999023366
Psmb9	2.23203128308525e-06	0.550649966698287	0.398	0.292	0.0323666856360192
Calcrl	2.67366327537052e-06	0.251015156339094	0.871	0.741	0.0387707911561479
Gja4	2.68572829331104e-06	0.701693056514055	0.336	0.23	0.0389457459813034
Slco2a1	2.74840549837366e-06	0.322405122240899	0.636	0.507	0.0398546281319164
Itga1	2.93460848273478e-06	0.769817805349469	0.308	0.212	0.042554757608137
Tspan8	3.29502294445409e-06	0.441665719747967	0.622	0.513	0.0477811277175288
Ppp1r16b	3.29934007131596e-06	0.282192676488881	0.58	0.452	0.0478437303741527
Rtp4	3.40550019940221e-06	0.778025546685788	0.322	0.223	0.0493831583915315
Tax1bp1	3.59398079697127e-06	0.395884135205613	0.583	0.482	0.0521163155368805
Arid5b	3.6822976302542e-06	0.707218129151071	0.333	0.238	0.0533969979363162
Pdia3	3.82538887737361e-06	0.338183832023344	0.709	0.583	0.0554719641107947
Rps29	3.93884518134572e-06	-0.421763381918866	0.958	0.958	0.0571171939746943
Lifr	4.06702783722426e-06	0.696273917903502	0.336	0.241	0.058975970667589
Hn1	4.5010416107518e-06	0.607666164797107	0.378	0.286	0.0652696043975118
Adrb1	4.66691602819202e-06	0.737411672140458	0.339	0.242	0.0676749493248125
Lrrc8a	4.86860811032109e-06	0.542532112691419	0.49	0.386	0.0705996862077662
mt-Co2	5.18641787915167e-06	-0.355284228918886	0.944	0.933	0.0752082456655783
Ptprm	5.95513079073877e-06	0.612277230644507	0.263	0.172	0.0863553515965029
Hyal2	6.22245405523409e-06	0.408760757014645	0.487	0.373	0.0902318062549495
Casz1	6.5892999886605e-06	0.823656769378232	0.275	0.186	0.0955514391355659
Gpx1	6.79586450209824e-06	-1.22742143545773	0.204	0.319	0.0985468311449265
Slc25a5	6.98362521092758e-06	0.304920367292613	0.608	0.495	0.101269549183661
S1pr1	7.02269576547666e-06	0.38683476314582	0.588	0.483	0.101836111295177
Dnaja1	7.16691299063247e-06	0.305410498019695	0.669	0.546	0.103927405277161
Ankrd44	8.23404584293733e-06	0.731348496375951	0.353	0.261	0.119401898768434
Slc48a1	8.32059396172245e-06	-0.995067790007192	0.168	0.284	0.120656933038937
Bcam	9.16317818587915e-06	-0.804573787053897	0.3	0.41	0.132875246873433
Lurap1l	9.88256791511465e-06	0.593466267206674	0.303	0.211	0.143307117337077
Cav1	1.02649520964889e-05	0.196976850658797	0.852	0.731	0.148852070351186
Lpl	1.15926825049408e-05	0.72236445757207	0.286	0.194	0.168105489004146
Dlc1	1.16032528742689e-05	0.454361832965884	0.434	0.34	0.168258769929773
Eif1	1.31487589871095e-05	0.16169400636246	0.986	0.939	0.190670154072075
Bst2	1.34738744195691e-05	0.155415703388631	0.72	0.614	0.195384652958172
Rplp2	1.36595681151999e-05	-0.541933337145545	0.734	0.767	0.198077397238514
Ccrl2	1.49128202491977e-05	0.553149049056297	0.305	0.21	0.216250806433616
Pnrc1	1.74497716052951e-05	0.532740272648135	0.437	0.356	0.253039138048384
Smad7	1.75473843997886e-05	0.683748466291494	0.398	0.312	0.254454621181334
Akap2	1.85919491272477e-05	0.763184143951148	0.258	0.175	0.269601854294219
Midn	2.03344396126975e-05	0.688596501532774	0.286	0.203	0.294869708823726
Dhrs3	2.64628857798039e-05	-0.7761360552694	0.174	0.287	0.383738306692936
Tmcc2	3.01569377920915e-05	0.290641888198174	0.535	0.409	0.437305754923119
Tubb5	3.0212275231165e-05	0.245785149860554	0.714	0.626	0.438108203127123
Gimap6	3.02604237275901e-05	0.29001290790074	0.602	0.494	0.438806404473784
Cxx1a	3.28640607748392e-05	0.260137396746728	0.619	0.504	0.476561745295944
Fubp1	4.53485408270909e-05	0.695150044155234	0.342	0.263	0.657599190533645
Egfl7	4.73870717397145e-05	0.200895055683008	0.966	0.8	0.6871599272976
Plekhf2	4.85636387706399e-05	0.734488200558546	0.263	0.187	0.704221325813049
Klf7	4.96907775544479e-05	0.410927978296959	0.507	0.412	0.720565965317049
Sepp1	5.0932184769765e-05	-0.515839632578072	0.86	0.8	0.738567611346362
Lyve1	5.13344285280048e-05	0.150602859910637	0.448	0.325	0.744400548084597
Eva1b	5.1372211020831e-05	-0.636675545953095	0.28	0.397	0.74494843201307
Rplp1	5.14792609085076e-05	-0.516505513883537	0.745	0.776	0.746500762434268
Clic1	5.39815346641534e-05	0.254600071031219	0.768	0.672	0.782786234164889
Rpl41	5.55243239984638e-05	-0.302400999218251	0.992	0.973	0.805158222301724
Tinagl1	5.80620461613181e-05	0.345342125009901	0.359	0.257	0.841957731385274
Rpl10	5.93437831837812e-05	-0.406742423316727	0.793	0.778	0.860544199948011
Sec62	5.96841205896453e-05	0.115115178881569	0.756	0.656	0.865479432670446
Pcbp1	6.08258716337478e-05	0.505183807029686	0.473	0.397	0.882035964560978
Mapk3	6.43572918808923e-05	0.220590195609818	0.703	0.615	0.93324508956482
Cav2	7.60445817845792e-05	0.161258791145181	0.905	0.776	1
Elk3	7.78246890794425e-05	0.485000112843157	0.44	0.362	1
Ghr	8.01835901120521e-05	0.449850373605778	0.417	0.331	1
Psma7	8.67801768697632e-05	0.223929780253258	0.644	0.563	1
Lgals9	8.93276760006895e-05	0.507273232067876	0.389	0.315	1
Pdlim1	9.06898580766523e-05	0.378307547954223	0.417	0.333	1
Smim14	9.11003798652062e-05	-0.78721534571399	0.28	0.396	1
Lhfp	9.16418109782815e-05	-1.010423987447	0.291	0.387	1
Kdm6b	9.41912739136802e-05	0.926349706105499	0.283	0.211	1
Eif4a1	9.94152740230401e-05	0.245122937676887	0.731	0.645	1
Psmb10	0.000107877157739619	0.342763127358052	0.485	0.406	1
Son	0.000109071694565438	0.301559940342415	0.636	0.563	1
2010107E04Rik	0.000111402626293261	-0.634171618855812	0.339	0.466	1
Hoxa5	0.000115527897716395	0.541459772604436	0.263	0.185	1
Pecam1	0.000116995788130923	0.144508076689342	0.863	0.699	1
B2m	0.000118241266907048	0.110049044108063	0.992	0.96	1
Mgst3	0.000119181834534858	-0.847030306572868	0.199	0.304	1
Npr1	0.000121434162557917	0.524484909712474	0.294	0.216	1
Zfand5	0.000124177467303476	0.678426678571536	0.331	0.264	1
Rhoj	0.000125635470260359	0.422410700955209	0.392	0.31	1
Sdpr	0.000126885961702579	0.228110238010887	0.913	0.791	1
Cdc42ep1	0.000139614907900685	0.495247409264099	0.305	0.228	1
Pmp22	0.000140574345982936	-1.07579689146623	0.443	0.482	1
Kdelr2	0.000154515273419665	0.507018700001379	0.367	0.285	1
Srsf7	0.000171652132765228	0.515235061058809	0.361	0.282	1
Sub1	0.000187920557881618	0.192776954034036	0.625	0.538	1
Bin1	0.000188277476253755	-0.813798247209315	0.21	0.314	1
Cers4	0.000191428723249366	0.551401423001862	0.311	0.233	1
Tpm3	0.000192432056647885	0.2334757658479	0.655	0.578	1
Mxd4	0.000202947145339284	0.450584324695322	0.401	0.334	1
Ldb2	0.000203762958079903	0.540005025008606	0.317	0.238	1
S100a11	0.000218683062754188	-0.911204716553242	0.384	0.465	1
Serf2	0.000225841418421098	-0.383278033035797	0.821	0.803	1
Ndel1	0.000239934792528149	0.597868567913484	0.286	0.214	1
Rbbp6	0.000251866107078593	0.497988151691528	0.294	0.219	1
Actn4	0.000254608963809646	0.544653345086839	0.398	0.327	1
Rps19	0.000260340578751747	-0.3837240972721	0.927	0.914	1
Rassf1	0.000260596346430635	0.681329772799984	0.361	0.295	1
Rps16	0.000267756730534206	-0.374979207893349	0.84	0.841	1
Rps24	0.000299373546450769	-0.552331222696567	0.681	0.701	1
Sh3glb1	0.000307801942615874	0.180243195237771	0.597	0.517	1
Pros1	0.000326087735872515	-0.83077232939678	0.165	0.26	1
Cald1	0.000326977497643498	-0.650887861994752	0.249	0.359	1
Pde3a	0.000332318540603082	0.504862682127628	0.252	0.177	1
Hnrnpa2b1	0.00035259697187998	0.164881098074369	0.695	0.598	1
Tmbim6	0.00035816370348186	0.19465846291848	0.857	0.735	1
Tpst2	0.00036894183981344	0.369287705948073	0.443	0.369	1
Gm13889	0.000379288606499754	0.536587048770381	0.311	0.233	1
Rps8	0.000379637428761544	-0.366044603518923	0.835	0.83	1
Nckap5	0.000393204964570914	0.53878302886855	0.261	0.19	1
Sypl	0.000408599585483216	0.295636130673706	0.557	0.483	1
Klf13	0.00041669987373811	0.323926564868023	0.507	0.435	1
Hnrnpf	0.000432028518944179	0.150337710068967	0.728	0.643	1
Rpl38	0.000445397517964643	-0.406384480233922	0.773	0.804	1
Zbtb20	0.000471116719128219	0.408185670116741	0.479	0.416	1
Ndufa2	0.000482051579244091	-0.577780194841399	0.454	0.551	1
Hnrnpl	0.000484764088965404	0.479790229973667	0.367	0.3	1
Icam1	0.000488507039932034	-0.576834826926661	0.241	0.342	1
Ict1	0.000505231530177127	0.501808737931497	0.314	0.245	1
Clu	0.000529623306729196	-0.991926965226935	0.263	0.345	1
Camk2d	0.000534721790852806	0.654742603159623	0.272	0.203	1
Lysmd2	0.000598558414203539	0.351931947574927	0.445	0.379	1
Luzp1	0.000609774221919061	0.538386194228151	0.291	0.222	1
Rpl11	0.000619877704100546	-0.406702230827645	0.754	0.77	1
Irf2bpl	0.000636925551603645	0.67786647171621	0.252	0.187	1
Rpl18a	0.000652540959000229	-0.325247850288772	0.924	0.908	1
Gm42418	0.000671915564587973	0.17596359495086	0.84	0.726	1
Tra2a	0.000676312977502138	0.654078830653552	0.3	0.236	1
Arglu1	0.000749787902345857	0.431556879993684	0.415	0.344	1
Rpl27a	0.00075632591519101	-0.32526208422379	0.818	0.8	1
Ybx1	0.000757888269439411	-0.356705491538144	0.93	0.889	1
Cebpg	0.000759804538740771	0.454720179010192	0.3	0.234	1
H2afj	0.000763840209939298	-0.604886745023452	0.202	0.302	1
Mat2a	0.000764229583831192	0.456221789937006	0.415	0.353	1
Csrp2	0.000788546598660951	0.460553817584124	0.28	0.206	1
Grn	0.000816389815048244	0.422343546837713	0.423	0.351	1
Cd81	0.000872526014069125	-1.27349054774118	0.275	0.337	1
Eif5b	0.000880522140550065	-0.775761050366704	0.188	0.28	1
Sft2d1	0.000917034057342657	0.433964366099485	0.291	0.225	1
Map1lc3b	0.000927691280274054	-0.442318408181627	0.51	0.591	1
Aldh2	0.000950147469719412	0.173119575933564	0.77	0.69	1
Elovl5	0.000978373555272103	0.302291262417912	0.373	0.298	1
Tnfrsf1a	0.00108543442795516	0.464854980815987	0.373	0.313	1
Git2	0.00116187189307074	0.568415992785918	0.311	0.247	1
Taldo1	0.00119181358101578	-0.649356760614867	0.297	0.4	1
P2rx4	0.00127456253918408	0.419808790171678	0.263	0.199	1
Ets1	0.00129501208120552	0.166791783948539	0.493	0.425	1
Psme1	0.00129800251128139	0.256410279749855	0.457	0.391	1
Ddx3x	0.00131451950873934	0.614664001453896	0.342	0.284	1
Tspan9	0.00133711841219177	0.465716649031697	0.353	0.288	1
Ushbp1	0.00134941734053475	0.344837753680933	0.373	0.305	1
Sparc	0.00137605773283258	-0.251174015619058	0.678	0.535	1
Igfbp4	0.00138969298926696	0.131109368043334	0.373	0.288	1
Esam	0.00139067397343424	0.159341163995051	0.782	0.639	1
Fli1	0.0013944920636061	0.436358857871766	0.258	0.195	1
Mrpl33	0.00141775641230867	-0.744053638829462	0.289	0.383	1
Ece1	0.00151629649312151	0.25828061975542	0.532	0.469	1
Hspa8	0.00153990346302891	0.135619771365997	0.936	0.882	1
Rpl37	0.00155145704745462	-0.360483374477941	0.894	0.888	1
Rps14	0.00170097778167995	-0.278658550684879	0.93	0.914	1
Clec2d	0.00185165986723212	0.289371327684503	0.403	0.336	1
Stim2	0.00193917316951194	0.477790779745153	0.263	0.207	1
Gpx4	0.00194030104946553	-0.578087239996614	0.63	0.657	1
Kdr	0.00197551766793272	-0.864608243564684	0.387	0.424	1
Slc39a1	0.00202182950046056	0.338385786779255	0.319	0.247	1
Bcl2l1	0.00206373781680905	0.386169913924362	0.294	0.233	1
Degs1	0.00206722721124447	0.377421611251231	0.417	0.36	1
Tapbp	0.00218585056170903	0.308491006982491	0.541	0.49	1
Higd1a	0.00219463059831172	0.332983481266971	0.356	0.302	1
Txnip	0.0022292641499587	-0.487697996670303	0.342	0.433	1
Ywhae	0.00227598733894686	0.140291284187722	0.683	0.614	1
Numb	0.00227882834853354	0.650260979004554	0.255	0.201	1
Rchy1	0.00251363717308967	0.562684832193941	0.266	0.21	1
Ccdc85b	0.0025862205102024	0.414995925138762	0.345	0.287	1
Cd34	0.00264345455812712	-0.691248326280618	0.303	0.373	1
Hnrnph2	0.0026906890022991	0.382182268232199	0.319	0.263	1
Dram2	0.00277378035494578	0.216462219379974	0.426	0.363	1
Capzb	0.00280041911925649	-0.448136535430424	0.443	0.537	1
Ccnl2	0.00289678137474179	0.473887310090755	0.308	0.253	1
Mfap2	0.00292732490173283	0.134580090241834	0.557	0.464	1
Rab1a	0.00304594229854087	0.230258840827715	0.482	0.426	1
Supt4a	0.00311893179315908	-0.505127122740127	0.179	0.265	1
Rpl31	0.00319016891630861	-0.438290352936584	0.678	0.72	1
Rps28	0.00320936516153775	-0.431794137450918	0.804	0.802	1
Vegfa	0.00327390276813702	0.193937815953193	0.252	0.188	1
Abracl	0.00328741262115005	0.367027589352782	0.277	0.216	1
St3gal6	0.00331876607239933	0.233011523570344	0.454	0.378	1
Bicd2	0.00334543675839927	0.431833388068937	0.286	0.23	1
Rps3a1	0.00352550891596281	-0.424908427337106	0.717	0.729	1
Ankrd33b	0.00360460758229713	0.311658257812226	0.336	0.269	1
Ywhaq	0.00386377872894356	0.120765694674791	0.625	0.577	1
Kitl	0.00389860683248801	-0.841843900153998	0.336	0.389	1
Tspan18	0.0039265595605208	0.379892566523515	0.401	0.348	1
Rac1	0.00397782367664132	0.114693417695491	0.728	0.632	1
Carhsp1	0.0039808035967047	0.170529814381252	0.409	0.344	1
Mfge8	0.00402488207046604	-0.933391453841968	0.244	0.32	1
Map7d1	0.00406827746435241	0.264052565501879	0.415	0.356	1
Arf4	0.00407106499442739	0.322072903138204	0.423	0.367	1
Arpc3	0.00423064274080797	0.145306347146925	0.697	0.614	1
Galnt18	0.00441976547361544	0.317388976314827	0.44	0.391	1
Ptp4a2	0.00449340719772819	0.235872617886886	0.37	0.315	1
Nhlrc2	0.00459647986713352	-0.724033948946405	0.213	0.281	1
Rab6a	0.00479167875900403	0.240201962917047	0.395	0.339	1
Sec61b	0.00480981485058818	-0.435060103555075	0.317	0.414	1
Lims1	0.0048741784354548	0.231704633467341	0.364	0.303	1
Rpl7	0.00493302782176482	-0.395587263884835	0.664	0.702	1
Vdac3	0.00523593116099533	0.28629809263547	0.445	0.401	1
Rplp0	0.00529088595239161	-0.302139535653722	0.815	0.808	1
Iqgap1	0.00534149032682357	0.411762952777146	0.305	0.249	1
Rps5	0.00579861133238357	-0.297441503475347	0.84	0.827	1
Rps9	0.00592460599719914	-0.332723979587643	0.84	0.826	1
Fau	0.00596092788215517	-0.375988161600642	0.784	0.794	1
Tgfb1i1	0.00609175696173613	0.331300895494494	0.325	0.272	1
App	0.00609268198331038	-0.458778575434991	0.664	0.667	1
H2-Q6	0.00612580356162409	0.303294433664827	0.297	0.237	1
Cox6c	0.0061847696741862	-0.433446738326394	0.655	0.687	1
H2afz	0.006263154247682	0.221259143603786	0.515	0.464	1
Hlx	0.00631061039023078	0.291755709195226	0.345	0.287	1
Myct1	0.00671369561447893	0.126736786462031	0.546	0.459	1
Abhd17c	0.00684856797331091	0.388679209983296	0.263	0.211	1
1810058I24Rik	0.00688190873025614	-0.693885129289213	0.193	0.27	1
Ndfip2	0.00691732044678589	0.323844208340125	0.331	0.281	1
Cmtm3	0.00701728266298905	0.608530383840126	0.272	0.226	1
Prkch	0.00709340224222069	0.185883899533681	0.317	0.259	1
Reep5	0.00732988690125496	-0.45003013480757	0.252	0.332	1
Khdrbs1	0.00739123264509193	0.483534481371874	0.255	0.205	1
Uba52	0.00744475030269483	-0.629229495547589	0.367	0.45	1
Psma6	0.00756639234505112	0.20906843888746	0.378	0.333	1
Csnk1a1	0.00764441763139033	0.259629210652881	0.496	0.452	1
Ppig	0.00764538726218242	0.341606100711043	0.297	0.246	1
Fam177a	0.00785603695768197	0.349681074300021	0.275	0.227	1
mt-Nd5	0.00800714394150085	-0.589945782946956	0.213	0.288	1
Tap2	0.00806936055156204	0.491499881905754	0.345	0.299	1
Cope	0.0080904330873155	0.329046938570267	0.445	0.402	1
Psmb8	0.00814176615115895	0.1956604196171	0.521	0.459	1
Pam	0.00814447161017256	0.374717011437551	0.454	0.407	1
4930523C07Rik	0.0082929981620398	0.389877995460922	0.314	0.266	1
Itm2c	0.00835030635992083	0.314944779017328	0.325	0.269	1
Skil	0.00838432284588272	0.388431639419324	0.297	0.243	1
Rps27	0.00843919775339013	-0.351109541196174	0.98	0.948	1
Arl1	0.00846971027458932	-0.453189522058599	0.23	0.316	1
Serp1	0.00857606624193351	-0.922297169215141	0.182	0.25	1
Rpl12	0.00862537275329964	-0.434275986996229	0.283	0.373	1
Sfpq	0.00879223607714667	0.278161617669718	0.387	0.332	1
Gpr146	0.00884467025801256	0.274286734371497	0.297	0.246	1
Rpl22	0.00892996179483746	-0.497421704726638	0.443	0.511	1
Pnkd	0.00927684190732176	-0.452354858347185	0.196	0.272	1
Ddost	0.00956717206750875	-0.46775514518005	0.23	0.305	1
Prkar1a	0.00969017795581796	0.10534706949156	0.571	0.532	1
Sema6a	0.00974132204387942	0.352211526558859	0.308	0.257	1
Scp2	0.00978973156130439	-0.481890216958616	0.364	0.446	1
Abi3	0.00983616168862234	0.390820828813488	0.331	0.282	1
Atrx	0.0100053764861918	0.425166344175169	0.3	0.253	1
Minos1	0.0103250034782032	-0.456247141217199	0.423	0.507	1
Cox7b	0.0103656921030561	-0.593314055384652	0.216	0.292	1
Wdr89	0.0105792581983979	-0.555425985427753	0.359	0.439	1
Rps4x	0.0111328948880634	-0.316285743501509	0.81	0.795	1
Tprgl	0.0112844154928308	-0.413125205955591	0.401	0.483	1
Nisch	0.0117025429611912	0.40249435330421	0.325	0.28	1
Tmed9	0.0117925625146328	0.208109003714144	0.507	0.47	1
Snrpb	0.0119129226827866	0.153402536993986	0.686	0.626	1
Hint1	0.0120535639545196	-0.419838152976656	0.504	0.574	1
Gsk3b	0.01244251047556	0.214931016828595	0.403	0.353	1
Rpl39	0.0124499092545328	-0.445722110202383	0.723	0.732	1
Xiap	0.0131340533207559	0.471039389462914	0.272	0.228	1
Prdx6	0.0131654923190717	-1.26753884680567	0.258	0.321	1
Sf3b1	0.0133633206142722	0.276059185612036	0.389	0.351	1
Zfp36l1	0.013413231139007	0.426209343240707	0.311	0.266	1
Sec14l1	0.0136087101607347	0.444515419683379	0.266	0.226	1
Atp6v1f	0.0139840749140947	-0.421167858342219	0.375	0.462	1
Ncor1	0.0141578022201579	0.419487582108772	0.336	0.299	1
Ifi27	0.0141612119774429	0.207306971218547	0.378	0.335	1
Smpdl3a	0.014346877209628	0.241827311704039	0.412	0.365	1
Marf1	0.0144100971276182	0.265115070926272	0.261	0.21	1
Rpl26	0.0144891730978554	-0.344473468987335	0.784	0.768	1
Hpcal1	0.0146077339833977	0.20602540030502	0.426	0.377	1
Matr3	0.0146914541315313	0.472967995498513	0.28	0.239	1
Gimap1	0.0149033455454636	0.113307186209116	0.409	0.352	1
Anxa5	0.0160776364969176	-0.53108040420867	0.499	0.565	1
Sox18	0.0163629704756811	0.255187531030626	0.387	0.333	1
Ahnak	0.0169254197127695	-0.770782964718475	0.246	0.307	1
Myl6	0.0169401073401024	-0.273075063797857	0.924	0.895	1
Rbm8a	0.0176882448061696	0.144836437463855	0.429	0.384	1
Mef2a	0.0178661102119494	0.467952286712352	0.305	0.265	1
Arap2	0.0178975874989348	0.367492149766386	0.28	0.234	1
Esd	0.0179668536369698	-0.567134673201801	0.23	0.302	1
Arhgef1	0.0181034252678764	0.377613227959811	0.317	0.274	1
Sipa1	0.0189234663384151	0.280132929798752	0.325	0.284	1
Rps25	0.0192336219924981	-0.389366413455043	0.681	0.719	1
Arpc5	0.0202449244446794	-0.362884839039209	0.359	0.436	1
Ubald2	0.0205289694303289	0.217190201589928	0.409	0.365	1
Rps23	0.0206362065008308	-0.291467765218494	0.88	0.852	1
Puf60	0.0210759994005883	0.238730724473126	0.359	0.317	1
Fis1	0.0213064694806437	-0.452975370359642	0.364	0.44	1
Rpl35a	0.0214959185717449	-0.326931297912561	0.846	0.82	1
Tagln2	0.0216503028506318	-0.383585761914756	0.613	0.628	1
Pdia6	0.0221054058377681	0.226429757804736	0.51	0.47	1
Rps15	0.0221496745284619	-0.344596610326891	0.829	0.803	1
Rpl10a	0.0235079297020477	-0.338648368708509	0.507	0.574	1
Tmem160	0.0235929925421598	-0.550457102946982	0.227	0.292	1
Anp32e	0.0241279780869837	0.187010226200535	0.311	0.267	1
Scarb1	0.0246875030662719	0.395614720500108	0.28	0.241	1
Mrps21	0.024688897410702	-0.553534423704047	0.314	0.386	1
Ccnd3	0.0251315481717661	-0.386118522611245	0.317	0.384	1
Atp5e	0.0256718159250898	-0.427897990537214	0.476	0.537	1
Mrps18a	0.0258219980397822	0.198882261983474	0.261	0.216	1
Skap2	0.025941874253403	0.231548578672631	0.322	0.281	1
Crip1	0.0261406362356063	-0.339928583187666	0.711	0.7	1
Dll4	0.0264336009841266	0.347354305701654	0.255	0.209	1
Tmem258	0.0274691871749146	0.14315041818417	0.443	0.411	1
Hspa5	0.0276889265947518	0.103691186143162	0.633	0.58	1
Fkbp1a	0.0277259015424034	-0.203977256364697	0.919	0.863	1
Dhrs7	0.0277901494828643	0.304725897890132	0.336	0.301	1
Pdlim2	0.0280508229489318	-0.364815610260546	0.224	0.289	1
Sdf4	0.0281559059862804	-0.489837801496153	0.283	0.355	1
Tmbim1	0.0292956190049064	-0.336692503481072	0.263	0.337	1
Csrp1	0.0295739999210405	-0.558089830176796	0.381	0.441	1
Brk1	0.029610909656591	-0.422039232889809	0.317	0.39	1
Nedd8	0.0296367423034956	-0.399967912699773	0.465	0.53	1
Nhp2l1	0.0299066282147883	0.149548099049618	0.417	0.383	1
Dazap2	0.0303359375954658	-0.465601881132533	0.359	0.435	1
Hsp90b1	0.0304716372048147	0.13791068607773	0.627	0.574	1
Srsf3	0.0304964725081282	0.197792676278324	0.471	0.435	1
Arpc2	0.0306786276616951	-0.309848715881245	0.63	0.65	1
Atp5k	0.030727995955705	-0.426555423826544	0.437	0.508	1
Rpl19	0.0313091962101998	-0.297218692778206	0.782	0.774	1
Cyc1	0.0315561420186027	0.307737479847055	0.305	0.27	1
Ddrgk1	0.0317885025610924	-0.349759389606062	0.241	0.312	1
Tjp1	0.0319148005657146	0.307335623239957	0.3	0.26	1
Unc45b	0.0320583181765805	0.214425140839014	0.269	0.227	1
Psmd8	0.0328333418084217	-0.283639056796218	0.232	0.303	1
Rps27rt	0.0332460098007002	-0.47177013841679	0.636	0.666	1
Card19	0.0332466863431327	-0.334360596465899	0.221	0.288	1
Ctsz	0.0339454779032064	-0.359497348154137	0.196	0.26	1
Tomm22	0.0341234040741946	-0.414399341430787	0.238	0.309	1
Ywhab	0.0341988469745985	0.221435290445985	0.42	0.39	1
Ywhah	0.0343318826586967	-0.148202589325578	0.496	0.461	1
1110038F14Rik	0.0346860549941723	0.288182703557432	0.286	0.25	1
Tmed2	0.0350784593725653	0.214405296520649	0.524	0.507	1
Timp2	0.0351272585732406	-0.483123806484444	0.423	0.459	1
Cstb	0.035150075435309	-0.353110619355498	0.207	0.276	1
Ubxn1	0.0360015665295894	-0.436501029066018	0.221	0.286	1
Saraf	0.0361599498189575	0.224846484289089	0.482	0.448	1
Maf1	0.0366333145142032	-0.364460096644034	0.196	0.257	1
Dstn	0.0372474881155584	-0.51246245362332	0.487	0.52	1
Mapre1	0.037401273392446	-0.387474456737706	0.275	0.338	1
Rab5a	0.0376776805754119	0.217238138597452	0.328	0.293	1
Ppia	0.0379125017597518	-0.133408494566515	0.952	0.907	1
Capn2	0.0379175716818337	-0.366371541110032	0.241	0.31	1
Psmc1	0.0384988041582701	0.131260648727059	0.325	0.285	1
Os9	0.0386559961802879	0.290936759627316	0.291	0.255	1
Elavl1	0.0387759125571221	0.225876109466145	0.3	0.26	1
Cflar	0.0396209850288242	0.266500185142042	0.266	0.233	1
Anxa3	0.0398678006427353	-0.396456856367825	0.577	0.582	1
Sec11a	0.0403770000043537	0.221115837946065	0.336	0.3	1
H2afv	0.0406334442341685	0.136929118874343	0.336	0.298	1
Fas	0.0406896442933069	0.358195756265849	0.389	0.371	1
H2-T22	0.0407802219225949	0.198841240865788	0.35	0.312	1
mt-Nd2	0.0411644573584353	-0.324752843789304	0.644	0.67	1
Adk	0.0412187387986419	-0.2795556391012	0.218	0.289	1
Hsp90ab1	0.0412239267563367	-0.234571441585064	0.748	0.757	1
Park7	0.042327413788378	0.105791804362456	0.549	0.503	1
Eef1a1	0.0423398978181848	-0.198243619860164	0.902	0.846	1
Tm2d2	0.042376376874504	0.293974774330901	0.294	0.26	1
Phb2	0.0425149015062919	0.228005906875604	0.277	0.24	1
Tspo	0.0428201540880972	-0.374613121506674	0.583	0.61	1
Prelid1	0.0432473200187172	-0.401184693352281	0.23	0.295	1
Dbi	0.0432636267427324	-0.36412175404592	0.325	0.398	1
Cox14	0.0448532381508862	-0.453435165455644	0.266	0.33	1
Pgam1	0.0448991959895877	-0.440196828889524	0.19	0.25	1
Rpl36a	0.0456120948298986	-0.306539741461278	0.636	0.689	1
Mtch1	0.0459383356648678	-0.491272564781282	0.289	0.349	1
Pafah1b1	0.0461288676641602	0.279251383209013	0.342	0.31	1
Heg1	0.0461946760519682	0.131348972445626	0.384	0.34	1
Ctnnd1	0.0465256662409042	0.317987396590866	0.291	0.26	1
Ldha	0.0467576597714162	0.30004890891807	0.364	0.342	1
Cfdp1	0.0468405045744475	-0.453896872574321	0.193	0.252	1
Mbnl2	0.0470225272744721	0.176900186954737	0.431	0.393	1
Cyp4b1	0.0472319382337852	-0.258625810443647	0.824	0.672	1
Ripply3	0.0472914956772355	0.214690348776865	0.367	0.334	1
Emc3	0.0473565748618284	-0.288868587174666	0.218	0.281	1
Ndufb3	0.047807933208376	-0.289673087595987	0.255	0.327	1
Tomm7	0.0478318723655878	-0.464099725287028	0.448	0.499	1
Tmsb10	0.0481962546360731	-0.105275756008282	0.854	0.742	1
Rala	0.0483187001506074	-0.521718043422096	0.196	0.251	1
Vcp	0.049082302788561	-0.183529166819365	0.35	0.428	1
H2-T23	0.049831470872364	0.317219390253589	0.378	0.353	1
Cxx1b	0.0499152207045202	0.172681423643991	0.395	0.361	1
Arap3	0.0501388752387405	0.23114846037738	0.303	0.266	1
Mpc1	0.0501568361085354	-0.437999685924379	0.221	0.28	1
Tcf25	0.0503090319035062	0.204253011609634	0.291	0.257	1
Tnfsf10	0.0503140371905494	0.322688452592357	0.266	0.23	1
Rpl18	0.0504359339156275	-0.279493902898081	0.695	0.714	1
Gngt2	0.0505611065012419	-0.504896928468459	0.443	0.483	1
Rps3	0.0512807067421663	-0.309845177162889	0.798	0.781	1
Tmf1	0.0519356270953817	0.292528157208372	0.275	0.243	1
Ndufs8	0.0520262318295801	-0.259107101489695	0.19	0.251	1
Arl6ip1	0.0534901397885513	0.201050384704322	0.434	0.407	1
Lrrc58	0.0535231973194403	-0.35121086542421	0.261	0.328	1
Tecpr1	0.0535410005372638	0.204728105051673	0.294	0.258	1
Ets2	0.0536296743345769	0.262245656186798	0.269	0.244	1
Pcnp	0.0538105949861273	-0.595179559852781	0.227	0.281	1
Cdk4	0.0538866785643228	0.215356014912724	0.28	0.248	1
Rpsa	0.0549508131864975	-0.373801584774035	0.515	0.565	1
Zcrb1	0.055179229252651	-0.583939479370061	0.333	0.395	1
Selt	0.0562562006499453	-0.399797003582058	0.23	0.287	1
Timp3	0.0563115166214561	-0.256831858282531	0.294	0.349	1
Ost4	0.0583653603986466	-0.357980148400188	0.473	0.538	1
Manf	0.0585963470173517	0.128053351928869	0.398	0.36	1
Tmem243	0.0603168088762544	0.175662224616285	0.412	0.375	1
Shfm1	0.061025053685396	-0.357561682877781	0.653	0.655	1
Flt1	0.0611154663316639	0.134131580362914	0.445	0.404	1
Rab5c	0.0620154452370545	0.179100082582509	0.398	0.375	1
Rps2	0.0623817643120841	-0.296201465745287	0.686	0.704	1
Psmb6	0.0627731549935831	0.178041962664069	0.485	0.456	1
Higd2a	0.0642584204817583	-0.313825047275515	0.272	0.334	1
Myl12a	0.0643084514090998	-0.163868239575952	0.908	0.875	1
Pink1	0.0663162781041329	-0.657594194604194	0.207	0.262	1
Scn7a	0.0666781569949253	0.160284132888959	0.361	0.322	1
Sepw1	0.0681506924031189	-0.416700140377544	0.613	0.624	1
Wbp5	0.0683858758900529	-0.423606898451013	0.272	0.333	1
Hmgn1	0.0685079854130258	-0.538151451002716	0.291	0.345	1
Rpl28	0.0685194134805908	-0.358893711221238	0.571	0.622	1
Slirp	0.0685209043286446	-0.380003359664009	0.227	0.286	1
Rps20	0.0686574244624654	-0.34687481027806	0.591	0.63	1
Eif4h	0.0691715559850047	0.301362828209783	0.367	0.342	1
Ppdpf	0.069315592489978	0.122515418833475	0.375	0.347	1
Pfn1	0.0701428323097391	-0.308715751586901	0.852	0.801	1
Mlf2	0.0772958798953589	-0.344447058655284	0.275	0.339	1
Tmed4	0.0775478630648988	0.304738248003729	0.283	0.257	1
Atp5d	0.0776461776738173	-0.299985395305131	0.373	0.432	1
Chic2	0.0778742120602526	0.335236750231847	0.266	0.241	1
Pard6g	0.0786659842157429	0.20497494155288	0.255	0.223	1
Hist1h2bc	0.0804604198017569	-0.615664579621884	0.216	0.268	1
Rps18	0.0807199550389989	-0.232197751116981	0.913	0.853	1
Rps26	0.0819402515171472	-0.429686591217651	0.585	0.612	1
Slc25a4	0.0832136153359398	-0.319248042421782	0.476	0.538	1
Snrpe	0.0848157323732352	0.275054843937692	0.325	0.3	1
Txndc17	0.0848522270042115	-0.403770466924887	0.308	0.369	1
Fbxw2	0.0851380964851754	0.201475778255674	0.319	0.293	1
Arhgap29	0.0863195607980778	0.142836341976946	0.342	0.318	1
Marcks	0.0863966356940239	-0.366558092587948	0.322	0.371	1
Trim8	0.0873802314940607	0.376739148518193	0.311	0.288	1
Psmc5	0.0874968645852568	-0.282648027409003	0.221	0.281	1
Elovl1	0.0897955754057344	0.216886558038677	0.367	0.348	1
Rpl24	0.0900575271993072	-0.278811611066027	0.776	0.746	1
Lamp2	0.0902267668513035	-0.263348956687552	0.3	0.362	1
Tsn	0.090752297510128	0.158254831614409	0.28	0.252	1
Cox8a	0.0914711687975227	-0.315412002860011	0.639	0.658	1
Clptm1	0.092148357863041	0.322583219288412	0.283	0.26	1
Atp6v0b	0.0928074082771716	-0.292585304194233	0.387	0.451	1
Rpn1	0.0952152778431176	0.273855352787113	0.294	0.269	1
H1f0	0.0956604159437343	0.216136237137024	0.28	0.255	1
Cox4i1	0.0959271840447075	-0.219585751339069	0.762	0.741	1
Erh	0.0965072026093519	0.160696768916691	0.406	0.392	1
Ppp1r11	0.0967425632087973	0.210528459743378	0.345	0.325	1
Rtn3	0.0970747195339637	0.168025093205409	0.325	0.301	1
Glo1	0.097679564637568	-0.385736597985064	0.199	0.253	1
Rpl14	0.0979451170380092	-0.231749926574895	0.86	0.812	1
Polr2j	0.0980127045425978	-0.155257926045487	0.196	0.252	1
Glmp	0.0996018431583239	0.249562512233655	0.328	0.308	1
Rpl23	0.100401339176963	-0.302020553306739	0.72	0.714	1
Ecm1	0.10056394545796	0.142273706658125	0.308	0.276	1
2002-03-01	0.101036236404424	-0.392406187267869	0.213	0.266	1
Atraid	0.101068753907748	0.219275289458338	0.339	0.316	1
Pfdn1	0.106228153367762	-0.210487129255917	0.202	0.252	1
Cyb5r3	0.106972809109092	-0.551559928993953	0.468	0.512	1
Ctsd	0.107123527247798	-0.259971700293158	0.485	0.54	1
Sec61g	0.107555417635676	-0.304625011394764	0.555	0.591	1
Map1lc3a	0.107569044867404	-0.270555789150579	0.479	0.511	1
Rab7	0.10943367862348	-0.314079374275175	0.403	0.451	1
Ddx24	0.10951723078308	0.354154834136646	0.289	0.269	1
Tmed7	0.110684485232752	-0.156404813396449	0.213	0.267	1
Jak1	0.111164859634768	0.172005814525814	0.308	0.28	1
Arhgef3	0.111626911427041	-0.31361426619759	0.216	0.265	1
Mrpl23	0.114017990519799	0.145546855392314	0.289	0.263	1
Ptp4a1	0.114161832343907	0.178263300310887	0.255	0.229	1
F11r	0.114733969631214	0.181618481458549	0.398	0.374	1
Gcc2	0.11667057449722	0.292790416702853	0.297	0.272	1
Psenen	0.117509449554621	0.132226160894175	0.384	0.369	1
Vimp	0.118841183278667	-0.25809482070743	0.204	0.255	1
Wdr83os	0.118882382563753	-0.389244390783186	0.204	0.258	1
Rpl35	0.11899850151046	-0.273764335550877	0.868	0.829	1
Lims2	0.119521674459378	-0.400098586858822	0.314	0.358	1
Abhd16a	0.119980694845363	0.147586254800577	0.294	0.274	1
Psmb1	0.120736815655981	0.102383000250263	0.524	0.497	1
Ppic	0.121379040800609	0.131175550130705	0.319	0.294	1
Nedd4	0.12143358515525	0.115368552674864	0.322	0.297	1
Aard	0.122443554647862	-0.551330931008342	0.277	0.316	1
Rpl13	0.12301756303557	-0.232442910763978	0.947	0.908	1
Tpm1	0.123456670678587	-0.560981950842924	0.232	0.277	1
Rps12	0.124758834354464	-0.355721442574303	0.468	0.514	1
Ssb	0.126033482148341	0.152974929052135	0.381	0.354	1
Plpp3	0.126142456684393	-0.48421684254914	0.255	0.303	1
Rpl32	0.126229304673073	-0.276706578474687	0.843	0.816	1
Rcn2	0.126772189894674	0.164596545076199	0.333	0.311	1
Rpl34	0.127371473224175	-0.240717586169546	0.84	0.811	1
Cnih4	0.127741352543563	0.185976909818533	0.255	0.23	1
Rbm25	0.128993971391718	0.198163485532178	0.3	0.277	1
Uqcrc1	0.130393175119464	0.16563175447109	0.403	0.39	1
Tln1	0.131471335292059	-0.414388380154605	0.207	0.251	1
Ptms	0.131656806730574	-0.513774842467088	0.305	0.354	1
Atf4	0.133883283177775	0.178432194993992	0.322	0.303	1
Atp2b1	0.134618963244447	0.197444832396996	0.406	0.393	1
Srp54b	0.135112912574785	-0.215601749438462	0.224	0.273	1
Tmem9b	0.135603269477575	0.262322452298283	0.289	0.272	1
Eno1	0.136319557095867	-0.366877852207466	0.224	0.273	1
Ctsb	0.136660449698131	-0.25088879900632	0.325	0.378	1
Anxa6	0.136725198837272	0.199469300499217	0.272	0.25	1
Ctbp1	0.137946263637497	-0.328260611282457	0.311	0.367	1
Leprot	0.138042772158781	0.133858407013471	0.367	0.347	1
2700060E02Rik	0.140207461050405	-0.367920659842053	0.294	0.346	1
Atxn7l3b	0.140922188919279	0.143664071944817	0.367	0.351	1
Herpud1	0.141349262800801	-0.184029935334865	0.224	0.277	1
Aamp	0.142517437733934	-0.345407892090223	0.258	0.31	1
Rpl22l1	0.144551210025148	-0.320515187743952	0.485	0.539	1
Eef1b2	0.145342488031661	-0.374621712948111	0.249	0.298	1
Ndufs5	0.145740918831164	-0.310859118660715	0.373	0.426	1
Rbbp7	0.147012854156242	0.268525912367957	0.261	0.242	1
Srp9	0.151232875919842	-0.459484870069342	0.328	0.375	1
Stard3nl	0.152233712121879	-0.26083203688025	0.218	0.266	1
Rpl13a	0.154283159908749	-0.244880783380236	0.874	0.856	1
Dynlrb1	0.155806345401278	-0.322800690165713	0.44	0.502	1
Rpl9	0.156456645557037	-0.27106815187866	0.854	0.804	1
Sf3b5	0.156679894479589	-0.210152778313014	0.238	0.293	1
Rps7	0.15842885841275	-0.292854056048448	0.734	0.717	1
Bag1	0.159183970679167	-0.150855681202156	0.347	0.321	1
Mrps33	0.159188438131158	-0.309245656687422	0.297	0.352	1
Stx12	0.161114371593676	0.17613944049482	0.294	0.276	1
Npc2	0.161742925019344	-0.45816004428507	0.378	0.43	1
Eif5	0.16355996214171	-0.318220024335407	0.3	0.353	1
D8Ertd738e	0.165074143298444	-0.347844179409435	0.501	0.553	1
Sap18	0.16827376390803	-0.189218397292919	0.238	0.29	1
Clta	0.169235634955478	-0.272751169411536	0.367	0.418	1
Fam32a	0.169661144288188	-0.379578409147925	0.255	0.301	1
Phldb2	0.173930546080587	0.1632904946535	0.261	0.238	1
Ccdc12	0.17393569227754	-0.33454280873862	0.328	0.375	1
Rab14	0.174176588462224	0.165416110708497	0.445	0.437	1
Hmgn2	0.175714145566129	-0.289103137609875	0.252	0.301	1
Pet100	0.175744331548911	-0.202710278570395	0.207	0.253	1
Psmc2	0.177734489184916	0.10987673376107	0.3	0.284	1
2015-09-01	0.18162981257264	-0.244480789229233	0.686	0.683	1
Cdv3	0.184276880760977	0.100757638100961	0.258	0.237	1
Sh3bgrl3	0.184667959486165	-0.254593663974359	0.602	0.624	1
Arhgef12	0.185282190663952	-0.292779758329743	0.221	0.265	1
Ndufb6	0.188760027886566	-0.331251046618796	0.275	0.32	1
Agpat4	0.189077127453334	0.329636227652576	0.283	0.271	1
Tpt1	0.189405587439698	-0.21588179697342	0.762	0.757	1
Rps27a	0.189419999051822	-0.240766516553635	0.849	0.782	1
Plscr3	0.1920232272961	0.103780309799836	0.345	0.329	1
Snrk	0.192187575439675	0.162189842340337	0.361	0.343	1
Crip2	0.19300061737951	-0.112699897209678	0.941	0.863	1
Emc10	0.193524406886571	0.234646931160861	0.303	0.291	1
Alkbh5	0.194428672827408	0.33204545530376	0.294	0.281	1
Mtdh	0.196953544851255	0.245683022735145	0.319	0.304	1
Mcam	0.197326648284229	0.16752669487217	0.258	0.234	1
Rps21	0.197462542964087	-0.391720912344194	0.549	0.567	1
Swi5	0.198868743435777	-0.146049713463016	0.476	0.437	1
Srrm1	0.199216694337982	0.277250247625536	0.255	0.237	1
Sptan1	0.200967484887774	0.169669469314592	0.297	0.281	1
Nme1	0.203090934512325	-0.276487051226677	0.224	0.268	1
Tmco1	0.206757498136991	0.119266452381118	0.496	0.483	1
Zfp706	0.207688670435835	-0.324830637971091	0.415	0.467	1
Vti1b	0.208261397642279	-0.30095400449328	0.213	0.257	1
Trappc6b	0.211158431563994	-0.320519026561075	0.314	0.363	1
Icam2	0.211590267285222	-0.181179765946772	0.835	0.669	1
Psmb5	0.212510792006298	-0.265201314643348	0.3	0.348	1
Snx17	0.213139412312339	0.21124437574037	0.269	0.256	1
Xdh	0.213313719526294	0.176094323547245	0.261	0.246	1
Ift20	0.21452045039587	-0.403083710974735	0.255	0.298	1
Camk1	0.217946497822103	-0.129975852110246	0.283	0.331	1
Aes	0.218415420853238	-0.261592671593611	0.37	0.407	1
Gm10076	0.218652116778817	-0.301036947591171	0.7	0.689	1
G3bp1	0.222943109996961	0.190620109508025	0.289	0.275	1
Fuca1	0.223215279559594	0.218168990700943	0.272	0.259	1
Emc7	0.223406815958271	-0.156268976793793	0.297	0.346	1
Tmem14c	0.223531760882062	0.246299890562335	0.277	0.265	1
Rhoa	0.224839132944997	-0.256368072720565	0.72	0.709	1
Eif3e	0.227403686918171	-0.310379728996991	0.322	0.366	1
H13	0.229807520326616	-0.123273128603876	0.218	0.262	1
Gnas	0.230158330778879	-0.139894528581271	0.835	0.768	1
Txnl1	0.230603397996203	0.146703322017242	0.269	0.255	1
Gapdh	0.23124578095365	-0.166205406205421	0.345	0.394	1
2810428I15Rik	0.232731289674322	-0.329256127626168	0.224	0.264	1
Snapc5	0.234012046437683	-0.505482459065813	0.23	0.265	1
Anapc11	0.234172221135065	-0.331631427187619	0.333	0.385	1
Erp44	0.236887528569629	0.2325064116566	0.252	0.24	1
Ppp2ca	0.239211731649946	0.16877121105045	0.347	0.336	1
Fam103a1	0.240134963258906	-0.360854789575878	0.297	0.341	1
Snrpd3	0.241512081723045	0.134116449798453	0.3	0.284	1
Tmem204	0.241519370856244	0.128812676556539	0.392	0.377	1
Ndufb5	0.244663204918092	-0.279011374413506	0.277	0.328	1
Tceb2	0.245071203618165	-0.310914395657155	0.681	0.685	1
Mxra7	0.251147848604483	-0.305804671236992	0.252	0.292	1
Nop10	0.251954156019154	-0.309613172175035	0.406	0.453	1
Romo1	0.252553085137609	-0.385300690274239	0.336	0.379	1
2410015M20Rik	0.253910565007687	-0.488132426734763	0.283	0.324	1
Ndufb7	0.254789981924788	-0.289476091973175	0.417	0.453	1
Wasf2	0.25646692894357	0.16025772008678	0.389	0.39	1
Pls3	0.257211032784084	-0.255976981115494	0.232	0.268	1
Rpl23a	0.257770527770179	-0.284506342171724	0.874	0.816	1
Ndufa3	0.258199937400402	-0.323108087133122	0.524	0.557	1
Tmbim4	0.260901311921877	0.25436803406288	0.392	0.393	1
Ech1	0.261823618530241	-0.290803797204457	0.308	0.354	1
Iscu	0.26325181352618	-0.306428826116778	0.375	0.418	1
Unc50	0.264722662275893	0.279708485626488	0.269	0.261	1
Rpl17	0.265686585403972	-0.279210425840875	0.793	0.752	1
Ucp2	0.269804385090486	0.154768760053659	0.289	0.275	1
Actr3	0.270688839340943	-0.255606427126534	0.328	0.366	1
Pnisr	0.27286180074249	0.242201795065831	0.294	0.283	1
Pgrmc1	0.274696892948332	-0.235636299796323	0.246	0.288	1
Gng5	0.276259084862348	-0.198834317606472	0.647	0.66	1
Clstn1	0.278679383555028	0.280328592585517	0.266	0.256	1
Lamtor5	0.281692956096606	-0.259917037589418	0.311	0.356	1
Tgoln1	0.281991608242084	0.266685050823381	0.263	0.255	1
Coa3	0.283547249418721	-0.261861948080933	0.289	0.331	1
Ppp1cb	0.284108581300311	-0.230390355721687	0.266	0.307	1
Mrpl20	0.284182512811206	-0.275161530481277	0.232	0.276	1
Pura	0.28665841767084	0.295035175845535	0.261	0.252	1
Comt	0.288451658881956	-0.190495990150263	0.232	0.271	1
Ndufb4	0.28985842965278	-0.229937076819237	0.398	0.442	1
Bud31	0.291808303937041	0.104133126796439	0.272	0.264	1
Srp14	0.292402210456867	-0.289461323749507	0.395	0.435	1
Tma7	0.299869722509019	-0.32241734702771	0.42	0.471	1
Mdh1	0.300094949417881	-0.185629649460771	0.227	0.264	1
C1d	0.300878901558347	-0.107860626503927	0.232	0.273	1
Chmp4b	0.304050597991562	-0.238586875362507	0.272	0.311	1
Tsc22d3	0.306154935634322	-0.245003594949961	0.345	0.39	1
Rpl4	0.306246869782952	-0.301290880990591	0.725	0.701	1
Gpi1	0.306494963471419	0.213080835568172	0.28	0.272	1
Dpysl2	0.30865928181696	-0.119331791601115	0.7	0.63	1
Sf3b2	0.309141535096176	-0.23950197511669	0.277	0.319	1
Tceb1	0.309250244099541	-0.237452838514921	0.336	0.377	1
Ran	0.309366316060886	0.139901603533893	0.392	0.393	1
Atp6ap1	0.312210781789185	-0.196767381368243	0.3	0.343	1
Ecscr	0.314402647347989	-0.304094103796478	0.669	0.617	1
Anp32b	0.314510171590849	-0.380938077878093	0.224	0.26	1
Ppp1ca	0.315507752805937	-0.213836751730003	0.597	0.611	1
Dnajb6	0.316969361346644	-0.311920429056642	0.311	0.352	1
Gtf2h5	0.318222226227925	-0.265666858021402	0.258	0.298	1
Adipor1	0.318260469988139	-0.268704090570717	0.336	0.386	1
Scgb1a1	0.320585675869714	-1.84498212553118	0.571	0.601	1
Ptrf	0.320840876174457	-0.389608123623484	0.423	0.449	1
Rpl29	0.322140984714091	-0.129100638846721	0.667	0.624	1
Col4a1	0.323526606351041	0.168825493017035	0.375	0.368	1
Kmt2e	0.325457202544591	0.348472825827977	0.252	0.246	1
Gm11808	0.328468223271138	-0.339283496605117	0.317	0.347	1
Nucb1	0.330653719551695	0.137930813137553	0.303	0.294	1
Tbrg1	0.331734331340291	0.239288446595383	0.275	0.264	1
Rps12-ps3	0.3336992333432	-0.195710328899798	0.221	0.253	1
Atp1b3	0.334114483737624	0.134572921006354	0.319	0.312	1
Cct7	0.335295316050996	-0.227249175276642	0.317	0.357	1
Ndufa13	0.335492556429094	-0.258427846551229	0.471	0.518	1
St13	0.335742156154086	-0.219999373452548	0.266	0.308	1
Tmem165	0.336929180602897	0.113992099660403	0.317	0.307	1
Eif3a	0.337209372773869	-0.337303278649514	0.235	0.266	1
Pttg1	0.337681043358596	0.108482121260197	0.331	0.329	1
Ssr2	0.337779098834753	0.114769181884519	0.342	0.338	1
Tubb4b	0.338116674584504	0.189184627669235	0.359	0.365	1
Ndufa8	0.338808510409532	-0.182568074681872	0.336	0.379	1
Cox7a2l	0.34070997503699	-0.184180097429027	0.426	0.472	1
Nfe2l2	0.342626384545778	0.195087507707233	0.297	0.292	1
Cyba	0.347212542375108	-0.197610357796197	0.389	0.433	1
Pcdh1	0.348145824331644	-0.152057159777059	0.473	0.426	1
Rps11	0.348961631498905	-0.195147844059052	0.81	0.789	1
Syf2	0.349394863034591	-0.282966799530958	0.345	0.387	1
Ssr4	0.349592815203851	-0.219550862239876	0.266	0.304	1
Tmem176b	0.350770440134604	-0.301693859002949	0.625	0.596	1
Rpl23a-ps3	0.353954533429908	-0.25467970705587	0.342	0.389	1
Canx	0.35521588124662	-0.22698601808542	0.373	0.417	1
Gnb2l1	0.355886427387713	-0.170388718906775	0.35	0.397	1
Anapc5	0.358298584301262	-0.176239390826479	0.272	0.315	1
Gna11	0.358316431900346	0.212213698716327	0.275	0.267	1
Sptssa	0.358586960891568	-0.257350838691891	0.356	0.394	1
Rpl21	0.358979854596882	-0.243805104460356	0.824	0.8	1
Rtn4	0.359198670175347	-0.149073915006559	0.395	0.437	1
1700020I14Rik	0.359898724981151	-0.267545523346558	0.258	0.294	1
Ghitm	0.362023001721798	-0.235519972368424	0.277	0.317	1
Spop	0.362226502549641	-0.62377046407568	0.35	0.379	1
Bri3	0.363142565809198	-0.22126890030466	0.412	0.452	1
Gabarap	0.364097556879615	-0.200238526907821	0.532	0.573	1
Ap2m1	0.3650923279584	-0.219396727325701	0.42	0.463	1
Gng11	0.365164645038587	-0.370876400139916	0.655	0.626	1
Pea15a	0.366050157797468	-0.337265215708884	0.381	0.415	1
Spcs1	0.367587596668224	-0.231849872264582	0.44	0.48	1
Yif1b	0.367821533258435	-0.16464699427034	0.246	0.279	1
Clic4	0.367906888883078	-0.119336290968002	0.692	0.617	1
Gdi2	0.370665127223163	-0.30545804304739	0.401	0.433	1
Psme2	0.374916090487259	0.10414103163283	0.443	0.456	1
Gemin7	0.374965763627782	-0.130036181186147	0.258	0.298	1
Pfdn2	0.375071591599487	0.106233598492337	0.297	0.295	1
Psma1	0.37632885490045	-0.122549628408816	0.35	0.405	1
Uqcr10	0.378534567718765	-0.221590810664515	0.496	0.54	1
Tmem50a	0.382071432360992	-0.163383703926585	0.524	0.539	1
Vamp8	0.382856473432379	-0.427548451853885	0.468	0.493	1
Atpif1	0.384313057296588	-0.382672137877591	0.417	0.455	1
Rgs12	0.386413568151917	-0.236049538787267	0.246	0.272	1
Snrpf	0.387578215279597	-0.234636577332605	0.277	0.314	1
Ndufb9	0.389980332205508	-0.127807540795424	0.347	0.394	1
Rpl27	0.394327191336842	-0.202957597814484	0.655	0.673	1
Stmn2	0.394382183224146	-0.240795812592242	0.479	0.484	1
Rbm42	0.39521441553391	0.231988930764769	0.275	0.274	1
Ctsl	0.401374426607281	-0.212228478816205	0.417	0.447	1
Rpl36	0.401875507863737	-0.208344609924479	0.815	0.787	1
Ppp2r5a	0.402635310229294	-0.283952094836358	0.23	0.254	1
Dpm3	0.403105285998967	-0.256678592336467	0.333	0.374	1
Sox4	0.405279106375759	0.132103911327411	0.255	0.246	1
Atp5l	0.407386546010778	-0.203338964234308	0.65	0.664	1
Gstm1	0.413215133749842	-0.140760648088754	0.751	0.681	1
Smco4	0.415305338601326	-0.200194324026913	0.224	0.257	1
Vamp3	0.417982346273827	-0.149647836717283	0.286	0.275	1
Atp6v1e1	0.424492698543695	-0.163354131775657	0.289	0.325	1
Pomp	0.428219892052271	-0.133780076426556	0.571	0.561	1
Ubl3	0.437447024116008	-0.234244324399629	0.314	0.347	1
Capza2	0.439996007120892	-0.298103576154799	0.465	0.49	1
H3f3a	0.446499103052445	-0.117350416713919	0.734	0.698	1
Cdc37	0.448422113377319	-0.229564269394526	0.297	0.335	1
Atox1	0.449111419152229	-0.306782042529034	0.521	0.544	1
Ilk	0.450648806821622	-0.152265145505171	0.241	0.272	1
Med28	0.452021972246265	-0.209600800670201	0.387	0.426	1
Prx	0.457144438813453	-0.183551328576741	0.375	0.342	1
Tsen34	0.458420488004369	0.143967153260432	0.275	0.274	1
Cltb	0.458772586040748	-0.325463487876761	0.364	0.388	1
Serpinb6a	0.462941764929504	-0.226712074776718	0.261	0.293	1
Cct4	0.462955697325655	-0.194159877859468	0.277	0.31	1
Ndufa11	0.463831289184863	-0.107781879771114	0.35	0.394	1
Psmb4	0.4660443370111	-0.158406548309004	0.272	0.309	1
Mtus1	0.466703828480727	-0.130527049635178	0.241	0.271	1
Capns1	0.470837663506546	-0.253530945093474	0.597	0.597	1
Psma4	0.473816783610345	-0.11015378115973	0.331	0.321	1
Rbms1	0.473865802207538	0.162532786523663	0.42	0.429	1
Cox6b1	0.473969343315257	-0.216539047106412	0.658	0.669	1
Ndufa7	0.475603776312843	-0.237131138977155	0.518	0.544	1
Polr2f	0.475795690696683	-0.168355397081618	0.252	0.283	1
Akr1a1	0.480919591752585	-0.174562268102283	0.535	0.568	1
Eif3k	0.486925436264239	-0.211744024043752	0.403	0.436	1
Rras	0.49175760243912	-0.151905170065886	0.261	0.289	1
Rpl8	0.496385964451634	-0.181834383384409	0.798	0.761	1
Lmna	0.497644436711923	-0.102424361271143	0.303	0.298	1
Pcmt1	0.504042699431086	-0.151840671640668	0.23	0.261	1
mt-Nd3	0.504430307091816	-0.295771971931863	0.465	0.494	1
Zfp207	0.513583726204417	0.313342765112267	0.272	0.281	1
Neat1	0.516478237938167	-0.118252387258441	0.342	0.329	1
Eif3f	0.521080721029377	-0.116561763456587	0.527	0.514	1
Cmpk1	0.524777049554421	-0.131256126015737	0.272	0.267	1
Atp5j2	0.525490214830974	-0.249462775742346	0.56	0.579	1
Rap1b	0.525532191386142	-0.280111864991769	0.546	0.544	1
2002-09-01	0.526298210837834	-0.165438364060413	0.305	0.339	1
Hnrnpc	0.528834096522654	0.110087844683886	0.291	0.294	1
Psap	0.533919530929952	-0.192720729303987	0.633	0.613	1
Anapc13	0.535509307342842	-0.369237405981801	0.277	0.304	1
Vps29	0.537918962968583	-0.171693119016266	0.325	0.356	1
Mocs2	0.53817767900658	-0.166141621654532	0.221	0.25	1
Psmb3	0.538274466436895	-0.230952915287052	0.468	0.492	1
Eif3m	0.543405546021497	-0.102803557092757	0.283	0.277	1
Cbx3	0.543483655847976	-0.162478593497327	0.361	0.349	1
Gm8730	0.547085997872097	-0.258769874183058	0.303	0.334	1
Naa38	0.551129257017339	-0.15902599564109	0.291	0.286	1
Ndufa5	0.5514096680456	-0.313632576475216	0.392	0.422	1
Oaz2	0.552107953726114	-0.196162139342186	0.569	0.573	1
Calm2	0.552323634393885	-0.120763710290023	0.784	0.754	1
Rps13	0.552534187229353	-0.128220122017295	0.725	0.666	1
Smdt1	0.559327159141903	-0.186543051366312	0.459	0.497	1
Sar1b	0.560742085377638	0.167282519800063	0.263	0.268	1
Polr2k	0.572939978800679	-0.188669543571009	0.303	0.333	1
Vps36	0.574960975748751	-0.17210630755569	0.238	0.263	1
Sar1a	0.576510268804999	-0.165469644033847	0.255	0.284	1
Cers2	0.577938166163731	0.231960784350491	0.258	0.263	1
Raly	0.581017451217192	-0.115305716831574	0.373	0.409	1
Psmb7	0.58111194604101	-0.195474219481121	0.261	0.287	1
Ndufv3	0.587609243120629	-0.264427315714868	0.308	0.329	1
Slc50a1	0.593076608612402	0.142075347827158	0.3	0.304	1
Hprt	0.59739436898611	-0.186691661023064	0.23	0.252	1
Tmem140	0.597579699270558	-0.146214310340223	0.317	0.341	1
S100a1	0.600366831419719	-0.128252167023622	0.339	0.334	1
Tspan12	0.604552191546754	-0.310437027578165	0.457	0.417	1
Cd151	0.60788687620843	-0.227954314544639	0.468	0.483	1
Wnk1	0.608113048435899	-0.13229158104096	0.269	0.265	1
Aldoa	0.611395825192631	-0.173656414490102	0.605	0.605	1
Tns1	0.612465932884197	-0.185296589336696	0.258	0.246	1
Gltscr2	0.613368328611483	-0.140877372073159	0.417	0.42	1
Mrps24	0.618324054808979	-0.189194309431766	0.3	0.323	1
Snrpd2	0.623337663916331	-0.178310973852964	0.336	0.371	1
Ndufc1	0.623563119185266	-0.26057757737484	0.367	0.401	1
Pebp1	0.624830251452467	-0.205634854093297	0.401	0.431	1
Bola2	0.625517034773615	-0.12054318096086	0.238	0.262	1
Myl12b	0.626611392772602	-0.121352051679366	0.77	0.737	1
Ndufb2	0.627104646314349	-0.26791474051938	0.3	0.323	1
Hmgb1	0.628222787563778	-0.218591686566722	0.812	0.803	1
Tmed10	0.631718205850806	-0.124809838447431	0.454	0.481	1
Atp5j	0.63321482672108	-0.241427173404732	0.644	0.636	1
Rps15a	0.635516082180708	-0.278921728462428	0.742	0.721	1
Hsp90aa1	0.639619413189082	-0.186345139960963	0.356	0.355	1
Ccser2	0.639763833331224	-0.150352974167019	0.286	0.317	1
Clic5	0.643816027413676	-0.171241542549703	0.319	0.312	1
Cirbp	0.651206579350005	0.142258001882043	0.258	0.26	1
Nudc	0.65128840490059	-0.193163712901573	0.294	0.297	1
Rpl36al	0.654515429933789	-0.169725685064921	0.44	0.467	1
Cycs	0.657981268476386	-0.255834722492192	0.353	0.375	1
Rab18	0.658310292580841	-0.240364680790442	0.375	0.401	1
Tm9sf2	0.658966470274596	0.137837952557449	0.263	0.267	1
Uqcrb	0.65922752104802	-0.115662822998223	0.734	0.698	1
Fam174a	0.660239971516577	-0.169511419237811	0.238	0.259	1
Sdhb	0.661386185657521	-0.154095621228906	0.398	0.432	1
Sdcbp	0.662749037864717	-0.208032724790407	0.462	0.448	1
Nfic	0.664482381356992	-0.127905396654012	0.238	0.259	1
Atp5g2	0.682189077061943	-0.131527471487477	0.406	0.407	1
Tmem256	0.683174145997156	-0.253116324038452	0.513	0.525	1
Rpl3	0.688336115022027	-0.134763924460326	0.824	0.77	1
Arpc4	0.690371375652904	-0.177883719292183	0.314	0.337	1
Dctn3	0.694749823591197	-0.119493968986752	0.311	0.343	1
Eef1g	0.695397695630053	-0.236450822339413	0.543	0.555	1
Uqcr11	0.702301008350429	-0.234036447183454	0.641	0.632	1
Plaur	0.710822255262472	0.108996817847537	0.289	0.29	1
Tbcb	0.711962171684767	-0.171064674280595	0.255	0.279	1
Ndufb10	0.712964299620496	-0.215753063616398	0.356	0.383	1
Uqcrq	0.715902030174286	-0.197371575375926	0.468	0.492	1
Rps10	0.718194089495767	-0.161106738045131	0.56	0.548	1
Eif3i	0.718529359994592	-0.177259117781517	0.238	0.257	1
Calm3	0.722416647199669	-0.282976347572967	0.389	0.392	1
Sptbn1	0.733583890940766	-0.192096706487831	0.695	0.672	1
1810037I17Rik	0.73413206623511	-0.22162393845416	0.546	0.552	1
Hnrnpa3	0.734198653840868	-0.166043153745713	0.476	0.491	1
Ctnna1	0.734920919204517	-0.271687286000584	0.552	0.561	1
Pkm	0.740391045280386	-0.198364981945919	0.423	0.439	1
Uqcrh	0.742137699843699	-0.171685369945495	0.496	0.512	1
Eif6	0.743471633155069	-0.13167241510556	0.314	0.318	1
Lgmn	0.744425526675484	-0.1307068298026	0.244	0.26	1
Hypk	0.748687456282535	-0.182431351271868	0.291	0.313	1
Sri	0.749039536641704	-0.126982191452151	0.459	0.464	1
Tmem176a	0.749598179833038	-0.253862253294376	0.644	0.591	1
Cd24a	0.760705945652983	-0.342563149151087	0.294	0.302	1
Arhgdia	0.767036546577938	-0.109621801749841	0.574	0.591	1
Arf1	0.768015243459408	-0.15726979605384	0.695	0.657	1
Eif3g	0.773063704285164	-0.107940235456689	0.333	0.362	1
Nrp1	0.776965994092504	-0.24672800785293	0.683	0.601	1
Timm13	0.783033631183624	-0.12057352676207	0.333	0.364	1
Tpm4	0.784149607328422	-0.279188234762224	0.641	0.631	1
Ndufs4	0.785913111500248	-0.139340380428101	0.238	0.257	1
Prdx2	0.790896852369479	-0.19384902697883	0.409	0.43	1
Arpc1a	0.793108909441799	-0.21188330046477	0.286	0.306	1
Sod1	0.795615477986683	-0.180222152444202	0.252	0.257	1
Ncl	0.798014920326873	-0.124897357460814	0.328	0.351	1
Cox5a	0.799902312803708	-0.152056507198967	0.381	0.404	1
Rrp1	0.80503879516191	-0.239594122528998	0.252	0.273	1
Rpl5	0.805955119942004	-0.2490192181502	0.426	0.438	1
Ccnd1	0.807736346789946	-0.179983047206231	0.244	0.256	1
Ubl5	0.808472326419708	-0.218854192707163	0.515	0.515	1
Arl2bp	0.811467088652291	-0.255670966571285	0.401	0.41	1
Pdcd5	0.81157044002208	-0.156513779580383	0.277	0.297	1
Tgfb1	0.813103795151411	-0.115768755841	0.328	0.327	1
Atp5h	0.814336502478752	-0.157030682705345	0.63	0.618	1
Tm9sf3	0.814516573009514	-0.165367579290402	0.3	0.321	1
Ly6a	0.816815397645025	-0.143467277444079	0.947	0.819	1
Myeov2	0.81925993253387	-0.193615396752972	0.356	0.373	1
Mrps14	0.824783622586588	-0.154323225382152	0.303	0.323	1
Dynlt3	0.825862415826529	-0.237030817925757	0.246	0.268	1
Ndufa1	0.832374919555574	-0.239895715049476	0.356	0.38	1
Rps6	0.833801041375652	-0.166828309673097	0.908	0.854	1
Dync1i2	0.838912636597603	-0.114109383901749	0.325	0.347	1
Rpl6	0.844700392934052	-0.139706424844072	0.798	0.763	1
Lamtor2	0.848793434993702	-0.210996147719183	0.297	0.316	1
Rps17	0.852492197777542	-0.178822021278422	0.706	0.691	1
Cox5b	0.853788337884435	-0.102129711168203	0.543	0.543	1
Naca	0.85852086417589	-0.171454192098962	0.63	0.621	1
Cetn3	0.863219672408957	-0.208547259507171	0.322	0.345	1
Atp5g1	0.863528204469451	-0.107198886490399	0.429	0.433	1
Psmc3	0.866399973129442	-0.145854370776432	0.356	0.369	1
Vat1	0.871193834937616	-0.125236493942166	0.387	0.398	1
Cox7a2	0.875993889804708	-0.129321095850266	0.655	0.635	1
Ctnnb1	0.876700019640689	-0.218527759546553	0.356	0.368	1
Rnf11	0.878033775181814	-0.212618943460692	0.241	0.253	1
Fundc2	0.900364183763778	-0.177219188500959	0.258	0.273	1
Kctd10	0.901218814283745	-0.337836511236607	0.364	0.384	1
Phactr2	0.902210507118467	-0.266499238847548	0.311	0.321	1
Ndufb11	0.912515424687111	-0.122887601226077	0.429	0.451	1
Ndufa12	0.918110450269593	-0.116789529632701	0.367	0.38	1
Scand1	0.920528903297634	-0.133800128756512	0.319	0.329	1
Rwdd1	0.922289449640105	-0.11228734913791	0.249	0.257	1
Prmt1	0.927434121129278	-0.104814888834496	0.252	0.263	1
2007-09-01	0.927552942197524	-0.15789249387935	0.543	0.547	1
Ube2d2a	0.928794973176009	-0.150448912554269	0.381	0.404	1
Rpl30	0.929221025313405	-0.226299611091797	0.518	0.516	1
Pttg1ip	0.931732580943897	-0.123452847223062	0.353	0.365	1
Yipf4	0.939611049891866	-0.117294488388089	0.345	0.366	1
Snrpg	0.940131887152985	-0.12105052628873	0.426	0.456	1
Vapb	0.942136851902816	-0.202587754151182	0.241	0.25	1
Tsc22d1	0.949237923997284	-0.358234337602961	0.431	0.435	1
Arpp19	0.952038325939692	-0.186505690062045	0.479	0.494	1
Smagp	0.957286161933506	-0.183668040364233	0.451	0.446	1
Ndufv2	0.95823953752922	-0.126677993695525	0.291	0.308	1
Gm9843	0.959867019403299	-0.222324056260579	0.317	0.331	1
Ndufa6	0.960534330055351	-0.164103556950935	0.487	0.499	1
Macf1	0.96923213050601	-0.201754667837287	0.286	0.294	1
Pfdn5	0.972139504741151	-0.242419941023633	0.633	0.614	1
Ly6c1	0.979859427339022	-0.254105634076195	0.838	0.716	1
Rpl6l	0.980319065604497	-0.153068655550113	0.283	0.294	1
Rhoc	0.981246442495753	-0.176861976402846	0.459	0.466	1
Sarnp	0.99160036985812	-0.18796781572184	0.322	0.337	1
Pdcd10	0.9929651388953	-0.108370937130926	0.317	0.331	1
Serbp1	0.996817337464506	-0.136428010860622	0.468	0.485	1
Rnf187	0.99758149159136	-0.106103286932644	0.395	0.421	1
Mrfap1	0.99899689951	-0.178875271828671	0.448	0.457	1
Npm1	0.999522358617299	-0.178089522079165	0.398	0.416	1

## Sheet: Damagedcells_cluster3.markers
	p_val	avg_log2FC	pct.1	pct.2	p_val_adj
Malat1	1.29831474418584e-103	-3.50121150592448	0.24	0.921	1.88268621054389e-99
Rsrp1	4.39870955977393e-61	-2.71284993038571	0.089	0.737	6.37856873262818e-57
Xist	1.00503956022766e-53	-3.02374743809855	0.053	0.643	1.45740786628614e-49
Junb	1.44010098016678e-52	-3.13012785532796	0.081	0.656	2.08829043133985e-48
Dusp1	2.06500990988675e-50	-2.32405328334605	0.126	0.711	2.99447087032677e-46
Rps29	3.49061257462392e-49	1.15804869251022	0.923	0.962	5.06173729446215e-45
Jun	3.656543692674e-48	-1.71405374722861	0.26	0.809	5.30235400874657e-44
Ier2	6.50841861493251e-47	-2.05384720133228	0.146	0.714	9.43785783351364e-43
Jund	2.65725365746468e-44	-1.52580785274456	0.195	0.751	3.85328352868953e-40
Arhgap31	6.17207828911194e-44	-3.39690416320014	0.045	0.555	8.95013072704122e-40
Srsf2	3.1047207463933e-42	-2.23268101042277	0.089	0.616	4.50215555434492e-38
Fos	2.00537800347195e-41	-3.16865559748714	0.049	0.539	2.90799864283468e-37
Rpl41	2.67095682811139e-41	0.933486641450876	0.931	0.981	3.87315449644433e-37
Srrm2	3.37418512028217e-41	-3.37660852767994	0.012	0.487	4.89290584292118e-37
Btg2	2.02951005080085e-40	-3.53760148484853	0.041	0.524	2.94299252466632e-36
Ier3	2.51895769671394e-39	-2.6278840508033	0.061	0.543	3.65274055600488e-35
Klf2	7.7118362993093e-38	-1.29311947803679	0.549	0.892	1.11829338176284e-33
mt-Atp6	2.4345792488386e-37	0.919118962893854	0.943	0.991	3.53038336874085e-33
Cd47	2.99598433863886e-34	-1.16815001445087	0.175	0.699	4.34447688946022e-30
S1pr1	3.56964493189007e-34	-1.96869791152695	0.081	0.546	5.1763421157338e-30
Shisa5	6.85026231216913e-34	-1.44647973742555	0.13	0.618	9.93356537887646e-30
Slc3a2	1.68439836252818e-33	-1.33141784005575	0.138	0.624	2.44254606550212e-29
Nrp1	1.71435282990897e-33	-1.53252934078256	0.163	0.664	2.485983038651e-29
Son	1.15938036979375e-32	-1.37899270032621	0.134	0.624	1.68121747423791e-28
Socs3	5.7172150830793e-32	-3.36239783572854	0.033	0.438	8.29053359197329e-28
Zbtb20	1.34283112113188e-31	-2.54562878667018	0.049	0.468	1.94723940875334e-27
Rbm39	1.93884154299793e-31	-1.089819328354	0.22	0.75	2.8115141215013e-27
Psap	2.08737381623637e-30	-1.02116448808599	0.167	0.667	3.02690077092437e-26
Srsf5	5.91079430948457e-30	-1.93772931073568	0.073	0.495	8.57124282818358e-26
Klf7	9.01675084994073e-30	-2.14270734498119	0.061	0.467	1.3075190407499e-25
Smad6	1.06640143959712e-29	-1.76985613966646	0.13	0.57	1.54638872755978e-25
Clec14a	2.27104644678128e-29	-1.19841001299492	0.264	0.743	3.29324445247754e-25
Ppib	3.17378782201216e-29	-1.31265864905236	0.106	0.548	4.60230972069983e-25
Tra2b	3.41042814100987e-29	-2.02479349819329	0.069	0.477	4.94546184727841e-25
mt-Co3	3.91238104480492e-29	0.814456041444504	0.923	0.989	5.67334375307162e-25
Cdkn1a	7.5805126334843e-29	-1.79974035031704	0.085	0.5	1.09925013698156e-24
Pdia3	8.61056552281148e-29	-0.968043071147571	0.167	0.651	1.24861810646289e-24
Ptma	1.26480549667859e-28	0.850744834479347	0.894	0.943	1.83409445073362e-24
Ppp1r15a	1.60476126516625e-28	-3.33671308339687	0.028	0.402	2.32706431061758e-24
Neat1	5.91158948270667e-28	-5.54109404509703	0.012	0.367	8.57239590887294e-24
Id1	7.88746840447921e-28	-1.13098185350799	0.142	0.594	1.14376179333353e-23
Tmed10	1.13628606596817e-27	-1.34811259137031	0.098	0.52	1.64772842426044e-23
Klf4	4.55678453505591e-27	-1.2836854628212	0.215	0.668	6.60779325428458e-23
Ifngr1	7.71628359411479e-27	-1.6338790306013	0.073	0.47	1.11893828398259e-22
Ier5	1.34271756562347e-26	-2.2129737131181	0.041	0.412	1.94707474191059e-22
Nfib	2.16375355129789e-26	-1.75418679811874	0.077	0.473	3.13765902473707e-22
Arglu1	2.30819817886199e-26	-2.74313411742608	0.033	0.391	3.34711817916778e-22
Ybx1	2.60625016425015e-26	1.05202322926167	0.858	0.899	3.77932336317914e-22
Id3	3.39371952388251e-26	-1.00547212248806	0.289	0.771	4.92123268158203e-22
Hspa5	6.04190883179688e-26	-1.05688751108789	0.179	0.635	8.76137199698865e-22
mt-Cytb	8.10656288167051e-26	0.759951500144516	0.902	0.982	1.17553268347104e-21
Hes1	1.01401246895271e-25	-1.9413924476596	0.085	0.468	1.47041948122833e-21
Klf6	1.01402656410366e-25	-2.45946714953889	0.053	0.412	1.47043992060672e-21
Nfkbia	1.57748619674316e-25	-1.0439594826841	0.22	0.693	2.28751273389725e-21
Btg1	2.81775437436628e-25	-3.35108837417816	0.037	0.384	4.08602561826854e-21
Rpl37a	1.06017756567601e-24	0.934535699679729	0.813	0.93	1.53736348798679e-20
Mat2a	1.53934684167587e-24	-2.0965805068977	0.045	0.399	2.23220685511418e-20
Thbd	1.60976277933149e-24	-0.958498605242426	0.276	0.731	2.3343170063086e-20
Ftl1	2.74440208380769e-24	0.718419214287287	0.911	0.957	3.97965746172954e-20
Esam	6.04449093901658e-24	-0.851958772970057	0.248	0.707	8.76511631066794e-20
Foxp1	8.35236523187801e-24	-1.27892262162226	0.122	0.518	1.21117648227463e-19
Cst3	8.52352384634132e-24	-1.21385755108318	0.358	0.82	1.23599619295795e-19
Prex2	9.85558407226278e-24	-2.63138606159944	0.028	0.356	1.42915824631883e-19
Tmed9	9.87102245286633e-24	-1.11846853549054	0.118	0.516	1.43139696589015e-19
Epas1	1.03901525305879e-23	1.01685998773792	0.785	0.841	1.50667601846055e-19
Ubc	1.36537510604541e-23	-0.77108225456061	0.415	0.869	1.97993044127644e-19
Ctsb	1.84445136796829e-23	-2.12661884238252	0.061	0.405	2.67463892869082e-19
Tcn2	1.95545787823986e-23	-1.03494715018655	0.134	0.548	2.83560946923562e-19
Srgn	3.93527709384483e-23	-0.831632622382597	0.207	0.647	5.70654531378439e-19
Rbms1	6.15507360921099e-23	-1.07567575995413	0.093	0.465	8.92547224071686e-19
Zfp36	6.91976952606916e-23	-2.86361245699686	0.033	0.352	1.00343577897529e-18
Clk1	1.24041666486826e-22	-1.97272084856709	0.049	0.383	1.79872820572546e-18
Rhob	1.26051859005158e-22	-1.65100276054608	0.073	0.424	1.8278780074338e-18
Marcks	1.36417052484518e-22	-1.75613269476027	0.057	0.399	1.978183678078e-18
Fth1	1.62733311048583e-22	0.985061709211739	0.821	0.89	2.3597957435155e-18
Elovl1	2.19865650174368e-22	-1.64873222488807	0.053	0.384	3.18827179317852e-18
Adgre5	3.02431026654225e-22	-0.72438980424411	0.15	0.562	4.38555231751291e-18
Tapbp	3.35003740323926e-22	-0.895807657223977	0.142	0.538	4.85788923843724e-18
Cyba	3.79022218813987e-22	-1.25246330230192	0.093	0.464	5.49620119502163e-18
Tcf4	5.09298002055849e-22	-0.72320059309035	0.13	0.53	7.38533032781187e-18
Gm12216	6.15087440824328e-22	-3.20612415120786	0.028	0.335	8.91938297939358e-18
Ccnl1	7.94068365311636e-22	-2.80742401458129	0.028	0.334	1.1514785365384e-17
H3f3b	7.97821151696533e-22	-0.80423687419237	0.439	0.894	1.15692045207514e-17
Xbp1	9.28276033168205e-22	-1.44397570754194	0.077	0.426	1.34609307569721e-17
mt-Co2	1.2817601168146e-21	0.86444816693063	0.846	0.945	1.85868034539285e-17
Atp6v0b	1.480437604072e-21	-1.0154961397814	0.106	0.479	2.1467825696648e-17
Cldn5	1.71480743260604e-21	-0.713380192058326	0.549	0.845	2.48664225802202e-17
Ankrd44	1.76626440231351e-21	-4.39805512486548	0.012	0.304	2.56126000979482e-17
H2-K1	1.90306274375276e-21	-0.824242334634788	0.411	0.843	2.75963128471588e-17
Saraf	2.74747377484766e-21	-0.726800293825991	0.118	0.491	3.98411172090659e-17
Tmsb4x	2.78154483224362e-21	0.468061741221503	0.947	0.982	4.03351816123648e-17
Klf9	3.01366553716308e-21	-1.66381158934408	0.065	0.396	4.37011639544019e-17
Csnk1a1	3.47974229161675e-21	-0.61664210328753	0.114	0.497	5.04597429707345e-17
Icam2	3.77410293364732e-21	-0.727772306215514	0.321	0.736	5.47282666408197e-17
Tmbim6	3.78494131097582e-21	-0.627078822817672	0.317	0.803	5.48854339504604e-17
Fus	3.88181052086364e-21	-0.789953963051492	0.159	0.561	5.62901343630436e-17
Arl6ip1	6.60498812269415e-21	-0.930109048186005	0.093	0.447	9.57789327671879e-17
Bsg	7.7902086305066e-21	-0.701489289998328	0.215	0.648	1.12965815350976e-16
F11r	1.55718504350734e-20	-1.12395161230874	0.077	0.411	2.25807403159e-16
Serinc1	1.56024145887814e-20	-0.728447257953186	0.114	0.48	2.26250613951919e-16
Sox18	2.01779174695724e-20	-1.24912542683512	0.053	0.374	2.92599981226269e-16
Timp3	2.21340069127024e-20	-1.66541409859957	0.057	0.373	3.20965234241098e-16
Cd93	2.65236086700578e-20	-1.21848502965757	0.167	0.518	3.84618849324509e-16
Myct1	2.6650838570111e-20	-0.755960208412521	0.134	0.511	3.86463810105179e-16
Klf3	2.7652971624382e-20	-1.33851214049084	0.073	0.399	4.00995741525163e-16
Degs1	3.02211607495443e-20	-1.40003243250242	0.073	0.402	4.38237052029142e-16
Vgll4	3.20889527892769e-20	-3.53222146987398	0.02	0.304	4.65321904397304e-16
Smpdl3a	3.41599616835816e-20	-1.33729292836626	0.077	0.405	4.95353604373617e-16
Ccnl2	4.98748589913086e-20	-3.73545513115346	0.012	0.289	7.23235330232967e-16
Srpr	5.32606620727526e-20	-1.86284010351282	0.045	0.348	7.72332860716986e-16
Slc50a1	6.49326829528055e-20	-2.05599794501908	0.037	0.334	9.41588835498632e-16
Tmbim1	6.76542855857374e-20	-1.10814710624885	0.049	0.357	9.81054795278779e-16
Pnrc1	9.42426627957208e-20	-1.09472606604794	0.077	0.401	1.36661285320075e-15
Plpp3	1.16910871168746e-19	-2.55843960742681	0.037	0.326	1.69532454281798e-15
Gata2	1.19968115234431e-19	-0.654302456453524	0.106	0.46	1.73965763901449e-15
Ssr2	1.61847184408452e-19	-1.15203768790821	0.061	0.37	2.34694602110697e-15
Ctsd	1.82435647253768e-19	-0.455526193797065	0.171	0.573	2.64549932082689e-15
mt-Nd4	3.79101747180776e-19	0.84704099897076	0.813	0.932	5.49735443586844e-15
Icam1	4.50190716751272e-19	-1.50954077342692	0.057	0.358	6.5282155836102e-15
1110008F13Rik	5.39843518597569e-19	-1.70234915174778	0.045	0.338	7.82827086318335e-15
Egr1	5.51143043018925e-19	-2.50917563892655	0.024	0.298	7.99212526681743e-15
Ptprb	7.15647719679123e-19	-0.962548406200459	0.183	0.558	1.0377607583067e-14
Grn	7.22236525789087e-19	-1.50534918801677	0.077	0.394	1.04731518604676e-14
H2-Aa	8.53895997595066e-19	-2.52356597536679	0.053	0.343	1.23823458611261e-14
Cd81	1.19704868936798e-18	-2.18366713096424	0.065	0.358	1.73584030445251e-14
Rps27	1.27310643919233e-18	0.690586157924415	0.862	0.963	1.8461316474728e-14
Pdia6	1.37372691293908e-18	-0.647178453897093	0.142	0.514	1.99204139645296e-14
Ncor1	1.37718077811514e-18	-1.45023528896742	0.045	0.334	1.99704984634477e-14
Fendrr	1.66942536503279e-18	-2.7010354373881	0.028	0.298	2.42083372183405e-14
Rpl13	1.85746748204523e-18	0.754745377747142	0.821	0.924	2.69351359571379e-14
Arpc1b	1.85933855170188e-18	-0.697845986432299	0.15	0.515	2.6962268338229e-14
Plpp1	2.43267738747569e-18	-0.668769708356319	0.26	0.674	3.52762547957849e-14
Klf13	2.49148613768222e-18	-0.636363468326091	0.13	0.481	3.61290404825299e-14
Scn7a	2.72486746747425e-18	-0.90200469187707	0.061	0.358	3.95133031458441e-14
Adgrl4	2.77155868867578e-18	-0.806433546425232	0.118	0.464	4.01903725444874e-14
Tubb4b	2.87890053360598e-18	-1.37811078153367	0.085	0.395	4.17469366378204e-14
Pnisr	3.03678955156638e-18	-2.24233282107229	0.037	0.313	4.4036485287264e-14
Lgmn	3.25285757668199e-18	-2.4072061424196	0.02	0.285	4.71696877194655e-14
mt-Co1	3.58141362915673e-18	0.749112726933095	0.854	0.954	5.19340790364017e-14
Tmem50a	3.63389155978347e-18	-0.288108069329157	0.179	0.577	5.26950615084201e-14
Mtdh	3.83922430649942e-18	-1.49943404168672	0.049	0.336	5.56725916685481e-14
Serpinh1	4.10881611207413e-18	-0.564711053351541	0.199	0.592	5.9581942441187e-14
Col4a1	4.35696819119971e-18	-0.871576631152316	0.089	0.4	6.31803957405869e-14
H2-Ab1	4.61818544499376e-18	-1.88038696542302	0.081	0.38	6.69683071378546e-14
Tra2a	5.0782022921643e-18	-2.98188736484265	0.016	0.272	7.36390114386745e-14
Atp6ap1	5.63190622361087e-18	-1.06985609849887	0.065	0.367	8.16682721485813e-14
Kank3	5.708806908981e-18	-0.581131270345838	0.175	0.564	8.27834089871334e-14
Ubald2	5.73127343355966e-18	-0.63835243784766	0.089	0.404	8.31091960600487e-14
Rpn2	6.32399066467022e-18	-0.549665075502158	0.106	0.432	9.17041886283829e-14
Pcbp1	6.4004390445379e-18	-0.707365542205065	0.11	0.442	9.2812766584844e-14
H2-T23	6.62816786874661e-18	-1.09384249421003	0.081	0.388	9.61150622646946e-14
Zfp36l1	7.51212358183383e-18	-2.29185117465025	0.033	0.3	1.08933304060172e-13
Map7d1	9.17020193653183e-18	-0.524582778070395	0.085	0.397	1.32977098281648e-13
Adrb2	1.01459417941627e-17	-0.6996596321991	0.106	0.429	1.47126301957153e-13
Slco2a1	1.12278138546173e-17	-0.360300932696159	0.179	0.565	1.62814528705805e-13
Cox5a	1.12584168707864e-17	-0.745926793347703	0.106	0.434	1.63258303043274e-13
Ctsl	1.13796909249316e-17	-0.374150479761082	0.13	0.478	1.65016898102434e-13
Ifi27	1.17157773159225e-17	-0.908623305309778	0.073	0.372	1.69890486858192e-13
Smad7	1.43303357296556e-17	-1.50403403297614	0.065	0.354	2.07804198415736e-13
Ctsz	1.72015203310813e-17	-2.65320566685459	0.02	0.276	2.4943924632101e-13
Tsc22d1	1.76563742519658e-17	-0.887459567545191	0.13	0.469	2.56035083027755e-13
Ppp2ca	1.79374026126901e-17	-0.887649281923396	0.073	0.368	2.6011027528662e-13
Sqstm1	1.91322109232563e-17	-1.0768942930741	0.077	0.38	2.77436190598139e-13
Pcdh1	2.05070095557988e-17	-0.747953186678292	0.13	0.468	2.97372145568639e-13
Agpat4	2.0759973613174e-17	-2.17487940730451	0.037	0.299	3.01040377364636e-13
Sf3b1	2.42044000930607e-17	-0.999195332770163	0.081	0.388	3.50988005749474e-13
Vdac2	2.44519944827817e-17	-0.486271307083386	0.114	0.445	3.54578371994818e-13
Rasgef1a	2.62574627315098e-17	-0.933644920446958	0.085	0.391	3.80759467069624e-13
Rps19	3.28634831320101e-17	0.739699151387261	0.817	0.928	4.76553368897278e-13
Bcam	3.41935153527439e-17	-0.979060462025825	0.11	0.426	4.95840166130139e-13
Git2	3.64784879519679e-17	-2.42750569016482	0.028	0.283	5.28974553791486e-13
Tnfrsf1a	4.31216052023124e-17	-0.823419286376355	0.061	0.351	6.25306397038732e-13
Acvrl1	4.5390096179275e-17	-0.672806072673854	0.366	0.782	6.58201784695667e-13
Adcy4	4.81203887959878e-17	-1.78661458682932	0.049	0.319	6.97793757930619e-13
Ldha	5.76557486648475e-17	-0.9639212222178	0.077	0.376	8.36066011388953e-13
Tubb2a	6.34492426474416e-17	-0.571338144005689	0.138	0.481	9.20077467630551e-13
Pkm	6.96215444612218e-17	-0.302497633679608	0.13	0.472	1.00958201623218e-12
Cd9	6.99735397115304e-17	-0.747928714659062	0.435	0.824	1.0146862993569e-12
Herpud1	7.51787961774559e-17	-1.00054466074892	0.037	0.296	1.09016772336929e-12
Uqcrc1	7.63164446497199e-17	-0.570408409989538	0.106	0.425	1.10666476386559e-12
Lamp2	7.96280667500372e-17	-0.70831846213502	0.081	0.383	1.15468659594229e-12
Hmcn1	8.4595378097597e-17	-3.2128325811257	0.02	0.264	1.22671757779325e-12
Kdelr2	9.01022659410301e-17	-1.41229464636409	0.053	0.325	1.30657295841088e-12
Gja4	9.39280049797381e-17	-2.59621019927042	0.024	0.271	1.36205000021118e-12
Sema6a	1.10267827895516e-16	-2.07260883395162	0.037	0.29	1.59899377231288e-12
Pde4b	1.11787480183746e-16	-1.44157186852705	0.061	0.336	1.6210302501445e-12
Rtn3	1.14015220368652e-16	-1.03750997255785	0.057	0.333	1.65333471056582e-12
Aplp2	1.26276373475404e-16	-0.379934427168324	0.244	0.673	1.83113369176683e-12
Mfge8	1.43076249219221e-16	-1.49023042507369	0.061	0.337	2.07474868992792e-12
Rsu1	1.56781127541524e-16	-0.298035382019486	0.142	0.488	2.27348313047964e-12
Emp1	1.81573374339266e-16	-1.3772765416149	0.073	0.358	2.63299550129369e-12
Slc25a3	1.85432298931232e-16	-0.526962316882536	0.142	0.484	2.6889537668018e-12
Rrbp1	1.93728569761919e-16	-0.889434103172528	0.085	0.375	2.80925799011759e-12
Sec11a	2.14383835920882e-16	-1.1292132463091	0.061	0.333	3.10878000468871e-12
Rab14	2.19447074177421e-16	-0.330284801398213	0.134	0.472	3.18220202264678e-12
Kdr	2.37401207461397e-16	-0.882075157141615	0.134	0.451	3.44255490939771e-12
Ddx3x	2.38250424972866e-16	-1.32795069327097	0.053	0.32	3.45486941253153e-12
Ifi35	2.42667243035974e-16	-0.834941765782821	0.065	0.344	3.51891769126465e-12
Plaur	2.80248855581165e-16	-1.5422586483043	0.053	0.317	4.06388865478247e-12
Atp5f1	3.22976169603644e-16	-0.688907798781969	0.122	0.445	4.68347743542244e-12
Dhrs7	3.31942964812507e-16	-1.30661097931239	0.061	0.334	4.81350493274617e-12
Clec1a	3.44243995251501e-16	-0.785265375243959	0.203	0.566	4.99188217514202e-12
H2afz	3.84950297755668e-16	-0.39697260145026	0.159	0.507	5.58216426775494e-12
Galnt18	4.32298016084579e-16	-0.462529125843428	0.118	0.43	6.26875353124249e-12
Tsc22d3	4.72523594071096e-16	-0.5842299915203	0.11	0.415	6.85206463762496e-12
Lims1	5.13708569199547e-16	-1.05238433381015	0.065	0.34	7.44928796196263e-12
Psma6	5.14267955578101e-16	-0.531074026763129	0.081	0.369	7.45739962383804e-12
Tmem204	5.23341678771146e-16	-0.770741991698739	0.106	0.41	7.58897768386039e-12
mt-Nd1	5.63957515987794e-16	0.686539748391632	0.817	0.957	8.177947939339e-12
Rbm42	6.53619660173152e-16	-1.25503510524608	0.045	0.3	9.47813869217088e-12
Sertad1	7.23835215839093e-16	-1.64631929726646	0.033	0.279	1.04963344648827e-11
Adrb1	8.08706608659482e-16	-1.6601991348221	0.037	0.281	1.17270545321711e-11
Zfp207	8.67063027779559e-16	-1.65523243618315	0.049	0.305	1.25732809658314e-11
Slc25a5	9.24228268873388e-16	-0.432427765488907	0.191	0.548	1.3402234126933e-11
Lamtor3	9.76730573761383e-16	-2.2224896776103	0.02	0.253	1.41635700501138e-11
Clptm1	1.07680881020302e-15	-1.36062569998729	0.041	0.289	1.56148045567539e-11
Anxa5	1.10536030603175e-15	-0.494320101816158	0.22	0.593	1.60288297977663e-11
Itm2c	1.15351330922121e-15	-1.28580652597838	0.049	0.304	1.67270964970168e-11
Ndufs7	1.16018622756372e-15	-0.318315392752708	0.106	0.408	1.68238604859015e-11
Camk1	1.16303094175344e-15	-0.744322870203512	0.073	0.352	1.68651116863667e-11
Tmco1	1.25237850017382e-15	-0.380778250546023	0.171	0.52	1.81607406310206e-11
Pafah1b1	1.31628975230958e-15	-0.856721329395238	0.069	0.342	1.90875176982413e-11
Sypl	1.50069108628947e-15	-0.232012354954818	0.171	0.531	2.17615214422836e-11
Tap2	1.51436375851595e-15	-0.968720249034138	0.065	0.333	2.19597888622397e-11
Ndufc2	1.63980753898432e-15	-0.395136501337216	0.126	0.447	2.37788491228116e-11
Cnbp	1.65948427694094e-15	-0.237886203732163	0.248	0.655	2.40641814999206e-11
Dusp6	1.66124820651973e-15	-2.03583099068962	0.041	0.286	2.40897602427426e-11
Ociad1	1.67585498909848e-15	-0.654461332413191	0.089	0.374	2.43015731969171e-11
Cers2	1.77456926122283e-15	-1.41071692128218	0.041	0.287	2.57330288569923e-11
Rsrc2	1.9253640859086e-15	-0.890408887347579	0.077	0.351	2.79197046097606e-11
Eif4h	1.98490851360122e-15	-0.401380917978231	0.085	0.375	2.87831583557313e-11
Pura	2.38504147136031e-15	-1.51448526580087	0.037	0.278	3.45854863761958e-11
Eng	2.48779796217753e-15	-0.534912018462393	0.398	0.795	3.60755582495364e-11
Tspan18	2.53262468114179e-15	-0.616041651617071	0.098	0.385	3.6725590501237e-11
Rpl37	2.76427663360482e-15	0.889770706462808	0.776	0.902	4.00847754639035e-11
Arhgef1	2.92220145853357e-15	-1.28454847158036	0.053	0.306	4.23748433501953e-11
Asah1	2.93420328709376e-15	-0.759534023448574	0.061	0.328	4.25488818661465e-11
Gpx1	3.17441616010111e-15	-1.35672011756642	0.065	0.329	4.60322087376262e-11
Iqgap1	3.24259523296423e-15	-1.56529452597964	0.041	0.282	4.70208734732143e-11
Rpn1	3.77590588242606e-15	-1.2221964061005	0.049	0.298	5.47544112010602e-11
Rassf1	3.89243849215562e-15	-0.61981232518768	0.065	0.332	5.64442505747487e-11
Gnb2l1	3.90093839956536e-15	-0.281566006543926	0.114	0.422	5.65675077320973e-11
Cyp4b1	4.27057742642489e-15	-0.799563959688446	0.39	0.729	6.19276432605874e-11
Atp6ap2	5.49673900828831e-15	-1.54588535068909	0.033	0.27	7.97082123591888e-11
Zfand5	5.72866232325894e-15	-1.16182301161042	0.049	0.299	8.30713323495779e-11
Efnb2	5.75110710486979e-15	-1.20212528614877	0.077	0.339	8.33968041277168e-11
Lyve1	6.31169656789015e-15	-1.20255335460988	0.098	0.371	9.15259119309751e-11
Tmem176a	6.45829736104763e-15	-0.338235429333654	0.248	0.638	9.36517700325517e-11
Ndufb8	6.46295473725971e-15	-0.254476894745262	0.134	0.461	9.37193066450031e-11
Fkbp8	6.54982735738423e-15	-0.755711027438645	0.073	0.339	9.49790465094287e-11
Gna11	6.6136373101372e-15	-1.3576311621043	0.049	0.293	9.59043546342995e-11
Sema3c	6.70964703307751e-15	-0.594295809962182	0.24	0.581	9.7296591626657e-11
Mdh2	7.95662578012549e-15	-0.299057175361456	0.134	0.452	1.153790304376e-10
Rcn2	8.86732578954857e-15	-0.547411509498513	0.073	0.341	1.28585091274244e-10
Tgfb1	8.96077094401806e-15	-0.66813375377712	0.081	0.355	1.29940139459206e-10
H2-D1	9.40564693718947e-15	-0.445973495259245	0.789	0.962	1.36391286236185e-10
Efnb1	9.55590173134465e-15	-0.385464251978344	0.098	0.38	1.38570131006229e-10
Atraid	9.78540896307887e-15	-0.699667051912049	0.077	0.346	1.41898215373607e-10
Atf4	9.87470296699447e-15	-0.647906864152614	0.069	0.333	1.43193067724387e-10
Hsp90b1	9.89921698672008e-15	-0.436331268142983	0.236	0.621	1.43548545524428e-10
Ecm1	1.00875467060845e-14	-1.41373103606429	0.057	0.306	1.46279514784931e-10
Cct5	1.03655203944186e-14	-0.568355573948205	0.069	0.334	1.50310411239464e-10
Mef2a	1.15114792862423e-14	-1.3367472907148	0.053	0.296	1.669279611298e-10
Snrk	1.21552475522594e-14	-0.80874448612646	0.098	0.374	1.76263244755314e-10
Zbtb7a	1.22810438784119e-14	-2.24389898296998	0.028	0.252	1.78087417280851e-10
Rhoj	1.24263473233257e-14	-0.76452895961524	0.081	0.35	1.80194462535546e-10
Rpl38	1.3088724675507e-14	0.985812553341463	0.703	0.81	1.89799596519528e-10
Gapdh	1.43294889563165e-14	-0.558209426929945	0.118	0.417	2.07791919355546e-10
Lmo2	1.56669637511992e-14	-0.350080011882732	0.118	0.422	2.27186641356139e-10
Ppp3ca	1.69846211406198e-14	-1.13768543513053	0.069	0.323	2.46293991160128e-10
Bnip3l	1.95232961849272e-14	-0.185434116308012	0.175	0.521	2.83107317977629e-10
Uqcrc2	2.04936196853706e-14	-2.06774987867681	0.033	0.259	2.97177979057559e-10
Ecscr	2.1437794911226e-14	-0.420381788907576	0.293	0.663	3.10869464007688e-10
Nisch	2.14748591425392e-14	-0.760226462931273	0.061	0.312	3.11406932425961e-10
Slc43a3	2.28281305212667e-14	-0.239730627365127	0.207	0.575	3.31030720688889e-10
Acer2	2.38588210046233e-14	-0.400817345713451	0.159	0.474	3.45976763388042e-10
Tpst2	2.42056155928588e-14	-0.317481908479101	0.118	0.41	3.51005631712045e-10
4931406P16Rik	2.64197428249902e-14	-1.01893852113796	0.057	0.304	3.83112690705184e-10
Tm2d2	2.68897244417048e-14	-1.26000390044615	0.049	0.289	3.89927894129162e-10
Reep5	2.73997166205091e-14	-0.80381567367815	0.081	0.347	3.97323290714003e-10
Mapt	2.85926018488198e-14	-1.47503035138084	0.033	0.257	4.14621319409736e-10
Psmc2	3.25386538966453e-14	-0.561535076249605	0.061	0.312	4.71843020155253e-10
Tmem165	3.27905834259432e-14	-0.602362041930555	0.073	0.335	4.75496250259602e-10
Tm9sf2	3.34693335747112e-14	-1.09915034448746	0.053	0.291	4.85338806166888e-10
Pttg1ip	3.40648237273442e-14	-0.346165949732178	0.106	0.393	4.93974008870219e-10
Atp5d	3.4255814592077e-14	-0.319185508979921	0.138	0.456	4.96743567399708e-10
Cbfa2t3	3.5898741438185e-14	-1.68717122489901	0.033	0.259	5.2056764959512e-10
Tmbim4	3.70908652968904e-14	-0.528233776739413	0.126	0.423	5.37854637670208e-10
Fas	4.015305222258e-14	-0.275881274440403	0.114	0.403	5.82259410279633e-10
Mcam	4.10882006559628e-14	-1.30870307980598	0.037	0.26	5.95819997712116e-10
Gcc2	4.19923752512003e-14	-0.931635981744444	0.057	0.3	6.08931433517656e-10
Lrrc8a	4.39781454962154e-14	-0.606352540502227	0.134	0.431	6.3772708784062e-10
Rps6	4.51116529262068e-14	0.835406571699063	0.744	0.875	6.54164079082925e-10
Arf4	4.51408372191064e-14	-0.201090713015909	0.114	0.405	6.54587280514261e-10
Sgk1	4.53551163215473e-14	-0.467288389549271	0.167	0.481	6.57694541778758e-10
Serpinb6a	4.78995682366929e-14	-0.536763444375783	0.065	0.313	6.94591639000284e-10
Vcp	5.66475120763992e-14	-0.175938006814527	0.138	0.448	8.21445572619864e-10
Hnrnpl	5.73478637046113e-14	-0.975510903316288	0.077	0.336	8.31601371580568e-10
Tmcc3	6.10286245778615e-14	-0.841485093911841	0.065	0.315	8.84976085003569e-10
Tmem243	6.18974349193349e-14	-0.615561690422964	0.122	0.41	8.97574703765276e-10
Hn1	6.19525898360971e-14	-0.964262355829781	0.073	0.325	8.98374505213244e-10
Irf1	6.40450607960412e-14	-1.13184549242969	0.049	0.28	9.28717426603393e-10
Ypel3	6.42860578418237e-14	-0.183723783605456	0.163	0.492	9.32212124764286e-10
Emc7	6.98758437313508e-14	-0.546447820454567	0.093	0.367	1.01326960994832e-09
Lman2	7.30801889278252e-14	-0.72883879171637	0.057	0.299	1.05973581964239e-09
Kmt2e	7.83605538953653e-14	-2.15283066605698	0.045	0.269	1.13630639203669e-09
Tmed4	8.15424251285066e-14	-0.851406106145761	0.049	0.285	1.18244670678847e-09
Rap1b	8.203861295789e-14	-0.42317158575773	0.22	0.582	1.18964192650236e-09
Hdac7	8.21666519617044e-14	-2.22393051601097	0.033	0.25	1.19149862009668e-09
Adamts1	8.30128517582154e-14	-1.20412613331614	0.081	0.328	1.20376936334588e-09
Spcs1	8.33721342914293e-14	-0.278799407791477	0.175	0.508	1.20897931936002e-09
Atxn7l3b	8.36644970247497e-14	-0.448131036233056	0.102	0.382	1.21321887135589e-09
Clu	8.83521381247847e-14	-1.29585133647877	0.102	0.359	1.2811943549475e-09
Tmem109	8.98816476364767e-14	-0.444880757421166	0.093	0.362	1.30337377237655e-09
Il4ra	9.31241026629588e-14	-1.37584918120989	0.033	0.25	1.35039261271557e-09
4930523C07Rik	1.05307704131981e-13	-0.990527312322996	0.057	0.298	1.52706701761786e-09
Psmd11	1.11671282823248e-13	-0.779918070191568	0.065	0.307	1.61934527221992e-09
Flt1	1.2115780704082e-13	-0.385755540471981	0.142	0.441	1.75690935989893e-09
Cyth3	1.23682877769176e-13	-0.275534304754328	0.175	0.499	1.79352541053083e-09
Glmp	1.23812104982345e-13	-0.546898761809135	0.081	0.337	1.79539933434899e-09
Rheb	1.28300369229242e-13	-0.161872325479112	0.167	0.493	1.86048365419324e-09
Dnajc3	1.33563522679744e-13	-0.397146884703525	0.065	0.312	1.93680464237896e-09
Ankrd11	1.37711925827861e-13	-1.32134807294987	0.045	0.271	1.99696063642982e-09
Tnfsf10	1.58091388224304e-13	-0.690362089253836	0.037	0.258	2.29248322064063e-09
Rpl18a	1.61635826490672e-13	0.619664569057804	0.805	0.923	2.34388111994123e-09
Ywhah	1.69419915022265e-13	-0.30700213058438	0.175	0.499	2.45675818773786e-09
Cyc1	1.79033462012041e-13	-0.592978051731843	0.061	0.299	2.5961642326366e-09
Slc29a1	1.86752470665081e-13	-0.716522640806138	0.069	0.313	2.70809757711434e-09
Cers4	2.07561745729439e-13	-1.43332002123265	0.045	0.268	3.00985287482259e-09
Mgat2	2.28255395923841e-13	-1.62091841853974	0.037	0.252	3.30993149629162e-09
Il10rb	2.47385674966171e-13	-0.874250559489145	0.037	0.256	3.58733967268445e-09
Cadm1	2.49766292398942e-13	-1.31567165592854	0.041	0.262	3.62186100607706e-09
Ppp4c	2.54476865661066e-13	-0.694944162407465	0.077	0.33	3.69016902895111e-09
Rras	2.59240044167005e-13	-0.661644493681768	0.069	0.31	3.75923988046575e-09
Rgs12	2.82177786758795e-13	-1.26394960472398	0.061	0.292	4.09186008578929e-09
Tmcc2	2.86937068083387e-13	-0.692734962328618	0.163	0.458	4.16087442427719e-09
Wasf2	2.97512119322069e-13	-0.139745255694236	0.126	0.42	4.31422324228933e-09
Cct8	3.06202402212881e-13	-0.522248860408504	0.065	0.304	4.44024103448899e-09
Rps14	3.06794615144042e-13	0.625214628325442	0.813	0.928	4.44882871420376e-09
Hs3st1	3.29028952452397e-13	-0.451718549486936	0.069	0.314	4.77124883951221e-09
Mesdc1	3.36173047626127e-13	-0.880566591206645	0.049	0.275	4.87484536362647e-09
Ushbp1	3.63973967988469e-13	-0.465988913336356	0.085	0.341	5.27798650980079e-09
Ssr1	3.84233561585706e-13	-0.555319468105813	0.077	0.327	5.57177087655433e-09
Txnip	3.97764390665632e-13	-0.103289840423911	0.146	0.451	5.76798142904232e-09
Polr2j	4.14540303203116e-13	-0.853758467888018	0.045	0.267	6.01124893674839e-09
Tspan9	4.37759434380471e-13	-0.753476764166771	0.077	0.322	6.34794955795121e-09
Plk2	4.40112176651203e-13	-0.375776310563785	0.179	0.486	6.3820666736191e-09
Nfe2l2	4.54898953013807e-13	-0.457611013263918	0.073	0.318	6.59648971765322e-09
Cnn3	4.55626208616742e-13	-0.191791731505786	0.232	0.596	6.60703565115138e-09
Cope	4.66811249373447e-13	-0.157457190489248	0.142	0.438	6.76922992716435e-09
Fubp1	4.85183187273226e-13	-0.787234902190853	0.065	0.298	7.03564139864906e-09
Lrpap1	5.04443986240814e-13	-0.917582966291935	0.057	0.288	7.31494224447805e-09
Ppp1r11	5.19340124073738e-13	-0.418258502351039	0.098	0.354	7.53095113919328e-09
Srsf3	5.20972404326309e-13	-0.234856893927758	0.163	0.472	7.5546208351358e-09
Ghr	5.45396552295361e-13	-0.494766204269298	0.106	0.371	7.90879540483502e-09
H13	5.90832852928927e-13	-0.892646071945514	0.053	0.279	8.56766720032236e-09
Tln1	6.82460239106375e-13	-0.972076369442173	0.049	0.267	9.89635592728154e-09
Tmem140	6.83750471066413e-13	-0.379507900931008	0.102	0.364	9.91506558093405e-09
Bcap31	7.0503033280365e-13	-0.269927341162236	0.118	0.396	1.02236448559857e-08
Rab5c	7.31503472926885e-13	-0.107599366015071	0.122	0.408	1.06075318609128e-08
Os9	7.44137357528998e-13	-1.07723087319377	0.057	0.283	1.0790735821528e-08
Sfpq	8.18809685868102e-13	-0.521733165151084	0.106	0.367	1.18735592547734e-08
Akap13	8.55571231263709e-13	-1.48077225802532	0.045	0.262	1.2406638424555e-08
Tmem2	8.80984355897392e-13	-0.966330555466371	0.061	0.29	1.27751541448681e-08
Srsf11	8.81831187366655e-13	-0.373353099207471	0.061	0.294	1.27874340480039e-08
Nptn	9.67521567304751e-13	-0.889629359102386	0.049	0.266	1.40300302474862e-08
Rnf167	1.01498204931668e-12	-1.29699002840731	0.041	0.25	1.47182546971412e-08
Elk3	1.09111794405248e-12	-0.42224714290026	0.126	0.402	1.58223013067051e-08
Emc10	1.11800375995709e-12	-0.425572593497738	0.077	0.317	1.62121725231377e-08
Ddost	1.17195982432117e-12	-0.458294710873869	0.077	0.319	1.69945894124814e-08
Snrnp27	1.20501237616297e-12	-0.211885478230725	0.102	0.365	1.74738844667392e-08
G3bp2	1.20802883831941e-12	-1.42158639233041	0.041	0.25	1.75176261844697e-08
Sar1a	1.33729446590558e-12	-0.407447811163032	0.069	0.304	1.93921070500969e-08
Tmed7	1.35358021672549e-12	-1.0575238941465	0.057	0.282	1.96282667227364e-08
Gpi1	1.41566195110546e-12	-0.495904021355169	0.065	0.297	2.05285139529802e-08
Fuca1	1.64829014862701e-12	-0.689434952313949	0.061	0.284	2.39018554452403e-08
Cd151	1.68163383724673e-12	-0.148674543912947	0.187	0.514	2.43853722739148e-08
Tbrg1	1.88172415735398e-12	-0.830184688689858	0.065	0.289	2.72868820057901e-08
Bicd2	1.95817072738506e-12	-0.800215045321463	0.049	0.26	2.83954337178107e-08
Scarb1	1.99309861400589e-12	-1.09690638303296	0.053	0.268	2.89019230016995e-08
Ndufa11	2.08689159961128e-12	-0.286012116099275	0.134	0.417	3.02620150859632e-08
Atp1a1	2.1878602824284e-12	-0.398297858997079	0.183	0.493	3.17261619554942e-08
Sar1b	2.27372573447953e-12	-0.635977254032206	0.065	0.29	3.29712968756877e-08
Snx17	2.51198864579767e-12	-0.338936238081546	0.057	0.28	3.6426347352712e-08
Syngr2	2.51840145147124e-12	-1.23826506656721	0.053	0.267	3.65193394477844e-08
Scand1	2.68241517588299e-12	-0.228597577817472	0.102	0.353	3.88977024654793e-08
H2-Eb1	2.76686536875769e-12	-2.14124981310334	0.045	0.25	4.01223147123552e-08
Pmp22	2.77165425531475e-12	-0.552217765600429	0.215	0.506	4.01917583563192e-08
Commd3	2.89436426001200e-12	-0.505042393404643	0.057	0.276	4.19711761344341e-08
Snrpe	2.89706846879004e-12	-0.402479303214764	0.085	0.329	4.20103898659243e-08
Hilpda	2.93631700296807e-12	-0.422951265560922	0.252	0.589	4.257953286004e-08
Yif1b	3.08553379991573e-12	-0.511596439927875	0.069	0.298	4.47433256325781e-08
Srsf7	3.324435096146e-12	-0.934256065807584	0.081	0.318	4.82076333292131e-08
Ssr4	3.42775246384448e-12	-0.149603145255296	0.081	0.323	4.97058384782088e-08
Ephb4	3.43638976537865e-12	-1.36067997728885	0.045	0.252	4.98310879877558e-08
Rtp4	3.44806356509415e-12	-0.712567428125545	0.049	0.259	5.00003697574303e-08
Tmem59	4.48501560612194e-12	-0.299976003736705	0.333	0.727	6.50372113043742e-08
Vimp	4.52186401340411e-12	-0.836135997172333	0.057	0.269	6.5571550058373e-08
St3gal6	4.96098527828917e-12	-0.138623266212806	0.138	0.418	7.19392475204713e-08
Cct4	5.03001367331121e-12	-0.253224748936403	0.089	0.33	7.29402282766859e-08
Tomm20	5.09687097767076e-12	-0.26483233953403	0.122	0.39	7.39097260472037e-08
Ginm1	5.10563903741214e-12	-0.514120759370418	0.065	0.29	7.40368716815134e-08
Psme2	5.20779362815559e-12	-0.129478407815295	0.175	0.486	7.55182154018842e-08
Ankrd33b	5.74139536169045e-12	-0.36329189736478	0.073	0.302	8.32559741398732e-08
Hlx	5.75992363312565e-12	-0.644672252111502	0.085	0.319	8.35246526039551e-08
Atp5a1	5.82807542813231e-12	-0.164596207285014	0.187	0.509	8.45129217833467e-08
Tm4sf1	6.39396665190758e-12	-0.539557466172645	0.398	0.746	9.27189104193118e-08
Chic2	6.78094660380633e-12	-0.654886647279978	0.053	0.267	9.83305067017956e-08
Hyal2	7.3354036603771e-12	-0.357660254079858	0.142	0.418	1.06370688479128e-07
Cept1	7.62876619546848e-12	-0.459227450230182	0.045	0.25	1.10624738600488e-07
Tbx3	8.25945600379532e-12	-0.679052835475618	0.118	0.37	1.19770371511036e-07
Arpc4	8.35459246857342e-12	-0.290666349186979	0.106	0.36	1.21149945386783e-07
Cbx1	8.63976074890175e-12	-0.368122349429529	0.049	0.257	1.25285170619824e-07
Adrm1	8.65754256521847e-12	-0.786419193120805	0.053	0.263	1.25543024738233e-07
Tax1bp1	9.37332426611792e-12	-0.195130217839456	0.211	0.53	1.35922575182976e-07
Rab11a	9.51203386275958e-12	0.142407257596851	0.244	0.595	1.37934003043877e-07
Dnaja1	9.61979091004033e-12	-0.122033377161131	0.248	0.6	1.39496587986495e-07
Ap2s1	9.77078977613759e-12	-0.544065372384187	0.065	0.28	1.41686222543771e-07
Hsp90aa1	9.87816208054779e-12	-0.47885297912451	0.122	0.381	1.43243228330023e-07
Rbbp6	1.08785147613379e-11	-1.21261044714041	0.049	0.251	1.57749342554161e-07
Mbnl2	1.13001004364654e-11	-0.15506198863739	0.146	0.427	1.63862756429184e-07
Tmem14c	1.23974488157064e-11	-0.486018325933892	0.069	0.29	1.79775405276559e-07
Btf3	1.24759059303078e-11	-0.117839119275529	0.272	0.651	1.80913111895394e-07
Tecpr1	1.25553832885892e-11	-0.364531395331615	0.065	0.286	1.82065613067833e-07
Ndfip2	1.30814176992992e-11	-0.271751506961038	0.081	0.312	1.89693638057538e-07
Trim8	1.32101539176546e-11	-0.498610458821523	0.085	0.315	1.91560441959909e-07
Sf3b5	1.3468278520945e-11	-0.251345974695076	0.081	0.308	1.95303506832223e-07
Erp44	1.34783718066292e-11	-1.13280872388254	0.057	0.263	1.9544986956793e-07
Ccnd2	1.35376259421924e-11	-0.205888326424637	0.085	0.314	1.96309113787732e-07
Polr2e	1.42915343957324e-11	-1.03044053080299	0.057	0.266	2.07241540272515e-07
Ctdsp1	1.51675436566432e-11	-0.571435479184701	0.061	0.272	2.19944550564983e-07
Jak1	1.5617033738498e-11	-0.368128531490825	0.081	0.307	2.26462606241959e-07
Mdh1	1.63166665874941e-11	-0.320314427902175	0.065	0.281	2.36607982185252e-07
Ramp2	1.69639399685615e-11	-0.529251609405161	0.589	0.843	2.45994093484111e-07
Rasip1	1.86246069462449e-11	-0.102933161542958	0.232	0.569	2.70075425327497e-07
Clec2d	1.91475066613269e-11	-0.227222822562333	0.118	0.372	2.77657994095901e-07
Il6st	1.99745898816533e-11	-0.659968897608813	0.049	0.25	2.89651527873854e-07
Tspan8	2.0331821915092e-11	-0.28557980825942	0.24	0.562	2.94831749590749e-07
Rbbp7	2.05176654667117e-11	-0.67042000975917	0.057	0.266	2.97526666932786e-07
Pls3	2.09828743740928e-11	-0.685610020600308	0.069	0.285	3.04272661298719e-07
Prr13	2.15108449834265e-11	-0.299323790164951	0.106	0.353	3.11928763104667e-07
Hnrnpdl	2.26110110946661e-11	-0.506816512662115	0.061	0.269	3.27882271883753e-07
H2-Q7	2.49756468023920e-11	-0.118770269424098	0.175	0.475	3.62171854281487e-07
Cd74	2.54559723944622e-11	-1.92241743632361	0.203	0.456	3.69137055692096e-07
Nxf1	2.54585175173283e-11	-0.177689676161755	0.065	0.28	3.69173962518778e-07
Ddx39b	2.56859932059412e-11	-0.102186627580287	0.114	0.363	3.72472587479353e-07
Rps23	2.58573472064542e-11	0.815264726238546	0.736	0.87	3.74957391840792e-07
Comt	2.59320268111564e-11	-0.48145464028753	0.069	0.287	3.76040320788578e-07
Hnrnpab	2.65134948715851e-11	-0.99317504874744	0.053	0.255	3.84472189132856e-07
Emc4	2.65752922453274e-11	-0.321730707224834	0.069	0.283	3.85368312849492e-07
Gpr146	2.68711504473065e-11	-0.417629573022694	0.065	0.275	3.89658552636392e-07
Esd	2.72531973209622e-11	-0.359791726525446	0.085	0.315	3.95198614351272e-07
Mob4	3.13157509356188e-11	-0.366006139223184	0.077	0.298	4.54109704317408e-07
Unc50	3.16041710473185e-11	-0.533968768422082	0.069	0.284	4.58292084357166e-07
Fmo1	3.36886462813097e-11	-0.244287970612985	0.285	0.629	4.88519059725272e-07
AY036118	3.64488217596111e-11	0.110588842538301	0.264	0.626	5.2854436433612e-07
Rcsd1	3.72536657597258e-11	-0.446914725280589	0.073	0.289	5.40215407181783e-07
Sema3f	3.81516738830471e-11	-0.729918872281764	0.057	0.261	5.53237422978065e-07
Spr	4.11519521804634e-11	-0.341690531040535	0.057	0.261	5.967444585689e-07
Actn4	4.19125493682489e-11	-0.26210145720679	0.114	0.363	6.07773878388977e-07
Pcdh17	4.38572354311839e-11	-0.717061159725079	0.057	0.257	6.35973770987597e-07
Rbm7	4.39768136754292e-11	-0.549632006411467	0.057	0.26	6.37707775107399e-07
Vasp	4.40772666194826e-11	-0.188201471470467	0.057	0.259	6.39164443249118e-07
Cdc42ep1	4.52955721138307e-11	-0.646913723169228	0.057	0.26	6.56831091222658e-07
Gemin7	4.60542557466531e-11	-0.368358924478301	0.089	0.315	6.67832762582216e-07
Fermt2	4.68806946099349e-11	-0.205185562923493	0.199	0.51	6.79816952538666e-07
Rps15	4.69072593805206e-11	0.929968693698687	0.679	0.821	6.80202168276929e-07
Arid5b	4.83438985096815e-11	-0.611363829833396	0.065	0.274	7.01034872288891e-07
Kdelr1	4.86170870563526e-11	-0.590605807441312	0.053	0.25	7.0499637940417e-07
Pdcl3	4.88575633318709e-11	-0.490220248539474	0.085	0.311	7.0848352587546e-07
Ece1	5.2600000250041e-11	-0.140661004972891	0.199	0.51	7.62752603625844e-07
Ccnd3	5.31039024654236e-11	0.101333494738986	0.134	0.401	7.70059689651107e-07
Atxn10	5.33331729130218e-11	-0.150144496611597	0.057	0.261	7.7338434041173e-07
Psmc4	5.40920308803473e-11	-0.144337686595264	0.085	0.313	7.84388539795916e-07
Mbnl1	5.50950394128107e-11	-0.533876449495412	0.098	0.331	7.98933166525168e-07
Psmb7	5.61542149908245e-11	-0.323811777572651	0.081	0.306	8.14292271581946e-07
Nck1	5.91201383140802e-11	-0.196155358069778	0.098	0.328	8.57301125692477e-07
Ergic3	5.99580577613106e-11	-0.669044975787744	0.081	0.297	8.69451795596764e-07
Map2k2	6.29308516471306e-11	-0.58163880298489	0.061	0.263	9.12560279735041e-07
Ube2d3	6.65259501746897e-11	0.143086446803076	0.28	0.668	9.64692803483176e-07
Ddah2	6.72706419462581e-11	0.20091713833755	0.187	0.482	9.75491578862688e-07
Emc3	6.89389899814615e-11	-0.321669621081409	0.077	0.293	9.99684293721173e-07
Col4a2	7.30151739480036e-11	-0.409999756018813	0.077	0.294	1.05879303742e-06
Aph1a	9.07941787114051e-11	-0.645231804538295	0.065	0.27	1.31660638549409e-06
Rasgrp3	9.62693450459186e-11	-0.748328192914724	0.061	0.261	1.39600177251087e-06
Phlda3	1.01444790716521e-10	-0.341210551407528	0.085	0.302	1.47105091018027e-06
Txndc9	1.04185300739266e-10	-0.36840465461017	0.069	0.274	1.51079104602009e-06
2002-03-01	1.05040685874699e-10	-0.664323430165467	0.061	0.262	1.523194985869e-06
Mfng	1.05344988793021e-10	-0.405217719584603	0.065	0.266	1.5276076824876e-06
Elovl5	1.07357349757685e-10	-0.281939962979541	0.102	0.333	1.55678892883619e-06
Top1	1.08802339401312e-10	-0.12593504241741	0.142	0.406	1.57774272365843e-06
Efna1	1.12289044995012e-10	-0.986388556940958	0.069	0.268	1.62830344147267e-06
Atp6v1g1	1.14664541724431e-10	0.154865180850654	0.24	0.598	1.66275051954597e-06
Psma5	1.21332384239158e-10	0.182970607507046	0.106	0.341	1.75944090385203e-06
Gimap1	1.33513211847597e-10	0.143458706147461	0.13	0.387	1.93607508500201e-06
Ddx24	1.34725428575273e-10	-0.4604665284548	0.081	0.293	1.95365343977003e-06
Elavl1	1.46935226965785e-10	-0.478775617735262	0.077	0.287	2.13070772623085e-06
Ssb	1.48405601639864e-10	0.19224086184105	0.13	0.384	2.15202962937967e-06
Rnaset2a	1.50957544577952e-10	-0.467279976920151	0.069	0.27	2.18903535392488e-06
Sat1	1.5854117270812e-10	-0.17212797260979	0.199	0.489	2.29900554544045e-06
Cdc42	1.63414069728819e-10	0.154626579795984	0.301	0.693	2.3696674251376e-06
Mpc1	1.66233324773901e-10	-0.320639776637334	0.081	0.292	2.41054944254634e-06
Prdx5	1.8167070253743e-10	-0.802360266549148	0.065	0.263	2.63440685749528e-06
Aqp1	1.9199144109027e-10	-0.456225621773462	0.451	0.804	2.78406788725001e-06
Cd34	1.9963256045106e-10	-0.308028657946865	0.142	0.388	2.89487175910082e-06
Heg1	2.24101559633964e-10	-0.202260050885269	0.126	0.371	3.24969671625212e-06
Mxd4	2.2943436872971e-10	-0.101126726133922	0.126	0.369	3.32702778094952e-06
Ahr	2.52500553771571e-10	-0.241707557561127	0.061	0.255	3.66151053024156e-06
Srsf6	2.53579932287921e-10	-0.335188919145639	0.057	0.251	3.67716259810714e-06
Pxdc1	2.63095472259639e-10	-0.335014073428995	0.081	0.29	3.81514744323702e-06
Vat1	2.93920465086145e-10	0.105341214431332	0.159	0.423	4.26214066421419e-06
Polr2g	2.98887384598703e-10	-0.318253297510596	0.061	0.256	4.33416596406579e-06
Tmem208	3.0374992963323e-10	-0.513152881424024	0.061	0.252	4.40467772961148e-06
Mxra7	3.09076351022375e-10	0.121883020962791	0.089	0.309	4.48191616617546e-06
Leprot	3.35818311445116e-10	0.121780374677831	0.13	0.375	4.86970133426563e-06
Abhd16a	3.39830412474637e-10	0.177254957718287	0.085	0.298	4.92788081129472e-06
Tns1	3.51183580265965e-10	-0.383946634914302	0.069	0.268	5.09251309743676e-06
Sox17	3.54195634982374e-10	-0.505227127685144	0.122	0.346	5.1361909028794e-06
Eif3m	3.79351423832893e-10	0.246640285606996	0.085	0.299	5.50097499700078e-06
Lyn	4.29680989502402e-10	-0.441955218413418	0.077	0.28	6.23080402877433e-06
C1d	4.30611940385591e-10	-0.16409444855943	0.081	0.288	6.24430374753146e-06
Nucb1	4.45896145947882e-10	-0.227424950940136	0.098	0.318	6.46594001239024e-06
Psmb8	4.67340606324449e-10	0.159795652189694	0.199	0.499	6.77690613231084e-06
Etfb	4.71366233398942e-10	-0.103699100916678	0.098	0.315	6.83528175051805e-06
Psma1	4.75506285093688e-10	0.159022824324871	0.159	0.424	6.89531664014358e-06
Cdv3	5.01788425324664e-10	-0.162336644673572	0.065	0.26	7.27643395563295e-06
Ndufs4	5.0310758006382e-10	-0.231143624070129	0.073	0.274	7.29556301850545e-06
Ppp2r5a	5.51292555426521e-10	-0.290864211823024	0.073	0.271	7.99429334623998e-06
Myl12a	5.92156314978509e-10	0.604073490097798	0.76	0.893	8.58685872350336e-06
Rexo2	5.98329124605056e-10	-0.552008388271769	0.069	0.262	8.67637063589791e-06
Tgm2	6.00748190620503e-10	-0.367625254552884	0.11	0.333	8.71144951218791e-06
Adk	6.21046356955204e-10	-0.347638099804046	0.089	0.3	9.00579322220741e-06
Arap3	6.26397857396043e-10	-0.334715570366535	0.085	0.292	9.08339533010002e-06
Uqcrfs1	6.35528031261789e-10	-0.579270017532681	0.069	0.262	9.2157919813272e-06
Gabarap	6.371253684047e-10	0.211861384466273	0.26	0.601	9.23895496723656e-06
Eif3g	6.47172505707184e-10	0.225008600291765	0.134	0.383	9.38464850525987e-06
Psma3	6.85959712996584e-10	0.135207697881767	0.224	0.533	9.94710179816346e-06
Dhrs3	6.9493389536428e-10	-0.31386068591179	0.089	0.291	1.00772364166774e-05
Pdlim2	7.16927971557156e-10	-0.251153724625136	0.089	0.301	1.03961725155503e-05
Vim	7.49843573381865e-10	-0.265968219450486	0.333	0.71	1.08734816576104e-05
Aldh2	8.11442182484748e-10	-0.181749147839877	0.35	0.742	1.17667230882113e-05
Mlf2	8.18204953466656e-10	0.170099031073416	0.122	0.353	1.186479003022e-05
Ndufs3	9.02732767638519e-10	-0.29489401448157	0.069	0.262	1.30905278635262e-05
Trib2	9.23060662627697e-10	-0.694616118195105	0.073	0.263	1.33853026687642e-05
Nedd4	9.24276647085958e-10	0.109353621024823	0.102	0.323	1.34029356593935e-05
Eif4a1	9.58862197809609e-10	-0.175367657200614	0.321	0.696	1.39044607304371e-05
Sox4	1.0890535173123e-09	-0.313912350144662	0.073	0.267	1.57923650545456e-05
Psmd8	1.20985027187847e-09	-0.101668578081126	0.098	0.315	1.75440387925096e-05
Dnajc7	1.29817389307795e-09	-0.340989817520737	0.065	0.254	1.88248196235234e-05
Tmem9b	1.31396417483227e-09	-0.203871207303344	0.089	0.296	1.90537944992427e-05
Ndufa6	1.33444387246308e-09	0.230291426864726	0.215	0.529	1.93507705945872e-05
Macf1	1.33470464341189e-09	-0.222027274930163	0.102	0.315	1.93545520341158e-05
Tubb5	1.36257449120177e-09	-0.104944468263994	0.313	0.676	1.97586926969169e-05
Tax1bp3	1.38347133277526e-09	0.107490515254706	0.093	0.302	2.0061717796574e-05
Tpr	1.41887089420887e-09	-0.365334676213449	0.065	0.251	2.05750468369228e-05
Ech1	1.4616011747062e-09	0.332263950517141	0.13	0.372	2.11946786344147e-05
Tmem160	1.49491414339173e-09	-0.231078583187224	0.093	0.304	2.16777499933235e-05
Gm13889	1.50415565100619e-09	-0.575093965281107	0.073	0.264	2.18117610952408e-05
Fkbp4	1.51853788804574e-09	-0.40600239414777	0.065	0.252	2.20203179145513e-05
Psmb10	1.5257892274881e-09	0.103894125806133	0.175	0.445	2.21254695878049e-05
H1f0	1.53248054188035e-09	-0.330302551598683	0.081	0.279	2.22225003378069e-05
Mfap2	1.58561043950106e-09	0.173313418331713	0.215	0.508	2.29929369832048e-05
Ppic	1.73992985320431e-09	-0.171940747229009	0.106	0.319	2.52307228013157e-05
Arf6	1.763380509678e-09	0.290196941797361	0.106	0.325	2.55707807708406e-05
Arhgdia	1.77515297251378e-09	0.149656609441451	0.272	0.624	2.57414932544223e-05
Arap2	1.77533515301943e-09	-0.305671331123577	0.073	0.26	2.57441350539348e-05
Atp5o	1.7980580022909e-09	0.203422643352584	0.187	0.477	2.60736390912204e-05
Sf3b2	1.80177525554355e-09	0.147250295141167	0.114	0.335	2.6127542980637e-05
Itpkb	1.84633234483122e-09	-0.49014813188485	0.069	0.256	2.67736653323975e-05
Ssr3	1.88237512965965e-09	-0.211919462542543	0.065	0.251	2.72963217551946e-05
Swi5	1.88667540424881e-09	0.287391016802085	0.191	0.471	2.7358680037012e-05
Pin1	1.91201086702475e-09	-0.453524205186061	0.069	0.256	2.77260695827259e-05
Rab1a	1.97126630567192e-09	0.246565929751902	0.183	0.463	2.85853326985486e-05
Polr2c	1.99754164654305e-09	0.282808159287346	0.106	0.328	2.89663514165208e-05
Naa20	2.16609395833186e-09	-0.175018436105864	0.073	0.261	3.14105284897703e-05
Phb2	2.23636737663849e-09	-0.296864082445108	0.073	0.265	3.24295633286347e-05
Ube2i	2.28670066398562e-09	0.315711756475462	0.118	0.347	3.31594463284555e-05
Xiap	2.3854409713147e-09	-0.574227996434815	0.069	0.254	3.45912795250345e-05
Hnrnph2	2.39676399454061e-09	0.131490787772686	0.089	0.292	3.47554746848333e-05
Snrpd3	2.52573569659054e-09	-0.111112911800762	0.098	0.308	3.66256933362594e-05
Ets2	2.55909893196843e-09	-0.228586010678587	0.077	0.267	3.71094936124743e-05
Csnk2a1	2.60541995778161e-09	0.148590473503971	0.085	0.284	3.77811948077911e-05
Cr1l	2.65358676924683e-09	-0.149170464696234	0.102	0.313	3.84796617408483e-05
Rbm3	2.66883908854011e-09	0.112341698300701	0.199	0.478	3.87008356229201e-05
Tmem234	2.70133813284166e-09	0.235109307965832	0.167	0.425	3.9172104264337e-05
Skil	2.72744712851994e-09	-0.29594149944184	0.077	0.271	3.95507108106676e-05
Rpl9	2.81803100535607e-09	0.875609091087744	0.683	0.826	4.08642676086683e-05
Pam	3.21621189897472e-09	-0.300475972020434	0.187	0.44	4.66382887470324e-05
Txnl1	3.2819743705792e-09	-0.230776193733776	0.085	0.276	4.7591910347769e-05
Hprt	3.34967955750344e-09	-0.180690609982314	0.077	0.268	4.85737032633573e-05
Rraga	3.37083559778271e-09	-0.313979944196809	0.069	0.252	4.88804870034471e-05
Ostf1	3.3827754321327e-09	0.386049618206139	0.191	0.479	4.90536265413562e-05
Tm2d1	3.60585453405424e-09	0.257064493054175	0.069	0.256	5.22884965983205e-05
Gm42418	3.73886410928799e-09	-0.265786640999324	0.39	0.783	5.42172684487851e-05
Podxl	3.92654695852201e-09	0.191799199956176	0.167	0.422	5.69388574455276e-05
Slc25a4	3.98004581596477e-09	0.169050729291368	0.24	0.561	5.77146443773051e-05
Atp5g1	4.13536768100534e-09	0.25045535348038	0.183	0.46	5.99669667422584e-05
Ube2s	4.1548299076535e-09	0.359672564972368	0.179	0.455	6.02491884908834e-05
Zfand6	4.43630347742365e-09	-0.14882043542307	0.098	0.297	6.43308367261204e-05
Eif4a3	4.53000508898318e-09	0.164039596865215	0.069	0.253	6.56896037953451e-05
Hnrnpm	4.53252635715674e-09	0.405055449470687	0.13	0.365	6.57261647051299e-05
Tram1	4.59777042077143e-09	0.392163789863274	0.13	0.363	6.66722688716064e-05
Ucp2	4.65619182053654e-09	-0.2365253939879	0.098	0.298	6.75194375896003e-05
Vps29	4.73500854228462e-09	0.187564960320536	0.138	0.376	6.86623588716693e-05
Fkbp1a	4.95454092415889e-09	0.651940049133356	0.748	0.886	7.18457979412281e-05
Phldb2	5.15596067136852e-09	-0.126857074761427	0.073	0.261	7.47665856955149e-05
Nhp2l1	5.20463261819951e-09	0.412541085984583	0.163	0.413	7.54723775965111e-05
Rpl14	5.25176548695947e-09	0.698273066796232	0.695	0.833	7.61558513263993e-05
B230219D22Rik	5.49399152740506e-09	0.292625554735786	0.114	0.328	7.96683711389008e-05
Erh	5.65339628894277e-09	0.309776671783924	0.167	0.42	8.19798995859592e-05
Ywhab	5.92862436937054e-09	0.166507106862451	0.167	0.421	8.59709819802423e-05
Taldo1	6.13815041780877e-09	0.362519129700503	0.159	0.411	8.9009319208645e-05
Emg1	6.17818652103068e-09	-0.267533688169798	0.085	0.278	8.95898827414658e-05
Tomm22	6.35701683989648e-09	0.228224799009008	0.11	0.32	9.21831011953389e-05
Sdf4	6.5597253810936e-09	0.435542572219447	0.134	0.369	9.51225777512384e-05
Dnm2	6.78401947459223e-09	-0.248849338812438	0.085	0.275	9.83750664010619e-05
Ppp1ca	7.32381657566044e-09	0.17772980400491	0.293	0.644	0.000106202664163652
Hey1	7.90415097169275e-09	-0.559126539018183	0.089	0.274	0.000114618093240516
Ifngr2	8.079207895673e-09	0.243269461780083	0.077	0.266	0.000117156593695154
Serf2	8.18845304949045e-09	0.869511420989291	0.654	0.822	0.000118740757670661
Emcn	8.60604860349256e-09	0.20381120619556	0.154	0.396	0.000124796310799246
Jup	9.19095957342757e-09	0.23753762597317	0.207	0.49	0.000133278104774273
Rnaset2b	9.1944065066185e-09	-0.575083918206676	0.077	0.258	0.000133328088752475
Rbm25	9.22119663334757e-09	-0.346640540337355	0.102	0.301	0.000133716572380173
Paip2	9.3434005081298e-09	0.409877815093519	0.22	0.515	0.00013548865076839
Rtf1	9.3873967226672e-09	0.128050212025261	0.089	0.279	0.000136126639875397
Fbxw2	9.39522816322136e-09	-0.189716767662973	0.114	0.318	0.000136240203594873
Arf5	9.59058932179981e-09	0.187147130446275	0.232	0.544	0.000139073135755419
Srrm1	9.80507266518743e-09	-0.609244163087096	0.077	0.258	0.000142183358717883
2004-09-01	9.90328491266136e-09	-0.210311739139204	0.252	0.526	0.000143607534518502
Mrpl4	1.00551833584235e-08	-0.20673157735374	0.077	0.262	0.000145810213880499
Plscr3	1.01065189056355e-08	0.266272433271023	0.13	0.354	0.000146554630650621
Psmd4	1.03515515030013e-08	0.358927541937864	0.118	0.334	0.000150107848345022
Fam32a	1.03751501816501e-08	0.35298025722633	0.11	0.315	0.000150450052784108
H2-Q6	1.08129382033177e-08	-0.42422517743805	0.081	0.264	0.00015679841688631
Slc39a1	1.10255793324248e-08	-0.4244994413041	0.089	0.277	0.000159881925899492
Rpl36	1.13325384291549e-08	0.923507945154735	0.654	0.806	0.000164333139761175
Morf4l2	1.16580092592332e-08	0.304587298609295	0.114	0.327	0.000169052792268141
Tjp1	1.21492745441104e-08	-0.140652779282318	0.093	0.285	0.000176176630164145
Gtf2a2	1.274906129722e-08	0.143472897799805	0.089	0.28	0.000184874137870988
Cox14	1.2847310510298e-08	0.367394875656192	0.126	0.342	0.000186298849709831
Cct7	1.308818928594e-08	0.361504060965602	0.142	0.375	0.000189791832835417
Zfp706	1.32469747782857e-08	0.433228218819345	0.203	0.488	0.000192094381259921
Fxyd5	1.36660033987778e-08	-0.507154119703794	0.077	0.257	0.000198170715285677
2002-09-01	1.36938951391191e-08	0.34364486359413	0.13	0.357	0.000198575173412366
Impdh1	1.39543636652391e-08	0.112195042551689	0.195	0.46	0.000202352227509632
Ppdpf	1.3983971052792e-08	0.306829339259375	0.142	0.375	0.000202781564236537
Ndufs6	1.41481648121588e-08	0.383055017344908	0.159	0.402	0.000205162537941114
Dgkz	1.43209092019256e-08	-0.322494768254951	0.073	0.25	0.000207667504337123
Clta	1.43510819584903e-08	0.215203910558847	0.179	0.437	0.000208105039480068
Psma2	1.45413802260447e-08	0.196666602634309	0.203	0.488	0.000210864554657875
Lmna	1.48257023913628e-08	0.2674012098689	0.114	0.32	0.000214987510377152
Sfr1	1.4999574404789e-08	0.27608884455864	0.122	0.336	0.000217508828443846
Dctn3	1.50138325615223e-08	0.53001638667265	0.134	0.361	0.000217715585974635
Rab7	1.52058564027249e-08	0.269002170409653	0.199	0.472	0.000220500123695913
Tinagl1	1.55206008049794e-08	-0.367045755766522	0.102	0.291	0.000225064232273006
Mier1	1.5580847124895e-08	-0.203549755348846	0.077	0.256	0.000225937864158103
Pebp1	1.59066499415381e-08	0.27023750910085	0.187	0.454	0.000230662330802244
Atp1b3	1.60818757381968e-08	0.108149805270744	0.122	0.335	0.000233203280079591
Skap2	1.68969992935102e-08	0.322970479936774	0.106	0.308	0.000245023386755191
Prmt1	1.6973787733678e-08	0.107996305565073	0.089	0.281	0.000246136895926065
Gm8730	1.79924598154226e-08	0.375131208951182	0.13	0.352	0.000260908659783444
Rpl36al	1.83730817593828e-08	0.192424439623171	0.215	0.491	0.00026642805859281
Luzp1	1.8454486448529e-08	-0.166054123894062	0.073	0.25	0.000267608507990119
Fam177a	1.89927270117004e-08	0.416868407571198	0.073	0.252	0.000275413534396668
Ndufs2	1.96482652349407e-08	0.130478070797278	0.102	0.298	0.000284919494171875
Polr2k	1.97850412230257e-08	0.211494981658237	0.13	0.351	0.000286902882775096
Ilk	2.03430338816255e-08	-0.328113316434373	0.098	0.286	0.000294994334317452
Pgrmc1	2.05497064089515e-08	0.275185818393633	0.102	0.303	0.000297991292636205
Tecr	2.05599334067072e-08	0.158695625211014	0.134	0.351	0.000298139594330661
Prdx2	2.06114535414617e-08	0.271187915720024	0.191	0.454	0.000298886687804736
Npm1	2.27995005629004e-08	0.297312314775916	0.183	0.439	0.000330615557662619
Rab10	2.2851129071497e-08	0.189145533828496	0.118	0.325	0.000331364222665778
Ndufab1	2.31712527683772e-08	0.378605523201801	0.114	0.322	0.000336006336394238
Eif6	2.35923758588284e-08	0.252941039551559	0.126	0.339	0.000342113042328871
Eif3c	2.41038202988258e-08	0.161534874836646	0.081	0.263	0.000349529498153273
Rpl23a	2.46859915094702e-08	0.90192816783001	0.671	0.842	0.000357971562878827
Chmp2a	2.49075567473155e-08	0.468430674875421	0.215	0.505	0.000361184480392822
Actg1	2.52539947468484e-08	-0.376209121635919	0.581	0.905	0.000366208177824049
Csnk2b	2.55448036879103e-08	0.227709441311848	0.089	0.275	0.000370425198278387
Ywhaz	2.59866653747933e-08	0.151410176475455	0.106	0.304	0.000376832634599878
Ddrgk1	2.72882449544384e-08	0.158199885006856	0.118	0.322	0.000395706840084311
Irf2	2.78254941293623e-08	-0.257776475362331	0.077	0.251	0.000403497490369883
Tmem100	2.85102746110497e-08	-0.353769058999748	0.614	0.835	0.000413427492134832
Psmb2	2.91051852877763e-08	0.377320224547784	0.22	0.514	0.000422054291858044
Sbds	2.92642614599694e-08	0.645054606311487	0.175	0.43	0.000424361055431016
Myl6	2.94317555438398e-08	0.564579960920937	0.764	0.914	0.000426789887141221
Ndufs8	3.06192920530764e-08	-0.149300037436271	0.081	0.261	0.000444010354061662
Plscr1	3.28155068388123e-08	0.215652555531917	0.179	0.425	0.000475857664669617
Tppp3	3.2883513479722e-08	-0.20723266380827	0.142	0.355	0.000476843828969448
Rpl32	3.33597264027507e-08	0.777158325354143	0.671	0.837	0.000483749392566289
Mrpl23	3.50783013264387e-08	0.176493484835771	0.098	0.286	0.000508670447534688
1810058I24Rik	3.57160975797895e-08	0.27842805240632	0.093	0.277	0.000517919131004528
Scp2	3.87609173711289e-08	0.265670862037983	0.199	0.461	0.000562072062798739
Sptan1	3.98450555573553e-08	0.183645023178173	0.106	0.304	0.000577793150637209
Pdcd5	4.03733022159623e-08	0.282601992564472	0.114	0.315	0.00058545325543367
Ssu72	4.04642097765058e-08	0.410285232880406	0.13	0.345	0.000586771505969111
Pltp	4.37367376501518e-08	-0.209798121805764	0.39	0.727	0.000634226432664852
Rpl35a	4.38738612471965e-08	0.915772749192072	0.687	0.839	0.000636214861945596
Snx3	4.48415340409915e-08	0.221720994364809	0.272	0.598	0.000650247085128417
Atp6v1e1	4.67227164014564e-08	0.39622793418847	0.126	0.341	0.000677526110537519
Rps18	4.75185573085916e-08	0.662082815652287	0.711	0.879	0.000689066599531887
Cirbp	4.82700761981123e-08	0.137556953156408	0.093	0.279	0.000699964374948827
Aldoa	4.9142216370483e-08	0.210120272375161	0.293	0.64	0.000712611279588374
Snrpd2	5.2586515269264e-08	0.449254693329515	0.159	0.389	0.000762557057919597
Metap2	5.52510294680537e-08	0.397477225593909	0.142	0.361	0.000801195178316247
Timm17a	5.54827393776773e-08	0.287564221044786	0.102	0.293	0.000804555203715699
Ier3ip1	5.77076881741522e-08	0.243637012828639	0.159	0.392	0.00083681918621338
Capzb	6.15338637929651e-08	0.33240470102407	0.252	0.554	0.000892302558861787
Wdr1	6.41907025307844e-08	0.16655788987781	0.114	0.307	0.000930829377398905
Psma7	6.53353875890571e-08	0.233103077040269	0.28	0.608	0.000947428455428917
Aes	6.64391832660672e-08	0.151341321882122	0.179	0.427	0.000963434596541241
Prdx6	6.70741784170174e-08	-0.557965450144049	0.134	0.332	0.000972642661225169
Arpc5	6.74096324587767e-08	0.355690736029862	0.195	0.451	0.000977507080284721
Rbx1	6.76933164579598e-08	0.336196054429561	0.264	0.582	0.000981620781956875
Sft2d1	6.8978865595195e-08	-0.186664320633178	0.081	0.252	0.00100026252999592
Hint2	7.08758509550602e-08	0.335345784582322	0.081	0.255	0.00102777071469933
Fam195b	7.09126912199048e-08	0.274660362552859	0.106	0.297	0.00102830493537984
Ncl	7.1087606256913e-08	0.128359890038787	0.15	0.37	0.0010308413783315
Tgfb1i1	7.25871685147955e-08	0.300486093885793	0.106	0.3	0.00105258653063305
Eif3k	7.55285530522493e-08	0.429248632965123	0.191	0.458	0.00109523954781067
Mtch1	7.88276161429694e-08	0.272139249437062	0.146	0.362	0.0011430792616892
Cflar	7.98140212101713e-08	0.273078713534053	0.081	0.256	0.00115738312156869
Nop10	8.01798707100636e-08	0.393793614032998	0.203	0.473	0.00116268830516663
Pdcd10	8.32162113438097e-08	0.224381689568865	0.138	0.35	0.00120671828069658
Krtcap2	8.68352035731833e-08	0.339733440419743	0.195	0.458	0.00125919728701473
Rpl34	8.81336382810627e-08	0.810918859350664	0.667	0.833	0.00127802588871369
Nenf	8.95385367167504e-08	0.265962645934947	0.142	0.36	0.0012983983209296
Dnajb11	9.006533502938e-08	0.247629827381822	0.106	0.294	0.00130603742326104
Casc4	9.17956849092063e-08	0.147332870238414	0.13	0.333	0.0013311292268684
Cmtm3	9.43132927888736e-08	-0.178201633512493	0.081	0.25	0.00136763705873146
Lamtor5	9.45130341382538e-08	0.26394412773754	0.15	0.372	0.00137053350803882
Rbpms	9.4551006172608e-08	0.550386467720557	0.126	0.332	0.00137108414050899
Wbp5	1.00533609881255e-07	0.359293216746829	0.134	0.346	0.00145783787688809
Srp54b	1.00546458716127e-07	0.213881988959149	0.102	0.285	0.00145802419784255
Pgam1	1.02360924761232e-07	0.312066817528145	0.085	0.259	0.00148433576996262
Anapc5	1.02949205022331e-07	0.529980679878832	0.126	0.329	0.00149286642202882
Dlc1	1.03418395616578e-07	0.429842156800951	0.154	0.376	0.001499670154836
Psmd7	1.07270916726211e-07	0.386167115962162	0.15	0.372	0.00155553556344679
Serp1	1.13920140256913e-07	0.256196328602099	0.085	0.258	0.0016519559538655
Rpl13a	1.16574750627569e-07	0.711792137152751	0.707	0.875	0.00169045045885037
Timm13	1.2592756603943e-07	0.289996267108956	0.159	0.382	0.00182607563513778
Pros1	1.29605559424664e-07	0.272807627352519	0.089	0.264	0.00187941021721705
Sap18	1.32480045605793e-07	0.427472343555336	0.11	0.302	0.0019210931413296
Tspo	1.39150683774355e-07	0.167243268305876	0.301	0.641	0.00201782406541193
Mff	1.430122333694e-07	0.134814473046899	0.106	0.292	0.00207382039608967
Sub1	1.43192600938827e-07	0.351598413345592	0.268	0.583	0.00207643590621393
Tuba1a	1.43748493032347e-07	-0.21743344369414	0.427	0.783	0.00208449689746207
Ap2m1	1.44858286130545e-07	0.438571659532126	0.211	0.484	0.00210059000717904
Ssbp4	1.50651324453958e-07	0.260689104672555	0.118	0.311	0.00218459485590685
Sdcbp	1.55646041867999e-07	0.298614130537328	0.211	0.477	0.00225702325312785
Hspb1	1.6189890813564e-07	0.114645181381697	0.138	0.343	0.00234769606687492
Smim14	1.68408928155316e-07	0.306369114275944	0.171	0.402	0.00244209786718024
Tuba1b	1.69386640335235e-07	0.161918172230226	0.317	0.663	0.00245627567150124
Ict1	1.69880061096573e-07	0.189984493876567	0.098	0.273	0.00246343076596141
H2-Q4	1.76728582764738e-07	0.484867392369127	0.187	0.435	0.00256274117867147
Fam103a1	1.89014355340404e-07	0.485041344038056	0.142	0.356	0.0027408971667912
Gltscr2	2.05508168176834e-07	0.393829895572121	0.195	0.445	0.00298007394673227
Trappc4	2.06851460840393e-07	0.194933325949252	0.122	0.311	0.00299955303364653
Ndufb4	2.08159112698626e-07	0.475239464294041	0.203	0.462	0.00301851529324278
Capn2	2.11176677785322e-07	0.269390002469406	0.122	0.32	0.00306227300456495
Bmpr2	2.11921564232493e-07	0.123596690954594	0.272	0.57	0.00307307460293539
Abi3	2.16380266116e-07	0.274731244794106	0.118	0.309	0.00313773023894812
Ywhaq	2.16993602396516e-07	0.335745544839482	0.285	0.618	0.00314662422835188
Ubl3	2.20155007004686e-07	0.42437726865722	0.146	0.364	0.00319246775657495
Tbcb	2.27695576430378e-07	0.35206790445544	0.11	0.294	0.00330181355381691
Polr2f	2.32412011027763e-07	0.116738723642155	0.114	0.297	0.00337020657191359
Nkd1	2.32894807184094e-07	0.320950667571789	0.232	0.497	0.00337720759897655
S100a10	2.53799900206978e-07	0.152864234045205	0.236	0.512	0.00368035235290139
Psmc1	2.62583555441055e-07	0.673021979946629	0.118	0.311	0.00380772413745074
Mrps14	2.65183734681213e-07	0.250992865838832	0.138	0.341	0.00384542933661227
Add3	3.09133843114035e-07	0.325852677305299	0.126	0.318	0.00448274985899662
Tmod3	3.11590671966704e-07	0.213625179454338	0.15	0.362	0.00451837633418918
Lrrc58	3.1906973193113e-07	0.49166322140694	0.138	0.339	0.00462683018273331
Pfdn2	3.19097665052532e-07	0.56928231785932	0.122	0.315	0.00462723524092677
Ahsa1	3.22661042947777e-07	0.150408196360413	0.093	0.265	0.00467890778378571
Pon2	3.24975075197954e-07	0.28162081161112	0.171	0.392	0.00471246356544553
Vps35	3.46673807989108e-07	0.305804083262666	0.114	0.298	0.00502711688965006
Dnajb6	3.79362583241805e-07	0.573674272524166	0.154	0.368	0.00550113681958942
Actr2	3.89134645340134e-07	0.334473239157177	0.089	0.255	0.00564284149207728
Capza2	3.96508943282891e-07	0.297023544329927	0.24	0.514	0.0057497761865452
Romo1	4.30919604648766e-07	0.542914095462589	0.171	0.395	0.00624876518701175
Ccdc85b	4.33449565230815e-07	0.163800587871634	0.126	0.315	0.00628545214541204
Atp5g2	4.42371990682446e-07	0.246197619771128	0.195	0.431	0.00641483623688615
Psmb4	4.43590236116458e-07	0.621450956085666	0.13	0.323	0.00643250201392476
Eif4a2	4.54623372734339e-07	0.24415033821756	0.285	0.601	0.00659249352802065
Fam174a	4.5953559730012e-07	0.224288046954278	0.102	0.273	0.00666372569644904
Aurkaip1	4.76181280873784e-07	0.516586896855603	0.118	0.307	0.00690510475395074
Arhgef15	4.79259660719977e-07	0.277928361413678	0.134	0.329	0.00694974434010039
Ndufb10	5.20255175554141e-07	0.302026698581914	0.175	0.402	0.00754422030071059
Aamp	5.61454734074985e-07	0.527584557321475	0.13	0.322	0.00814165509882136
Bud31	5.61631876980636e-07	0.54035954655269	0.106	0.283	0.0081442238480962
Eif1b	5.66781577572017e-07	0.371585932246225	0.114	0.292	0.00821889965637182
Edf1	5.85124380132379e-07	0.386274191030085	0.236	0.519	0.00848488863629963
Eif3j1	5.88652943761821e-07	0.209444954293999	0.098	0.267	0.00853605633749016
Dynlrb1	5.965272654285e-07	0.514166316084904	0.24	0.522	0.00865024187597868
Nrbp1	6.23532302062461e-07	0.215767294391557	0.089	0.252	0.00904184191220774
Bola2	6.46529835926261e-07	0.464957102835136	0.102	0.276	0.00937532915076671
Mtus1	6.55299267076641e-07	0.301957940490308	0.11	0.285	0.00950249467187837
Tprgl	6.69149906049684e-07	0.552172533879429	0.228	0.498	0.00970334278762647
Pgls	6.81698190559782e-07	0.327905236131552	0.093	0.256	0.0098853054613074
Stx12	6.99232269412612e-07	0.402472730062677	0.118	0.297	0.0101395671387523
Chmp4b	7.23587203168346e-07	0.464794480807903	0.134	0.325	0.0104927380331442
Trappc6b	7.31990654350584e-07	0.497137565481152	0.163	0.377	0.0106145964787378
Uqcrh	7.56692968881079e-07	0.347927605365923	0.252	0.539	0.0109728047417445
Golga7	7.74993179164374e-07	0.648682425440768	0.118	0.298	0.0112381760910626
Lamtor2	7.84433566717687e-07	0.409351911399074	0.138	0.333	0.0113750711509732
Use1	7.97894873548758e-07	0.529454602919656	0.089	0.25	0.0115702735613305
Stx7	8.11766387093844e-07	0.4568950697801	0.154	0.363	0.0117714243792478
Trmt112	8.29475107319544e-07	0.234941400735412	0.098	0.261	0.0120282185312407
Adipor1	8.61575064508577e-07	0.540383762177677	0.179	0.401	0.0124937000104389
Nsg1	8.69811305270028e-07	0.566529540209671	0.183	0.408	0.0126131337377207
Ube2d2a	8.7344619797158e-07	0.53836286416971	0.191	0.424	0.0126658433167859
Nme1	8.93319930429243e-07	0.367629048754578	0.106	0.279	0.0129540323111545
Pcmt1	9.18754582437884e-07	0.257914468617189	0.106	0.274	0.0133228601999318
Snrpf	9.62385286074758e-07	0.403769360528866	0.134	0.328	0.0139555490333701
Lgals9	9.64542470392844e-07	0.416429216663854	0.146	0.346	0.0139868303631666
Akr1a1	9.73096629483998e-07	0.402572526467576	0.289	0.594	0.0141108742241474
Cracr2b	9.73105151467644e-07	0.581163366100912	0.191	0.427	0.0141109978014323
Prkar1a	9.77649028085976e-07	0.452468433676079	0.268	0.568	0.0141768885562747
Eif5	9.82867485565403e-07	0.441670791053453	0.159	0.367	0.0142525614081839
Higd1a	1.01607327589396e-06	0.468343904036132	0.138	0.329	0.0147340785737384
Tcf25	1.0176198552608e-06	0.243184364639139	0.11	0.28	0.0147565055211369
Ddah1	1.02298020502875e-06	0.545787825496862	0.102	0.27	0.014834235953122
Akr1b3	1.05896415793217e-06	0.631532096902649	0.138	0.331	0.0153560392541744
Ndufa8	1.07852067900215e-06	0.372401484167886	0.179	0.395	0.0156396283662101
Rpl12	1.14786583182405e-06	0.289533185543356	0.171	0.381	0.0166452024272806
Rab2a	1.17970244921649e-06	0.312855557365294	0.24	0.504	0.0171068652160883
Pttg1	1.18611719427027e-06	0.330044084504898	0.15	0.35	0.0171998854341131
Ndufv3	1.19199658856969e-06	0.419750691797264	0.146	0.346	0.017285142530849
Clic5	1.19891745318721e-06	0.33823835583887	0.142	0.333	0.0173855019886678
Glrx3	1.21157618234424e-06	0.473576999174329	0.093	0.253	0.0175690662201738
Ywhae	1.24258733666001e-06	0.416689344030096	0.317	0.659	0.0180187589689068
Nfia	1.27619369705325e-06	0.237692590285433	0.102	0.263	0.0185060848009692
Ralbp1	1.28606452462669e-06	0.545799056396132	0.179	0.398	0.0186492216716116
Gtf2h5	1.34646363690191e-06	0.432990642665382	0.126	0.311	0.0195250691987145
Clstn1	1.35174872136825e-06	0.450077664813505	0.106	0.275	0.0196017082085609
Foxf1	1.38748257882852e-06	-0.326344190360082	0.484	0.767	0.0201198848755923
Iscu	1.41431730866992e-06	0.432104997413554	0.199	0.436	0.0205090152930225
Ndufb6	1.42901266306215e-06	0.297937095574017	0.142	0.333	0.0207221126270643
Sri	1.48082675117784e-06	0.602822727787341	0.224	0.49	0.0214734687188298
Mrpl33	1.49118342360967e-06	0.663103978632307	0.171	0.391	0.0216236508257638
Xdh	1.62403520188319e-06	0.20873663370292	0.102	0.265	0.0235501344625081
Bzw1	1.62862033227839e-06	0.417812341977894	0.142	0.333	0.0236166234383689
Sumo2	1.65889113775247e-06	0.353490709944762	0.333	0.678	0.0240555803885485
Mndal	1.70936593336744e-06	0.492947325150754	0.093	0.25	0.0247875153997613
Ranbp1	1.82785134045484e-06	0.496462897120536	0.211	0.453	0.0265056722879356
Glo1	1.97671881456157e-06	0.459831892217973	0.102	0.261	0.0286643995299573
Cmtm6	1.98560709579235e-06	0.533785441830955	0.093	0.251	0.0287932884960849
Hnrnpc	1.99283029978156e-06	0.204860544291591	0.13	0.312	0.0288980321771324
Psmc6	2.05830537675937e-06	0.465193247129746	0.098	0.256	0.0298474862683877
Gdi2	2.12980485559779e-06	0.583308222844386	0.211	0.453	0.0308843002110236
Cxx1a	2.14450356657683e-06	0.3006232746965	0.268	0.55	0.0310974462189306
Ccdc12	2.14535218390888e-06	0.496385717628315	0.175	0.39	0.0311097520188626
Yipf4	2.18365875298769e-06	0.524778962077957	0.171	0.385	0.0316652355770745
Psmc5	2.23040419263394e-06	0.602825589712763	0.118	0.29	0.0323430911973848
Cald1	2.23049323588329e-06	0.186199884931828	0.163	0.363	0.0323443824135436
Atpif1	2.23409659614876e-06	0.338756401036658	0.228	0.475	0.0323966347407531
Itgb1	2.24559392755838e-06	0.307530086205138	0.329	0.656	0.0325633575435241
Tspan13	2.27152260473207e-06	-0.180944028430074	0.533	0.821	0.0329393492912197
Tsg101	2.33604501243969e-06	0.431942574683541	0.118	0.289	0.033874988725388
Mrps18c	2.36729980532794e-06	0.448880007160442	0.098	0.257	0.0343282144770604
Smdt1	2.39441165088241e-06	0.425940252208276	0.248	0.519	0.0347213633494458
Tmf1	2.47409444754678e-06	0.415426078413481	0.102	0.264	0.0358768435838759
Psmb3	2.51895870782343e-06	0.580052445296838	0.244	0.517	0.0365274202221475
Sec13	2.80920163508178e-06	0.528899933624914	0.102	0.263	0.0407362329103209
Tsn	2.97332048470696e-06	0.4352913110328	0.11	0.273	0.0431161203487357
Tceb1	2.97437939359162e-06	0.372222898227009	0.183	0.393	0.0431314755864721
H2-T22	3.0321838365906e-06	0.498614338250499	0.146	0.337	0.0439696978144003
Dazap1	3.04720155654117e-06	0.396052042804973	0.098	0.253	0.0441874697714035
Rpl6l	3.2577333907598e-06	0.383919498309083	0.134	0.31	0.0472403918994079
Rnf187	3.26587490425104e-06	0.599434655655905	0.207	0.441	0.0473584519865443
Hnrnpu	3.29136955554972e-06	0.535649130090037	0.195	0.42	0.0477281499250265
Cyb5r3	3.44119769963712e-06	1.64618601661614	0.48	0.509	0.0499008078424379
Atrx	3.45428700682866e-06	0.284215509530064	0.114	0.277	0.0500906158860224
Smarca2	3.65206096163463e-06	0.408156026100229	0.175	0.386	0.0529585360046638
Usmg5	3.73827968373128e-06	0.70299289592637	0.26	0.552	0.0542087936937872
Cox5b	3.79654638169336e-06	0.368599226294037	0.28	0.572	0.0550537190809354
Ndufa13	3.89436531122677e-06	0.493322915417445	0.256	0.54	0.0564721913780994
Cycs	3.94457500699099e-06	0.636269866500927	0.179	0.393	0.0572002821763763
Polr1d	4.01449840652348e-06	0.66826579845303	0.142	0.33	0.058214241392997
Rpl21	4.26182266369627e-06	0.859226583334954	0.65	0.821	0.0618006904462597
Ndufb11	4.33618297282305e-06	0.435558721299253	0.224	0.473	0.062878989288907
Dad1	4.33810810808278e-06	0.254439346842392	0.337	0.677	0.0629069056753083
Nol7	4.35717776080086e-06	0.621576789144135	0.159	0.359	0.0631834347093733
Plvap	4.37695285134874e-06	-0.371752911015555	0.492	0.706	0.0634701932974081
Psmb5	4.60386961539847e-06	0.479132007856837	0.163	0.361	0.0667607132928932
Dek	4.64348825788022e-06	0.392005618495429	0.102	0.254	0.0673352232275211
Ube2n	4.74513876657288e-06	0.503831609533829	0.163	0.36	0.0688092572540734
Hmgn2	4.74674503625545e-06	0.329611344948292	0.134	0.312	0.0688325497707403
Coa3	4.77751761938306e-06	0.860044628769807	0.15	0.344	0.0692787829986738
Cwc15	4.82998642666782e-06	0.789735781169518	0.13	0.304	0.0700396331731101
Rps28	4.94565844102139e-06	0.745608124812408	0.65	0.819	0.0717169930532512
Rps8	4.99765720059958e-06	0.726905724570987	0.675	0.849	0.0724710270658945
Card19	5.0193421955722e-06	0.710353600381178	0.126	0.296	0.0727854811779924
2015-09-01	5.10428018388803e-06	0.150297279495008	0.37	0.719	0.0740171669465603
Glul	5.27363695690572e-06	0.776333879102667	0.15	0.34	0.0764730095120899
Bag5	5.68429791030963e-06	0.456585374162564	0.114	0.278	0.0824280039973999
Ndufa12	5.96421875989759e-06	0.635547689865583	0.187	0.399	0.0864871362372749
Rpl35	6.05093304816214e-06	0.744956241052849	0.659	0.855	0.0877445801313992
Cxx1b	6.06542269629048e-06	0.529735397969377	0.179	0.387	0.0879546945189083
Rpl39	6.32443392014426e-06	0.957811722553858	0.602	0.745	0.0917106162760119
Rps16	6.46371170156876e-06	0.671550884636556	0.679	0.859	0.0937302833844485
Smim11	6.51578446985033e-06	0.280634526648423	0.114	0.273	0.0944853905972997
Eif3e	6.71020589797993e-06	0.477940665282711	0.175	0.38	0.097304695726607
Arhgap29	6.75331596148712e-06	0.419550211813378	0.154	0.34	0.0979298347575247
Rpl7a	6.7543743727025e-06	0.201768592286077	0.297	0.603	0.0979451827785589
Rplp0	6.83884237648757e-06	0.640686711160528	0.659	0.827	0.0991700533014462
Eif3a	6.86531521555084e-06	0.219544253541888	0.118	0.278	0.0995539359407028
Eif5a	7.04416980888121e-06	0.286103878069286	0.305	0.615	0.102147506398586
Ctbp1	7.80390103182587e-06	0.578827187621177	0.175	0.38	0.113164368862507
Cox17	8.05415020326797e-06	0.536248435326429	0.236	0.491	0.116793232097589
Hnrnpr	8.16563234316379e-06	0.380338098565343	0.11	0.265	0.118409834608218
Eif3f	8.72317714213976e-06	0.366612949000693	0.268	0.544	0.126494791738169
Ndufv2	8.97398633069513e-06	0.570126790584817	0.146	0.323	0.13013177578141
Rps12-ps3	8.98723581868699e-06	0.448686344288205	0.11	0.264	0.13032390660678
Ralb	9.19924292604907e-06	0.60502917528367	0.102	0.25	0.133398221670638
Map1lc3b	9.21465377318404e-06	0.343234132060903	0.309	0.61	0.133621694364942
Cav2	9.30576638475904e-06	0.644996718252138	0.679	0.808	0.134942918345391
Gabarapl2	9.31610748232434e-06	0.409968599123524	0.276	0.554	0.135092874601185
Gm9843	9.84979374826508e-06	0.486539137317856	0.159	0.348	0.142831859143592
Serbp1	1.02653010211199e-05	0.563852232790418	0.244	0.509	0.148857130107259
Ift20	1.04381143987836e-05	0.508143922970159	0.138	0.309	0.151363096896762
Eif2s2	1.08433748425563e-05	0.621251557791126	0.211	0.441	0.157239778591909
Eef1b2	1.11857126490393e-05	0.355346641066215	0.138	0.308	0.162204019123718
Fez2	1.12650342637431e-05	0.653717243192949	0.106	0.257	0.163354261858539
Smco4	1.14956871187086e-05	0.62574255821345	0.114	0.268	0.166698958908393
Msn	1.15764724926743e-05	0.113717525075649	0.354	0.687	0.167870427616269
BC031181	1.19563834606095e-05	0.504565247060844	0.199	0.414	0.173379516562298
Myeov2	1.22292129378962e-05	0.599176260750988	0.187	0.392	0.177335816812433
Vapb	1.22923829546391e-05	0.803966211324488	0.11	0.264	0.178251845225222
Ewsr1	1.28456552668272e-05	0.683015795488095	0.167	0.362	0.186274847024261
Higd2a	1.28918194097512e-05	0.619724024675331	0.159	0.344	0.186944273260802
Rnf11	1.29377397398808e-05	0.397158815365329	0.114	0.267	0.187610163968011
Igfbp4	1.35766719012349e-05	0.268733928100342	0.146	0.318	0.196875319239807
Mrpl52	1.38818714926408e-05	0.565686158303664	0.167	0.356	0.201301018514784
Qk	1.47686081402982e-05	0.629790966696179	0.159	0.342	0.214159586642465
Eif4e	1.53578312845329e-05	0.485769937183281	0.106	0.256	0.222703911457012
Npc2	1.53955713298889e-05	0.544148662482907	0.22	0.445	0.223251179854719
Ppp1r16b	1.54921192011768e-05	0.310999074508559	0.252	0.496	0.224651220536265
Sarnp	1.55118751952159e-05	0.691089672891789	0.167	0.354	0.224937702205826
Rab6a	1.56569511255501e-05	0.704093393788329	0.171	0.368	0.227041448271601
Cxcl12	1.59836429492723e-05	-0.210021570948763	0.138	0.291	0.231778806407397
Tbca	1.60979453009371e-05	0.518761389420066	0.199	0.41	0.233436304808889
Wnk1	1.61977267574575e-05	0.550336539751391	0.122	0.282	0.234883235709891
Txn1	1.62793542357651e-05	0.491921274377218	0.309	0.624	0.236066915772829
Canx	1.7080357594241e-05	0.669963634337378	0.207	0.433	0.247682265474089
Rpl5	1.73557948302271e-05	0.492913249927141	0.228	0.46	0.251676380833124
Ppp1cb	1.76163025342216e-05	0.456886728935783	0.146	0.318	0.255454003048747
Hint1	1.82114945215958e-05	0.368976631184628	0.297	0.594	0.264084882057661
Pfdn1	1.8345406711836e-05	0.625441915189884	0.11	0.26	0.266026742728334
2002-03-01	1.87651515735716e-05	0.662460438950884	0.118	0.274	0.272113462968362
Uqcc2	1.91799515371204e-05	0.75791411380892	0.134	0.3	0.278128477239783
Ndufa7	1.98319682901582e-05	0.391247535962818	0.289	0.568	0.287583372175583
Ndufb3	2.00747087501554e-05	0.608209605761983	0.154	0.334	0.291103351586003
Glud1	2.02900441918701e-05	0.383314531735873	0.106	0.251	0.294225930826308
Mrps24	2.04564969175872e-05	0.694265980169709	0.154	0.339	0.296639661801932
Nap1l4	2.06523680535301e-05	0.50468760732815	0.106	0.25	0.29947998914424
0610012G03Rik	2.07995350516436e-05	0.645432633918337	0.118	0.273	0.301614057783884
Psmb9	2.1539655764529e-05	0.528510618699246	0.15	0.326	0.312346548241435
Mapre1	2.27395796626112e-05	0.591742892067818	0.163	0.348	0.329746644687525
Smagp	2.31367953857646e-05	0.300756862068607	0.24	0.47	0.335506669888972
Wdr83os	2.3852661864072e-05	0.607346359619992	0.114	0.265	0.345887449690908
Abhd17a	2.42089995181172e-05	0.548993923897722	0.118	0.27	0.351054702012218
Hmgb1	2.74915079354982e-05	0.920657572057968	0.626	0.824	0.39865435657266
Rpl22l1	2.834333132071e-05	0.381953865449591	0.285	0.559	0.411006647481616
Rpl10a	3.0043514357297e-05	0.35318444830932	0.305	0.594	0.435661001695164
Sparc	3.10222214693143e-05	-0.219002719266909	0.333	0.582	0.449853233526526
Rps3	3.27732979753023e-05	0.785322087599204	0.626	0.802	0.475245593939859
Rplp2	3.31073156412661e-05	0.944425822396342	0.622	0.778	0.480089184113999
Dbi	3.35697355673687e-05	0.368363044312907	0.203	0.408	0.486794735462413
Slc48a1	3.43753178222839e-05	0.505032646861574	0.13	0.283	0.498476483740938
Ndufc1	3.57013279597745e-05	0.812986344584106	0.203	0.418	0.517704956744689
Cdc37	3.59818759064169e-05	0.642000211025134	0.167	0.348	0.521773182518951
Ndufb7	3.73150014100724e-05	0.641594769980007	0.236	0.471	0.54110483544746
Psmd2	3.82661285062883e-05	0.577593950724114	0.118	0.265	0.554897129469687
S100a16	4.55198889941946e-05	0.277335517552049	0.37	0.682	0.660083910304817
Ddx5	4.61326157217063e-05	-0.115309903338823	0.496	0.861	0.668969060580463
Srp14	4.67769526206891e-05	0.727231273365724	0.224	0.452	0.678312589952612
Brk1	4.80014394993192e-05	0.75476301556555	0.195	0.4	0.696068874179628
Rps3a1	5.31513748169512e-05	0.856676793225968	0.589	0.743	0.770748086220609
Nostrin	5.70561465289287e-05	0.583751392742785	0.244	0.472	0.827371180815995
Gltp	5.87255479414066e-05	0.52441169921846	0.24	0.468	0.851579170698338
Psmc3	5.88270477630059e-05	0.67750131275311	0.191	0.387	0.853051019611348
Eif3i	6.06575097926876e-05	0.59306867264724	0.122	0.269	0.879594549503763
Ndufa3	6.2484813988839e-05	0.54111013179447	0.297	0.581	0.906092287652155
Arhgef12	6.35065198474362e-05	0.842580121303039	0.126	0.274	0.920908044307672
Pdcd6	6.51178752820636e-05	0.532086397402532	0.114	0.251	0.944274309465204
Tm9sf3	6.70254001378693e-05	0.874898474644528	0.163	0.336	0.971935327399243
Tmsb10	7.0248160865191e-05	0.629853915492553	0.679	0.768	1
Ptp4a3	7.05963385695216e-05	0.186506683735076	0.195	0.369	1
Snrpb	7.43643992715567e-05	0.261497617398202	0.346	0.667	1
Sh3bgrl	7.82765332381315e-05	0.526459743153588	0.183	0.364	1
Myzap	7.92403623437916e-05	0.495798217813686	0.272	0.52	1
Cetn3	8.08830536319204e-05	0.877915066449375	0.179	0.36	1
2007-09-01	8.53317820500801e-05	0.459732261583481	0.297	0.575	1
Ccdc124	8.68890212404536e-05	0.561348870030808	0.122	0.263	1
Med28	9.15467284924079e-05	0.676563849809711	0.224	0.442	1
Pllp	9.291787456065e-05	0.573321570684631	0.175	0.352	1
Rnf144a	0.000100943626086229	0.476392068804573	0.175	0.344	1
Psma4	0.0001026544958174	0.694140769712245	0.167	0.34	1
Rdx	0.000105171044801262	0.413417181776037	0.297	0.56	1
Atp6v1f	0.000110166375443332	0.730122687547242	0.24	0.473	1
Ndufa2	0.00011435339025186	0.620008191203567	0.293	0.565	1
Prkch	0.000124316555922481	0.717018226654806	0.134	0.282	1
Tpm3	0.000131230540714002	0.364639363666121	0.329	0.619	1
Eif5b	0.000132462110567858	0.801324420611379	0.134	0.281	1
St13	0.000136941638220585	0.786379223333569	0.154	0.318	1
Ndufa5	0.000141025605727357	0.599110444463069	0.228	0.439	1
Pet100	0.000141430160145897	0.712171658527642	0.122	0.261	1
Atp5e	0.00015716495861971	0.470575499927201	0.293	0.554	1
S100a13	0.000162701543457205	0.628698502670877	0.297	0.571	1
Slirp	0.000168195069452078	0.735315181281626	0.142	0.292	1
Hnrnpf	0.000172561390981318	0.281883924436297	0.366	0.689	1
Cfdp1	0.000178871328630335	0.657855007171589	0.122	0.257	1
Rnf7	0.000179302794264092	0.667622436814892	0.22	0.423	1
Rps9	0.000180358251171315	0.536706092292736	0.654	0.848	1
U2af1	0.000180570266769797	0.620249016985239	0.171	0.341	1
Arpc2	0.000182445203896243	0.143313754693069	0.374	0.679	1
Stard3nl	0.000183198802428895	0.578978072740338	0.13	0.274	1
Vti1b	0.000197559448771443	0.784663951149189	0.126	0.264	1
Nudc	0.000220125654738451	0.933473470283486	0.154	0.312	1
Arpp19	0.0002216676197287	0.639887875277147	0.272	0.517	1
Atp5j2	0.000229484124296445	0.447013968544788	0.321	0.605	1
Tspan12	0.0002310499050272	0.666718537752233	0.236	0.444	1
Rplp1	0.000231764547546802	0.822132343188502	0.614	0.79	1
Rpl19	0.000239017900490638	0.798490789832051	0.602	0.795	1
Cox7b	0.000244522005856571	0.834391577985273	0.146	0.296	1
Ndufa1	0.000246766553643609	0.8000563242885	0.207	0.395	1
Cebpg	0.000248387375869161	0.82028293712233	0.122	0.258	1
mt-Nd5	0.000267504319109984	0.533288201124702	0.146	0.292	1
Sptssa	0.000290825284647703	0.660593750837638	0.215	0.408	1
Minos1	0.000293972894989095	0.63696891650949	0.276	0.519	1
Aard	0.000343433549300199	0.716239814436439	0.171	0.326	1
Grcc10	0.000344221914205423	0.800468468440437	0.126	0.258	1
Ndufb5	0.000347225514314976	0.755595776923358	0.171	0.338	1
Naca	0.000352815277144492	0.385295611313507	0.35	0.654	1
Afap1l1	0.000357492567786848	0.401314100341198	0.297	0.55	1
Ptms	0.000381535991745467	0.764193562366108	0.191	0.364	1
Fundc2	0.000385957238781071	0.88813886625399	0.142	0.285	1
2810428I15Rik	0.000389771653598945	0.8858403340139	0.134	0.272	1
Sumo1	0.000390064110265948	0.799721324434501	0.24	0.455	1
Hsbp1	0.000444683003609872	0.612761875593993	0.248	0.467	1
Sepp1	0.000471832439235431	0.557149188782651	0.683	0.823	1
Gm9493	0.00047818277314374	0.800291328777508	0.126	0.256	1
Scgb1a1	0.000483869808328832	2.86274709239641	0.337	0.626	1
Ppig	0.00049641981076268	0.737007442194034	0.134	0.267	1
Fis1	0.000508821941485982	0.679042179519754	0.24	0.451	1
Rps27l	0.000542995093243527	0.644908123619717	0.297	0.557	1
Rps5	0.000554754579985925	0.50478544562691	0.659	0.848	1
Nras	0.000556890698230854	0.88414627770586	0.183	0.349	1
Snapc5	0.000574879692654248	1.02265364492036	0.138	0.274	1
Srp9	0.000601674718587866	0.792451172931711	0.207	0.386	1
Mrps21	0.000606386342177423	0.88471309601227	0.211	0.394	1
Rpl11	0.000609623156795262	0.696969565036291	0.581	0.788	1
Rab18	0.000625595074815042	1.01085850753312	0.22	0.417	1
Gpx4	0.000634161314212535	0.177120191363717	0.382	0.684	1
Car4	0.000639461671562993	-0.291791900458804	0.297	0.439	1
Tpm1	0.000697547246409423	0.771143564758845	0.146	0.284	1
Polr2m	0.000747890047687739	1.01224911861167	0.171	0.33	1
Mocs2	0.000813184814535268	1.2254102340339	0.13	0.259	1
Sod1	0.000816739753192255	0.989434360057719	0.138	0.269	1
Ehd4	0.000858723072982076	-0.105874554907594	0.569	0.814	1
Map1lc3a	0.000862647500685207	0.518293189943641	0.293	0.53	1
Mrpl42	0.000865564319314044	0.730211161695538	0.134	0.257	1
Sumo3	0.000893495431009386	0.719726574517939	0.134	0.261	1
Csde1	0.000903113733810648	0.844535034886262	0.171	0.323	1
Ppia	0.000926240600306796	0.342361890076424	0.752	0.932	1
Set	0.000937200361752487	0.620075286918663	0.179	0.332	1
Rrp1	0.000937773011431543	1.0860219689225	0.146	0.284	1
Cmpk1	0.000980335007160348	1.00921797975237	0.146	0.281	1
Rps25	0.000987101721992265	0.945991140261301	0.553	0.732	1
Arl2bp	0.000987507110535051	0.754567915420266	0.236	0.429	1
Rala	0.00100892582261556	1.09134068364844	0.13	0.256	1
Mapk3	0.00101552056791256	0.412027872443244	0.362	0.658	1
Guk1	0.00106665036494265	0.830948859949731	0.22	0.401	1
Naa38	0.00106806751510351	0.917123213875605	0.159	0.301	1
Dpm3	0.00110447123150887	0.873516290976816	0.211	0.386	1
Dcun1d5	0.00119529570385487	1.08496357406448	0.13	0.256	1
Arpc1a	0.00133466616255126	0.892638356670309	0.171	0.318	1
Mrps33	0.00134703766701237	1.00820232214314	0.195	0.361	1
2410015M20Rik	0.00143860837198862	1.03746449131829	0.179	0.333	1
Skp1a	0.00144654324872866	0.975564383561677	0.183	0.339	1
Eef2	0.00147626128269725	0.285697947783444	0.39	0.715	1
Chchd2	0.00148400525379285	0.319729084759742	0.407	0.744	1
Ctnna1	0.00150300669889872	0.581263488774268	0.325	0.587	1
Rps11	0.00152094049127729	0.572229045116545	0.614	0.812	1
Bvht	0.00153606120707405	1.1161410130202	0.146	0.277	1
Emp2	0.0015370050300449	1.11987166599288	0.5	0.514	1
Rpl27a	0.00154843881572137	0.598176648878527	0.618	0.824	1
Rps10	0.00163099156714264	0.519007018626873	0.325	0.575	1
Ifitm2	0.00169342006755204	0.339964205447214	0.72	0.893	1
Rps4x	0.00185181431179051	0.535549960933627	0.618	0.818	1
Slc9a3r2	0.00201332571692198	0.12841641978932	0.451	0.766	1
Pcbp2	0.00204794249607455	0.787605412402772	0.264	0.465	1
H3f3a	0.00208921368596216	0.298594257848293	0.407	0.737	1
Ndufa4	0.00211919570666096	0.298367043506362	0.415	0.74	1
Rhoc	0.00219555112617459	0.80222774472995	0.272	0.487	1
Lhfp	0.00228475729971756	0.537194506204946	0.22	0.39	1
Cltb	0.00235969233867157	0.956722080487258	0.224	0.403	1
Anp32a	0.00240933743939079	1.30338380740178	0.5	0.645	1
Sec61g	0.00248999685601593	0.444621452501591	0.341	0.613	1
Clic4	0.002518172980989	0.538739904580578	0.374	0.657	1
1700020I14Rik	0.00253083547672171	1.04437504416025	0.167	0.302	1
Anapc13	0.00253967202666958	0.950899487298969	0.175	0.314	1
Tpm4	0.00262909914455826	1.08369470829332	0.516	0.645	1
Ubxn1	0.00271862507545471	0.872462514425295	0.159	0.29	1
Nedd8	0.00273338284359862	0.613094236765024	0.305	0.545	1
Cox7a2l	0.00273799473391011	0.788910663050192	0.272	0.487	1
Hmgn1	0.00312465804368924	0.825754533453212	0.199	0.352	1
Abhd2	0.00321349962898565	0.206572087757661	0.195	0.325	1
Ctnnb1	0.00330387017475334	0.882084594270159	0.22	0.383	1
Selk	0.0033697688780547	0.319872697364427	0.411	0.734	1
Selt	0.00341210961567462	0.964595099432875	0.163	0.292	1
Ccser2	0.00361013431706756	0.971219277484715	0.183	0.327	1
Bin1	0.00364667035930578	1.10460679262533	0.175	0.312	1
1810037I17Rik	0.00379217591531119	0.513817281997347	0.325	0.577	1
Smim10l1	0.00386386525747621	0.89338867215083	0.175	0.31	1
Ahnak	0.00404262230535984	0.710681294507916	0.179	0.312	1
Mrfap1	0.00451329506754072	0.805880977071494	0.268	0.477	1
Cbx3	0.00492235500653098	0.815300962764703	0.211	0.366	1
Hspa8	0.00518095327295574	0.337816285962301	0.703	0.911	1
Dnajc8	0.00524491534180867	0.587731337938578	0.333	0.587	1
Syf2	0.00537323119932741	1.00991079321132	0.228	0.399	1
Gnai2	0.00545456216385982	0.259758207569762	0.455	0.765	1
Hnrnpa2b1	0.00591713733673174	0.534286261274522	0.366	0.64	1
Phactr2	0.00600228052392278	0.788300517048365	0.195	0.333	1
Rps13	0.00723166364932342	0.403758537612533	0.398	0.706	1
Morf4l1	0.00755347481556619	0.383384977330744	0.443	0.782	1
Rps12	0.00763615036783268	0.751517239784845	0.309	0.53	1
Gmfg	0.00764106380378034	0.915619058180739	0.142	0.251	1
Fau	0.00791017001625951	0.64860724306764	0.598	0.815	1
Rpsa	0.00847570821986788	0.495101952983184	0.337	0.583	1
Dpysl2	0.00888025728828309	0.371143046495427	0.394	0.668	1
Rwdd1	0.00912345645038356	1.04324655669933	0.154	0.268	1
App	0.00953473434627564	0.465164473393695	0.411	0.696	1
Ndufb2	0.00956601805018744	0.953570268192094	0.195	0.334	1
Arpc3	0.0100143949835288	0.558471504718462	0.378	0.655	1
Chmp5	0.0104014583087283	0.887233113761212	0.252	0.43	1
Uba52	0.0105419630517301	0.840024450777231	0.268	0.457	1
Prx	0.0120112123983235	0.639694018439486	0.22	0.361	1
Rps21	0.0122940588280679	0.611275654067904	0.354	0.588	1
S100a1	0.0123844774860941	1.05381827096285	0.207	0.35	1
Dazap2	0.0124807475399109	0.882567191422528	0.256	0.442	1
Vamp3	0.0126559088245268	1.0247486680389	0.171	0.289	1
Uqcr10	0.012818416896453	0.778585853869435	0.325	0.557	1
Cox7a2	0.0135165499772534	0.613493260297383	0.378	0.667	1
Txndc17	0.0138211379128676	1.03421165249259	0.224	0.376	1
Kif5b	0.0142228955338674	0.770306981526659	0.272	0.459	1
Rpl28	0.0143946593891813	0.514071121639597	0.374	0.642	1
Rps15a	0.014569057216876	0.799908765066003	0.549	0.744	1
Ly6a	0.014693289493751	0.294410623271671	0.793	0.843	1
Capns1	0.0148061210032021	0.607754590197696	0.358	0.625	1
Cfl1	0.0156247926335389	0.188667302508272	0.496	0.821	1
Pcnp	0.0159671382896629	1.00279416972262	0.171	0.284	1
Oaz2	0.0163378155296788	0.538682229423016	0.358	0.596	1
Rpl26	0.017805208542357	0.693177884071968	0.577	0.792	1
Uqcrq	0.0188584716789617	0.884234888904348	0.301	0.51	1
Hist1h2bc	0.0192207588218094	0.800731660846609	0.167	0.271	1
Sh3glb1	0.0200182866361992	0.68289418997234	0.321	0.552	1
Gnas	0.0204359989299776	0.14241179833137	0.488	0.811	1
Rps2	0.0210363072750543	0.65722840038529	0.537	0.72	1
Rpl8	0.0231048993791536	0.633380068362625	0.561	0.79	1
Gm10076	0.023305035482935	0.897067280931748	0.52	0.71	1
Anapc11	0.0236737677089405	1.05171632869632	0.24	0.393	1
Cd200	0.0238545554662845	0.477133895294453	0.366	0.595	1
Tma7	0.0268293871686017	1.02240662732043	0.289	0.483	1
Cd24a	0.0284660499714665	0.952994860727008	0.195	0.313	1
Grap	0.0292500246734032	0.993991820347729	0.26	0.424	1
Sepw1	0.0327388773936727	0.773037316155905	0.382	0.65	1
Ifitm3	0.0334846770991326	0.282147932184359	0.772	0.885	1
Igfbp7	0.033988948452259	-0.177081188345389	0.48	0.608	1
Bst2	0.0355630833231391	0.636564603230705	0.382	0.658	1
Rpl23a-ps3	0.036122064124712	1.13685858025317	0.244	0.398	1
Atp5l	0.036838490698762	0.54573974670341	0.407	0.691	1
Nhlrc2	0.0383268019366889	0.904434244189709	0.179	0.282	1
Uqcrb	0.0386849030993607	0.883150722636538	0.52	0.724	1
Gnb1	0.0412619408208633	0.813250286961985	0.545	0.729	1
Rps24	0.042468361835547	0.798548429630818	0.524	0.717	1
Anp32b	0.042930131446289	1.32421450045156	0.167	0.264	1
Anp32e	0.0436343851682473	1.1066493676791	0.183	0.284	1
Dynlt3	0.0454020735288907	1.24256096627393	0.175	0.275	1
Carhsp1	0.0472625108824323	1.07355215548983	0.228	0.368	1
Rps17	0.0482146165271992	0.916379408101869	0.512	0.714	1
Snrpg	0.0485922809359004	0.886457673587923	0.289	0.47	1
Rpl36a	0.0486738840930786	0.988056696004632	0.508	0.701	1
Ptrf	0.0533789890224806	0.88435052128698	0.289	0.463	1
2010107E04Rik	0.05692842320089	0.937485712723991	0.289	0.465	1
Cox8a	0.0574342391701799	0.619586213576613	0.398	0.685	1
D8Ertd738e	0.0608093908668148	0.921106734362007	0.341	0.568	1
Shfm1	0.0609353281785994	0.570377165977293	0.407	0.683	1
Cyyr1	0.0642640250200603	0.455270948805281	0.394	0.622	1
Dusp3	0.0655129074888173	1.12560296279187	0.496	0.652	1
Cyb5a	0.0673186323184128	0.527679973822767	0.386	0.642	1
Ctla2a	0.0682909373814781	0.247250871999356	0.671	0.83	1
Hnrnpk	0.0692987017537607	0.403210794940029	0.451	0.747	1
Ubl5	0.071451673520167	0.906701324432979	0.329	0.536	1
Rpl27	0.0746697627332993	0.482391118701218	0.427	0.698	1
Ccnd1	0.0749886240871575	1.35964453147596	0.171	0.264	1
Gngt2	0.0807825513089745	0.805118150275817	0.313	0.495	1
Gstm1	0.0827612314059797	0.401621165449515	0.451	0.719	1
Zcrb1	0.0889148223792908	1.21788858440268	0.256	0.4	1
Bnip2	0.090201675897596	0.966376701991479	0.268	0.424	1
Rpl31	0.0913193213466714	0.89547863217833	0.516	0.736	1
Rpl17	0.0919471495410671	0.654189507851517	0.549	0.782	1
Calm3	0.0928284009120987	1.06054952021575	0.26	0.407	1
Atox1	0.0966252364480727	0.843810945305899	0.354	0.562	1
Sec62	0.0977788528017962	0.668044594443068	0.423	0.699	1
9430020K01Rik	0.099629508537547	1.15646257209783	0.171	0.252	1
Gng5	0.106711815913028	0.626532349141297	0.419	0.685	1
Ost4	0.112930457420337	0.818053136606497	0.346	0.549	1
Stmn1	0.120837906344604	0.734750389468765	0.329	0.511	1
mt-Nd3	0.128979150727414	0.915781789670636	0.325	0.508	1
B2m	0.154795714808421	0.178689406692891	0.894	0.972	1
Cox7c	0.155811147462528	0.461443576982513	0.439	0.704	1
Rpl24	0.160576434336867	0.620545983240352	0.537	0.775	1
Eif4g2	0.161320885152277	0.951138117069692	0.374	0.607	1
Rpl30	0.164535629414055	0.876414807313116	0.346	0.536	1
Atp5k	0.168519639745966	1.0709690727237	0.329	0.517	1
Rpl4	0.169227584262222	0.55658712888281	0.447	0.733	1
Kctd10	0.18735305140974	1.660623422374	0.325	0.387	1
Hpgd	0.198831959875246	0.247287943456552	0.752	0.844	1
Crip2	0.199674751916388	0.206429176279414	0.707	0.893	1
Rps27a	0.201753038790431	0.602733524592956	0.565	0.817	1
Rhoa	0.212109913135524	0.594833856640615	0.463	0.739	1
AW112010	0.214765896986228	0.666348579081495	0.268	0.366	1
Oaz1	0.21993521307284	0.165886167506089	0.52	0.818	1
Hnrnpa3	0.230155608036692	1.22719873214044	0.325	0.507	1
Bag1	0.233146800517195	1.12345126184031	0.232	0.335	1
Atp5h	0.252297601048473	0.772666174441847	0.402	0.645	1
Cox4i1	0.258878257539824	0.340754168224284	0.476	0.775	1
Hsp90ab1	0.262996834824954	0.316735977977681	0.488	0.786	1
Stmn2	0.268041096916137	0.702814492745671	0.341	0.499	1
Calm2	0.269835245400538	0.408166807545507	0.484	0.79	1
Rpl6	0.273588452078239	0.543009798642823	0.553	0.793	1
Pea15a	0.287226802730481	1.20151290027098	0.285	0.424	1
Kras	0.288047366996119	1.28604169155313	0.199	0.278	1
mt-Nd2	0.299340456792668	0.478975339502398	0.443	0.692	1
Rpl15	0.303965693920321	0.620165968046232	0.447	0.715	1
Atp5j	0.31976108605226	0.730613691988403	0.415	0.662	1
Gm11808	0.329263440136878	1.13386085274947	0.248	0.353	1
Cox6b1	0.334978862230821	0.736314862815971	0.431	0.694	1
Rps26	0.363591171179231	0.696040203953136	0.407	0.631	1
Sptbn1	0.371534778681429	0.747261248647835	0.443	0.702	1
Rpl22	0.384112145665356	1.16569847516322	0.39	0.514	1
Kitl	0.402070758530988	0.977919454010262	0.28	0.393	1
Cox6a1	0.41199867982394	0.475162762101441	0.459	0.738	1
Pfdn5	0.432009355614197	0.890552695985256	0.415	0.64	1
Vamp8	0.434552644396364	0.890726005574985	0.341	0.506	1
Rpl10	0.43778119051906	0.444581096465854	0.541	0.807	1
Rpl29	0.47050021883435	0.757893895854701	0.415	0.655	1
Rps7	0.478680079082301	0.566312538784199	0.516	0.743	1
Sdpr	0.482373544924338	0.118981939086733	0.614	0.831	1
Eef1a1	0.504246453106736	0.207949247705426	0.646	0.878	1
Gimap4	0.511153706474976	1.27497948204129	0.374	0.496	1
Spop	0.520097770931134	1.67238722365272	0.305	0.382	1
Pink1	0.52675465084464	1.78259550953069	0.195	0.26	1
Eef1g	0.533003620439466	0.945262189048061	0.382	0.573	1
Cav1	0.544894645457757	0.318494284320795	0.516	0.775	1
Uqcr11	0.551712200977083	0.863333909437471	0.443	0.655	1
Tpt1	0.556987550567113	0.585811305411505	0.528	0.784	1
Tomm7	0.580281084014219	0.944708618649135	0.35	0.508	1
Myl12b	0.587916051015342	0.626394155219477	0.52	0.768	1
Pomp	0.597990104087923	1.00417662519903	0.386	0.582	1
Rpl18	0.647952053002394	0.587939779287281	0.484	0.737	1
Tceb2	0.652282560828651	0.94869304260105	0.48	0.708	1
Rpl7	0.74833789048937	0.57712750022898	0.463	0.723	1
Ppp1r2	0.768712542434237	1.06140168959941	0.382	0.556	1
Prdx1	0.772344857281438	0.41122264053128	0.52	0.813	1
Dynll1	0.775359260297786	0.282904013488049	0.589	0.86	1
Rap1a	0.828959027548954	0.831464478066596	0.467	0.699	1
Wdr89	0.839520744609806	1.1944945197439	0.329	0.438	1
Rps20	0.841311940749104	0.858409643029585	0.427	0.647	1
Rpl23	0.858311298699902	0.545808713720468	0.488	0.741	1
Rpl3	0.866464846833551	0.351172110347834	0.549	0.804	1
Rps27rt	0.875057287164621	0.775946312727728	0.455	0.685	1
Arf1	0.9499274565337	0.855686934098061	0.439	0.688	1
Cox6c	0.949972373772912	0.691481147211625	0.467	0.707	1
Tmem256	0.952192407006656	1.04502375760916	0.378	0.54	1
Ets1	0.965217639516266	1.14860883516103	0.333	0.446	1
Ly6c1	0.987405080432424	0.263273205204977	0.598	0.75	1

## Sheet: Esm1+ArterEC_cluster4.markers
	p_val	avg_log2FC	pct.1	pct.2	p_val_adj
Gja5	1.11966617462038e-95	5.52397876703672	0.288	0.009	1.62362791981701e-91
Esm1	4.90070814435723e-91	4.77291152215952	0.365	0.023	7.10651688013243e-87
Tm4sf1	3.38422198192582e-56	1.74197943669287	0.981	0.692	4.90746029599064e-52
Plac8	1.30024561076768e-46	3.21641148705194	0.487	0.109	1.88548616017421e-42
Cxcl12	1.24877922039347e-42	2.75860196325252	0.673	0.248	1.81085474749258e-38
Lyve1	1.00043604099036e-40	2.24290138320153	0.756	0.315	1.45073230304012e-36
Ivns1abp	1.53273095011439e-40	2.68565300036338	0.545	0.155	2.22261315076088e-36
Plat	1.81943590352688e-37	3.22638459001044	0.397	0.087	2.63836400370432e-33
Trim47	3.0520478635033e-35	2.82585217443668	0.385	0.086	4.42577460686613e-31
Adgrg6	4.4362450555076e-35	3.4441034145405	0.269	0.041	6.43299895499157e-31
Ltbp4	1.27686727893092e-34	2.46881057959639	0.5	0.147	1.85158524117773e-30
Efnb2	1.28230868849742e-34	1.67102149716971	0.712	0.285	1.85947582919011e-30
Vwf	7.73137285606133e-32	1.9622355454998	0.526	0.163	1.12112637785745e-27
Hey1	5.66093513896899e-29	1.74420707387559	0.603	0.232	8.20892204501893e-25
Smad6	6.3430391989798e-29	1.49774438104422	0.833	0.504	9.19804114244061e-25
Pcsk5	1.92589313036892e-28	2.81471467024411	0.269	0.049	2.79273762834797e-24
Ptprb	3.08494933627239e-27	1.27698457275148	0.859	0.496	4.47348503252859e-23
Efna1	1.77959921651982e-22	1.80784279457343	0.538	0.228	2.58059682387539e-18
Pdia5	5.63116312824703e-21	2.11934424978628	0.346	0.106	8.16574965227102e-17
Dll4	2.00826471582048e-20	1.64500890007015	0.487	0.197	2.91218466441127e-16
Plvap	5.84319527719339e-20	0.958845036756964	0.917	0.668	8.47321747145813e-16
Lmcd1	6.18700268024723e-20	2.08712472020066	0.327	0.097	8.9717725866265e-16
Hilpda	2.12929959683255e-19	1.19252971369066	0.801	0.538	3.08769734536688e-15
Ace	3.06302530688308e-19	1.09672673512561	0.827	0.63	4.44169299751115e-15
Atp1b3	3.28995337386317e-19	1.49675576925876	0.59	0.294	4.77076138743899e-15
Nrarp	8.05221117634845e-19	2.05966733542547	0.397	0.148	1.16765114268229e-14
Igfbp4	8.26901283641522e-19	1.5474482319669	0.577	0.281	1.19908955140857e-14
Tinagl1	1.04911894207334e-18	1.62602429643673	0.551	0.252	1.52132737790055e-14
Ifitm3	1.48613427314329e-18	0.667088472180144	0.974	0.866	2.15504330948509e-14
Avpi1	2.05917831224197e-18	1.99177331222436	0.385	0.14	2.98601447058208e-14
Aldh2	2.81948493202036e-18	0.905572587628553	0.891	0.689	4.08853509992272e-14
Id3	2.89141527892952e-18	0.918743474918021	0.897	0.71	4.1928412959757e-14
Sat1	3.77371457457085e-18	1.27365000923118	0.724	0.442	5.47226350458519e-14
Pmp22	5.3203751478997e-17	-2.81532341355139	0.167	0.497	7.71507600196936e-13
Tax1bp1	5.13708214262399e-16	1.21467548299086	0.692	0.484	7.44928281501905e-12
Emp2	8.2670915180158e-16	-2.6794277996145	0.237	0.532	1.19881094102747e-11
Sema3c	2.78628112816317e-15	-2.28264646490118	0.276	0.565	4.04038626394942e-11
Smad7	8.82410207097263e-15	1.26092174962502	0.564	0.308	1.27958304131174e-10
Edn1	2.01060616236559e-14	1.78701998978058	0.41	0.181	2.91557999604635e-10
Tmem2	2.12678314104323e-14	1.25419603779033	0.513	0.25	3.08404823282679e-10
Gja4	3.56505421591325e-14	1.60471868272009	0.468	0.231	5.1696851184958e-10
Ctsc	5.62034021022264e-14	1.46359664553159	0.378	0.152	8.15005533884385e-10
Alas1	6.1672235934651e-14	1.7181868442856	0.372	0.156	8.94309093288375e-10
Vegfa	1.68145815362207e-13	1.37153605493115	0.41	0.183	2.43828246856736e-09
Prx	2.33884732693603e-13	-3.12147966920622	0.083	0.365	3.39156250878994e-09
Dusp1	3.02795187130657e-13	0.796645652222062	0.865	0.636	4.39083300858166e-09
Malat1	4.13576160476303e-13	0.468485233906572	0.981	0.842	5.99726790306687e-09
Itga6	6.06479926588005e-13	1.48255445170642	0.385	0.165	8.79456541545265e-09
Plpp1	2.03480062647912e-12	-1.47077275123292	0.474	0.643	2.95066438845737e-08
Car4	2.81678277606746e-12	-3.32868825105463	0.186	0.441	4.08461670357542e-08
Mgst1	4.87882349717619e-12	1.43345745582892	0.276	0.1	7.07478195325519e-08
Marveld1	6.49006216520729e-12	1.48604955261571	0.333	0.139	9.41123914576709e-08
Sema3g	8.26455062884913e-12	1.25483832897885	0.359	0.155	1.19844248668941e-07
Oaz2	4.61222626809093e-11	0.765999341593764	0.744	0.56	6.68818931135866e-07
Fmo2	1.27403263062259e-10	1.27386927394212	0.385	0.187	1.84747471766582e-06
Nostrin	2.85700287012797e-10	-1.78600414584058	0.224	0.465	4.14293986197256e-06
Mcam	2.99918504203474e-10	1.35683924310475	0.423	0.225	4.34911822945458e-06
Acer2	3.31261846835487e-10	0.81127224824344	0.654	0.427	4.80362804096139e-06
Utrn	4.00615164795065e-10	1.32865167246313	0.333	0.152	5.80932050469323e-06
Eng	4.05018436303202e-10	0.594829631570428	0.917	0.743	5.87317234483274e-06
Foxo1	4.77000553814579e-10	1.7573173970372	0.256	0.101	6.91698503086521e-06
Sox18	6.6603906525122e-10	1.03846499081475	0.532	0.328	9.65823248520794e-06
Nkd1	8.50711272136868e-10	-1.55027783416365	0.256	0.484	1.23361641572567e-05
Ifitm2	9.14396733670088e-10	0.538142172739297	0.942	0.871	1.32596670349499e-05
Atp1a1	1.28980693762744e-09	0.687340448723338	0.686	0.446	1.87034904025354e-05
Abi3bp	1.49559169671862e-09	1.37338765266397	0.378	0.199	2.16875751941167e-05
Lpl	1.7552222556591e-09	1.32307580269398	0.385	0.196	2.54524779293127e-05
Cald1	1.92518168543665e-09	-1.9774576782693	0.122	0.358	2.79170596205169e-05
Camk2d	2.30920538156717e-09	1.31893477984289	0.385	0.201	3.34857872381056e-05
Flt1	2.43118928445895e-09	0.915753347990381	0.609	0.397	3.52546758139392e-05
Itm2b	2.55841351254257e-09	-0.444296835815028	0.987	0.966	3.70995543453797e-05
S1pr1	2.74702719075996e-09	0.76176973946112	0.679	0.486	3.98346412932102e-05
Mmrn2	2.85387173997656e-09	1.4611049663923	0.276	0.116	4.13839941014001e-05
Hs3st1	5.78056542535914e-09	-2.2873491526	0.083	0.303	8.38239792331328e-05
Hmox2	7.6603316014656e-09	1.43806022926153	0.295	0.138	0.000111082468552853
Arglu1	1.09286426464508e-08	0.953665395012153	0.532	0.342	0.000158476247016184
Id2	1.26765334408062e-08	1.44222926866267	0.353	0.186	0.00018382241142513
Tppp3	1.31869566743448e-08	-2.09369029495581	0.128	0.348	0.000191224058734674
Dusp6	1.35233014221859e-08	1.15360472409149	0.429	0.249	0.000196101393923118
Id1	1.43425662738111e-08	0.736757945374666	0.737	0.535	0.000207981553536534
Tsc22d1	1.58781816237902e-08	0.82472868782345	0.596	0.423	0.000230249511726582
Gstp1	1.67846537456872e-08	1.33048321546556	0.333	0.17	0.00024339426396621
Jam2	1.83227421167585e-08	1.18138633239941	0.269	0.116	0.000265698083435114
Ece1	2.3234484929694e-08	0.828476275724332	0.654	0.466	0.000336923265965493
Scn7a	3.82003206280851e-08	-1.8233468344054	0.128	0.342	0.000553942849427862
Cd200	4.8796445059272e-08	0.499129574357618	0.756	0.559	0.000707597249804503
Klf2	5.88759275115184e-08	0.404308170607741	0.974	0.849	0.000853759824844528
Tek	6.02388037363648e-08	0.631700731195453	0.667	0.449	0.000873522892981026
Clec14a	7.05994393728829e-08	0.593074114180806	0.853	0.683	0.00102376247034617
Eln	7.7922453802454e-08	0.866391393994379	0.301	0.144	0.00112995350258939
Tmsb10	9.27378698976233e-08	-0.877395745919152	0.692	0.764	0.00134479185138544
Smpdl3a	1.10602246580403e-07	1.01202307591411	0.519	0.362	0.00160384317766242
Cd2ap	1.17272810915263e-07	1.362228123139	0.308	0.158	0.00170057303108223
Ftl1	2.26919451465175e-07	-0.575668615599615	0.962	0.952	0.0032905589656965
Map1lc3a	2.31096057166381e-07	-1.22307579248683	0.333	0.518	0.00335112392496969
Pde3a	3.27111865423086e-07	1.28988107833674	0.327	0.179	0.00474344916050016
Meis2	3.3431125841957e-07	1.32476855263643	0.308	0.162	0.00484784755834219
She	4.51120398706363e-07	1.15623184728779	0.321	0.17	0.00654169690164097
Mkl2	7.19722750965096e-07	1.18397654753423	0.314	0.168	0.0104366996117449
Rnf144a	7.56873055000471e-07	0.821551451707028	0.481	0.316	0.0109754161705618
Thbd	7.62202658560136e-07	-0.80426470215961	0.59	0.691	0.0110527007517805
Lyn	8.93871986493679e-07	-1.78925632851319	0.09	0.271	0.0129620376761448
Ybx1	1.00527510236696e-06	-0.539566057142034	0.865	0.897	0.0145774942594233
Sav1	1.12191859988891e-06	0.907967787178328	0.346	0.196	0.0162689416169891
Fxyd5	1.20935186134512e-06	1.26499501969995	0.378	0.229	0.0175368113413656
Notch1	1.32826872729223e-06	1.29897127729651	0.314	0.171	0.0192612248144646
Car2	1.44692899852049e-06	1.17338906571361	0.449	0.306	0.0209819174075456
Cd74	1.58023068319408e-06	-2.33164580952796	0.276	0.441	0.0229149251369973
Rgs3	1.77517985722289e-06	1.26732531441526	0.256	0.127	0.0257418831095892
Rfk	1.95172676247696e-06	1.24459526112619	0.256	0.131	0.0283019897826784
Sparcl1	2.05518868297343e-06	0.559170466140088	0.346	0.186	0.0298022910917977
Gmfg	2.06323793176184e-06	-1.98398525498972	0.083	0.251	0.0299190132484785
Sh3glb2	2.3750009473e-06	1.20151097289025	0.256	0.131	0.0344398887367973
F11r	2.61966542431212e-06	0.721338135066279	0.526	0.367	0.03798776831795
Nsg1	2.66708457952676e-06	-1.26617872453487	0.205	0.397	0.0386753934877175
Bin1	2.7422430368033e-06	-1.71764832384606	0.135	0.31	0.0397652662766847
Heg1	3.71021682447651e-06	0.665625010249491	0.494	0.336	0.0538018541717339
Prex2	3.7412676769549e-06	0.643109126946808	0.481	0.312	0.0542521225835229
Rap1b	5.12203853643539e-06	-0.954262943683232	0.378	0.556	0.0742746808168496
Ptrf	5.62488354517423e-06	0.57089432628018	0.577	0.436	0.0815664362885715
Pde4b	7.21236354569531e-06	0.77058591911269	0.462	0.298	0.104586483776128
Atrx	8.12742428417412e-06	0.68310140388875	0.397	0.251	0.117855779544809
Ripply3	8.73141022054075e-06	-1.09346169510227	0.173	0.351	0.126614179608061
Ptp4a3	1.09115345544467e-05	-1.42465297847916	0.199	0.361	0.158228162574032
Luzp1	1.09316685955091e-05	0.759329121068792	0.365	0.223	0.158520126303478
Plk2	1.12052833594535e-05	0.804441532216602	0.583	0.446	0.162487813995436
Tie1	1.16495522104447e-05	0.629410676805939	0.564	0.42	0.168930156603658
Syne2	1.43270871116023e-05	1.22510204979619	0.276	0.152	0.207757090205345
Mfap2	1.77037112326857e-05	-0.923130483079175	0.301	0.49	0.256721516585175
Nfib	1.88044253050804e-05	0.674679969536776	0.577	0.422	0.272682971348971
Mgll	1.90843877700739e-05	0.935317250431778	0.359	0.223	0.276742707053842
Fth1	1.98228920992227e-05	-0.963664295668078	0.904	0.881	0.287451758330828
Gpihbp1	2.0185661491228e-05	0.578043774003554	0.737	0.612	0.292712277284298
Crim1	2.16446663844078e-05	0.935652427587028	0.308	0.178	0.313869307240297
Nfkbia	2.27856336097857e-05	0.539340576408323	0.756	0.637	0.330414472975503
Afap1l1	2.764733791261e-05	-0.941823275955785	0.385	0.534	0.400914047070758
Tuba1a	3.3170266057929e-05	-0.615885653353156	0.705	0.749	0.481002028106029
Aqp1	4.228810936265e-05	0.378560682136993	0.891	0.759	0.613219873867788
Clu	4.65137891720914e-05	-0.320339374789824	0.173	0.344	0.674496456784497
Pdlim2	5.36212266416136e-05	-1.44395886210169	0.141	0.289	0.777561407530038
Carhsp1	6.55410205012769e-05	-1.11002600601014	0.212	0.363	0.950410338289017
Ptpn12	6.75806078141705e-05	0.838161013129856	0.269	0.153	0.979986393913286
B2m	7.40018328931126e-05	-0.288652741126516	0.974	0.964	1
Sec14l1	7.66237838346357e-05	1.02627792251148	0.34	0.225	1
Lhfp	8.11835302841101e-05	-1.37248545320968	0.237	0.382	1
Asap2	8.82799865549762e-05	1.09785696857127	0.269	0.155	1
Gm13889	0.000112983363567548	0.757339147075257	0.365	0.236	1
Adgrl4	0.000117829449806906	0.626978374440582	0.545	0.421	1
Lgmn	0.000125427943555458	0.86733458841196	0.365	0.25	1
Fzd4	0.000132841454049683	1.13031586996156	0.276	0.163	1
Aldoa	0.000138313408978743	0.477369079684057	0.692	0.599	1
Ldb2	0.000140314550207819	0.760185969253086	0.359	0.242	1
Sgk1	0.000148762434073348	-1.00561167344884	0.314	0.458	1
Ramp2	0.000158220459898686	0.27410377433961	0.962	0.807	1
Gimap4	0.00016093276087323	-0.947456912430408	0.359	0.492	1
Pltp	0.000180404089488476	0.408522576067478	0.814	0.685	1
Dhrs3	0.000190063782245333	-1.215063891632	0.141	0.279	1
Ly6a	0.000200667431526063	0.209083073053045	0.955	0.829	1
Fas	0.000207246259730937	0.562430280882407	0.481	0.366	1
Casp6	0.000214764455236799	0.899644249130925	0.256	0.151	1
Atp5j	0.000221318861142916	0.34229663010103	0.724	0.631	1
Mgp	0.00022818498586828	1.02374785491246	0.282	0.175	1
Adgre5	0.000247820913608318	0.50981435569424	0.622	0.513	1
Ssr3	0.000250132386933215	0.600360170341301	0.346	0.224	1
Ppp1r15a	0.000252694330823146	0.782563493572384	0.462	0.357	1
Ddx3x	0.000257212558429736	0.638386539595004	0.404	0.285	1
Pdlim1	0.000257716750827413	0.60436771071306	0.449	0.338	1
Fos	0.000257721074050378	0.606110526136343	0.615	0.48	1
Trib2	0.000257884605869482	-1.18642574978142	0.122	0.252	1
Lmna	0.000259960865473435	-0.716769732330129	0.16	0.309	1
Hfe	0.000263724590929691	0.692252670852238	0.263	0.155	1
Eif1	0.000276626948300659	-0.220633169431578	0.955	0.946	1
Arhgap31	0.000302969031704413	0.535791354327079	0.609	0.496	1
Tmcc2	0.000368500324803179	-0.593514489639289	0.288	0.437	1
Tprgl	0.000376491783095451	-0.837294961017758	0.333	0.48	1
Rhoa	0.000379924036703878	-0.533147976478372	0.628	0.717	1
2004-09-01	0.000447572836244173	-1.15520098666223	0.442	0.502	1
Lamp1	0.000478332678591991	-0.4086815529665	0.744	0.778	1
Sdpr	0.000509288767469535	-0.421113619297423	0.833	0.807	1
Arhgef3	0.000517291246104225	-0.797248500503162	0.135	0.267	1
Slc43a3	0.000518444691012686	0.456566535923139	0.628	0.531	1
Sox4	0.000539921843345357	0.710639784777094	0.346	0.24	1
Sft2d1	0.000549570303869973	0.524623096260637	0.34	0.227	1
Rap1a	0.000562422950123103	-0.670154281982065	0.596	0.681	1
Ube2e3	0.000588189891535435	-0.991707661776078	0.122	0.25	1
Ralb	0.000610912195424853	0.601204314634818	0.333	0.228	1
Dock9	0.00061146004317365	1.094356730655	0.25	0.155	1
Pcdh1	0.00061941527266639	-0.921386208924841	0.321	0.441	1
Tspo	0.000644202586171901	0.382273124935103	0.679	0.601	1
Ddost	0.00067096364511066	0.793140248762076	0.391	0.287	1
Tspan12	0.000672816293986463	-0.932022753549323	0.308	0.431	1
Cbfa2t3	0.000697217228187187	1.05741635306658	0.327	0.229	1
Ly6c1	0.000700080676024032	0.241547495656486	0.853	0.726	1
Gbp2	0.00077306875313197	0.53563206955329	0.301	0.19	1
Tcf4	0.000774261959634108	0.505247695792694	0.577	0.484	1
Bsg	0.000802550400017815	0.718589977364821	0.66	0.6	1
S100a13	0.00081887172299637	0.263159468581445	0.654	0.535	1
Cd34	0.000867444374778496	-0.936717870242462	0.25	0.371	1
Klf9	0.00088943600815229	0.690580679817066	0.455	0.356	1
Ube2j2	0.000917551445627592	0.860931548943989	0.269	0.171	1
Gpr182	0.000953313089048294	0.55173298132911	0.314	0.204	1
S100a16	0.0009608062356899	0.238486593902204	0.769	0.642	1
Lurap1l	0.000962629557514436	0.641665813880928	0.321	0.218	1
Add3	0.000978584620099837	-1.09107249185006	0.186	0.306	1
Csrp2	0.000979574011956808	0.537627102775558	0.321	0.21	1
Bst2	0.000982643405844884	0.262105143074829	0.731	0.623	1
Tulp4	0.00101979688434608	0.770646888468736	0.256	0.163	1
Zfp36l1	0.00102991564557058	0.747232179336501	0.365	0.266	1
Rhob	0.00104180718833109	0.708595450602615	0.481	0.382	1
Gm42418	0.00113019819306201	0.375579434483369	0.833	0.737	1
Rdx	0.00116282433828906	-0.681906544055126	0.41	0.542	1
Gadd45g	0.00121369590119341	0.552233447996954	0.308	0.202	1
Clic5	0.00134540476835259	-0.992780181185558	0.199	0.321	1
Ubc	0.00135148004537429	0.268341728715874	0.949	0.814	1
Iqgap1	0.00143010033517322	0.596391788562498	0.353	0.251	1
Hmgn2	0.00144841786351199	-1.01707954960216	0.179	0.302	1
Tap2	0.00145119854682001	0.7630538714383	0.397	0.3	1
H2-Aa	0.00152704099116401	-1.4830601070787	0.212	0.32	1
Esam	0.00152813766361977	0.309782990056667	0.776	0.652	1
Tmem109	0.00156614348738917	0.572770824543538	0.423	0.328	1
Stard3nl	0.00159652976881416	-0.966467464433597	0.147	0.267	1
Lysmd2	0.00161926681343475	0.48979055662547	0.481	0.382	1
Mocs2	0.00163837476518001	-1.20652130401474	0.141	0.253	1
Rrbp1	0.0017545702048936	0.726873682830856	0.429	0.339	1
Nsmce1	0.0017893741818979	0.573138128814912	0.308	0.213	1
Cox7b	0.00182551909026092	-1.08195319730109	0.173	0.288	1
Cd93	0.00182861838262366	0.348801287938669	0.622	0.473	1
Tgoln1	0.00183470440970663	0.65015028825742	0.346	0.25	1
Bmpr2	0.00189906298286343	0.471302357542924	0.628	0.533	1
Akap12	0.00194681038406022	0.804144495438559	0.301	0.214	1
Tubb2a	0.00197866499852935	-0.670120495274323	0.333	0.453	1
Kdr	0.0020630054562721	-0.830008228264572	0.321	0.425	1
Ifi27	0.00210758695110287	0.412917413848527	0.429	0.336	1
Cst3	0.00220752878811793	0.35579731292063	0.833	0.769	1
Srsf2	0.00223834468739219	0.435614649088645	0.641	0.557	1
Adamts1	0.00258152272005588	0.604161710901346	0.391	0.297	1
H2-Ab1	0.00267600399111096	-1.34842007271849	0.244	0.357	1
Ets1	0.00271472633825956	-0.820306743484879	0.327	0.442	1
Cyb561	0.00272809468788204	0.632493579624542	0.314	0.218	1
Mxra7	0.00276840530545986	-0.615615596259192	0.173	0.294	1
Arpc4	0.00277727402270264	-0.807725448647185	0.224	0.341	1
Mrps18a	0.00281346026501763	0.699056418153075	0.308	0.217	1
Spr	0.00281940173059783	0.769576167817971	0.321	0.234	1
Rps6	0.0028791260506456	0.206998651473762	0.904	0.859	1
Eif3d	0.0029718521251029	0.917166735256084	0.25	0.17	1
1110038F14Rik	0.00339990114286114	0.628177042307684	0.34	0.249	1
Junb	0.00347865197168686	0.254728232127999	0.718	0.589	1
Itpkb	0.00367878150094651	0.875377838469075	0.314	0.232	1
Adcy4	0.0037339938236641	0.520394974999235	0.391	0.285	1
Kitl	0.003905215293176	-0.940847629167824	0.295	0.388	1
AW112010	0.0039852814183621	-1.31943443275554	0.276	0.361	1
Ppib	0.00408916858590563	0.411221963639113	0.583	0.497	1
Cd38	0.00415371529478602	0.499787972161297	0.282	0.19	1
Actn4	0.00440134231753627	0.536430083752091	0.41	0.332	1
Anxa7	0.0044557293144447	0.709806347039357	0.301	0.22	1
Ifngr1	0.0045599508842835	0.411794203630738	0.513	0.423	1
Cdkn1a	0.0047226423144943	0.459424970943274	0.545	0.451	1
Pam	0.00473533819947972	-0.699889521660598	0.308	0.421	1
Jup	0.00478189304807876	-0.623056829865033	0.365	0.468	1
Tpst2	0.0047924245258494	-0.545277646557466	0.276	0.388	1
S100a1	0.00487116913222077	0.376689134920789	0.423	0.329	1
Ctnnb1	0.00496531234832214	0.44088239061722	0.449	0.361	1
Rbm5	0.00504657727048294	1.04868482585213	0.256	0.18	1
Selm	0.00527680092711177	0.564583644281947	0.301	0.208	1
Sqstm1	0.00533996997476632	-0.520476834129854	0.237	0.357	1
Srsf7	0.00542963101066565	0.625801096011471	0.372	0.289	1
Arhgef1	0.00543885321904084	0.608966756596367	0.359	0.275	1
Pecam1	0.00544511767938149	0.23966940001583	0.821	0.716	1
Nhlrc2	0.00548727073005162	-0.968130527919412	0.179	0.278	1
Cyr61	0.00555080514718326	0.529836353758657	0.308	0.219	1
Npr1	0.00575816181749242	0.607163552715753	0.308	0.222	1
Slc3a2	0.0057955312615687	0.289997992821054	0.66	0.569	1
Ctsb	0.00580565484494923	0.781167557389423	0.423	0.366	1
Actg1	0.00597933179935193	0.269764525735456	0.936	0.868	1
App	0.00600275620734844	-0.531626857484514	0.647	0.668	1
Sbds	0.00600880492013818	-0.700256195472754	0.295	0.412	1
Myzap	0.00604541729940585	-0.602703188772069	0.397	0.502	1
Lrrc58	0.00613728359236683	0.413908924553028	0.404	0.312	1
Degs1	0.00619235947678249	0.491146922348036	0.449	0.363	1
Shisa5	0.00625856952550747	0.218986943533147	0.647	0.563	1
Rasal2	0.00641063851689552	0.69853914860293	0.256	0.178	1
Stmn1	0.00680142720561931	-0.634893583509532	0.397	0.499	1
Tagln2	0.00682792790857658	0.257551951675637	0.705	0.62	1
Slc50a1	0.00685203946896638	0.657946007194797	0.378	0.298	1
Rab18	0.00690233811996884	-0.746301194740984	0.288	0.404	1
Clic1	0.00712432385969662	0.280457160485497	0.744	0.682	1
Gltp	0.00717332222876428	-0.712243498423877	0.353	0.451	1
Ets2	0.00762347053357605	-0.552409873433942	0.147	0.254	1
Ablim1	0.00783556426384335	0.851274053503696	0.263	0.186	1
Bcas2	0.00843845653872169	0.532627871931936	0.333	0.249	1
Hibadh	0.00871920987833197	0.417849068364036	0.301	0.22	1
Btg1	0.00880372834456534	0.20161115867281	0.429	0.343	1
Trim35	0.00893445984570302	0.497552131973764	0.282	0.202	1
Fermt2	0.0089424077471379	-0.661186338414441	0.397	0.484	1
Foxf1	0.00944417487622141	-0.313513483548439	0.75	0.737	1
Tubb4b	0.00969680051764788	0.32933540948152	0.449	0.358	1
Smagp	0.00974314782673373	-0.644540396703601	0.372	0.452	1
Rps28	0.00977517594502058	0.115890446875023	0.897	0.795	1
Abhd17c	0.0100081342263969	0.676475574763959	0.295	0.214	1
Rps13	0.0101030291141965	0.10973416520332	0.744	0.67	1
Eef1b2	0.010388580215951	0.413436227373741	0.372	0.285	1
Xdh	0.0105019818810297	-0.5542149682666	0.154	0.255	1
Dstn	0.0105803815676971	-0.586625505111353	0.423	0.522	1
Ephb4	0.0106403220168867	0.499231930412902	0.308	0.225	1
Ccnd2	0.0108585219730625	0.484093393381578	0.365	0.286	1
Atxn10	0.010863007753891	0.570900913391211	0.308	0.236	1
Sod1	0.0110284816910358	0.372572291427009	0.327	0.251	1
Psmb3	0.0110844790488933	0.238024470942727	0.564	0.484	1
Tspan8	0.0111443556799442	-0.617970367229284	0.455	0.535	1
Rbx1	0.0113783428181126	0.209912635678361	0.628	0.544	1
Ppp1r2	0.0116624481542898	-0.571162209415384	0.442	0.545	1
Rsrp1	0.011663333023933	0.230758099109737	0.769	0.664	1
H2afv	0.0116645761351093	0.40370346561738	0.385	0.298	1
Sdf2	0.0119451370436876	0.822444488809079	0.263	0.192	1
Ier2	0.0120039826767748	0.184689895601007	0.769	0.648	1
Myl6	0.012111019850066	-0.328126299033801	0.904	0.899	1
Hist1h2bc	0.0122915709304282	-1.26063655019436	0.179	0.266	1
Rab5a	0.0123786593462459	-0.706885815012823	0.199	0.305	1
Hoxa5	0.0123918107435343	0.795539439332857	0.263	0.192	1
Atp5a1	0.0128060107888362	0.31256024542591	0.551	0.471	1
Tnfaip1	0.0134261063597342	0.818537771695527	0.282	0.217	1
Aard	0.0136515540140063	-0.524586754486766	0.218	0.317	1
Tbx3	0.0137459753571692	-0.792734421965445	0.269	0.349	1
Ubb	0.0137949332295798	-0.137903892075287	0.974	0.969	1
Arap3	0.0142679728330957	0.328062198069495	0.353	0.266	1
Trappc4	0.0142857567059717	-0.737575138524577	0.199	0.298	1
Clstn1	0.0145740310400276	-0.815492344865824	0.173	0.264	1
Mif	0.0146816010775005	0.481300431036564	0.314	0.235	1
Mgst3	0.0147644043822629	-0.737832484463943	0.205	0.295	1
Dhrs7	0.0148882813840022	0.380571689633351	0.378	0.301	1
Arl1	0.014916405279516	-0.725525694361094	0.218	0.31	1
Rgs12	0.0149441992425143	-0.695838634646301	0.186	0.274	1
Sparc	0.0152361061643038	-0.527632272665107	0.462	0.563	1
Mrps21	0.0153247492207295	-0.702352074199102	0.276	0.382	1
Snapc5	0.0153514255052358	-0.553384984374188	0.167	0.267	1
S100a10	0.0157063028408152	-0.618924770899032	0.41	0.489	1
Med21	0.0157402881049285	0.591128099823845	0.256	0.184	1
Strn3	0.0157653043634255	0.817220040375408	0.256	0.193	1
Srrm2	0.0158912745110979	0.363805555889074	0.5	0.434	1
Rps27rt	0.0159265810636706	0.167872128476444	0.712	0.658	1
G3bp2	0.0159547636232498	0.52857476139118	0.295	0.224	1
Mbnl2	0.0162523279440997	-0.502470578611481	0.308	0.405	1
Snrnp27	0.0162900541950779	-0.300239697471896	0.237	0.345	1
Psmb10	0.016345062208772	0.385116137345144	0.487	0.413	1
Hyal2	0.016933406101674	0.398845775074327	0.474	0.384	1
Btf3	0.0172539857965936	0.231565121340723	0.692	0.607	1
Os9	0.0175225130372736	0.486486937796024	0.327	0.256	1
Srp54b	0.01769385857196	0.544917704148174	0.327	0.262	1
Cav2	0.0177868026477349	-0.346436190533205	0.782	0.796	1
Srsf3	0.0178283309938793	0.30376171026207	0.519	0.435	1
Anxa3	0.0178659763040064	-0.529441660187673	0.526	0.585	1
Atp6v1g1	0.0181166352386967	-0.402199810684506	0.462	0.568	1
Rasip1	0.018239225136607	0.31787479746719	0.596	0.53	1
Lrrc8a	0.0189214941537019	0.354526551350886	0.481	0.395	1
Timp2	0.0192767710782661	-0.676518119443854	0.385	0.458	1
Cd47	0.0192847703050069	-0.44280409515617	0.615	0.647	1
Ddx5	0.0196655941283514	0.155910018672278	0.904	0.818	1
Arl6ip5	0.019691652983735	0.381520210266979	0.468	0.414	1
Srsf5	0.0202847144118659	0.415884829619711	0.506	0.449	1
Slc38a2	0.0204505785731889	0.820794825814568	0.282	0.218	1
Gpx4	0.0207517648012934	-0.559904644934138	0.603	0.657	1
Xbp1	0.0207605222007128	0.366946953538523	0.455	0.386	1
Tsc22d3	0.0209523402388638	-0.724614355488285	0.295	0.39	1
Igfbp7	0.0212762345918094	-1.30801562793394	0.628	0.593	1
1810058I24Rik	0.0219562332019491	-0.684743639673413	0.179	0.264	1
St3gal6	0.0221324954433982	0.376027300310058	0.462	0.384	1
Rab1a	0.0222883605055622	0.2865707092006	0.5	0.43	1
Sfpq	0.022312488042567	0.475718887014487	0.404	0.336	1
Nono	0.0223429835352038	0.450621582322601	0.327	0.256	1
Rnf7	0.0224064983605926	0.276056492251314	0.462	0.398	1
Ypel3	0.0233598337322415	0.318809349733147	0.519	0.454	1
Mat2a	0.0236675088478934	-0.170649934381299	0.263	0.369	1
Hnrnpdl	0.0245360209708338	0.579987718156894	0.308	0.244	1
Hn1	0.0246424536899937	-0.543549761604178	0.218	0.305	1
Rpsa	0.0250533752686738	0.188172697262978	0.622	0.553	1
Ddrgk1	0.0255584077601672	-0.464236319652568	0.212	0.307	1
AY036118	0.0256581949861894	0.27132218423082	0.66	0.584	1
Tra2b	0.0263467331042618	0.306482394472563	0.513	0.43	1
Ly6e	0.0265665982930291	0.138328303287122	0.936	0.851	1
Il6st	0.0267620762037962	0.412357284248779	0.295	0.225	1
Tcn2	0.0268060039214791	-0.51410052047581	0.429	0.512	1
Actb	0.0268446132258133	-0.439974870585039	0.968	0.95	1
Socs3	0.0269416204781409	0.285410769825607	0.468	0.391	1
Calm3	0.027236438537916	-0.749935741037768	0.308	0.398	1
Pxdc1	0.0278861468704277	0.466293534152827	0.333	0.264	1
Mkln1	0.0278940647742471	0.551047768096015	0.256	0.195	1
Fendrr	0.0279697292114781	-0.689298266793556	0.192	0.276	1
Tmcc3	0.028305268801517	-0.615406281700498	0.212	0.295	1
Clec1a	0.0289000242462215	-0.468053476615864	0.481	0.532	1
Cyth3	0.0296119066179197	-0.514533395088815	0.397	0.471	1
Tgm2	0.0303765550569395	0.33648634453978	0.378	0.305	1
Elavl1	0.0313528418667399	0.590820618102705	0.327	0.261	1
Abracl	0.0314135914729832	0.373745086578524	0.288	0.221	1
Stx4a	0.031567107459562	0.433642950583326	0.256	0.196	1
Snrk	0.0317243015490299	0.36468478967162	0.417	0.341	1
H1f0	0.0317332002044435	0.36345978390673	0.327	0.254	1
Cr1l	0.0319685309068055	0.442220949215083	0.353	0.287	1
Tmem160	0.0324879899326618	-0.600436230836017	0.205	0.287	1
Tmem256	0.032573257982011	-0.488691447309304	0.442	0.529	1
Snrpe	0.032756085135862	0.350986190779489	0.365	0.3	1
Fmo1	0.0328284744209572	0.387895029147374	0.647	0.59	1
Zcrb1	0.0331535689051035	-0.681816704483057	0.301	0.391	1
Srp9	0.0332630639183742	0.204664000480124	0.436	0.363	1
Arl4a	0.0343220279397349	0.35695160960078	0.276	0.207	1
Rassf1	0.0343260279105469	0.395901501201407	0.359	0.301	1
Slc29a1	0.034339479766802	-0.481440632607712	0.205	0.294	1
Mllt4	0.0348864875904855	0.541005612494383	0.256	0.193	1
Psmb1	0.0350873531526019	0.289158751257682	0.551	0.497	1
Abhd2	0.0360597670960179	-0.368984686547484	0.231	0.318	1
Arpc1b	0.0362070136933158	0.298992545402371	0.526	0.474	1
Cyp4b1	0.0363083461054542	-0.622789802942161	0.718	0.693	1
Chchd2	0.0367816332580026	0.172748708937037	0.782	0.705	1
Nisch	0.0375738524233378	0.438556047338564	0.346	0.283	1
Gnai2	0.0376549286728528	-0.312772382268269	0.724	0.734	1
Ubl3	0.0376839598262615	-0.459827603115265	0.256	0.348	1
Txnip	0.0396405833547899	0.359848928373667	0.481	0.415	1
Dnm2	0.0397094434574239	-0.632088740225621	0.186	0.261	1
Serpinh1	0.0399864256635947	-0.471932118245349	0.513	0.554	1
Lims1	0.0400327434561022	-0.667434005392493	0.244	0.317	1
Polr2k	0.0404179916711031	0.444998975985474	0.378	0.325	1
Gngt2	0.0414661131638359	-0.578816875551119	0.417	0.481	1
Sarnp	0.0420988806125544	0.257642569936528	0.391	0.331	1
Cd9	0.0423891536477597	-0.344817150125179	0.769	0.785	1
Kank3	0.0429028933471041	-0.347036792031495	0.442	0.53	1
Rheb	0.0435301321777861	0.211917100766877	0.519	0.455	1
Cdh5	0.0442820357726577	-0.334085721154603	0.756	0.735	1
Cxx1a	0.0450973532785101	-0.493165838895825	0.462	0.525	1
Pttg1	0.0456526935733527	-0.418314123085719	0.244	0.335	1
Xist	0.0461183634391398	0.269835728725	0.647	0.578	1
Ilk	0.0462683177992122	0.39278426869216	0.327	0.263	1
Tceb2	0.047192210826607	-0.418544575034906	0.641	0.688	1
mt-Nd2	0.0474905893626321	-0.371914865762651	0.628	0.669	1
Col4a2	0.0477977166606178	-0.405160654691045	0.192	0.277	1
Atp6v1f	0.0478942014826829	-0.380523769206574	0.359	0.456	1
Jun	0.0487660143875933	0.15325821567406	0.84	0.747	1
Tmpo	0.0495753464110345	0.531659095298417	0.269	0.211	1
Ppp1ca	0.0496146184640236	-0.339139854007437	0.545	0.613	1
Comt	0.0498980907468315	0.195416126382644	0.327	0.261	1
Rbbp6	0.0499500038091075	0.427454540095036	0.282	0.227	1
Sypl	0.0502157967257463	0.299042108495863	0.551	0.49	1
Atp6v0b	0.0503179297957035	-0.382471548148752	0.353	0.447	1
Aes	0.0509931016840437	0.295044875854811	0.462	0.398	1
Ddah2	0.0512619019886526	0.214270871971544	0.513	0.448	1
Pitpnc1	0.0513245524592499	-0.491402037647344	0.372	0.447	1
Anxa6	0.0519930182407216	-0.569939151006361	0.186	0.258	1
Anapc11	0.0521964545070616	0.130759913528946	0.442	0.372	1
Rac1	0.0522419260817253	0.131660373688109	0.718	0.642	1
Snrpb	0.0526649194687407	0.259200366781988	0.673	0.632	1
Maoa	0.0526860176560997	0.276152349683079	0.269	0.206	1
Grn	0.0531751621395266	0.35907535701214	0.417	0.358	1
Cdc37	0.0536227055478436	0.223877712431302	0.391	0.325	1
Arf1	0.0539498251992443	-0.417012785639412	0.615	0.666	1
Rpl18	0.0540289091619852	0.110610415251469	0.769	0.707	1
Vapa	0.0545998097071479	-0.45587317580044	0.34	0.431	1
Atp6v0e	0.055679518383455	0.112643605469024	0.577	0.494	1
Psma7	0.0560424667168545	0.177799856564785	0.641	0.57	1
Eif4a3	0.0562718325747203	0.227549161283995	0.288	0.23	1
Tspan18	0.0572169746140596	-0.504945725731325	0.288	0.36	1
Psma1	0.0575067985275963	0.16762437493421	0.455	0.393	1
Rbm39	0.0579299922975864	0.203218240418543	0.731	0.694	1
Rpl4	0.0585385395093436	-0.368801226604797	0.647	0.708	1
Slco2a1	0.0591892611518601	-0.392267541960134	0.474	0.529	1
Vgll4	0.0599295891259455	0.476705937489872	0.333	0.271	1
Ctsl	0.0600906792314181	0.207394002776394	0.506	0.438	1
Ankrd33b	0.0605599801180255	-0.375864054805276	0.212	0.283	1
Pfdn2	0.0607416139842261	0.383829910479574	0.34	0.292	1
Scgb1a1	0.0614634061569839	-1.18094053159983	0.654	0.593	1
Rps18	0.0615716198881337	0.107881859276212	0.897	0.859	1
Vcp	0.0621281555002571	0.238575422913331	0.468	0.413	1
Rela	0.0637641552927506	0.483061093706796	0.256	0.202	1
Bud31	0.064506942073404	0.23230966898772	0.321	0.261	1
Pfn1	0.0647051682558239	-0.322433880128499	0.801	0.809	1
Ccdc12	0.0650280584545449	-0.269189505336415	0.288	0.374	1
2810428I15Rik	0.0652131138714128	-0.53851319248683	0.192	0.263	1
St13	0.065730502500884	-0.562603720778533	0.231	0.306	1
Cracr2b	0.0661070241324413	0.310681137100853	0.449	0.399	1
Rtf1	0.0662344916683575	0.337039011820917	0.314	0.256	1
Smim14	0.0669453560281687	-0.50075134178199	0.301	0.384	1
Tgfb1	0.0670039852886151	-0.293623469895887	0.256	0.332	1
Cdc42	0.0679545940927944	-0.378906369253717	0.615	0.655	1
Anxa2	0.0688519644026731	-0.417977543948077	0.462	0.541	1
Spop	0.0690529174841811	-0.721421780555559	0.308	0.379	1
Nol7	0.069202790005972	-0.573289776529779	0.276	0.343	1
Timp3	0.0693867977201507	0.539089540199153	0.385	0.338	1
Emc7	0.070167863195636	-0.430263148241757	0.263	0.344	1
Klf6	0.0703898617211515	0.478634986320702	0.429	0.372	1
Fus	0.070791265505209	0.33396746598545	0.558	0.518	1
Klhl5	0.0712103511291439	0.26331631804266	0.423	0.366	1
Rpl39	0.0715195001447714	-0.39570413540156	0.686	0.733	1
Eva1b	0.0720173954880809	-0.444190858732676	0.308	0.385	1
Vim	0.0742073728940381	-0.163714504735158	0.635	0.674	1
Ywhah	0.0763937906097687	-0.638590204268661	0.397	0.471	1
Gsk3b	0.0780217126704998	-0.316936964116367	0.282	0.366	1
Erg	0.0788747680626705	0.219667805005796	0.25	0.194	1
H2-Q6	0.0801838164561598	0.277494879558672	0.301	0.242	1
Sf3b1	0.0803276121400164	0.377445030274358	0.41	0.353	1
Tmem30a	0.0813966837892248	-0.329068296984311	0.25	0.333	1
Clec2d	0.0815226635284045	0.269671780502219	0.397	0.342	1
Etfb	0.0834431074261131	-0.383881357592146	0.224	0.297	1
Gemin7	0.0840643839518723	0.39234168291948	0.34	0.289	1
P2rx4	0.0852781323450067	0.446434082273831	0.25	0.206	1
Gabarap	0.0853460430069064	-0.454041704862436	0.526	0.57	1
Psma2	0.0855947024677672	0.207348169046709	0.513	0.455	1
Pdcd10	0.0861757196333839	-0.422437515003563	0.263	0.333	1
Fam3c	0.0865263424162856	1.21804868988694	0.269	0.233	1
Bax	0.0866725692464087	-0.444408793843381	0.321	0.394	1
Plscr3	0.0873437678986462	-0.461399094642053	0.269	0.336	1
Btg2	0.0877364541997845	0.348713024465121	0.519	0.471	1
Dynlt3	0.0881211057857706	-0.542155514537331	0.199	0.269	1
Nhp2l1	0.0881645251490791	-0.551302936351071	0.327	0.392	1
Polr2c	0.0885060388824005	0.392443976463521	0.353	0.302	1
Sri	0.0886799869808963	0.216595090270902	0.5	0.461	1
Emc4	0.0899247150908004	-0.45008231020742	0.199	0.266	1
Emcn	0.0907352427424038	-0.455573541045226	0.314	0.375	1
Tra2a	0.0909757945141937	0.266803294881265	0.295	0.242	1
Gpr146	0.0916299526779965	-0.600420997385525	0.199	0.258	1
Tmem165	0.092148599613667	0.265724914809788	0.359	0.305	1
Tnfsf10	0.0922146470304687	0.32473870529776	0.282	0.232	1
Krtcap2	0.092699927763066	0.263295178055069	0.481	0.427	1
Rab5c	0.0927971471916945	-0.435272722710487	0.314	0.383	1
Skil	0.0934368644929973	0.504347116735465	0.295	0.248	1
Pomp	0.093652707870103	0.185082326340899	0.609	0.559	1
Supt4a	0.0960425106371559	0.179597417634528	0.301	0.249	1
Pcnp	0.0960786754605355	0.214525704032998	0.321	0.269	1
Fam174a	0.0963471156816604	-0.357767733273157	0.192	0.26	1
Rabac1	0.0968036728468516	0.117822880263351	0.641	0.581	1
Tgfb1i1	0.0977129747799068	0.169862722930865	0.327	0.277	1
Gdi1	0.0989918908122891	0.439436190860215	0.25	0.202	1
B230219D22Rik	0.100151457307455	-0.441745865995015	0.244	0.311	1
Srsf6	0.100618480379818	0.300547497669502	0.276	0.229	1
Lman1	0.101401787887717	0.624146917726438	0.25	0.209	1
2015-09-01	0.102727555954667	-0.31507939304849	0.66	0.685	1
Pls3	0.103863916075751	-0.500416972240214	0.205	0.267	1
Ccdc124	0.105559703835773	-0.420020943077139	0.186	0.253	1
Trappc6b	0.106020133028917	-0.42716934451116	0.288	0.36	1
Cmpk1	0.106136610456769	-0.494108732659349	0.212	0.271	1
Unc50	0.106888283994752	0.364401302212051	0.308	0.259	1
Pon2	0.107208561025526	0.260431700397417	0.417	0.366	1
Arhgef12	0.107598783411841	-0.436272876892448	0.205	0.262	1
Mob4	0.107623856852322	0.326586110775542	0.321	0.272	1
Ucp2	0.107998994051837	-0.373843324978539	0.218	0.281	1
Tpm1	0.109017280136414	-0.394965970217854	0.205	0.275	1
Psma5	0.109127830540439	0.306403363105798	0.353	0.315	1
Trmt112	0.109301204748946	0.125592880313854	0.288	0.241	1
Efnb1	0.111001070836011	-0.430280962546817	0.288	0.355	1
Rab10	0.111307812327191	-0.521431416587321	0.25	0.308	1
Ywhaq	0.111866669546222	-0.37898621279886	0.519	0.588	1
Prr13	0.113114228851162	-0.570397496893372	0.276	0.332	1
Psme1	0.113158983034169	0.156503637218777	0.449	0.398	1
Tmem100	0.113669890999482	0.154412070210667	0.859	0.809	1
Emc10	0.113925345548341	-0.481678249674997	0.231	0.297	1
Sema6a	0.1141515256197	-0.434636158170812	0.212	0.268	1
Rock2	0.115185009545425	0.42390396725182	0.269	0.224	1
Prdx6	0.116170904749493	-0.940808317336619	0.25	0.316	1
Tpm4	0.118358088685076	-0.498834707293784	0.577	0.636	1
Dusp3	0.119212910518955	-0.462124349177361	0.609	0.638	1
Ppp3ca	0.119266819526816	0.2535123966378	0.333	0.295	1
Capzb	0.119530277206706	-0.425692633462586	0.474	0.526	1
Vimp	0.119646942270182	-0.406604022755002	0.192	0.251	1
Glul	0.119838956779744	0.118507206875645	0.378	0.317	1
Phactr2	0.120879811133563	-0.398579622017672	0.256	0.324	1
Tmco1	0.1220363630849	0.202362949166314	0.519	0.482	1
Dctn2	0.122373508802724	-0.427045809879124	0.192	0.251	1
Tmbim4	0.122455497623216	0.26958797960113	0.436	0.39	1
Hmgn1	0.122524846494499	-0.622917009630401	0.282	0.341	1
Rrp1	0.122776781974434	-0.399418665977998	0.212	0.274	1
Col4a1	0.122973767816595	-0.120503319103637	0.295	0.374	1
Fbxw2	0.123562202489086	0.118736631584523	0.34	0.294	1
Txndc17	0.123845926321338	-0.52116629127714	0.301	0.364	1
Sdhb	0.124048890467769	-0.325446468985288	0.353	0.432	1
Ldha	0.124149344651394	-0.297852551243503	0.276	0.35	1
Capza2	0.125243101967258	-0.393077780496111	0.423	0.49	1
Capns1	0.125513923789451	-0.305117127966179	0.538	0.601	1
Csnk1a1	0.128212508385634	0.262263764487684	0.506	0.455	1
Anapc5	0.129040619641689	-0.576455172473834	0.25	0.312	1
Lamp2	0.131126593067678	-0.443048026813586	0.301	0.356	1
Eif4g2	0.131794966349119	-0.395727334630139	0.538	0.587	1
Erp44	0.133454700933059	0.285302365912884	0.282	0.239	1
Morf4l2	0.13484748694174	-0.160134057740685	0.237	0.31	1
Xiap	0.135091644204766	0.282303285704485	0.276	0.232	1
Phldb2	0.13514104480094	0.377910810278003	0.282	0.239	1
Bri3	0.135966077561257	0.247638820089795	0.468	0.445	1
mt-Co1	0.13618062266129	-0.311476666486794	0.955	0.943	1
Ifngr2	0.1362790256315	-0.370768786171774	0.192	0.25	1
Tecpr1	0.136995303004746	-0.503506580393408	0.212	0.267	1
Ccser2	0.138102447630641	-0.489816609071208	0.256	0.316	1
Fkbp1a	0.138186882584926	-0.186330732890879	0.929	0.868	1
Psmb4	0.138742049116445	0.290613915510021	0.34	0.301	1
Tsg101	0.140159653327476	-0.350212157216314	0.212	0.275	1
Ctnnd1	0.140309064874009	-0.527501789636399	0.212	0.268	1
Kdm6b	0.141097054955038	0.633971518901795	0.256	0.219	1
Ankrd11	0.141327144175409	-0.417940261104665	0.199	0.252	1
Impdh1	0.141369606782017	-0.298506426070926	0.378	0.437	1
Rpl6l	0.141530196605532	-0.332259074040998	0.231	0.297	1
Ctnna1	0.141568372804816	-0.432425006641896	0.532	0.562	1
Ifi47	0.142530329984216	0.175779055807072	0.256	0.211	1
Saraf	0.142723145163591	0.220838918873253	0.5	0.45	1
Dguok	0.143042045197639	0.347926306913874	0.25	0.207	1
Maf1	0.1432772637892	-0.38891614120826	0.192	0.252	1
Rtp4	0.144912707013963	0.344289098110256	0.276	0.235	1
Tmod3	0.146258987818877	0.33764470518004	0.378	0.337	1
Dnajc8	0.147811941636534	-0.322453220692442	0.513	0.565	1
Eif3j1	0.149612884409523	-0.453549659651778	0.199	0.253	1
Atp5k	0.150319063450884	0.125367912198541	0.538	0.495	1
Gltscr2	0.151516865645787	0.216617775536909	0.462	0.417	1
Mtch1	0.151867852819883	-0.346388146878239	0.276	0.345	1
Camk1	0.152794750090067	-0.240220657997642	0.263	0.328	1
H3f3a	0.153614635287715	-0.351742392899686	0.692	0.704	1
Rsu1	0.154964189504445	-0.381535245863145	0.397	0.457	1
Rcn2	0.157424042267417	0.232020384651646	0.353	0.311	1
Snrpf	0.158061140397619	0.283262611062505	0.346	0.306	1
Hpcal1	0.15840151667764	-0.357597444156783	0.327	0.388	1
Kras	0.15879260608368	-0.473501165256109	0.218	0.274	1
Abhd17a	0.159175469921569	0.32077576213586	0.295	0.252	1
Sap18	0.160045064527725	-0.53255761994794	0.231	0.286	1
Egfl7	0.160098905817201	0.123766892912368	0.962	0.815	1
Git2	0.161198632589631	0.487354083633356	0.288	0.255	1
Pura	0.1616027906882	0.432620483449646	0.288	0.251	1
Rps8	0.162477045506249	-0.261121289808817	0.865	0.829	1
Cox5b	0.162809189326706	0.137018523473903	0.558	0.542	1
Sepw1	0.163213730891483	-0.283258179876478	0.564	0.627	1
Ppp1r11	0.163226204639344	0.171380038134775	0.365	0.325	1
Nfe2l1	0.163276928477867	0.221634577666155	0.25	0.21	1
Ostc	0.163908899265779	-0.243986045973359	0.224	0.288	1
Eif3f	0.166113716334817	0.106639137266464	0.538	0.514	1
Tmem140	0.166940130972162	-0.536013490453196	0.301	0.34	1
Hypk	0.168896764967179	-0.27579100845642	0.25	0.314	1
Clptm1	0.169500503431816	-0.370000817472898	0.218	0.267	1
Clic4	0.171566884332087	-0.337378630779001	0.609	0.63	1
Ginm1	0.172813371872383	0.206568383928558	0.301	0.265	1
Hpgd	0.173596238495276	-0.172283872520073	0.853	0.833	1
Hsp90b1	0.17402034945086	0.187832930905162	0.609	0.58	1
Elovl1	0.174262610341949	-0.337994069588095	0.301	0.354	1
Txndc9	0.17494011007294	-0.189772081479051	0.199	0.256	1
Tm2d2	0.175545696259896	0.306000773738758	0.301	0.262	1
Prmt1	0.177180109723814	0.225515533841499	0.301	0.259	1
Tmem243	0.177810521215045	-0.364267769196282	0.321	0.385	1
Zbtb7a	0.178258258955629	0.442596057136078	0.263	0.227	1
Lifr	0.178811825315973	0.286095275830135	0.288	0.252	1
Npm1	0.178949850346051	0.152882798647247	0.442	0.411	1
Tmed9	0.179596238855291	0.121623146181707	0.513	0.473	1
Egr1	0.180500588012811	0.514126998790396	0.308	0.268	1
Myo1c	0.180553966730846	0.162401257398561	0.25	0.206	1
Rab6a	0.180740390394469	-0.402022217317876	0.295	0.351	1
Tmem123	0.180740499068764	0.155911807775373	0.256	0.215	1
Tmed10	0.181360243869873	0.271533479751339	0.5	0.475	1
Anp32a	0.181516303537745	-0.47527237996753	0.609	0.632	1
Tspan9	0.182405068374706	-0.368457553381849	0.25	0.301	1
Macf1	0.183605133368168	0.209833556802398	0.333	0.29	1
Bag5	0.184142069160806	-0.332034335255046	0.218	0.264	1
Calm1	0.184751154889523	-0.181190463469652	0.808	0.795	1
Ubald2	0.185269577750343	-0.248212061791752	0.321	0.375	1
Lmo2	0.18541873053684	-0.406782738979158	0.346	0.394	1
Tmem205	0.186458531710006	0.501756457077434	0.25	0.221	1
Atp5c1	0.187324035978665	0.168776588106044	0.462	0.426	1
Ppdpf	0.188551347699707	-0.350551535887758	0.295	0.355	1
Tomm20	0.188635670797878	0.357388879317102	0.378	0.362	1
Gabarapl2	0.189357252716577	-0.285246902274283	0.462	0.531	1
Map7d1	0.189663135134965	0.346167539771396	0.397	0.363	1
Unc45b	0.189722401294189	0.332303304682604	0.263	0.231	1
Hnrnpa3	0.19124337976933	-0.423899213804055	0.436	0.492	1
Eif3c	0.191413650811423	0.150253113310398	0.282	0.242	1
Ssbp4	0.19184290679061	-0.404705835861872	0.244	0.295	1
Bnip3l	0.192282636501424	0.108046724216056	0.519	0.484	1
Hdac7	0.1927061417866	0.615031453914603	0.256	0.225	1
Pdia6	0.192740006292168	0.144798754171989	0.519	0.473	1
1110004F10Rik	0.192941718652914	0.258522932109532	0.321	0.29	1
Sumo3	0.195842645613695	0.235434880843653	0.282	0.245	1
Agpat4	0.196748584423676	-0.347252587381956	0.224	0.276	1
Foxp1	0.196805273655656	0.122719065263147	0.526	0.474	1
Slc25a5	0.199728765031591	0.186837138132762	0.538	0.51	1
Ndel1	0.199995154748807	0.252924463324046	0.263	0.222	1
Stub1	0.200342036450564	0.317579973524318	0.346	0.32	1
Rtn3	0.201638368798092	0.146352164564539	0.333	0.302	1
Arf6	0.202236632227293	-0.246488646534979	0.244	0.306	1
Galnt18	0.20384228419439	-0.271000497342694	0.346	0.402	1
Paip2	0.205418615024755	-0.301496296614222	0.429	0.489	1
Anp32b	0.206916410927364	-0.24924636050242	0.205	0.258	1
Rpn2	0.207227719749209	0.211738036481493	0.436	0.396	1
Tceb1	0.208145695186623	-0.45568924298164	0.321	0.375	1
Rab11b	0.208692060638743	-0.301296165791136	0.308	0.363	1
Kctd10	0.209139521339068	-0.660590096684976	0.333	0.384	1
2010107E04Rik	0.211218212390713	-0.23405859486858	0.372	0.452	1
Hint2	0.211926925764207	0.31084713136114	0.269	0.235	1
Ergic3	0.212576252052346	-0.238634733178857	0.224	0.278	1
H2afj	0.214365132492647	0.169311120134281	0.327	0.284	1
Cyba	0.21631517948518	0.181193636915443	0.462	0.424	1
Sdcbp	0.216414267172323	-0.278673095741372	0.391	0.454	1
2610001J05Rik	0.218228575245619	-0.421256083747467	0.231	0.276	1
Mrps24	0.220207692783852	0.25221842980743	0.346	0.318	1
Cox8a	0.220583815721079	-0.196298593490829	0.622	0.658	1
Tmem258	0.221246255398522	-0.348432540946814	0.359	0.419	1
Icam1	0.222444468031807	-0.364700427720984	0.288	0.33	1
Arl2bp	0.222475447960286	-0.428349785517975	0.372	0.411	1
Atp5f1	0.223027110897902	-0.337579589592574	0.365	0.415	1
Mdh2	0.223068582858662	0.228145825328494	0.429	0.419	1
0610012G03Rik	0.224585391742738	-0.186416820356821	0.205	0.26	1
Fam103a1	0.22584497655011	-0.398837107466378	0.282	0.338	1
Smdt1	0.226867912013723	-0.326462834683679	0.455	0.494	1
Mgat2	0.227448090952003	0.540244756145448	0.256	0.229	1
Dnajc3	0.227777544917105	-0.316823925007944	0.237	0.291	1
Ccnl1	0.228154603947673	0.458339946912907	0.327	0.302	1
Vat1	0.229093621493193	-0.170770733789562	0.333	0.401	1
Mef2a	0.229122742064402	-0.244898531974634	0.224	0.275	1
Tmem9b	0.2293218403394	-0.395408607673865	0.231	0.278	1
Rpl28	0.230351766483004	0.139547476659434	0.635	0.613	1
Rab14	0.231430255292799	-0.240611696607999	0.385	0.442	1
2002-09-01	0.233564153488263	-0.36330319721682	0.282	0.337	1
Kdelr1	0.234026332996148	0.350029518220927	0.256	0.229	1
Sec62	0.234710857395526	-0.283839179312669	0.635	0.674	1
Timm13	0.2363035849085	-0.214363760991833	0.301	0.364	1
Cyb5r3	0.23803958941712	-0.557324700565225	0.474	0.508	1
Ndfip2	0.239465723001491	-0.199511572830618	0.237	0.292	1
Tjp1	0.240260840060674	0.112812364843004	0.301	0.263	1
Ndufs5	0.241659025297532	-0.216769530979964	0.353	0.422	1
Cdk4	0.244413547553744	-0.459590101828763	0.212	0.256	1
Son	0.246101627046636	0.160482632001776	0.615	0.571	1
Tram1	0.247066282550143	-0.385449898017488	0.295	0.343	1
Sar1b	0.24723117188379	-0.107510234301455	0.218	0.271	1
Mfge8	0.248332260216175	-0.952908239118952	0.282	0.31	1
Myeov2	0.24933121929693	-0.537086002327084	0.321	0.374	1
Glmp	0.250151212875514	0.1505300038174	0.346	0.308	1
Gm8730	0.250793310643295	0.111254638957609	0.353	0.328	1
Cirbp	0.25088190828559	-0.407554844542845	0.218	0.263	1
Iscu	0.251167670029603	-0.243348098126408	0.359	0.415	1
Arpc1a	0.252337055945845	-0.217567223775373	0.25	0.306	1
G3bp1	0.25251025856762	-0.204397314357363	0.224	0.281	1
Ctbp1	0.253001769665449	-0.321601495314385	0.308	0.362	1
Myadm	0.254141442216743	0.306860410178039	0.25	0.222	1
Vps35	0.254236466642427	-0.468390793477006	0.237	0.283	1
Stx12	0.255249495830906	-0.33440993800036	0.231	0.282	1
Ostf1	0.260768241044516	-0.263273372879382	0.397	0.453	1
Marcks	0.262262389523925	-0.295690787362536	0.321	0.367	1
Ppp4c	0.263083622869366	0.273032467762366	0.327	0.302	1
Atp6ap2	0.263324223601809	0.265933376319986	0.269	0.244	1
Gapdh	0.264005733143191	0.126307677287429	0.41	0.385	1
Fubp1	0.264092075908246	0.398045880636071	0.295	0.273	1
Clta	0.264614044766599	0.12003114613948	0.436	0.409	1
Tomm7	0.265768427295144	-0.295645412072269	0.429	0.496	1
Srp14	0.271667537682679	-0.311043509916469	0.378	0.432	1
Ociad1	0.271801171395238	0.178424715893543	0.365	0.344	1
Adrm1	0.272275232905824	0.319591032623394	0.263	0.24	1
Atp5o	0.275842931453562	-0.227273215205207	0.391	0.451	1
Rer1	0.277183249209379	0.184483746117195	0.365	0.344	1
Ccnd1	0.278380489952529	-0.432897328261768	0.212	0.257	1
Pea15a	0.280342498680699	-0.465044871366408	0.385	0.412	1
Nedd4	0.284025618512364	0.115226291056545	0.327	0.298	1
Rps29	0.284494066805378	-0.219391017099142	0.968	0.957	1
Ssu72	0.2848588253422	0.116381019706547	0.346	0.322	1
Gstm1	0.285602381542581	-0.296278743134112	0.679	0.692	1
Emc3	0.288299460646538	-0.341190961538377	0.231	0.274	1
Dazap2	0.293414536167447	-0.391540205578775	0.391	0.426	1
Dynlrb1	0.293821719766381	-0.435934434808769	0.462	0.495	1
Rcsd1	0.295648807051353	-0.326820413255824	0.231	0.269	1
Itgb1	0.297990620608054	-0.273918367009068	0.583	0.625	1
Rbm42	0.298368932706858	0.247606221835068	0.301	0.272	1
Psmc4	0.303453638908631	0.176961677252151	0.321	0.288	1
Hnrnpab	0.303945657328697	0.300137766843601	0.263	0.233	1
Dek	0.305024421970046	0.122834222032126	0.263	0.236	1
Mcl1	0.30514555735989	0.296428341875555	0.25	0.224	1
Aph1a	0.308170902665254	0.327506527446782	0.269	0.248	1
Txn2	0.308437988920726	0.224488319017814	0.25	0.223	1
Tmed7	0.308474704037132	0.405708279658282	0.282	0.257	1
Sptssa	0.310533580180996	-0.226434113821988	0.346	0.391	1
Rnaset2a	0.310916672805675	0.272663813512381	0.276	0.248	1
Cltb	0.311083286920756	-0.146440607274237	0.333	0.388	1
Sfr1	0.314597853169785	-0.327974652496394	0.269	0.318	1
Ywhab	0.314903322301306	-0.274207872079631	0.34	0.399	1
Aplp2	0.317164452482516	-0.162504632920109	0.603	0.631	1
Rnf11	0.318959366248445	-0.345430761164392	0.212	0.254	1
Csnk2b	0.318980732907128	0.141551361055937	0.282	0.254	1
Psma6	0.319922776268494	0.267997593371791	0.346	0.339	1
Cox5a	0.320697741118009	-0.276530727597402	0.359	0.403	1
Lims2	0.321031181246342	0.2107660144739	0.365	0.351	1
Pttg1ip	0.321772239124332	0.113172836525063	0.385	0.362	1
Stx7	0.32411539778053	-0.396946906028413	0.301	0.345	1
Arid5b	0.324177454336627	-0.141937656330317	0.212	0.255	1
Rpl27	0.325924609868816	0.111416051384853	0.686	0.67	1
Vapb	0.328011359034598	0.104044639294145	0.276	0.247	1
Golga7	0.328039144790129	0.268049701548562	0.301	0.278	1
Ndufb9	0.329564586297691	-0.359486583534878	0.353	0.39	1
Hnrnpf	0.331092952709294	-0.223181726127073	0.635	0.657	1
Eif4e	0.332689371458133	0.338984350662858	0.256	0.24	1
Polr1d	0.332751216114687	-0.391617657045888	0.276	0.314	1
Vdac3	0.332864111507135	-0.247439749890908	0.353	0.411	1
Chmp5	0.335445819688839	-0.36745106065528	0.372	0.415	1
Dync1i2	0.335780864757794	0.178147020543629	0.365	0.342	1
Klf4	0.336004496826762	0.127030373843132	0.679	0.618	1
Psmb5	0.336554581201463	0.22058246769531	0.359	0.339	1
Nfic	0.337666185265978	-0.326636486712908	0.218	0.258	1
Snx3	0.339157712087203	-0.282210742338043	0.558	0.565	1
Plscr4	0.343059987826266	0.325115233626663	0.276	0.256	1
Arl6ip1	0.343194654017199	-0.182837943980017	0.365	0.414	1
Rpl35	0.344297468372566	-0.199889533305546	0.827	0.835	1
Selt	0.344622674530648	-0.394008086018605	0.244	0.281	1
Srsf11	0.345551587694482	0.355274021405379	0.288	0.269	1
Rbm3	0.348755117987835	0.234465970909667	0.442	0.45	1
Slc25a4	0.349048844484182	-0.274596508772804	0.487	0.531	1
Calr	0.351614130764168	0.165473823262358	0.545	0.539	1
Fis1	0.35213625907176	-0.270807770822927	0.378	0.433	1
Klf3	0.353625371743794	0.27495434338446	0.372	0.365	1
Ndufa4	0.354076478571936	-0.227730299159933	0.705	0.707	1
Sptan1	0.354092645558351	0.209154672780189	0.301	0.283	1
Trim8	0.355746066260058	-0.168176009057656	0.256	0.294	1
Casc4	0.35619311520695	-0.24674754005537	0.276	0.315	1
Slc48a1	0.356247535731508	-0.505452529115751	0.237	0.269	1
Fkbp4	0.356887579634657	0.373943510888974	0.256	0.232	1
Calu	0.357191327833373	0.165582869117719	0.256	0.233	1
Hmgb1	0.361031862666758	-0.205741075253799	0.808	0.804	1
H2-Q7	0.361638899980247	-0.178451726943975	0.417	0.446	1
Grap	0.362869373232299	-0.206839156574508	0.365	0.411	1
Vti1b	0.365084379237006	0.227022107532859	0.269	0.249	1
Rpl29	0.365306932924377	-0.16383599678324	0.609	0.632	1
Gnas	0.369874643583624	-0.156753898676507	0.769	0.779	1
Pcbp2	0.370676018085333	-0.319239089354471	0.41	0.447	1
Rpl5	0.373527931324145	-0.273724359959119	0.397	0.439	1
Psmb7	0.373534565926371	0.439223424220619	0.288	0.283	1
Rab2a	0.374509345706229	-0.299583347147581	0.442	0.479	1
Csnk2a1	0.374951487265902	-0.212753872598666	0.224	0.266	1
Tspan13	0.376277267100491	-0.211634955030269	0.865	0.786	1
Nras	0.377626952328362	-0.314216704007229	0.288	0.335	1
Sipa1	0.378690779134508	-0.146191745947106	0.25	0.293	1
Txnl1	0.381463522140022	-0.1055722827157	0.218	0.26	1
Cers2	0.38293810282007	-0.146226822407378	0.231	0.264	1
Pllp	0.383983304292586	-0.479968572607736	0.321	0.335	1
Hes1	0.384644121662126	-0.358658856369613	0.404	0.431	1
Ushbp1	0.387350456544211	0.143884889743993	0.34	0.314	1
Ahsa1	0.39016124629828	0.144200368507741	0.269	0.246	1
Ghitm	0.390902140079992	-0.324214941521346	0.276	0.314	1
Abi3	0.39102774605898	-0.324742547306688	0.256	0.292	1
Atox1	0.392647047398501	-0.210277751983766	0.494	0.544	1
Ndufv3	0.392697742706943	0.15462884333325	0.346	0.325	1
Myl12b	0.393342981756212	-0.196305063223841	0.705	0.745	1
Lrpap1	0.393521048418526	-0.25707038833542	0.231	0.267	1
[truncated: 298 more rows]

## Sheet: VenousEC_cluster5.markers
	p_val	avg_log2FC	pct.1	pct.2	p_val_adj
[truncated: 1,435 more rows]

[truncated: 10 more sheets: UnknownOgn+_cluster6.markers, Pericytes_cluster7.markers, PneumocyteEC_cluster8.markers, Platelets_cluster9.markers, B-cells_cluster10.markers, Myeloidcells_cluster11.markers, Ifit+ECs_cluster12.markers, LEC_cluster13.markers, Erythroblasts_cluster14.markers, Epithelcell_cluster15.markers]
