# Supplementary material for: Deletion of the angiopoietin receptor Tie2 enhances proliferation and sprouting of cardiac endothelial cells
Source: Angiogenesis. 2026 Jan 21;29(2):13. doi: 10.1007/s10456-025-10028-2 (PMC12823625; doi:10.1007/s10456-025-10028-2)
Supplement: Supplementary file 14 — Supplemental Table 10. Differentially expressed genes in heart stromal-vascular fraction cell types in mice with Tie1/Tie2 EC double-deletion (DKO) versus wild-type mice. [file 10456_2025_10028_MOESM14_ESM.xlsx]

## Sheet: Description
Supplemental Table 10. Differentially expressed genes in heart stromal-vascular fraction cell types in mice with Tie1/Tie2 EC double-deletion (DKO) versus wild-type mice.

## Sheet: DKOvsWT_DE_ECI
	p_val	avg_log2FC	pct.1	pct.2	p_val_adj
Tie1	0	-6.62273868871783	0.014	0.848	0
Gm10076	4.58252085723729e-307	-3.10777817907156	0.333	0.891	9.22049021684714e-303
Cwc22	5.44085983791142e-279	-2.76378658791461	0.358	0.904	1.09475540798616e-274
Tek	6.38327326169302e-242	-3.07604545382516	0.162	0.784	1.28437841298525e-237
Uba52	3.12738031298279e-234	-1.60988086277357	0.838	0.958	6.29260192775266e-230
Rpl35	1.11486435216902e-210	-1.5693897388361	0.809	0.951	2.24321856299929e-206
Cdk8	2.02915804207781e-109	0.801037645292841	0.978	0.931	4.08286889646476e-105
Gm2000	3.21034630566581e-100	1.82723743698972	0.613	0.243	6.45953780163018e-96
Camk1d	9.38581191697621e-95	0.794262411857253	0.978	0.865	1.88851921581478e-90
Trim37	3.84172657620779e-74	-1.85648499499129	0.19	0.498	7.72993804398769e-70
Gstp1	2.5853446205079e-68	-3.4017928729854	0.039	0.289	5.20197191092394e-64
Rpl10	2.04410186052897e-61	-0.766428456707652	0.852	0.901	4.11293735357034e-57
Hexb	7.16348111310016e-60	0.990402089393961	0.769	0.553	1.44136403476688e-55
Sparc	3.01983452665399e-56	0.560276216793894	0.992	0.975	6.07620905108049e-52
Hist2h2aa1	8.92862297359043e-51	-3.01469025062266	0.039	0.239	1.79652822851613e-46
Tspan8	2.04223155406648e-49	-3.94948065795196	0.017	0.196	4.10917410993716e-45
Rps29	1.07442920602879e-48	-0.41950303802419	0.997	0.993	2.16185900545053e-44
Cd34	3.96438853864895e-44	0.600062688211646	0.89	0.753	7.97674617861555e-40
Bst2	2.15234617222184e-42	0.741626887124661	0.915	0.813	4.33073573312757e-38
Rps27	4.42175670561221e-42	-0.457187369681091	0.98	0.98	8.89701666736232e-38
Smco4	1.02126650187226e-41	-0.747477521141446	0.77	0.85	2.05489032841718e-37
Tuba1a	3.56919558010075e-41	0.751128292776087	0.836	0.678	7.18157842672071e-37
Gm42418	2.35704430159931e-39	0.400994721868243	1	1	4.74260883924797e-35
Cyp26b1	1.84590261059933e-38	-2.27753894750197	0.095	0.284	3.71414064278692e-34
Il31ra	4.51793980036647e-38	-1.77044332618451	0.098	0.293	9.09054667231738e-34
Rasal2	6.30396601124718e-38	0.655609393042945	0.916	0.816	1.26842100112305e-33
Fmo2	1.19801521198961e-37	-1.21884632662178	0.277	0.493	2.4105264080443e-33
Cdh13	2.85643869737767e-37	0.637245507819105	0.909	0.796	5.74744030299361e-33
Fabp4	1.02073852854893e-36	-0.337690503291574	1	0.999	2.05382799329331e-32
Rps27rt	1.23606009549475e-35	1.22425713867069	0.412	0.203	2.48707651814499e-31
Ccnd1	2.85189569839506e-34	0.785137968697241	0.783	0.621	5.7382993347407e-30
H2-K1	8.63700310063778e-33	0.370248406394278	0.997	0.984	1.73785139387933e-28
B2m	2.20128749510395e-29	0.284349485488213	0.999	0.995	4.42921056889865e-25
Iigp1	3.97063244564718e-27	1.11642867487151	0.552	0.377	7.98930954388669e-23
Malat1	5.39188148752332e-27	-0.345012111315076	0.992	0.995	1.08490047410457e-22
Gvin1	9.61794347353688e-27	1.22356454026402	0.323	0.154	1.93522640631035e-22
S100a11	9.52641466682228e-26	0.540622028040964	0.85	0.747	1.91680989511131e-21
Txnip	9.592149872022e-26	-0.422359652887066	0.904	0.944	1.93003647574955e-21
Gbp3	1.4918459385583e-25	1.17191314773063	0.359	0.19	3.00174321297316e-21
Gm15564	1.63021497523057e-25	-0.929994064403824	0.3	0.475	3.28015555166143e-21
Vim	1.74635197759825e-25	0.629972459081731	0.844	0.746	3.51383481412544e-21
Tap1	2.60305488466999e-25	1.05594269684849	0.349	0.176	5.23760673344449e-21
Eno1	3.60139563179371e-25	-1.19651226668448	0.172	0.338	7.24636815073212e-21
Erh	4.0434065679555e-25	-1.27604634551767	0.193	0.353	8.13573835538326e-21
Irf7	4.89785586283521e-25	1.25530220880878	0.296	0.138	9.85497578161073e-21
Calr	2.1916785828545e-24	0.540254296065537	0.81	0.671	4.40987647656155e-20
Ifitm3	9.48334955390699e-24	0.379432766278362	0.987	0.97	1.90814476374163e-19
Anxa3	1.08348007370903e-23	0.401249291631716	0.901	0.811	2.18007025630994e-19
Rnaset2a	1.0954978258074e-23	0.94560313617066	0.407	0.234	2.20425117530707e-19
Chek2	7.94667228576537e-23	0.737379739266343	0.501	0.314	1.59894993061885e-18
AW112010	1.49530834885299e-22	0.422044082110322	0.943	0.874	3.0087099287271e-18
Esr1	1.79092198301805e-22	5.85260201716268	0.062	0.001	3.60351412203061e-18
Rpl10-ps3	2.13294257693889e-22	1.35583614802955	0.21	0.082	4.29169375905874e-18
Crip2	2.45585917808159e-22	0.357794809090153	0.942	0.879	4.94143425221797e-18
Gbp2	3.81177680106051e-22	0.813172464942777	0.488	0.308	7.66967610141386e-18
Polr2l	6.71580511879305e-22	-1.51352471322798	0.104	0.237	1.35128714795235e-17
Dynlt1b	1.03622981754909e-21	-2.00129282603667	0.043	0.153	2.08499801589052e-17
Cd200	2.11001391920982e-21	-0.411920310688495	0.933	0.947	4.24555900684208e-17
Rps28	2.48434666745739e-21	-0.370022001979001	0.961	0.958	4.99875392959101e-17
Hmcn1	3.78166454422521e-21	-1.15735756974452	0.195	0.342	7.60908722943554e-17
Hspb1	5.15882076784883e-21	0.424408241151887	0.908	0.827	1.03800632669886e-16
Tspan13	6.40533768540189e-21	0.271574682452783	0.986	0.973	1.28881799567971e-16
Ubb	9.89050293743143e-21	-0.28686054670283	0.977	0.974	1.99006809604058e-16
H2-D1	1.07300989074427e-20	0.263687372459581	0.996	0.986	2.15900320116655e-16
Dusp1	2.07249002246568e-20	0.47716778113884	0.79	0.628	4.1700571742032e-16
Gbp4	8.7741730669177e-20	0.962101381789322	0.403	0.242	1.76545136279451e-15
Heg1	1.20506311285597e-19	0.447253818519782	0.869	0.769	2.4247074893775e-15
Gbp7	1.59297687618391e-19	0.757803844595394	0.578	0.416	3.20522877256964e-15
Calm1	2.02275083785912e-19	0.257988365980702	0.988	0.975	4.06997696085633e-15
Lars2	3.85656039718083e-19	0.379067435883797	0.875	0.777	7.75978517516756e-15
mt-Atp8	5.52356323020978e-19	-1.1914902120136	0.188	0.322	1.11139615755051e-14
Anxa2	8.38560933458152e-19	0.425886205011326	0.824	0.734	1.68726845421115e-14
Serpinh1	1.06339382546693e-18	0.468936184642913	0.79	0.681	2.13965471622202e-14
Cped1	3.01718401419078e-18	-0.484572518311189	0.76	0.835	6.07087595495326e-14
Tgtp2	4.80310347652643e-18	1.05718187009531	0.277	0.145	9.66432450511883e-14
H2-Q7	4.90785082280868e-18	0.44552750543254	0.79	0.651	9.87508664057335e-14
Phlda3	5.65504318671477e-18	1.31985665924182	0.19	0.079	1.13785123959888e-13
Irgm2	8.2561953656133e-18	0.988760207925789	0.298	0.162	1.66122906951505e-13
Psmb8	1.53541643081746e-17	0.505841976818258	0.76	0.645	3.0894114004478e-13
Col4a1	1.96937637691629e-17	0.288883143851683	0.989	0.977	3.96258220799328e-13
Igtp	2.41844932973079e-17	1.25847057803017	0.255	0.132	4.86616189635133e-13
Ifi44	6.72797055710569e-17	1.22078331828106	0.231	0.115	1.35373495579523e-12
Plcl1	7.29678662507606e-17	1.45202686529071	0.188	0.083	1.46818643683155e-12
Mctp1	9.85468214821242e-17	-2.64270773245049	0.024	0.101	1.98286059504182e-12
Lgals3bp	1.16458512739617e-16	0.616495950441055	0.49	0.338	2.34326173483383e-12
Ly6a	1.27753626156046e-16	0.283984523622491	0.991	0.982	2.57053071188581e-12
Rps21	1.56098122439144e-16	-0.255638609794101	0.993	0.988	3.14085032159801e-12
Ehd1	2.09763182075641e-16	0.403161584994405	0.727	0.588	4.22064498654397e-12
9530026P05Rik	2.81621140941635e-16	-0.71389079613683	0.399	0.537	5.66649897688665e-12
Eif1	3.36704605166567e-16	-0.264803741822668	0.975	0.969	6.77483336055649e-12
Dhrs3	5.58781638435633e-16	-0.519632235090983	0.638	0.709	1.12432453469634e-11
Apln	6.6621037972632e-16	1.41005193580482	0.158	0.064	1.34048190504733e-11
Meox1	7.52277557548657e-16	0.736476043355627	0.407	0.265	1.51365767354365e-11
Gm4951	9.27806384465289e-16	2.28946780633464	0.094	0.024	1.86683922618261e-11
Gm17066	1.51125732229957e-15	1.49699491863506	0.113	0.035	3.04080085819897e-11
Mgll	2.37286516172354e-15	0.252210880668214	0.997	0.986	4.77444199190394e-11
Hsp90b1	2.82157134766826e-15	0.395016089063559	0.835	0.738	5.67728370864332e-11
Rhoc	4.22863058473978e-15	0.418101510971157	0.777	0.649	8.50842759955491e-11
H2-Q4	4.92147941358647e-15	-0.573902861851083	0.444	0.561	9.90250872807735e-11
Ddx5	5.82281035952236e-15	-0.284420322741923	0.98	0.976	1.17160767243949e-10
Tcim	7.20652220867258e-15	-0.406568319014107	0.899	0.937	1.45002433360701e-10
Plscr2	8.79077197548263e-15	-0.683122824262917	0.472	0.586	1.76879122918686e-10
Tmem255b	9.2180797605693e-15	0.663334228422841	0.387	0.248	1.85476982862415e-10
Cxcl9	1.05376270214506e-14	0.683211243017472	0.422	0.282	2.12027593298607e-10
Prr13	1.23220257331701e-14	0.454432939723827	0.638	0.491	2.47931479777117e-10
Nlrc5	1.66264793869156e-14	1.06637251231908	0.194	0.093	3.34541391744129e-10
C1qtnf9	2.01627306194591e-14	0.341630744703007	0.896	0.826	4.05694302794137e-10
Rtl8a	2.45854660823748e-14	0.529437373123722	0.62	0.489	4.94684163043462e-10
Rgcc	2.48805845496852e-14	-0.332015548670347	0.958	0.962	5.00622241724216e-10
Rnf213	3.0372421341462e-14	0.474535525350911	0.512	0.362	6.11123489811557e-10
Cdkn1a	3.53269201100323e-14	0.634544806631685	0.593	0.468	7.10812959533959e-10
Apoe	3.96054462361605e-14	-0.610897470826662	0.481	0.594	7.96901183717786e-10
Sema6a	4.0235943829716e-14	-0.396652216048699	0.76	0.826	8.09587425797715e-10
1810009A15Rik	4.31721428059417e-14	-2.04551619188859	0.029	0.101	8.68666685398353e-10
Pdgfb	4.51237522441775e-14	0.328071399459492	0.921	0.852	9.07935018905096e-10
Mxra7	4.98536014227496e-14	0.515523936127561	0.539	0.398	1.00310431422715e-09
Oasl2	6.96785952104774e-14	1.10044732642484	0.228	0.123	1.40200301423002e-09
Cd93	7.22432358971377e-14	0.27726877289725	0.933	0.903	1.45360614948631e-09
Angpt2	7.27243124027957e-14	1.03505418422721	0.258	0.144	1.46328588985665e-09
mt-Co1	7.52141224776945e-14	-0.439206553317463	0.939	0.955	1.51338335837369e-09
Rnaset2b	9.70126329584972e-14	0.731480749316163	0.351	0.224	1.95199118775792e-09
Zbp1	1.05619619134509e-13	2.88162912320232	0.057	0.008	2.12517235660547e-09
Esm1	1.19306815861288e-13	1.88261808582991	0.13	0.051	2.40057244194498e-09
Jup	2.69275184378111e-13	0.265423076409595	0.907	0.823	5.41808598487197e-09
Eps8l1	2.83706749091887e-13	-2.26465905727164	0.023	0.087	5.70846349847785e-09
Tagln2	2.90183455710247e-13	0.336852761368911	0.822	0.729	5.83878131234589e-09
Creb5	3.08016799430151e-13	0.787961195765564	0.311	0.189	6.19760602133408e-09
Ptp4a3	3.58606210050468e-13	0.34393608955531	0.786	0.683	7.21551555242547e-09
Arpc1b	6.80190801450459e-13	0.327135139556906	0.796	0.699	1.36861191159847e-08
Limch1	9.17210470736617e-13	0.367070931322371	0.727	0.609	1.84551918816915e-08
Ftl1-ps1	1.52829976236031e-12	1.1041824716524	0.134	0.056	3.07509195184517e-08
Gm48099	1.90106153660672e-12	-1.59555577916077	0.046	0.121	3.82512591780638e-08
Gda	1.99232674514212e-12	0.523038311259708	0.458	0.33	4.00876064390045e-08
Isg15	2.0945325015283e-12	0.865972901598649	0.307	0.194	4.21440884632508e-08
Morrbid	2.33248722186646e-12	2.90494089149291	0.051	0.008	4.6931975391175e-08
Smpd3	2.36955043916563e-12	2.0842706379453	0.067	0.016	4.76777243864517e-08
Lxn	2.90914879029105e-12	0.584998831499322	0.315	0.194	5.85349828094461e-08
Myadm	2.97007397379627e-12	0.299063960058359	0.872	0.79	5.97608584267548e-08
Cyp4b1	3.2171398951747e-12	0.290843577209067	0.748	0.615	6.473207183081e-08
Nudt4	3.5869740949248e-12	0.517534439297245	0.458	0.333	7.21735057639819e-08
Ctla2a	3.71528613453328e-12	0.388217510784736	0.778	0.681	7.47552723129441e-08
Sez6l2	3.80117734817442e-12	0.651923676839229	0.268	0.157	7.64834894226176e-08
mt-Nd5	4.01513954297095e-12	-0.56653569669958	0.612	0.689	8.07886227441184e-08
Robo4	4.18861310512907e-12	0.434850946348455	0.667	0.563	8.42790842883021e-08
Fxyd5	4.64110599244667e-12	0.524335203555772	0.429	0.303	9.33836936740195e-08
Pdlim1	4.8557944242361e-12	0.418822162315533	0.669	0.55	9.77034396100546e-08
Cables1	4.98019899060105e-12	1.37187654074354	0.119	0.048	1.00206583889884e-07
Frmd4b	5.62569212589332e-12	0.543677380107201	0.417	0.286	1.13194551265099e-07
2004-09-01	6.23143832791855e-12	0.361280229482586	0.831	0.736	1.25382770596049e-07
Stat1	6.47879431232007e-12	0.599125232711513	0.481	0.363	1.30359820358192e-07
Plxdc2	7.42019488751903e-12	2.73366452739426	0.054	0.01	1.49301741331771e-07
Tgm2	1.0433266394614e-11	-0.606805403257992	0.388	0.484	2.09927753126028e-07
Stat2	1.05730885809645e-11	0.631616823403739	0.339	0.223	2.12741115337587e-07
Hsp90ab1	1.29325469940076e-11	0.250256167344316	0.95	0.921	2.60215778066427e-07
Flnb	1.37018525628834e-11	0.357534746524578	0.704	0.586	2.75694975417776e-07
BC028528	1.69269861526971e-11	0.37204898571286	0.712	0.591	3.40587888378418e-07
Gm1673	1.77665783361982e-11	-1.47549999383764	0.077	0.157	3.57481322702644e-07
Ywhah	1.79922172881862e-11	0.360576887331694	0.708	0.589	3.62021404055595e-07
Sptan1	2.26078769810452e-11	0.269849461105537	0.894	0.843	4.5489309273561e-07
Sult5a1	2.37612551549276e-11	1.92598020070824	0.069	0.018	4.78100214972298e-07
Snhg3	2.44979735322975e-11	-1.62374135540198	0.042	0.109	4.92923725443359e-07
Fads3	3.04703945680684e-11	1.34015463642015	0.106	0.042	6.13094809104104e-07
Mcc	3.29567256957677e-11	0.334576363638895	0.884	0.819	6.63122277724541e-07
Pxdn	3.55678680692034e-11	0.400140956697103	0.574	0.458	7.15661073420442e-07
Hist1h2ap	4.04500357886786e-11	-3.77559621974066	0.003	0.042	8.13895170104002e-07
Plxna4	4.57688483498339e-11	0.537520183129534	0.466	0.344	9.20914997647009e-07
Plxna2	5.32102665371666e-11	0.334173358907122	0.814	0.716	1.07064377299433e-06
Pdgfd	5.60017617779991e-11	0.312275304590582	0.934	0.883	1.12681144873512e-06
S100a16	5.6852409020242e-11	0.282852771379914	0.855	0.787	1.14392732189629e-06
Arl15	6.14507507568232e-11	0.359764747693133	0.796	0.699	1.23645055597804e-06
Fyn	7.49373547793184e-11	0.352769486510069	0.712	0.601	1.50781451551467e-06
Timp3	7.65692804387087e-11	-0.319048189264342	0.855	0.876	1.54065049170726e-06
Id3	8.31459220826479e-11	-0.282143497121347	0.967	0.954	1.67297909822496e-06
Klf3	8.903432041808e-11	0.340719206757763	0.733	0.615	1.79145956113219e-06
Nid1	9.31864006291614e-11	0.324792379864642	0.625	0.488	1.87500356705936e-06
Bax	1.07258579801645e-10	0.358455401278808	0.586	0.455	2.15814988418891e-06
Cldn5	1.13025238212031e-10	0.397764096563852	0.724	0.625	2.27418081806428e-06
Lrrc8c	1.3640863760999e-10	0.298112120128193	0.857	0.783	2.74467819735061e-06
Mmd	1.68597360627263e-10	0.491608929038449	0.452	0.332	3.39234749318115e-06
Rtp4	2.08982661016442e-10	0.592183108071353	0.388	0.277	4.20494012231184e-06
Ccr4	2.48153121214357e-10	3.48824045701782	0.035	0.003	4.99308895195408e-06
Itpripl2	2.69414830063283e-10	0.532810933499322	0.361	0.243	5.42089579570332e-06
Uchl1	3.00224769893684e-10	1.52797991798061	0.092	0.035	6.04082259503082e-06
Myo1d	3.08897814486501e-10	0.377337939730513	0.73	0.627	6.21533292528288e-06
S100a10	3.12052338943115e-10	0.307801703606292	0.83	0.759	6.27880511187442e-06
Cdk2ap1	3.12607335385564e-10	0.552894607726845	0.333	0.223	6.28997219529294e-06
Col8a1	3.54079627396693e-10	-2.65319072441804	0.011	0.055	7.12443618284886e-06
Exoc6	3.81357668930529e-10	0.399072918866518	0.632	0.517	7.67329765655118e-06
Myl2	3.8226915757973e-10	-0.652846634228416	0.363	0.459	7.69163771966175e-06
2900026A02Rik	4.90263861636866e-10	0.378420324708765	0.6	0.494	9.86459915999538e-06
Plekhg1	5.04719981802359e-10	0.298138967659336	0.813	0.73	1.01554707538453e-05
Rpl36a-ps1	5.0976384577316e-10	1.32662490048697	0.068	0.02	1.02569583408018e-05
Serpinb6a	5.1698740550973e-10	0.343304579814393	0.649	0.534	1.04023035862613e-05
Pabpc1	6.37508126081378e-10	0.362146229089816	0.589	0.483	1.28273010048834e-05
Tmem182	6.54428379161115e-10	-0.9325192382594	0.125	0.209	1.31677534171008e-05
Tmem176b	6.64868625177765e-10	-1.16847336137588	0.079	0.153	1.33778216072018e-05
mt-Nd4l	7.32404576582017e-10	-0.596554780120715	0.379	0.478	1.47367124854068e-05
Cnn3	8.83917629574375e-10	0.35047784918548	0.627	0.511	1.7785306624666e-05
Rexo2	8.83945618785172e-10	0.422551178407517	0.483	0.362	1.77858697955764e-05
Jazf1	9.24417943806784e-10	1.10314723856957	0.136	0.066	1.86002134473363e-05
Gbp6	9.59140585547897e-10	1.14677662194529	0.142	0.072	1.92988677218092e-05
Pdia6	9.83581092163159e-10	0.436008170941588	0.594	0.496	1.97906351554149e-05
Ms4a4d	1.00873393408841e-09	4.6767992930919	0.026	0.001	2.02967354877929e-05
Prnd	1.10338723634008e-09	1.57260962039321	0.075	0.025	2.22012545823988e-05
Dynlt1c	1.3903958074998e-09	-2.0627537220816	0.013	0.055	2.79761540427034e-05
Ifi47	1.44556129573921e-09	0.90268778980182	0.172	0.094	2.90861388315686e-05
Slit3	1.71309211062986e-09	-3.74986149150788	0.004	0.038	3.44691263579835e-05
Tmod3	1.94158100149644e-09	0.256977695999043	0.847	0.777	3.90665513311098e-05
Zfp988	1.94574873768824e-09	-2.92988706970746	0.006	0.041	3.91504103510251e-05
Hras	2.29149080120205e-09	0.392557592423084	0.547	0.432	4.61070864109865e-05
Afdn	2.44729534935386e-09	-0.275973463667527	0.921	0.917	4.92420297243491e-05
Hspa5	2.56189686296712e-09	0.352641373241832	0.671	0.561	5.15479267797614e-05
Snrnp70	2.60178528003004e-09	-0.518920824114027	0.519	0.586	5.23505216194844e-05
Clic1	2.71361454288775e-09	0.265323990146397	0.875	0.814	5.46006382174444e-05
Cxcr4	2.72253122237824e-09	0.746101295082532	0.262	0.172	5.47800507254725e-05
Ssu2	2.8356048051998e-09	0.743366276227502	0.168	0.091	5.70552042854251e-05
Acot9	2.93976996850205e-09	0.470791595358422	0.378	0.273	5.91511115362297e-05
Rnpep	3.56548977818374e-09	0.497952097230012	0.388	0.284	7.17412198268351e-05
Abcg1	3.63066722921953e-09	0.727682567316867	0.188	0.107	7.30526553191262e-05
Sod1	4.55947282813793e-09	-0.435600423576166	0.618	0.664	9.17411527749633e-05
Fam129b	5.23852169842982e-09	0.534913143857852	0.209	0.122	0.000105404295094106
Sesn2	5.28615828379798e-09	2.41985476780391	0.043	0.009	0.000106362790828299
Cdipt	5.95235324701804e-09	0.325585114289423	0.507	0.386	0.00011976729968325
Kras	6.97625140688493e-09	0.335180996028039	0.612	0.506	0.000140369154557932
Sap18	7.26129031285034e-09	-0.65442742114631	0.283	0.37	0.000146104422384862
Myh6	7.42818191656281e-09	-1.38052002056365	0.061	0.122	0.00014946244834316
Dgka	7.78495095801636e-09	0.575231989706115	0.277	0.183	0.000156640998226247
Marcks	8.35130699294901e-09	-0.253416133095945	0.86	0.878	0.000168036648005127
Sgk1	8.45606460278848e-09	-0.307486539399575	0.797	0.836	0.000170144475872707
Ifi206	9.38159552107629e-09	3.47958747054294	0.032	0.004	0.000188767083479576
Tfpi	1.0178183795838e-08	-0.892480568699225	0.151	0.228	0.000204795236156057
Smim12	1.17406009150268e-08	0.572403055404623	0.272	0.182	0.000236232631011254
Dpysl2	1.19065478867618e-08	0.284181116572171	0.718	0.638	0.000239571650029533
Ltc4s	1.2263476201892e-08	1.07881962688385	0.08	0.031	0.000246753404658269
Shisa5	1.22702099822317e-08	0.353020242954906	0.674	0.576	0.000246888895052484
Anks1b	1.2495675530518e-08	0.953095896058471	0.097	0.042	0.000251425487349552
Asap2	1.27480739926775e-08	0.333700208867314	0.571	0.449	0.000256503996806664
Cmpk2	1.45206586454488e-08	0.844075987751971	0.166	0.093	0.000292170172605075
Sh3kbp1	1.46222909843366e-08	0.884178166435969	0.158	0.088	0.000294215116895836
Rell1	1.46588743312864e-08	0.426281862729335	0.423	0.315	0.000294951210419814
Gbp9	1.54497437110901e-08	0.487925704256865	0.373	0.275	0.000310864293210844
Fam78b	1.76410677821301e-08	0.579171031233763	0.302	0.209	0.000354955924844239
Mindy2	1.77410194159511e-08	0.481013543085616	0.358	0.253	0.000356967051668353
Gm14164	1.82830480736206e-08	2.05587749946922	0.042	0.009	0.00036787321028932
Bean1	1.90825454628157e-08	3.16654344633649	0.029	0.003	0.000383959897257316
Rpl9-ps6	2.04944213759162e-08	0.566901210098146	0.249	0.16	0.00041236825250481
Rapgef1	2.07138760017751e-08	0.275963589956989	0.833	0.77	0.000416783899031717
Ifit2	2.11539343612905e-08	0.575148565919855	0.262	0.173	0.000425638313283526
Chd7	2.66224725633031e-08	0.428674438446091	0.399	0.291	0.000535670770446222
Vash1	2.69032789341996e-08	0.870752738550311	0.156	0.088	0.00054132087543503
Trps1	2.82899218061073e-08	0.480586897796883	0.352	0.256	0.000569221516660686
Rex2	2.85600447291462e-08	1.66111049178333	0.065	0.023	0.00057465665999515
Arglu1	3.09510097943295e-08	-0.320506468386327	0.771	0.804	0.000622765268071704
Phf11d	3.16372467988818e-08	0.343265723857121	0.441	0.33	0.0006365730428403
Rsad2	3.19492269935242e-08	0.438051431408454	0.41	0.306	0.000642850396336701
Bicd2	3.66050618154614e-08	0.349812013865146	0.426	0.314	0.000736530448788899
4930402H24Rik	3.85763178002929e-08	0.307246356303861	0.684	0.594	0.000776194090459693
Nepn	3.92423375915996e-08	-0.915499016376865	0.127	0.2	0.000789595074680577
Hes1	4.08317865899413e-08	-0.450243676629716	0.541	0.606	0.00082157637797621
Parp14	4.28170470373251e-08	0.417749716161686	0.526	0.421	0.000861521803438019
Aida	4.35783282909681e-08	0.432912327843569	0.41	0.304	0.00087683954354257
Pmepa1	4.79401319439716e-08	0.48318085916695	0.293	0.2	0.000964603394844653
Igf1r	5.01717639269894e-08	0.302815968242916	0.607	0.496	0.00100950606197495
Klk8	6.38866309546635e-08	0.468992140329105	0.392	0.296	0.00128546290143878
Lama4	6.85284625630967e-08	0.258966054930115	0.805	0.723	0.00137886119523207
Trim30a	7.07010388691543e-08	0.308945863822229	0.485	0.374	0.00142257560308625
Stxbp6	7.18634168086129e-08	-0.572565705603824	0.26	0.345	0.0014459638096061
Srgap1	8.39859158719834e-08	0.340230800398624	0.391	0.288	0.00168988061326018
Hsp90aa1	8.88448964981326e-08	0.308899390243523	0.568	0.449	0.00178764816243893
Dgkh	9.08683020632307e-08	0.253734855577475	0.755	0.679	0.00182836110581426
Ccnd3	9.41663554293412e-08	0.366061564827789	0.555	0.45	0.00189472123759377
Samhd1	1.11875917274647e-07	0.342590939018037	0.453	0.345	0.00225105533148317
Atp6v0e	1.14181119164196e-07	0.258413151389236	0.715	0.621	0.0022974382987028
Sec14l1	1.23454050020967e-07	0.262878968687849	0.745	0.664	0.00248401894047188
Cd44	1.34670714003135e-07	0.748503746721323	0.184	0.115	0.00270970943645708
Snap23	1.46530059959164e-07	0.415785022188649	0.387	0.291	0.00294833133643835
Rnf220	1.54332267019391e-07	0.479032430948204	0.486	0.387	0.00310531954469717
Ahsa1	1.59086079534414e-07	-0.672974036736055	0.156	0.234	0.00320097100631195
Capg	1.62693103841229e-07	0.861117792278877	0.125	0.067	0.00327354794238936
Lgals9	1.69668536521883e-07	0.37675924695377	0.623	0.53	0.0034139006233568
Gm11361	1.79007300084957e-07	1.29946536974239	0.067	0.026	0.00360180588500943
Ifi27l2a	1.80464126319765e-07	1.70111013130185	0.068	0.027	0.00363111868567998
Ahr	1.89177396609457e-07	-0.597591233674745	0.223	0.304	0.00380643839717888
Aqp1	1.9013483201801e-07	-0.366718098995173	0.697	0.734	0.00382570295503438
Zbtb7a	1.99756732231414e-07	0.346622767207095	0.5	0.399	0.00401930520922828
Iqgap1	2.01750645164587e-07	0.267393046487879	0.615	0.502	0.00405942473135665
Phc2	2.06708226236841e-07	0.329020534801889	0.465	0.364	0.00415917622011148
Wars	2.11977836187554e-07	0.529250090773478	0.409	0.317	0.00426520604192977
C1qtnf7	2.12340125277691e-07	3.80092761317357	0.023	0.002	0.00427249566071241
Tspan9	2.18803968976486e-07	0.303512909074262	0.615	0.511	0.00440255465977587
G3bp2	2.21109010341372e-07	0.287901932620384	0.492	0.385	0.00444893439707875
9530082P21Rik	2.21775672970273e-07	0.480124635554878	0.248	0.165	0.00446234831583486
Hmgn2	2.22118388775548e-07	-1.21930364479655	0.059	0.114	0.0044692441005528
Tmsb10	2.36461771376297e-07	-0.297557068291447	0.799	0.831	0.00475784730186247
Oas2	2.41047961129309e-07	0.427826907674515	0.203	0.127	0.00485012602588282
Rnd1	2.58027178462575e-07	0.70708074406503	0.133	0.073	0.00519176485784547
Gm4070	2.59376626860669e-07	0.395209760932683	0.381	0.288	0.00521891710906351
Fbln2	2.80561666934161e-07	-0.714162430643451	0.236	0.312	0.00564518130038225
Gm29682	2.85812953712317e-07	1.54341024477159	0.047	0.014	0.00575084244164553
Cct3	2.95627904812219e-07	0.363326297664162	0.431	0.334	0.00594832907272666
Rin3	2.98120702723943e-07	0.334364643966532	0.557	0.45	0.00599848665950846
Psmd14	3.20312490106886e-07	0.492689384290632	0.319	0.232	0.00644500761344066
Rassf9	3.34044994013004e-07	-0.375507753175517	0.619	0.674	0.00672131932453566
Tgtp1	3.34636018159382e-07	1.01828159006756	0.117	0.063	0.00673321132138493
Pkia	3.43186454284593e-07	0.868197226731362	0.145	0.085	0.0069052546466603
Ifi35	3.46595038599114e-07	0.365712096171249	0.467	0.371	0.00697383877165277
St8sia6	3.53592530888658e-07	0.659821378663806	0.232	0.155	0.00711463531401068
Nnmt	3.63471021121988e-07	1.50783027792696	0.051	0.017	0.00731340041599552
Lasp1	4.06180691746973e-07	0.329869876175706	0.53	0.429	0.00817276169864084
Prcp	4.26198970061571e-07	-0.655536718227366	0.185	0.262	0.00857554947660887
Rgs12	4.53439654282503e-07	0.426581101086278	0.344	0.253	0.00912365928381823
Cgnl1	4.55456671939986e-07	0.588285926655342	0.277	0.199	0.00916424369610447
Fam219a	4.56586570958081e-07	0.321062184243417	0.427	0.327	0.00918697839424756
Bysl	4.67454682620047e-07	0.583259980045961	0.128	0.07	0.00940565566899796
Adgre5	4.80367970187194e-07	0.327899234763019	0.534	0.441	0.00966548392813653
Ddit4	4.80568731244942e-07	-0.658557950082573	0.252	0.328	0.00966952344137949
Clk1	5.53084529537409e-07	-0.379612205620323	0.563	0.62	0.0111286138188222
Abcb4	5.61643864181416e-07	-0.876009783475133	0.069	0.126	0.0113008361911943
Megf9	5.62281899712074e-07	0.455008666423764	0.268	0.185	0.0113136741041066
Arhgdib	5.67686708499501e-07	0.689149449216711	0.154	0.092	0.0114224242617185
Uqcrc2	5.94336520170967e-07	0.336851028391541	0.515	0.418	0.01195864512236
Ttyh3	6.28031728620359e-07	0.555780956115943	0.169	0.102	0.0126366264115702
Emp1	6.45210612093695e-07	0.69780196735102	0.188	0.118	0.0129822827259372
Hbegf	6.57121225327423e-07	0.634582651661775	0.18	0.113	0.0132219361748131
2610203C22Rik	6.58782968429851e-07	0.384699258681117	0.334	0.24	0.013255372107777
Ift122	6.8001567664742e-07	0.483863020653487	0.262	0.182	0.0136825954298227
Lpar6	7.00806644746974e-07	0.258841152386894	0.522	0.424	0.0141009304989539
Irgm1	7.05612240906094e-07	0.520448982745157	0.308	0.225	0.0141976238992715
Vwa3a	7.32278603389693e-07	-0.623959376594883	0.313	0.388	0.014734177778804
Tcp11	7.87987111000368e-07	5.40849325389902	0.016	0	0.0158550886604384
Ifit1	7.97998535820985e-07	0.83630633663832	0.144	0.085	0.016056528539254
Cracr2b	8.38312190462726e-07	0.289293560929285	0.569	0.472	0.0168676795843005
Exoc4	8.41227279823922e-07	0.30548818011723	0.693	0.608	0.0169263340973371
Junb	8.7106304460416e-07	0.370323246474481	0.252	0.172	0.0175266595204803
Fscn1	8.84514738885347e-07	0.301742034897145	0.589	0.487	0.0177973210611121
Slc43a3	8.89381039348774e-07	0.277206550942666	0.662	0.568	0.0178952358927367
Mtmr12	8.91661705170027e-07	0.62156087429259	0.186	0.118	0.0179411251697261
Ddx58	9.08773984464013e-07	0.389620454980511	0.367	0.277	0.0182854413414004
Irf9	9.35072014059687e-07	0.451305792972858	0.288	0.204	0.018814583994895
Pck2	9.38670619890922e-07	0.492683259442242	0.217	0.144	0.0188869915428252
Lpl	9.46693627231624e-07	-0.273926125448031	0.789	0.82	0.0190484224735275
Alpl	9.57491845553405e-07	-0.725542576308515	0.192	0.263	0.0192656934243801
Arhgap23	9.87836957156073e-07	0.351851575430397	0.408	0.308	0.0198762674149373
Arid2	9.90249829578811e-07	0.315206374715886	0.452	0.353	0.0199248168209553
Ube2l6	1.02859282888493e-06	0.712838838404574	0.145	0.085	0.0206963163099937
Pik3cb	1.06881942522605e-06	0.289515843951824	0.389	0.291	0.0215057156549734
Wwc2	1.13239964425362e-06	0.26336234535486	0.681	0.594	0.0227850132420271
Tubb4b	1.14117682196632e-06	0.266912794133146	0.809	0.768	0.0229616188347844
Vmp1	1.22786193366676e-06	0.348596236465573	0.334	0.245	0.0247058099673089
Lrmda	1.23853329769825e-06	0.276312250687442	0.582	0.491	0.0249205284829864
Atp6v1d	1.32948877106264e-06	0.41327019660292	0.31	0.226	0.0267506435625514
Tpm2	1.35127136689763e-06	3.52287320081333	0.02	0.002	0.0271889311733472
Xdh	1.43153235005563e-06	-0.263006748959185	0.76	0.789	0.0288038624154693
Arhgap8	1.52154526287109e-06	1.22921591035645	0.056	0.021	0.0306150122342293
Fam102a	1.53415952015409e-06	0.29423647534734	0.364	0.271	0.0308688237050205
Psmb9	1.54431148489843e-06	0.302267752390011	0.626	0.53	0.0310730913876412
Arhgap10	1.56365250998992e-06	0.42381971127071	0.383	0.299	0.0314622521535073
Fam89a	1.60460374852881e-06	0.622410227398502	0.204	0.137	0.0322862320241482
Ckap4	1.61914514085814e-06	0.334946852126467	0.288	0.203	0.0325788193792066
Ltbp1	1.73045021895558e-06	0.662192665043903	0.203	0.136	0.0348183888556053
Psmd7	1.74015026907595e-06	0.299944203752391	0.515	0.426	0.0350135635640772
Akap13	1.74805265111833e-06	0.260209814303631	0.725	0.633	0.0351725673931518
Mfap1b	1.75050319580208e-06	-0.618618394200294	0.203	0.273	0.0352218748027336
Ppp3ca	1.86553987575306e-06	0.255719372808876	0.776	0.719	0.0375365278400273
Npdc1	1.88062934969214e-06	0.309822327713482	0.416	0.327	0.0378401431451556
Jag1	2.01302718302621e-06	-0.741074733018821	0.108	0.169	0.0405041199496704
Myo1c	2.01606926851234e-06	0.311560705226338	0.533	0.443	0.0405653297517369
Gbp5	2.17559230807057e-06	0.580906654311871	0.3	0.228	0.043775092830688
Xaf1	2.18104635247294e-06	0.307220128923921	0.526	0.433	0.043884833658108
Calcrl	2.26901135559821e-06	-0.397244259572455	0.523	0.577	0.0456547774859917
Ppp1r16b	2.31165775118307e-06	0.306073913597331	0.563	0.469	0.0465128656115545
Pigt	2.32701656877147e-06	0.569464596314747	0.211	0.142	0.0468219003802508
Robo2	2.44477376250769e-06	-0.597941591894387	0.204	0.275	0.0491912928754172
Sox7	2.49132195894462e-06	0.322387697266948	0.538	0.44	0.0501278891359247
Bach2	2.61858520135785e-06	0.413926148652328	0.377	0.293	0.0526885528365212
Plk3	2.68773724905816e-06	0.872367322647174	0.102	0.054	0.0540799611882992
Thbd	2.69017458450746e-06	0.283249550341442	0.65	0.553	0.0541290028148747
Desi2	2.81533884396097e-06	0.3397918768157	0.309	0.221	0.0566474328793386
Ap1s1	2.82029561878073e-06	0.4566816993576	0.267	0.189	0.056747168145487
Gm10638	2.8267115692392e-06	0.763771679361029	0.102	0.054	0.0568762634846619
Gpx1	2.92412756210929e-06	0.30893496109132	0.589	0.5	0.0588363706772011
Ampd3	3.15713531791733e-06	0.552397738863246	0.217	0.148	0.0635247197318145
Stmn1	3.17336514435948e-06	-0.748902878741443	0.156	0.217	0.0638512800696571
Phf21a	3.208186422624e-06	0.302961945342641	0.5	0.407	0.0645519190096174
F830016B08Rik	3.3645310943355e-06	1.48767447298247	0.032	0.008	0.0676977301491246
Eif4g3	3.48828978048049e-06	0.260662629437628	0.54	0.44	0.0701878786730479
Gpx8	3.61621890182826e-06	0.823798618094782	0.059	0.024	0.0727619405236865
Rtl8b	3.83001223033626e-06	0.343249005538566	0.46	0.376	0.0770636760865959
Mlkl	4.00682376005225e-06	0.574636646815404	0.173	0.11	0.0806213008760113
Kif13a	4.00729239062516e-06	0.308869432679359	0.52	0.424	0.0806307301917688
Mgp	4.07278536343768e-06	2.54361467609446	0.028	0.006	0.0819485142977296
Usp25	4.10231912849162e-06	0.310538660310276	0.522	0.438	0.0825427631843799
St3gal1	4.17904286756767e-06	0.293953148101896	0.476	0.384	0.0840865215383291
Hmga1	4.18190393707162e-06	-2.71685775805507	0.005	0.027	0.084144089117818
Fam177a	4.33059487494741e-06	-1.14984866401932	0.033	0.073	0.0871358994788169
Tm6sf1	4.38766521659937e-06	0.368367498053871	0.282	0.207	0.0882842118231959
Scd2	4.46289147026547e-06	0.949024968275196	0.068	0.031	0.0897978392732115
Rps27l	4.56561870237554e-06	0.284255158155386	0.725	0.666	0.0918648139104982
Mosmo	4.84104882665612e-06	0.42201343569067	0.305	0.228	0.0974067434411477
Rnf157	4.88074637226554e-06	0.897849239679832	0.096	0.051	0.0982054977563549
Slc22a23	5.03643209763135e-06	1.74015187283572	0.05	0.019	0.10133805023644
Klhl24	5.28936022334923e-06	-0.311020953976266	0.571	0.627	0.10642721705401
Trpm3	5.31508502273765e-06	-0.366605827525275	0.483	0.559	0.106944825742504
Cyp2d22	5.51618744264117e-06	-0.429917185736553	0.34	0.414	0.110991207533383
H2afj	5.55160791088885e-06	0.264576717619864	0.376	0.282	0.111703902774995
Ifit3b	5.57630454122306e-06	0.986540608358674	0.081	0.04	0.112200823673949
Cbfa2t3	5.69598544858057e-06	0.31117095307385	0.554	0.46	0.11460892321089
Slc25a39	5.72706660089623e-06	0.43895229446026	0.264	0.189	0.115234307076633
C1qtnf1	5.74688483115155e-06	0.61448952990901	0.13	0.077	0.1156330696876
2610307P16Rik	6.17639882076409e-06	0.328778313858906	0.398	0.312	0.124275320672594
Alas1	6.22360529058574e-06	0.446890736695754	0.15	0.092	0.125225162051876
Cflar	6.32198809732467e-06	0.345617258589994	0.483	0.399	0.12720472250627
Mycn	6.65722624646722e-06	0.609427707573447	0.139	0.085	0.133950049305167
Chmp4b	6.93275911560614e-06	0.271668321170389	0.485	0.391	0.139494046165111
Rnf11	7.43934704917026e-06	0.289697232809454	0.407	0.318	0.149687101976355
Itga9	7.81448937076021e-06	0.55205306040357	0.178	0.117	0.157235340629066
Sh3tc1	8.25260792314708e-06	0.400117360448198	0.269	0.192	0.166050724021642
Il2	8.29726876855839e-06	1.68275160794552	0.029	0.007	0.166949344892163
2011-09-01	8.43720774526223e-06	0.388929284834553	0.396	0.314	0.169765057042421
AU020206	8.4397183212784e-06	-0.335877005778894	0.443	0.511	0.169815572342443
Isg20	8.50590803540866e-06	0.76452932327952	0.139	0.086	0.171147375580458
Kalrn	8.69872687266885e-06	0.285212839487376	0.378	0.29	0.17502708340497
Gm42726	8.82555610980435e-06	1.37901244893569	0.046	0.017	0.177579014485373
Abca1	9.15221120202227e-06	0.422823691925022	0.243	0.172	0.18415164159589
Selenom	9.18413302300939e-06	-0.321656884716823	0.618	0.653	0.184793940555972
Dpagt1	9.24880556282692e-06	0.349557502026099	0.212	0.143	0.186095216729641
Ntf3	9.28114380030837e-06	-0.486992786955529	0.346	0.405	0.186745894406005
Phlda1	9.29829032185468e-06	1.16280673364855	0.053	0.021	0.187090899566038
Ccser1	9.49693918010094e-06	-0.961914792271655	0.088	0.141	0.191087913242811
Ckap2	1.01582406590343e-05	5.11063926502086	0.013	0	0.204393960300428
Lmna	1.05320987584056e-05	0.333845602075228	0.355	0.273	0.21191635911788
Lysmd2	1.09898997167718e-05	0.386658718427989	0.298	0.219	0.221127772201166
Pgm2l1	1.10270507197731e-05	0.444935448526452	0.242	0.172	0.221875287532555
Plekho1	1.12156663211146e-05	0.268489711202258	0.621	0.539	0.225670422047148
Schip1	1.12970598551588e-05	0.264012928774634	0.473	0.385	0.22730814134565
Lcp1	1.13207455301945e-05	0.831810818064057	0.072	0.035	0.227784720813044
Mxi1	1.13675430758352e-05	0.467838152318741	0.27	0.2	0.228726334228879
Adamts5	1.19247516976293e-05	-0.6173492787798	0.129	0.189	0.239937928907999
Vopp1	1.24424094919797e-05	0.599773700159944	0.128	0.077	0.250353721388124
Pde4b	1.32674671312739e-05	0.295859757869625	0.442	0.357	0.266954706148362
4930402D18Rik	1.35488000036432e-05	-1.99107131777907	0.017	0.046	0.272615404873305
Ndufa6	1.35687174010439e-05	-0.326989873265612	0.642	0.681	0.273016162826403
Map4k4	1.36685147141467e-05	0.267463862270366	0.588	0.51	0.275024184563345
H2-M3	1.38246387759912e-05	0.388656357507864	0.277	0.202	0.278165556811718
Tap2	1.39149854686489e-05	0.299942500505107	0.532	0.455	0.279983422614685
Gm20559	1.39320418539701e-05	0.282900292789295	0.481	0.394	0.280326614143733
Stk24	1.41152284275509e-05	0.33443191352133	0.276	0.202	0.284012511190751
Vps4a	1.50343046387068e-05	0.332105414771096	0.271	0.195	0.302505243635419
Rbm26	1.50645733711598e-05	-0.453498638736991	0.377	0.43	0.303114280801106
Acp1	1.50661398481268e-05	0.357623487793447	0.258	0.183	0.303145799884159
Ddi2	1.61110330766537e-05	0.29901564504691	0.307	0.227	0.324170096535348
Ppp1r18	1.61464947970762e-05	0.408099105992425	0.268	0.195	0.324883621811971
Gm9774	1.65184028921898e-05	1.84958105345445	0.032	0.009	0.332366784593751
Fxyd6	1.67316774399216e-05	0.331814014564894	0.385	0.305	0.336658081768663
Herc6	1.78465573616395e-05	0.398469503037937	0.332	0.256	0.359090580673549
Nhsl1	1.80046568809886e-05	0.488644382808137	0.198	0.135	0.362271701102372
Litaf	1.81477382552193e-05	0.311068461469533	0.388	0.304	0.365150641433268
Cbl	1.85603096914066e-05	0.266560217874936	0.367	0.282	0.373451991300791
Snx10	1.96520673445622e-05	0.527759822474532	0.195	0.133	0.395419247039937
Ier5l	2.00768054826553e-05	0.299962731564284	0.413	0.331	0.403965403116508
Higd1a	2.03280155660047e-05	0.279693273668001	0.386	0.298	0.409020001203581
Cltb	2.06631894295351e-05	0.259252631811754	0.619	0.543	0.415764034511675
Eml1	2.0853816952788e-05	0.286016615585726	0.317	0.238	0.419599650907047
LTO1	2.11215348619783e-05	0.424572041368098	0.236	0.169	0.424986402957865
Ndufa10	2.12318766453262e-05	0.278404857925764	0.336	0.252	0.427206589980609
Exoc3l4	2.13792315629602e-05	0.814439977027462	0.069	0.034	0.430171518278321
Sncg	2.14700645684027e-05	-0.605700706492735	0.121	0.178	0.431999169180832
Slfn3	2.19755378052588e-05	0.668998426992194	0.143	0.091	0.442169796179612
Psmc5	2.21436496075286e-05	0.350717431917834	0.395	0.316	0.445552373753082
Eif3j1	2.21556356214774e-05	-0.50024749757487	0.35	0.408	0.445793544339746
Rbck1	2.39374454183832e-05	0.267365860256337	0.422	0.336	0.481645339263288
Ndufa4l2	2.4165202859123e-05	1.49904207247828	0.035	0.012	0.486228046728413
Pkp2	2.43997393080893e-05	2.83059450296188	0.02	0.003	0.490947154618065
Gm14207	2.47047898728839e-05	0.470377901776012	0.171	0.114	0.497085077032297
Tgfbr3	2.6477580205852e-05	-0.787327493427746	0.146	0.2	0.532755391321948
Dusp8	2.70932562876282e-05	0.668692033995949	0.169	0.115	0.545143409763367
Elf4	2.73005767001349e-05	0.357253413262931	0.274	0.203	0.549314903783414
Stard13	2.75352683107086e-05	0.252630200603748	0.592	0.511	0.554037133679768
Gm6169	2.79197146122883e-05	1.70051520537753	0.024	0.005	0.561772577713854
Dusp22	2.81331940266774e-05	0.466494367078559	0.259	0.189	0.566067997010776
Gm11808	2.86686694064256e-05	0.358257521083477	0.314	0.238	0.57684229712669
Gab1	2.87190120305088e-05	0.41049034616122	0.286	0.213	0.577855241065867
Colgalt1	2.8791651414531e-05	0.304219107340278	0.322	0.243	0.579316818111778
Agbl1	2.93232299518285e-05	-5.035049571009	0	0.014	0.590012709860741
N4bp3	2.93299017501957e-05	0.352048705335773	0.324	0.251	0.590146953115688
Trabd2b	2.94114143743937e-05	1.99770102142677	0.026	0.007	0.591787068627176
Ptpn21	2.96241255910462e-05	0.382501705582779	0.162	0.107	0.596067031017441
Tes	2.97633794748807e-05	-0.593353274347888	0.119	0.174	0.598868958414074
Carhsp1	2.98669867296316e-05	0.416754247478023	0.271	0.201	0.600953639986917
Tbcb	3.01080592772845e-05	0.277587064016443	0.409	0.32	0.605804260718242
Sema3f	3.05220266549714e-05	0.318177637252507	0.221	0.155	0.61413369832468
Bcl2l11	3.11348948065727e-05	-0.796439318524893	0.087	0.137	0.626465218403048
Slc12a2	3.20005422502799e-05	0.362434924531204	0.262	0.194	0.643882910617883
Kank2	3.24979705952507e-05	0.460212491536155	0.153	0.099	0.65389166634704
Ier2	3.39555327900989e-05	0.297834965361571	0.534	0.456	0.683219275269579
Tubb2b	3.42499725959836e-05	0.755838140087942	0.107	0.064	0.689143698603786
Fam120a	3.46187464569533e-05	0.288888703767559	0.423	0.34	0.696563797460358
Eno3	3.48302953608709e-05	-1.24048776955398	0.036	0.072	0.700820372956083
Rnf19b	3.5580110365827e-05	0.599962720765201	0.106	0.062	0.715907400670806
Ptprk	3.58799172598503e-05	0.250806335862249	0.626	0.548	0.721939815185448
Cdr2	3.72970738290968e-05	0.610576866766114	0.151	0.1	0.750454422515258
Iqsec2	3.77006710411044e-05	0.252793809398789	0.266	0.196	0.758575202018061
Csnk1e	3.83923968033227e-05	0.291484765702613	0.479	0.393	0.772493416079656
Vps13d	3.88715348111944e-05	0.267529681770548	0.426	0.342	0.782134151936043
Cobll1	3.88788998167835e-05	0.368602991022316	0.187	0.128	0.782282343213501
CAAA01147332.1	3.97394621536428e-05	-0.702751796282644	0.119	0.172	0.799597717993446
Skil	3.99145695177277e-05	0.360537026133216	0.284	0.211	0.8031210532662
Mfsd6	3.99850677802487e-05	0.352894500191219	0.292	0.219	0.804539548806385
Fam181b	4.05573172415403e-05	-0.783376605576319	0.101	0.151	0.816053780217033
Kpna3	4.10853478326973e-05	0.41724725217456	0.253	0.187	0.826678283741703
Gm21887	4.28456002640502e-05	-2.40920501543007	0.004	0.022	0.862096322912954
Fndc3b	4.33330571125765e-05	0.329409850540662	0.371	0.293	0.871904442162153
Parp9	4.36037873734826e-05	0.409211286597295	0.279	0.209	0.877351805741844
Glud1	4.39802760122091e-05	0.304680155397966	0.507	0.425	0.884927133641659
Ifit3	4.41482976921985e-05	0.538124509500706	0.152	0.099	0.888307897864726
Myo1e	4.47540742805055e-05	0.275259652099961	0.638	0.563	0.90049672859805
Leprotl1	4.47601355073353e-05	0.329223054975347	0.28	0.209	0.900618686543093
Hid1	4.48153822215285e-05	1.02324231191818	0.049	0.021	0.901730305679375
Dnm3	4.52740887530001e-05	-0.285284596210132	0.489	0.563	0.910959939799116
Tor4a	4.53130436059984e-05	-1.33845625302329	0.028	0.061	0.911743750396294
Ebp	4.63199978903189e-05	0.339383984402608	0.277	0.209	0.932004677551107
Socs3	4.81417266365776e-05	0.855746184221178	0.08	0.043	0.968659681654578
Tlnrd1	4.83062051293962e-05	0.301629686421099	0.371	0.292	0.971969153408581
AU021092	4.8646018889223e-05	0.441897237568527	0.203	0.144	0.978806546070055
Fas	4.91641484961816e-05	-0.404120450433024	0.377	0.439	0.989231831891671
Stk32c	4.96538866781941e-05	1.02284228183616	0.054	0.025	0.999085853851944
Dnajb11	5.04096081049756e-05	0.300856968637004	0.4	0.316	1
Gipc1	5.28609354608314e-05	0.478331245831162	0.143	0.092	1
Eif4e3	5.48356236959526e-05	0.519383145783206	0.182	0.128	1
Nubp2	5.55281895556541e-05	0.691891199482814	0.103	0.061	1
Dpysl3	5.6059497645782e-05	0.379855007459209	0.273	0.208	1
Clasp1	5.67033924021971e-05	0.359659888619659	0.361	0.29	1
Abcg2	5.67606671071998e-05	-0.295580864661558	0.636	0.669	1
Gm47121	5.73187068311721e-05	0.619613515369997	0.079	0.042	1
Rab11fip5	6.10743943452546e-05	0.542175788135069	0.151	0.1	1
Ehd4	6.1707327331269e-05	0.316854755068488	0.314	0.242	1
Jcad	6.24423362781685e-05	0.270989131991925	0.63	0.566	1
Gkap1	6.30850280153558e-05	0.306049493801016	0.303	0.228	1
Nid2	6.44730369311874e-05	0.451213225083928	0.185	0.128	1
Tmc4	6.54286236988004e-05	1.26678036090845	0.028	0.008	1
Psmg4	6.57499099861282e-05	0.304382215808006	0.333	0.258	1
Slc15a3	6.70228907501772e-05	0.69404108950876	0.106	0.064	1
Lztfl1	6.74079364692624e-05	0.332238106563705	0.229	0.163	1
Kif3a	6.821491900145e-05	0.743334344204879	0.095	0.055	1
Bhlhe40	6.92358292835423e-05	0.547688335046739	0.177	0.124	1
Ppp4r1	6.97669085195736e-05	0.382204936254783	0.299	0.231	1
Plekhh2	6.98249989468578e-05	0.369504508355645	0.24	0.174	1
Gabrb2	7.41789959736441e-05	-2.92100904696108	0.002	0.016	1
Mrps11	7.44105167125812e-05	0.470276122274927	0.159	0.107	1
Kpna2	7.51301451535818e-05	-1.38177939586455	0.02	0.047	1
6430562O15Rik	7.61028025897827e-05	0.497237653051406	0.162	0.111	1
Xlr5a	7.62462662472269e-05	-4.09283110782713	0.001	0.014	1
Stk17b	7.62742497322012e-05	0.360006676598793	0.226	0.163	1
Hic1	7.81596946693909e-05	0.4945548192961	0.213	0.155	1
Atp13a3	7.92101993051171e-05	0.589341685827571	0.206	0.148	1
Lman2	8.06336215755397e-05	0.279589250050777	0.396	0.318	1
Ifi204	8.19822400137639e-05	0.712739551082656	0.118	0.074	1
Agpat5	8.33346441324265e-05	0.345935885014973	0.235	0.172	1
Znrf2	8.45694579459684e-05	0.352712045115076	0.184	0.129	1
Vps9d1	8.67022062832457e-05	0.699352897581116	0.087	0.05	1
Slc7a7	8.94203184418918e-05	0.681963700253168	0.102	0.061	1
Tshz3	9.05584404754606e-05	0.316983025503793	0.26	0.195	1
Slc26a10	9.14435786454792e-05	-0.368227882653645	0.457	0.511	1
Htra1	9.21525462071903e-05	1.39797500528314	0.039	0.016	1
Unc93b1	9.24743157410169e-05	0.398208829864952	0.253	0.189	1
Arhgef11	9.28623682272299e-05	0.32132863544021	0.315	0.244	1
Il17rc	9.46456729718109e-05	0.571176263161638	0.095	0.055	1
Vps36	9.47203879715592e-05	0.320340866183664	0.364	0.293	1
Anxa1	9.58232282708859e-05	0.581770210509363	0.12	0.075	1
Ndufa3	9.6598492389076e-05	-0.267373400089485	0.651	0.679	1
Cdc42ep4	9.82550305324095e-05	-0.552579652410868	0.135	0.185	1
Washc4	0.000101299226243887	0.316427561239349	0.316	0.244	1
2700081O15Rik	0.000101775885192684	0.288363768002228	0.299	0.228	1
B4gat1	0.000105320489105024	0.434119217254203	0.151	0.1	1
Kctd20	0.000105491350024223	0.261849830476164	0.304	0.232	1
Pigp	0.000107373886207961	-0.559470119492738	0.233	0.289	1
Rnf114	0.00010898562772067	0.366319465532413	0.234	0.171	1
Mvb12b	0.000109778545506268	0.357613596576837	0.17	0.117	1
Jam3	0.00011265274224243	-0.288235462021401	0.533	0.576	1
Lap3	0.000117011310557932	0.477806967693415	0.136	0.088	1
Ints6l	0.00011759308380892	-0.434408721695492	0.248	0.311	1
Ifi213	0.000123350308487613	0.715915105393254	0.079	0.044	1
Coro1b	0.000125928513206873	-0.985364721481155	0.05	0.087	1
Ocrl	0.000126809424947309	0.566594935385315	0.154	0.106	1
Dot1l	0.000129758679052703	0.410003847458817	0.18	0.126	1
Actn2	0.000131331056219497	-2.17021936060016	0.007	0.026	1
Sag	0.000132297315635396	0.446440260157807	0.045	0.02	1
Tmem176a	0.000135183302069464	-0.887854115172821	0.035	0.067	1
Pbld1	0.000135623371466434	-1.21541169890373	0.027	0.056	1
Trabd	0.000139386042200607	0.429356768592463	0.199	0.143	1
Lclat1	0.000142526151926726	0.648002209372446	0.119	0.077	1
Prpf4b	0.000143974317406314	-0.279494478138883	0.625	0.642	1
Ano6	0.000145796162659775	0.284028137304362	0.52	0.456	1
Nrarp	0.000149432515514069	0.277076438921369	0.405	0.331	1
Nr1d2	0.000153235520951164	-0.638109864170176	0.158	0.21	1
Stx18	0.000157492783830863	0.485750280714204	0.186	0.133	1
Plscr3	0.000158047458350574	0.2732729221149	0.398	0.326	1
Pdlim2	0.000158848451804076	1.23996180922685	0.035	0.014	1
Tmem165	0.000159496155831783	0.273713415114316	0.495	0.426	1
Gabarapl1	0.000166881940680999	-0.478214325648427	0.31	0.362	1
Smurf1	0.000168686228280024	0.399594304306108	0.202	0.146	1
Slfn2	0.000170469857360551	0.357214110029185	0.213	0.155	1
Rbpms2	0.000177849502189057	0.995760142019877	0.048	0.022	1
Zfp282	0.000180676944772729	0.53846692121778	0.164	0.114	1
Lmtk2	0.000184308658696616	0.378976872115365	0.247	0.185	1
Adamts4	0.000184950149823261	1.34516002229686	0.024	0.007	1
Fbxw8	0.00018676579806931	0.30282493921498	0.177	0.122	1
Il20rb	0.000186768072857376	0.554224431590075	0.094	0.057	1
4930581F22Rik	0.000189534714583835	-0.440605940298435	0.139	0.19	1
Slc43a2	0.000193636877642162	0.572987991387487	0.064	0.033	1
Chmp2b	0.000194149272693485	0.31068810641248	0.357	0.291	1
Twistnb	0.00019513499596252	0.331485108246022	0.232	0.172	1
Lfng	0.000197080245111669	0.632865120124059	0.139	0.095	1
Fes	0.000198939201654109	0.357851668082706	0.209	0.153	1
Dhx29	0.000201057494130106	0.509364807890049	0.133	0.088	1
Dglucy	0.000204057146615748	0.601109679042878	0.099	0.061	1
Eln	0.000205057083356556	-1.24978523168064	0.017	0.04	1
Tlr4	0.000205456084310423	0.395035431659086	0.146	0.099	1
Nipal3	0.000207962664775612	0.514417808890935	0.146	0.1	1
Hypk	0.000215499375097565	0.297224424204013	0.349	0.279	1
Impad1	0.000216638993947247	0.30320675307054	0.244	0.183	1
Prkcg	0.000217414706915909	0.271792112337314	0.267	0.202	1
Sox13	0.000217467974516302	0.253227533638645	0.324	0.249	1
Cxxc4	0.000219571951360564	-0.860610665929488	0.062	0.1	1
Gprc5b	0.000220459423588681	0.617433942137676	0.158	0.112	1
Tbxa2r	0.000223536349742868	0.44733420100575	0.252	0.194	1
Cndp2	0.000224145104413462	0.455012597612748	0.154	0.105	1
Samd4	0.000224722195037714	0.366966363882119	0.317	0.253	1
Pvr	0.000226361853898255	0.358737591733494	0.191	0.137	1
Selenon	0.000226713784239686	0.35520074003254	0.203	0.149	1
Rab28	0.000227297909818157	0.266693278748639	0.296	0.229	1
Aspa	0.000228453788230853	-1.23748980151557	0.039	0.07	1
Aldh3a2	0.000229630550136234	0.306717930945009	0.286	0.222	1
Ppa1	0.000232821846519391	0.484783733143523	0.162	0.114	1
Chst11	0.000233318377429998	0.294170161318825	0.313	0.246	1
Commd8	0.00023373687501824	0.345370028506275	0.198	0.142	1
Rasa3	0.000239988902285364	0.483988104736704	0.102	0.064	1
4933421O10Rik	0.000246079385721965	0.801957392778087	0.058	0.03	1
Epha2	0.000249121840491939	0.438226252869474	0.139	0.094	1
Rasd1	0.000258057868922603	2.09408454179798	0.017	0.003	1
Fam126a	0.000264145801904219	0.31606742320794	0.31	0.243	1
Chrnb1	0.000266731801334131	0.386564013032651	0.147	0.1	1
Lactb	0.000267982311410486	0.340269913308655	0.168	0.116	1
Fbh1	0.000269326349502007	0.504652784572925	0.151	0.105	1
Il2rg	0.000275951755492963	0.310272451467893	0.324	0.258	1
Gulp1	0.000278904814909914	-0.334445935313846	0.453	0.504	1
Gtf3c4	0.000279386799084536	0.44475855635855	0.077	0.044	1
Bbs9	0.000284737272760367	-0.50231277569561	0.29	0.338	1
Gpsm3	0.000287499205881658	1.05809035321329	0.044	0.02	1
Mre11a	0.000293235158637313	0.550329183259094	0.11	0.07	1
Mcph1	0.00029342324580847	0.721365667456533	0.093	0.057	1
Rims2	0.000299681439675341	2.04565663162445	0.021	0.006	1
Htr1f	0.000300159657786714	1.16974060247322	0.036	0.015	1
Gm10419	0.000300287197100756	2.30960731346903	0.015	0.003	1
Gm49207	0.000302090393442208	1.79232002134558	0.019	0.005	1
Polr1c	0.00030333270803323	0.364347907651018	0.149	0.101	1
4930599N23Rik	0.000304146767018045	0.452443374175586	0.161	0.113	1
Dbp	0.000305717443672823	-1.37126883469368	0.026	0.053	1
Kcnk6	0.000306783242431249	0.529501843351327	0.078	0.045	1
Gm46565	0.000306976625287799	0.517182877575946	0.121	0.08	1
Pxn	0.000314022169729949	0.26307257287812	0.382	0.306	1
Ccn2	0.000321358779248301	0.650777500598929	0.087	0.052	1
Gm14636	0.00032356139851794	0.827052404889101	0.058	0.03	1
Hey1	0.000324581036266815	0.319940304757687	0.251	0.193	1
Hist1h4c	0.000326988328633849	-0.87490329203546	0.046	0.079	1
Lmo1	0.000328493664037685	-0.53878909292252	0.155	0.205	1
F2rl1	0.000331718365317923	3.59634292565211	0.01	0.001	1
4930452B06Rik	0.000335245603593512	2.64194985189609	0.013	0.002	1
Gm12111	0.000336486373207106	2.24490827483857	0.013	0.002	1
Stpg1	0.000336623830760013	1.28796301281137	0.03	0.011	1
N4bp1	0.000338096426824373	0.260908060101631	0.454	0.385	1
Hnrnpl	0.000340907780496266	-0.299732331322303	0.473	0.517	1
Gm11290	0.000341714050984045	-0.971152705121272	0.146	0.191	1
2810002D19Rik	0.000342958391588911	0.936445397398337	0.06	0.032	1
Taf6l	0.000346725687881111	1.17765376541544	0.027	0.009	1
Aldh2	0.000349781121287434	-0.27078022360957	0.542	0.573	1
Zfp981	0.000350823740085238	-2.33103889192403	0.002	0.016	1
Slc35b4	0.000352333615042932	0.725427538951064	0.067	0.037	1
Hyal2	0.000353910520058014	0.368500635342276	0.282	0.22	1
Gm13427	0.000357834404335137	2.36460102210256	0.017	0.004	1
Plekhg5	0.000358674571318919	0.261453564898905	0.377	0.313	1
Vps8	0.000370440768377689	0.590749459884192	0.14	0.096	1
Ddx31	0.000370874677915272	0.909943021478722	0.061	0.033	1
St8sia4	0.000373685111750466	-0.317263657691328	0.593	0.622	1
Abcc5	0.000374860299143954	0.258527366362221	0.337	0.269	1
Gpr1	0.000379148475122734	2.28501576788162	0.02	0.005	1
Nudcd2	0.000383081594433086	0.363147571309621	0.153	0.105	1
Klhl6	0.000383984455227491	-0.472553541461731	0.249	0.299	1
Gm20663	0.000386826806470456	0.773965239702607	0.086	0.052	1
Steap4	0.000387917055518908	1.91863537864171	0.02	0.005	1
Micall2	0.000388971292398219	0.437745974490658	0.112	0.072	1
Pag1	0.000390277862969279	-1.54367565049022	0.011	0.031	1
Gm27003	0.000393066001785961	0.522017601493501	0.125	0.084	1
Suclg1	0.000394263303829943	0.283424035889512	0.338	0.269	1
Cd276	0.00040244320982562	1.15272978095392	0.039	0.017	1
Dhrs7b	0.000406194853592721	0.499581339512102	0.115	0.075	1
Psme2b	0.000406417160327756	-1.0842229148925	0.038	0.068	1
Tspan5	0.000415061412569383	0.364817011432087	0.198	0.146	1
Aff3	0.000419064905169753	-4.94643532635807	0	0.01	1
Rcan1	0.000424589967780496	0.437605494669052	0.165	0.119	1
Cd109	0.00043190037567302	0.587782411760363	0.083	0.049	1
Ammecr1	0.000437435290391805	0.489614738542977	0.137	0.094	1
Ccdc34	0.000442419150313272	0.332524536972274	0.102	0.064	1
Gm47781	0.000444480507301221	-3.58635048198534	0.001	0.012	1
Tlk1	0.000445030206496088	0.316934907574803	0.348	0.285	1
Dnajc5	0.000449022808126692	0.259164577172218	0.329	0.263	1
E430024P14Rik	0.000452325887359921	2.02451840393415	0.016	0.003	1
Brf2	0.000454678498238659	0.706530240539083	0.065	0.036	1
Gm4258	0.000455132427707866	0.436547191465188	0.21	0.159	1
Lrp10	0.000462249787273911	0.254016689723474	0.325	0.255	1
Ptgs1	0.000464262683410611	-0.988405525210096	0.044	0.075	1
Trp53bp2	0.0004666506312961	0.59491085303541	0.093	0.058	1
Kcnj2	0.000468079654416108	1.94688107044338	0.023	0.007	1
Gcnt7	0.000473316913960975	1.39088633585922	0.032	0.013	1
Ufm1	0.000474381219620406	0.254671678144188	0.268	0.207	1
Abhd18	0.000481241941306444	0.47489941080077	0.146	0.102	1
Slc30a4	0.000483988692612291	0.423417863151339	0.136	0.093	1
Ulbp1	0.000485590008007189	0.712489513577836	0.104	0.068	1
B930036N10Rik	0.000491699593424023	0.776194913830625	0.05	0.025	1
Vgll4	0.000496070058683758	0.284100917127295	0.501	0.438	1
Rnf144b	0.000496909726335954	0.310051740590562	0.211	0.158	1
Yod1	0.000501581302132791	0.620988443618524	0.105	0.068	1
Gm17300	0.00051599705560925	-2.2929138829918	0.005	0.02	1
A930028N01Rik	0.000521723619325829	-2.81136133889842	0.002	0.015	1
Kifc2	0.000522271770742624	-2.71614960109284	0.002	0.015	1
Srd5a3	0.000525046719262326	0.408884637902692	0.208	0.156	1
Wipf3	0.000527229343298668	-2.80221868233686	0.002	0.015	1
Bscl2	0.000529513233793145	0.432487968682351	0.104	0.066	1
Thsd7a	0.000536578482062303	-0.655884938827504	0.138	0.184	1
Snx18	0.000537087253982998	0.443042174618161	0.131	0.088	1
Lsm6	0.000537580846622255	0.261863786450828	0.378	0.306	1
Ddx60	0.000537598032922222	0.254195598032885	0.242	0.187	1
Rars	0.00054051453556915	0.33465552866589	0.251	0.193	1
Zbtb16	0.000546145596404456	-0.415779944662508	0.284	0.337	1
Tmigd1	0.000551795729112079	-1.30943122063963	0.019	0.042	1
Kmt5a	0.000552634139556533	0.410504952495638	0.17	0.122	1
Mitd1	0.000552817576071131	0.29476077899583	0.307	0.244	1
Tcf3	0.000555785562174902	0.252581129486479	0.388	0.321	1
Galnt10	0.000560550218858797	0.264229349188392	0.251	0.191	1
Ksr1	0.000563486135363232	0.31708790299065	0.234	0.18	1
Phf11b	0.000563946175342164	1.19445746846028	0.033	0.014	1
Mcm6	0.000569237553118124	0.466080432186335	0.177	0.128	1
Gm43462	0.00057049179312239	0.661342163669687	0.046	0.022	1
Mapk12	0.000571847973190803	-0.418835042793622	0.267	0.315	1
Layn	0.000574438171769568	0.439181213884369	0.125	0.084	1
Rassf10	0.000579548211408708	-0.823346748448083	0.05	0.083	1
Pml	0.000580691336308594	0.434668601724717	0.18	0.133	1
Tuba1c	0.00058530831319557	0.710127392163989	0.069	0.04	1
Pnisr	0.000590324681121356	-0.331370005108281	0.519	0.556	1
Rasa4	0.000593494281990792	0.560175927225185	0.125	0.085	1
Pknox1	0.000598091324533232	0.441846051832831	0.148	0.104	1
Bin1	0.000600665223422511	0.36019982355512	0.123	0.082	1
Agrn	0.000602026993751363	0.26929021601527	0.258	0.2	1
Soga1	0.000611332073955149	0.338353953694145	0.217	0.165	1
Akr1b3	0.000613777965337244	0.354963778106903	0.243	0.189	1
Creld2	0.000614651346011901	0.404061627172889	0.164	0.117	1
Coro1c	0.000615278310891809	0.264781947054301	0.381	0.313	1
Tnfaip8	0.000625522395025298	-0.45014382744055	0.293	0.342	1
Gm44123	0.000626973760427517	-2.97911141230864	0.002	0.013	1
Gm26562	0.000627262309928632	1.74962730683657	0.013	0.002	1
Gm11730	0.000640524200034368	0.31069420053987	0.188	0.137	1
Gm17655	0.000645180089905579	0.586642974754684	0.061	0.034	1
Rbm34	0.000651030445603108	0.379760201889991	0.138	0.095	1
Ptprq	0.00066063197465455	2.62162329677209	0.011	0.001	1
Sdf2l1	0.000679464764435089	0.540547515974132	0.076	0.046	1
Ctr9	0.000681871881658032	0.415609286746855	0.166	0.121	1
Mapk6	0.000684660819585321	0.312676870975696	0.174	0.126	1
Hdac9	0.00068751529514365	-0.295270914964809	0.547	0.573	1
Trim63	0.000687639610712643	-4.04208613138158	0.001	0.011	1
AU022252	0.000693702990868063	0.48455110480136	0.093	0.059	1
Gm3558	0.000695118906352677	-0.966342964274212	0.036	0.064	1
Zdhhc14	0.00069761123304883	0.421751715892002	0.115	0.076	1
Memo1	0.000697850022426995	0.326407142076903	0.227	0.174	1
Rcan2	0.000723815126254287	1.10396913308681	0.024	0.008	1
Tnfrsf12a	0.000727404834918694	0.678763943984123	0.083	0.051	1
Ankrd37	0.000728781690572683	0.369179566548813	0.217	0.164	1
Tmem115	0.00073564174380983	0.435364271545038	0.147	0.103	1
Ube2m	0.000748648074541929	0.284705098341827	0.366	0.303	1
Naxd	0.000750592313569145	0.281773790571206	0.27	0.21	1
B4galt1	0.000785537504912648	0.324290228617817	0.292	0.233	1
Stk40	0.000788769232531455	0.328381610133535	0.19	0.141	1
Dhrs4	0.000791602187243382	0.653012794620732	0.092	0.059	1
E2f3	0.000792435157840882	0.346770581346832	0.132	0.09	1
Pcnx4	0.000810795073914126	0.438749693412702	0.099	0.063	1
Scaper	0.000815896813822842	-0.37728219087245	0.241	0.29	1
Syn3	0.0008263958689158	-0.506296543788954	0.122	0.167	1
Sox17	0.00085126433791941	-0.522110591188439	0.343	0.384	1
Dram1	0.000864726880070754	1.65909738452194	0.02	0.006	1
Tpd52l2	0.000866131194832121	0.362559895833253	0.281	0.222	1
Fam129a	0.00086705805678147	0.469556887513551	0.159	0.115	1
2700038G22Rik	0.000868243940858121	0.42173329368435	0.087	0.055	1
Stxbp1	0.000871152146965899	0.424720653860579	0.174	0.129	1
Pbxip1	0.000897339912979103	0.329204624151129	0.174	0.127	1
Deup1	0.000899798812085542	-1.20953325692132	0.039	0.067	1
Smc4	0.00091287330246595	0.298006966609866	0.193	0.144	1
Fntb	0.000943269343840113	0.588098180885285	0.086	0.054	1
Gm26691	0.000950668785792805	-1.63664125344224	0.013	0.031	1
Prelp	0.000955147963423589	-2.11039745815152	0.003	0.016	1
Chd9	0.000962262918309087	-0.332203871387944	0.411	0.462	1
Slc7a5	0.000966554174109544	1.22351770135962	0.026	0.01	1
Spats2	0.000967556374286837	0.409574304057504	0.137	0.096	1
Igfbp4	0.000980501920069192	0.599312562204883	0.049	0.025	1
Zfp994	0.000981826418806199	0.650254049208217	0.117	0.08	1
Gm27241	0.000982468385154828	1.26067895873718	0.026	0.01	1
Gm13166	0.000983197491035172	1.25749003605338	0.026	0.01	1
Cep192	0.00100093133940087	0.359396330323584	0.15	0.107	1
Ppp2r1b	0.0010063264350578	0.766680260684459	0.076	0.046	1
Pef1	0.00100637174362723	0.394023908384085	0.161	0.117	1
Mllt11	0.00101320797985067	0.94523034967005	0.044	0.022	1
Atp8b1	0.00101400884392448	0.257635518076596	0.246	0.189	1
Mon1a	0.00102443483817	0.457715215468022	0.137	0.096	1
Kcnj8	0.00103743591529326	1.76941169162624	0.02	0.007	1
Mgat4b	0.00103851790682398	0.295389651884362	0.302	0.243	1
Celsr2	0.00104717950722891	1.17026380424477	0.03	0.012	1
Gm21860	0.00104916359799182	-1.63218520211205	0.011	0.029	1
Tab3	0.0010537363502581	0.510944827964225	0.082	0.051	1
S1pr4	0.00105420833668548	0.988895074103108	0.053	0.029	1
Vps25	0.00105577464179346	1.06094946399612	0.039	0.019	1
Cyb5r3	0.00106798697006936	0.252053402241746	0.444	0.383	1
Hcls1	0.00107313479651683	0.313770325690094	0.167	0.121	1
Lrrc59	0.00108156086423597	0.464302298635946	0.206	0.159	1
Lpar4	0.00108509604786978	0.274533823691801	0.156	0.111	1
Tcf20	0.00110005178713601	0.27309770094454	0.262	0.208	1
C2cd2	0.00110629191540071	0.285272086757695	0.297	0.243	1
Gpr146	0.00110674558542853	0.330334500052917	0.27	0.216	1
Hopx	0.00111384052380309	-0.751137039443877	0.054	0.086	1
Prrg3	0.00111408670180285	0.281330407878542	0.21	0.159	1
Samd12	0.0011181187825463	-0.297843874869309	0.526	0.56	1
Ccdc184	0.0011181455466836	1.34476364496909	0.018	0.005	1
Zfp438	0.00112249966068574	0.675232251662881	0.099	0.065	1
Snhg9	0.00112294641852895	-0.710108260368162	0.091	0.128	1
Dhx32	0.00114245336129171	0.274947044860995	0.146	0.103	1
Usf2	0.00115080933371244	0.254300993776733	0.263	0.208	1
Spty2d1	0.00116085413158066	0.430136884554303	0.198	0.15	1
Unc45bos	0.00116120769411747	-1.04303274486919	0.042	0.07	1
Znfx1	0.00117479234706351	0.278280136492224	0.355	0.291	1
Klhl28	0.00119394149085378	0.352917972519608	0.183	0.135	1
Ruvbl1	0.0011956656147416	0.460590946017009	0.174	0.129	1
Pfkfb3	0.00120733723567955	0.688150958931513	0.108	0.074	1
Zwint	0.00120999409714902	0.282681330596408	0.188	0.141	1
Ctps	0.00121136673934415	0.400435013879523	0.126	0.087	1
Psd3	0.00121207275806196	-0.291444755454785	0.58	0.599	1
Rad23a	0.00121467729765372	0.28995546673982	0.322	0.262	1
Rarres2	0.00121826942959908	3.07643743700919	0.01	0.001	1
Isyna1	0.0012188728984076	0.433964056961803	0.082	0.051	1
Zfp385a	0.00121985182051617	2.75302797609594	0.01	0.001	1
CAAA01066123.1	0.00122620038677327	2.7563033185062	0.01	0.001	1
Cybc1	0.00122674179581256	0.389485887076281	0.106	0.07	1
Kcne3	0.00122938610032996	2.56545524714083	0.01	0.001	1
Htatip2	0.00123021354311587	0.488451307589758	0.11	0.074	1
Camta2	0.00123179685100898	0.327954577493978	0.149	0.106	1
Zfp521	0.00124092292687018	0.299096517070757	0.304	0.249	1
Vti1a	0.00125684713736913	0.26749914152285	0.496	0.44	1
Pdcd11	0.00126248628341603	-0.50186873205115	0.164	0.207	1
Mrps28	0.00127826879388193	0.341145520995719	0.297	0.243	1
Cdk5rap1	0.00128089741001199	0.631167687804776	0.079	0.049	1
Fmo5	0.00128325351502102	0.478220454434631	0.124	0.086	1
Herc4	0.00128387703392427	0.277894868685631	0.329	0.271	1
Cirbp	0.00129390815040899	-0.505803447863562	0.178	0.224	1
Fam171a2	0.00130106661712322	0.269765188882597	0.164	0.12	1
Selenos	0.00134331454333177	0.327942440555413	0.2	0.152	1
Prrg2	0.00134360482249915	0.271634940952375	0.221	0.169	1
Ggct	0.00137805139751134	0.500904246180417	0.085	0.054	1
Sel1l	0.0013787417542703	0.262153055598232	0.339	0.283	1
Nutf2-ps1	0.00137924863169116	0.423962718240522	0.072	0.044	1
Ecm1	0.00138076046861224	0.305554720841443	0.16	0.116	1
Nat10	0.00139675971024236	0.656726251394455	0.057	0.032	1
Pex14	0.00139882280042493	0.291873549769588	0.202	0.154	1
Plin3	0.00142439379628396	0.2856685395923	0.198	0.15	1
Ntm	0.00142586250725468	1.72192303874645	0.014	0.003	1
Ripk3	0.00144041276311519	0.697865337790985	0.083	0.053	1
Gm10406	0.00144195813018402	-1.50058869414788	0.015	0.034	1
Hs1bp3	0.00145230382236501	0.629676274366035	0.072	0.044	1
Ccs	0.00145464293809512	0.287992044977292	0.228	0.178	1
Ercc8	0.00146022264503302	0.532548022124113	0.083	0.052	1
Pou2f3	0.00146815513562592	1.68472701030584	0.017	0.005	1
Cul7	0.00147056560767383	0.743404221846296	0.074	0.046	1
Cmc4	0.00149510814551883	0.447354177838664	0.096	0.063	1
G630055G22Rik	0.00150007861559417	-2.94991878712405	0.002	0.012	1
Mrps7	0.00150561301723076	0.25810322894678	0.227	0.175	1
Stau2	0.00151378697274166	0.801197473025384	0.05	0.027	1
Aplnr	0.00151689988870564	-0.290108657571605	0.465	0.505	1
Xpnpep1	0.00151728756426927	0.325606702309222	0.192	0.144	1
Keap1	0.00152536678313621	0.266572105031417	0.282	0.226	1
Pllp	0.00154313893857568	1.28558610005256	0.029	0.012	1
Lncbate6	0.00154839961409041	-1.62087480903855	0.01	0.027	1
Tppp3	0.00155035795957341	0.378241478332396	0.151	0.11	1
Lpin2	0.00155537706153796	0.279465848972315	0.157	0.115	1
Gm49767	0.0015631682312972	0.38940724307868	0.108	0.073	1
Atp13a2	0.00156744245523683	0.352042264199059	0.087	0.055	1
Adipor2	0.00158360313385789	-0.273076940674923	0.512	0.553	1
Abcf1	0.0015986064063983	0.268209271201728	0.415	0.357	1
A1bg	0.00163348627275174	-1.64761493779387	0.009	0.025	1
Nedd1	0.00163467167469587	0.355109872891324	0.145	0.105	1
Mical3	0.00163838090566752	0.269559504653171	0.257	0.203	1
Coq8a	0.00164435979140154	-1.86838326377058	0.009	0.024	1
Vwa8	0.00165774574640775	0.304853228163867	0.212	0.163	1
Tmem198b	0.00166381691118279	0.552024641230052	0.101	0.068	1
Gins4	0.00166523110051261	0.308715039413362	0.126	0.088	1
Ift27	0.00166796265825935	0.372628556746825	0.141	0.101	1
1700003G18Rik	0.00167325082019787	-3.41732747527278	0.001	0.01	1
Araf	0.00167537363671367	-0.527232523705785	0.192	0.234	1
Pla2g7	0.0016777234682694	-1.25790721821811	0.01	0.027	1
Tnfaip2	0.00167861454568936	1.11875560157727	0.035	0.016	1
Atg12	0.00168869991067341	0.311967526848994	0.246	0.195	1
Ldb3	0.00169901851081077	-2.13958565885469	0.006	0.019	1
Snx19	0.00170393929609091	0.339550800532562	0.132	0.092	1
Per1	0.00170397662969339	-0.430522524681389	0.145	0.187	1
Tbc1d9	0.00170833675929987	0.486425698820274	0.141	0.102	1
Gm47814	0.00172332929289065	2.03109518480362	0.013	0.003	1
Fhl2	0.00172446268839244	1.41235448889904	0.046	0.025	1
Chrm3	0.00173415559624963	-2.24405407008507	0.006	0.019	1
Egfem1	0.00173658576915532	2.1397641204292	0.013	0.003	1
Rabep1	0.00174643279510394	-0.284471765552401	0.39	0.442	1
Ift172	0.00175794696979326	0.377404986553781	0.135	0.096	1
Emilin1	0.0017639397656359	-0.62700761370584	0.089	0.125	1
Chst7	0.00176657047739498	-0.564950276536853	0.102	0.141	1
Slc38a7	0.00176703747413801	0.73396236193166	0.056	0.032	1
Wdtc1	0.00178985428201082	0.398412230588683	0.129	0.091	1
D5Ertd615e	0.00179805498881205	0.498392004665656	0.095	0.062	1
Heph	0.00180095400689854	0.608579646549229	0.098	0.066	1
D1Ertd622e	0.00180518875951419	0.733248156380773	0.046	0.024	1
Ckm	0.00182890048784443	-0.837469230471946	0.073	0.106	1
Gm3488	0.00183103140161301	1.1525589138725	0.023	0.008	1
Hsph1	0.00185390553382687	0.567463073166254	0.076	0.048	1
Timmdc1	0.00185614336780008	0.399737930213256	0.139	0.1	1
Ifngr2	0.00189233867046079	0.293804938356826	0.208	0.16	1
Gm42982	0.00190032317489267	1.88167435682695	0.015	0.004	1
Dnah8	0.00190204530039372	1.04324605768886	0.042	0.021	1
Frs2	0.00190969964308625	0.250685709790249	0.268	0.215	1
Rnf166	0.0019211239596697	0.383201415924716	0.128	0.091	1
Timm22	0.00192868776882795	0.306588322563127	0.147	0.107	1
Jdp2	0.00196007292385987	0.282096816495848	0.247	0.195	1
Nbas	0.00197951367113679	0.290441498633048	0.221	0.172	1
Commd3	0.0020303273352549	0.260225407347685	0.38	0.318	1
Irf8	0.00203759086575215	-1.54258320387783	0.011	0.027	1
Npc1	0.00205792255629247	0.286997089397765	0.128	0.09	1
Prdm1	0.00206049398930135	0.300612546076352	0.203	0.155	1
Slc25a25	0.00208908252326721	0.423938783559145	0.186	0.143	1
Slc23a2	0.00210281189478824	0.308598982878502	0.284	0.23	1
mt-Nd3	0.00212293816153605	0.364223071477489	0.843	0.801	1
Hist2h3b	0.00213031594596277	-2.25354300974196	0.003	0.014	1
Cdkn1c	0.00216252085911061	-0.309590939924871	0.638	0.659	1
Nek9	0.002240014118081	0.285539494977011	0.266	0.215	1
Pacsin2	0.00225011555663168	0.262888337083007	0.294	0.239	1
Grcc10	0.00225658889853735	-0.267731704093607	0.622	0.638	1
Arf2	0.00230279833896586	0.315858161882121	0.193	0.149	1
Six5	0.00231754986178895	-1.22509401049884	0.014	0.032	1
Hspa2	0.00234909006364942	0.471111941276718	0.179	0.137	1
Cyb5r4	0.00237328873754522	0.295941662520796	0.204	0.157	1
Gbp10	0.00238817946876556	1.2914667998859	0.018	0.006	1
Rhobtb3	0.00238877289407462	-1.4301650628606	0.013	0.029	1
Casp4	0.00239536932967924	0.265441297713594	0.147	0.107	1
Tnni3	0.00239896849400981	-0.457365682731691	0.16	0.202	1
Heyl	0.00240465674876613	1.64021976582025	0.021	0.008	1
Tnfaip8l1	0.00240657308269215	0.402732875594094	0.125	0.088	1
Frmd8	0.00241123756297302	0.341777071217937	0.137	0.099	1
St6gal1	0.00241346814667223	-0.538201608874755	0.111	0.15	1
Mlst8	0.0024392311029619	0.716321202880561	0.054	0.031	1
Gna15	0.00244304812938002	1.98343447551708	0.013	0.003	1
Slc25a40	0.00246536973393508	0.353787429750889	0.121	0.085	1
Pgrmc1	0.00248586402601202	-0.271841426537924	0.414	0.452	1
Adarb1	0.00254731544093242	-0.302080931100078	0.52	0.536	1
Upp2	0.00256114534884648	0.379777946142491	0.152	0.113	1
Trp53inp1	0.00258530721883374	0.443644198957569	0.122	0.087	1
Actr3b	0.00259268093323973	-1.40045521893589	0.006	0.018	1
Id2	0.002602920142831	-0.579356028713356	0.199	0.24	1
Oat	0.00261594151629623	-0.386626822490183	0.287	0.329	1
Cfb	0.00262091241573478	1.15461576136326	0.029	0.013	1
Ttl	0.00262221711106733	0.467057847596616	0.134	0.097	1
Wdr13	0.00262435575987641	0.456625135386143	0.105	0.072	1
Il3ra	0.00262973894362617	0.322820045008619	0.168	0.125	1
Gars	0.00263196538258625	0.285970772958877	0.296	0.243	1
Zfp97	0.00265251954994865	-1.00018576162147	0.02	0.04	1
Patl2	0.00268294794160121	1.17782948448124	0.025	0.01	1
Dnajc2	0.00270682623031665	0.255299147001119	0.161	0.118	1
Ddah1	0.0027155371360586	0.487048799919907	0.095	0.064	1
Rad51ap1	0.00274527261223024	0.717716453106106	0.034	0.016	1
Me2	0.00277128033230867	0.514834795237271	0.116	0.082	1
Rgs5	0.00279752506866624	0.482811225446939	0.333	0.28	1
Spdya	0.00279951642190761	-2.38021787476353	0.002	0.012	1
Nr1d1	0.00285741897062772	-0.518161411321249	0.188	0.229	1
Gm26916	0.00285913461629826	1.34295263084317	0.019	0.007	1
Xylt1	0.00288503548098456	-0.622916132855569	0.12	0.156	1
Phf13	0.00289008881253002	0.579082519129495	0.05	0.028	1
Pabpc1l	0.0028908140424906	0.758216896693628	0.041	0.021	1
Arhgap21	0.00290725695024618	0.310709930647832	0.273	0.224	1
Cachd1	0.00293873392626943	0.466436694421527	0.124	0.089	1
Slc25a46	0.00297940071705887	0.258432317151089	0.183	0.139	1
Zdhhc21	0.00300430643225171	0.396717540979862	0.126	0.09	1
Fam120b	0.00301310764327665	0.337480367033322	0.165	0.124	1
Gm48765	0.0030215612224997	0.681624116567638	0.042	0.022	1
Tdrp	0.00303815044839275	-0.663959551988871	0.08	0.113	1
Srek1ip1	0.00306523302136292	0.39652508311072	0.141	0.103	1
Abt1	0.00313312646928922	0.250370113715122	0.143	0.104	1
Npr1	0.00314662511690871	-0.369604261746002	0.278	0.323	1
Fam207a	0.00314689412271882	0.323441718093611	0.139	0.101	1
Mpp7	0.00317632533907337	0.581906647791274	0.077	0.05	1
Tpd52l1	0.00318583340481642	1.32938703341492	0.017	0.005	1
Slc18b1	0.00321106578646539	0.583361289390335	0.075	0.048	1
Apba1	0.00324710536067618	0.454751697872874	0.225	0.182	1
Edn1	0.00325179750781574	0.469907013545339	0.112	0.079	1
Gm8281	0.00327067154375424	-0.766771256027984	0.039	0.063	1
Ptdss1	0.00328218972138356	0.288819151479022	0.212	0.165	1
Mrrf	0.00330881591809862	0.316604056762315	0.197	0.153	1
Tsfm	0.00333750480119411	-0.313279672184551	0.363	0.401	1
Pycard	0.00337305592500553	0.729010237228422	0.045	0.025	1
Eno1b	0.00341197816451293	1.32432844739174	0.024	0.01	1
C1qtnf2	0.00341800581051047	1.12711119577683	0.028	0.012	1
Rmdn2	0.00344584957328258	0.422516146651917	0.053	0.031	1
Nop9	0.00347167443600328	0.291270450366506	0.125	0.09	1
Ankrd28	0.00350398520786229	-0.380194689147276	0.36	0.394	1
Capn1	0.00351882484113633	0.404084456281778	0.145	0.107	1
Upp1	0.00354047046108075	0.427195674922649	0.115	0.081	1
Gm15543	0.00357187135652526	-2.14217356487092	0.006	0.018	1
Hspa4l	0.00358485372813333	0.460463978708972	0.083	0.055	1
2310068J16Rik	0.00359176546082721	-1.91877214763749	0.005	0.016	1
Rffl	0.00361555467703426	0.251999758011787	0.199	0.153	1
Mylip	0.00364585047673386	-0.327151705010824	0.38	0.416	1
Adh1	0.00365059254260298	-0.447357973271079	0.15	0.19	1
Kcnab1	0.00367457440897089	2.45819505774437	0.01	0.002	1
Psph	0.00368152590052295	0.643955454343301	0.084	0.056	1
Plp2	0.00369283881227164	0.307479781528575	0.211	0.167	1
Mdm2	0.00370046455892722	0.25504583364746	0.28	0.229	1
Coro6	0.00371318551080447	-0.424157628836442	0.188	0.224	1
Mb	0.0037250436444295	-0.261227363969684	0.287	0.33	1
Agrp	0.00373982952747047	0.4238084057617	0.12	0.085	1
Gm15265	0.00375114545473424	1.94374061522632	0.01	0.002	1
Hspa1a	0.00379958894808048	1.28895065759968	0.028	0.013	1
Mtx1	0.00382054059589875	0.278100082985222	0.186	0.143	1
Gpaa1	0.00382094982620386	0.320292629420513	0.13	0.094	1
Ticam1	0.00383301444899588	0.880989648615935	0.04	0.021	1
Cgrrf1	0.00383649849156912	0.276963162808709	0.226	0.18	1
Chsy3	0.00386970998050723	0.543375822108803	0.09	0.061	1
Dnajc4	0.00388481766827386	0.327475634637975	0.14	0.103	1
Plpp6	0.00398199758388055	0.262638974310885	0.232	0.185	1
Rfc2	0.00399390229714807	0.253615668353992	0.195	0.15	1
Eef1e1	0.00400082353590697	0.599776920953473	0.097	0.068	1
Dapp1	0.00401229490647908	0.702474230080529	0.02	0.008	1
Mblac1	0.00401229490647908	0.882270438064609	0.02	0.008	1
Atrnl1	0.00402982180657492	0.283208504610673	0.339	0.293	1
A4galt	0.00405725208275485	1.04276535332093	0.035	0.018	1
Phf1	0.00412939511984649	-0.508937125505342	0.171	0.211	1
Lima1	0.00413563767998726	0.309017315891321	0.488	0.446	1
3222401L13Rik	0.00413972449378845	-0.48644319955526	0.195	0.234	1
Gm32856	0.00418182783058938	0.809201914865034	0.029	0.014	1
Fbxl22	0.00419613717329429	1.81112502676691	0.013	0.003	1
Mad1l1	0.00424615426104654	0.375802381536453	0.118	0.085	1
Ndufaf1	0.00429304498700715	0.46152488795865	0.066	0.042	1
Tmed8	0.00431037356504306	0.385174394216652	0.12	0.087	1
Tmem86a	0.0043354945691876	0.251096425397995	0.146	0.108	1
Exoc8	0.00437196691006074	0.456997068776543	0.128	0.094	1
Erf	0.00439462728116216	0.320794221820896	0.177	0.136	1
Dancr	0.00440571403296833	0.315510696569497	0.095	0.065	1
Wipi1	0.00440778323321139	0.431910776977327	0.115	0.083	1
Rai1	0.00441079651659117	0.276246010304644	0.191	0.148	1
Dock8	0.00441172570822155	0.714690297575985	0.059	0.036	1
Zfp991	0.00441569481145644	0.471976995315085	0.072	0.047	1
Ppp1r18os	0.00443074499709172	0.538530043538094	0.042	0.023	1
Ackr3	0.00444879300979687	0.315217254075679	0.369	0.32	1
Gdpd5	0.0044760628751416	0.276167374198004	0.154	0.115	1
Naa25	0.00448449938790472	0.498434315369682	0.111	0.079	1
Gm17387	0.00449520297939641	1.39270057771382	0.018	0.007	1
Ggt5	0.00454014611669715	0.751143637877792	0.043	0.023	1
Ap3s1	0.00454124101912674	0.277126363057804	0.3	0.247	1
Trpm4	0.00456602834121159	0.439374158098311	0.101	0.071	1
Marcksl1	0.00460120139569182	0.61307405448252	0.05	0.029	1
Pex7	0.00460563161952317	0.395776492029705	0.09	0.061	1
Atn1	0.00465334556853251	0.379722976431524	0.156	0.119	1
Smim11	0.00467092781916772	-0.296864908977807	0.418	0.448	1
Gm6277	0.00471271638602271	0.974338854071373	0.031	0.015	1
Cmtm8	0.0047194319402147	-0.259336839508532	0.619	0.626	1
Snx17	0.00472034833464444	0.260102314533712	0.319	0.267	1
Endod1	0.00477532052697487	0.261092857340924	0.128	0.092	1
Ghr	0.00478636600978393	0.271253032646742	0.478	0.424	1
Prr11	0.00481371263451939	-1.21601783608463	0.015	0.031	1
Rgs16	0.00489309450723735	0.954395012303131	0.038	0.02	1
Gpr182	0.00491427927770831	-0.738132380779918	0.053	0.079	1
Arntl	0.00491526092348173	0.254416353043953	0.256	0.208	1
Per3	0.00494892914080789	-0.683474235819069	0.054	0.08	1
Ttc7	0.00497572388627624	0.829065071346061	0.039	0.021	1
Junos	0.0049835837904957	0.39883662254116	0.055	0.033	1
Adamts17	0.00500235012555994	1.12293155255133	0.032	0.016	1
Mif4gd	0.00502334632812573	-0.485051765980347	0.154	0.193	1
Serpinc1	0.00504100397614076	1.80312927927488	0.016	0.005	1
mt-Nd6	0.00504677323409682	-0.639837179436201	0.13	0.163	1
Tmod2	0.00504951508765125	1.80009293162137	0.016	0.005	1
Plscr1	0.00506272040012287	-0.316557511286626	0.351	0.389	1
Mau2	0.00506744770255337	0.256793891421045	0.269	0.223	1
Ccnl2	0.00510870522207752	-0.29598670415638	0.418	0.457	1
Gm16181	0.00514414792805992	-0.807575414858345	0.06	0.087	1
Mir17hg	0.00515513615223602	-1.11545694858076	0.03	0.051	1
Ralgps1	0.0052411628573891	0.885988772067203	0.039	0.021	1
Bak1	0.00524870498527211	0.341565813580027	0.208	0.165	1
Cdk6	0.00527892192562637	0.399543211205425	0.115	0.083	1
Myl9	0.00528815798284756	2.4901468881104	0.011	0.003	1
Spidr	0.00529207622803237	0.262624085414751	0.176	0.137	1
Gm10501	0.00529539020028896	-1.69758731861428	0.006	0.017	1
Poglut1	0.00533466747258097	0.316772267626355	0.145	0.108	1
Ccng1	0.00536650619437071	0.362862118862876	0.164	0.126	1
Hpf1	0.00536682535278372	0.333697966935012	0.227	0.184	1
Tesc	0.00537894558785611	-2.80339917247667	0.002	0.01	1
Vsig2	0.0053846951899781	-0.602477592547129	0.125	0.157	1
Cyb561	0.00542429136428245	0.447298223402975	0.119	0.087	1
Eipr1	0.00543125109554098	0.440209275563416	0.106	0.075	1
Plekhg3	0.00543380077231412	0.617527148840434	0.103	0.074	1
L3mbtl3	0.0054383765987302	0.413934443693112	0.131	0.096	1
Gm49980	0.0054391413800575	0.480811808116959	0.062	0.039	1
Eftud2	0.00549272513957545	0.322280326735299	0.205	0.162	1
Gpam	0.00553515498081358	0.33631585372444	0.054	0.033	1
Adamtsl3	0.00554132275284759	-0.830849839591084	0.039	0.062	1
Disp1	0.00563485301678649	0.329500597895654	0.162	0.126	1
Lhfpl4	0.0056423498990364	1.30914442863598	0.013	0.004	1
Aspscr1	0.00564427281676121	0.394205218283325	0.139	0.104	1
Castor2	0.00577126151643609	0.518128942853881	0.065	0.042	1
Trerf1	0.00577340431106868	0.337481188512174	0.065	0.042	1
Ifih1	0.00580422541055102	0.301425741006617	0.294	0.25	1
Osbpl5	0.00583851429024356	0.754678688251317	0.057	0.035	1
4933412E12Rik	0.00584777072078012	0.483087132871893	0.074	0.049	1
Rilpl1	0.00587744422655661	0.298049922575814	0.206	0.163	1
Pygb	0.00588781110679034	0.426615536086012	0.139	0.105	1
Sumf2	0.00590688166846158	0.312525030026664	0.129	0.095	1
Garem1	0.00590904065425578	0.43849795967594	0.066	0.042	1
Gm36738	0.00591902849360071	0.60283961228746	0.05	0.029	1
Dgkq	0.00592394298742358	0.821523963748939	0.042	0.023	1
Zfp423	0.00597175085042183	0.367572318922643	0.158	0.122	1
Abcd3	0.00601900931182084	-0.437198014070592	0.181	0.218	1
Scly	0.00604305659498511	0.285879010873953	0.114	0.082	1
Acyp1	0.00604812799777283	0.257579311245225	0.134	0.1	1
Fcrla	0.0061100940942067	0.598025618282617	0.055	0.034	1
Rnf152	0.00611571060043491	-0.613507067988839	0.104	0.135	1
Pikfyve	0.00616199462439676	0.256507174393423	0.172	0.132	1
Ift22	0.00616997818755936	0.615527165564322	0.058	0.036	1
Mansc1	0.0061744346439261	0.275104238764805	0.106	0.075	1
Pmp22	0.00619080061154685	0.340659549549485	0.143	0.107	1
Gm37640	0.00620933103151066	0.888848204783225	0.024	0.01	1
Pld2	0.00628785282392542	0.367978970052487	0.116	0.084	1
Hira	0.00634122444549251	0.278859540749349	0.198	0.155	1
Eif2ak2	0.00634767196327772	0.392053269568933	0.22	0.179	1
Gas1	0.00634926274017796	-2.62914255688001	0.002	0.011	1
Hnrnph3	0.0065007670745026	-0.281469385134695	0.399	0.435	1
Zfhx2	0.00650576878043362	0.747091147181015	0.046	0.027	1
Glce	0.00653277528415092	0.258373513387503	0.247	0.2	1
Cit	0.00660824718076842	0.693380284107754	0.035	0.018	1
Clasrp	0.00660958573003195	0.323823529343187	0.114	0.083	1
Lsmem2	0.0066106870009171	0.38008150641166	0.082	0.055	1
Prss36	0.0066404412840741	1.16219452585819	0.024	0.011	1
Commd5	0.00664667446596731	1.0771887299848	0.03	0.015	1
Gm16046	0.0066664384276266	0.387837666689933	0.136	0.102	1
Ldlr	0.00666792617969003	0.78646543470737	0.045	0.026	1
Trp53cor1	0.00666978131931124	0.895953315667662	0.029	0.014	1
Abcb1b	0.00669527966685837	-0.304984996901755	0.355	0.393	1
Zfp563	0.00674076661738343	0.706400459507563	0.048	0.029	1
Rap2c	0.00679765833930065	0.364778667993362	0.144	0.109	1
Mocs1	0.00680311287718539	0.385878549105374	0.076	0.051	1
Tmtc4	0.00680583907737577	0.843270011255576	0.036	0.02	1
Map2k6	0.00681146160119896	-0.367472544726991	0.083	0.114	1
Tnfsf9	0.00684125722661893	0.985417407201076	0.02	0.008	1
Nubp1	0.00685766888771423	0.468678342695314	0.091	0.064	1
Tmem186	0.00689611845150241	0.531086036922977	0.08	0.054	1
Cpped1	0.00694117116341388	0.332901315227509	0.15	0.113	1
Gm19951	0.00698074845601951	-0.73263245745697	0.065	0.091	1
Aga	0.00711471528769837	0.350583433669447	0.132	0.099	1
Stip1	0.00714460477066128	0.268525881726437	0.226	0.183	1
4930542D17Rik	0.00718015692106174	2.06523479555867	0.012	0.003	1
Cers6	0.00725307284123946	-1.63648420591221	0.006	0.018	1
Letmd1	0.00726467525286541	0.683090447851006	0.076	0.051	1
Gm14634	0.00727048974981275	1.41776997177159	0.012	0.003	1
Zfp60	0.00728116296363844	-0.862634249827011	0.042	0.064	1
Ppp1r9a	0.00729148006719393	2.10084300974535	0.012	0.003	1
Fam214b	0.00729728862923702	0.438958772980063	0.068	0.044	1
Gm11131	0.0073083830992472	0.514390398120581	0.061	0.038	1
Srsf1	0.00737826851541059	-0.341291771063754	0.332	0.366	1
Ecd	0.00738946366709028	0.442925281403039	0.127	0.096	1
Dtnbp1	0.00739961298260997	0.250040350400667	0.19	0.149	1
Ddx39	0.00741385883013992	0.251168909455132	0.18	0.141	1
Bloc1s1	0.00743410855702694	-0.299915882802896	0.426	0.463	1
Carnmt1	0.00743662280733517	0.326859588657542	0.167	0.131	1
Coasy	0.00751319553590688	0.388815710742264	0.087	0.06	1
Lig4	0.00756983993787158	0.526253594450473	0.037	0.02	1
Khnyn	0.00758527013355563	0.261398857260964	0.158	0.121	1
Arid5a	0.0076261629525263	0.419924341124942	0.067	0.044	1
Ppp1r14b	0.00769045506935483	0.308936509437177	0.177	0.138	1
Rbm41	0.00772091327618801	0.286328608992516	0.155	0.118	1
Alg3	0.00775042106515111	0.35358420236855	0.077	0.052	1
Brdt	0.00779446790100023	0.798203184451636	0.026	0.012	1
AA388235	0.00779862822227803	-0.962982242650255	0.006	0.016	1
Naf1	0.00781345725206769	0.382828870451397	0.095	0.067	1
Vegfa	0.00786104215301243	-1.43326082326942	0.024	0.042	1
Ncoa5	0.00793187618547753	0.307158573893135	0.221	0.18	1
Cfap52	0.00800043897454556	1.31772838164233	0.022	0.01	1
Axin1	0.00801504026237988	0.420336487025186	0.152	0.117	1
Samd5	0.008029954183601	-0.512287499735649	0.095	0.125	1
Ift74	0.00803478052315128	0.466492104812074	0.071	0.047	1
Aatk	0.0080533926816098	0.699474128050112	0.026	0.012	1
Fam57b	0.00813298145498689	0.274799817959958	0.284	0.239	1
Dbn1	0.00815952081026394	0.862965428819671	0.032	0.017	1
Aig1	0.00817170740671862	0.282914463579394	0.284	0.238	1
Med12	0.00818573578891058	0.287878190841217	0.141	0.107	1
1810006J02Rik	0.00822446238874249	-0.746782974741047	0.032	0.051	1
Trappc13	0.00825919335566648	0.264091692721147	0.213	0.171	1
Pde4c	0.00831578141973771	0.54217266533886	0.04	0.023	1
Crebrf	0.00833295922861319	-0.273622920286339	0.355	0.39	1
Kcng2	0.0083827358467193	1.09768485862295	0.018	0.007	1
Mettl14	0.00840436787996054	0.387832816731764	0.072	0.048	1
Mall	0.00845541712252858	0.277817995809433	0.273	0.228	1
Cox6a2	0.00847865924792119	-0.490836695122749	0.113	0.144	1
Hist1h2ae	0.00851482242281515	-1.28934743562323	0.009	0.022	1
Adam1a	0.00854898935936384	0.885541196980032	0.018	0.007	1
Pawr	0.00861224498224216	0.265446481650113	0.137	0.103	1
Arfgap2	0.00863389703262351	0.345464817341668	0.199	0.159	1
Tbc1d25	0.00869320418991298	0.309875943673307	0.049	0.029	1
Jpt1	0.00874319378669081	0.34977878789305	0.212	0.174	1
Pgm5	0.00879542485525877	-0.663794700288641	0.06	0.085	1
2610035D17Rik	0.00880909034414969	0.268572636305806	0.214	0.173	1
B3galnt1	0.0088182382013037	0.601223383865666	0.042	0.024	1
Sephs1	0.00889307484824794	0.416037900429153	0.089	0.062	1
Lrrc2	0.00892319871865989	0.866342259444328	0.028	0.014	1
4930481A15Rik	0.00896130651277119	0.30247980239189	0.102	0.073	1
Acacb	0.00901805643830403	-0.420193438019825	0.126	0.16	1
Ubash3b	0.00903561969467393	0.444347768089138	0.153	0.119	1
Dclk2	0.00905866541659856	0.25108191950731	0.091	0.064	1
Zfp57	0.00914251959821112	0.816054431904721	0.046	0.028	1
Casp12	0.00914414880520982	0.390439273989863	0.128	0.096	1
Slc2a1	0.00915209595793734	0.814390498383813	0.05	0.031	1
Zfp791	0.00915300610335915	1.19233331608949	0.023	0.01	1
Gdpgp1	0.00916009167916388	0.64105350209602	0.044	0.026	1
Gm48882	0.00919560804468949	-1.81426430264497	0.008	0.02	1
Slc4a7	0.00923970412825105	0.296942220119681	0.16	0.124	1
Fbxl8	0.00924762229715909	0.715627446300554	0.071	0.048	1
Kcnc2	0.00928731754657308	0.805689199565253	0.028	0.014	1
Ism1	0.00929386362229611	0.384508275473931	0.065	0.042	1
Zfp729a	0.00930075298126334	0.273255035582993	0.093	0.066	1
Gm28068	0.00932888541275107	0.915686744266503	0.019	0.008	1
Ccdc91	0.00933724600150143	0.323559168259975	0.153	0.118	1
Trpv4	0.00934653045333016	0.762883510746837	0.054	0.034	1
Dnah17	0.00936428013420834	2.35246126766474	0.01	0.003	1
Prkar1b	0.00942143727297393	1.93263755519778	0.01	0.003	1
Fgfr1	0.00942183193106405	0.384069161170413	0.107	0.078	1
Oxsm	0.00942384367138227	0.627012402696151	0.044	0.026	1
Enpp2	0.00942727436983739	1.22220809111328	0.019	0.008	1
Arhgef37	0.00944414781570393	0.362251197889846	0.095	0.068	1
Spin2c	0.00946817201841944	1.27421104282738	0.013	0.004	1
R3hcc1l	0.00947620166730249	0.286738964060771	0.273	0.23	1
Hrh2	0.00951696384067434	-0.691177384152229	0.069	0.096	1
Prdm8	0.00958050423382919	-2.41627960574805	0.002	0.01	1
Gstt1	0.00960357709292946	-0.542253580378225	0.121	0.152	1
Pth1r	0.00961944415669867	-0.91057524301348	0.019	0.035	1
Akap8l	0.00962013445883207	-0.380428661727627	0.231	0.267	1
Golga2	0.00966698776070601	0.28180978555088	0.145	0.112	1
Hic2	0.0096912653590344	-0.849613992630684	0.026	0.044	1
Ddb2	0.00969942827393632	-0.961541972625144	0.026	0.044	1
Matr3	0.00970870305257552	-0.306968847104745	0.355	0.383	1
Gm16701.1	0.00972619017360583	0.588297403453836	0.023	0.01	1
4833413G10Rik	0.00975624113847947	-2.17459025940936	0.002	0.01	1
Gm10382	0.0097842501612754	-1.82431746346424	0.002	0.01	1
Trmt10c	0.00978926222888096	0.316601713370386	0.13	0.099	1
C1qbp	0.0098134978925068	-0.395926544071219	0.191	0.228	1
Gm26542	0.0098554069924968	0.453494640845649	0.076	0.053	1
Azin1	0.00985552949326871	0.322582961613422	0.244	0.203	1
Usp39	0.00986070907943096	0.303075040083686	0.12	0.089	1
2900060B14Rik	0.00987006129160584	0.932909301073865	0.029	0.015	1
Adam23	0.00990959402732884	-0.778934020324712	0.043	0.064	1
Nudt1	0.010002790763906	0.553954329727389	0.05	0.031	1
Gmpr2	0.0100426398549522	0.263004826957382	0.172	0.135	1
Rhbdf1	0.0100548939685147	0.56446305518438	0.076	0.053	1
Gm19684	0.0100817788851351	0.627316943016744	0.075	0.051	1
Spaar	0.0100822220834463	-0.329133586113951	0.296	0.331	1
St7	0.010086450854924	0.296481434606992	0.177	0.142	1
Mex3c	0.0101252141340961	0.287031490249404	0.185	0.148	1
Ccdc80	0.0101771218769607	-0.473247083078357	0.128	0.162	1
Glrx2	0.0101868990334007	0.253612936241181	0.199	0.161	1
Pdf	0.0102085303993957	-1.7615316493433	0.006	0.017	1
Akap5	0.010231243869156	-0.47799451179247	0.148	0.181	1
4732440D04Rik	0.0102321955593242	0.37118358572019	0.095	0.068	1
1810062O18Rik	0.0102365964999521	1.07317436589127	0.031	0.016	1
Paqr4	0.0102774527961727	0.363373773863751	0.16	0.126	1
Lbh	0.0102987910841203	0.28719872769032	0.18	0.143	1
Kat14	0.0103171254863006	0.284172269438819	0.158	0.122	1
Atf3	0.0103335670312697	0.695843391217682	0.038	0.021	1
Atmin	0.0103433701079106	0.3570034175318	0.075	0.051	1
Hspb8	0.0103924108256917	-2.01077128609437	0.003	0.012	1
Nsun5	0.0104251110000782	-0.842789406736242	0.041	0.062	1
Rab23	0.0104288281804979	0.643812176482554	0.068	0.046	1
Vkorc1l1	0.0104443614039822	-0.43171281571625	0.173	0.206	1
1700034P13Rik	0.0104567895896835	-2.41899287384304	0.003	0.012	1
Csrnp1	0.010457308067968	0.589195256311418	0.055	0.035	1
Ccdc149	0.0104897356181295	0.74712891472421	0.039	0.022	1
Jph2	0.0104937365468027	-1.75204622650167	0.003	0.012	1
Pygm	0.010521797339332	0.251680617849401	0.192	0.154	1
Brip1	0.0105226002931872	0.291291837970573	0.092	0.066	1
Cyb561a3	0.010624058848069	0.609778185124265	0.065	0.043	1
Zfp90	0.010692619729467	0.563554700144463	0.061	0.04	1
Prps2	0.0107192273978058	0.309003303259577	0.154	0.12	1
Gtpbp6	0.0107857045491136	-0.553465990218546	0.093	0.122	1
Slc41a1	0.0109866560407223	0.314068067616581	0.113	0.083	1
Borcs8	0.0111538832384629	0.446174043886137	0.087	0.061	1
Metap1d	0.0111679834092569	0.307083451785003	0.121	0.09	1
Gm9968	0.011208123886506	0.711289099157694	0.031	0.016	1
Gpr19	0.0112176936220191	-1.19017658704369	0.013	0.026	1
Mthfs	0.0112364104908223	0.412735492432937	0.073	0.05	1
Gm15737	0.0112564212442869	-1.34449758695735	0.009	0.021	1
Fam57a	0.0112571100346403	0.256039229829118	0.104	0.075	1
D430042O09Rik	0.0112691217217012	0.369668938568628	0.109	0.08	1
Emd	0.0113645396198587	-0.363266264964176	0.203	0.236	1
Sesn3	0.0113854063993114	0.372523958395973	0.049	0.03	1
Spin4	0.011409355612084	0.703713854673664	0.04	0.023	1
6030458C11Rik	0.0114706070551224	0.314632356040697	0.142	0.109	1
Rab4a	0.0114919674696739	0.328183978762131	0.075	0.051	1
D830026I12Rik	0.0114936260879862	-0.370428773599247	0.216	0.252	1
Gale	0.0115068883187766	1.18727714024496	0.017	0.007	1
Tmem167b	0.0115598552855367	0.315606372039797	0.125	0.094	1
Dph1	0.0115741890865961	1.14822888447528	0.013	0.005	1
Klc4	0.0116065673477168	0.454776326621855	0.065	0.044	1
Wars2	0.0116387112980248	0.347717776713716	0.125	0.094	1
Decr2	0.0116540638214884	0.505311273604181	0.07	0.047	1
A130014A01Rik	0.0116747695035847	0.430184304557066	0.096	0.069	1
Gm7030	0.0117011304561937	0.582807830396295	0.041	0.024	1
Kctd6	0.0119317944836355	0.263909300342899	0.091	0.064	1
Pdzd4	0.0119840883056084	1.09457950799174	0.027	0.014	1
Nt5dc1	0.0121464824493438	0.287271275747892	0.191	0.155	1
Ttc13	0.0121491109903375	0.288210251196137	0.087	0.061	1
Sergef	0.0121662187762595	0.470495092597036	0.064	0.042	1
Fgf13	0.0121883066264113	0.526302079152129	0.043	0.025	1
Slc22a5	0.0122104539724224	0.320175730881135	0.098	0.071	1
Jak3	0.012347556908536	-0.522163985450899	0.087	0.114	1
Cacul1	0.0124419161983728	0.267241654726396	0.216	0.177	1
Nutf2	0.0124581675192775	-0.382213940698183	0.039	0.06	1
Gpt	0.0125129566379306	1.33544563140572	0.011	0.003	1
Ccdc137	0.0125348547836994	-0.545280357110624	0.072	0.098	1
Tnnt2	0.0125787450275636	-0.375768937467197	0.189	0.224	1
Hist1h1c	0.0126001367604457	-0.285052932578208	0.263	0.304	1
Necap1	0.0126058596529886	-0.62293600424028	0.107	0.135	1
Deaf1	0.0126529262468756	0.347393776902909	0.112	0.083	1
Tcof1	0.0126942540605645	-0.511281220902835	0.13	0.16	1
Nr3c2	0.0127572053786283	-0.409774534757671	0.226	0.262	1
Ttc9	0.0127955033317424	0.880442806069703	0.027	0.014	1
Ido1	0.0128274299061577	-1.30463794028975	0.02	0.035	1
Iqck	0.01284371025012	0.768080456134893	0.021	0.01	1
Pdlim7	0.0129675563547857	0.2879155099467	0.199	0.161	1
Oasl1	0.012994068002692	0.644702992312431	0.034	0.019	1
Ctdp1	0.0130133394816783	0.33891317297786	0.083	0.058	1
Rps6kl1	0.0130608806717306	0.317078696932114	0.121	0.091	1
Zfp951	0.0130882079939741	0.617887835337509	0.054	0.035	1
Prps1	0.0131108615420134	-0.482256061739238	0.081	0.108	1
Adam22	0.0131457595954701	-0.870430122705998	0.03	0.048	1
Map2k3	0.0132592194275494	0.287629818671584	0.19	0.153	1
Pde4a	0.013314709679712	0.437980209295987	0.088	0.063	1
Rmnd5b	0.0134024166532702	0.333119660203861	0.142	0.111	1
Aco1	0.0134054767208608	0.294915227817035	0.083	0.058	1
Lncpint	0.0134215974853849	-0.260724127778103	0.4	0.432	1
Spats2l	0.0134910907443887	0.47538178501655	0.173	0.14	1
Tti2	0.0135076276753261	0.340332236112161	0.073	0.05	1
Tnfrsf26	0.0135604282835058	0.559538647223226	0.035	0.02	1
Plagl2	0.0137461737401592	0.631098321730297	0.051	0.033	1
Gm16701	0.0137805953525407	0.978757338812035	0.014	0.005	1
Gnb1l	0.0138475798596297	-1.03099593343186	0.013	0.027	1
Hells	0.0138844211234791	0.604636764289769	0.022	0.01	1
Capn15	0.0139812121517112	0.346168846541009	0.132	0.102	1
Osbpl10	0.0140433930696601	0.348342207238295	0.102	0.075	1
Col18a1	0.0141539459375266	0.363862053998577	0.046	0.028	1
Vwf	0.0141997622197345	-0.80112294217181	0.033	0.052	1
Zfp825	0.0142374058488667	0.473113278792487	0.06	0.04	1
Cog2	0.014312609794262	0.459426939836688	0.1	0.074	1
Cngb1	0.0143222277226677	0.600292406657494	0.076	0.054	1
Zfp433	0.0143250119739481	1.08331220350949	0.018	0.008	1
Gng2	0.0144221588832218	1.07979898436208	0.018	0.008	1
Grb14	0.0144260276524241	-2.59844268682998	0.002	0.01	1
Bphl	0.0144841430766906	0.545124332521557	0.082	0.059	1
Parp6	0.0145186263184325	-0.376536660738576	0.111	0.142	1
Gm13727	0.0145894244586841	-1.86529349242362	0.002	0.01	1
Col15a1	0.0146021580041411	0.294694800350137	0.195	0.159	1
Gm10575	0.0146332145540744	0.454235154911857	0.074	0.051	1
Efhd2	0.014647467282473	0.287609746863697	0.111	0.083	1
Zbtb34	0.014688763618092	0.482756552131457	0.061	0.041	1
Prorp	0.0147026281135657	0.500965941971122	0.054	0.034	1
Donson	0.0147249141802671	-0.656260198738365	0.051	0.074	1
Cox19	0.0147417169802176	0.276975796442056	0.143	0.111	1
C130050O18Rik	0.0147886328576821	0.877019627358147	0.03	0.016	1
Shld2	0.0149291244111711	0.366888527013447	0.099	0.073	1
Chac2	0.0151159573910954	0.410272449547669	0.065	0.044	1
Inpp5b	0.01514376126446	0.306834542428552	0.128	0.098	1
Kcnj15	0.0152282354799504	0.453929897093606	0.056	0.036	1
Pgpep1	0.0152720671251878	0.472731192582601	0.102	0.075	1
Gm13620	0.0153419603714084	-1.54531558258442	0.006	0.015	1
9330151L19Rik	0.0154073109147212	-0.982149339892558	0.02	0.036	1
Suv39h2	0.0154719746000841	1.76218977076276	0.012	0.004	1
Phb	0.0154998736013628	-0.407199427304219	0.214	0.244	1
Gm36756	0.0155282761328357	0.661829734233215	0.03	0.016	1
Gm17057	0.0155546841646399	-2.14021026914325	0.004	0.012	1
Plekhn1	0.0156032785217676	-0.808238059227999	0.046	0.066	1
Atp10a	0.0156328926053793	1.35746257644264	0.012	0.004	1
Oas1g	0.0156481384934112	0.550354025185028	0.015	0.006	1
Gm37885	0.0156733514621566	1.05132125884216	0.012	0.004	1
Tgfbrap1	0.0157051841721529	-0.682483488490728	0.1	0.126	1
4930555A03Rik	0.0157120439699258	-0.67432368998132	0.076	0.101	1
Bbc3	0.0157151441843788	0.283637475426582	0.129	0.099	1
Lmnb1	0.0157552123446417	-0.659174891379153	0.038	0.057	1
Cry2	0.0157891923245754	0.305816870471464	0.068	0.046	1
1300017J02Rik	0.0157977260667952	1.06605937989837	0.019	0.008	1
Gm48250	0.015863379885051	1.12550319261841	0.012	0.004	1
St8sia2	0.0158840685894437	-1.7142296160262	0.004	0.012	1
Mapkapk5	0.0159554882065736	-1.2617825661901	0.012	0.024	1
Anp32e	0.0159914036013113	-0.411018013155142	0.193	0.223	1
Zcchc3	0.0160103197714856	-0.667668059627013	0.061	0.085	1
Klhdc4	0.0160737123421366	0.349687240519822	0.083	0.059	1
Orai2	0.0161700324136017	0.636289566014105	0.015	0.006	1
C430049B03Rik	0.0162107817656113	-0.417640088697921	0.288	0.314	1
9030025P20Rik	0.0162608124043911	0.761939635429504	0.031	0.017	1
Zfp598	0.0162995918521246	-0.742772553717875	0.069	0.092	1
Asnsd1	0.0163142439299321	-0.548698638703806	0.092	0.119	1
Trmt10a	0.0165041791406948	0.410921883587285	0.081	0.058	1
Ino80c	0.0167300455313713	0.290743196866031	0.102	0.075	1
Nqo1	0.0167524768245605	-0.817320864679179	0.012	0.024	1
Med6	0.0167736107864289	-0.380729207812619	0.213	0.242	1
Tmem222	0.0168374575633169	-0.446153411372723	0.108	0.137	1
Nup210l	0.0168693535765403	0.531730508547008	0.058	0.038	1
Gm12940	0.0168988741624409	-0.478431385476449	0.095	0.122	1
G6pc3	0.0169773663041686	0.431419201531423	0.095	0.07	1
Sirt3	0.0171424382680242	0.63058820950012	0.045	0.028	1
Gm7324	0.0171462072902255	1.20941709617838	0.02	0.009	1
Prrt4	0.017211577483971	0.704703459152337	0.034	0.02	1
Nts	0.0173167591166296	-0.428232696360793	0.049	0.07	1
Garnl3	0.0174470890786608	0.631503478418185	0.034	0.02	1
Mettl27	0.0175149745619986	1.4102250248393	0.016	0.007	1
Pitrm1	0.0177860314091099	-0.639204133981391	0.088	0.114	1
Hgs	0.017791391224197	0.259035171424297	0.167	0.133	1
2310011J03Rik	0.0178041238138317	0.286402316652749	0.156	0.124	1
Sertad3	0.0178229288678028	0.277624924751495	0.106	0.079	1
Fancb	0.0178607194657446	-0.509693991547469	0.075	0.1	1
Thyn1	0.0180116659259937	0.499759209090834	0.097	0.072	1
Prkrip1	0.0181039933793772	0.260257252092398	0.158	0.126	1
Rtkn2	0.0182124024084564	1.11146660175402	0.028	0.015	1
Rnf26	0.0182187222338767	0.488203446862127	0.054	0.035	1
Dcun1d3	0.0183743551661314	0.251509813655187	0.128	0.099	1
Zbtb7c	0.0183849299933109	1.67321862347023	0.013	0.005	1
Gm27151	0.0183921285070849	-0.751317506929992	0.032	0.05	1
Ttc26	0.0183997809682527	1.58889954572233	0.013	0.005	1
Lsm14b	0.0184550701162713	-0.451177039125601	0.076	0.101	1
Agtrap	0.0184628005956084	0.283406039300233	0.178	0.145	1
Itpr3	0.0186800289811269	-0.451596164681602	0.078	0.103	1
Ddhd2	0.0187646979865981	-0.553786398395441	0.134	0.161	1
Cenpl	0.0188932082962878	0.784657695593784	0.026	0.014	1
Mroh5	0.018895789754936	0.927383853987174	0.013	0.005	1
Tgfb2	0.0189592368704248	-1.12540388966323	0.015	0.028	1
Prex1	0.0189818535960187	0.415477864044274	0.098	0.073	1
Cpe	0.0189852290682446	0.371250426888342	0.094	0.069	1
Kazald1	0.0190060902540015	-0.902200356448622	0.019	0.033	1
Ubtd1	0.0190101154659503	0.296808664675206	0.134	0.105	1
Mdn1	0.0190398647246198	-0.603699975586506	0.087	0.113	1
Ric8a	0.0190744323063466	0.259599557750729	0.154	0.122	1
Polr3h	0.0191013939998303	-0.766256009787136	0.039	0.059	1
Zfp979	0.0192895461330251	-0.309602560865686	0.34	0.37	1
Atp1b2	0.0193029899612369	-0.581614196720359	0.046	0.067	1
Xirp2	0.0193163676439503	-1.23820162336659	0.013	0.025	1
Nuak1	0.0193516970231435	-0.608493016027781	0.048	0.069	1
Ift81	0.0193678818184679	0.611134134336182	0.036	0.021	1
Zbtb7b	0.0194403525312302	0.266226840260336	0.047	0.03	1
Insyn2a	0.0194428842584674	0.320884080180958	0.043	0.026	1
Rps6kb2	0.0195699775756772	-0.660310125146101	0.072	0.096	1
Unc5a	0.0196017789807521	0.973434730400445	0.021	0.01	1
Gm42595	0.0196820689955771	-1.09107422848546	0.007	0.017	1
Eif2ak4	0.0197015864671211	0.288070355132054	0.192	0.157	1
Trim6	0.0197208640350238	0.68297120381726	0.046	0.029	1
Mapkbp1	0.0199824248874434	0.45450692327938	0.056	0.037	1
Gm49756	0.0200772697451579	0.993001297679617	0.017	0.007	1
Zfp846	0.0202453338765827	0.292290485146675	0.129	0.1	1
Inka1	0.0202905111302954	-0.265759194805243	0.42	0.439	1
Fkrp	0.0203297997760816	0.31276217223295	0.11	0.083	1
Spire1	0.0204848471268253	0.445722377090752	0.059	0.04	1
Sdr39u1	0.0205522022504105	-0.632204326355288	0.061	0.083	1
Gpatch1	0.0207061567168768	0.359296306287515	0.113	0.087	1
Acer2	0.0207121874585204	-0.258937276248911	0.243	0.282	1
Crispld1	0.0208150532754585	-0.46501360646554	0.095	0.122	1
Ppdpf	0.0209905586812877	-0.333668207525513	0.248	0.278	1
Abcc9	0.0210166666344497	0.688609125019056	0.047	0.031	1
Nap1l3	0.021017812738599	1.5173330090625	0.01	0.003	1
Zfp966	0.0211500919169548	1.50664046351471	0.01	0.003	1
Ric3	0.0211665249342707	0.423406235665655	0.083	0.06	1
Sqle	0.0211996290645014	0.895318139878442	0.022	0.011	1
P4ha2	0.021205375036969	0.259149631916415	0.151	0.12	1
Acat2	0.0213548207309808	0.700891561020008	0.029	0.016	1
Abcf2	0.0213778954726281	0.27487273621618	0.149	0.118	1
Serinc5	0.0214095880136243	0.266320171940182	0.143	0.112	1
Cnnm4	0.0216471128490031	0.719367909845147	0.029	0.016	1
Qser1	0.0217117580143071	-0.293343255487621	0.306	0.337	1
Gm37587	0.0218124276246617	-1.03996542413694	0.009	0.02	1
Coq8b	0.0218456672980116	0.577304601272155	0.051	0.034	1
Zfp707	0.02185006802048	0.333067052265308	0.077	0.055	1
Lysmd1	0.0218758415372814	0.81434768604357	0.031	0.018	1
Hdhd3	0.0219760598927505	1.05403638566595	0.013	0.005	1
Bicc1	0.0220513254506064	-0.633158028178096	0.039	0.057	1
Agpat2	0.0222100316670648	-0.538451336395533	0.046	0.066	1
Retreg1	0.022292219731736	0.857906097105042	0.023	0.012	1
Galk1	0.0223063036336102	0.272002971958338	0.135	0.105	1
Itfg2	0.0223262070268837	0.487347696793627	0.064	0.044	1
Actc1	0.0223371427401208	-0.480244760838748	0.165	0.195	1
L1cam	0.0224409884946764	-0.657495398031621	0.014	0.027	1
Ctso	0.02245216159973	-0.310323398267079	0.292	0.329	1
C130026I21Rik	0.0224619164453241	0.490809205403916	0.039	0.024	1
Mta3	0.0224827883495952	0.395061252080465	0.123	0.096	1
Hspa13	0.0225028502537358	0.293077806960917	0.102	0.077	1
Eya1	0.0225267096620363	0.869896806432574	0.017	0.008	1
Ccdc126	0.022529993233548	0.383290794462811	0.071	0.05	1
Btbd6	0.022534571952266	0.421689901741045	0.04	0.025	1
Gm20659	0.0225667178661648	-1.45765684403326	0.005	0.013	1
Zfp467	0.0226772352376059	-0.564313763959797	0.131	0.157	1
Gm20544	0.0226890096978288	-1.8904313166025	0.004	0.012	1
Stam	0.0227585232717834	-0.303598317942628	0.151	0.182	1
Ftx	0.0227734484511985	0.798784517936999	0.032	0.019	1
Igf1	0.0230120251979885	-1.67943731187173	0.004	0.012	1
Mphosph10	0.0230124487246705	0.274370124154638	0.2	0.166	1
9130019O22Rik	0.0230896169498739	-1.19162228482185	0.013	0.025	1
Serf1	0.0231282166031762	-1.46888433330181	0.011	0.022	1
Scgb3a1	0.0231748239442168	0.591302655087613	0.045	0.029	1
Ccdc106	0.0232131304629651	0.698311483167399	0.032	0.018	1
Arfgap1	0.0232651791384563	0.278248414541962	0.173	0.141	1
Rnf122	0.0232848916373447	0.429178858619236	0.057	0.038	1
Stamos	0.0232936265756308	-1.15725174418414	0.003	0.01	1
Nat2	0.0233640163568073	0.47478334522435	0.049	0.032	1
Ankrd24	0.023379152261254	0.369250851757418	0.065	0.045	1
Eef1a2	0.0233810097584974	-0.899151385784968	0.045	0.064	1
Tmem136	0.0234122398726633	-1.08862639729514	0.004	0.012	1
Ckmt2	0.0234259576497975	-1.0557760926076	0.025	0.04	1
Ltbr	0.0234554124711753	0.270175792162182	0.232	0.195	1
Polr3a	0.0235610434702678	0.28487990415515	0.116	0.089	1
Cep170b	0.0235984795264576	0.445338155384958	0.061	0.042	1
Slc1a5	0.0238227937577137	0.504969357725776	0.05	0.033	1
Ten1	0.0238279405802899	0.390731438490374	0.064	0.044	1
Zfpm2	0.023891809271891	-0.755332236218705	0.053	0.074	1
Zfp973	0.0240451742378395	-0.901295480423282	0.009	0.019	1
Zranb3	0.0240908840539376	-1.05742564392949	0.011	0.022	1
Gm26549	0.0241015939903762	0.433672888896114	0.059	0.04	1
Ctu2	0.0241773861567461	-0.581351290160648	0.058	0.079	1
Fdps	0.0242051944429246	0.271773558857117	0.112	0.085	1
Arl6	0.0242693706965162	0.5276387897591	0.048	0.031	1
Gm15417	0.0243466023168201	0.599395910897233	0.024	0.012	1
Gm29007	0.0243530449153422	-0.316305033051524	0.28	0.306	1
Sulf1	0.0243699727109358	-1.5676396581584	0.008	0.018	1
Hist1h2ac	0.0245656396330705	-1.51537797428469	0.008	0.018	1
Kctd9	0.0245926067511856	0.274932206068196	0.092	0.068	1
Ccndbp1	0.0248612654067388	0.282375530587404	0.148	0.117	1
Dnajc10	0.0249269242187356	-0.357046316175231	0.283	0.308	1
Casc3	0.025052886050925	-0.284187637007931	0.24	0.271	1
Cmas	0.0250546069090973	0.270722757242805	0.184	0.152	1
Enpep	0.0250684566593455	-1.20811876431629	0.008	0.018	1
H2-DMa	0.0250826653650461	0.644348233463478	0.054	0.036	1
Zscan26	0.0251129889128045	-0.293522883206058	0.374	0.391	1
Chst12	0.0251920362196047	0.480952027589881	0.074	0.053	1
Ssx2ip	0.0252327805348437	0.725531055791412	0.036	0.022	1
Myo9b	0.0254358705943804	0.266483686906206	0.19	0.157	1
Gm27201	0.0254394587959898	0.304701975792618	0.106	0.081	1
Fam149a	0.0254486742171874	0.531180554383679	0.024	0.013	1
Cdc16	0.0254842114260842	0.401776800695543	0.173	0.143	1
Gm28863	0.0257546012526043	0.892643687094079	0.019	0.009	1
Ppm1e	0.0258362925925933	0.450379602450134	0.102	0.077	1
Gm49595	0.0259608201630447	0.597657832821665	0.035	0.021	1
Msmo1	0.026040148487972	0.255019730087454	0.104	0.079	1
Gm3164	0.0261698659598703	-1.69053082632287	0.007	0.016	1
Fgf20	0.0262185895886317	1.00773228000625	0.011	0.004	1
Naaladl2	0.0265226319471616	0.643369974425222	0.04	0.025	1
Gm17251	0.02652382165898	0.516724440955362	0.039	0.024	1
Zfp120	0.0265393278115106	0.42679325759747	0.087	0.064	1
Zbtb42	0.0265451888076825	0.671221637378613	0.039	0.024	1
Ecsit	0.0266051268017812	0.321746658756443	0.115	0.089	1
Tpr	0.0266829782889446	-0.258566957792074	0.688	0.681	1
AC149090.1	0.0267844272334544	-0.286953872710738	0.311	0.338	1
Zdhhc12	0.0268109983346539	0.546260087996465	0.076	0.056	1
Crtc2	0.0268520593654852	-0.454335963961383	0.091	0.116	1
Gm26631	0.026999733182666	0.583821643043584	0.042	0.027	1
Zkscan5	0.0270023746050413	0.661417085897836	0.044	0.029	1
1700085D07Rik	0.0270624796554668	0.635792247849615	0.039	0.024	1
Smg5	0.0271156858775419	-0.500832432881117	0.103	0.128	1
Zfp956	0.0271311973854171	0.750730712399613	0.026	0.014	1
Rnf149	0.0271604624043748	-1.12052833823457	0.014	0.026	1
Tmem67	0.0271924256237259	0.448763919196131	0.088	0.066	1
Gm26660	0.0271934973244359	-1.06800745965263	0.014	0.026	1
Kctd5	0.0272331346928608	0.289635978809415	0.106	0.081	1
Mov10	0.0273504241472364	0.401073355128933	0.085	0.063	1
Pqlc2	0.027380777960295	0.709166922992616	0.043	0.028	1
Bmyc	0.0273988080622242	-0.422963120873363	0.183	0.213	1
A230059L01Rik	0.0274920425529902	-1.29842807890616	0.012	0.023	1
C9orf72	0.0276320816659712	0.304669442885687	0.077	0.056	1
Prr3	0.0278032346333133	0.416699737355984	0.038	0.023	1
Brd8	0.0278401536415133	-0.349679965877056	0.288	0.316	1
Gm17501	0.0278492316968571	0.464626898516689	0.02	0.01	1
2310058D17Rik	0.0278846169637734	0.511117905659227	0.042	0.027	1
Slc37a3	0.0278882375386315	0.273897679740221	0.098	0.074	1
Smg9	0.0279216212430346	0.366261645985451	0.085	0.063	1
Cdc42ep5	0.027931006048445	-0.644645754539427	0.07	0.092	1
Lin54	0.0279395936389362	0.317883488499091	0.126	0.099	1
Tbc1d7	0.02800493564745	0.518487864538261	0.041	0.026	1
Bcl7a	0.0280131685994723	0.368448431152226	0.12	0.094	1
Mthfd1l	0.028100627509328	-1.14536090079795	0.012	0.023	1
Gm43713	0.028106635517856	0.352767701157349	0.071	0.051	1
Gpr160	0.0282145366238857	-0.7902499874791	0.05	0.07	1
4732491K20Rik	0.0283825376141092	0.907806707173282	0.028	0.016	1
Phf8	0.0284097532449979	0.278344822735577	0.173	0.142	1
Fabp3	0.0284527757970364	-0.458546217193194	0.126	0.153	1
Dgat1	0.0285775701802557	-0.628399159894956	0.053	0.073	1
Gla	0.0287188322641308	0.735009300003832	0.028	0.016	1
Nifk	0.0288961666356174	0.273626889252567	0.173	0.141	1
Srrd	0.029046055323824	0.310874929641134	0.076	0.055	1
Gm29107	0.0290690728174983	-0.686460788080907	0.038	0.055	1
Lonrf1	0.0290784868277233	-1.05630657497622	0.027	0.042	1
Gm6034	0.0293097707962681	0.397769218546496	0.045	0.029	1
Higd1b	0.029419188360402	1.68673724433269	0.016	0.007	1
Lsm8	0.0297704511779528	-0.345377082091159	0.27	0.29	1
Gm8797	0.029779685587635	0.378560342395001	0.068	0.048	1
Cadm1	0.0297829097592211	-0.555093349533698	0.117	0.141	1
Wdr46	0.0298247260082507	0.470363853324283	0.057	0.039	1
Dlgap1	0.0300613354601009	-1.62323387294918	0.006	0.014	1
Ankrd39	0.0300649179086744	0.299772019668386	0.065	0.046	1
Gm47551	0.0301181409624547	1.17068721606118	0.012	0.005	1
Gm15133	0.030164752578491	1.3713915766939	0.012	0.005	1
Gm13778	0.0302574220212141	0.822811233269654	0.016	0.007	1
Mamld1	0.0302660888389663	0.429603224697375	0.06	0.042	1
Cdh2	0.030328381733363	1.00673954820904	0.012	0.005	1
Gm12258	0.0303684029596176	-0.923287111087531	0.022	0.036	1
Plxna1	0.030374902737213	0.288245584708259	0.073	0.053	1
Mtus2	0.03037624965815	-1.40451440452672	0.009	0.018	1
Inf2	0.0304384554244522	-0.321525247447069	0.282	0.314	1
Gm26632	0.0304430462999904	0.296654313547844	0.136	0.109	1
Gm28730	0.0305600534942873	-1.22232245906833	0.006	0.014	1
Pym1	0.0310853956731865	0.412531463444056	0.101	0.077	1
Gm16565	0.0311166089994137	0.301256493690759	0.052	0.035	1
Lrrc8b	0.0311258318510572	0.283876901086835	0.128	0.101	1
Camk2b	0.0312625245580039	0.496220500010789	0.03	0.018	1
Ccnj	0.0313367152155215	0.37420223010913	0.05	0.034	1
Zfp870	0.0313526651802519	-1.04941976291057	0.024	0.038	1
Gm43464	0.0314051559026621	0.680889136846273	0.032	0.02	1
Hmgb3	0.0315164771708738	-1.09107085834783	0.026	0.04	1
B3galnt2	0.0316702770218578	-0.432728064260873	0.091	0.114	1
Nup188	0.0316974727604725	-0.497488385579706	0.146	0.172	1
Mblac2	0.0317450720309535	-0.760679372483165	0.024	0.038	1
Zc3h6	0.0318006058157101	-0.424853325849991	0.068	0.09	1
Adrm1	0.0318496003138273	-0.359866688165361	0.192	0.22	1
Ttc19	0.0318777114335068	0.258075017433319	0.168	0.137	1
Mob3c	0.0320186072568375	0.367320644381066	0.082	0.061	1
Tyms	0.0321987364824788	-0.51744907551358	0.078	0.1	1
Mfsd12	0.0325183084478033	0.455179974098025	0.022	0.012	1
Cyb5d1	0.0325314375421998	-0.87460862534824	0.015	0.027	1
Slc25a1	0.0325383490227822	0.523104792563151	0.062	0.044	1
Pcdhga3	0.0326898267896024	1.0787322584909	0.017	0.008	1
Opa3	0.0329081999197954	0.395297794901677	0.093	0.071	1
Cyp2j9	0.0329490421316918	0.415045804888106	0.069	0.05	1
Cited4	0.0330519915035439	-1.59661296980515	0.004	0.011	1
Dmpk	0.0331585188364771	-0.699175978117331	0.022	0.036	1
Igf2	0.0332427382218215	0.543588650310843	0.035	0.021	1
Adgra2	0.0332540797799815	0.33043263383322	0.079	0.058	1
Pwwp2b	0.033308264805985	0.276571256624298	0.093	0.07	1
Vars2	0.0333305089847286	0.637698789897722	0.034	0.021	1
Gm11423	0.0333948794933437	-0.806714720076475	0.017	0.029	1
Flrt2	0.0334079623377424	-0.553786075037262	0.039	0.056	1
Cog6	0.0334204512826696	-0.628283285099165	0.08	0.101	1
Calhm2	0.0334229688501225	0.403408146596788	0.101	0.078	1
Gm6710	0.0334405181259329	0.927937374890385	0.023	0.012	1
Mcm8	0.0334579683026636	-2.10245457549758	0.003	0.01	1
Gm47469	0.0335620046350839	0.673902708893352	0.023	0.012	1
Hrct1	0.0336055345168804	-0.268433107729891	0.273	0.303	1
Ppp1r3b	0.0336778791130044	-1.60395912232163	0.003	0.01	1
P3h2	0.0336985678810352	0.706351150640937	0.033	0.02	1
Gm14320	0.0337606637773428	-1.41481274844505	0.003	0.01	1
Supt6	0.0339041050376842	-0.292371506169481	0.247	0.273	1
Cldn34c1	0.0339345370484458	-0.459993124358128	0.105	0.129	1
Ate1	0.0340059714163867	-0.368424461964526	0.193	0.22	1
Thrb	0.0340100626461143	-1.37775886273243	0.003	0.01	1
Trim13	0.0341180069108518	0.5647510390278	0.039	0.025	1
A630089N07Rik	0.0341944155315666	0.284653983238675	0.069	0.049	1
Epb41l4aos	0.0342166149600274	-0.510520025049888	0.142	0.167	1
Gm26588	0.0342671049568063	0.853624522597811	0.024	0.013	1
Mttp	0.0342685776687376	0.549103171274911	0.035	0.021	1
Klhdc8b	0.0343357069622501	0.285860650156647	0.077	0.057	1
Gm42696	0.0344328863737839	1.10858124575306	0.013	0.005	1
Slc25a23	0.0344394000305334	-0.623191966637657	0.024	0.038	1
1600002K03Rik	0.0345667185333603	0.476990400481419	0.061	0.043	1
Gm15270	0.0345948728547407	0.495785588253683	0.036	0.023	1
Aup1	0.0347198253092685	-0.396156741390355	0.266	0.291	1
Pxmp2	0.0348700070056377	-1.07657445347526	0.01	0.02	1
Tirap	0.0348886203536616	0.311532464122994	0.102	0.078	1
Ccdc9b	0.0349023205671515	0.287991785022532	0.061	0.043	1
Ccdc138	0.0349537048040904	0.477543625620562	0.054	0.037	1
Scpep1	0.0350056639992113	-0.786875628343223	0.047	0.065	1
Bambi	0.0350332967527543	-0.42582946993269	0.087	0.111	1
Pank1	0.0353855588165431	0.616665042261731	0.037	0.023	1
Gm12473	0.0354495322245611	0.869755238611397	0.017	0.008	1
Nupl2	0.0354710196036109	0.388091269699108	0.048	0.033	1
Pdcd4	0.035560880908386	-0.417201982438695	0.248	0.27	1
Gm42556	0.035597018852076	0.687766447143774	0.024	0.014	1
Jpt2	0.0356096529181101	0.617934393710437	0.05	0.034	1
Gpn3	0.035780351280792	-0.521466234831107	0.055	0.074	1
Gm11944	0.0358761214868367	-0.734658156117685	0.035	0.051	1
Tnfrsf23	0.0360290131773637	0.563631900624598	0.046	0.031	1
Med9	0.0363295905024684	0.327709252089738	0.123	0.098	1
E030030I06Rik	0.0364121433165054	0.354451725695941	0.084	0.062	1
Parp3	0.036445344909103	0.522916581857801	0.036	0.023	1
Hs3st1	0.0367799089414475	-0.638711213637861	0.02	0.033	1
Rhbdl3	0.0369411923898403	-0.801008810558175	0.062	0.081	1
Gtf3c5	0.0370299060177883	0.362786966958426	0.067	0.048	1
Naalad2	0.0371226683894208	-1.22473754237275	0.016	0.027	1
Mcm5	0.0372724635945531	0.603731698966995	0.04	0.026	1
Scn3b	0.0373582028834092	0.979355524137361	0.018	0.009	1
Gm32282	0.0373657796141717	0.740638898119881	0.025	0.014	1
Zfp354a	0.0375534947112567	0.605642035035908	0.018	0.009	1
Vps26c	0.0376978920311591	0.320562669999024	0.136	0.109	1
9130017K11Rik	0.0377107752116998	0.282725391323015	0.14	0.114	1
Kctd1	0.0377496539212749	0.831934367223305	0.018	0.009	1
Slc26a2	0.037900495812169	0.349317380456857	0.057	0.04	1
Otud3	0.038075582752304	0.454661661433724	0.047	0.032	1
Dhodh	0.0386816599542934	-0.752693647883728	0.043	0.059	1
Isca2	0.0387389306405472	-0.354690343088049	0.18	0.206	1
Immp2l	0.0388093982051279	-0.387152525738864	0.155	0.181	1
Zfp2	0.038856807093671	-0.93339259100367	0.012	0.022	1
Rbm14	0.0389538357254515	0.370908155070966	0.113	0.089	1
Ddi1	0.0392446074061842	0.779602039814289	0.028	0.017	1
N4bp2	0.0392797773858415	0.346669391184419	0.047	0.032	1
Slc12a7	0.039337522802085	-0.304826621254115	0.133	0.158	1
Supt5	0.0393698621654374	-0.328479374914027	0.283	0.305	1
A430073D23Rik	0.0396092035810984	0.517101718705959	0.027	0.016	1
Mrgbp	0.0396921627285634	-0.528340817236062	0.074	0.094	1
Tmem106a	0.0397460706689286	0.397236366004916	0.074	0.055	1
Zfp759	0.0398253520457759	-1.65852774673135	0.009	0.018	1
Slc22a14	0.0399155268360211	0.83065321520913	0.032	0.02	1
Sntb1	0.0399499709859757	-0.556373374865307	0.069	0.089	1
Des	0.0399949457408624	-0.483155019162188	0.058	0.078	1
4833419F23Rik	0.0400667659526823	0.318013013934568	0.046	0.031	1
Tcf23	0.0405099864160419	-1.00757184697734	0.006	0.014	1
Gm14326	0.040716968813216	-0.655334013296075	0.055	0.074	1
D3Ertd751e	0.0407496224853647	-0.721589572285593	0.038	0.054	1
Cyren	0.04088417241997	-0.318701219295995	0.22	0.248	1
Rsad1	0.0408898096444046	-1.05232467803502	0.011	0.021	1
Gucy1b1	0.0409066244194993	1.73408559871587	0.01	0.004	1
Cr2	0.0410912596025717	0.909898406424969	0.02	0.01	1
Gm11713	0.0411648712088125	-0.453802630795112	0.067	0.087	1
Vpreb1	0.0412657722586156	1.54232230849636	0.01	0.004	1
Hacd1	0.0413627757952599	0.257817559666298	0.105	0.082	1
Noct	0.0414353943684693	0.415100078470858	0.094	0.073	1
Hk1os	0.0415945844581547	1.1937300461632	0.01	0.004	1
Thap3	0.0416884710033705	-0.286466911242936	0.296	0.319	1
Cacna1c	0.0417267290795743	1.70490016909369	0.01	0.004	1
H2-Q10	0.0419536041732592	-1.65424465283442	0.006	0.013	1
B930059L03Rik	0.0419588373567998	1.09308562902707	0.01	0.004	1
Cep97	0.0419879033884127	-0.670625384714371	0.029	0.044	1
Fam185a	0.0420217645420843	0.575797922123873	0.03	0.018	1
Procr	0.0421118773305324	0.450363152769333	0.03	0.018	1
Zfp692	0.0421246879792063	0.287320644645986	0.117	0.093	1
Hyal1	0.042297078214287	0.464157610166738	0.059	0.042	1
Rbfox1	0.0423993062724929	0.821915023017901	0.02	0.011	1
Gatb	0.0424944988431914	0.273934393720034	0.063	0.046	1
Cfap54	0.0432435265195965	0.675801717025739	0.032	0.02	1
Rdm1	0.0434839719410803	-0.455531628302203	0.093	0.116	1
Stk35	0.0435276616599985	0.362111067796842	0.064	0.046	1
Sfxn3	0.0436561844091265	0.256738427072331	0.095	0.073	1
Rtel1	0.0437375312845832	0.715933949467312	0.02	0.011	1
Rbm22	0.0440873767019107	-0.274790320309683	0.273	0.299	1
Aim2	0.0441793688986801	0.575657451901119	0.042	0.028	1
Hbp1	0.0443919897824938	-0.308072018754563	0.241	0.265	1
Srl	0.0444122976797224	-1.92384136288095	0.005	0.012	1
Traf1	0.0444303102902346	1.19790633554521	0.015	0.007	1
Gm43507	0.0445481227491203	0.613942245363448	0.02	0.011	1
4930444A19Rik	0.044702130114546	0.38273228422959	0.063	0.046	1
Lin9	0.0447862058900765	0.657905391834756	0.046	0.031	1
Pigw	0.0447898501353822	0.827849361645603	0.021	0.012	1
4930486L24Rik	0.0450827390749501	0.525659797693297	0.054	0.038	1
Ulk4	0.0450955982585939	-0.381582407416221	0.075	0.095	1
Skiv2l	0.0451130727279124	0.322185211052104	0.103	0.081	1
Fam78a	0.0451654636346703	0.51806261230236	0.032	0.02	1
Ccl27a	0.0451820635603844	-1.25505625979595	0.01	0.02	1
Gm26703	0.0452083828493241	0.447973948914618	0.044	0.03	1
Dhrs7c	0.0452310277996365	0.810971321551055	0.022	0.012	1
Slc25a24	0.0452722461508045	0.26499459328739	0.143	0.116	1
B630019A10Rik	0.045372086426573	-0.751404777788558	0.024	0.038	1
Macrod1	0.0453902261501809	-0.862853406505576	0.023	0.036	1
Srarp	0.0453924646259078	0.395929942737146	0.069	0.051	1
Rfx1	0.0454839382542471	0.329912562562865	0.058	0.042	1
Igsf6	0.0458284335515716	-1.52524996493934	0.005	0.012	1
Usp19	0.045895718567366	-0.387493412584552	0.214	0.238	1
Pcp4l1	0.04598853995518	-0.371929495990433	0.194	0.22	1
Grik2	0.0460155287346241	0.360669661793792	0.08	0.061	1
Gm49602	0.0461599208177602	0.554688873807842	0.021	0.012	1
Rin1	0.0461602710353241	0.55830658816893	0.035	0.022	1
2410006H16Rik	0.0462189141877031	-0.269809816792528	0.262	0.288	1
Kdm6b	0.0465815764135913	-0.375369458089261	0.264	0.287	1
Socs1	0.0466232456137417	0.266514807690756	0.065	0.047	1
Pgm3	0.0466463654609965	0.561769608233693	0.047	0.033	1
Dnaaf2	0.0466561841413428	0.476716728969844	0.055	0.039	1
Mrpl54	0.0471243672683074	0.256016031128389	0.225	0.193	1
Gm37768	0.0471745666213539	0.472271991975698	0.05	0.034	1
Pdss1	0.0472866770674457	0.453372406765038	0.054	0.038	1
Mfap1a	0.0477308257413057	-0.340113950114492	0.205	0.23	1
5430403G16Rik	0.0477526419321932	1.0994036951411	0.011	0.005	1
Prkcq	0.04791686388836	0.322167103404414	0.043	0.029	1
Ccdc157	0.0479980366432436	0.438969035829425	0.063	0.046	1
Cxadr	0.0480355090660817	0.886710995125656	0.011	0.005	1
Gclc	0.0483495685426964	0.30068370943603	0.158	0.13	1
Parp11	0.0483584047473545	0.296837647392059	0.113	0.09	1
Snhg4	0.0484630984866609	0.42952287116561	0.042	0.028	1
Abca5	0.048757835941055	-0.434437693005299	0.034	0.049	1
Ddx59	0.0487952120947777	0.356085106789969	0.039	0.025	1
Ccdc134	0.0488199787166013	0.401021898023067	0.043	0.029	1
Slc29a3	0.0488573966798414	0.409778245139083	0.039	0.025	1
Ppp2r3d	0.0488846213363786	0.250775355387569	0.116	0.092	1
E2f1	0.0490242820898408	0.478568881984136	0.022	0.012	1
Sugp2	0.049176907604819	0.328373300595296	0.087	0.066	1
Zfp940	0.0491991890198053	0.60474834296618	0.016	0.008	1
Cd63	0.0494620406532627	-0.504501836597042	0.054	0.072	1
Abcc1	0.0496055163665303	0.282474188072535	0.096	0.075	1
Setbp1	0.0498104175897375	-0.648513256527689	0.071	0.09	1
Gm28050	0.0499079631739362	0.355656794112222	0.016	0.008	1
Nudt14	0.050027683631838	0.253794135728828	0.099	0.077	1
Snhg20	0.0502502041069851	-0.432952092845191	0.169	0.192	1
Gm19522	0.0502685550074709	-0.480495544576134	0.061	0.079	1
Gm17077	0.0504001955769606	-1.09964021156114	0.007	0.015	1
Vps33b	0.0504022875808711	0.305871444983184	0.079	0.06	1
Hist1h4n	0.0504301581410587	-0.94360286495151	0.007	0.015	1
Madd	0.0504586390627534	0.360021394711535	0.124	0.101	1
Sh2d4b	0.0504982356519325	0.357835423152222	0.023	0.013	1
Rrm1	0.0508107265605533	0.261413479409991	0.125	0.1	1
Atad3aos	0.051244304995842	-0.812832875212744	0.026	0.039	1
Fap	0.0514298527027588	1.03729551241939	0.027	0.016	1
4930590J08Rik	0.0515954842380017	0.946844789131346	0.017	0.008	1
Tmem175	0.0516638606016184	-0.440278402039447	0.102	0.124	1
Arf6	0.0519216119704587	-0.265850942652222	0.342	0.36	1
Gm15663	0.0520111790207557	-0.76839739496438	0.042	0.057	1
Pglyrp1	0.0521015540410583	0.585719641398992	0.017	0.008	1
4430402I18Rik	0.0522020370265872	0.418122130899547	0.104	0.083	1
Rpp40	0.0523411372863738	0.637341940238199	0.017	0.008	1
Mecomos	0.0524472496421326	-0.969936924173203	0.02	0.031	1
Fkbp14	0.0524790105009484	0.562812517482848	0.058	0.042	1
Pard3bos1	0.0525002479108868	-0.731635159126828	0.03	0.044	1
Cenpa	0.052560893965922	0.339076589415912	0.061	0.045	1
Prkg1	0.05279041228312	-0.868963528693249	0.021	0.033	1
Rwdd2b	0.0528230679350416	0.454076460585275	0.017	0.008	1
Ttc30a1	0.0530169482429154	1.11745163643455	0.012	0.005	1
Mitf	0.053067307415989	0.272880327803594	0.076	0.058	1
Gss	0.0532953548194568	-0.614511247893137	0.026	0.039	1
Gstcd	0.053315808756883	0.385508197291452	0.058	0.042	1
Fan1	0.0534963873685444	-0.853763584294715	0.017	0.027	1
Kcnip4	0.0534971881785399	1.06189574974961	0.012	0.005	1
Klhl11	0.0536886673481687	-0.763013528925626	0.04	0.055	1
Ccdc82	0.0537674756213336	-0.295367454280615	0.293	0.315	1
Capn12	0.0537994249339639	-0.922500095573593	0.027	0.04	1
Gm43660	0.0538317857086916	0.877752819766795	0.012	0.005	1
Pan2	0.0538740466208297	-0.414791906428203	0.125	0.147	1
Npff	0.0540520210410926	-0.605516160288425	0.043	0.058	1
Snx24	0.0542672332283586	0.72094443260302	0.03	0.019	1
Cul9	0.0546198421130429	-0.62725544204207	0.057	0.074	1
Rtn1	0.054693762388922	0.260364916324679	0.174	0.148	1
Rps6kc1	0.0548194876703685	0.269746403977304	0.101	0.079	1
Ccdc73	0.0548697838564752	-0.569747225307017	0.024	0.037	1
Sdc4	0.0548922044634551	-1.21143736097193	0.006	0.014	1
Mocs3	0.0550021789012487	-0.556136803667921	0.035	0.05	1
Cars	0.0550274701875203	0.389709818771073	0.095	0.075	1
Zfx	0.0550993781601056	-0.393763399493657	0.264	0.284	1
Grm8	0.055244720312025	0.567985154451405	0.017	0.009	1
Mrps33	0.0553684348238446	-0.293492052534764	0.379	0.396	1
Sp4	0.0553702518419999	-0.328653832398552	0.094	0.116	1
Etfrf1	0.0553898398241454	-0.47272424782825	0.058	0.075	1
Dclre1c	0.0554297392029306	0.359448439941212	0.072	0.055	1
Heatr3	0.0554471244503662	0.387664276812238	0.086	0.067	1
Zc3hc1	0.0557385001578681	-0.335210397350856	0.1	0.122	1
Fbxl6	0.0557570993343403	0.406879354566316	0.073	0.055	1
Slx1b	0.0558697953725641	-0.433611126887152	0.072	0.091	1
Hemk1	0.05600586089332	0.502583737124954	0.028	0.017	1
Tulp3	0.056147668003317	0.352509074792866	0.091	0.072	1
Per2	0.0564950974623838	-0.953242217246569	0.009	0.017	1
Cep120	0.0565220085806328	0.25188505301261	0.244	0.213	1
2310040G24Rik	0.0566773608980208	-0.611307007580058	0.091	0.111	1
Rom1	0.0566870429549222	0.561041129445522	0.028	0.018	1
Gm15764	0.0566947338337559	0.897845513850429	0.018	0.01	1
Dmap1	0.0570935034640543	0.293132415910019	0.084	0.065	1
Zfp7	0.0572357563033068	0.580431786096614	0.03	0.019	1
Zfp771	0.0572404908857134	0.254903960328587	0.121	0.098	1
Alox12	0.0572884648610596	-0.65882975035882	0.067	0.085	1
Cnp	0.0573032500155328	0.296945722105248	0.093	0.073	1
Kif23	0.0573046488960495	0.651798857764629	0.018	0.01	1
Gm10516	0.0574259721842624	0.59927041343676	0.032	0.021	1
Ogfod2	0.0574568477861581	0.411179720441677	0.051	0.036	1
D930048N14Rik	0.0575726481618927	0.42029457062531	0.058	0.042	1
Pwp2	0.0578147522094164	0.620270278237502	0.039	0.027	1
Spint2	0.0578582448263673	-0.714374018093197	0.027	0.04	1
Sh3d21	0.0579887224746647	0.36326240340941	0.086	0.066	1
Gm43466	0.0584039476989447	-1.50650908785828	0.006	0.012	1
4930426I24Rik	0.0587835933904247	1.07774535207243	0.013	0.006	1
Frk	0.0588424908620093	-0.662413411531929	0.039	0.053	1
Fyb	0.0592567264281898	1.02498500104164	0.02	0.011	1
Plekha7	0.0592856549333621	0.614811198353488	0.013	0.006	1
Fggy	0.0600357401499792	0.269500755493773	0.051	0.036	1
Ints4	0.0601554048193758	0.269059382980441	0.131	0.107	1
Tceal1	0.0601989686179234	0.458409436739937	0.034	0.022	1
Ccdc22	0.0602266635345741	0.516134778465478	0.058	0.043	1
B230322F03Rik	0.0602765884878581	-1.42020133233956	0.012	0.021	1
Gm49864	0.0602848111476	0.54104572218413	0.019	0.01	1
Apex1	0.0605024543888487	0.391732977755411	0.065	0.048	1
Stimate	0.0608993064447324	-0.461582806569591	0.17	0.191	1
Dhx58	0.0610949168912786	0.372039835748043	0.037	0.025	1
4833418N02Rik	0.0611371071967586	-1.19214821916624	0.008	0.016	1
Slc25a36	0.0613913930262286	-0.301801229929064	0.199	0.225	1
Tmem170	0.0614021338148821	0.324589706533367	0.08	0.061	1
5730414N17Rik	0.0614471933427757	0.28688560466526	0.039	0.026	1
Gm14455	0.0614793626945167	-1.04801914749311	0.008	0.016	1
Gm43331	0.0615128537793316	0.970876075066884	0.02	0.012	1
Actr6	0.0616016116999281	-0.509979646190793	0.077	0.096	1
Cryl1	0.0616071074274176	-0.539482231489838	0.043	0.059	1
Ccdc152	0.0616718452378731	-0.685327560667557	0.029	0.042	1
C730034F03Rik	0.0618095025877546	0.349301246151335	0.035	0.023	1
4930549C15Rik	0.0618198489115647	0.704184262237934	0.02	0.011	1
Vegfb	0.0618934518804182	-0.62952129428281	0.047	0.063	1
Pex3	0.0620817984897226	-0.365269674308943	0.135	0.157	1
Faim	0.0622226028121183	0.30823508772409	0.113	0.092	1
Ogfod3	0.0622511322671862	-0.479913660604375	0.043	0.058	1
Pttg1	0.0622846503571907	-0.2717609696288	0.372	0.391	1
Angel1	0.0624867838862751	0.272774280224902	0.047	0.033	1
Mid1ip1	0.0625687642207454	-0.413045230906971	0.164	0.187	1
Hddc3	0.0626918023286373	-0.666389182460204	0.028	0.04	1
Ahi1	0.0627135473643896	0.284398711932417	0.036	0.024	1
Slc29a4	0.0629304668782508	1.0214934732842	0.013	0.007	1
Pithd1	0.063234755296203	-0.364030671223632	0.061	0.079	1
Ppargc1a	0.0632486507293433	-1.5671769763867	0.005	0.011	1
Xpot	0.0636952378090591	-0.417220487529956	0.184	0.202	1
Gm44699	0.0636986506030238	0.931023791449009	0.013	0.007	1
1500011B03Rik	0.0637928579843137	0.411595787459372	0.066	0.049	1
Myom1	0.0639014305780696	0.678667710662463	0.021	0.012	1
Gm7854	0.0640195831151465	-1.24771874927949	0.005	0.011	1
Tsen34	0.0643610554736174	-0.298391020492757	0.26	0.281	1
Tada2a	0.0644074646410976	-0.486748149160661	0.051	0.068	1
4930527F14Rik	0.0644563336730322	-0.689216774904855	0.026	0.038	1
Irx3	0.0646806109603203	-0.464047872331624	0.046	0.062	1
Mcrip2	0.0649555646883496	-0.994206155356594	0.018	0.029	1
Pde3b	0.0654862947989275	-1.53975804065235	0.009	0.018	1
Ppm1d	0.0659181695202062	-0.40308175358167	0.188	0.208	1
Snx7	0.0660103410253525	0.282751445228187	0.123	0.1	1
Satb2	0.0660358499849436	0.366508702732778	0.021	0.012	1
Hs6st1	0.0663957585015062	-0.672842912572453	0.058	0.075	1
Kremen2	0.066751611242043	-0.828223872526169	0.021	0.033	1
2500004C02Rik	0.0669958848815633	0.64842903916188	0.022	0.013	1
Fam167b	0.0670208149237423	-0.985087154593818	0.009	0.018	1
Pex5	0.0671448678754633	-0.58523420564954	0.038	0.052	1
Fbxw17	0.0671449890284062	0.337503685429015	0.072	0.055	1
E230016M11Rik	0.0672726627000502	-0.992259601155391	0.017	0.027	1
Scrn3	0.0674224820495778	-0.725633372618693	0.054	0.07	1
Zfp128	0.0674383911815488	0.667418037517736	0.023	0.014	1
A630076J17Rik	0.0675144904988283	-1.52906272702348	0.004	0.01	1
4933439C10Rik	0.0675929617025777	0.526066622542433	0.05	0.036	1
Hist1h4m	0.0676109496286529	-1.59446558303724	0.004	0.01	1
Cox4i2	0.0676123336085874	0.497920472675973	0.089	0.071	1
Ccdc17	0.0676340292493451	-1.17499109354962	0.007	0.014	1
Tmem229b	0.0676967642679574	0.4003123839524	0.109	0.088	1
Mpdu1	0.067701252055879	-0.366635974609475	0.152	0.175	1
Wdr19	0.0680530992139599	0.597504315556275	0.023	0.014	1
Fam220a	0.0681406179439363	-1.10177888175643	0.007	0.014	1
Nkd2	0.0682407010815416	-1.52573983658248	0.004	0.01	1
Zfp12	0.0683725324468814	-0.665227809621551	0.035	0.048	1
E230032D23Rik	0.0692001860695233	0.276960590444763	0.022	0.013	1
Tceanc2	0.0698232334859398	0.279207804808572	0.084	0.065	1
Slc5a6	0.0700656919209433	-0.957702795770576	0.011	0.02	1
Gm28153	0.0704366134124074	-1.04036839525789	0.011	0.02	1
Cdan1	0.0713037456484495	-0.556671799837446	0.06	0.076	1
Bcl3	0.0714014919223092	-0.456467393293537	0.065	0.082	1
Atp1a2	0.0714083819622656	0.754696891766971	0.015	0.008	1
Nsmf	0.0714983813880535	0.281415870588826	0.079	0.061	1
Rmi1	0.0715428979561682	0.30331467388577	0.083	0.064	1
Zswim3	0.0716455778500348	0.531210786704855	0.043	0.031	1
Rbm10	0.0719309666683534	-0.38254714349524	0.17	0.191	1
Cygb	0.071992846809655	0.52110835065716	0.026	0.016	1
Mrm2	0.0720085313079711	0.359837563680968	0.05	0.036	1
Syt11	0.0721393053007578	0.710729112085877	0.027	0.017	1
Nelfa	0.0723445632328135	-0.325867088568108	0.157	0.18	1
1600002D24Rik	0.0727289110497694	-0.719339209596175	0.074	0.092	1
Pold1	0.0731788188517817	0.439788512733365	0.059	0.044	1
Lmo2	0.0732393789657862	-0.265759449652605	0.282	0.301	1
Tagap1	0.0733551419643513	-0.862839105507361	0.02	0.031	1
Kirrel3	0.0733926423178475	-1.73549182499055	0.014	0.023	1
Bhlhb9	0.0734840158401346	0.486789327585901	0.043	0.031	1
Tex14	0.0734875088771587	-1.31370878688459	0.014	0.023	1
Flot2	0.0735084912381704	-0.435686463295939	0.087	0.106	1
Pla2g15	0.0736989379345543	0.70397651274274	0.028	0.018	1
Vps18	0.073728261511817	0.294937495207507	0.069	0.052	1
Tyw3	0.0738016831145862	0.515551773717429	0.031	0.02	1
Dlg5	0.0738030891961569	0.446486296138445	0.065	0.049	1
4921511C10Rik	0.0739062602796446	-0.309263563400974	0.21	0.232	1
Zfp428	0.0739365921723203	0.439363254740742	0.026	0.016	1
Zfp248	0.0741786514888227	0.467159181364831	0.059	0.044	1
Eda2r	0.0743640372839244	0.31504299836013	0.117	0.096	1
Gm48899	0.074367234180405	-1.17423610782234	0.006	0.013	1
Lyrm1	0.0744456430382498	0.420344972729276	0.06	0.045	1
Gm47371	0.0747212111890083	-1.10539631387918	0.006	0.013	1
Stard10	0.0747738840379962	-0.922832500698861	0.009	0.016	1
Gzf1	0.0747940116769429	-0.574660557636996	0.069	0.086	1
Ncdn	0.0749729162399039	0.264112622160932	0.047	0.034	1
Aars2	0.075009750866583	0.46730873695592	0.028	0.018	1
6030445D17Rik	0.0750460291296147	-0.809663845210967	0.019	0.029	1
Zeb2	0.0750869879123629	0.463881438500024	0.035	0.024	1
Zfp712	0.0750869879123629	0.546749901146731	0.035	0.024	1
Slc25a45	0.0750953211398812	0.273070146953871	0.075	0.058	1
Snrnp35	0.0752446984518235	0.477281282628311	0.035	0.024	1
Intu	0.0753134476875262	0.528665011574845	0.029	0.019	1
Gramd1b	0.0753352402703817	0.603294995583983	0.035	0.023	1
Them4	0.0753352773671223	0.259282908361863	0.067	0.051	1
[truncated: 1,985 more rows]

## Sheet: DKOvsWT_DE_ArterialEC
	p_val	avg_log2FC	pct.1	pct.2	p_val_adj
Gm10076	7.14937847337551e-50	-2.98487438637895	0.375	0.913	1.43852644262789e-45
Tie1	3.10292825844662e-47	-5.96393790746091	0.021	0.74	6.24340194882044e-43
Uba52	2.25985597450086e-44	-1.88238924821104	0.833	0.952	4.54705620629318e-40
Rpl35	1.41816387400128e-40	-1.78874192926519	0.812	0.97	2.85348753087798e-36
Cwc22	1.51073230978814e-38	-2.62082983848353	0.385	0.848	3.03974448052471e-34
Tek	3.10848244680137e-32	-2.90554475777613	0.188	0.74	6.25457753120903e-28
Gstp1	4.71728107091253e-20	-3.12203995452072	0.12	0.515	9.49164124278311e-16
Gm2000	2.88994031544818e-17	1.80114494898584	0.651	0.29	5.81484890871327e-13
Rps29	4.34963961533752e-14	-0.560336578970841	0.99	0.991	8.75190987002062e-10
Rps27	3.38756272468281e-11	-0.549534497117211	0.984	0.983	6.81611495833429e-07
Sparc	8.39853412219437e-11	0.637583376911163	0.99	0.965	1.68986905072673e-06
Hexb	1.4168385889149e-10	1.03929657971736	0.812	0.606	2.85082092475567e-06
Cdk8	5.7229743087112e-10	0.514615994877282	0.969	0.952	1.15151966065578e-05
Trim37	2.12813937407048e-09	-1.94473640198738	0.193	0.433	4.28202923456721e-05
Hist2h2aa1	5.53606111313422e-09	-2.15616873052954	0.073	0.294	0.000111391085657374
Adamts9	1.08669478283554e-08	0.833388006572328	0.552	0.268	0.000218653857254339
Camk1d	1.49057322626825e-08	0.67545118945936	0.938	0.874	0.000299918238857434
Rps28	1.56208297264036e-08	-0.457292600682433	0.964	0.965	0.000314306714924966
Tspan8	2.34836669962997e-08	-2.3638135903578	0.078	0.286	0.000472514863632547
Il31ra	3.37146730353055e-08	-1.88378638665251	0.115	0.333	0.000678372936143382
Rtl8a	3.61539323821631e-08	0.838864463610024	0.635	0.368	0.000727453273461505
Cyp26b1	4.01861154551089e-08	-3.44521150510371	0.016	0.182	0.000808584829072246
Dusp1	1.08182801193484e-07	0.555204306516364	0.833	0.602	0.00217674614281408
Rps27rt	1.72005843621273e-07	0.912885236309251	0.547	0.312	0.00346092957950363
Vim	1.74418723053882e-07	0.504651174189851	0.932	0.9	0.00350947912656716
Rpl10	1.78671603316119e-07	-0.570955080837326	0.875	0.918	0.00359505133032362
Calr	2.21252641810042e-07	0.680201385387473	0.854	0.693	0.00445182440585985
B2m	4.67837181335324e-07	0.414679348442917	0.984	0.957	0.00941335192564806
Hspb1	4.97781443867675e-07	0.674748231678205	0.818	0.719	0.0100158604320615
H2-K1	6.52961523543487e-07	0.487854261076341	0.938	0.918	0.0131382388152185
Plxna2	6.99340465714482e-07	0.785931140358867	0.786	0.671	0.0140714295106411
mt-Atp8	9.07417444182958e-07	-1.5794116666213	0.297	0.494	0.0182581463944053
Cdh13	9.26914215244295e-07	0.555893215374214	0.776	0.541	0.0186504409249305
9530026P05Rik	1.33864325190205e-06	-0.870777028261766	0.464	0.667	0.0269348408715212
Ywhab	1.42212478556758e-06	0.530117700326958	0.885	0.658	0.0286145728104053
Iigp1	2.36234684530597e-06	1.36933097859196	0.557	0.359	0.0475327808744013
Tuba1a	2.88428738693102e-06	0.676897110924253	0.802	0.688	0.0580347465124391
Ptch1	3.19980820944056e-06	1.12961569533993	0.469	0.255	0.0643833409821536
Sap18	3.34130145543311e-06	-1.13588079561009	0.323	0.502	0.0672303265847696
Cd81	3.46273474789374e-06	0.35114866958573	0.979	0.952	0.06967368586237
Nrarp	4.11205032865785e-06	0.999226550875851	0.552	0.355	0.0827385646629247
Ctla2a	4.33921831118877e-06	1.11785729106596	0.542	0.338	0.0873094116394293
Rpl10-ps3	5.48725062843474e-06	1.08714501247378	0.302	0.121	0.110408969894735
Stmn1	6.48470089967981e-06	-1.19335415375613	0.266	0.455	0.130478666802458
Sez6l2	6.50995719764377e-06	1.3873917149453	0.25	0.087	0.13098684877379
Parp14	6.81961712244083e-06	0.888741161942209	0.62	0.394	0.137217516120632
Actb	7.45716401918185e-06	0.286564787040728	1	0.996	0.150045597229958
Upp1	7.77072959648957e-06	1.08177599942729	0.323	0.134	0.156354850210967
S100a11	7.92869564750886e-06	0.535790523309311	0.922	0.866	0.159533285123526
Dynlt1b	8.6237494931739e-06	-3.83239689668539	0.01	0.121	0.173518463552152
Stat1	8.76070079567027e-06	0.843584408964825	0.573	0.355	0.176274060709682
Gm4951	9.23158642962628e-06	2.35873190276595	0.151	0.03	0.18574875055051
Notch4	9.84503988988822e-06	0.768952495328476	0.557	0.329	0.198092047624441
Gm15564	1.23569233727427e-05	-0.971240294717516	0.38	0.541	0.248633655182955
Fkbp1a	1.34685117584149e-05	0.465241770003642	0.865	0.801	0.270999925091067
Sp110	1.69233492980554e-05	0.811063574571144	0.479	0.273	0.340514711226173
H2-Q7	1.92794498167514e-05	0.531779767445996	0.776	0.606	0.387921809762856
Oasl2	2.12250405099331e-05	1.23112272609261	0.396	0.208	0.427069040100363
Dchs1	2.29747470812981e-05	0.953056004149755	0.427	0.238	0.462274886022799
Ifi27l2a	2.63063908416643e-05	2.0346626941147	0.229	0.087	0.529310890125128
Adcy9	3.16339351268575e-05	1.24666583923815	0.234	0.087	0.6365064086875
Ccnd1	3.21885026862072e-05	0.467052758166312	0.781	0.632	0.647664862549175
Clic1	3.31722394805201e-05	0.409700119587476	0.875	0.805	0.667458630587545
Nlrc5	3.46412395671823e-05	1.5776148983466	0.219	0.078	0.697016381331275
Rhoc	4.19785288379308e-05	0.630607768237448	0.776	0.654	0.844649978748005
Rbms1	4.27655270772207e-05	0.341465548404112	0.922	0.835	0.860485170320758
Cav1	4.84067342281267e-05	0.276685506060491	0.948	0.939	0.973991899404138
Tubb4b	5.40772420445072e-05	0.557878560221842	0.828	0.706	1
Col8a1	5.55700229433151e-05	-0.814842372726426	0.401	0.584	1
Dlgap4	5.63675261275459e-05	0.875851606195442	0.411	0.229	1
Sec14l1	5.77337709706256e-05	0.436778823449856	0.75	0.615	1
Olfr1033	6.06422711387931e-05	5.41084890816726	0.068	0	1
Fuom	6.06422711387931e-05	5.52160162597298	0.068	0	1
Cops5	6.16534984806583e-05	0.873584734613686	0.406	0.216	1
Rin3	6.2814721757662e-05	0.694149562119385	0.583	0.372	1
Rnaset2a	6.57571414112134e-05	0.896495653510778	0.453	0.26	1
Trim30a	6.65142310297529e-05	0.869329815740311	0.635	0.459	1
Rps21	6.85272201748024e-05	-0.267285862312666	0.984	0.991	1
Eif4g2	7.20861403745309e-05	0.489665629028767	0.844	0.758	1
Gm42418	7.74409154062873e-05	0.342879904113079	0.99	0.987	1
Eno1	9.3909162488765e-05	-0.992994601165075	0.26	0.416	1
Erh	9.92878380127199e-05	-1.12371596345172	0.203	0.364	1
Tubb2a	0.000106245068285054	0.486302885439336	0.807	0.671	1
Rps19	0.000108136224834855	-0.3033114956974	0.948	0.983	1
Rps12	0.000114530749011152	-0.292620671697921	0.969	0.983	1
Pnkp	0.00011483737534015	1.15241669536689	0.276	0.126	1
mt-Nd5	0.000120938187606079	-0.711127739173268	0.698	0.779	1
Gm1976	0.000127836324557923	-2.18908655126433	0.026	0.13	1
Rpl11	0.000128112038952715	-0.395972848811746	0.927	0.944	1
4930402H24Rik	0.000128792027978147	0.519750069060243	0.688	0.567	1
Exoc3l4	0.000128913572169418	2.28488857504007	0.104	0.017	1
Ankrd1	0.000139875623284756	4.19068397550187	0.073	0.004	1
Jdp2	0.000143402951145555	1.03291682585144	0.354	0.195	1
Txnip	0.000150126513665061	-0.411494644380952	0.896	0.887	1
Gnai2	0.000151515658758807	0.331737038994872	0.953	0.918	1
Fkbp4	0.000151574754204291	0.625280433017087	0.505	0.307	1
Gm48099	0.000153395096833724	-1.62336020336678	0.062	0.186	1
Cdc42bpb	0.000169432269685503	0.620775846728066	0.583	0.407	1
Pdgfa	0.000196886065543597	1.74907169364915	0.203	0.078	1
Pdia6	0.000214126409029355	0.392779567862083	0.661	0.511	1
Malat1	0.000217643593717612	-0.436789859171163	0.953	0.887	1
Ifitm3	0.000221271618312405	0.385544420311562	0.969	0.974	1
Rtl8b	0.000221476736955828	0.726154088574281	0.505	0.342	1
Igfbp7	0.000230904730177038	0.258623349163138	0.958	0.926	1
Crip2	0.000234296595016776	0.265183026412942	0.932	0.926	1
mt-Nd4l	0.000242563459447778	-0.959928381665912	0.411	0.58	1
2004-09-01	0.000243745730844848	0.497788712322076	0.802	0.684	1
Rundc1	0.000255049084312339	2.33795318766774	0.099	0.017	1
Tnfaip1	0.000260108244486495	0.454597163685195	0.771	0.589	1
Myadm	0.000270805992772063	0.455663255552673	0.88	0.758	1
Cacna1c	0.000285716460158565	0.929723647531161	0.13	0.035	1
H2-D1	0.000307112575919511	0.311241001105699	0.969	0.948	1
2510039O18Rik	0.000313811935343117	0.598176033150313	0.339	0.177	1
Rpl36a	0.000331524087989249	-0.347102160918334	0.896	0.935	1
Gbp5	0.000360158201968824	0.641228753766764	0.448	0.264	1
Ccdc12	0.00036368863402083	0.489330079417872	0.682	0.545	1
Rrbp1	0.000368372934275242	0.387408644112574	0.818	0.684	1
mt-Co1	0.00037315158932146	-0.488876117545294	0.969	0.987	1
Rps16	0.000375393320807035	-0.29513986433057	0.969	0.974	1
H2-Q4	0.000385882484762424	-0.886868356776689	0.453	0.563	1
Nid1	0.000386161117363658	0.606214417039114	0.568	0.377	1
Tlnrd1	0.000412791042468222	0.691711333003563	0.484	0.316	1
Mmd	0.000416885591525039	1.09689701698384	0.24	0.113	1
Fads3	0.000420097654079388	0.951684948016181	0.391	0.242	1
Psmc2	0.00044911628036439	0.688301837627894	0.552	0.39	1
Wdr35	0.000457722810987846	4.49558295864049	0.052	0	1
Ifi44	0.000470333896042295	0.976069301799859	0.365	0.212	1
Cfl1	0.000470993847104105	0.321046172070618	0.943	0.874	1
Mtr	0.000473971569503646	1.4748959230118	0.193	0.078	1
Creb5	0.000478858964603742	0.80986927301289	0.495	0.338	1
Wt1	0.000499012430806757	0.838594432590576	0.458	0.299	1
Mctp1	0.000514614382380225	-1.8218962650879	0.083	0.199	1
Nsmf	0.000524314594167489	1.53600675454843	0.125	0.035	1
Bst2	0.000524736429850377	0.63804065134967	0.875	0.814	1
Cd93	0.000529897545149513	0.383531990198657	0.87	0.805	1
Gbp4	0.000542643078479412	0.767012620996464	0.521	0.359	1
Hes1	0.000542689084266742	-1.12560923984601	0.318	0.446	1
Socs1	0.000548937834976006	1.85742202631031	0.13	0.039	1
Mgat4a	0.00057319005736643	0.614497347043983	0.391	0.225	1
Nrip2	0.000576256083237495	3.09304993043302	0.062	0.004	1
Gm15270	0.000581974670026356	3.4870086454404	0.062	0.004	1
Smad1	0.000600420898463154	0.607802810867309	0.385	0.225	1
Irgm1	0.000604042113932445	0.827099238765583	0.354	0.208	1
Pkn2	0.000632571620251976	0.484935982831504	0.609	0.424	1
Cmss1	0.000633132580212274	-0.335074862351201	0.964	0.978	1
Depp1	0.000637440908715442	0.390503552592201	0.807	0.697	1
Esr1	0.000640347229797593	1.95334497823816	0.073	0.009	1
Prr14l	0.00066223191581231	0.838886271729273	0.286	0.147	1
Ecm1	0.000663306215436385	0.600225489330353	0.375	0.216	1
Kcna5	0.000666741769412027	0.952902678316017	0.307	0.169	1
Psmb8	0.000669016453894372	0.430528408288301	0.823	0.714	1
Col1a2	0.000673502322453215	2.55232601444478	0.099	0.022	1
Prr13	0.000682761123958941	0.482745438324982	0.656	0.511	1
Psmd7	0.000714667847200975	0.537769352112033	0.62	0.455	1
Cxcr4	0.000736413518736416	0.875463839952271	0.479	0.346	1
Prss23	0.000766401109784713	-1.47445420996554	0.078	0.186	1
Fgfr1	0.000767616334068943	1.06246084032848	0.26	0.13	1
Lgals9	0.000778314265735316	0.542314714405476	0.724	0.632	1
Ehd2	0.000798387689909892	0.299792411127555	0.927	0.87	1
Aldh3a2	0.000800783397405338	0.58124498243835	0.26	0.13	1
Ddx47	0.000873775433060894	0.717841383336917	0.276	0.139	1
Itga6	0.0008756633872714	0.515219642200199	0.708	0.576	1
Acot9	0.000895399294568086	0.634822094917334	0.464	0.307	1
Ly6a	0.000895981453428522	0.305881728269975	0.932	0.926	1
6530402F18Rik	0.000898878898058918	3.79665900932142	0.047	0	1
Gprc5b	0.000918089117375362	0.976236702075436	0.234	0.113	1
Plxdc2	0.000922587167049338	0.309576253776962	0.198	0.082	1
Ptpn12	0.000940863562807317	0.466626878198741	0.688	0.511	1
Slco3a1	0.000965678816233591	0.561356652371793	0.484	0.325	1
Pdlim1	0.000985618095915193	0.416224603304796	0.703	0.55	1
Cbfa2t3	0.000986762148823922	0.696445076330339	0.635	0.476	1
Lims1	0.000996555661847276	0.492754870409082	0.698	0.511	1
Sidt2	0.00103721597609205	1.17393607720932	0.229	0.113	1
Rnf213	0.00104753799521197	0.602482078610634	0.583	0.42	1
Cramp1l	0.00109739445504313	0.730709973478175	0.297	0.16	1
Gm49767	0.00109998473395682	2.12929711817363	0.068	0.009	1
Il2	0.0011054821169912	3.15873922623067	0.057	0.004	1
Zfand5	0.00112775610273209	0.441990276426864	0.625	0.485	1
Fus	0.00113202231602732	-0.428952953565309	0.755	0.81	1
Plod1	0.00115965990301601	0.741403379503428	0.448	0.32	1
Aida	0.00117663119604972	0.658639625247367	0.536	0.411	1
Mapk12	0.00125111713039695	0.561632165737359	0.297	0.16	1
Tnks2	0.00126181124840845	0.423591389382131	0.651	0.528	1
Ifi35	0.00127933761923449	0.778591960790751	0.516	0.372	1
AW112010	0.00138298340091746	0.416302757373576	0.859	0.831	1
Gm9889	0.00143245125073917	-1.65679002729373	0.042	0.13	1
Litaf	0.00147205285403776	0.636711733730179	0.505	0.364	1
Lxn	0.00151367595784195	0.513883642733998	0.417	0.268	1
Sh3d19	0.0015302308087101	0.851860184262532	0.312	0.182	1
Xaf1	0.0015946860102697	0.510846712169309	0.609	0.472	1
Atp5f1	0.00164109138939892	0.428951121522064	0.786	0.671	1
C1qtnf9	0.00164125804038041	0.585793235951977	0.734	0.602	1
Nova2	0.00168657028825616	0.51669910519578	0.573	0.39	1
Rnaset2b	0.00169177679163162	0.530641014799447	0.443	0.286	1
Tgfb2	0.00169343570896342	-1.14398482986545	0.214	0.329	1
Slf2	0.00169727819614297	0.758805721357558	0.276	0.147	1
Irf7	0.00171857880703956	0.801721455158803	0.411	0.273	1
Phf11d	0.00174927281067906	0.500308783145756	0.562	0.416	1
Ifi206	0.00176843919287753	4.48417441583301	0.042	0	1
Endou	0.00176883029465678	1.5782233483138	0.12	0.039	1
Bean1	0.00180019351727427	2.4554722356864	0.089	0.022	1
Rgcc	0.00184372919158702	-0.562487798734462	0.724	0.792	1
Lama2	0.00188980471869043	1.50979036742589	0.073	0.013	1
Fmo5	0.0019122058161481	1.14995520808706	0.167	0.069	1
Ifi213	0.00194402891499486	1.71384889055667	0.12	0.039	1
Tcte2	0.00198184586858086	1.87434984907672	0.073	0.013	1
LTO1	0.00201265656098764	0.685018668623351	0.26	0.143	1
Cavin1	0.00203098177290949	-0.42132088804372	0.901	0.905	1
Coq10b	0.00205562612446568	0.899194029314865	0.312	0.195	1
Arvcf	0.00207923739057074	3.84227927801723	0.052	0.004	1
Pitpna	0.00209315111574332	0.266109820165798	0.63	0.463	1
Rpl5	0.00212327224815205	-0.366064062605621	0.911	0.918	1
Anp32a	0.00213161988275	-0.378204279884172	0.818	0.896	1
Lmtk2	0.00213184828762796	0.749384938783782	0.276	0.152	1
Kifap3	0.00219492349640163	0.872878134222114	0.307	0.177	1
Arhgap23	0.00221278767548325	0.551505286643524	0.516	0.394	1
Atg9b	0.00222528688849199	-3.49834665847746	0	0.048	1
Yes1	0.00225278188079947	0.614979090565127	0.505	0.359	1
Polr2l	0.00231416321995112	-1.2279079869657	0.167	0.277	1
Nus1	0.00238263901375042	0.403349688654907	0.589	0.424	1
Ift122	0.00238677105420521	0.940373389522783	0.193	0.091	1
Tmem205	0.00239611842950045	0.676123888888634	0.453	0.303	1
Tgtp2	0.00239991163828719	0.937869343529439	0.286	0.165	1
Mettl26	0.00244805726513057	-2.20928985226745	0.026	0.1	1
Mtss2	0.00245429625985335	1.24795927652391	0.203	0.1	1
Ifit3b	0.00245582024231863	1.13871172424655	0.214	0.108	1
Orai1	0.00248712677273161	0.53748473586943	0.568	0.416	1
Sult1a1	0.00249596373774732	0.561945362232267	0.516	0.381	1
Nckap5	0.00249812589264962	2.19429606904257	0.094	0.026	1
AW011738	0.00252147998335501	1.42602986093154	0.182	0.087	1
Babam2	0.00256688223834164	0.60050378869106	0.495	0.346	1
Dcun1d3	0.00256925456699328	1.20332182408922	0.146	0.056	1
Col4a1	0.00257473725099643	0.313787626541972	0.953	0.887	1
Alox12	0.00258061167487358	-0.548395021391489	0.427	0.532	1
Tmod3	0.00259196483938004	0.35986407672902	0.885	0.818	1
Myom1	0.00259863190517608	1.92232232739317	0.094	0.026	1
Tnfrsf22	0.00261286692678721	1.22507902788738	0.151	0.061	1
Actn4	0.00265958027336296	0.260938469998564	0.938	0.918	1
Eng	0.00267545546827517	0.258461540627793	0.927	0.892	1
Gpr4	0.00273856081571653	0.641769854441104	0.417	0.281	1
Pinx1	0.00275218530415892	1.72101299469671	0.115	0.039	1
Elovl5	0.00276362425860388	0.447225038906964	0.698	0.528	1
Phf11b	0.00277060624523566	1.04478785763322	0.167	0.074	1
Vcp	0.00277155386837158	0.348487710914069	0.682	0.584	1
Bnip1	0.00278499704031241	-1.49570139361502	0.042	0.126	1
Lgals3bp	0.00279760155746022	0.534798900080387	0.63	0.506	1
Col18a1	0.00284094263663763	0.717772816038529	0.573	0.468	1
Pde4d	0.00286999887058221	1.01218736583368	0.229	0.121	1
Ndufa3	0.00287753563683669	-0.675969690028217	0.646	0.71	1
Suz12	0.00288717546601466	0.778058726046218	0.359	0.234	1
Arhgap1	0.00291401280835091	0.538319750956023	0.292	0.165	1
Manf	0.00291596083704631	0.340693389160871	0.625	0.442	1
Pex11b	0.00294252300046674	1.25939057900696	0.161	0.069	1
Isg15	0.00294500497257835	1.11166007032448	0.536	0.433	1
1700084C06Rik	0.00300340316128895	1.55614334364691	0.135	0.052	1
Smarca4	0.00302546545033138	0.705880895012908	0.375	0.251	1
Isg20	0.00302763872111798	1.05155089153562	0.208	0.104	1
Arhgap10	0.00303060559800588	0.502082808124055	0.578	0.42	1
Plscr2	0.00305431341437523	-0.592348949488616	0.547	0.662	1
Cnn3	0.0030695651926953	0.388194874448645	0.74	0.671	1
Lars2	0.00308111427396329	0.27906393945245	0.885	0.861	1
Eif4e2	0.00311452734968187	0.784311215001226	0.328	0.208	1
Stk17b	0.00311577668459445	0.516178548839864	0.391	0.247	1
H2-M3	0.0031305320656429	0.74770864663058	0.318	0.19	1
Pip5k1c	0.00313557697526186	0.658123217125693	0.349	0.212	1
Ifit1	0.00314857037467668	1.14811878336151	0.312	0.19	1
Eif4g3	0.00315287349574754	0.28729451526646	0.625	0.511	1
Csgalnact1	0.00317069430294732	0.629817942574231	0.401	0.264	1
mt-Co2	0.00318099750831532	-0.333398671287386	0.979	0.97	1
Id3	0.00323967647318629	-0.292383488394124	0.932	0.909	1
Ccn3	0.00325502929686827	1.39397238002285	0.146	0.061	1
Rflnb	0.00328217535598948	-0.378272955462428	0.688	0.797	1
Slc25a5	0.00331718727868063	0.508991760238626	0.698	0.554	1
Sap18b	0.00332692422983517	1.27658774447403	0.115	0.039	1
Mrpl20	0.00336924768911184	0.627885460419158	0.531	0.398	1
Stat2	0.00337807745144695	0.698304922483952	0.37	0.238	1
Abca5	0.00341226918091799	-2.42027932524255	0.021	0.087	1
Gnptg	0.00341321857846126	1.03858160645119	0.198	0.095	1
Psma7	0.00342758448810534	0.366133134330775	0.818	0.723	1
Gmppb	0.00344247683182943	1.71551134636638	0.115	0.039	1
Cdc42ep3	0.00346246085355702	0.512027126781465	0.531	0.377	1
Ddah2	0.00346904359387675	0.713380694760281	0.505	0.377	1
Lrrk2	0.00348014610475053	0.701606931722255	0.281	0.156	1
Hoxd8	0.00348955084805377	3.84278917713372	0.036	0	1
Rasa4	0.00348955084805377	4.08013485279062	0.036	0	1
Cdh5	0.00348990688821313	0.262526296204999	0.932	0.905	1
6430562O15Rik	0.00352751061663928	1.04405776041789	0.219	0.113	1
Gm14322	0.00358605010520827	-4.37534487858694	0	0.043	1
Mir17hg	0.00358605010520827	-3.56776106831426	0	0.043	1
Atf2	0.00365519175073259	0.64049496089577	0.385	0.242	1
Inip	0.00365565790462703	1.39308424834342	0.177	0.082	1
Sema3c	0.00365742467017135	-2.52155729750034	0.005	0.056	1
Hist1h2ap	0.00371814153607669	-1.75520050568976	0.005	0.056	1
Ilk	0.00373739546699187	0.382099103427979	0.656	0.511	1
Atxn1	0.00382450169318187	0.286571245838596	0.734	0.61	1
Rpl13a	0.00384074696184139	-0.264943786099092	0.979	0.983	1
Ndufa12	0.00384696554353238	0.577703823951559	0.594	0.416	1
Acyp2	0.00386955821145145	0.692344258069309	0.359	0.225	1
Dysf	0.00387155876691181	0.361262521077345	0.661	0.532	1
Cldn34c1	0.00391271856087244	1.17498748676207	0.198	0.1	1
Ano6	0.00394223288824493	0.54710472736864	0.568	0.437	1
Zfp790	0.0040015044088373	1.53199237295181	0.13	0.052	1
Pde3a	0.00400316161160587	0.845766649236676	0.146	0.061	1
Kdr	0.00401103168975833	0.346273853133966	0.927	0.892	1
Unc13b	0.0040374863165101	0.484154678105843	0.547	0.398	1
C1qtnf1	0.00403823435395624	0.752908428778885	0.255	0.143	1
Pid1	0.00404278897391106	2.60850625126209	0.057	0.009	1
Leng9	0.00406011769352289	-1.45697288364023	0.052	0.134	1
Rbx1	0.00406401474977262	0.257371475891006	0.802	0.701	1
9630014M24Rik	0.00406606300932985	3.24750778151125	0.047	0.004	1
Rpl9-ps6	0.00406783196156367	0.704500541153321	0.297	0.177	1
Arpc1b	0.00411590142427985	0.283813608331735	0.839	0.753	1
Acbd6	0.0041465466457244	-0.404968396272309	0.297	0.424	1
Celf1	0.00416009300158144	0.452901688505975	0.526	0.385	1
Nin	0.0041879270363983	0.948275462651232	0.307	0.19	1
Csnk1g3	0.00421925349945014	0.537556694626585	0.427	0.281	1
Lrrc75a	0.00422508236868113	3.45320677343766	0.047	0.004	1
Pcx	0.00422508236868113	3.34509927164591	0.047	0.004	1
Ftl1-ps1	0.00423294889386558	1.00611533919827	0.172	0.078	1
Zbtb4	0.00427727555888375	0.321503767198214	0.552	0.39	1
Tfg	0.00430503547552479	0.678949354584375	0.255	0.139	1
Serpinh1	0.00432797905477878	0.476788008630763	0.698	0.641	1
Tob2	0.00434045434739926	0.614387118612823	0.307	0.177	1
Mov10	0.00437039458091023	0.880732997783178	0.188	0.091	1
Klhl42	0.00437074137498893	2.51616779275083	0.089	0.026	1
Eif2s1	0.00437681309367784	0.50261699117595	0.349	0.221	1
Alas1	0.00438796237219891	0.647617358574383	0.333	0.203	1
Mfap3	0.00440320383051761	0.905600146543016	0.323	0.208	1
Rras	0.00441561045253386	0.28638461010992	0.812	0.762	1
Tmem165	0.00444614170064523	0.28763165685934	0.589	0.407	1
Usp15	0.00444988713179182	0.534211985424965	0.469	0.316	1
Rsad2	0.004464630374636	1.04779241748169	0.344	0.229	1
Cfh	0.00450255049414384	1.42860244361695	0.104	0.035	1
Gm35188	0.00451673028858045	-1.07881173041563	0.089	0.186	1
Cndp2	0.00451797476260495	1.26546350138051	0.161	0.074	1
Dcp2	0.00459683121204503	0.899171263161311	0.24	0.13	1
Tsg101	0.00461029211414378	0.70958030965754	0.448	0.316	1
Ppp4r3a	0.00463875601158251	-0.828871442341956	0.24	0.355	1
Ddx60	0.00465959485033287	0.877336101196634	0.276	0.169	1
Dnm1l	0.00466829331655968	0.38713565946596	0.354	0.225	1
CAAA01147332.1	0.0046901602312513	-1.21716639400495	0.135	0.234	1
Nubp1	0.00469884310806853	1.12743522929788	0.156	0.069	1
Exoc7	0.00471221149463869	0.351418201539766	0.307	0.186	1
Tpp1	0.00474208700228788	0.502971862343911	0.37	0.234	1
Dcaf6	0.00474470444763857	0.485927251079094	0.37	0.238	1
Nes	0.00477201009719032	0.608468401755997	0.62	0.498	1
Dalrd3	0.00477417968578082	-1.50315024013176	0.062	0.143	1
Tmem255b	0.00484286972839369	0.613018735619109	0.49	0.359	1
Rpl22	0.0049261125056991	-0.26461349614353	0.922	0.948	1
Hars	0.00497155106727991	0.496410679734033	0.25	0.139	1
2005-03-01	0.00497827308237874	0.63670729002688	0.422	0.281	1
Slfn2	0.00498128669443443	0.829986800333662	0.318	0.203	1
Ankrd17	0.00504153341849629	0.563935236653065	0.495	0.346	1
Ube2z	0.00504679383575499	0.560734562875731	0.354	0.221	1
Mgat2	0.00505792569387521	0.35720760701162	0.458	0.303	1
Eps8l1	0.00506016557303136	-2.65971069905156	0.016	0.074	1
Golph3	0.00511037789143107	0.819970804909773	0.302	0.19	1
Gsk3a	0.00511737529993044	0.59130689232497	0.307	0.182	1
Herc3	0.00515237077666324	-2.31412992253887	0.047	0.121	1
Bbx	0.00515708140081654	0.806817058852575	0.401	0.268	1
Acsl1	0.0052308860684092	0.950005444898301	0.172	0.078	1
Creld1	0.0053053035613917	1.15409421571377	0.177	0.087	1
Ddx42	0.00531464615097154	0.528939378122344	0.391	0.264	1
Psme2b	0.00536732828184323	-1.16274611622025	0.062	0.147	1
Mir133a-1hg	0.0053698981825522	-3.64117633723796	0.005	0.052	1
Gbp3	0.00539863084040242	0.470181434924765	0.438	0.299	1
Tmem176b	0.00542165182495725	-0.646502956835778	0.177	0.29	1
Epas1	0.00544979090725838	-0.25951336936418	0.958	0.97	1
Ncapd2	0.00552118328635117	2.39890466239033	0.078	0.022	1
Ccdc115	0.00553294805873458	-0.712357954932638	0.083	0.173	1
Pum2	0.00559995988855573	0.410040671801359	0.682	0.524	1
Gemin5	0.00562907424056848	1.74394326470826	0.094	0.03	1
Zfp106	0.00564340223723885	-0.700975657394128	0.25	0.368	1
Irak1	0.00567175613813574	0.480207284082184	0.328	0.199	1
Kat6a	0.00574532992327025	0.539024083540613	0.526	0.394	1
Cenpb	0.00577140796987407	-0.611258661736303	0.51	0.606	1
Mmp17	0.00578819267334821	-3.54364217163923	0	0.039	1
Ppp1r11	0.0058178352300783	0.471857684432734	0.568	0.437	1
Gm14207	0.00583620209880609	0.757519231216264	0.302	0.182	1
Tnks1bp1	0.00590869215608131	0.520183596547313	0.479	0.364	1
Ints6	0.005920908740716	0.703184674890172	0.276	0.16	1
Oasl1	0.00594047152486981	1.76622085040236	0.094	0.03	1
Nos1ap	0.00600639316799744	0.890614543084043	0.188	0.095	1
Psmd6	0.00600641016504869	0.661033081344299	0.385	0.251	1
Cdkn2aipnl	0.00608858198967544	0.991741012569689	0.172	0.082	1
Per3	0.00611915120907185	-1.25219374093861	0.021	0.082	1
Mir100hg	0.00611981946678283	1.70117026654133	0.062	0.013	1
Vegfb	0.00614063134260155	1.16329616227589	0.109	0.039	1
Ttyh3	0.00614874396182177	1.17951240608871	0.115	0.043	1
Igtp	0.00616435009628637	1.09658815406246	0.276	0.169	1
Ntf3	0.00617632642953259	-1.1690109959383	0.12	0.216	1
Gpam	0.00618115284458146	2.06630503765863	0.078	0.022	1
Lsm6	0.00621639093255798	0.512031936721386	0.49	0.364	1
Plcl1	0.00622508888512963	0.69683091354268	0.49	0.368	1
Psmd1	0.00627609096429414	0.660382756212628	0.526	0.407	1
Gm7694	0.00630814578284676	1.95019017488648	0.062	0.013	1
Cflar	0.00633236336371687	0.350193392552645	0.578	0.45	1
Slc20a1	0.00635790211905732	1.07664622258199	0.188	0.095	1
Dhrs3	0.00649491910340021	-0.558073952192455	0.401	0.511	1
Itga9	0.00652274861458378	0.726686780534271	0.234	0.13	1
Rtf2	0.00653780700463683	0.665836716833518	0.359	0.238	1
Zmym6	0.00657132519364883	1.41343487907063	0.094	0.03	1
Slc35a3	0.00662219047121954	0.669169191011351	0.292	0.177	1
Gas5	0.00664129290713431	-0.570281330516198	0.63	0.693	1
Eid2b	0.00665549330232445	1.32677000639511	0.115	0.043	1
Khnyn	0.00671539975985366	0.860822190762369	0.167	0.078	1
Cdkn1a	0.00677349596351861	0.427277363605917	0.635	0.489	1
Gpc6	0.00677709868059678	1.42186023107471	0.078	0.022	1
Slc38a11	0.00691742724531199	4.32804120809478	0.031	0	1
Gm3716	0.00691742724531199	3.47456982001365	0.031	0	1
6330418K02Rik	0.00691742724531199	4.37897850045598	0.031	0	1
Plxnb1	0.00691742724531199	3.42161806241173	0.031	0	1
Grm1	0.00691742724531199	3.75516159054705	0.031	0	1
Gm7324	0.00691742724531199	3.42535047825522	0.031	0	1
Gm49207	0.00691742724531199	3.22923354356764	0.031	0	1
Glis2	0.0069291438568869	1.15365044457958	0.094	0.03	1
Cpt1a	0.00694981322134489	0.74089684376958	0.266	0.156	1
Snhg3	0.0069779077243505	-2.04865248344786	0.031	0.095	1
Mfge8	0.00701233950122625	0.437638810810593	0.823	0.732	1
Akt1	0.00701714373804788	0.373713613202382	0.536	0.398	1
Tspan15	0.00707273848954622	0.832314636230674	0.25	0.147	1
Tmem173	0.00708883033769796	0.908793824297033	0.203	0.108	1
Pofut1	0.00711760304947049	0.741601507909672	0.198	0.104	1
Psmg4	0.00711776723115232	0.506390728830604	0.422	0.294	1
Vamp2	0.00714010345052331	-1.0702057260241	0.182	0.277	1
Disp1	0.00717731538709886	1.09381714940225	0.094	0.03	1
Inpp4b	0.00719274090357179	0.762447094334968	0.146	0.065	1
Sema6d	0.00724001672061633	0.407555851534912	0.557	0.411	1
Ndufa9	0.00732302275978535	0.322633777294047	0.401	0.268	1
Hnrnpa3	0.00733038325621208	-0.419149464950451	0.734	0.788	1
Actr2	0.00733883664465479	0.373370188961563	0.688	0.55	1
Tspan13	0.00734542421100556	0.268591817477847	0.917	0.879	1
Irf3	0.00735735843596088	0.599821359619676	0.339	0.216	1
Abcc5	0.00744357646632946	0.383728430575143	0.328	0.203	1
Ppp1r3c	0.00750930691020213	2.28434926926272	0.052	0.009	1
Klf7	0.0075576241336281	0.324978074719366	0.823	0.697	1
Ndst1	0.0075710785482158	0.42127144036341	0.328	0.203	1
Car5b	0.00757172043270622	2.42153396369585	0.052	0.009	1
Mtmr3	0.00760730518040807	0.521110293855054	0.443	0.316	1
Bcl2	0.00762545926904892	0.783785602253041	0.359	0.229	1
Mcoln1	0.00765283950708916	-0.75634791488745	0.057	0.134	1
Plekhg1	0.00776179458708703	0.498115222316836	0.724	0.667	1
Rgs10	0.00778663619918057	-0.823371027942621	0.286	0.381	1
Dbp	0.00786643552418073	-2.31421414686807	0.016	0.069	1
6030445D17Rik	0.0078908179286532	1.33417612171712	0.052	0.009	1
Smim4	0.00792758638799393	0.684850553417885	0.193	0.095	1
Sox5	0.00795238823042964	3.97958038121214	0.042	0.004	1
Pkia	0.00796693861264832	0.669092216257102	0.271	0.156	1
Med16	0.00798627252491135	0.259641790497894	0.099	0.035	1
Ppp3ca	0.00804301205641035	0.320379334493063	0.745	0.662	1
Colgalt2	0.00805191455093546	1.07777890338922	0.271	0.177	1
Dohh	0.00805239711254147	0.458194331008969	0.333	0.208	1
D5Ertd615e	0.0081259041208731	1.18125101821337	0.125	0.052	1
Rasal2	0.00814491924838731	0.580439178853599	0.672	0.58	1
Tet3	0.00820407356574833	0.835913960337708	0.328	0.216	1
Lipt1	0.00825881752640185	2.5530829900897	0.042	0.004	1
Zfp521	0.00830062408146848	1.93263049853895	0.104	0.039	1
Ralgds	0.00831563656216187	0.582957077430145	0.203	0.104	1
Gas2l1	0.00836281816588784	0.427321344481306	0.281	0.16	1
Rpa1	0.00840781325139508	0.597827583822495	0.125	0.052	1
Nck2	0.0084550325860284	0.28623737184397	0.464	0.329	1
Dsp	0.00849552834656342	1.96962843924276	0.042	0.004	1
Gle1	0.00850671659917411	0.530218471267858	0.349	0.225	1
Bmpr2	0.00851989164985441	0.274649185011202	0.786	0.654	1
Mtmr12	0.00866326711636125	0.818187769495435	0.198	0.104	1
Mrps23	0.00866886206191491	0.581503743335014	0.224	0.121	1
Fam151b	0.00867516317029701	2.0629953427295	0.068	0.017	1
Ctla2b	0.00868342484080873	0.555465750826846	0.354	0.234	1
Rbis	0.00875211628075671	0.360197736398402	0.469	0.359	1
Rnpc3	0.00876860545135931	1.09168607492872	0.177	0.091	1
Vps51	0.00877153926331721	-1.19842534536823	0.057	0.134	1
Shisa5	0.00877474482390121	0.336376325147619	0.74	0.623	1
Serinc3	0.00878047520108552	-0.317100634220318	0.917	0.918	1
Herc6	0.00884401244741675	0.768627685210513	0.406	0.303	1
Hp1bp3	0.00894037585139602	-0.836534046107387	0.391	0.485	1
Tnrc18	0.00895451330662144	0.380849600751846	0.438	0.307	1
Ulk4	0.00898233235107443	-2.6059603351868	0.036	0.1	1
Acaa1a	0.00901233557469182	0.760644091286549	0.328	0.203	1
Wars	0.00901454642936946	0.641869163769812	0.557	0.437	1
Psme3	0.00901978223740173	1.12760143098288	0.156	0.074	1
Hcar1	0.00904069855486817	1.60314754590648	0.068	0.017	1
Wdr48	0.00906732533271483	0.772599722600203	0.219	0.126	1
Ssh2	0.00913977794464994	0.360785654151109	0.604	0.463	1
Loxl2	0.00914743189979193	1.16993660551026	0.083	0.026	1
Vdac1	0.00918378014234743	0.455512597360298	0.432	0.316	1
Ifi47	0.00924641329397163	0.903304253331537	0.349	0.247	1
Atxn7l3b	0.0092525440203145	0.39860549891981	0.661	0.545	1
Alg10b	0.00927081933857896	-1.80885235933744	0.057	0.13	1
Mettl3	0.00928122393447068	1.0633201030898	0.146	0.069	1
Zfp553	0.00933671757134538	1.05749514677567	0.104	0.039	1
2510017J16Rik	0.00936479348879478	-3.78963662938814	0	0.035	1
Lins1	0.00936479348879478	-3.57865865425552	0	0.035	1
Rsf1os1	0.00936479348879478	-3.50767246377407	0	0.035	1
Gm1673	0.00937165790102535	1.03630499602525	0.083	0.026	1
Adipor2	0.00937385760908447	-0.507414830286256	0.578	0.645	1
Slc45a4	0.00939373605350774	0.970945652871091	0.323	0.216	1
Srm	0.00948449052357947	1.39089117958251	0.068	0.017	1
Vps37c	0.00948722756291223	1.01851049758716	0.146	0.069	1
Ubr7	0.00949710575405284	0.738716415858967	0.271	0.165	1
Fam162a	0.00952072884106087	0.58395423050435	0.432	0.299	1
Slc15a2	0.00959344725607556	1.35361010968975	0.109	0.043	1
Rtp4	0.0096200861144622	0.578951721328373	0.464	0.346	1
Tap1	0.00962145616811245	0.893867304645954	0.276	0.177	1
Mfap1b	0.0096461120150016	-0.506244934977804	0.245	0.359	1
Agrn	0.00967821524277509	0.401221078503964	0.474	0.333	1
Acot7	0.00970705401509095	0.603440466945455	0.115	0.048	1
Svil	0.00971017405564851	0.615317718312328	0.464	0.338	1
Dapk1	0.00981327644750474	1.57427704342443	0.068	0.017	1
Ccdc22	0.00984459086871272	1.27695651856782	0.089	0.03	1
Myo1d	0.00994508199455069	0.443503965736329	0.656	0.545	1
Arhgef7	0.00996308145155754	0.543575337428468	0.354	0.229	1
Edc4	0.00999968709962138	0.764570193998892	0.177	0.091	1
Irgm2	0.0100416644266326	0.519618815527297	0.307	0.203	1
Cnn2	0.0100870439120481	0.5608606511897	0.474	0.364	1
Tap2	0.0101634920342204	0.382597925582995	0.635	0.554	1
Fsd1l	0.0101761530853221	1.18369417514438	0.151	0.074	1
Fam43a	0.01023614701294	0.544617861337786	0.484	0.364	1
Fmnl1	0.0102464051573947	0.491655620358793	0.318	0.203	1
Ehbp1l1	0.0102848270287577	0.773305088181282	0.198	0.108	1
Gga1	0.0104186701918945	0.712402694749498	0.214	0.121	1
Lrrfip1	0.0104758507937567	0.510435959281807	0.479	0.351	1
Col4a2	0.0105010392786734	0.311933941662007	0.901	0.861	1
Vamp5	0.0105156079188841	0.407169896031669	0.672	0.584	1
Usp24	0.0105233125228942	0.80481910315882	0.271	0.169	1
Vps26a	0.0106005935530908	0.473149584483251	0.26	0.16	1
Psph	0.010718696115229	0.326440350948127	0.115	0.048	1
Exoc1	0.0107626489544421	0.647910507789722	0.214	0.117	1
Gm14636	0.0107935132662477	-2.40823603031524	0.01	0.056	1
Nop9	0.0108256264372888	1.39370153328349	0.13	0.061	1
Foxo4	0.0108964976873193	-0.499859580365938	0.078	0.165	1
Asb1	0.0109171247415466	1.86117321415921	0.073	0.022	1
Tceal8	0.0109573523531578	0.566850519446253	0.25	0.147	1
Trmt1l	0.0109607624316719	0.685412695484684	0.302	0.19	1
Ccdc184	0.0111986971308669	1.76778173071987	0.073	0.022	1
Qser1	0.0112228890192848	-0.728860080782957	0.266	0.364	1
mt-Co3	0.0112410800294536	-0.349161707899872	0.964	0.97	1
Pwp2	0.011324204442381	2.30548802401394	0.057	0.013	1
Sh3kbp1	0.0113964929552282	0.340804729100215	0.599	0.442	1
Tesc	0.0114077376300163	2.55699970511448	0.057	0.013	1
Hist1h4d	0.0114633808431697	-1.07815490529651	0.177	0.268	1
Primpol	0.0114867007510713	1.52278973514343	0.073	0.022	1
Ubtd1	0.0115205379091645	0.875001248230401	0.109	0.043	1
Dcbld1	0.0115284521148744	0.73007616859364	0.292	0.19	1
Cggbp1	0.0115603743426506	0.3912528236324	0.536	0.42	1
Zc3h6	0.0115864501824476	-1.51900815388584	0.052	0.121	1
Usp39	0.0116101553538953	0.728909007939165	0.172	0.087	1
Parp12	0.0117326241882389	0.570745006236673	0.375	0.242	1
Ube2l6	0.0118182899149265	0.866812609808234	0.245	0.147	1
Mrpl37	0.0119118477514423	1.3695249073676	0.094	0.035	1
2008-09-01	0.0119141663660666	0.394675730308031	0.349	0.229	1
Tesk1	0.0119467477920527	0.917621493471025	0.214	0.126	1
Plcb1	0.0120150293293508	-0.402446592582824	0.802	0.762	1
Mospd3	0.0120401760041113	0.666010719858059	0.188	0.095	1
Knop1	0.0120910832475705	0.305436739800446	0.438	0.316	1
Impad1	0.0120995571876777	0.8023541547378	0.26	0.156	1
Dnajc9	0.0122028141342489	0.318683660032444	0.151	0.074	1
Zfp65	0.0122959684817369	-1.66465342627931	0.026	0.082	1
Hey2	0.012363342490921	1.92733000777235	0.057	0.013	1
Trp53rkb	0.012440600837938	1.17712037623944	0.094	0.035	1
Eef1a2	0.0124686332872144	1.58589658482406	0.073	0.022	1
Numb	0.0124698562599049	0.354979501626758	0.74	0.649	1
Det1	0.0125445122273298	1.50046611118613	0.057	0.013	1
Actr6	0.0126552761729144	1.55871542235289	0.125	0.056	1
Trappc13	0.0127267015309502	0.34463301919534	0.323	0.203	1
Pgpep1	0.0127755808600302	0.827383701661762	0.151	0.074	1
Idi1	0.0128206748329644	0.687211549059487	0.057	0.013	1
Rb1	0.0129633160728113	-0.484988061536653	0.365	0.455	1
Rbpms2	0.0129788427505718	0.643981477002367	0.193	0.104	1
Gbp2	0.013036593938554	0.453597232532175	0.505	0.385	1
Uchl1	0.0130914188656639	0.989317360462344	0.12	0.052	1
Prkar1a	0.0132093552920289	0.34429734608212	0.792	0.693	1
Cdipt	0.0132240424624857	0.263446724106607	0.521	0.377	1
Srp72	0.0132814864971301	0.368763827526093	0.344	0.229	1
Art3	0.0132891958173389	0.473820549429599	0.62	0.498	1
Dhx57	0.0133077602607099	0.721140548061439	0.276	0.182	1
Npdc1	0.0133304386679438	0.494475583398771	0.51	0.403	1
Orc4	0.013581819672096	0.635473892951859	0.328	0.216	1
Psmd13	0.0135946797060008	0.47398060095909	0.474	0.355	1
Itpripl2	0.0136009471907587	0.498163991117679	0.479	0.346	1
Serping1	0.0136034389494058	1.17076793442594	0.115	0.048	1
Aak1	0.013723792741826	0.414471929424342	0.5	0.381	1
Pradc1	0.0137615088105465	-1.47708881054321	0.057	0.126	1
Rab14	0.0137688118996629	0.316503225013244	0.74	0.654	1
Gm13402	0.0138089528337741	3.52565207953112	0.026	0	1
Tnik	0.0138089528337741	2.69476864138295	0.026	0	1
Ror1	0.0138089528337741	3.34539313212041	0.026	0	1
5033428I22Rik	0.0138089528337741	3.32302083200568	0.026	0	1
Gm48742	0.0138089528337741	2.85812934393187	0.026	0	1
Abca9	0.0138089528337741	3.52367940834902	0.026	0	1
Gm26916	0.0138089528337741	3.34495966568441	0.026	0	1
Kcnj15	0.0138089528337741	3.6418086257746	0.026	0	1
Gm50069	0.0138089528337741	3.80334013940274	0.026	0	1
Ms4a6b	0.0138089528337741	3.36440173966393	0.026	0	1
Stab1	0.0138133543485079	0.530621132977929	0.417	0.303	1
Vcpip1	0.0138312447667631	0.840960728546247	0.208	0.121	1
Hmga1	0.0138920756154973	-2.69546972855468	0.005	0.043	1
Mgll	0.0139001746987426	0.25440707426671	0.948	0.935	1
Maml3	0.0139186617472902	0.703554435917011	0.245	0.147	1
Tmem41b	0.0139922585468076	0.313564322645068	0.125	0.056	1
Hyal2	0.0140307326781022	0.677240805433249	0.417	0.303	1
Dlg1	0.0140509716718681	0.575207552292872	0.469	0.355	1
Ddx58	0.0140959282979238	0.423545178752107	0.422	0.303	1
Myo19	0.0142321777724389	2.23932799062186	0.047	0.009	1
Arf2	0.0142599258495248	0.666121494813568	0.292	0.19	1
Hmgcs1	0.0142910714800746	0.651134357747667	0.214	0.121	1
Tada2a	0.0143124995292072	-1.13381700060758	0.073	0.147	1
Ndufa10	0.0143560197470924	0.689883926518821	0.396	0.264	1
Pdhb	0.014389990896616	0.481905378995539	0.349	0.229	1
Pgp	0.0143938401459394	0.809947802713612	0.297	0.199	1
Unc45b	0.0144150175334936	-0.568566822397942	0.599	0.645	1
mt-Nd6	0.0144214413574986	-1.11051747342612	0.135	0.225	1
Auts2	0.0144494539573073	0.518621900562589	0.635	0.563	1
Acat2	0.0144629738989719	1.88017921357594	0.047	0.009	1
Brpf1	0.0144863658178542	0.808624683008685	0.156	0.078	1
Ndufaf2	0.0145632366051918	0.736778981655374	0.323	0.225	1
Gpaa1	0.014612030691386	0.73366962422491	0.167	0.087	1
2002-09-01	0.0146408047762865	-0.42065739460721	0.047	0.113	1
Tssc4	0.0146935504845697	-0.771238088079701	0.172	0.264	1
Acox1	0.0147140503945916	0.451474808432367	0.349	0.229	1
Parp10	0.0147298909412448	0.583004815662008	0.229	0.139	1
Snrnp40	0.0147941717930991	0.774319023218432	0.234	0.139	1
Cnot6l	0.0148056723850148	0.609748968352633	0.448	0.342	1
Mus81	0.0148284921096022	1.1426346039514	0.099	0.039	1
Dok4	0.0148349632953816	0.943512830368129	0.198	0.113	1
Scamp2	0.014891610018901	0.743252303946508	0.234	0.139	1
Dusp22	0.0149135680580595	0.333325910155607	0.411	0.286	1
Pmepa1	0.0149424302695398	0.478068933762568	0.469	0.351	1
Ankrd52	0.0149556468540003	0.831556542023042	0.167	0.087	1
Actl6a	0.0149735036172897	0.530081604756074	0.339	0.225	1
Pstk	0.0150639213176351	0.2960090958525	0.182	0.095	1
Coa3	0.0150709883320486	0.569710710198371	0.547	0.42	1
Cpeb2	0.0152005948438487	0.532262624275139	0.156	0.078	1
Hist2h3b	0.0152030604014403	-3.56377458458522	0	0.03	1
Gm17300	0.0152030604014403	-3.22984147621861	0	0.03	1
Grin2d	0.0152030604014403	-3.27354380762054	0	0.03	1
Srp68	0.0152387658234963	0.843570871679733	0.203	0.117	1
Plekhm3	0.0152607695044879	-1.57532333596546	0.042	0.104	1
Slc29a1	0.0152681939760415	-0.950970221565158	0.203	0.294	1
Pdzd8	0.0153296296532171	0.626944910839982	0.297	0.19	1
Xpr1	0.0153639641735495	-0.595710224426131	0.307	0.416	1
Lypla2	0.0153807561515964	0.845166554518774	0.224	0.134	1
Trappc4	0.0153945271704013	0.450862749893242	0.479	0.351	1
Ust	0.0154965414027982	1.60784151724846	0.062	0.017	1
Trib2	0.0155169791727886	0.485099094951594	0.448	0.32	1
Chrm3	0.01566156931143	0.471741802006124	0.125	0.056	1
Tslp	0.0157084549031908	3.40302738883735	0.036	0.004	1
Cfap43	0.0157084549031908	3.67742002690247	0.036	0.004	1
Alpl	0.0157441875176235	-0.292272842235035	0.703	0.766	1
Phpt1	0.0158330856297501	0.796572971597124	0.203	0.117	1
Pheta1	0.0158550938207874	2.47315555495122	0.036	0.004	1
Fxyd6	0.0158823589228744	0.846846713430747	0.156	0.078	1
Ephb1	0.015926711514484	1.52474905544648	0.099	0.039	1
Cnnm3	0.0159611964372803	0.938128830526442	0.13	0.061	1
Gpc4	0.015977436871549	0.678544682433313	0.182	0.1	1
Col6a3	0.0160029352174149	3.01916612971527	0.036	0.004	1
Gm32786	0.0160029352174149	2.65574198079691	0.036	0.004	1
Tspan5	0.016113340065056	0.435783151430972	0.411	0.294	1
Myocd	0.0161256043426212	1.21752573605763	0.062	0.017	1
Esam	0.0161268177991791	0.290033853413216	0.885	0.814	1
Rbpms	0.0161358838502896	0.258282950192045	0.812	0.736	1
Rufy2	0.0161529884512687	0.753133308594385	0.167	0.087	1
Spns1	0.0161532675821004	1.05280415052959	0.146	0.074	1
Uri1	0.0161587862149297	0.875189766708596	0.266	0.173	1
Zfp60	0.0162225120508158	1.77228933509484	0.083	0.03	1
Sec61a2	0.016230132726376	1.02827797369486	0.141	0.069	1
Mdm2	0.0162431997327297	0.628913082251189	0.312	0.216	1
Pdlim2	0.0162478909348443	0.991043309828199	0.208	0.126	1
Nedd1	0.0162722730430932	1.12002341897031	0.198	0.117	1
Cenpv	0.0162761919518378	1.13605364605294	0.151	0.078	1
Gm2897	0.0163022580953643	1.69344086805016	0.036	0.004	1
Zbp1	0.0163129405903066	1.66189007503571	0.083	0.03	1
Gm32401	0.0163402236840306	1.73107040880967	0.062	0.017	1
Dll4	0.0163538991227892	0.442613007910328	0.693	0.615	1
Secisbp2	0.016366276773532	0.75390939383139	0.26	0.16	1
Rpl36a-ps1	0.0163774817725452	1.01912185273076	0.078	0.026	1
Lamb1	0.0163778537437227	0.981097036305063	0.219	0.134	1
Dhx38	0.0163909585918153	0.774530971259879	0.203	0.117	1
Tagln2	0.0164130230615227	0.313099255872257	0.839	0.823	1
Gm28609	0.0164537559977462	0.926901300930015	0.036	0.004	1
Pcgf6	0.0164537559977462	1.44262747882742	0.036	0.004	1
Porcn	0.0164537559977462	1.87914424271443	0.036	0.004	1
Ptpn4	0.0164901139494716	-0.834809410206634	0.089	0.169	1
Ap3d1	0.0165109354822641	0.692400447257702	0.286	0.182	1
Mthfd2l	0.0165616539291004	0.96232350105344	0.203	0.117	1
Hnrnpu	0.016579550482925	-0.392696761506061	0.75	0.779	1
Stx12	0.0165855883531373	0.365892644055614	0.609	0.502	1
Uspl1	0.0165881426596817	0.694877184320048	0.135	0.065	1
Cdk6	0.0166398449560268	0.601504495419718	0.307	0.208	1
Anxa2	0.0166546624491279	0.29493017116289	0.859	0.801	1
Tep1	0.0166668583087976	1.27931787935603	0.062	0.017	1
Nt5c	0.0168782507718396	0.282926039663598	0.292	0.186	1
Ccnd2	0.0169242328153873	0.295416491543731	0.734	0.645	1
Lasp1	0.016955192304692	0.398047018077034	0.604	0.494	1
Dcaf5	0.017109368703431	0.65762729920199	0.26	0.165	1
Atp9a	0.0171262479765909	0.380757259247709	0.453	0.329	1
Ankrd24	0.017289506833925	-1.43108005520494	0.026	0.078	1
Ebf3	0.0173676969548593	0.302049716009922	0.495	0.359	1
Tmed3	0.0174035543296712	0.412283597329705	0.349	0.229	1
Mrpl32	0.0174088712686971	0.779162642734035	0.281	0.182	1
Sumo3	0.0175003535730952	0.547490598445615	0.458	0.364	1
A630001G21Rik	0.0175756695323583	1.45863744590942	0.12	0.056	1
Chtf8	0.0176249021931381	-2.47131396765938	0.016	0.061	1
Tirap	0.0176480424193509	0.639010130849419	0.208	0.121	1
Parp11	0.0176541956460517	0.400132684940044	0.177	0.095	1
Lca5	0.0176814081347446	0.585363765729825	0.062	0.017	1
Lgmn	0.0177111891786472	0.916744064379231	0.13	0.061	1
Fam122b	0.0177813218636794	-1.68300225143498	0.01	0.052	1
Rgs7bp	0.0177974104965728	0.254787657129054	0.062	0.017	1
Etv6	0.0178465382043099	0.519562800972952	0.484	0.377	1
1500015A07Rik	0.0179056731277097	-1.80703463637198	0.01	0.052	1
Parp3	0.0179724287170344	1.39698862298415	0.115	0.052	1
Efcab2	0.0180780719490758	-2.18921971839698	0.016	0.061	1
Trip4	0.0180804783499787	0.639835690303971	0.25	0.156	1
Hspa12b	0.0181953622521662	0.310774149498614	0.734	0.641	1
Map7d1	0.0181958544950633	0.355630386071154	0.63	0.541	1
Hip1r	0.0183085454770624	0.429457970067557	0.38	0.255	1
Ccar1	0.0183343500285174	0.421648665455722	0.438	0.316	1
Uck2	0.018387862136562	-1.29048795223722	0.047	0.108	1
Ppm1e	0.0184231960816076	0.751519797680557	0.125	0.061	1
Pja1	0.0184491773383884	0.487163812486154	0.141	0.069	1
Trappc10	0.0184733377460924	0.754799579599063	0.182	0.1	1
Ttc27	0.0184872160809633	-1.95450433480104	0.021	0.069	1
Tomm7	0.0185608310793763	-0.378304779080334	0.844	0.835	1
Tor4a	0.0185955865984089	-2.03585150087508	0.021	0.069	1
Cfap74	0.0186201869960807	1.34328494280667	0.083	0.03	1
Tspan4	0.0186600380671149	-0.697086852317801	0.307	0.398	1
Tmem168	0.0186819325833405	0.730235831641132	0.198	0.113	1
Eef2	0.0187454828395942	-0.302494546685212	0.896	0.883	1
Lrrc8d	0.0188462486888697	1.58247591121918	0.13	0.065	1
Zhx2	0.0188697423731733	0.569089924883726	0.219	0.13	1
Cdc5l	0.0189313427252726	0.412870973698563	0.458	0.351	1
Dop1a	0.0189572829719102	0.643304176824618	0.312	0.208	1
Angpt2	0.0189804901746536	0.836872657206834	0.135	0.065	1
Nol10	0.01898553518754	1.09707275992042	0.141	0.069	1
A330023F24Rik	0.0190369737315484	0.576145908766945	0.312	0.208	1
Twist1	0.0190420926960271	1.80544144680847	0.068	0.022	1
Rgs3	0.0193644305664965	0.369879758794234	0.745	0.636	1
Actr3	0.0195090729046437	0.34153101021176	0.625	0.519	1
Pcbp1	0.0195862436013547	0.301749368869207	0.635	0.55	1
Card19	0.0195914809501485	0.311309148107647	0.375	0.251	1
Sh3bp5	0.0195921824877001	0.342033302115706	0.391	0.277	1
Bcl2l11	0.019646947646839	-1.51891251871782	0.078	0.147	1
Pam16	0.0196934615633675	0.381219155697647	0.292	0.19	1
Nxt2	0.0197533143587299	1.00692665292883	0.068	0.022	1
Mrpl43	0.0197685745932904	0.32166650966244	0.385	0.268	1
2700049A03Rik	0.0197742541831022	-1.33180492580819	0.047	0.108	1
Picalm	0.0197887551766573	0.26523478732225	0.802	0.68	1
Htatsf1	0.0199186217411071	-0.528640594923056	0.12	0.208	1
Dpp9	0.0200378601672009	0.924440778642767	0.161	0.087	1
Klf3	0.0200396867022548	0.269239468202111	0.729	0.636	1
Jtb	0.020127353235161	0.282744808421405	0.339	0.221	1
Pabpn1	0.0201279688452535	0.308735020548703	0.557	0.437	1
Rpl31	0.0202124899551243	-0.253246607180838	0.865	0.861	1
Golph3l	0.0202730201704108	0.623081990874057	0.182	0.1	1
Maea	0.0203243797377745	0.465628570120429	0.318	0.203	1
Mapkbp1	0.0204876235123345	1.2571211332274	0.068	0.022	1
Naa80	0.0205134893760856	0.470520632469	0.172	0.095	1
Ppp2r5e	0.0205321064146102	0.33945608018723	0.453	0.32	1
Nudt5	0.0205379903328242	0.599286897914124	0.219	0.13	1
Col6a2	0.0205517481264668	1.74740364479302	0.094	0.039	1
Hcn2	0.0206090001901425	2.17708122417992	0.052	0.013	1
Reep4	0.0206122954604803	1.48019836943943	0.068	0.022	1
Abtb2	0.0206231143915349	0.588290176728474	0.151	0.078	1
Sh2b3	0.020668740014348	0.344511815584327	0.557	0.446	1
Clk1	0.0207032019854421	-0.629479806283289	0.474	0.528	1
Epb41l2	0.0207619824214755	0.497821758160675	0.604	0.511	1
Fam214b	0.0207639352815761	1.74369927657505	0.089	0.035	1
Ica1	0.0207742456979159	0.468013857409288	0.531	0.411	1
Ghr	0.0208096651511008	0.468752333458569	0.589	0.489	1
Heyl	0.0208471126852693	0.287896717018815	0.156	0.082	1
Fkbp14	0.0208731274457048	0.33992308288024	0.115	0.052	1
1810009A15Rik	0.0208813894922939	-1.34405587561491	0.062	0.126	1
Pbx2	0.0209129256718128	0.575073741314103	0.24	0.143	1
Rrs1	0.0209217021910184	0.839799848994931	0.161	0.087	1
Myo1b	0.0209275614845256	0.406067259334274	0.693	0.597	1
Rdh14	0.0209457778799637	0.826202608020311	0.188	0.104	1
Mef2d	0.0210265023573157	0.511247416300752	0.432	0.325	1
Hap1	0.0210516649799232	1.72767771203742	0.052	0.013	1
Tm7sf3	0.0212645894183148	-1.36523499158978	0.151	0.229	1
Zfp341	0.021351357004242	1.52531858246578	0.052	0.013	1
Rala	0.0213675819864605	0.457456418462845	0.526	0.394	1
Ezh1	0.0213852924041601	-0.719349782066057	0.323	0.403	1
Tmem154	0.0214531938813733	1.19123734125387	0.151	0.082	1
Yipf1	0.0214540805999454	0.392353252044	0.375	0.255	1
Sdc3	0.0215720627446197	0.39466213626875	0.542	0.429	1
Cryab	0.0216824516531083	0.831418317305707	0.193	0.113	1
Ap2s1	0.021764107554431	-0.428487789955439	0.385	0.485	1
Psma4	0.021800038339677	0.354655801766083	0.615	0.481	1
Inpp4a	0.0219147404552592	-0.911152293599572	0.099	0.177	1
Maml1	0.0219522251802508	0.612394174883857	0.219	0.134	1
Sp100	0.0219838460162073	0.255680674063235	0.771	0.71	1
P4ha2	0.0221043699385661	0.537299158399369	0.229	0.139	1
Prdm2	0.0221282258407558	0.395506989647723	0.385	0.277	1
Edem2	0.0221289692297192	-0.961554548029881	0.109	0.182	1
Vgll4	0.0221513596842539	0.372725105687719	0.583	0.459	1
Klhl36	0.0222051514501222	1.10227153036059	0.089	0.035	1
Arhgap28	0.0222090530528484	0.384870158924579	0.307	0.203	1
Stap2	0.0222206251606429	0.540440593019456	0.188	0.104	1
Vac14	0.02222208231202	0.930973226198907	0.115	0.052	1
Fkbp9	0.0222226826713596	0.369781897904498	0.51	0.381	1
Manba	0.0222796307177899	0.855457583630418	0.193	0.113	1
Dera	0.0222950031102273	0.65163765894232	0.12	0.056	1
Chst11	0.0223162574393937	0.413527938420904	0.422	0.312	1
Creg1	0.0223297633908285	0.387270876165137	0.255	0.165	1
Smtn	0.0223349111865926	0.371597004667032	0.391	0.26	1
3830403N18Rik	0.0223641197032293	-3.69486682443208	0.005	0.039	1
Abcb10	0.022418323892302	-0.702631279208593	0.078	0.152	1
Fnip1	0.0224352958315328	0.381696289901543	0.292	0.195	1
AC137513.1	0.0225430779838475	-2.96296712499033	0.005	0.039	1
Gvin1	0.0225739658587581	0.620910191112798	0.297	0.203	1
Jag2	0.0227794157493198	0.289511059007933	0.568	0.45	1
Stard5	0.0228073547725378	0.965816033737902	0.208	0.126	1
Gm10638	0.0229273944919534	0.914646059740708	0.094	0.039	1
Rasa1	0.0229713738081318	0.369039757051279	0.521	0.407	1
Rhbdd1	0.0230212678226467	0.487429411114147	0.172	0.095	1
Stx2	0.0230568956584281	0.30276728595381	0.375	0.251	1
Csrp1	0.0230679202857679	0.522230600263054	0.573	0.437	1
Traf3	0.0232079398655662	0.674748666939892	0.177	0.1	1
Nabp2	0.0233753094906497	0.337273551533237	0.286	0.182	1
Ranbp9	0.0234077942211762	0.630776105391473	0.339	0.247	1
Ctnnbip1	0.0234134400415552	0.304713944300521	0.693	0.593	1
Tfb2m	0.0234362497317276	0.826452511667532	0.172	0.095	1
Med11	0.0234686807583528	1.61933273765346	0.104	0.048	1
Arap3	0.0236766006641716	0.305011759756035	0.656	0.537	1
Armcx2	0.0237337783833824	0.906951488279579	0.188	0.108	1
Ubtd2	0.0237466482766386	1.19570187782832	0.099	0.043	1
Cd46	0.023768816938557	-1.02526414038886	0.109	0.186	1
Fam120b	0.0237881731374687	0.609249570945382	0.245	0.156	1
Vcl	0.0238326870881882	0.492812772866808	0.484	0.372	1
Slc28a2	0.023838298483541	0.399984734618799	0.438	0.316	1
Arl8b	0.0239780154303584	0.719936623160559	0.281	0.186	1
Fndc3a	0.0240933735140233	0.30551456282257	0.401	0.281	1
Hspbp1	0.0240995768565599	0.979363587637796	0.125	0.061	1
Smg5	0.0243103134394589	-0.797515037409333	0.083	0.152	1
Cetn2	0.0243873153890744	0.380936433368708	0.302	0.199	1
Med31	0.0246808851155355	0.612297930212627	0.276	0.182	1
Shroom4	0.0246906867344674	0.430573382798367	0.521	0.416	1
Vat1	0.0247065542512863	-0.52571426045086	0.25	0.338	1
Abhd14a	0.024772486982635	1.48173253279655	0.073	0.026	1
Ctla4	0.024801138915458	-3.0264778116014	0	0.026	1
Gm14327	0.024801138915458	-3.23726762241477	0	0.026	1
Zfp988	0.024801138915458	-3.00239241570152	0	0.026	1
Dnah3	0.024801138915458	-3.02273206032529	0	0.026	1
Lhpp	0.024801138915458	-3.25152302003572	0	0.026	1
Bbs10	0.024801138915458	-2.72354824539761	0	0.026	1
Proca1	0.024801138915458	-3.04148647947674	0	0.026	1
Gm16045	0.024801138915458	-3.63658203905508	0	0.026	1
Galc	0.024801138915458	-2.91010228941052	0	0.026	1
4933433G19Rik	0.024801138915458	-3.05619753916994	0	0.026	1
Ext1	0.0248886431486107	0.591078017419649	0.672	0.58	1
Lig4	0.024912294455637	1.76257651486755	0.073	0.026	1
Kat2b	0.0249474684874521	0.307252152542403	0.432	0.32	1
Zswim6	0.0251697589791815	0.346907356291311	0.521	0.394	1
Sfxn4	0.025380608112876	2.27263643014216	0.042	0.009	1
Taz	0.0254000601312433	0.591563800875372	0.193	0.113	1
Fam107a	0.0254715852910225	0.671274043359515	0.167	0.091	1
Gm11361	0.0255619087544318	1.6682719698837	0.078	0.03	1
Reck	0.0255803110132408	2.3847149946987	0.042	0.009	1
Msrb3	0.0255935331706013	-0.347622431286904	0.63	0.688	1
Psen2	0.0256105390815135	0.713860612393149	0.182	0.104	1
Snu13	0.0256477934650755	0.268740808958849	0.651	0.528	1
Ttll7	0.0256751339479841	-0.723087202639317	0.307	0.385	1
Stoml1	0.0256991923020784	-1.89382967045077	0.026	0.074	1
Morc3	0.0257195000317847	0.684163025373017	0.255	0.165	1
Nod1	0.0257345021840496	0.604086938486636	0.354	0.26	1
Arpp19	0.025797305133114	0.396993631103328	0.703	0.636	1
Bax	0.0258316111534733	0.35963534322419	0.63	0.524	1
9130017K11Rik	0.0258830394178581	1.38349600810573	0.115	0.056	1
Rap1gds1	0.0259359635476641	0.445647978463387	0.578	0.498	1
Rab5if	0.0259959382171974	0.390117564595488	0.37	0.26	1
Rapgef3	0.0261240000683248	0.274900331936205	0.526	0.39	1
Bach1	0.0261403922362421	0.312659755843626	0.229	0.139	1
Wbp1l	0.0261583303710158	0.508378148985642	0.271	0.177	1
Mrps25	0.0262547065686688	0.714368412865092	0.214	0.134	1
Gm12166	0.0263130162311413	-2.2866727784396	0.01	0.048	1
Slfn9	0.0263927753697252	2.38864242872877	0.042	0.009	1
Neurl1b	0.0263927753697252	1.53200952835353	0.042	0.009	1
Sdcbp2	0.0264016636843365	1.0751037310835	0.167	0.095	1
Atp6v0e	0.026438347346578	0.331005852609963	0.792	0.723	1
Hist3h2ba	0.0264628490054362	-1.37674419457042	0.047	0.104	1
Gm36660	0.026467770126748	-1.05449986494063	0.052	0.113	1
Fam177a	0.0265350531390099	-1.18995680470195	0.083	0.152	1
Eif2s3x	0.0265486307493036	-0.913840757513648	0.177	0.26	1
Pcdhga10	0.0265993416735485	2.0802116690557	0.042	0.009	1
Cpsf7	0.0266072308488202	0.756095130664053	0.25	0.165	1
Eipr1	0.0266569646522573	0.874097977544145	0.146	0.078	1
Rnf227	0.0266766385868709	-2.17019503943785	0.01	0.048	1
Lrrc59	0.0267456406034048	0.418306373790621	0.266	0.169	1
B230217C12Rik	0.0268073029601525	1.82848584512058	0.042	0.009	1
Gadd45b	0.0270340365756428	-0.876668279924027	0.068	0.134	1
Tmod2	0.027052166541178	0.5894547610201	0.161	0.091	1
9930104L06Rik	0.0271074679415314	-1.93125334697588	0.026	0.074	1
Large1	0.0271632946977895	0.347620217874767	0.438	0.325	1
Nckipsd	0.0272912409849548	1.49580441119729	0.109	0.052	1
Zdhhc6	0.0273231760544392	0.46923803254507	0.26	0.169	1
Nbn	0.027365339583821	0.995032872139611	0.156	0.087	1
Cks1b	0.027439631755575	1.16267844913716	0.042	0.009	1
Cpeb4	0.027539134169621	0.567140623211559	0.344	0.242	1
4930453N24Rik	0.027549969228283	0.425639819855725	0.344	0.229	1
2610306M01Rik	0.0275920985851918	-2.59990570771547	0.016	0.056	1
C1qtnf4	0.0276047355036362	-1.81753136390798	0.01	0.048	1
Fscn1	0.0276088047134274	0.550345844114706	0.396	0.29	1
Rgma	0.0276532481350173	0.656875783303076	0.042	0.009	1
Nnmt	0.0276999321397959	1.49637074339611	0.057	0.017	1
Pex14	0.0277428937297314	0.659703521510091	0.208	0.126	1
Arhgap29	0.0278237615660116	0.272299580976675	0.802	0.732	1
Nop58	0.0278537678686734	0.301300975576119	0.229	0.143	1
Chpf	0.0278660573480349	4.19382045664606	0.021	0	1
Ncf2	0.0278660573480349	3.1354444261847	0.021	0	1
Entpd2	0.0278660573480349	4.49920160511466	0.021	0	1
Mfap2	0.0278660573480349	4.02169237019945	0.021	0	1
Gm20033	0.0278660573480349	3.02418158776001	0.021	0	1
Usp46os1	0.0278660573480349	3.24623559995967	0.021	0	1
Spred3	0.0278660573480349	2.55119052376926	0.021	0	1
Zfp383	0.0278660573480349	2.62739514207494	0.021	0	1
Adamts17	0.0278660573480349	3.04723651938939	0.021	0	1
Pkp3	0.0278660573480349	3.46619789603815	0.021	0	1
Gm38250	0.0278660573480349	3.20573635922831	0.021	0	1
Nectin1	0.0278660573480349	3.84421369976331	0.021	0	1
Dzip1l	0.0278660573480349	4.44636190391193	0.021	0	1
5730420D15Rik	0.0278660573480349	2.58383788560983	0.021	0	1
Col1a1	0.0278660573480349	3.10432462142628	0.021	0	1
Dact1	0.0278660573480349	3.58208778384547	0.021	0	1
AK157302	0.0278660573480349	2.60221374200461	0.021	0	1
Rbm24	0.0278660573480349	2.6155559063364	0.021	0	1
Nxnl2	0.0278660573480349	3.06491066463851	0.021	0	1
Gm28557	0.0278660573480349	3.15907882238285	0.021	0	1
Gm20712	0.0278660573480349	3.11855389693977	0.021	0	1
1700109K24Rik	0.0278660573480349	3.24086339245342	0.021	0	1
Cdc45	0.0278660573480349	4.20634229049902	0.021	0	1
Gm49864	0.0278660573480349	2.96616727443205	0.021	0	1
Carns1	0.0278660573480349	3.00991890863227	0.021	0	1
Ms4a4d	0.0278660573480349	3.19814378723877	0.021	0	1
Dtx4	0.0278660573480349	2.97197225522405	0.021	0	1
Gm20616	0.0278660573480349	3.21636621309376	0.021	0	1
Gm10131	0.0278682972007334	1.30600611634073	0.042	0.009	1
Adam19	0.0279619042177306	0.650381515564966	0.12	0.056	1
Tbrg1	0.0280172951145921	0.328075913583938	0.589	0.485	1
Slc9a3r1	0.0280179636603626	0.799993870041684	0.182	0.108	1
Cap1	0.0280474174443154	0.282762793995663	0.599	0.476	1
Gusb	0.0281040470218294	0.386028830696265	0.297	0.19	1
Gnl3	0.0282392711965496	-1.59093296176551	0.099	0.165	1
Med9	0.0283170795891811	-1.27198255090116	0.083	0.152	1
Zfp131	0.0283754179670937	0.638341669209913	0.281	0.19	1
Haus6	0.0283891218769094	1.15167680256487	0.109	0.052	1
Rnaseh2a	0.0283891218769094	1.02023439499458	0.109	0.052	1
Gpx7	0.0285637841839646	0.665466249617227	0.24	0.152	1
Lsr	0.0285936404882937	1.24011501569108	0.057	0.017	1
Prkcsh	0.0286319268990399	0.441090788961011	0.25	0.156	1
Scarf2	0.0286751189247188	1.2584723830946	0.104	0.048	1
Ier3ip1	0.0287020964131914	0.257936709908538	0.62	0.506	1
Cherp	0.0287154665274605	0.674273473303982	0.245	0.16	1
Nkapd1	0.0287508403611295	0.426544251712182	0.24	0.147	1
Slc35a5	0.028889154500352	1.10063161294719	0.109	0.052	1
Slc24a5	0.028977022272502	0.711220652667055	0.198	0.121	1
Itga3	0.0289841447308232	-1.69659797405639	0.016	0.056	1
Rabggtb	0.0290117800083382	0.529574652463731	0.26	0.169	1
Slf1	0.0291661507235008	0.699713495384758	0.182	0.108	1
Med26	0.0292691377368759	1.19375815003651	0.109	0.052	1
Iars	0.0292831395913121	0.625620700289656	0.188	0.113	1
Gatad2a	0.0294233729320332	0.397682603322125	0.5	0.42	1
Nhs	0.0294569866705394	1.02816367213929	0.104	0.048	1
Nosip	0.0295084934576497	0.605016047583415	0.286	0.195	1
2700062C07Rik	0.0297216525678871	0.95099031643336	0.104	0.048	1
Cstf3	0.0297447135344467	0.348877573006952	0.318	0.212	1
Wdyhv1	0.0297824659371597	0.609915686220456	0.109	0.052	1
Tmem39a	0.0298253630521035	1.29842705026863	0.13	0.069	1
Cdkal1	0.0299588100225467	0.3629138327621	0.406	0.29	1
Uba5	0.0300099658916724	0.73563836399101	0.214	0.134	1
Cstb	0.0300112241996267	0.480370792112714	0.453	0.342	1
Ifit2	0.0300425643287019	0.786324871993156	0.354	0.264	1
Csnk1g2	0.0301165934405907	-0.550511137180331	0.365	0.442	1
Ankrd16	0.0301930758577479	-1.01664425113768	0.042	0.095	1
Cebpa	0.0302179401916066	3.61283306298168	0.031	0.004	1
Atad5	0.0302179401916066	3.40977204991281	0.031	0.004	1
Bcas3os2	0.0302179401916066	2.30301671499282	0.031	0.004	1
St8sia6	0.0302960919994062	0.283140207469172	0.703	0.567	1
Rap1b	0.0303712437299023	0.309678941563924	0.708	0.619	1
Ino80dos	0.0304362237717774	-1.17437134801384	0.016	0.056	1
Rassf3	0.0304390826445104	-0.362162088330632	0.682	0.74	1
Copg2	0.0304402059108829	0.587864161016287	0.229	0.147	1
BC031181	0.0304782085168719	0.421410038336891	0.542	0.429	1
Tgtp1	0.0305507537862125	1.33025803355154	0.141	0.078	1
Amy1	0.0306014245214481	-0.823678893577005	0.026	0.074	1
Esyt1	0.0307046667846663	0.719462790549817	0.354	0.247	1
Srsf2	0.0307282532058295	-0.397933031908077	0.531	0.593	1
Plaat3	0.0307416928135115	0.353682230657218	0.547	0.442	1
9530082P21Rik	0.0307573473883446	0.646786656046701	0.214	0.134	1
Aco1	0.0308008624525641	0.692615655650643	0.104	0.048	1
Ago3	0.0309806512054521	0.715447731374642	0.281	0.199	1
Surf4	0.0310028099593701	0.304991206568467	0.359	0.268	1
Gm20559	0.0310264312891392	0.429790527409401	0.474	0.381	1
Kmt5a	0.0310368890000409	0.573485155453271	0.229	0.143	1
Mhrt	0.0310542603606388	2.52766517635061	0.031	0.004	1
Piga	0.0310542603606388	2.67830577336896	0.031	0.004	1
Tmub1	0.0310638244425398	2.33957579581257	0.062	0.022	1
Ric1	0.0310715671835788	-0.294969003810323	0.391	0.476	1
Ankrd37	0.0311374883694608	0.509672636855943	0.219	0.134	1
Magoh	0.0311484443827855	0.310073456595748	0.51	0.385	1
Bmp6	0.0312842921408304	-0.284616072032969	0.12	0.061	1
Gm38190	0.0313374132773104	2.16253529884935	0.031	0.004	1
Islr	0.0313374132773104	2.65040758979152	0.031	0.004	1
Leprotl1	0.0314113422072029	0.612428826646731	0.245	0.16	1
Csnk1e	0.031431424261252	0.326967355595381	0.562	0.437	1
Imp4	0.0315788055567345	0.997058199565927	0.219	0.143	1
Evc2	0.0316227783803728	1.66639408582871	0.031	0.004	1
Satb1	0.0316227783803728	1.6383442966205	0.031	0.004	1
Traf5	0.0317256222036677	0.46980812840763	0.344	0.247	1
Trim11	0.0317429233905421	-0.936529202821591	0.057	0.117	1
Scaf1	0.0318188848518122	0.672694947766505	0.286	0.199	1
Rgs6	0.0319103691945322	1.48214229929418	0.031	0.004	1
Pja2	0.0319389271093128	0.400587785781008	0.495	0.368	1
Ankrd13a	0.0320108463342408	0.360828241532624	0.464	0.346	1
Akr1e1	0.0320513631389851	0.908190824400011	0.109	0.052	1
4930599N23Rik	0.0320658243828073	0.934351867345784	0.24	0.16	1
Fbxo33	0.0321455159310664	0.603893641832624	0.146	0.078	1
Cpt2	0.0321893219165064	0.960041955927228	0.109	0.052	1
Plp2	0.0323047950540587	-0.816752079554895	0.219	0.29	1
Krt10	0.0324048478701048	0.798472433244179	0.078	0.03	1
Cacna2d1	0.0326044476640524	1.16330378657459	0.083	0.035	1
Fdx2	0.0326141494226576	0.543634912933832	0.172	0.1	1
Tmem199	0.0327462572815277	0.939364704371935	0.109	0.052	1
Arfgef2	0.0328870218645148	0.685622346842128	0.266	0.177	1
Tns1	0.0329002830326164	-0.354242380554946	0.802	0.784	1
Aco2	0.0329279060017927	0.371016134979532	0.495	0.381	1
Pno1	0.0332507775089615	1.31737172290339	0.089	0.039	1
Parp8	0.0332554698090634	1.00051318355601	0.12	0.061	1
Med23	0.0333376390019371	0.985848076974887	0.172	0.104	1
Lrrc14	0.0333969377502585	1.00653480337841	0.125	0.065	1
Fam20b	0.0334862864857065	0.301432693921294	0.177	0.104	1
Zfp119a	0.0335058298648198	-1.22594976917258	0.052	0.108	1
Pla2g6	0.0335252814337669	1.50544185890136	0.062	0.022	1
Dbn1	0.0335278874937007	1.25660008946	0.135	0.074	1
Map1s	0.0335400095637912	1.11343443751728	0.141	0.078	1
St5	0.0335875868026291	0.333833795624724	0.391	0.281	1
Trmo	0.0335894641897761	1.06244780306668	0.083	0.035	1
Zfp438	0.0336566941993422	1.13535977269374	0.13	0.069	1
Selenon	0.0337014967039104	0.601137700076859	0.307	0.208	1
Slc25a44	0.0337300101797523	1.44581737260097	0.094	0.043	1
Tmem182	0.0337560839858021	-1.98936698239368	0.031	0.078	1
Pot1a	0.0337825375558517	0.937290748409507	0.135	0.074	1
Birc6	0.0338288207062264	0.395624604260792	0.656	0.571	1
Ermard	0.0338909790576772	1.39997211743163	0.089	0.039	1
Zfp110	0.0339253437464605	-0.628066636642622	0.141	0.225	1
Tmem241	0.0339703028084478	0.45902988620368	0.146	0.078	1
Nit2	0.0340526663744314	1.26646797926405	0.089	0.039	1
Med7	0.0340613052346925	0.497892110627057	0.182	0.108	1
Klhl6	0.034077150623413	-0.756466836775146	0.198	0.277	1
Abcf2	0.0341298322815256	-1.43924732778162	0.115	0.177	1
Ahsa2	0.0342239285196059	0.785886682530448	0.208	0.134	1
Dedd2	0.0342601904046103	-2.34052357616827	0.031	0.078	1
Phf14	0.0343026412542549	0.445170435861656	0.505	0.403	1
Wipf1	0.0343042134777278	0.251463479447172	0.542	0.407	1
Ddx54	0.0343210833131126	0.423594651299782	0.318	0.225	1
Smad4	0.0344514351510938	0.422668506319467	0.495	0.398	1
Tpd52	0.0345445168478236	0.466921519898368	0.292	0.203	1
Gmpr2	0.0346531364377743	0.768062146535837	0.172	0.1	1
Tmem177	0.0346598197615006	2.25231752566443	0.047	0.013	1
Carm1	0.0346838903501653	1.06578983371817	0.146	0.082	1
Samd9l	0.0347618449987331	0.302583173808229	0.609	0.481	1
Slc31a2	0.0348003107928555	0.797264062804222	0.208	0.134	1
Ehmt2	0.0350540562603889	-0.573224741922143	0.13	0.203	1
Sucla2	0.0350940199902454	0.683168922111389	0.365	0.26	1
Dcxr	0.0351146646510063	-1.67155067146261	0.031	0.078	1
Plce1	0.0351179734420746	-0.415801774619451	0.141	0.074	1
Arhgap44	0.0351214858630225	0.963249080446404	0.062	0.022	1
Galnt2	0.0351382873117521	0.563785266146042	0.286	0.19	1
Wdr25	0.0351387774630729	2.39548794746295	0.047	0.013	1
Cap2	0.0351387774630729	3.36313957177802	0.047	0.013	1
Sap30	0.0351486335056716	0.486418645857474	0.198	0.121	1
Uggt1	0.0352040521007614	0.475793326082668	0.354	0.255	1
Erp29	0.0352437336384417	0.498285996089296	0.448	0.346	1
Med30	0.035263628883953	-0.905883617760822	0.208	0.29	1
Slc37a4	0.035325500859488	1.1521083683542	0.062	0.022	1
Pdia5	0.0354749368789748	1.49026104911358	0.094	0.043	1
Cbx7	0.0355306910150097	-1.05578969122195	0.083	0.147	1
Nr2f6	0.0356050464215028	0.580800230948817	0.359	0.26	1
Tom1	0.0356361742514986	0.892129888508354	0.156	0.091	1
Tbx2	0.0357009936826196	0.644934716836784	0.146	0.082	1
Ankfy1	0.03578766292767	0.551186845950514	0.312	0.221	1
Hspa5	0.0360650838173852	0.343883423254499	0.667	0.619	1
Ism1	0.0361136587881432	2.3713630694773	0.047	0.013	1
Xbp1	0.0362537036251373	0.329374079102593	0.521	0.398	1
Elp1	0.0362932025426428	1.28414639600646	0.094	0.043	1
Krr1	0.0363046701477445	0.689119292951944	0.167	0.095	1
Spag1	0.0363288525728916	-3.33222448063439	0.005	0.035	1
Coro1c	0.036352669155799	0.352974778332968	0.37	0.268	1
Cttnbp2nl	0.0364508086198086	0.525426146578559	0.479	0.377	1
Ivns1abp	0.0364637750212082	-1.39758186412482	0.089	0.152	1
Bop1	0.0364840038281036	0.687398632880674	0.12	0.061	1
Cldnd1	0.036497987126109	-0.518427277350708	0.271	0.346	1
Fam193b	0.0365130715856679	0.729753163254671	0.156	0.091	1
Gm38948	0.0366149508395295	-2.36383583525831	0.005	0.035	1
Tmem256	0.0368149799662232	0.417485364844766	0.682	0.593	1
Mthfsd	0.0368598673426902	1.96857946557196	0.047	0.013	1
Atp6ap1	0.0369318258443121	0.519746881306503	0.448	0.359	1
Msh3	0.037077749381395	0.270732394706863	0.089	0.039	1
Gm17501	0.0371115042007477	0.616976698256421	0.047	0.013	1
Crcp	0.0371577216400173	0.622193065385742	0.193	0.117	1
Gm13861	0.0372091442454068	2.11120217747562	0.068	0.026	1
Deup1	0.0372399197480599	-1.40404959497153	0.031	0.078	1
Apobec1	0.037252316378254	0.365335916243741	0.089	0.039	1
Ccr4	0.0373646022250696	1.87700687733397	0.047	0.013	1
Bcl10	0.0375209284147488	0.298481007816127	0.458	0.333	1
Seh1l	0.0375728814609818	-0.956109186900183	0.13	0.208	1
Pgghg	0.0376191679362359	2.14616521430843	0.047	0.013	1
Mrps11	0.0376263859169573	0.64253316456446	0.193	0.117	1
Aldh7a1	0.0377151983010078	0.728626594066878	0.125	0.065	1
Dapp1	0.037778616094134	-2.00646998903776	0.005	0.035	1
Snhg15	0.037778616094134	-2.25013313847235	0.005	0.035	1
Gm26621	0.0378752078699283	1.29720049695775	0.047	0.013	1
Cep63	0.0379691943596226	-0.936511895111579	0.083	0.147	1
Ptdss2	0.0380043197908336	0.773235284887395	0.141	0.078	1
Ube4b	0.0380125897994506	0.355291872321547	0.333	0.234	1
Anapc10	0.0380207355197059	0.579975652107099	0.214	0.139	1
Socs3	0.0380603184119977	1.18390724587638	0.099	0.048	1
Rabl2	0.0380744000938674	-1.74082230944405	0.005	0.035	1
Hspb7	0.0381327285768648	0.85518383309224	0.047	0.013	1
Fat1	0.0381327285768648	1.5900080030104	0.047	0.013	1
Lig1	0.0384242857049179	-1.14179309088233	0.057	0.113	1
Gbp7	0.0385184874801303	0.624760160637187	0.557	0.511	1
Rapgef1	0.0385277772399125	0.268285142990961	0.839	0.775	1
Plxna4	0.0385775749277713	0.461178350649653	0.51	0.429	1
Lpl	0.0385930750150405	0.257415666818263	0.505	0.394	1
Zfp1	0.0386512690553084	1.51855501307039	0.068	0.026	1
Agbl5	0.0386522385881372	1.41760968671625	0.047	0.013	1
Sh3rf1	0.0388021405093622	0.45892774141522	0.651	0.511	1
Aspscr1	0.0388891847261798	0.342704165164633	0.182	0.108	1
Nrbf2	0.0388950970417222	0.341209007820225	0.234	0.152	1
Plod3	0.0389997779270403	0.602778191771186	0.349	0.255	1
Peg3	0.0390719270844731	1.28151630085672	0.068	0.026	1
Ror2	0.0390719270844731	1.36388419219738	0.068	0.026	1
Wdpcp	0.0391560222415017	-0.865425524860007	0.036	0.087	1
Rbms3	0.0392191728082948	0.412683464723206	0.089	0.039	1
Pigf	0.039242113627483	1.29819742152599	0.099	0.048	1
Gpihbp1	0.0392458155147257	0.387949241850013	0.833	0.805	1
Cops6	0.0393834740099467	0.447935489756051	0.469	0.346	1
Zcchc9	0.0394481253032342	-0.721765890046781	0.156	0.229	1
Napg	0.0396113300283441	0.436250188028903	0.281	0.195	1
Spata6	0.0396311330459579	0.450538819912517	0.438	0.338	1
P3h1	0.0397093177749269	1.11663546742344	0.047	0.013	1
Rnf167	0.0397589259296335	0.389886991290436	0.448	0.333	1
Fblim1	0.0398859438861815	0.968422635604916	0.146	0.082	1
Emc10	0.0400691109892926	0.424111233278294	0.521	0.398	1
Tor1aip1	0.0400931224011813	0.434396258764797	0.562	0.468	1
Chac2	0.0401406156590425	1.18211530969272	0.068	0.026	1
Abcg3	0.0402469930652535	-2.49334630882155	0.01	0.043	1
Gm17231	0.0402469930652535	-2.31926351510232	0.01	0.043	1
Zdhhc1	0.0403041219158384	0.370989375738396	0.203	0.126	1
Mtpap	0.0403073864944873	0.424872160176264	0.255	0.165	1
AV356131	0.0403598151395672	-1.70763326266853	0.021	0.061	1
Med12	0.0403774940712211	0.584610403559726	0.224	0.143	1
R3hdm2	0.0404115166079228	0.253182648636823	0.552	0.424	1
Marveld1	0.0404273218451336	0.318710395185159	0.255	0.173	1
Nbl1	0.0405161766665888	0.336470930585584	0.089	0.039	1
Mall	0.0406007735999234	0.310312748876688	0.443	0.338	1
Pxk	0.0407306308211656	0.478917981093205	0.339	0.242	1
Gm10138	0.0407426378240834	-3.03821987912497	0	0.022	1
Zfp993	0.0407426378240834	-2.79960041920133	0	0.022	1
Gm44123	0.0407426378240834	-2.66442543847159	0	0.022	1
A230056P14Rik	0.0407426378240834	-2.70607832963033	0	0.022	1
Star	0.0407426378240834	-2.87502874110308	0	0.022	1
Gm17477	0.0407426378240834	-2.99853523553283	0	0.022	1
Pik3cg	0.0407426378240834	-3.09148966253397	0	0.022	1
1110046J04Rik	0.0407426378240834	-3.15811757572183	0	0.022	1
Id4	0.0407426378240834	-2.47777026631	0	0.022	1
Gm16973	0.0407426378240834	-2.87965751358354	0	0.022	1
Gm31615	0.0407426378240834	-3.24427672238207	0	0.022	1
Apcdd1	0.0407426378240834	-3.21892827383512	0	0.022	1
Ccdc86	0.0408120974031789	0.823120153188253	0.094	0.043	1
Stk16	0.0408470074940985	0.524926931596966	0.245	0.156	1
Ppil2	0.0411664972190179	0.302258714511646	0.281	0.19	1
Nhsl2	0.0411939992612301	0.367559911599712	0.552	0.45	1
Gm36569	0.0412422823303114	-1.23674085081419	0.047	0.1	1
Snx10	0.0413486048138838	0.767729714513272	0.24	0.165	1
Asb3	0.0417174066818355	-0.758155271050889	0.234	0.307	1
Hes6	0.0417445099280462	1.12470396715942	0.115	0.061	1
Sap30l	0.0417516489490673	0.431888784924967	0.443	0.346	1
Cct3	0.0417518639274563	0.323719133444091	0.505	0.398	1
Rrp1b	0.04184936340263	0.816901491031984	0.089	0.039	1
Pias4	0.041884256918093	0.783118679589426	0.156	0.091	1
Foxo1	0.0420536647686607	0.297612982540636	0.458	0.338	1
Gpatch2l	0.0420741811726802	0.699318951004985	0.135	0.074	1
Zfp991	0.0421267661920366	1.05773651595279	0.068	0.026	1
Gm21860	0.0421777316926734	-1.90966035151231	0.01	0.043	1
Tgfbr2	0.0423342475065632	0.399087722440377	0.573	0.468	1
Samhd1	0.0424556137575976	0.392086480816209	0.505	0.411	1
Gm49692	0.0424996025250146	0.392948678972127	0.125	0.065	1
Gm11290	0.0425467582322854	-1.03823781313584	0.125	0.19	1
Tab2	0.042571987105559	0.477711221240392	0.385	0.299	1
1700037H04Rik	0.0426277227661524	-1.57943048191883	0.036	0.082	1
Trmt12	0.0426413959055936	-1.64268595241488	0.021	0.061	1
Mfsd6	0.0427252529277636	-0.715086161748513	0.281	0.346	1
Txlna	0.0427366917602194	0.556141130711802	0.255	0.169	1
Gm42722	0.0427435580321136	-2.97109788872884	0.01	0.043	1
Tprn	0.0427857154911339	1.80918077024256	0.073	0.03	1
Mpv17	0.0428191625437004	0.477436980248101	0.292	0.199	1
E230032D23Rik	0.0428627991962915	0.254523515008501	0.094	0.043	1
Lmo1	0.0429989012292853	-0.615514235521872	0.208	0.29	1
Trim12c	0.0430002401686431	0.670367012461342	0.292	0.208	1
Ttl	0.043317378185474	0.537949997566439	0.203	0.126	1
Msmo1	0.0433468456572756	1.31452962102857	0.099	0.048	1
Cirbp	0.0434607786112961	-0.89130747738378	0.214	0.277	1
Zfp518a	0.0435256129518796	-1.08700701913064	0.109	0.177	1
Mettl2	0.0435332484554661	0.923185253028064	0.099	0.048	1
Fam219a	0.0435352944030339	0.41180374413333	0.49	0.385	1
Ddb2	0.0436942517346661	-2.02263458437617	0.016	0.052	1
Pafah1b3	0.0437284754906569	0.961199367828391	0.068	0.026	1
Crispld1	0.0438537841295354	-0.350435576115535	0.438	0.545	1
Kctd11	0.0438573755970203	-1.2456016998115	0.052	0.104	1
Fkbp2	0.0439797145405436	0.52704193874493	0.26	0.173	1
Kpna1	0.0441396765333768	0.437944709454477	0.255	0.169	1
Lpgat1	0.0441594933602363	0.843130987086397	0.177	0.108	1
Fbxo9	0.0443226252589806	-0.889646407106475	0.25	0.32	1
Pbx3	0.0445015578337075	0.599331420513765	0.281	0.195	1
Idnk	0.0445568428850366	0.538017119264086	0.391	0.299	1
Rab3ip	0.0446007731101384	-0.986318820622629	0.109	0.173	1
Nepn	0.0446028540302023	-0.635442083419705	0.203	0.281	1
Efna1	0.0446514238762383	0.271292919986222	0.526	0.416	1
Serinc5	0.0446612183593063	0.642071273124381	0.156	0.091	1
Sgpp1	0.0446659397041612	0.74844252108117	0.099	0.048	1
Pi4ka	0.0447083245586405	0.25052647333739	0.266	0.173	1
Mosmo	0.0447885420961549	-0.698531021611205	0.26	0.338	1
Mecomos	0.0448571179879197	1.05114979051224	0.099	0.048	1
Gm10125	0.0448571179879197	0.860481533938286	0.099	0.048	1
Alyref	0.0449740472677699	-0.515397973860977	0.333	0.416	1
Adam15	0.0449769307933709	0.283001808635947	0.76	0.719	1
Mbtps2	0.0450095064683726	0.64851366928717	0.234	0.16	1
Slc35f6	0.0451139122255924	0.925650722114016	0.109	0.056	1
Fam222b	0.0451788521698754	0.276013363586015	0.333	0.234	1
Ttc7b	0.0452089276121821	0.42489930260107	0.495	0.398	1
Ifngr2	0.0453034783500806	0.25662691708632	0.271	0.182	1
D2hgdh	0.0453504666287104	1.05017477209359	0.073	0.03	1
Tshz1	0.045364777089608	-0.675152564069452	0.219	0.299	1
Otud6b	0.0453997251921483	0.409842962193719	0.224	0.143	1
Vps53	0.0454226295263517	0.596767025928187	0.26	0.177	1
Casz1	0.0454240817675843	0.467007050464809	0.302	0.212	1
Eva1a	0.0454580217549647	-0.382913335406391	0.276	0.39	1
Scamp1	0.0454781264365021	0.369966630092023	0.302	0.208	1
Wwc2	0.0455319261624767	0.250643277241633	0.708	0.597	1
Dph3	0.0455674963496859	0.263973444925414	0.411	0.338	1
Vasp	0.0456084036631823	0.41375332292147	0.484	0.372	1
Lrfn4	0.0456698566899519	-1.14096219168734	0.01	0.043	1
Spry1	0.0457665258462376	0.389664177975277	0.26	0.173	1
Ddx11	0.0458179749377064	-1.21281707857578	0.016	0.052	1
Mfsd10	0.045881648154296	-0.830870027867388	0.089	0.152	1
Dhcr7	0.0458922820019138	1.04429157832804	0.052	0.017	1
Srgap1	0.0459168710140773	0.320987480366358	0.458	0.372	1
Nptn	0.0459466032367355	0.252621386688457	0.682	0.537	1
Akap11	0.0459929676193865	0.364190163392107	0.354	0.247	1
2011-09-01	0.0460480574050322	0.287870497373975	0.682	0.554	1
Ly96	0.0461100287115232	0.274869646183504	0.245	0.156	1
Ppp3r1	0.0461506650889667	0.600453237366233	0.245	0.165	1
Mpi	0.0461733620404306	1.56727909077166	0.052	0.017	1
Ecd	0.0462129290844414	0.423714341325225	0.13	0.069	1
Zfp606	0.0462459322082275	1.18092669964151	0.115	0.061	1
Mgat5	0.0463059607738017	0.449370416223193	0.318	0.229	1
Ccng1	0.0463077511777117	0.296423186561384	0.224	0.143	1
Pdgfra	0.0463458454025993	-1.05845972366842	0.042	0.091	1
Chmp3	0.0463547086359429	-0.263181601492658	0.536	0.632	1
Gin1	0.046411528953017	0.721870227746158	0.099	0.048	1
Smco4	0.0465236024110247	-0.387809695852222	0.677	0.688	1
Zfp839	0.0466222717017731	1.09481801780551	0.073	0.03	1
Dnajc10	0.046726438240144	-0.499129795310066	0.344	0.398	1
Magi3	0.0467467377649968	0.473266090285012	0.464	0.385	1
Zfp36l2	0.0468582639154482	0.260147231386837	0.411	0.294	1
Zdhhc3	0.0469656622610514	0.881719082686042	0.219	0.147	1
Gm43462	0.0470253141224227	1.53219357189443	0.052	0.017	1
Sptlc2	0.0470416648969499	0.376805756245503	0.63	0.519	1
Rex2	0.0470921060110018	1.08933019105751	0.073	0.03	1
Tdrp	0.0471074483903766	1.02458536171697	0.104	0.052	1
Mphosph6	0.0471089365856099	0.418075809284698	0.172	0.104	1
Spred1	0.0471126922188437	0.521395764173975	0.37	0.277	1
Faap100	0.0473285127471429	1.19177829672268	0.073	0.03	1
Aaas	0.0473285127471429	1.04114337200429	0.073	0.03	1
St3gal6	0.0474489494358676	0.305557435215563	0.531	0.424	1
Zfp386	0.04751115005992	0.669523118309735	0.229	0.152	1
Rab12	0.0475125930999989	0.257521220643604	0.562	0.442	1
Tmem47	0.0475875505483223	-0.959709619469416	0.26	0.32	1
Adam10	0.0476041189435077	0.265710294097952	0.625	0.506	1
Usp40	0.0476539980587452	-0.981523958716105	0.068	0.126	1
Lrif1	0.0477636093329633	-0.632419098714986	0.203	0.277	1
Spats2l	0.0477866783156933	0.616996228575486	0.203	0.13	1
Ppic	0.0479799200054571	0.47432350664764	0.557	0.472	1
Pin4	0.0480951014415849	-0.685445773034449	0.318	0.39	1
Yipf3	0.0481433667835115	0.356559756504229	0.391	0.281	1
Rab22a	0.0481967370519536	0.493707977199682	0.37	0.277	1
Ercc8	0.0482141965267565	0.623545667139732	0.099	0.048	1
Pcyox1	0.0482595665715289	0.717789588462784	0.208	0.134	1
Prss36	0.048269952663103	2.31467720773158	0.036	0.009	1
Zfp358	0.0484663041036636	0.534575025319484	0.219	0.139	1
Gm17745	0.0486226855956069	1.311709990169	0.078	0.035	1
1110065P20Rik	0.0486230625478912	0.706333439304867	0.188	0.113	1
3110009E18Rik	0.0486337750319262	2.07919002447009	0.036	0.009	1
Slc25a42	0.0486337750319262	2.16385122726298	0.036	0.009	1
Nepro	0.0486337750319262	1.95573921112286	0.036	0.009	1
Ripor1	0.0487028492287795	0.348134487895715	0.536	0.446	1
Smap2	0.0487376646632814	0.627931016119051	0.266	0.182	1
Glb1l	0.0489998972188701	2.21321448803703	0.036	0.009	1
Krt222	0.0489998972188701	2.08412938540099	0.036	0.009	1
Rbm22	0.0490999738423592	-0.554445659963135	0.25	0.333	1
Tsr3	0.0491538577883453	0.254827893996844	0.12	0.065	1
Il6st	0.0493166172533661	-0.498960190806077	0.484	0.528	1
Wwtr1	0.0493554778154734	0.307083500614184	0.755	0.701	1
Apbb1ip	0.0493683299989043	1.87359211411749	0.036	0.009	1
Gtf2ird2	0.0493683299989043	0.608544920605716	0.036	0.009	1
Tkfc	0.0493683299989043	1.86736258355301	0.036	0.009	1
Slc24a2	0.049382685293082	0.890763587355071	0.135	0.078	1
Col5a2	0.0494169712658349	0.597069291555638	0.198	0.121	1
Rnf25	0.0494430775749255	-1.01073249121825	0.089	0.147	1
Ampd3	0.0496026076274261	0.713221799015469	0.146	0.087	1
Actr5	0.0497390841676548	1.59510287543142	0.036	0.009	1
Fhod3	0.0497390841676548	1.53755911631683	0.036	0.009	1
1810055G02Rik	0.0497390841676548	1.94163190390488	0.036	0.009	1
Oas2	0.0497471071492098	0.406782795379326	0.323	0.234	1
Tnfrsf10b	0.0498843125818552	0.82256929696191	0.115	0.061	1
Trmt11	0.0499880477402129	-0.744338426882415	0.089	0.152	1
Rab5a	0.0500285979188633	0.398261094613468	0.448	0.359	1
Synpo2	0.0500322437885624	0.363939866908349	0.078	0.035	1
Stc1	0.0501030745115462	0.788062357145605	0.312	0.242	1
Gm14164	0.0501121705412022	1.52954675092675	0.036	0.009	1
Ace2	0.0501121705412022	1.69438453997822	0.036	0.009	1
Dars2	0.0502631009070313	1.36647945612414	0.052	0.017	1
Gpalpp1	0.0503428818996497	0.37603182431504	0.229	0.152	1
Trim56	0.0504382023876152	0.525947677070032	0.349	0.273	1
Zmynd15	0.0504875999558781	1.2538988211366	0.036	0.009	1
Gna11	0.0505335916261628	0.279466584309515	0.714	0.641	1
Cd44	0.0506475366511499	0.836145624741982	0.109	0.056	1
Cd34	0.0507545042736843	0.294535912761286	0.724	0.684	1
Pgap1	0.0509908552258664	1.08116503639412	0.078	0.035	1
Nsun4	0.0509908552258664	1.0865258940275	0.078	0.035	1
Nt5m	0.0510492694847288	1.3361105331011	0.109	0.056	1
Slc8b1	0.0511180783038613	0.532934592360868	0.104	0.052	1
Iffo2	0.0512235189229881	0.429496557094401	0.339	0.247	1
Cask	0.0513239286324609	0.447451680915018	0.474	0.372	1
Cd274	0.0515690899713986	0.718477653493821	0.214	0.143	1
Traf3ip1	0.0515977625278457	-1.66573280502229	0.031	0.074	1
Tpm3-rs7	0.0516280551094228	0.647438954160204	0.036	0.009	1
Sipa1	0.0516832264952884	0.420540613776332	0.458	0.346	1
Rnf215	0.0517139877277629	0.70286534169092	0.214	0.143	1
Cmtm3	0.051782186365315	0.65719981400512	0.172	0.104	1
Mospd1	0.0517972455150115	0.548527938287548	0.214	0.139	1
Mrps6	0.0518606549786529	0.618735000970602	0.229	0.156	1
Nup160	0.0521352873466383	0.709761042558558	0.182	0.117	1
Sel1l	0.0521382830438065	0.480340489863328	0.401	0.303	1
Upf1	0.0521966101978748	0.453254865281927	0.245	0.165	1
Ubr5	0.0522342052705741	0.373627312697526	0.531	0.424	1
Nol6	0.0526292635670322	1.11279900125944	0.083	0.039	1
Tfpt	0.0526392219067665	-0.973828536260116	0.062	0.117	1
Tmc8	0.0527876019955557	0.684232585067079	0.12	0.065	1
Ivd	0.0529542584948663	0.352881284048904	0.078	0.035	1
Dhx58	0.0529542584948663	0.840277213486267	0.078	0.035	1
Usp7	0.0529827685445707	0.494027286412704	0.385	0.286	1
Nr4a1	0.0530249907911472	-0.995207769212279	0.099	0.16	1
Snx19	0.0531526053377707	0.586532267047561	0.161	0.1	1
Plaur	0.0532040681873377	0.659103120096915	0.078	0.035	1
Papss2	0.0533871001127933	0.474869218228607	0.359	0.268	1
Gm49336	0.0534515628390517	-0.641371689672292	0.109	0.173	1
Eef1e1	0.053547911209265	0.681484511343055	0.146	0.082	1
C1qtnf7	0.0535784578991131	1.80591057496243	0.094	0.048	1
Ndrg2	0.0535901943633318	0.312327445643658	0.172	0.104	1
Smad2	0.0537256852453398	0.475271416581959	0.302	0.225	1
Helz2	0.0537457817796626	0.391554289022809	0.281	0.199	1
Exoc3	0.0537721976363779	0.460101329771495	0.297	0.208	1
Tgfb1	0.0537896699297608	0.417829465794273	0.516	0.424	1
Dctn5	0.0539382630739686	0.639742933540949	0.182	0.113	1
St3gal5	0.0540064619542984	1.07211268306847	0.141	0.082	1
Aspa	0.0540348929398946	-0.504584027355039	0.214	0.294	1
Mrpl11	0.0540803250987583	0.478245911648864	0.349	0.26	1
Ogt	0.0541727331057475	-0.561061807464881	0.365	0.42	1
Psmb9	0.0543763496623255	0.259704249542301	0.693	0.589	1
Prkca	0.0544679288755342	0.681407015752292	0.078	0.035	1
Azi2	0.0545031422219291	0.717488197777016	0.359	0.281	1
Ddit4	0.0545514768612974	-0.725955305058423	0.25	0.329	1
Arf4	0.0545982912724758	0.33424801484844	0.599	0.511	1
Timmdc1	0.0545984015270844	0.555569326097306	0.172	0.104	1
Kpna6	0.0547478350914055	0.636994373250734	0.141	0.082	1
Sh3glb1	0.0547815615086419	-0.287057538946768	0.865	0.87	1
Snhg18	0.0547930357290415	1.16982964446702	0.115	0.061	1
Btnl9	0.0548578142641055	0.31770435947126	0.802	0.745	1
Dnajc19	0.0548622917195552	0.571464080932593	0.411	0.325	1
Mrpl23	0.0549077672680475	0.310337592099994	0.479	0.355	1
Cers2	0.0549468823028726	0.470258091604969	0.349	0.26	1
Pan3	0.0549648261664509	0.39376094321757	0.526	0.45	1
Lpin2	0.055000487829261	0.524540127708101	0.109	0.056	1
Wipi2	0.0553762254658791	-1.34974620289804	0.156	0.212	1
St3gal1	0.0554716164749318	0.315445935952966	0.552	0.455	1
Polk	0.0554956998839409	0.393984402563935	0.198	0.126	1
Rnaseh1	0.0554976763044841	0.504472132431054	0.141	0.082	1
Ryr2	0.0555568460707235	1.45606341838752	0.083	0.039	1
Urgcp	0.0557271979457616	0.272030541016617	0.25	0.169	1
mt-Nd2	0.0557362789336698	-0.307544951479412	0.922	0.939	1
Esd	0.0557578114790662	0.37920200625967	0.505	0.42	1
Fbxl7	0.0558788706538624	0.309214815620737	0.771	0.628	1
Gm17018	0.0561810647861252	1.00101467118144	0.13	0.074	1
Naa25	0.0562662801660493	0.404569503658765	0.151	0.087	1
Ccnj	0.0562793255646678	0.724539459125392	0.078	0.035	1
Selenoo	0.0564394453639656	-0.537257602481878	0.062	0.117	1
Zfp568	0.0565623677605536	0.970053470446634	0.083	0.039	1
Gtf2ird1	0.0566071432831804	0.352535014502116	0.203	0.126	1
Myo1e	0.0566726289213988	0.264056506834841	0.677	0.589	1
Elmod3	0.0566820759176792	1.57625393995295	0.057	0.022	1
Nsd3	0.0567120464278801	0.338702801178958	0.49	0.398	1
Cars	0.0569592939103989	0.34117145040401	0.109	0.056	1
2610203C22Rik	0.0569965236147179	1.16437867584906	0.057	0.022	1
Arhgap32	0.0570230440006335	0.669052225852163	0.141	0.082	1
Sdf2l1	0.0570708495841394	0.634421597186622	0.078	0.035	1
Tusc3	0.0571616865021398	0.3230249420358	0.219	0.139	1
Iffo1	0.0572151667570866	0.63445331875134	0.125	0.069	1
Eps8	0.057216144428254	0.715699250245132	0.141	0.082	1
Catip	0.0572246050808753	2.13993454795917	0.016	0	1
Kcne4	0.0572246050808753	4.22894482310443	0.016	0	1
Kcnj13	0.0572246050808753	3.14040137858782	0.016	0	1
Mlph	0.0572246050808753	3.01301964175722	0.016	0	1
2900009J06Rik	0.0572246050808753	2.39280561887502	0.016	0	1
Sele	0.0572246050808753	4.36361844631499	0.016	0	1
Dipk1b	0.0572246050808753	3.50473173097565	0.016	0	1
Kcnip3	0.0572246050808753	3.44564577327376	0.016	0	1
Gm14209	0.0572246050808753	3.18169303167007	0.016	0	1
Gcnt7	0.0572246050808753	2.72606132613304	0.016	0	1
5031434O11Rik	0.0572246050808753	2.37079925592408	0.016	0	1
A530041M06Rik	0.0572246050808753	2.62422542023424	0.016	0	1
Wdr63	0.0572246050808753	2.28437807591261	0.016	0	1
Tnni3k	0.0572246050808753	2.65982859747524	0.016	0	1
Gm12951	0.0572246050808753	3.18045951327302	0.016	0	1
Slc6a9	0.0572246050808753	3.01136714921672	0.016	0	1
Asb10	0.0572246050808753	4.55701150455689	0.016	0	1
Shroom3	0.0572246050808753	2.97466024661593	0.016	0	1
Gm43514	0.0572246050808753	2.38774737875908	0.016	0	1
Antxr1	0.0572246050808753	2.44497500340467	0.016	0	1
Klf15	0.0572246050808753	2.22993043410834	0.016	0	1
Grip2	0.0572246050808753	4.28581051716739	0.016	0	1
Ano2	0.0572246050808753	2.90129705963191	0.016	0	1
Pthlh	0.0572246050808753	2.29408918046973	0.016	0	1
Dact3	0.0572246050808753	2.47374550289578	0.016	0	1
Gmfg	0.0572246050808753	2.25228695191333	0.016	0	1
Wnt11	0.0572246050808753	2.41169923423343	0.016	0	1
Slc27a1	0.0572246050808753	2.91518871081	0.016	0	1
Zfp709	0.0572246050808753	2.12321031348702	0.016	0	1
Irx5	0.0572246050808753	2.57213530948922	0.016	0	1
Gm31224	0.0572246050808753	2.2201297050113	0.016	0	1
Crispld2	0.0572246050808753	3.88562122774346	0.016	0	1
Gm48855	0.0572246050808753	2.96285047610674	0.016	0	1
Gm34425	0.0572246050808753	2.93455415713629	0.016	0	1
Slc6a20b	0.0572246050808753	2.71482591375876	0.016	0	1
4933406P04Rik	0.0572246050808753	2.27951991709206	0.016	0	1
Gm20110	0.0572246050808753	2.77395471147631	0.016	0	1
Agap2	0.0572246050808753	3.49065119904613	0.016	0	1
Myl7	0.0572246050808753	4.26338979372304	0.016	0	1
Gm5431	0.0572246050808753	2.41863401686099	0.016	0	1
Cntnap1	0.0572246050808753	3.30545723376583	0.016	0	1
Ptges3l	0.0572246050808753	4.22127088159353	0.016	0	1
Gm20659	0.0572246050808753	2.30387650915957	0.016	0	1
Tha1	0.0572246050808753	3.01249923529589	0.016	0	1
Alkal2	0.0572246050808753	2.18711527741368	0.016	0	1
Serpinb6b	0.0572246050808753	3.22998576376125	0.016	0	1
Gm3411	0.0572246050808753	2.84290706587656	0.016	0	1
1700087M22Rik	0.0572246050808753	3.03374280414937	0.016	0	1
Ephx2	0.0572246050808753	2.06578188891694	0.016	0	1
Fgf14	0.0572246050808753	2.72444464069641	0.016	0	1
D030024E09Rik	0.0572246050808753	2.3985127132584	0.016	0	1
Tfrc	0.0572246050808753	2.5455036301419	0.016	0	1
Grik1	0.0572246050808753	2.06938363738267	0.016	0	1
Wfikkn1	0.0572246050808753	2.87658200989412	0.016	0	1
Tmem8	0.0572246050808753	2.65639823958821	0.016	0	1
Pcdhb15	0.0572246050808753	2.54040088697817	0.016	0	1
Kcnn2	0.0572246050808753	2.86063776545439	0.016	0	1
Gm4107	0.0572246050808753	3.6765569475058	0.016	0	1
Apln	0.0572246050808753	3.86531692347695	0.016	0	1
Gprasp2	0.0572246050808753	2.38904828355711	0.016	0	1
Siah1b	0.0572246050808753	2.43695456816034	0.016	0	1
Hspb8	0.0573124211800606	1.05307383823525	0.057	0.022	1
Pomp	0.0573316130365099	0.323970607488972	0.682	0.628	1
Ccnl1	0.0574382898322635	0.444548190303595	0.38	0.277	1
Mrpl19	0.0576281018799444	0.534327918604069	0.125	0.069	1
Slc9a6	0.0577745222032662	0.430565730142864	0.115	0.061	1
Fam214a	0.0577770343871849	-1.56326124768259	0.026	0.065	1
Coq10a	0.0578167145470708	-0.577206512939695	0.047	0.095	1
Bmi1	0.0578247022487351	-0.737325056964132	0.188	0.255	1
Prune2	0.0579485852459444	0.843515241401928	0.057	0.022	1
Eepd1	0.0580138168660218	0.304901678723564	0.453	0.351	1
Far1	0.0580139980205751	0.418775947383902	0.354	0.26	1
Txnrd3	0.0580153894936646	1.40093007422741	0.094	0.048	1
Sh3bgrl2	0.0580387559402119	-1.00662369327554	0.068	0.121	1
Nfia	0.0580535786080581	-0.282490799077774	0.807	0.844	1
Nupr1l	0.0581933418660677	-2.3734584358801	0.005	0.03	1
Plat	0.0582456954541207	0.281237655259791	0.583	0.481	1
Mroh1	0.0582586390152505	0.258319215874997	0.146	0.087	1
Nfat5	0.0583450469137835	0.298032184592225	0.583	0.511	1
Nelfcd	0.0583549897404009	0.958914718755717	0.146	0.087	1
Meox1	0.0583790086440304	0.302819216067949	0.255	0.169	1
Med13	0.0583986204637947	0.255157272381823	0.422	0.32	1
Brix1	0.0586164734896527	0.63601216562621	0.26	0.182	1
Rilpl2	0.0586183014550884	0.475437798603477	0.167	0.1	1
Myoz2	0.0586188788405461	1.44284055857746	0.083	0.039	1
Col6a1	0.0586188788405461	0.30390371648573	0.083	0.039	1
Hirip3	0.0587045802406739	-1.38003106019349	0.052	0.1	1
Ankrd29	0.0587133994732688	0.409253904183638	0.328	0.238	1
Golga4	0.0587579011091837	0.256321370777857	0.375	0.277	1
Pitrm1	0.0587647502268382	0.728562927962473	0.12	0.065	1
Acsf2	0.0587907396064825	0.397246391052202	0.172	0.104	1
Slc39a7	0.058891211893568	0.490567925012089	0.245	0.165	1
Optn	0.0590156336811333	0.675992266648151	0.13	0.074	1
Tubgcp5	0.0590604074551704	0.505622411909827	0.245	0.169	1
Fmnl2	0.0591568767646794	0.688788599109762	0.281	0.203	1
Cebpd	0.0592866595654142	0.269899844466338	0.396	0.307	1
Actc1	0.0592985736505676	-0.696232975824025	0.135	0.203	1
AI987944	0.0593151123833942	0.461656625624962	0.115	0.061	1
Fes	0.0593165461263106	0.323568936068564	0.354	0.268	1
Dnajb14	0.0593197123893801	-0.441563564014573	0.234	0.156	1
Stpg1	0.059338039320496	2.81844834419259	0.026	0.004	1
Grm8	0.059338039320496	2.35287361991339	0.026	0.004	1
Pdlim4	0.0593862279165023	1.03972027629913	0.089	0.043	1
5033406O09Rik	0.0594059110724345	0.76909065332829	0.083	0.039	1
Bcs1l	0.0595647069256693	0.87203719615595	0.057	0.022	1
Cmpk2	0.0595694080225696	0.60153219668202	0.219	0.147	1
Gm26672	0.0596386613291409	-1.02303328741476	0.031	0.074	1
Hivep3	0.0597407527538269	0.55262310544341	0.161	0.1	1
Ghitm	0.0598285009568994	0.374455755262491	0.417	0.325	1
Gm13840	0.059865850287272	3.22520561155809	0.026	0.004	1
Gm11110	0.059865850287272	2.1993520418359	0.026	0.004	1
Zfp970	0.0600132474647955	-1.90160226154455	0.005	0.03	1
Ostc	0.0600184377721368	0.307208966688116	0.458	0.372	1
Mxra7	0.0601094490822414	0.550645554112147	0.531	0.459	1
Inhbb	0.0603975491354731	1.98244115433112	0.026	0.004	1
Kcnk2	0.0603975491354731	2.13366123241146	0.026	0.004	1
Irf6	0.0603975491354731	2.50747326647833	0.026	0.004	1
Pagr1a	0.0603975491354731	2.00047535414051	0.026	0.004	1
Mtcl1	0.0603975491354731	2.50955824412781	0.026	0.004	1
Dcaf4	0.0604035561196318	-1.27021945395458	0.026	0.065	1
Slc48a1	0.060455116019436	0.285613105563592	0.469	0.377	1
Poldip2	0.0606625658993387	0.556993345249616	0.115	0.061	1
Usp16	0.0607061774911495	0.73541478088921	0.271	0.195	1
Zfhx2	0.0607208693895478	1.13342546813584	0.094	0.048	1
AW209491	0.060928885387792	1.21879835871391	0.089	0.043	1
Dkk2	0.0609331563565245	2.88778278764045	0.026	0.004	1
Gm13212	0.0609331563565245	1.88266480081067	0.026	0.004	1
Fbxo5	0.0609331563565245	1.99578252778584	0.026	0.004	1
Ulbp1	0.0609331563565245	1.75806558117524	0.026	0.004	1
Abca8b	0.0609331563565245	1.85163698729489	0.026	0.004	1
Gm16196	0.060940751340919	-1.7259805125185	0.005	0.03	1
Tbc1d2	0.060979187744625	0.621150438537209	0.156	0.091	1
Lman1	0.0609875084090433	0.355585150300832	0.474	0.368	1
Parva	0.0611045629418255	0.542003219293874	0.521	0.411	1
Rora	0.061188012907218	0.350173318141781	0.401	0.316	1
Strap	0.0612562998226296	0.289686104968076	0.411	0.312	1
Naa50	0.0613920796267443	0.397049972301099	0.307	0.225	1
Gnat3	0.0614089379640256	-0.760835783185737	0.005	0.03	1
Catsper2	0.0614726924731456	2.08926909773678	0.026	0.004	1
Zfp937	0.0614726924731456	1.88878641998389	0.026	0.004	1
Fam13a	0.0614726924731456	1.64137663788681	0.026	0.004	1
Gm27241	0.0614726924731456	1.9375459358891	0.026	0.004	1
Gm2087	0.0614726924731456	1.69510363333543	0.026	0.004	1
Gm11536	0.0614726924731456	1.43817416481076	0.026	0.004	1
Gm11696	0.0614726924731456	1.92406557207606	0.026	0.004	1
Isoc1	0.061476610768444	0.979626946135574	0.094	0.048	1
Gm32036	0.0615047695609793	-1.49972797744677	0.021	0.056	1
Dynlt3	0.0615268660509652	0.28188949405312	0.51	0.407	1
Qtrt1	0.061984752185639	0.968672714394569	0.094	0.048	1
Heatr5b	0.0620154209735868	0.871381260152569	0.146	0.087	1
Pnpla7	0.06201617803864	1.5257304163552	0.026	0.004	1
Spata5l1	0.06201617803864	1.61396127901436	0.026	0.004	1
Ppargc1a	0.06201617803864	1.30284662994442	0.026	0.004	1
Chadl	0.06201617803864	1.58685198446942	0.026	0.004	1
Pkp2	0.06201617803864	1.43864239207971	0.026	0.004	1
Dpysl3	0.0621833918049717	0.418225271561578	0.13	0.074	1
Ccdc85c	0.0622855495068286	0.697372540806374	0.135	0.078	1
Fam173a	0.0623758143934176	0.508576952385994	0.24	0.16	1
Zfp820	0.0625148313244968	0.976099746117219	0.109	0.061	1
Zfyve16	0.0625174094056906	0.785788028696247	0.177	0.117	1
Slc25a13	0.062554421554308	-1.92259137037623	0.016	0.048	1
Grpel2	0.0626419116883009	1.56413052921826	0.099	0.052	1
Mon2	0.0627179482565953	0.267732854417922	0.292	0.203	1
Usp45	0.0629148942857554	0.843741798540347	0.219	0.152	1
Itgb3	0.063056820650791	-1.63796975161922	0.036	0.078	1
Pwwp3a	0.0631310885638806	-0.511104720771423	0.26	0.325	1
Nsdhl	0.0631422342962192	1.15786356371346	0.099	0.052	1
Tnfaip8	0.0632092509819639	0.570093949392859	0.344	0.264	1
Atp6v0a1	0.0632169782640315	0.630125233090777	0.266	0.19	1
Tmem11	0.063234775606749	0.293224073102482	0.24	0.156	1
Cgrrf1	0.0632845328659127	0.374009510345268	0.229	0.156	1
Lpcat3	0.0633265223088797	-0.57650357705587	0.172	0.247	1
Lzic	0.0634094985631343	0.659708975575865	0.182	0.117	1
Rpgr	0.0634681819221154	1.83315111884746	0.042	0.013	1
Gclm	0.0634887396947087	0.505158001915609	0.37	0.286	1
Cat	0.0635161320619883	0.346473700801927	0.312	0.234	1
Slc25a37	0.0636739136639846	0.571051679146379	0.125	0.069	1
Ednra	0.0637952294801567	1.58638024790133	0.062	0.026	1
Xpo4	0.0640149848497884	0.429538319968717	0.224	0.147	1
Mapkapk5	0.0641597008181724	-1.44191368460545	0.021	0.056	1
Fem1c	0.0642284314680968	0.524586526568097	0.234	0.16	1
Fam241a	0.0642938941575575	0.444859378607728	0.271	0.195	1
Dph2	0.0642988122407754	1.695613530547	0.042	0.013	1
6230400D17Rik	0.0643714813338832	1.68177000761103	0.068	0.03	1
Syf2	0.0645529036975571	-0.304294716727321	0.646	0.688	1
Pomt1	0.0647174807497159	1.71407272866207	0.042	0.013	1
Gm48768	0.0647174807497159	1.56214832674186	0.042	0.013	1
Gm45435	0.0647645999694649	-1.68777483184941	0.016	0.048	1
Lsm10	0.0649214925333205	0.441305231117008	0.151	0.091	1
Tor2a	0.0650802534100626	0.497579916699592	0.203	0.134	1
Adgra3	0.0651209929665899	0.703246616612095	0.146	0.087	1
Col3a1	0.0651383961528666	2.03364365069073	0.042	0.013	1
B630019A10Rik	0.0651391541795259	-1.55831333635815	0.016	0.048	1
Taf1d	0.0652545949172501	-0.615209687551157	0.255	0.342	1
Ago4	0.0654477497957102	1.23070068601055	0.062	0.026	1
Rad51d	0.0654809018143563	0.385935871733013	0.089	0.043	1
Ap1g2	0.0655615669558418	1.93634668031178	0.042	0.013	1
Zfp143	0.0655889646331496	-0.626200364048721	0.115	0.177	1
Sf3a2	0.0656210530505386	-0.522041760401521	0.13	0.195	1
Ugp2	0.0657667279297642	-0.851635023810528	0.203	0.268	1
Ido1	0.0658936231403775	-1.56124901567344	0.016	0.048	1
Pln	0.0659352637168978	0.389097009541785	0.208	0.134	1
BC051226	0.0659870016718582	2.16077411718684	0.042	0.013	1
Gm14418	0.0659870016718582	-1.86400180740732	0.01	0.039	1
Las1l	0.0662034643203964	-1.11527781000491	0.125	0.186	1
Slc12a2	0.0662983554205374	1.00506081776628	0.255	0.19	1
Capn10	0.0664560938628506	1.0273967437328	0.062	0.026	1
Pmp22	0.0665772766019852	0.45840154285631	0.271	0.19	1
Nono	0.0665832318450465	0.292023048805701	0.505	0.407	1
Mecr	0.066696598391637	0.677765300048291	0.104	0.056	1
Nedd4l	0.0666997509075874	0.533045791112368	0.375	0.286	1
5031425E22Rik	0.0668325371841348	0.252856834315656	0.365	0.264	1
Trac	0.0668446969328439	0.785254995232919	0.042	0.013	1
Dgkq	0.0669085491149122	-0.890150716005303	0.021	0.056	1
Sec23b	0.0670129700318103	0.858056793293774	0.161	0.104	1
Marf1	0.0670156219755417	0.48163390914665	0.458	0.368	1
Tmem184b	0.0671172410187783	0.341247362825113	0.552	0.476	1
Prrx1	0.0671529887165172	0.571429625585743	0.089	0.043	1
Nup54	0.0671727524907715	-0.761920428088969	0.146	0.203	1
Cd55	0.0672769745406821	0.436467827381285	0.042	0.013	1
Gm9993	0.0672769745406821	1.38515173120403	0.042	0.013	1
Ppp2r5d	0.0674444452074529	-0.910599876395081	0.089	0.143	1
Gm37529	0.0676281240251746	-2.65552894088333	0	0.017	1
4930558K02Rik	0.0676281240251746	-2.50308330923536	0	0.017	1
Stamos	0.0676281240251746	-2.55529074469802	0	0.017	1
Gm13568	0.0676281240251746	-2.32516417782487	0	0.017	1
Wdr38	0.0676281240251746	-2.43740174368392	0	0.017	1
Gm9833	0.0676281240251746	-2.48336858407554	0	0.017	1
Gm15265	0.0676281240251746	-3.09733909422378	0	0.017	1
4930539J05Rik	0.0676281240251746	-2.84405965145279	0	0.017	1
Slc5a6	0.0676281240251746	-3.43653415867246	0	0.017	1
Prdm8	0.0676281240251746	-2.5188127162339	0	0.017	1
Morn3	0.0676281240251746	-2.99700269531999	0	0.017	1
E230016M11Rik	0.0676281240251746	-2.89962440092081	0	0.017	1
Tgfa	0.0676281240251746	-2.50418680269826	0	0.017	1
Gm15545	0.0676281240251746	-3.25759939037415	0	0.017	1
Zscan2	0.0676281240251746	-3.01719023642087	0	0.017	1
Gm26887	0.0676281240251746	-3.16792090591629	0	0.017	1
Gm45353	0.0676281240251746	-2.56836193682546	0	0.017	1
Hk1os	0.0676281240251746	-3.20852317529644	0	0.017	1
Igf1	0.0676281240251746	-2.73918127948722	0	0.017	1
Gm11651	0.0676281240251746	-2.44354811424489	0	0.017	1
Taco1os	0.0676281240251746	-2.79066083138079	0	0.017	1
Cacng1	0.0676281240251746	-2.68022648162063	0	0.017	1
Fkbp1b	0.0676281240251746	-2.48951131936263	0	0.017	1
Hist1h2bg	0.0676281240251746	-2.71168521476423	0	0.017	1
Cmah	0.0676281240251746	-2.24918586941705	0	0.017	1
Gm36445	0.0676281240251746	-2.17985367837838	0	0.017	1
Arf4os	0.0676281240251746	-2.90105510437393	0	0.017	1
Gm26854	0.0676281240251746	-2.38326022172016	0	0.017	1
Gpt	0.0676281240251746	-2.55041351199991	0	0.017	1
9330136K24Rik	0.0676281240251746	-2.76579308319001	0	0.017	1
Gstp2	0.0676281240251746	-2.15388058911021	0	0.017	1
4930505N22Rik	0.0676281240251746	-2.80470798978522	0	0.017	1
Pim2	0.0676281240251746	-2.49432533748414	0	0.017	1
Lonrf3	0.0676281240251746	-2.66061356348065	0	0.017	1
Rtl8c	0.0676281240251746	-2.77570374298787	0	0.017	1
Zc3h12b	0.0676281240251746	-2.42257738496623	0	0.017	1
Zfand2a	0.0676626094196512	1.10593967054302	0.12	0.069	1
Armcx4	0.0677115501869448	1.28827115450245	0.042	0.013	1
Map2k4	0.068001434211084	0.445686549016265	0.354	0.273	1
Cct5	0.0681304441572212	0.308256617955899	0.51	0.398	1
2810454H06Rik	0.068318916227396	-1.20813753908714	0.021	0.056	1
Ifrd2	0.0683294118782223	0.779377339870773	0.099	0.052	1
Capn2	0.0684816712478948	0.309870024795462	0.625	0.545	1
Camkmt	0.0685030068137367	0.384370009836282	0.208	0.134	1
Klhdc10	0.0685530545414913	-0.54608563672496	0.229	0.299	1
Rapgef4os1	0.0686332957264855	0.671657905182507	0.109	0.061	1
Plgrkt	0.0686377811311499	-0.615316814472889	0.234	0.303	1
Ctnnb1	0.0687076875146166	-0.287616725650189	0.875	0.892	1
Kctd6	0.0687634286579275	0.448081395579958	0.104	0.056	1
Socs7	0.068898279859962	-0.905713804239081	0.062	0.113	1
Ercc5	0.0689221582572094	-0.719889300480288	0.104	0.165	1
Akr1b10	0.0690291508746798	1.06836459112321	0.042	0.013	1
Smim7	0.0690327544373776	0.270803798910478	0.349	0.255	1
Gba	0.0691376576586242	0.506898291501255	0.135	0.078	1
Fgf13	0.0692147036060653	1.89602086587224	0.068	0.03	1
Fam76b	0.0694544879652147	0.357245503440737	0.365	0.273	1
Tanc1	0.0695028108443096	0.299418230643127	0.755	0.714	1
Bclaf1	0.0695433265520468	0.321586011683421	0.49	0.407	1
Asxl1	0.0696541111783519	0.266301259937411	0.401	0.303	1
Acp1	0.0697174034743311	-0.804386297686452	0.229	0.294	1
Dynlt1f	0.0697747401175151	-1.14737547689324	0.016	0.048	1
Cnppd1	0.0697753518847904	0.477477883564182	0.255	0.173	1
Ebag9	0.0698324243569688	0.442508566797069	0.135	0.078	1
St6gal1	0.0699670113589562	-1.07172536691174	0.047	0.091	1
Clip2	0.0699985902578207	1.04703159501416	0.115	0.065	1
Itga2	0.0700846646830964	1.46884534091992	0.073	0.035	1
Taok3	0.0701027462184126	0.280936798471263	0.24	0.165	1
Exosc10	0.0703466217116339	0.363682683539218	0.245	0.173	1
Mrps18b	0.0704892436107953	-1.45570791182114	0.089	0.143	1
Rnf187	0.070540544470349	0.297916133945557	0.479	0.381	1
Arl5b	0.0705793649725448	0.421177950471348	0.365	0.273	1
Atp1a2	0.0705836156726998	1.24819904237939	0.12	0.069	1
Plk3	0.0706148114454777	0.808214483015274	0.104	0.056	1
Ankrd39	0.0706182172532337	0.661403432195995	0.062	0.026	1
Mical2	0.070644218397896	0.531136995163892	0.156	0.1	1
Nomo1	0.0706637362326217	-0.619099467282099	0.12	0.182	1
Jazf1	0.0708584640280596	0.965104134987455	0.177	0.117	1
Atp2b4	0.070862773461436	0.297883137308836	0.505	0.398	1
Got2	0.0709935891531201	-0.971030150075777	0.177	0.238	1
Ntmt1	0.0710149859194988	0.82430302630176	0.135	0.082	1
Pnisr	0.0710363864631182	-0.389732549925826	0.469	0.515	1
Map1b	0.0712495030954972	0.320876491212074	0.26	0.186	1
Wdfy3	0.0712982023077162	0.337019542821798	0.5	0.437	1
Ifnar2	0.0713645992082195	0.305660079813248	0.651	0.602	1
N4bp1	0.0718733925677359	0.32674361260304	0.469	0.377	1
Gm15706	0.0719177503136319	1.1338728272148	0.068	0.03	1
Cdca4	0.0719177503136319	0.967635583894813	0.068	0.03	1
Stk10	0.0720292768850114	0.383951290547331	0.422	0.329	1
Ptpn21	0.0721716234457891	0.272922878865421	0.219	0.147	1
Rer1	0.0721877121183846	0.324247290162472	0.599	0.515	1
Cdr2	0.072332964044795	0.435523201544789	0.188	0.121	1
Cyyr1	0.0723889262201638	-0.259020253260672	0.922	0.913	1
Cep97	0.0724144214118627	0.371739808814187	0.062	0.026	1
Crlf2	0.0725692828948755	0.511217668516159	0.396	0.32	1
Kdm5b	0.0725836277295697	0.525301465233972	0.245	0.177	1
Tmem38a	0.0726016584831825	-0.960124000637134	0.016	0.048	1
Mapk6	0.0729025526404844	0.926835106832109	0.135	0.082	1
Bcl3	0.0730094062077676	0.635078497553928	0.099	0.052	1
Pggt1b	0.0732150804151249	0.432631981829135	0.432	0.351	1
Tnk2	0.0733005527175817	0.367909338099238	0.271	0.19	1
Ubtf	0.0734783513034301	0.40938272256493	0.417	0.329	1
Vbp1	0.0735194808777924	0.317225875618522	0.38	0.299	1
Apold1	0.0735761393473814	0.349291491524061	0.365	0.277	1
Rnf219	0.0736065702813931	-0.86977418020657	0.052	0.1	1
Psmd4	0.0737525544433162	-0.257012187151232	0.5	0.571	1
Rabif	0.0738252601722355	0.676964081603308	0.182	0.121	1
Kdm3a	0.0738436343967262	0.714628482025769	0.25	0.177	1
Tpst2	0.0739246119608742	0.420456743258979	0.385	0.299	1
Hook3	0.0739539824671006	0.299459634705683	0.625	0.528	1
Jmjd8	0.074122303521007	0.405068932528355	0.135	0.078	1
Elk4	0.0741234332681555	-0.426077953869999	0.406	0.468	1
Chn2	0.0741806246527423	0.692994050583234	0.307	0.251	1
G3bp2	0.0744379344315922	0.279124310372841	0.557	0.455	1
Epb41l4aos	0.0744904504266155	-0.874678468468558	0.115	0.173	1
Bclaf3	0.0746110161810758	-0.293181003316387	0.135	0.203	1
Syn2	0.0747198597200415	0.705364950345993	0.104	0.056	1
Gba2	0.074722528907789	0.595951646836981	0.099	0.052	1
Pdlim7	0.074794518162141	0.414993486241238	0.318	0.247	1
Pcgf5	0.0748067626985397	0.372002665388792	0.224	0.152	1
Arid4b	0.074826751137675	0.445084382373712	0.49	0.407	1
Bcas3	0.0748614844783782	0.415626222811688	0.427	0.346	1
Bak1	0.0751582470036929	0.384326820992509	0.276	0.199	1
Mrfap1	0.0752505428583317	0.313494498126188	0.698	0.632	1
Ctps	0.0752670466303985	0.574439764979753	0.151	0.091	1
Atr	0.0754553593219597	0.757357111507862	0.115	0.065	1
Mtmr10	0.0755025102109239	-0.646732797979401	0.25	0.312	1
Polr3b	0.0755860299898194	0.809446603176378	0.151	0.095	1
H2-T22	0.0757266228057674	0.274662181404366	0.526	0.442	1
Ap4e1	0.0761448087968839	0.438703377848636	0.172	0.108	1
Tef	0.0764155482870988	0.547757401813615	0.104	0.056	1
Ccnk	0.0764329597947752	0.299264139601862	0.214	0.143	1
Bysl	0.0764697510122073	0.879190390343755	0.13	0.078	1
Skil	0.0765303759272722	0.289561809739142	0.37	0.286	1
Polr3e	0.0766163261292035	0.347453838951261	0.109	0.061	1
Bbs7	0.0767625247183845	0.430072937690716	0.099	0.052	1
Larp4b	0.076862038010814	0.407313949914604	0.443	0.342	1
Calcoco1	0.0769243294788409	-0.383744851173317	0.167	0.225	1
Use1	0.0769397985481246	-0.564022001450976	0.391	0.442	1
Psmc5	0.0769945408460326	0.395922987711393	0.484	0.372	1
Timm22	0.0770026726354235	0.36223180400213	0.161	0.1	1
Tm2d3	0.0771787185533965	0.724154618068986	0.281	0.208	1
2310009B15Rik	0.077267858656389	0.528057100591037	0.12	0.069	1
Hnrnpa1	0.0772957403601074	-0.523600572104201	0.464	0.524	1
Osgepl1	0.0774877749235784	-0.916291699425394	0.047	0.091	1
Timm50	0.0775252177625172	-0.915499987618478	0.109	0.165	1
Mettl15	0.0775633448802299	0.906582870024695	0.104	0.056	1
Cdk19	0.0777656974070809	-0.388856991087466	0.776	0.74	1
Ctnnbl1	0.0777718826030816	0.454096764624922	0.234	0.16	1
Ccdc47	0.0778383202666328	-0.445904750026108	0.375	0.442	1
Emg1	0.0778925829664144	0.31574912896991	0.438	0.338	1
Me2	0.0779718719452718	0.585344890799549	0.172	0.113	1
Klhl15	0.0781474489369331	0.945466726804657	0.073	0.035	1
Abr	0.0781495203981639	-0.676268227332257	0.26	0.32	1
Mindy4	0.078291967913482	1.48465932976818	0.047	0.017	1
Plekho1	0.0783488951347091	0.308145359237859	0.526	0.437	1
Fbxw2	0.0786483068348263	0.25426060961257	0.531	0.463	1
Fgf2	0.07885212088675	1.32338851312592	0.073	0.035	1
Rabl3	0.07885212088675	1.02690809509351	0.073	0.035	1
Slc35a2	0.0788684822112279	-0.618493109710854	0.057	0.104	1
Drg1	0.0790355959898455	0.332544201827947	0.432	0.346	1
Il4ra	0.0790935655890146	0.765378158237399	0.193	0.13	1
1700016K05Rik	0.0793137327808803	-0.878343903569193	0.047	0.091	1
Spred2	0.0793607774961098	0.292194635442073	0.589	0.524	1
Zscan12	0.0794261228537129	-1.80731673264234	0.026	0.061	1
Ddx31	0.0796589495890646	1.42283314989956	0.047	0.017	1
Bbip1	0.0798449012504275	0.394441043752325	0.375	0.303	1
Saraf	0.0798789957248511	0.485954461301149	0.5	0.416	1
Acaca	0.079963267041523	-0.490098130873661	0.078	0.13	1
Wwp2	0.0800196316497893	-0.362465069540859	0.229	0.299	1
Mettl17	0.0806364345527736	-1.34627429695839	0.031	0.069	1
Tspyl2	0.0806364345527736	-1.83372700831523	0.031	0.069	1
Aff4	0.0807072890478672	0.266569147779331	0.542	0.455	1
Peg13	0.080718020537401	0.582057218025706	0.281	0.208	1
Arl6ip4	0.0807699334956499	-0.860587556420846	0.224	0.29	1
Gm9917	0.0809703618045639	0.515614639493896	0.115	0.065	1
Cmc1	0.0810307412086167	-0.692831699817486	0.167	0.225	1
Gprc5c	0.0810452701452911	1.88155610141354	0.047	0.017	1
Poglut3	0.081140215724813	0.801813397927497	0.161	0.104	1
Acvr2b	0.0811742031589833	-0.849022353652111	0.057	0.104	1
Slc35e2	0.0813517857857728	-1.57731655507849	0.026	0.061	1
Sesn2	0.0815117062008002	0.30397110435012	0.047	0.017	1
Cbfa2t2	0.081663702665856	-0.486331764164156	0.193	0.26	1
Ikbkg	0.0816916756820619	0.530905119638239	0.104	0.056	1
Kif1bp	0.0817184850977194	0.665099199801249	0.188	0.126	1
Ppp1r13l	0.0817226704320827	0.661176221155501	0.073	0.035	1
Pde1a	0.0819803181731394	0.775491202977052	0.047	0.017	1
Tubb6	0.0819803181731394	1.61789546551508	0.047	0.017	1
Efr3b	0.0820550273059742	-0.438830574896382	0.401	0.459	1
Lamp1	0.0821173476746704	0.29062720417531	0.797	0.732	1
Gjc1	0.0821879646988123	0.743025643451515	0.292	0.221	1
Taf7	0.0822554191293007	0.415473463061694	0.26	0.186	1
Tbc1d5	0.0823775285638241	0.411108132879682	0.526	0.437	1
Atf6	0.0823954077705215	0.350766111415012	0.281	0.208	1
Smurf1	0.0826020207216162	-0.771430482423257	0.135	0.195	1
Rab6a	0.0826124819814149	0.415829757255621	0.615	0.537	1
Hbp1	0.0827989413024779	0.422543626070914	0.307	0.234	1
Lncppara	0.0828541044984979	0.594666608580481	0.24	0.173	1
Pdp1	0.0829240970285289	1.24142630288275	0.047	0.017	1
Nfatc4	0.0829240970285289	1.20571925497926	0.047	0.017	1
BC065397	0.0829240970285289	1.15763788865317	0.047	0.017	1
Pmvk	0.0830197490936329	0.287140735132151	0.172	0.108	1
Grpel1	0.0831705366880445	0.269608707154847	0.422	0.329	1
Tmem60	0.0832308038799254	0.295458185514371	0.193	0.126	1
Vwf	0.0832578316349768	-0.803573315478494	0.172	0.229	1
Prepl	0.0836469511219943	1.16177766016451	0.083	0.043	1
3110040N11Rik	0.0837105429305606	-0.869726910436258	0.047	0.091	1
Acad8	0.0838277064304331	0.32944864241669	0.13	0.078	1
Ppp1r18os	0.0839049016138536	1.26544911415309	0.078	0.039	1
Gm16070	0.0839379679338533	-0.510253842093348	0.135	0.199	1
Zfp715	0.0841009451535172	-0.663874419773637	0.208	0.268	1
Fam120c	0.0842864209896931	-0.689198544205248	0.099	0.156	1
Tmem178	0.0843761703197915	0.56908533390293	0.203	0.143	1
Txndc12	0.0845101107968815	0.265679383819664	0.307	0.225	1
Napa	0.0846540778891165	0.461961333541601	0.323	0.234	1
Larp4	0.0846693338564409	0.605312772847921	0.339	0.268	1
Crybg1	0.0846992069192326	0.420167884923024	0.333	0.264	1
Trim32	0.0848380645175975	0.823174475260201	0.047	0.017	1
Ifngr1	0.0848789326467845	0.275972341680713	0.661	0.567	1
Eef2kmt	0.0853405629218211	-1.03299561548765	0.052	0.095	1
Vps35	0.0855202109773098	0.436364887620744	0.438	0.377	1
Psme2	0.0855625818283624	0.271970254551518	0.719	0.649	1
Rnf126	0.0856632597550468	0.344703885835622	0.172	0.108	1
B230216N24Rik	0.0857217018411319	-1.56523979019942	0.026	0.061	1
Lrwd1	0.0858074947109317	0.261660836338464	0.073	0.035	1
Adcy3	0.0860687139405813	0.81864308648475	0.078	0.039	1
Rptor	0.0861076698709139	0.454961115197951	0.234	0.16	1
Adck1	0.0861281998256749	-1.17407935468303	0.026	0.061	1
Eif2a	0.0862495277464782	0.348590924356001	0.266	0.19	1
Rhod	0.0862968625871771	0.528632785276186	0.047	0.017	1
Fam171a2	0.0865849696839329	0.433158126706371	0.208	0.143	1
Ifi211	0.0866165750965739	0.800414887616995	0.078	0.039	1
Mapk1ip1l	0.0867089127030455	0.374700371721608	0.323	0.242	1
Nr1h3	0.0868708345767277	0.267697194057036	0.13	0.078	1
Cep295	0.0868801054754044	-0.64945453532479	0.078	0.13	1
Trp53bp2	0.0869357159229855	1.07560867078441	0.089	0.048	1
Coa7	0.087017711495095	0.428916810085687	0.135	0.082	1
Bdp1	0.0872472851410918	0.294573817090599	0.328	0.247	1
Trpv2	0.087280602401616	-1.41795552432314	0.047	0.017	1
Arl8a	0.0874331565785767	-0.582937857531778	0.25	0.312	1
Arl5a	0.087447474913842	0.306543751005635	0.281	0.199	1
Dnajc4	0.08759906020689	0.466359269219575	0.172	0.113	1
Gm13387	0.0876305747179628	1.92341799904955	0.031	0.009	1
Rmdn2	0.0876305747179628	2.08382381313344	0.031	0.009	1
Zfyve1	0.0877843019295774	-0.57327042809043	0.099	0.156	1
Aifm2	0.0878951894205273	1.7509888720033	0.052	0.022	1
Map2k5	0.0879601897277904	0.302300186877903	0.312	0.234	1
Srsf6	0.0880960278199836	0.277460895805826	0.365	0.286	1
Urb1	0.0881841056771439	-0.987409313570214	0.026	0.061	1
Inpp5d	0.0882450418319351	0.679555905352241	0.271	0.208	1
P2rx4	0.0882773870325166	0.282579479465205	0.078	0.039	1
Nos2	0.0882832515467167	0.471751264290666	0.13	0.078	1
Ndufa6	0.088365816056442	-0.291005010488185	0.625	0.697	1
Cdc14a	0.0885525680618895	0.939536600384749	0.099	0.056	1
Hdgf	0.0885845509856145	0.272663118463223	0.495	0.416	1
Zmynd19	0.0888265862317167	1.71858074548311	0.052	0.022	1
Crk	0.0888806543204181	0.436941376456701	0.516	0.455	1
Msh5	0.0888941940308003	2.31901145051067	0.031	0.009	1
Zfp426	0.088895617969452	0.509720670740193	0.146	0.091	1
Edc3	0.0889202582895293	-0.612976134928635	0.13	0.19	1
Slc25a26	0.0889749563584414	1.01297282912174	0.094	0.052	1
Gm14410	0.0890174686994768	-1.08465992396433	0.026	0.061	1
Wdr91	0.0890174686994768	-1.08461930932198	0.026	0.061	1
Cd247	0.0890236855381062	0.881934444831049	0.078	0.039	1
Vps13c	0.0891053798457346	-0.689285123094397	0.177	0.238	1
Ibtk	0.0891548379226767	0.582300592099155	0.141	0.087	1
Igf2r	0.0894286912259899	0.334698981238292	0.438	0.342	1
Ppp4r1	0.0894351162049145	0.265394782351107	0.271	0.19	1
Pde4c	0.0895314869484363	1.96935829551074	0.031	0.009	1
Snx20	0.0895314869484363	1.62791403382102	0.031	0.009	1
Gm50013	0.0895314869484363	1.76586187657747	0.031	0.009	1
Map7d2	0.0895314869484363	3.45059646667554	0.031	0.009	1
Ptov1	0.0896158376137654	-0.784915218895389	0.219	0.29	1
Tcerg1	0.0897329813752962	0.298346588893882	0.297	0.216	1
Vps28	0.0897794997029121	-0.48982831392824	0.422	0.506	1
Med19	0.0898651625921525	0.435867270345671	0.24	0.169	1
Mcm6	0.0899368392289868	0.504040851032595	0.24	0.173	1
Kifc3	0.089942157654672	-0.676871314066321	0.25	0.316	1
Tmem51	0.0901724537686896	2.50550630813546	0.031	0.009	1
Gm16299	0.0901724537686896	1.59064709814021	0.031	0.009	1
Hmgb3	0.0901724537686896	1.2276796879109	0.031	0.009	1
Rab21	0.090194971812975	0.300618975810761	0.547	0.45	1
Chd3	0.0902296709180855	-0.566096999999896	0.286	0.359	1
Trafd1	0.0903987102189876	0.342725193080429	0.318	0.238	1
Oga	0.0904362788824785	0.429545331380737	0.406	0.316	1
Etfbkmt	0.0907132334948493	1.49024453948436	0.052	0.022	1
Pros1	0.0907366362453673	0.290507788996816	0.474	0.39	1
Psmd5	0.0908009976530477	-0.478104048866497	0.13	0.19	1
Oaf	0.0908171082818691	1.28925685965345	0.031	0.009	1
9330160F10Rik	0.0908171082818691	1.52028972752541	0.031	0.009	1
Pik3r2	0.0909042296003682	-1.68383758387832	0.021	0.052	1
Zkscan14	0.091115016144563	1.16464607501829	0.089	0.048	1
Rbbp6	0.0913101042771617	0.286317138676373	0.495	0.42	1
Pcdh19	0.0913446405593201	0.454447657308568	0.38	0.29	1
Pla2r1	0.0914654642728425	1.49104887975995	0.031	0.009	1
Gm9856	0.0914654642728425	1.63798500624505	0.031	0.009	1
Slc2a12	0.0914654642728425	1.34419393893412	0.031	0.009	1
Prr5	0.0914654642728425	1.03222644592683	0.031	0.009	1
Hells	0.0914654642728425	1.32447718430752	0.031	0.009	1
Zfp808	0.0916685720689611	1.04289655334452	0.052	0.022	1
Zfp703	0.0917146390076035	-1.04392530937442	0.042	0.082	1
Nasp	0.0917542086437075	0.300906321545429	0.25	0.173	1
Eif2b2	0.0917787263501239	-0.810201021702931	0.115	0.169	1
A930007I19Rik	0.0918398183627964	0.828670059983779	0.083	0.043	1
Prkd2	0.092085101942051	0.383278744606117	0.453	0.39	1
Zfp3	0.0921175355205304	1.60011694003667	0.031	0.009	1
Heatr3	0.0921975738444297	-1.00742155060122	0.052	0.095	1
Cyb5b	0.0922146505967555	0.531097090988715	0.323	0.247	1
Ttc9c	0.0923466114318243	0.778819549486362	0.167	0.108	1
Slc8a1	0.0925434883372997	1.40290859828379	0.089	0.048	1
A430105J06Rik	0.0927733357973962	1.22674821842051	0.031	0.009	1
Krtcap2	0.0927976347775075	0.281606864453675	0.766	0.736	1
Ceacam1	0.0929613847909317	0.301674696246651	0.557	0.472	1
Ankrd10	0.0931032141828017	-0.535130955775347	0.161	0.221	1
Tsc22d4	0.0931192023845631	0.461832527522893	0.438	0.359	1
Drg2	0.093157761210207	0.917287200146383	0.115	0.069	1
2810402E24Rik	0.0932196382728678	-1.19277854785864	0.036	0.074	1
Pdcd4	0.0932721608370724	-0.423219666211563	0.552	0.593	1
Gm16675	0.0934328788689353	1.23172463792494	0.031	0.009	1
Pard6g	0.0934328788689353	0.723727343780563	0.031	0.009	1
Acp2	0.0935075338301673	0.855636713922839	0.125	0.078	1
Ppp1r15b	0.0937267080008363	0.357321457138808	0.25	0.182	1
Cda	0.0938200879041599	0.253218689097143	0.13	0.078	1
Zfp961	0.0938937647536521	0.770889360985955	0.099	0.056	1
Rps6ka2	0.0939202509099034	-0.679725556843843	0.104	0.16	1
Gpatch4	0.0939898877811681	1.08725327362196	0.089	0.048	1
Stox1	0.0939993233141578	-1.26022979394721	0.036	0.074	1
P3h4	0.0940923151379663	1.10505820073901	0.052	0.022	1
Lrrc4c	0.0940961784931593	0.706824846004937	0.031	0.009	1
Hal	0.0940961784931593	0.853459268571997	0.031	0.009	1
Tuba1c	0.0940961784931593	-1.00266800278055	0.031	0.009	1
Plxna1	0.0941253213802812	0.393047388866472	0.135	0.082	1
Col4a3	0.0941762652885186	-3.16006419596207	0.005	0.026	1
Pde1c	0.0941762652885186	-1.82827740172454	0.005	0.026	1
Zfp974	0.0941762652885186	-2.3391243072134	0.005	0.026	1
Gm26660	0.0941762652885186	-2.4316954388009	0.005	0.026	1
Tmem170	0.094457481134309	0.645289059273544	0.083	0.043	1
Ablim1	0.0945050555021548	0.262193349666693	0.906	0.827	1
Gata4	0.094583175714595	0.766237481809487	0.052	0.022	1
Zfp846	0.0946240312360387	0.901635600691938	0.104	0.061	1
Brf2	0.094784228931738	-1.01507650594639	0.036	0.074	1
Ckmt2	0.0948891679718954	-2.41839069291213	0.005	0.026	1
0610012D04Rik	0.0948891679718954	-2.20273404947838	0.005	0.026	1
Spcs3	0.0948970770042004	0.537318187139526	0.271	0.199	1
Nras	0.094979165346748	0.265774183799296	0.495	0.394	1
Tfdp2	0.095130585997142	-0.715052115968372	0.188	0.238	1
Cul4a	0.095188161260918	-0.802897414817249	0.234	0.29	1
Colgalt1	0.0952323844589962	0.32136843127509	0.312	0.234	1
Eif2ak2	0.0952369811982837	0.47534313213581	0.312	0.242	1
Smc4	0.0954801886572032	0.510648487108143	0.229	0.169	1
Mylip	0.0955565937395018	-0.728287848007346	0.307	0.377	1
Arhgap42	0.0955710527526499	1.01728659529586	0.052	0.022	1
Qpctl	0.0956063879515445	-2.13150856746727	0.005	0.026	1
Poli	0.0956063879515445	-1.89904657102183	0.005	0.026	1
Herpud1	0.0957105517505335	-0.254080362374163	0.318	0.394	1
Wdr36	0.0959932464559101	-0.5695543416543	0.089	0.139	1
Fgfbp3	0.0960124327060408	-1.80114158458937	0.016	0.043	1
Elavl1	0.0961571852285188	0.295702514186799	0.438	0.342	1
Cdkn2d	0.0963094898777081	0.925566273203559	0.109	0.065	1
Srl	0.0963279419430183	-1.84959756680087	0.005	0.026	1
Mrps12	0.0964195800300706	0.329921144971238	0.271	0.195	1
Rita1	0.0965470974519105	-2.04153534561796	0.016	0.043	1
2610027K06Rik	0.0965671741954851	0.944305340261328	0.052	0.022	1
Trit1	0.0966475183575182	-0.887042651943827	0.057	0.1	1
Rab18	0.0967615966338843	0.284900859142069	0.615	0.494	1
Smim11	0.0967824971630888	-0.657836934157986	0.443	0.481	1
Leo1	0.0969835612100327	0.682038187527764	0.151	0.095	1
6430573P05Rik	0.0970538466492583	-1.64385068951044	0.005	0.026	1
[truncated: 5,729 more rows]

## Sheet: DKOvsWT_DE_ActivatedEC
	p_val	avg_log2FC	pct.1	pct.2	p_val_adj
Tie1	1.94468922602639e-105	-6.29581215076698	0.021	0.906	3.9129091916877e-101
Gm10076	6.48121052066214e-82	-3.07917086412182	0.538	0.967	1.30408436886243e-77
Tek	1.792853403561e-71	-3.31492031328685	0.18	0.869	3.60740033330509e-67
Cwc22	5.26974042621818e-66	-2.62650877765428	0.44	0.947	1.06032447115936e-61
Uba52	3.68702580868791e-63	-1.65992496504074	0.915	0.996	7.41866462966095e-59
Rpl35	2.25771010460358e-56	-1.52822037434334	0.926	0.996	4.54273850147287e-52
Gm2000	1.20910376351094e-41	2.03674078901681	0.841	0.43	2.43283768256035e-37
Camk1d	3.02002534765882e-30	1.04341144290042	0.989	0.959	6.07659300202431e-26
Hexb	3.34122002960939e-28	1.24305365498981	0.923	0.721	6.72286882157705e-24
Gstp1	2.32565373504223e-24	-3.0032610133201	0.058	0.385	4.67944788027848e-20
Tspan8	8.79601660331014e-23	-4.32951394183478	0.019	0.283	1.76984650075203e-18
Cdk8	2.99167554750495e-22	0.622590983994914	1	0.98	6.01955036913471e-18
Trim37	4.51945149250634e-21	-1.5885642732156	0.353	0.664	9.09358834807202e-17
Rps27	1.34637001437811e-17	-0.526254254659865	0.979	0.992	2.7090311059302e-13
Sparc	9.57365880612049e-17	0.557946140114206	1	0.992	1.9263158883795e-12
Rps29	1.3213368261999e-15	-0.447433288327747	1	1	2.65866182799681e-11
Cdh13	2.63047328837457e-15	0.658012387349435	0.987	0.943	5.29277530353847e-11
Rpl10	3.22832072089872e-15	-0.675986526999635	0.944	0.963	6.49570412252031e-11
Txnip	1.12010294339152e-14	-0.68906567495215	0.883	0.922	2.25375913239808e-10
Rnaset2a	4.92704604979269e-14	1.37579909710241	0.546	0.27	9.91370935678786e-10
Apln	2.89140147489042e-13	1.33343127611374	0.666	0.389	5.81778890762702e-09
Il31ra	4.21685843444549e-13	-1.52877557122253	0.191	0.447	8.48474085594777e-09
Cped1	6.68284465028353e-13	-0.828050224308541	0.682	0.844	1.34465517208355e-08
Cyp26b1	1.39042624127611e-12	-2.87733081878558	0.066	0.266	2.79767664007165e-08
Bst2	2.83265882025189e-12	0.637140834726555	0.971	0.939	5.69959281222883e-08
Polr2l	7.76823134280628e-12	-1.56171261858457	0.199	0.434	1.56304582848605e-07
Esm1	1.14733898903768e-11	3.39682091145278	0.286	0.07	2.30856077984272e-07
Erh	1.25501494276807e-11	-1.10223775573962	0.363	0.619	2.52521556634364e-07
Hist2h2aa1	1.64564677523736e-11	-2.092376363785	0.058	0.246	3.3112058764551e-07
Prnd	2.69220553272658e-11	0.926599406489354	0.592	0.303	5.41698675239914e-07
Rps27rt	6.26150820130847e-11	1.15298207666288	0.573	0.336	1.25987806518528e-06
Gm42418	9.12041712750807e-11	0.601112217334561	1	1	1.8351191302259e-06
Tap1	1.9909004562473e-10	1.22121573507748	0.515	0.27	4.0058908080152e-06
Serpinh1	3.3260569040905e-10	0.498733392982299	0.947	0.93	6.69235909672049e-06
Ubb	3.86353380403567e-10	-0.377933789801835	0.976	0.996	7.77381636710018e-06
Stat1	4.75666524883546e-10	0.798970981036066	0.748	0.57	9.57088614718182e-06
Col4a1	6.36484596272307e-10	0.390465075239102	0.997	0.988	1.28067065615951e-05
Ccnd1	6.82721062540477e-10	0.570293470303914	0.955	0.922	1.37370304993769e-05
CAAA01147332.1	7.05108355680266e-10	-1.35221833791099	0.154	0.373	1.41874852246426e-05
Fmo2	7.35078628290436e-10	-1.57362066024777	0.26	0.463	1.47905170798319e-05
Eif1	1.06000542047929e-09	-0.352433022390034	0.966	0.992	2.13283690654638e-05
Eno1	1.20109029887786e-09	-1.18753858621463	0.265	0.488	2.41671379037215e-05
Dynlt1b	1.23496318984925e-09	-2.04394918433815	0.069	0.238	2.48486943429568e-05
Rnf213	1.3809262263614e-09	0.788485818358516	0.796	0.664	2.77856166006177e-05
Sap18	1.52147269664462e-09	-0.964701019322117	0.422	0.639	3.06135521291864e-05
Timp3	1.56637460939135e-09	-0.559132587294663	0.92	0.963	3.15170235155633e-05
S100a11	1.68048358275324e-09	0.556311464738316	0.923	0.889	3.3813010168578e-05
Vim	1.73713388011537e-09	0.586525650278275	0.987	0.955	3.49528708018015e-05
Aldh2	2.53373681283683e-09	-0.951064779103926	0.475	0.652	5.09813184110899e-05
Fabp4	2.62082328455203e-09	-0.356267263671979	1	0.996	5.27335853084714e-05
Cd93	3.26262917557379e-09	0.361755383090245	0.987	0.975	6.56473616417201e-05
Cxcl9	3.43256208742655e-09	0.866246383237622	0.732	0.537	6.90665817611096e-05
Ifitm3	4.00705174657576e-09	0.409280363859023	0.992	0.996	8.06258881928508e-05
Gm48099	5.66290666668237e-09	-1.88705967111747	0.069	0.23	0.000113943345040316
Mctp1	6.16588088626203e-09	-3.03518906128806	0.034	0.168	0.000124063689312478
Unc45b	7.95967737920638e-09	-0.581670534913005	0.729	0.828	0.000160156668547012
Irf7	1.018303792464e-08	1.19160806699419	0.438	0.23	0.000204892906081682
Smco4	1.06474270917399e-08	-0.712144264475107	0.782	0.84	0.000214236880512899
mt-Nd5	1.07768284371334e-08	-0.799435217764184	0.772	0.844	0.000216840564983561
Rnaset2b	1.52522957520742e-08	0.952402355887473	0.504	0.283	0.000306891442827485
Angpt2	1.81603620588985e-08	1.49080998458379	0.462	0.246	0.000365404644987098
1810009A15Rik	2.00197085548954e-08	-2.22671555600274	0.04	0.172	0.00040281655583305
mt-Atp8	2.66883864108511e-08	-1.08127710032954	0.419	0.574	0.000536997022972736
Apoe	4.00684873420233e-08	-1.37865273679135	0.406	0.566	0.000806218033808851
Col4a2	4.52604209953504e-08	0.319092394669135	0.995	0.98	0.000910684930847445
Plcl1	4.53182272661791e-08	1.61104961715859	0.382	0.193	0.000911848050822789
Eps8l1	4.95117093595434e-08	-2.62790439560894	0.029	0.148	0.000996225104023373
Gvin1	5.18845165698776e-08	1.36844380005961	0.459	0.279	0.00104396835790251
Fbln2	5.28203170822492e-08	-1.54172540659024	0.143	0.316	0.00106279760001194
Rpl10-ps3	5.87475762550138e-08	1.06345486003144	0.443	0.238	0.00118205998182713
Rbp7	6.32520492767621e-08	-1.06877682818901	0.355	0.541	0.00127269448349773
mt-Nd4l	6.5265750734471e-08	-0.824543615685254	0.546	0.697	0.00131321217052829
Alpl	7.34272621490814e-08	-2.37587073318216	0.077	0.221	0.00147742994170167
Bax	8.35566176939498e-08	0.788630725686647	0.798	0.668	0.00168124270461996
Phlda3	1.15592804346982e-07	1.20141344704891	0.353	0.164	0.00232584281626563
Hist1h2ap	1.19547683089181e-07	-3.16916775677603	0.016	0.115	0.00240541893143742
Ftl1-ps1	1.58718925506079e-07	2.09213637536354	0.228	0.074	0.00319358350010782
Cd200	1.63619030768138e-07	-0.503163345235681	0.889	0.939	0.0032921785180857
Rasal2	1.73812434448907e-07	0.601309720992348	0.947	0.902	0.00349727999354647
Slc22a23	1.9717229546029e-07	1.78696199279632	0.218	0.061	0.0039673037569565
Lmo1	2.06009518613129e-07	-1.09833174124308	0.186	0.377	0.00414511752401477
Anks1b	2.483643110633e-07	2.20131977882947	0.188	0.045	0.00499733830290466
Dnm3	2.55295026587417e-07	-0.847355778490292	0.361	0.545	0.00513679122996542
Ndufa6	2.90869625767385e-07	-0.545585746058508	0.782	0.869	0.00585258774006556
Iigp1	2.96205211455341e-07	0.99427613190781	0.653	0.496	0.00595994505969292
Itpripl2	3.76485314488948e-07	0.770066402922707	0.613	0.451	0.00757526101283212
Nepn	3.99357384608934e-07	-2.29792739154773	0.058	0.184	0.00803546993571635
Prcp	4.57641830470378e-07	-0.782223172841245	0.408	0.594	0.00920821127089448
Dhrs3	5.36231655376238e-07	-0.773455991127114	0.488	0.652	0.0107895171378253
Cxcl12	7.6809076541165e-07	-0.623071069473401	0.891	0.926	0.0154547542908478
Tshz2	7.71850488641243e-07	0.412219795349218	0.96	0.914	0.0155304036819504
Limch1	7.81562683244427e-07	0.486202130131433	0.849	0.713	0.0157258227495611
mt-Co1	8.72020087137113e-07	-0.472119288564913	0.992	0.992	0.0175459161732859
Aqp1	8.92925050362429e-07	-0.638708378082211	0.902	0.914	0.0179665449383424
Pxdn	9.08736562156745e-07	0.492895178174369	0.905	0.852	0.0182846883671559
Nnmt	9.6053847654029e-07	2.18949719027623	0.178	0.045	0.0193269946864672
Slc26a10	1.03382615182838e-06	-1.07930138101452	0.3	0.475	0.0208016160009387
C1qtnf9	1.04016830398956e-06	0.372984823431132	0.966	0.914	0.020929226444574
Mxra7	1.11577061373629e-06	0.502878838846612	0.78	0.643	0.0224504205189879
Sema6a	1.1407506117799e-06	-0.531783472711412	0.785	0.852	0.0229530430596234
Gda	1.16234488494932e-06	0.654997283989602	0.695	0.52	0.0233875414300653
Uchl1	1.21990481235245e-06	1.7265900194561	0.257	0.107	0.0245457047293437
Id2	1.26730987976398e-06	-1.69515339537103	0.125	0.266	0.0254995420907311
Mfap1a	1.48730420237271e-06	-1.25429399976045	0.255	0.418	0.0299260478559413
Ctps	1.84607246216005e-06	0.870339915629374	0.451	0.266	0.0371448240111224
Ntf3	1.8480969118822e-06	-1.03351847048273	0.241	0.414	0.0371855579639817
Ifi44	1.97540810500262e-06	0.949371755176988	0.435	0.254	0.0397471864807576
Cldn5	2.09906253125964e-06	0.560913475774681	0.928	0.857	0.0422352371914752
Gnai2	2.11887159288816e-06	0.26577058630913	0.995	1	0.0426338153205027
Hsp90aa1	2.41652602382373e-06	0.606025250528627	0.822	0.717	0.0486229201253573
Oasl2	2.4329182840738e-06	0.65388200848495	0.552	0.361	0.0489527487938489
Plekhg1	2.54394282669697e-06	0.447706854965599	0.96	0.922	0.0511866736159696
Tgm2	2.59383745940464e-06	-0.812522238291381	0.462	0.619	0.0521906035206807
Ddit4	2.86984063042713e-06	-1.26842324653467	0.241	0.393	0.0577440633248243
Cd36	2.9908712234457e-06	-0.309428027303927	0.995	1	0.060179319886951
Eps8	3.00516462146074e-06	-1.53677734739484	0.077	0.201	0.0604669173484115
Tgtp2	3.02378313825807e-06	1.14068690471932	0.395	0.217	0.0608415405248906
Isg15	3.04518372358046e-06	0.930719664636667	0.549	0.389	0.0612721417021624
Tuba1a	3.24744497090698e-06	0.37746940806319	0.942	0.865	0.0653418402596193
Slc6a6	3.37868994888376e-06	-0.823802009884763	0.382	0.549	0.06798262046149
Ppp3ca	3.44954034201427e-06	0.392951896581917	0.926	0.893	0.0694082012216691
Rnf144a	3.75196870446652e-06	0.578085794339542	0.793	0.68	0.0754933623025709
Cdkn1c	3.89299604090413e-06	-0.943099652754443	0.43	0.574	0.078330973339032
Rps21	4.40971271415701e-06	-0.283857314237862	0.992	0.996	0.0887278295215533
Hist1h2be	4.53264484171827e-06	-1.87244501019746	0.064	0.18	0.0912013468602133
Anxa2	5.11312052558487e-06	0.383704540638339	0.942	0.857	0.102881098095293
Col8a1	5.1380161211192e-06	-2.13282162206664	0.013	0.09	0.103382022373039
Rpl9-ps6	5.25100936804894e-06	1.01921621458143	0.451	0.287	0.105655559494513
Plpp3	5.46822877996858e-06	-0.445595088983933	0.875	0.914	0.110026231281748
Cxxc4	5.65743698143801e-06	-2.07735653296794	0.037	0.135	0.113833289503514
Sod1	5.83718345889519e-06	-0.574613550558696	0.687	0.77	0.11744996837643
Meox1	5.83984721621651e-06	0.442427974147502	0.798	0.676	0.117503565837492
Clk1	5.84220703194821e-06	-0.638822751607022	0.666	0.762	0.11755104768983
Zmat3	6.58170515737325e-06	1.41532362093317	0.212	0.078	0.132430489471507
Car7	7.43129462066299e-06	-1.36718775954005	0.114	0.25	0.14952507906236
Ptprb	7.84574352664912e-06	-0.481141136954145	0.923	0.959	0.157864205499707
Rassf9	8.50230616848266e-06	-0.489612773440955	0.589	0.742	0.17107490241604
Tcim	8.54767992257887e-06	-0.516877060573407	0.844	0.902	0.171987867722209
Arpc4	9.02630591135806e-06	0.566375730182322	0.769	0.652	0.181618301242435
Hmcn1	1.05824401704971e-05	-1.18025710973195	0.236	0.385	0.212929278670571
Lrrc8c	1.07579827127884e-05	0.335670839155148	0.966	0.918	0.216461370164016
Xaf1	1.17308292578473e-05	0.524740311719797	0.793	0.672	0.236036015497146
Fam181b	1.28894417049222e-05	-1.34512413538828	0.109	0.238	0.25934845654474
Robo4	1.3231091301127e-05	0.480197767877958	0.833	0.734	0.266222788069975
Snhg3	1.37386001364426e-05	-1.70272505913143	0.069	0.18	0.276434373345361
Rpl41	1.37593704270005e-05	0.269538901878791	0.997	1	0.276852292361678
Cyren	1.40633691365266e-05	-0.897027301579961	0.228	0.385	0.282969050396052
Esr1	1.44928053611518e-05	3.10142872689126	0.093	0.008	0.291609736671735
Rasgrf2	1.47591526809076e-05	-0.871894474427272	0.363	0.516	0.296968911092542
Mgmt	1.58251844142439e-05	1.00217461000814	0.377	0.217	0.318418535599002
Pparg	1.65178085326836e-05	-0.530412736138564	0.719	0.807	0.332354825486127
Igtp	1.67703903668639e-05	1.07451126337689	0.387	0.238	0.337437024571669
4930402H24Rik	1.78795887133291e-05	0.421619008747788	0.875	0.82	0.359755204500895
Malat1	1.79070903983665e-05	-0.283203114772371	0.989	0.996	0.360308565905533
Calr	1.87979812701174e-05	0.363754201794665	0.928	0.861	0.378234181136033
Pde4b	2.09226847747103e-05	0.518310210815798	0.759	0.631	0.420985340351946
Zfp988	2.16357435873686e-05	-3.15431107014377	0.008	0.07	0.435332796721443
Pdlim1	2.36066077072698e-05	0.326209562000247	0.846	0.77	0.474988553677976
Pvt1	2.51275911400577e-05	1.64017726297984	0.22	0.09	0.505592261329101
Cd44	2.84111963225514e-05	0.629804496108621	0.533	0.357	0.571661681206057
Fas	2.93182164572996e-05	-0.895676540982793	0.318	0.467	0.589911833337325
Hsp90b1	3.041102706403e-05	0.37928253022452	0.944	0.898	0.611900275555347
Flnb	3.15101820934323e-05	0.467719150274636	0.939	0.881	0.63401637390195
Lxn	3.16064444443094e-05	0.702368325846821	0.57	0.439	0.635953268663949
Nlrc5	3.173630749626e-05	0.931245539223781	0.361	0.205	0.638566243132247
Ifi206	3.23934473360688e-05	2.68359286017383	0.095	0.012	0.651788553849041
Bak1	3.46926697896201e-05	0.715292732287828	0.411	0.238	0.698051208836946
Plscr2	3.50415228729943e-05	-0.840059201815092	0.374	0.512	0.705070481727519
Lpl	3.57008323971848e-05	-0.408493561562374	0.785	0.852	0.718336448663756
Ppp1r2	3.64558368944987e-05	0.286629962300656	0.981	0.934	0.733527894154208
4933412E12Rik	3.83345432345842e-05	1.44207104738047	0.151	0.045	0.771329344423068
Sox17	3.90468911327287e-05	-0.830035890671323	0.3	0.447	0.785662496481635
Crispld1	4.10916385238582e-05	-1.9533387549411	0.058	0.156	0.826804858738552
Rgcc	4.40388540317078e-05	-0.404424075324532	0.875	0.93	0.886105781971993
Psmb8	4.53538195529788e-05	0.383966269965439	0.883	0.791	0.912564203225487
Bean1	4.64354265867181e-05	2.49736833771889	0.093	0.012	0.934327218351354
Pml	4.75340562591248e-05	0.858383961072089	0.377	0.221	0.95643274598985
9530026P05Rik	4.90209298402767e-05	-1.23817735970108	0.401	0.52	0.986350129316207
Lgals3bp	5.02760402155177e-05	0.406307291099093	0.74	0.607	1
H2-K1	5.05225188660546e-05	0.278144566873099	1	0.996	1
Rsrp1	5.1704055880622e-05	-0.377642720235779	0.883	0.93	1
Cdkn1a	5.55488829129593e-05	1.02563886269439	0.621	0.512	1
Map1lc3a	5.66351594572853e-05	-0.646630039628355	0.355	0.504	1
Lcp1	5.6769453218943e-05	1.63183578156025	0.172	0.061	1
Gm11290	5.83343720553118e-05	-1.12881316970023	0.204	0.336	1
Nudt4	5.90542092170479e-05	0.38742440826004	0.828	0.77	1
Morrbid	5.90829504576812e-05	1.9627772228861	0.164	0.057	1
Ccdc80	6.04503416222033e-05	-1.41492666899788	0.106	0.221	1
Rexo1	6.39156659674385e-05	-0.882589657187309	0.255	0.398	1
Pdcd4	6.4508616138152e-05	-0.760009619937099	0.35	0.48	1
Fn1	6.64285019516826e-05	-1.15733347835121	0.09	0.201	1
Rex2	6.64313928385077e-05	1.63692627370208	0.127	0.033	1
Erg	7.03773545878433e-05	0.362567776481695	0.91	0.844	1
Kansl1	7.04810611348307e-05	0.47200790662876	0.87	0.77	1
Fbln5	7.46771446581128e-05	-2.42851288363705	0.019	0.086	1
Adamts5	7.8351035613745e-05	-1.78599901709465	0.061	0.156	1
Jam2	8.2446342138123e-05	-0.334962222859384	0.873	0.91	1
Rgs12	8.27291169480916e-05	0.523142774816597	0.565	0.402	1
Grk5	8.41841834268062e-05	0.551977501268876	0.833	0.697	1
Asap2	9.38512072177097e-05	0.316321651228302	0.822	0.701	1
Nfkbia	0.000105472379791861	-0.58005701367088	0.812	0.885	1
BC028528	0.000106285856500239	0.409962274179441	0.817	0.713	1
Mndal	0.00010802574690768	0.32171653063487	0.907	0.836	1
Gm21860	0.000108403607047054	-2.47531757459247	0.008	0.061	1
Serpinb6a	0.000108518475397838	0.304379154711781	0.817	0.73	1
Uqcrc2	0.000111520914029139	0.474627121027633	0.737	0.639	1
Lyl1	0.000114987409342539	-1.34614992086163	0.072	0.172	1
Exoc6	0.000115976284558539	0.52752051354855	0.753	0.668	1
Rtp4	0.000121072622014202	0.517714501099523	0.621	0.463	1
Thsd7a	0.000130559746000606	-1.03245315224854	0.199	0.324	1
1600002D24Rik	0.000131418140507208	-1.57738760851281	0.074	0.172	1
Carhsp1	0.000136483777299584	0.670353576323759	0.483	0.344	1
4930452B06Rik	0.000138962976968377	1.97862487028508	0.085	0.012	1
Gm10406	0.000139269937954287	-1.87684330954303	0.034	0.111	1
Arhgef28	0.000142621988043406	0.570595724863816	0.573	0.443	1
Emp1	0.000146711977493459	0.701445175947667	0.475	0.32	1
Gata2	0.000147076429781783	-0.752174408782751	0.313	0.455	1
Fam129a	0.000147775159562724	0.837235265489893	0.395	0.262	1
Gbp3	0.000147849634017052	0.702791202179854	0.523	0.385	1
Ift122	0.000149586177925682	0.322239301721422	0.703	0.541	1
Gbp9	0.000151420620522049	0.580842780811575	0.565	0.422	1
Syn3	0.000153771794407632	-1.13430863620653	0.159	0.279	1
Smarca2	0.000154723926375266	0.44157922410382	0.684	0.549	1
Coro1b	0.000155109997548619	-1.28081416476325	0.109	0.213	1
Iws1	0.000161035481740342	-0.590011813172011	0.387	0.52	1
Mtmr12	0.000162287056612941	0.681274701314445	0.419	0.279	1
Exoc3l2	0.000164465288394076	-1.63126284066022	0.011	0.066	1
S100a10	0.000166911128865209	0.345808042859778	0.915	0.902	1
Psmg4	0.000167034763797224	0.577889190682612	0.57	0.426	1
Nr2f2	0.000170050093061437	-1.29128700294184	0.119	0.225	1
1700003G18Rik	0.000175362544526144	-3.87993826120491	0	0.037	1
H2-Q10	0.000175362544526144	-4.25075802892382	0	0.037	1
Hspa5	0.000177744864371121	0.381218447773277	0.875	0.799	1
Rell1	0.000182997792003956	0.443437310107714	0.719	0.566	1
Atp2a3	0.000185979339281674	-1.18227425743521	0.019	0.082	1
Cables1	0.00018896008287828	1.36915220121302	0.207	0.098	1
Tes	0.000193225405333795	-0.848074732576098	0.188	0.316	1
Eln	0.000199883618987878	-1.7629914738029	0.021	0.086	1
Trp53cor1	0.000201763100178298	1.899301707838	0.09	0.016	1
Thyn1	0.000205731494604683	0.92797778990909	0.233	0.115	1
Tubgcp4	0.000217064655525401	1.47345340426922	0.202	0.094	1
Zfp991	0.000217468701123728	1.3130794250634	0.167	0.066	1
Hmga1	0.000219124920602942	-1.96509166358441	0.013	0.07	1
Myl12b	0.000220506700557912	0.258775895243013	0.95	0.93	1
Smad6	0.000229073230731735	-1.19267824589333	0.114	0.221	1
2011-09-01	0.000234063740830141	0.586830329451219	0.618	0.492	1
Rps28	0.000241360674233093	-0.275665772470021	0.989	0.996	1
Igfbp3	0.000243822511880999	-0.916178926461331	0.371	0.5	1
H2afv	0.000245923140710754	-0.47730388246526	0.573	0.664	1
Lama4	0.00024620476404336	0.397096909592107	0.963	0.939	1
Gm15564	0.000250312223067479	-0.672119171470829	0.435	0.566	1
Leng9	0.000258068692460708	-1.73594538003272	0.04	0.115	1
Nid1	0.000264746295486926	0.311064962697948	0.801	0.73	1
Adarb1	0.000269390570862735	-0.680458422317353	0.546	0.611	1
Gbp7	0.000274469180990876	0.505305953578801	0.743	0.627	1
Aspa	0.000287518013622955	-1.68411094691653	0.032	0.102	1
Id3	0.000289270323053563	-0.423018343766457	0.915	0.889	1
Ifi27l2a	0.00030023234978893	1.83306945240343	0.172	0.074	1
Smad2	0.000311215446656341	0.774921213230909	0.44	0.311	1
Cmpk2	0.000316227491748736	0.705684260410713	0.382	0.242	1
Plxna4	0.000332505000220399	0.632107461380088	0.653	0.512	1
Capg	0.000339675804924601	0.551908735762518	0.332	0.193	1
Marcks	0.000347595439036735	-0.347195090375258	0.849	0.852	1
Lgals9	0.000349591974279033	0.353869747606446	0.798	0.738	1
Sncg	0.000354417452461873	-1.57170529563667	0.098	0.193	1
Gm1673	0.000363637172080697	-1.16110776462572	0.111	0.217	1
Myo1d	0.000364359986931981	0.394960179369498	0.923	0.869	1
Ccn2	0.000366443283527288	2.16465767868707	0.135	0.049	1
Myh10	0.000367254325831536	0.547428903605581	0.517	0.373	1
Klhl6	0.000380239619482733	-0.720765672886391	0.279	0.41	1
Brd9	0.000385833997075473	-0.441946168602383	0.464	0.59	1
Tagln2	0.000386466306707913	0.270049532887401	0.952	0.918	1
Itga2	0.000386825093577597	1.96051647363754	0.085	0.016	1
Angel2	0.000393574754564925	-0.43751501534874	0.361	0.5	1
Hist1h4n	0.000396039390015605	-4.28291320896865	0.003	0.041	1
Prrg3	0.000407288473911968	0.487567259846135	0.475	0.336	1
Gabra1	0.000408517524006668	-3.36322661839348	0	0.033	1
Gm4707	0.000408517524006668	-3.7726584236887	0	0.033	1
A930028N01Rik	0.000408517524006668	-3.77670086932417	0	0.033	1
Cdipt	0.000410949882700387	0.448888619069497	0.674	0.549	1
Ptp4a3	0.000414115878262701	0.280335516266958	0.934	0.914	1
Gm29682	0.000421152975018367	2.25341391904162	0.09	0.02	1
Fbn1	0.000422034456827397	-0.702557616807094	0.363	0.471	1
Uhrf1bp1l	0.000426513258246646	1.14268145141272	0.239	0.127	1
Ahsa1	0.000431526489057973	-0.794857977188872	0.289	0.414	1
Gm11361	0.000435217156647275	1.19607006817989	0.178	0.078	1
Eps8l2	0.000437227575296133	-2.066870795376	0.013	0.066	1
Arf5	0.000444913714480802	0.305820722632618	0.899	0.877	1
Flt1	0.000455553811952733	-0.467421958658218	0.891	0.914	1
Ptprr	0.00045705247771758	-0.943133049248374	0.164	0.275	1
Cdkn1b	0.000464166215683477	-0.691868894503264	0.363	0.48	1
Dynlt1c	0.000478298926226722	-1.43989764883456	0.024	0.086	1
Adgrl2	0.000483321609696376	0.369485879216948	0.968	0.934	1
Rhpn2	0.00048749870274348	-1.23740927093302	0.066	0.152	1
2610203C22Rik	0.000490699330469632	0.401840410135213	0.554	0.402	1
Flna	0.000491041383441594	0.355048476521453	0.674	0.541	1
Dock1	0.000516356819230922	0.298271857573065	0.912	0.828	1
H2afj	0.000520067015677505	0.310521881092752	0.597	0.463	1
Gcnt2	0.000524876210850235	-1.26890290407793	0.159	0.266	1
Alox12	0.000538706478403288	-1.55054517374327	0.05	0.127	1
Slc7a5	0.000544990512539963	1.32220829345106	0.175	0.078	1
Chd7	0.000550126630114823	0.510807973388925	0.716	0.611	1
Palld	0.000557019440992215	-2.14010395823932	0.016	0.07	1
Cln5	0.000558685285253036	-0.993341927618956	0.162	0.275	1
Ltc4s	0.000566827958883668	1.11843924933871	0.191	0.09	1
Casp12	0.000568026609361065	0.997031717822778	0.316	0.201	1
Slc1a5	0.000571895582372072	0.729465650334522	0.252	0.131	1
Zfp787	0.000578807720078959	0.922202143808033	0.249	0.135	1
Cct3	0.000580231158091177	0.40001808284911	0.695	0.59	1
Dync1h1	0.000583564586184401	0.360758617581826	0.857	0.795	1
Dgkh	0.000587675543658164	0.302361758846043	0.91	0.869	1
Gm4258	0.000617231543131857	0.630464378651125	0.552	0.402	1
Lars2	0.000619949875285467	0.401728460630234	0.918	0.947	1
Frmd4a	0.000627804081428281	0.544357032059276	0.623	0.488	1
Prr13	0.000633953349323672	0.410091817416954	0.732	0.648	1
2004-09-01	0.000636151785476729	0.341173354601368	0.854	0.762	1
Spata13	0.000649070124844733	0.558826743164782	0.639	0.541	1
Tm4sf1	0.000651718185234318	-0.455787796868476	0.928	0.918	1
Tmed10	0.000652335550472173	0.268148283471656	0.886	0.828	1
Ulbp1	0.000659362693323007	0.784854900915597	0.286	0.168	1
Cgnl1	0.000663987089544869	0.484493502541825	0.57	0.451	1
H2-Q4	0.000673854007775204	-0.521048942029133	0.679	0.742	1
Pla2g7	0.000678241290906849	-2.32145150446681	0.011	0.057	1
Parva	0.000692808846603206	0.40565982285984	0.684	0.549	1
Oas2	0.000699993372352242	0.844766239543399	0.302	0.189	1
Map1b	0.00070687953211805	0.313169788977088	0.775	0.66	1
Sgk1	0.000708216859410881	-0.453071719044484	0.777	0.828	1
Plscr3	0.000708929206774571	0.417997304145875	0.671	0.557	1
Slfn5	0.000719637540482397	-0.306372546725541	0.907	0.91	1
Gm6169	0.000730597126204629	2.77662427262471	0.064	0.008	1
Ckm	0.000740762549208035	-1.58325175772085	0.098	0.184	1
Trim30a	0.000757112476023613	0.493599306772752	0.69	0.549	1
Plscr1	0.000763196204868515	-0.522294208092352	0.369	0.504	1
Bola3	0.000763856507370793	-0.60294138595219	0.387	0.508	1
Tnc	0.000767013862086975	2.678604780991	0.072	0.012	1
Cdk1	0.000776010151445844	2.04736869386933	0.08	0.016	1
Ogfr	0.000787418606502665	0.342605762956786	0.464	0.32	1
Npr1	0.000791526748087	-0.59012076620381	0.329	0.451	1
Herc6	0.000797115189144189	0.622315233298707	0.57	0.439	1
Oat	0.000827941226891271	-0.59450452513645	0.345	0.467	1
Robo2	0.000830095465452881	-0.747152171432738	0.252	0.377	1
Cks2	0.000830501252023654	1.66053432469124	0.111	0.037	1
Parp11	0.000859597380426134	0.620847064870171	0.279	0.164	1
4930549G23Rik	0.000860848375974773	-1.64162788186776	0.048	0.119	1
Aen	0.000897195980444137	0.886130768853328	0.318	0.201	1
Itga3	0.000900861453263238	-2.50091374257921	0.016	0.066	1
Lysmd2	0.000901353654432934	0.522143250306914	0.533	0.418	1
Tdrd7	0.000917028330973288	0.344995758527482	0.544	0.41	1
Rnpep	0.00092489311970872	0.412044588309807	0.631	0.504	1
Pdia3	0.000936888300238968	0.312587009808733	0.923	0.877	1
Hes1	0.000946893440460516	-0.493986357046392	0.639	0.721	1
Gm38414	0.000955159731898996	-3.9441210839441	0	0.029	1
G630055G22Rik	0.000955159731898996	-4.62265138973674	0	0.029	1
Lamc1	0.000960344104855593	0.368674709994323	0.857	0.799	1
Eif3c	0.000999133047981093	0.341612109906355	0.857	0.758	1
Ryr2	0.00103334633697078	-2.76907483361925	0.008	0.049	1
4930443O20Rik	0.00103967354977294	-2.46370655843178	0.008	0.049	1
Ahr	0.00104880579647968	-0.679492416334464	0.215	0.336	1
Pdxk	0.0010602668805835	-2.36909394399238	0.016	0.066	1
Dennd1b	0.00106293040667709	0.668633301780799	0.515	0.398	1
G3bp1	0.00107703120438149	0.334314926853653	0.806	0.738	1
Ptpn21	0.0010891877011683	0.666438373247593	0.271	0.156	1
Crip1	0.00110292863245027	-0.393743995736055	0.825	0.84	1
Tsc22d1	0.00111071723621288	-0.444388186585585	0.682	0.725	1
Tpp2	0.00111639843186783	0.455599406786835	0.647	0.525	1
Smc4	0.00111761988584392	0.434004050318099	0.403	0.279	1
Canx	0.00112365156630057	0.310792251559997	0.873	0.766	1
Gm43258	0.00112821971389517	3.77629130240503	0.042	0	1
Gm47121	0.00113249144382414	1.93926920601247	0.114	0.041	1
Nkapl	0.00113898631534961	-0.836045075310344	0.008	0.049	1
S100a1	0.00115033605265765	-0.466972520434534	0.549	0.652	1
Acsf3	0.00115134758719338	2.22945778543313	0.069	0.012	1
Rrp7a	0.00115490332315394	0.736276065267692	0.34	0.217	1
Fam49a	0.00119570445369625	0.660734931020678	0.191	0.09	1
Rab35	0.00119810845713109	0.550293235649253	0.459	0.328	1
Phldb2	0.00120019195709971	0.403900210832405	0.828	0.73	1
Mtch1	0.00120653136914961	0.271458635655172	0.804	0.693	1
Flt3l	0.00121971596770391	-1.21292270423038	0.042	0.111	1
Sez6l2	0.00124305826258	0.407250090361909	0.501	0.365	1
2008-09-01	0.00125856930401344	0.573129993754527	0.432	0.303	1
Sema3g	0.00126141386835469	-1.44026076783001	0.061	0.135	1
Oip5os1	0.00126676127231501	0.329919476220783	0.83	0.766	1
Mrpl21	0.00127530030347806	0.785867852796059	0.406	0.303	1
Parp9	0.0013038657456042	0.600431003741666	0.446	0.34	1
U2af1	0.00131290090871096	-0.433219273249121	0.647	0.742	1
Deptor	0.00134052630051551	-0.768178963155877	0.233	0.34	1
Fmnl1	0.00137370634810099	0.472292169154072	0.477	0.324	1
Tubb5	0.00138602807842948	0.324785299989601	0.928	0.914	1
Prkd1	0.00138793946379392	-0.419352346631621	0.56	0.676	1
Cstf3	0.00138846601308715	0.542745763555292	0.507	0.373	1
Csrp1	0.00139421768301994	0.454591647173625	0.857	0.828	1
Auts2	0.0013997700313697	0.289045442410442	0.867	0.811	1
Fam177a	0.00141567913406848	-1.21298485189164	0.061	0.135	1
Gmeb1	0.00141888436454625	0.777694817595579	0.276	0.168	1
Slc16a6	0.00142201620088325	1.19589153941875	0.103	0.033	1
Pde4a	0.00142890145057291	0.934727258427568	0.218	0.115	1
Stat2	0.00143442620455057	0.678741937347447	0.435	0.324	1
2410080I02Rik	0.00147070749065158	-2.00445847803093	0.011	0.053	1
Cd109	0.00151263505072012	0.853649287610024	0.318	0.209	1
Fam171a2	0.00151977699037729	0.679821465808425	0.345	0.225	1
Kmt5a	0.00157080543505404	0.600352525774249	0.363	0.242	1
Ywhah	0.00157885135409873	0.26701426192832	0.87	0.836	1
Rngtt	0.00158032870781167	0.783766947379996	0.422	0.303	1
Cald1	0.00158223487694031	-0.300435838695412	0.817	0.865	1
Fgfr1	0.00158715282814398	0.960293195134355	0.265	0.16	1
Mrpl54	0.00159049898139484	0.432288196982471	0.475	0.336	1
Mcph1	0.00159319805235826	1.30923132934101	0.194	0.102	1
Hs6st2	0.0016286838186879	-2.78104980617619	0.005	0.041	1
Trpm3	0.00162976696228113	-0.576573068350216	0.546	0.623	1
Gpx8	0.00163293957093838	1.48965939760378	0.119	0.045	1
Myl2	0.0016580368834288	-0.80742813000556	0.475	0.557	1
Stmn2	0.00166206187360286	-0.846221853145151	0.151	0.254	1
Git1	0.00167532597429375	-0.384720297381067	0.387	0.508	1
Zfp521	0.00167853668796378	0.451489781975435	0.597	0.467	1
Sec24d	0.00169483145619914	0.59914895766826	0.355	0.23	1
Zbp1	0.00171191986578382	1.30120903915706	0.119	0.045	1
Mannr	0.00173206541259812	-1.85019865390907	0.027	0.082	1
Cfap20	0.00173234269735561	-0.335926085947502	0.568	0.68	1
H2-Q7	0.00176178522182652	0.337050978152919	0.897	0.869	1
Znfx1	0.00178071272628765	0.459159093567496	0.565	0.471	1
Pcdh17	0.00187131705748539	0.320421697959026	0.814	0.762	1
Pitpna	0.00188627242044069	0.340271862194187	0.817	0.742	1
Ankrd37	0.00189307120043328	0.835990398411366	0.377	0.27	1
Rps27l	0.00189629696153752	0.337833016985307	0.894	0.861	1
Chsy3	0.00192095472162912	0.653928064255668	0.244	0.135	1
Ankrd39	0.00193977896404598	-1.05539067523414	0.077	0.156	1
Edc4	0.00194860585576749	-0.754185800501742	0.127	0.225	1
Abhd14a	0.00195820823793495	1.04573330673386	0.119	0.045	1
Zfp984	0.00198102681683048	0.973201289134661	0.26	0.16	1
Dnmt3a	0.00201048314617897	-0.596690827953604	0.302	0.414	1
Srek1ip1	0.00202205619251169	0.503526363353712	0.276	0.164	1
Gbp5	0.00204261869688736	0.69492533202605	0.451	0.344	1
Acss1	0.00205940120845561	-1.06740388857586	0.072	0.148	1
Mir22hg	0.00208046043680809	2.01788377681131	0.085	0.025	1
Nes	0.00208837354085016	0.37702753793141	0.859	0.775	1
Ms4a4d	0.00209117363843424	2.32913432205406	0.064	0.012	1
Rhoc	0.00210734555896977	0.265029940173946	0.968	0.934	1
Tlx1	0.0021119570998722	-2.96195826323443	0.003	0.033	1
Col27a1	0.00212767200745478	-3.36333305226237	0.003	0.033	1
Hist2h3b	0.0021434940744115	-2.72224733338038	0.003	0.033	1
Gm9725	0.0021434940744115	-2.75159061799005	0.003	0.033	1
Hist1h4d	0.00215406701508932	-0.585155622217295	0.3	0.41	1
Pigx	0.00216729566875717	-0.565346326594016	0.183	0.295	1
Gpc4	0.00217394927850078	0.698240251879171	0.422	0.307	1
Phf11d	0.00220163897002643	0.45385440518269	0.629	0.561	1
Abhd8	0.00221137138335575	-1.07871849588839	0.101	0.184	1
Scamp5	0.00221329833005765	1.76128273645625	0.072	0.016	1
Mtmr10	0.00222146964428249	0.573800267340532	0.31	0.201	1
4930579G18Rik	0.00222423476491838	-2.48221827991192	0.003	0.033	1
Ndufa3	0.00222584291853281	-0.29488558080536	0.814	0.832	1
1700064H15Rik	0.00224071361493246	-1.26694622681649	0.003	0.033	1
Babam2	0.00224309666490239	0.428113267709405	0.66	0.549	1
AI182371	0.00224534276603838	-3.82544960057614	0	0.025	1
Gm44623	0.00224534276603838	-3.65761664284594	0	0.025	1
Zfp459	0.00224534276603838	-3.27952634365484	0	0.025	1
Smpd3	0.00232136911235048	0.994973592225294	0.135	0.057	1
Manbal	0.00232904025084451	0.44717078300525	0.302	0.197	1
Creb5	0.00235556873474719	0.562816866459634	0.66	0.561	1
Gm16701	0.00235745909654913	3.74266752938546	0.037	0	1
Top2a	0.00235745909654913	3.55498107851689	0.037	0	1
Taz	0.00238867351781482	-0.744254513080315	0.204	0.307	1
Chchd10	0.00244711984211648	-1.38578384787696	0.127	0.217	1
Gbp8	0.00247921850231679	0.79665718101805	0.422	0.324	1
Mlycd	0.0024804643751162	-0.944575369665787	0.093	0.172	1
Slc16a4	0.00248739662473149	-1.55126334304107	0.05	0.115	1
Mast4	0.0025058869975785	0.390579180207123	0.928	0.889	1
Ankrd12	0.00252373871496431	-0.578984019242649	0.615	0.648	1
Nt5c3	0.00258949066702383	0.697675350404476	0.302	0.197	1
E2f3	0.00262160938740614	0.959002168794398	0.268	0.176	1
Dtnb	0.00264950335417326	-0.949170567271714	0.133	0.221	1
Rcc2	0.00265747566034283	0.376446973624611	0.385	0.266	1
Mfap1b	0.00267090682629704	-0.801899912746799	0.271	0.377	1
Foxp1	0.00267795745222352	0.298467428511301	0.897	0.795	1
C130026I21Rik	0.00267826919347676	1.44433861000171	0.09	0.029	1
Cluap1	0.00270417083027539	0.974726416321122	0.225	0.135	1
Exoc5	0.0027164182205298	0.366555656413098	0.692	0.578	1
Bmp1	0.00272889201473174	0.801451786291844	0.286	0.18	1
Ywhag	0.00274390234218342	0.411841311986929	0.536	0.418	1
Cdc42ep4	0.00274660143070354	-0.797129800410693	0.183	0.291	1
Trip12	0.00276169172588262	0.37882618714817	0.74	0.652	1
Car4	0.00276277718810409	-0.530616865699854	0.507	0.598	1
Gem	0.00281291458360919	-0.990559357588875	0.156	0.25	1
Cyfip1	0.00284951886217713	0.384878700602647	0.761	0.697	1
Gbe1	0.00285283779898	-0.594551235268853	0.236	0.332	1
Dclk2	0.00286282001828346	1.12813689583841	0.188	0.102	1
Hist2h4	0.00289525338613323	-1.0336623433541	0.021	0.07	1
Gna12	0.00293078260654924	0.431392158238083	0.653	0.574	1
AU020206	0.00293499836993011	-0.469625769497367	0.435	0.541	1
Trim26	0.00294416315539739	0.641888691369087	0.369	0.258	1
Ass1	0.00298388984237582	-1.33053879739871	0.045	0.107	1
Ascc1	0.00298574695379992	0.698779081487009	0.257	0.152	1
Rfng	0.00300652664477171	-0.954926036112961	0.064	0.135	1
Spata5	0.00302754013418572	0.694906217953187	0.403	0.295	1
Elk4	0.00303677274081282	-0.513813707983678	0.679	0.754	1
Slc25a47	0.0030538712052015	-0.999007151591738	0.024	0.074	1
Scarf2	0.00308333052707715	-1.50626338311728	0.037	0.094	1
Fbxl7	0.00308457782059505	0.354087839731404	0.923	0.898	1
Samd12	0.00310157112016359	-0.519206743472309	0.584	0.643	1
Lrmda	0.00310937020998471	0.254860614733945	0.698	0.598	1
Frmd6	0.0031145085597406	0.731179932656317	0.239	0.139	1
Lmln	0.00312534886885558	2.68352103578451	0.053	0.008	1
Knop1	0.00313423643401083	0.301617444337549	0.698	0.59	1
Gabarapl1	0.00314163003645274	-0.546588363585664	0.459	0.549	1
Pcp4l1	0.0031519563713671	-0.828944078382579	0.236	0.344	1
Prdm5	0.00318948849710604	0.833272901508332	0.268	0.168	1
Btnl9	0.00320870583532389	-0.355445219262792	0.684	0.787	1
Parp12	0.0032181224481418	0.462859825158084	0.483	0.377	1
Acot7	0.00322066380921983	0.622514526309674	0.313	0.205	1
Ezh2	0.0032860388143048	0.630998312474128	0.228	0.131	1
Hist1h4i	0.00329366342656998	-1.10789581538644	0.069	0.139	1
Agpat2	0.00332014019215081	-1.11446240625438	0.072	0.143	1
Trafd1	0.003348496589718	0.562332257827438	0.448	0.336	1
Sptan1	0.00335750613150738	0.256395765130242	0.963	0.934	1
Gm14164	0.0033762913089546	1.54030192524998	0.088	0.029	1
Nmt2	0.00338020075393692	0.333008895254286	0.469	0.336	1
Fdps	0.00339315908096926	0.826469736811605	0.233	0.139	1
Cdc45	0.00341151850575441	3.60506514984465	0.034	0	1
Tcp11	0.00341151850575441	2.89255937870146	0.034	0	1
Ptpmt1	0.00341339207747941	0.534406472085577	0.369	0.254	1
Vamp7	0.0034165208852417	0.525333274682755	0.334	0.221	1
Rnf169	0.0034629723299673	0.387206900804538	0.618	0.516	1
Fam126a	0.00347593056913548	0.337643175946673	0.52	0.398	1
Pnisr	0.0034918818700529	-0.274442658760423	0.645	0.738	1
Zdhhc15	0.00350654821373795	1.72296839884522	0.074	0.02	1
Hmg20b	0.003517695888888	-0.384317325051145	0.666	0.754	1
Btbd19	0.00351890665018131	1.00166664415724	0.172	0.09	1
Cpne7	0.00355615013235016	0.506000202999616	0.103	0.037	1
Hes5	0.00356439529005143	-2.3884148154572	0.005	0.037	1
Rasd2	0.00356439529005143	-2.51374694951591	0.005	0.037	1
Shroom3	0.00357001234786817	-1.40561080833314	0.04	0.098	1
Crybg3	0.00359382494371302	0.445947168920712	0.65	0.553	1
Mmd	0.00361236242300092	0.304187911956997	0.671	0.553	1
Rasa3	0.00365351137594245	0.591542881647432	0.313	0.205	1
Pa2g4	0.00366564364173902	0.399700327431054	0.541	0.426	1
Gm26691	0.00368051896880361	-2.48976699816487	0.005	0.037	1
Gripap1	0.00370157252760439	-0.583151558029276	0.284	0.389	1
Lama5	0.00370223992732801	-0.69042324109349	0.191	0.287	1
Rnf11	0.0037031123971124	0.337396189171797	0.714	0.627	1
Rad51ap1	0.00372933765885295	0.772308223151668	0.149	0.07	1
Pnp	0.00374186177043414	-0.438441618606673	0.546	0.631	1
Tkt	0.00374738668413926	0.387707617312842	0.586	0.463	1
Ubn2	0.00376593893382193	-0.365952806486651	0.69	0.734	1
Pag1	0.00376605130175179	-1.65560214508775	0.013	0.053	1
Nxn	0.00384221711943374	-0.378506956927559	0.607	0.693	1
Cdk6	0.00384536239290815	0.403794153692837	0.419	0.303	1
Marcksl1	0.00385589846464671	0.535595865142677	0.3	0.189	1
Stmn1	0.00386433889234687	-0.616016467770844	0.247	0.352	1
Timeless	0.00387157751474005	0.620346068287126	0.355	0.246	1
Ankib1	0.00391485186788549	0.432972465140026	0.467	0.357	1
K230015D01Rik	0.00392018329627484	-1.66438380743617	0.013	0.053	1
Lsm10	0.00395394602982359	0.758683873775706	0.231	0.135	1
Hs6st1	0.00396159778598183	0.963535362516718	0.141	0.066	1
Vwa3a	0.00397157752906442	-0.440851099631349	0.34	0.447	1
Slc7a6os	0.00397991602651025	-0.786357320641065	0.143	0.23	1
Jazf1	0.0040033875265913	0.901949103450697	0.239	0.143	1
Cramp1l	0.00403745294119353	0.494936972668204	0.467	0.361	1
Ube2b	0.00404879902889341	0.277096991077502	0.814	0.754	1
Rims2	0.00405624327347516	3.16281189449748	0.058	0.012	1
Slc12a7	0.00408729026449241	-0.847266207645063	0.159	0.25	1
Agpat5	0.00411951375398317	0.424452458724901	0.462	0.344	1
Fkbp15	0.00412055621457724	0.577675235857076	0.35	0.25	1
Nudcd2	0.00412393668185339	0.645355319092389	0.316	0.213	1
Otud4	0.00415110784165025	0.444016292255461	0.533	0.422	1
Ifi213	0.00418682633338746	1.22970968404887	0.143	0.07	1
Fancb	0.00419246949452664	-1.08691649525617	0.064	0.131	1
Gbp2	0.00421022953082919	0.417799344537645	0.631	0.541	1
Sufu	0.00421792714693004	0.697696210419926	0.26	0.168	1
Pcyt2	0.00421956836878357	-0.749848394529134	0.095	0.176	1
Syde1	0.00423579944938057	0.60991809869778	0.369	0.262	1
Cpe	0.00426245683670686	0.882005978532323	0.233	0.143	1
Rab22a	0.00426578721208091	0.524909382798328	0.488	0.373	1
Mpp6	0.00427606608433926	0.321141284328253	0.292	0.18	1
Parp10	0.00428331387096468	0.489778775517022	0.326	0.221	1
Ccr4	0.00437348080899047	2.43348587410921	0.042	0.004	1
Parp3	0.00437574457885468	0.964097009421169	0.093	0.033	1
Arpc1b	0.00439460572194565	0.267651862059344	0.928	0.906	1
Selenos	0.00447732741520406	0.40713731432243	0.379	0.266	1
Cd63	0.00455827282727284	-0.610893019585968	0.164	0.258	1
Gxylt1	0.00459294094925191	0.469200939742644	0.337	0.234	1
Gbp6	0.00460779292018684	0.707817937680529	0.302	0.201	1
Plaur	0.00463782409334153	0.786488816977853	0.268	0.172	1
Smim24	0.00472673937730535	1.43393545000797	0.085	0.029	1
Ctsz	0.00473001520195492	0.334783174474229	0.663	0.574	1
Dock4	0.00474153655385707	0.287225921035969	0.979	0.943	1
Fbxw17	0.0048035268312301	0.942797743630075	0.17	0.09	1
Stk32c	0.00480883847338537	1.45627089505535	0.141	0.07	1
Atp6v1g1	0.00482618960921654	0.293987676702104	0.828	0.775	1
Ces2e	0.00484704628017606	-0.382806806839521	0.077	0.152	1
Cox4i2	0.00484838913679903	-1.22432275695216	0.072	0.139	1
Foxk1	0.00487623953188327	-0.539912021842299	0.204	0.303	1
Gm16196	0.00490831234093047	-2.34890756923479	0.024	0.07	1
Clip4	0.0049177067748815	-2.74424735290092	0.003	0.029	1
Ckb	0.00492282596523312	-0.703408550446832	0.236	0.332	1
Wfs1	0.00494513640186131	-1.26119158704535	0.045	0.102	1
Vmn2r29	0.0049536758194165	-2.71174000735592	0.003	0.029	1
2810454H06Rik	0.00498270793356608	-1.16213369594055	0.048	0.107	1
Wdr64	0.00498988262695476	-2.74040938349834	0.003	0.029	1
Chst2	0.00498988262695476	-2.87123076405841	0.003	0.029	1
Pck2	0.00506198541430196	0.531098962293761	0.374	0.27	1
Gm9750	0.00506301502270275	-2.53986179128863	0.003	0.029	1
Mcc	0.00510030831488032	0.293785969307249	0.883	0.824	1
L3mbtl3	0.0051328283376619	0.559086930097987	0.257	0.156	1
Gimap6	0.00518411799753141	-0.324871922825603	0.942	0.959	1
Vwf	0.00519279383755192	-1.58971922978661	0.064	0.127	1
Adrm1	0.00522143123250095	-0.62301110420418	0.281	0.393	1
Dpp3	0.00523355979154964	0.695864442785907	0.244	0.152	1
Hmgn2	0.00528831447416234	-0.640371549440643	0.149	0.238	1
Timp4	0.00529349713452247	-0.468909030023694	0.623	0.689	1
Kif13a	0.00529676045388533	0.312394569810238	0.721	0.648	1
Mypn	0.00532044980534727	-2.87159885453504	0	0.02	1
Nhlrc1	0.00532044980534727	-2.8590849381241	0	0.02	1
Ccn3	0.00532044980534727	-3.01818678217125	0	0.02	1
Gm50020	0.00532044980534727	-3.01632026176018	0	0.02	1
Plpp1	0.00543349943318802	-0.371780198027258	0.684	0.713	1
Gm49692	0.00565727458051274	0.397595457179659	0.297	0.197	1
Ifit1	0.00566476212235905	0.732486618033567	0.316	0.217	1
Ypel3	0.00568915533618609	-0.414540218735293	0.517	0.594	1
Rtraf	0.00569003067405359	0.286139410042652	0.764	0.689	1
Acot9	0.00569936922342831	0.278810454017485	0.549	0.434	1
Slc4a7	0.00571240330050945	0.312338466081096	0.401	0.27	1
Sh3bp5l	0.00575790243291337	0.991645970131743	0.167	0.09	1
R74862	0.00578381355146135	1.5097186330836	0.101	0.041	1
Ddah1	0.00585791433251137	0.850931523031117	0.212	0.131	1
Vps52	0.00586883879648118	0.735804126081437	0.268	0.176	1
Capn12	0.00591399639570063	-1.26470749005026	0.034	0.086	1
Frmd4b	0.00593451199624568	0.462795196799703	0.729	0.668	1
Ceacam1	0.00600493654485209	-0.361406645544647	0.355	0.475	1
Irgm2	0.00600581292334547	0.739817315689597	0.395	0.299	1
Gm15441	0.00601493827853189	-1.38559107693376	0.064	0.127	1
Kit	0.00607888561416345	0.399576898649534	0.568	0.451	1
Snap23	0.00610193238020975	0.333801700053518	0.602	0.492	1
Sult1a1	0.0061472096319113	0.281889367049088	0.82	0.758	1
Wee1	0.00617006349871822	0.623553294568178	0.218	0.127	1
Snrpg	0.00619047139276902	-0.318462467619228	0.851	0.861	1
Yaf2	0.00621814726756675	0.34097973557103	0.586	0.475	1
Zfp821	0.00624797215188493	0.856157167991537	0.252	0.164	1
Dbn1	0.00629842280087886	1.19607367722037	0.13	0.061	1
Hmgcl	0.0063509472380908	-0.628743436324745	0.297	0.389	1
Krt10	0.00638214655569349	1.04863978489205	0.09	0.033	1
Sgms2	0.00641844264724569	1.51665219742706	0.056	0.012	1
Ostc	0.00643121721998602	0.372488874903192	0.666	0.57	1
Slc25a26	0.00651143177096076	-0.960298949687069	0.098	0.172	1
Arhgef18	0.00662037868754244	0.633095955135859	0.294	0.197	1
Atxn1	0.00663044968261305	0.344198770241746	0.899	0.861	1
Slc11a2	0.00674854796195602	0.588023482796577	0.178	0.094	1
Wbp4	0.0067576457799799	0.397700197385841	0.552	0.463	1
Rdh10	0.00676011499613588	-0.814000629182391	0.042	0.098	1
AC149090.1	0.00677621948356136	-0.604882079303085	0.432	0.504	1
4930549C15Rik	0.00681231772047352	1.31821467463915	0.082	0.029	1
Hells	0.00683623406402593	0.910449710186628	0.106	0.045	1
Atp10a	0.00686111745568376	1.02965778228746	0.048	0.008	1
Dnah8	0.00691158786671166	1.6530790780948	0.093	0.037	1
3110040N11Rik	0.0069309359433076	-0.987069844449707	0.098	0.168	1
Bhlhe40	0.00693370118609386	0.372024474374787	0.448	0.332	1
1110032A03Rik	0.00698000010195366	1.15439426617843	0.138	0.07	1
Fbxo5	0.00700134660388801	-2.24798402503832	0.013	0.049	1
Cmtm6	0.0070102041427397	-0.344772198323237	0.451	0.561	1
Ctla2a	0.00704412632849649	0.309754583597194	0.849	0.75	1
Kazn	0.00704648959418708	-1.18868133935115	0.151	0.234	1
Epas1	0.00711582882088159	-0.333496119645058	0.947	0.914	1
Patj	0.00716984089302365	3.52293779606653	0.029	0	1
Pkp2	0.00716984089302365	2.97136759742301	0.029	0	1
Frmd8	0.0071956094507738	0.678295995288277	0.244	0.156	1
Entpd1	0.00722361459148957	-1.03121600764894	0.138	0.217	1
Adamts17	0.00723790105953579	1.15907728974659	0.159	0.086	1
Pdk1	0.00728791875542939	-1.0879301321512	0.072	0.135	1
Selenom	0.00729484392867524	-0.326249111161931	0.692	0.75	1
Tspan9	0.00738086052908691	0.356882019724729	0.761	0.705	1
Nsa2	0.00738355902827842	-0.352929354356268	0.764	0.795	1
Psmd4	0.00739083087620901	0.252076263439729	0.676	0.59	1
Naa25	0.00740091713036206	0.608335324731686	0.257	0.168	1
Mfsd14a	0.00741401820136887	0.475204687391245	0.525	0.443	1
Scamp3	0.00743898967288824	0.427088560965609	0.403	0.291	1
Nav2	0.00744628819258037	1.96133605640005	0.114	0.053	1
Gm9929	0.00749306043707768	-1.83524614107754	0.013	0.049	1
Gm8098	0.00750319007595516	-0.910689459605361	0.117	0.193	1
Itga9	0.00756321485615096	0.641044927282957	0.355	0.254	1
Pidd1	0.00761514527328113	-2.76088576225303	0.005	0.033	1
Cox8b	0.00764278341178068	-1.02654966643775	0.106	0.18	1
D830026I12Rik	0.00766949193662741	-0.775351206640529	0.34	0.43	1
Ppa1	0.00766995443714664	0.580178852340499	0.31	0.213	1
Nus1	0.0076879015475449	0.42200317666315	0.69	0.631	1
Gm14207	0.00768997265966441	0.446164979884578	0.31	0.213	1
Zcchc9	0.00771540836991972	-0.647606110705098	0.265	0.352	1
Ap1s2	0.00771632705599264	0.533161378062834	0.507	0.385	1
D5Ertd615e	0.00773507286968363	0.376826288409425	0.316	0.213	1
Psma8	0.00775920841479674	-2.91525546180778	0.005	0.033	1
Plxdc2	0.00776985402057561	1.32837929018797	0.114	0.053	1
Ube2n	0.00777102465315249	0.256889191512364	0.714	0.615	1
Plekhf2	0.00779167932448806	-0.616326102185288	0.22	0.316	1
Hid1	0.00781657988350386	1.24795706003296	0.093	0.037	1
Map4k5	0.00782892903368111	0.299943746574487	0.78	0.689	1
Rpia	0.00783336978172534	0.685679794189993	0.265	0.176	1
Hfe	0.00785478779064314	-0.587640010096731	0.289	0.381	1
D630045J12Rik	0.00785660239679938	-2.64074781190334	0.005	0.033	1
Mest	0.0078661778345304	0.343205017345823	0.546	0.43	1
Kcnmb4	0.00789844651292813	1.81567454787334	0.061	0.016	1
Mxd1	0.00791445990219804	0.977082431491339	0.122	0.057	1
Gm13375	0.00795509006384634	-2.16019331256215	0.005	0.033	1
Lzts1	0.00795826733478053	-1.22738720536384	0.074	0.139	1
Arhgef3	0.00799070126744457	0.267983396385529	0.796	0.775	1
E230016M11Rik	0.0080423292864212	1.33149942769792	0.074	0.025	1
Popdc2	0.00805468193983155	-2.32619779917815	0.005	0.033	1
Lsm5	0.00807992394286644	-0.501093115679635	0.366	0.455	1
Cirbp	0.00808957230555274	-0.565385657905956	0.223	0.324	1
Ids	0.00819734697381397	-0.621582925809923	0.239	0.328	1
Arhgap26	0.00822323668210435	0.327800163524432	0.676	0.607	1
Qpctl	0.00830317620459559	-1.48942860593116	0.04	0.09	1
Slx4ip	0.00831559788044626	0.660950658160014	0.257	0.164	1
Mapk12	0.00834999029758719	-0.479789979639835	0.334	0.439	1
Pigk	0.0083574792760977	0.650556164034593	0.361	0.279	1
Mtf1	0.00836974168725195	0.742635921068774	0.241	0.16	1
Zfp827	0.00841460110377308	0.611730242248475	0.379	0.291	1
Dmap1	0.00842764677211862	-0.700174436993054	0.101	0.176	1
Styx	0.00848964744775367	-1.04703242995398	0.172	0.254	1
Thra	0.00850263073517342	-0.260747178217566	0.597	0.705	1
Mamld1	0.00855476922206425	0.633852222678113	0.159	0.086	1
Ifit3b	0.00856734717830774	0.872693754083505	0.188	0.111	1
Upp1	0.0085673510240716	0.411718484406987	0.265	0.172	1
Adar	0.00863169750819401	0.705952051460359	0.361	0.279	1
Spdl1	0.00863789300544132	2.64179336489891	0.037	0.004	1
Vash1	0.00866040923907463	0.467024336746962	0.424	0.328	1
Vegfc	0.00867750349259049	-0.969807600401401	0.117	0.193	1
Stk4	0.00872697619949864	0.817675693574575	0.279	0.197	1
Cox7a2l	0.00873172789181419	-0.282093612046687	0.748	0.82	1
Psmb9	0.00873190607187699	0.36365868796205	0.732	0.689	1
Lrrc8d	0.00878687801652169	0.632522323727554	0.395	0.303	1
Ino80e	0.00884008568988481	0.455441597696634	0.316	0.209	1
Ccng1	0.00887405478652911	0.55001606981767	0.289	0.197	1
Ptch1	0.00894396332443532	0.303220725974885	0.509	0.414	1
Arhgap35	0.00898255015358131	0.66037086049675	0.427	0.34	1
Samd4	0.00906381155340126	0.48809284519075	0.578	0.488	1
Prune2	0.00913072194105107	2.09874337102095	0.037	0.004	1
C230066G23Rik	0.0091374548708414	-1.16290208656407	0.019	0.057	1
Neil1	0.00915292649156441	-1.89342542203302	0.021	0.061	1
Cmtm8	0.00916784982937948	-0.411257502177947	0.65	0.672	1
Rarres1	0.00918656560076775	0.282971445083492	0.302	0.205	1
Pdgfrb	0.0092096986737471	1.00547660063728	0.045	0.008	1
Mob1b	0.00923220843575882	0.435582078348254	0.408	0.307	1
Borcs7	0.00931076093217799	0.830787113025317	0.138	0.07	1
Nelfcd	0.00933805108368072	-0.73623213993173	0.138	0.221	1
Gm49602	0.00934167836180817	-1.5267023478377	0.021	0.061	1
Vps13d	0.00934805186306629	0.451314400376325	0.568	0.5	1
2610008E11Rik	0.00937517970652309	0.425367069352715	0.371	0.262	1
Spock2	0.00945658927928361	-1.67867657668912	0.021	0.061	1
Pabpc1	0.0094731532644534	0.256653570789633	0.867	0.873	1
Naa20	0.00953277557030846	-0.344527475317978	0.618	0.701	1
Scai	0.00955822037623634	0.57610213639119	0.483	0.381	1
Acer2	0.00958693031361299	-0.757811603603928	0.294	0.381	1
Cdc42ep2	0.00965048264914108	0.447801566754257	0.615	0.533	1
Prickle1	0.00968497909078492	-0.463545937000501	0.347	0.451	1
Col15a1	0.00971275559914364	0.425499306949311	0.605	0.504	1
Abhd17b	0.00971878560386962	0.412388550181614	0.472	0.385	1
Chek2	0.00986475189180606	0.400548409711047	0.544	0.451	1
Dab2ip	0.0098688957778996	-0.255665479326101	0.756	0.811	1
Samhd1	0.00988631374421247	0.312759147551307	0.576	0.492	1
Ptgs1	0.00995259023789115	-1.41043977792973	0.058	0.115	1
Noct	0.0099813434343866	0.558743790962272	0.408	0.311	1
Adgra3	0.0100407526230954	0.909192335888086	0.196	0.123	1
Atp6v0a2	0.0101591750268292	0.578676673525387	0.363	0.275	1
Atoh8	0.0102252800029639	-0.821480759685222	0.111	0.184	1
Elf1	0.0102476911275402	0.276218938938456	0.79	0.725	1
Tmem158	0.0102827095068182	-1.11896722672507	0.064	0.123	1
Snx7	0.0104164009206487	0.887913562486547	0.255	0.176	1
Gm26916	0.0104206719502101	3.62316905615139	0.027	0	1
Gm11906	0.0104341141897503	-2.2000513950561	0.008	0.037	1
Inpp4b	0.0104876144393161	-1.38976461916672	0.053	0.107	1
Vcl	0.0105582076696239	0.265973641005853	0.785	0.705	1
Arl15	0.010560834121245	0.345649702884819	0.806	0.734	1
Vasp	0.0105815148429566	0.385636192090697	0.737	0.693	1
Nts	0.0105911984322364	-2.16484850877402	0.05	0.102	1
Hist1h2br	0.0106084476434213	-2.12422253089998	0.008	0.037	1
Gapdh	0.0106523422448011	0.280615437238535	0.899	0.877	1
Mphosph9	0.0106812048996731	-1.39282467244209	0.098	0.164	1
Atrnl1	0.0107238233227009	0.322354720490939	0.634	0.545	1
Disp1	0.0109019573407153	0.418537344910937	0.496	0.398	1
Synj2	0.0109343559567904	-1.36154655520217	0.029	0.074	1
Ptger4	0.0109933446493996	-0.718489602773817	0.074	0.139	1
Sqle	0.0110079274016983	2.02068404806035	0.058	0.016	1
Dzip3	0.0110085395535562	0.975342131476003	0.164	0.094	1
Glul	0.0110407754729002	-0.795467326043319	0.252	0.34	1
Nsun6	0.0110921986877721	-0.661958463503729	0.204	0.295	1
Tbx2	0.0111138454574154	1.29688343764076	0.09	0.037	1
Rapgef1	0.0111216383129595	0.278128327344652	0.905	0.865	1
Zfp326	0.0111517911464158	0.458344312403111	0.472	0.369	1
Pdia6	0.0112408534326276	0.33661869112552	0.756	0.725	1
Plk4	0.0112598695184544	1.29905267826169	0.058	0.016	1
Cenpb	0.0113451915358625	-0.354999166040582	0.584	0.652	1
Pced1b	0.0114086743518439	0.550203106636463	0.416	0.32	1
Pf4	0.0114133856691911	-0.748625839868967	0.109	0.18	1
Rab27a	0.0114183316855992	-0.672461587676054	0.064	0.123	1
4732471J01Rik	0.0114400631097107	-0.871002208053132	0.098	0.164	1
Mreg	0.011462462978161	-2.30112331098014	0.003	0.025	1
Gm49974	0.011462462978161	-2.81916273041565	0.003	0.025	1
2510002D24Rik	0.0114919823576285	-0.468062104305737	0.194	0.283	1
Cul7	0.011514634553589	0.743348866894906	0.156	0.086	1
Fam57b	0.0116293532431828	0.659913787671748	0.363	0.275	1
Atg7	0.0117292963321683	0.862876463721085	0.21	0.131	1
Ppp2r5a	0.011812610744998	-0.262320663641773	0.727	0.779	1
Hip1r	0.0118136543322116	0.367898446431879	0.469	0.365	1
Baz1a	0.0118566352350363	0.327078154214659	0.523	0.426	1
Plxnb2	0.0119138158501658	2.05472156716866	0.05	0.012	1
Usp43	0.0119660711729946	0.807012610294176	0.194	0.119	1
Zfp407	0.0119746459806958	0.416497750171731	0.618	0.52	1
Tmem64	0.011990352283697	-0.835543542095069	0.252	0.34	1
Patl1	0.0119931704850642	-0.565740760874253	0.31	0.41	1
Dapk3	0.0120001740994783	0.600340960218633	0.31	0.221	1
Slc39a10	0.0121485068395257	-0.330955507349308	0.48	0.59	1
Fancf	0.0122102001033164	-0.92928456878847	0.037	0.086	1
Nceh1	0.0122641305441314	-0.665708276895629	0.135	0.213	1
Ppp1r18	0.0122698165000126	0.321138055220886	0.496	0.385	1
Psme2b	0.0122756682212747	-1.04545571254399	0.082	0.143	1
Tfpi2	0.0123130326005614	-1.1711920122832	0.072	0.131	1
Eme2	0.0123697244275576	-1.90522155414058	0.011	0.041	1
Epb41	0.0124163426007895	-0.2778392539358	0.531	0.619	1
Lamb2	0.0124178347700877	-0.31386026106818	0.406	0.475	1
L3mbtl2	0.0124504080426571	1.13566277401626	0.101	0.045	1
Chek1	0.0124947100470937	2.71548015850979	0.034	0.004	1
Nudt6	0.0124998975391826	-0.897186559747733	0.056	0.111	1
Gm20404	0.0125568401716683	1.49530521284327	0.05	0.012	1
Rab39	0.0125576212114967	2.77624147372574	0.034	0.004	1
Ank3	0.0125576212114967	-1.9429193755475	0.011	0.041	1
Gzmk	0.0125576212114967	2.82890035230358	0.034	0.004	1
Skp1a	0.0125851629499171	-0.38412101649206	0.557	0.652	1
Exoc6b	0.0126038347723731	0.287072966100961	0.775	0.701	1
Kidins220	0.0126494914667306	0.380350057602289	0.584	0.5	1
Zfp758	0.0126835584496945	-0.657584121030752	0.098	0.168	1
Pkp4	0.0127150676756759	-0.317948534352576	0.631	0.709	1
Myl1	0.012760147784093	-2.67851250802485	0	0.016	1
Slc4a3	0.012760147784093	-2.85944399652351	0	0.016	1
Gm29536	0.012760147784093	-2.53698593708383	0	0.016	1
Gm16337	0.012760147784093	-2.8112278758844	0	0.016	1
Susd1	0.012760147784093	-2.53047229973881	0	0.016	1
Gm7596	0.012760147784093	-3.63923474051014	0	0.016	1
Rasgrp4	0.012760147784093	-2.62967865134837	0	0.016	1
5033428I22Rik	0.012760147784093	-2.95423523701543	0	0.016	1
Mmp2	0.012760147784093	-2.51137133104824	0	0.016	1
Spata2l	0.012760147784093	-2.96236094372454	0	0.016	1
Hhatl	0.012760147784093	-2.44859084810361	0	0.016	1
Ust	0.012760147784093	-3.11151799514462	0	0.016	1
Rtn4rl1	0.012760147784093	-2.51592428210078	0	0.016	1
Acot6	0.012760147784093	-3.36549088133323	0	0.016	1
Gm3752	0.012760147784093	-2.9773095201627	0	0.016	1
Ephx2	0.012760147784093	-2.91262867218229	0	0.016	1
Nipal2	0.012760147784093	-2.76800695928491	0	0.016	1
Alpk2	0.012760147784093	-2.866748090879	0	0.016	1
Pyroxd2	0.012760147784093	-2.66171836020457	0	0.016	1
Erp29	0.0127626837759262	0.269429630047058	0.66	0.557	1
Nhs	0.0127896040513869	0.621336190180737	0.271	0.184	1
Timp2	0.0128549465415772	0.616532456494595	0.313	0.225	1
Nutf2-ps1	0.0128623225137072	0.658410094657287	0.186	0.111	1
Dbf4	0.0128648187675884	0.97683073834392	0.122	0.061	1
Gnb4	0.0128790483739616	0.281616021525776	0.645	0.549	1
Crmp1	0.0128991781628604	1.73958755132204	0.064	0.02	1
Arl4a	0.0129550898166919	-0.715291254619213	0.212	0.291	1
Ppip5k2	0.0129812030548043	0.842857754578948	0.236	0.16	1
Paip2	0.0130031612432509	-0.284098729797319	0.753	0.803	1
Hspb1	0.0130673809271936	0.301593916394565	0.918	0.918	1
1190007I07Rik	0.0130681451412919	-0.849000365802621	0.082	0.148	1
Srgap1	0.013091101368815	0.383368262388671	0.586	0.488	1
Nr3c2	0.0131794315088243	-0.584390635086948	0.215	0.299	1
Scn3b	0.013220554829851	1.34907798526005	0.064	0.02	1
Gm4951	0.0132620454692568	0.809568184308398	0.127	0.066	1
Col5a2	0.0132683579220855	-1.41217145527832	0.011	0.041	1
Fbxw9	0.0133039046139434	0.906072741620954	0.133	0.07	1
Ctdspl	0.0133144613579066	0.406806453196138	0.366	0.266	1
C9orf72	0.0133477670756731	0.971811342105394	0.117	0.057	1
Zmynd8	0.013356981312948	-0.393659095764307	0.485	0.57	1
Gm37233	0.0133898510336641	0.740869593411867	0.042	0.008	1
Agrp	0.0134195559543124	-1.10349896735113	0.072	0.131	1
Zswim8	0.0134980619704442	0.374613626635294	0.347	0.258	1
Ddx39	0.0135939173540934	0.461507912068603	0.369	0.275	1
Gphn	0.0136069729988619	0.279143379414156	0.958	0.926	1
Zscan12	0.0136766434871359	-0.8618105135949	0.085	0.148	1
Ifi35	0.0136848700914628	0.34442912986793	0.623	0.549	1
Serac1	0.0136879687177401	1.60029365408946	0.042	0.008	1
Brf1	0.0136999845131344	0.37617492973411	0.257	0.172	1
Eif4ebp2	0.0137077056213649	-0.272056565479424	0.69	0.734	1
Litaf	0.0137441387417542	0.288771232552539	0.65	0.561	1
Tmem106a	0.0137483723368265	0.873532403449452	0.143	0.078	1
Inf2	0.0137556172608717	-0.416893618417336	0.398	0.488	1
Dnaaf5	0.0138426191639671	1.88305641880077	0.074	0.029	1
Phyh	0.0138528557175391	0.886115579050625	0.106	0.049	1
Filip1	0.0139438391274247	-0.311665276823122	0.727	0.795	1
Hrh2	0.0139873806984486	-0.854183462884667	0.09	0.152	1
Kmt2e	0.0139957806212061	-0.30141804480053	0.822	0.869	1
Trap1	0.0140018509103309	0.474707059881434	0.292	0.205	1
B630019A10Rik	0.0140019763410207	-1.90266043212073	0.034	0.078	1
Zw10	0.0140090404075754	-0.688981331673401	0.101	0.168	1
Hirip3	0.0140399186593707	-0.948251035475586	0.101	0.168	1
Ttll7	0.0140733345127596	-0.563254559134314	0.257	0.34	1
Abcg1	0.0140761424207002	0.475493744420549	0.329	0.234	1
Ltbp3	0.0142393800665387	-2.52614120358776	0.016	0.049	1
Tpra1	0.0142487854311332	-0.424680129438533	0.149	0.23	1
Coro1c	0.0143282363863327	0.250463426350027	0.621	0.541	1
Lrig3	0.0143640914412605	-0.898481202253872	0.074	0.135	1
Dtx3l	0.014486352725495	0.527669869247803	0.43	0.344	1
Gm15446	0.0145341229805678	-1.84835578026657	0.013	0.045	1
Ctif	0.0145729722144907	0.400316663984345	0.57	0.488	1
Zfp90	0.0147000791153323	1.11419223150365	0.135	0.074	1
Cul2	0.0147586232827094	-0.614533255223504	0.308	0.385	1
Ech1	0.0147595592708679	-0.286996398219927	0.647	0.701	1
Aldh6a1	0.014831648045287	-0.673096690479284	0.101	0.168	1
Osmr	0.014833015758687	-0.566068169424003	0.324	0.414	1
Dhps	0.014836171266684	-0.511995808812276	0.159	0.242	1
Dap	0.014856925120057	-0.821588071887882	0.151	0.221	1
Vmp1	0.0149335130166279	0.337593599172348	0.584	0.508	1
Cenpc1	0.014966369715793	0.71879758761449	0.225	0.148	1
Dis3l	0.0150758325761604	0.627626923432677	0.175	0.102	1
P2rx7	0.0151034697407712	1.07673973886238	0.114	0.057	1
Gm17387	0.0151814312416602	2.46476865867189	0.024	0	1
Acacb	0.0152031541810736	-1.05238983783237	0.159	0.238	1
Slc37a4	0.0152417598419868	-0.997645214740658	0.048	0.098	1
Slc29a3	0.0152431252774204	0.844181903775173	0.109	0.053	1
Cox6a2	0.0153812954626179	-0.668520851146172	0.164	0.238	1
Mmp17	0.0154012903867225	-1.64651709368057	0.016	0.049	1
Mrpl39	0.0154074645559107	-0.41377767563733	0.186	0.27	1
Susd6	0.0154305920844396	0.305401398229924	0.851	0.816	1
Kremen2	0.0154682208325682	-1.83930495172498	0.016	0.049	1
Icosl	0.0156028500943216	-1.68962418753429	0.016	0.049	1
Hk1	0.0156493045119284	0.541604041273153	0.443	0.381	1
Map10	0.0157026228761784	1.94408344654384	0.061	0.02	1
Gm3248	0.0157185416175808	0.311519783494	0.117	0.057	1
Taf1b	0.015802767043124	-0.723857097078185	0.199	0.275	1
Pcsk6	0.015861481967063	1.20788275800881	0.13	0.07	1
Vma21	0.0161347317204297	0.470710349282839	0.377	0.287	1
Cutc	0.0162516685343445	-0.8406964964268	0.095	0.16	1
Afg1l	0.0162590395736595	0.284045861572291	0.414	0.324	1
Thoc6	0.0163242068954889	0.689605161212521	0.156	0.086	1
Fhl2	0.016343706151449	-1.12115039849011	0.058	0.111	1
Usp18	0.0163517648990147	0.595964355581172	0.279	0.193	1
Wwp2	0.016364651241559	0.676570940872995	0.316	0.234	1
Fxyd5	0.0163818344126889	0.257130467110106	0.623	0.561	1
Grb10	0.016386390824365	0.335004762416578	0.724	0.639	1
St8sia6	0.0164290184677293	0.73425738644903	0.305	0.225	1
Mvk	0.0164471608914329	0.929273872568483	0.119	0.061	1
1600012H06Rik	0.0164485211972714	0.513182798639207	0.255	0.172	1
Rhno1	0.0164928873008116	0.842489036489598	0.162	0.094	1
Fchsd2	0.0164990602151949	0.490527255686384	0.424	0.34	1
Celsr2	0.0165298141098822	2.14623000306733	0.048	0.012	1
Spin4	0.0166538110187102	1.45706089090364	0.09	0.041	1
Ssu2	0.016717677685153	0.597572213575034	0.21	0.135	1
Rce1	0.0167702462728387	-0.736086820070126	0.17	0.25	1
Gm16070	0.0167894442833801	-1.71226709364176	0.016	0.049	1
Bag6	0.0168302430875903	-0.399991672461587	0.406	0.496	1
Gm15489	0.0168357495644436	-1.32584352325319	0.021	0.057	1
Rexo2	0.016847170254458	0.366895041092935	0.653	0.611	1
Man2c1	0.0169008307354703	-0.737615982472048	0.119	0.189	1
Hs3st1	0.0169014202302506	-1.53710861333746	0.021	0.057	1
Trnau1ap	0.0169087116503575	-0.399299847410303	0.432	0.529	1
Rasl11a	0.016982155114661	-2.51583865419058	0.005	0.029	1
Rabepk	0.0169892233831327	0.839681523160364	0.098	0.045	1
Angel1	0.0169904671627745	0.97727591102659	0.114	0.057	1
Mplkip	0.0170446778680966	0.479732798953412	0.398	0.303	1
Cyb5d2	0.017059978674987	-0.919148552780523	0.095	0.16	1
Gm20650	0.0170846218505824	-2.38596305171674	0.005	0.029	1
Eef2kmt	0.0170941605762857	0.426911122639145	0.236	0.156	1
Gm17018	0.0171173731568141	0.528704681974865	0.225	0.148	1
1700109H08Rik	0.0171176506550243	0.806132081244726	0.114	0.057	1
Gask1b	0.0171507631298015	0.335007760840997	0.833	0.783	1
Fam219a	0.0171607706218346	0.521484485050054	0.589	0.537	1
Gpr161	0.0171876306420414	-2.53932548952422	0.005	0.029	1
Rnf167	0.0172387887714842	-0.491551831047274	0.403	0.5	1
Scfd2	0.0172538065028625	0.468172161209204	0.284	0.201	1
Agpat4	0.0172981807436398	0.457638794482913	0.318	0.225	1
St5	0.017367754479158	0.261641750159755	0.714	0.631	1
Zyx	0.0173688431873633	0.298910916788213	0.714	0.619	1
Ehd1	0.0174067617520885	0.27967884932406	0.79	0.758	1
Parp14	0.0174071000803297	0.355365779039208	0.727	0.689	1
Slc35c2	0.0174693603314771	0.746742511971077	0.138	0.074	1
Wipf3	0.0174999329921163	-1.60615459955141	0.005	0.029	1
Ripk1	0.017523402658286	0.666435147204331	0.366	0.287	1
Zfp948	0.0176143293692934	0.368408437988182	0.289	0.197	1
Grwd1	0.017617410135733	0.783213978095943	0.13	0.07	1
Bloc1s1	0.0176285493659914	-0.292101674688186	0.607	0.672	1
Morn3	0.017710888305935	-1.97593403672817	0.005	0.029	1
Galnt7	0.0177654583435401	0.649796284562429	0.347	0.262	1
Nrbp2	0.0178075155160122	-1.08855135908168	0.019	0.053	1
Setd4	0.0178340892267296	-1.07674534139911	0.024	0.061	1
Aqp7	0.0178627485622318	-0.274377881753625	0.663	0.73	1
Lpar6	0.0178814145075924	0.431722595467571	0.668	0.607	1
Tsc22d2	0.0178977380664309	0.471051380229756	0.541	0.455	1
Gm29562	0.0179240689335948	-1.69013086974963	0.005	0.029	1
Hist1h2bc	0.017968546472684	-0.425638434379096	0.475	0.549	1
Ncoa5	0.0179830056785856	0.34094982944284	0.377	0.279	1
Mpp3	0.0179976190180672	0.966093636086694	0.125	0.066	1
Grina	0.0180304500159475	-0.535563256102565	0.279	0.365	1
Gja5	0.0181394941318541	-1.13669461318367	0.005	0.029	1
Adipor2	0.0181827298681496	-0.398091539298729	0.578	0.648	1
Wbp11	0.0181972063476379	-0.427309963615557	0.454	0.537	1
Maged1	0.0182856921285388	0.450797060692492	0.302	0.217	1
Tmem182	0.0184409871397819	-0.631227500919092	0.207	0.291	1
Kif24	0.0184459025825132	2.02775237151645	0.04	0.008	1
Glipr2	0.0184459025825132	1.8330070704203	0.04	0.008	1
Dgka	0.0184632758488728	0.464567683481642	0.358	0.275	1
Ogfrl1	0.0185056669047903	-0.547284250150524	0.162	0.238	1
Ppm1l	0.0185146475720476	-0.798398986092318	0.064	0.119	1
Cars	0.0186536548703772	0.939933911061493	0.183	0.115	1
Wars2	0.0187367067993226	0.660546419461468	0.231	0.152	1
Ccnc	0.0187415413251971	0.261860378588376	0.297	0.209	1
Thrsp	0.0187422968187521	-0.376893443944279	0.443	0.525	1
Nostrin	0.0188283238195531	-0.433125170758751	0.56	0.619	1
Zeb1	0.0188599640736017	0.298008910534319	0.942	0.869	1
Tsfm	0.0188711118028867	-0.426043963361369	0.422	0.525	1
Ccm2l	0.0188901458379964	-0.374161832551481	0.515	0.57	1
Gm16845	0.0189062302296265	-1.33440567578827	0.021	0.057	1
Dnajb11	0.0190102263907133	0.347778238430885	0.607	0.512	1
Trmt112	0.0190166626302135	-0.424376667704208	0.462	0.545	1
Capn2	0.0190748922907325	0.273374194590937	0.66	0.578	1
Rab31	0.0191177587020208	0.485742802413695	0.485	0.406	1
Id1	0.0191324525798657	-0.270914268231483	0.891	0.885	1
Slf1	0.0191416780073744	0.451815942558576	0.3	0.217	1
Swi5	0.0191530572125103	-0.316647435481753	0.716	0.734	1
Fbxo7	0.0191666942601026	-0.505038983288777	0.207	0.291	1
Usp49	0.0192179060145402	0.456245209864023	0.109	0.053	1
Suox	0.0192527295392957	-1.09285824212612	0.029	0.07	1
Bicd2	0.0193263014473268	0.346559581424875	0.578	0.533	1
Traf7	0.019332905836387	0.448629942382564	0.427	0.34	1
9330198N18Rik	0.019349842758949	1.52309960381582	0.04	0.008	1
Rabl3	0.0193828084451794	-0.696282579037224	0.093	0.156	1
Oplah	0.0194577004591916	-1.0649328163597	0.037	0.082	1
Ccpg1	0.0195209806505674	-0.63322790601863	0.39	0.455	1
Uhrf1	0.0195559313871844	1.92550710230008	0.053	0.016	1
Pcyt1a	0.0195862362937771	0.405091542916142	0.387	0.307	1
Tmem159	0.0197466161191615	0.286249366906673	0.326	0.242	1
Ltn1	0.0197824594691452	0.320470113886144	0.422	0.324	1
Hacd1	0.0198033957823414	0.623514469928595	0.249	0.176	1
Psmc3ip	0.0198233779173747	1.5682545769036	0.072	0.029	1
Smap2	0.0198292208489902	0.496137227680367	0.438	0.348	1
2002-09-01	0.0198758290231081	-0.771780360107216	0.114	0.18	1
Syf2	0.0198994949676952	-0.252360337866426	0.719	0.758	1
Csad	0.0199203145428123	-0.68886017253881	0.146	0.221	1
Abcg2	0.0202256946314312	-0.424511043504338	0.706	0.742	1
Suco	0.0202322774209475	0.497260021724162	0.313	0.234	1
Arhgap8	0.0203739900424385	0.740800960850575	0.085	0.037	1
Pgf	0.0204746299595636	0.645252274192904	0.151	0.086	1
Prnp	0.0205260967746441	0.28044476742372	0.724	0.689	1
Cecr2	0.0205834842594416	-0.420824657556883	0.337	0.426	1
Asb3	0.0205930667414201	0.44965994639037	0.377	0.287	1
Dusp1	0.0206602196345047	0.282390690070268	0.745	0.717	1
Mnat1	0.0206890388167354	0.417170669480433	0.541	0.467	1
Lims1	0.0207023845281377	0.264465610220377	0.886	0.881	1
Cyc1	0.0207891541780642	-0.418807847778886	0.538	0.611	1
Mau2	0.0208221386561555	0.351431926284988	0.438	0.344	1
Ckap5	0.0208520177258625	-0.484397978421282	0.406	0.475	1
Pllp	0.0208839529766291	1.13377297681827	0.053	0.016	1
Sipa1l3	0.0209211369123913	0.532462715027659	0.281	0.205	1
Cnbp	0.0210309238375878	-0.265902239887943	0.841	0.865	1
Angptl4	0.0210954686834159	0.718354505931153	0.143	0.082	1
Cebpb	0.0210982376933364	-0.730536221027088	0.088	0.148	1
S100pbp	0.0211596658678344	0.519051024382903	0.252	0.172	1
Dpysl3	0.0211807622056669	0.417572413628256	0.714	0.652	1
Otud1	0.0212565817981358	0.403406113709411	0.202	0.127	1
Leng8	0.0213816778841328	-0.444476775495368	0.424	0.488	1
Nf1	0.0213895446449276	0.441287789434027	0.743	0.672	1
Gm48604	0.0214479433958782	-2.03271686225043	0.008	0.033	1
Bace2	0.021494886800981	0.491317778377127	0.231	0.156	1
Nubp2	0.0215002985677739	0.928966217665973	0.17	0.107	1
Gm3164	0.0215617594419414	-3.50094205969389	0.008	0.033	1
Dnajc13	0.0216069264531658	0.469212367728799	0.459	0.377	1
Mrps17	0.0216239354945817	0.47602409377324	0.43	0.344	1
Tmem154	0.021643604471778	0.654419226532507	0.276	0.197	1
Madd	0.0217209214208234	0.503796472101975	0.175	0.107	1
Pcif1	0.0218017572464736	-0.414939014961821	0.355	0.455	1
St6galnac3	0.0218625133781351	-0.461266674312413	0.544	0.607	1
Hist1h4m	0.0220222977778993	-2.26100795611725	0.008	0.033	1
Exoc1	0.0221007336237245	0.430356824740326	0.337	0.242	1
Fzd4	0.0221430538984016	-0.29777455364429	0.687	0.734	1
Ddx31	0.0221615170895509	0.67393239721953	0.164	0.098	1
4930522L14Rik	0.0221786460490448	-1.19688124101402	0.042	0.086	1
Mybl2	0.0221853275918684	3.12648185980248	0.021	0	1
Ablim2	0.0221853275918684	2.29185255693384	0.021	0	1
Zfp652os	0.0221853275918684	3.00569368215647	0.021	0	1
Ror2	0.0221853275918684	3.55237560684587	0.021	0	1
Zfp385a	0.0221853275918684	2.17791073671139	0.021	0	1
Castor1	0.0222306959763893	-0.594485300539533	0.114	0.184	1
4930405A21Rik	0.022255759055372	-2.06834993135603	0.008	0.033	1
Meis2	0.0222752544203274	-1.69585663543603	0.064	0.115	1
Mov10	0.0223177930140226	0.528365931144621	0.21	0.135	1
Gm13483	0.0224913695639042	-1.66548753491449	0.008	0.033	1
Htatip2	0.022518739116505	0.42736013122576	0.175	0.107	1
Dach1	0.0226140444362034	0.32886313915423	0.955	0.939	1
Afdn	0.0226536177153507	-0.27054491956544	0.926	0.934	1
Shroom2	0.0226556377920183	0.907928765976764	0.223	0.152	1
AW011738	0.0226902897123915	0.895264531802809	0.106	0.053	1
Ranbp9	0.0227034656774148	0.491154832662839	0.515	0.447	1
Gm17077	0.0227291452681449	-1.51472080191637	0.008	0.033	1
Spata2	0.022762990162838	0.581165514215925	0.146	0.082	1
Stom	0.0229170176026962	-0.416096038047739	0.268	0.357	1
Lmbr1	0.0229953569392419	0.640458951675188	0.411	0.336	1
Nhsl1	0.0230158971023938	0.378129689398674	0.366	0.279	1
Fam189a2	0.0230932118741724	-0.47336734480857	0.241	0.32	1
Tmod2	0.0231530552430177	0.862558994823432	0.095	0.045	1
Hacd3	0.0232308408987999	-0.64912175484239	0.162	0.234	1
Rbm33	0.0232492975848349	0.364100325340186	0.48	0.402	1
Gm5784	0.0233173232971464	1.51587509480417	0.058	0.02	1
F830016B08Rik	0.0233173232971464	2.40409484018166	0.058	0.02	1
Hras	0.0233946336423788	0.29620145882343	0.682	0.643	1
Hspa2	0.0235194671394754	0.410565892105857	0.332	0.25	1
Ttc9	0.023576389751922	0.857851207148497	0.101	0.049	1
Nfat5	0.0236037703756433	-0.252978404243838	0.666	0.73	1
Txlnb	0.0237099079239763	-1.10224229087687	0.077	0.131	1
Adhfe1	0.0238757825282943	1.45755795144668	0.058	0.02	1
Zzz3	0.0238859339407433	-0.415642876242468	0.44	0.512	1
Zfp715	0.0239215497980991	-0.551331220682335	0.316	0.389	1
Exoc4	0.02401763964925	0.361227173113575	0.854	0.848	1
Dusp7	0.02408669437698	-0.327809124695228	0.507	0.594	1
Hecw2	0.0240924740635195	-0.46218826585803	0.546	0.598	1
Jade1	0.0241491940269899	-0.72157392494106	0.188	0.258	1
Ebp	0.0242257854998248	0.533054851259886	0.393	0.316	1
Apol9b	0.0242716952179019	1.10300029341033	0.045	0.012	1
Slc50a1	0.0243033015487051	-0.306496972069955	0.629	0.689	1
Plscr4	0.0243772854646057	-0.295071224854739	0.621	0.701	1
Tmem127	0.0244003939090542	0.608716779232699	0.379	0.311	1
Pld1	0.0244154946526659	1.17081281131254	0.151	0.094	1
Cpsf2	0.024471040184859	0.674082829536054	0.289	0.217	1
Abcb4	0.0245338821560867	-0.644675297664215	0.095	0.16	1
Mid1	0.0245768649364815	-0.482549496935938	0.143	0.213	1
Plekha3	0.0246030851975052	-0.367327948406235	0.342	0.426	1
Got1	0.0246484392430008	0.699321702175637	0.18	0.111	1
Tmem69	0.0247472246683058	-1.20667578648371	0.04	0.082	1
Asna1	0.0248149115619661	0.579626175990804	0.305	0.234	1
Eif4e3	0.0248335923415875	0.480292537762196	0.308	0.23	1
Gm47469	0.0248463645183938	-2.11584061242115	0.011	0.037	1
Tmem11	0.0248690705579287	-0.430115591249323	0.318	0.402	1
Igip	0.024967064264297	-0.671633361336287	0.093	0.152	1
Zdhhc12	0.0250013726234548	0.721308612771024	0.143	0.086	1
Rbl1	0.0250347449552083	0.951386074290753	0.167	0.107	1
Med30	0.0251123697645558	-0.533973548199607	0.233	0.307	1
Kmt2d	0.0251736154111284	-0.441251941700205	0.289	0.381	1
Iba57	0.025205224072566	-2.03079665434224	0.011	0.037	1
Paxip1	0.0252217153833014	-0.565091647146788	0.101	0.164	1
Tspan5	0.025289477193459	0.577501450281915	0.34	0.266	1
Dvl1	0.0253361213128404	-0.421726173360731	0.13	0.201	1
Zfp142	0.0254082086858135	0.550986716209776	0.151	0.09	1
Samd5	0.0256258561258293	-0.674099008269677	0.17	0.238	1
Ckap2	0.0258455831129818	1.88101137108085	0.037	0.008	1
Hic1	0.0259745054296237	0.50488004158395	0.353	0.279	1
Sfi1	0.0259923913403778	1.10728681461505	0.119	0.066	1
Tefm	0.0260611511740822	0.849462290898061	0.098	0.049	1
Usp16	0.0260709836009919	0.370374644498345	0.39	0.299	1
Grn	0.0261054922130994	0.340723918511417	0.642	0.586	1
Prps1	0.0261993803250926	-0.574975160653622	0.146	0.217	1
Fzd5	0.0262030729377807	-2.84866579535173	0.003	0.02	1
Osbpl6	0.0262030729377807	-2.36959847561787	0.003	0.02	1
Gm13727	0.0262030729377807	-2.55038286880267	0.003	0.02	1
Xirp1	0.0262030729377807	-2.2788807203495	0.003	0.02	1
Gm4117	0.0262030729377807	-2.81273745493306	0.003	0.02	1
Unc50	0.0262415562126548	-0.399504538165134	0.464	0.537	1
Rnf220	0.0262514551452913	0.47601718032078	0.613	0.57	1
Arhgef7	0.0263262382595489	0.272236398810051	0.793	0.762	1
Gm13572	0.026385807383295	-2.9840051889697	0.003	0.02	1
Gm33206	0.026385807383295	-2.87804402968279	0.003	0.02	1
Grik1	0.026385807383295	-2.15964323779971	0.003	0.02	1
Gm20631	0.0264340122297124	-1.55679088519175	0.011	0.037	1
Med18	0.0264887063812602	-1.11175518691277	0.04	0.082	1
Enkd1	0.0265199385269669	1.53653481883959	0.037	0.008	1
Lonp2	0.026541758082058	0.315529918239939	0.549	0.463	1
Cubn	0.0265696418791017	-2.9548800248309	0.003	0.02	1
Gm42764	0.0265696418791017	-2.42301047734469	0.003	0.02	1
BC037032	0.0265696418791017	-2.08175370266545	0.003	0.02	1
Snhg18	0.0265696418791017	-2.57292164669733	0.003	0.02	1
1700007L15Rik	0.0265696418791017	-2.07869480678061	0.003	0.02	1
Skil	0.0266722583312052	0.578925689643709	0.393	0.316	1
Fam102b	0.0266882099025434	0.260945598383596	0.557	0.455	1
Gm10371	0.0267329491538898	2.23502947660702	0.029	0.004	1
Gm37876	0.0267545816962588	-1.97634490561219	0.003	0.02	1
Poglut3	0.0267870860347566	0.577629299460149	0.223	0.148	1
2810002D19Rik	0.0267928188359638	0.805265297252946	0.098	0.049	1
Elovl5	0.0268422447540537	0.306064533367553	0.655	0.602	1
Cys1	0.0268734332867767	0.96563485635763	0.082	0.037	1
Suv39h2	0.0269406321213175	-1.97172186726065	0.003	0.02	1
Hoxb6	0.0269406321213175	-2.01433800061608	0.003	0.02	1
Gm36445	0.0269406321213175	-2.11505252474885	0.003	0.02	1
Acadsb	0.0269633465937362	0.494926137084713	0.401	0.311	1
Prkcsh	0.0269751644357482	0.509317350809676	0.329	0.246	1
Lypla2	0.0270289068569573	0.37272890452701	0.284	0.201	1
Phf1	0.027106875838273	-0.692954976585002	0.167	0.238	1
Spata33	0.0271277984562991	-1.2538209888964	0.003	0.02	1
Bcl6	0.0271277984562991	-1.06563501287187	0.003	0.02	1
5730405O15Rik	0.0271277984562991	-1.50815989527852	0.003	0.02	1
Gm10658	0.0271306109018587	1.9268980890894	0.029	0.004	1
Arrdc4	0.0271415275569164	-0.339328719877499	0.297	0.377	1
Trim6	0.0271510686509309	0.849299372349846	0.093	0.045	1
Xdh	0.0271537606929419	-0.302070119810935	0.637	0.701	1
Rassf10	0.0271993367417593	-1.32662332535534	0.061	0.107	1
Dtl	0.0272094401471291	1.47594254366716	0.037	0.008	1
Cfap74	0.0272132417119422	0.74365070686571	0.109	0.057	1
Vezf1	0.0272390563599127	-0.252402797897552	0.573	0.66	1
Gm13816	0.0272642945203019	1.94129327242699	0.029	0.004	1
Mycl	0.0272642945203019	1.7347823382422	0.029	0.004	1
Trim14	0.0272803548662745	0.42109997944754	0.252	0.176	1
Zkscan7	0.0273985461740335	1.85218047384325	0.029	0.004	1
Acbd4	0.0274174040595596	-0.736690835744933	0.074	0.127	1
Gipc3	0.0274215929344837	-0.337322344024755	0.194	0.275	1
Gm43813	0.0275732283853231	0.986634387562734	0.064	0.025	1
Bcam	0.0276114880833554	-0.302165252307753	0.682	0.75	1
Alg5	0.0276776975980219	0.438101647264511	0.422	0.348	1
Washc3	0.0277216191439079	0.562505767809044	0.305	0.238	1
E030030I06Rik	0.0278117694532148	0.408305598251207	0.167	0.102	1
Gm21887	0.0279186379459521	-1.42366553610419	0.032	0.07	1
Phf11b	0.0279223967076413	1.44715679268808	0.064	0.025	1
Tspyl4	0.0279388781938451	-1.71865366480101	0.013	0.041	1
Pcdhb17	0.0279898987446076	-0.664536208110758	0.093	0.152	1
6430562O15Rik	0.0279928475340048	0.372259065285507	0.387	0.299	1
Slc25a25	0.0281051906611401	0.418091939806787	0.408	0.32	1
Trim35	0.0281929247213573	0.390991307630552	0.488	0.41	1
Mterf2	0.0282066351414547	0.645501196612656	0.119	0.066	1
Icmt	0.0282340806117495	0.84378481712088	0.183	0.119	1
Larp1b	0.0282998128618179	0.533401796582587	0.332	0.254	1
Ulk4	0.0284039591979512	-0.569950808369616	0.093	0.152	1
Gm9920	0.0284333074225904	-1.24894400288671	0.013	0.041	1
Gm48693	0.0284509824472027	0.876039038661995	0.098	0.049	1
Ninj2	0.0284667792792137	-1.92558670479981	0.021	0.053	1
Lnx1	0.0285529218763436	-0.264725389841066	0.645	0.697	1
Tppp3	0.0285612229809694	0.753769278031886	0.204	0.135	1
Spaar	0.0285816692869972	-0.455347581746826	0.379	0.455	1
Vps37c	0.0286339483239833	0.586119337515476	0.241	0.172	1
B230217O12Rik	0.0286997391227015	-0.699733972073601	0.106	0.164	1
Pdxdc1	0.028760105654295	0.433943295403035	0.416	0.336	1
Cox19	0.0287608575970465	0.651014444243343	0.236	0.164	1
Vps37a	0.0287719480464577	0.33074488949665	0.292	0.209	1
Ipo9	0.0288682208326573	0.415501641243597	0.369	0.295	1
Tcp11l1	0.0288808995758902	-1.51154543293142	0.019	0.049	1
Ybey	0.0290836437213498	0.971747649617176	0.064	0.025	1
Bclaf1	0.0290995134456097	-0.403546160772483	0.69	0.725	1
Zbtb42	0.029123166668621	1.36940074571744	0.074	0.033	1
Fam49b	0.0291311075248357	0.376533125169113	0.477	0.381	1
Imp3	0.0293028447523219	-0.259570528474718	0.647	0.705	1
Tbl2	0.0293346471515384	-1.45110876457659	0.034	0.074	1
Paox	0.0294335465684261	-1.37219529659333	0.021	0.053	1
Anks6	0.0294422141801166	-1.51711145302107	0.016	0.045	1
Qser1	0.0294578484977919	-0.283915719114591	0.448	0.533	1
Gm3558	0.0295017389524606	-0.867093675717626	0.074	0.127	1
4931406C07Rik	0.0295036598010261	-0.534317297151214	0.125	0.189	1
Chd3	0.0295090640307191	-0.524056374966243	0.183	0.254	1
Col4a4	0.029562869873157	-1.60386638203413	0.019	0.049	1
Rmnd1	0.0296364187969227	-0.697204717008987	0.074	0.127	1
Cyb5rl	0.0296521788362882	-1.62935215757925	0.021	0.053	1
Gstm1	0.0297183514751514	-0.329847556580269	0.653	0.689	1
Fkbp3	0.0297592644652951	-0.371641574677395	0.684	0.689	1
Oxa1l	0.0298789904795785	-0.306001345373184	0.225	0.303	1
Izumo4	0.0298832266981485	-1.12506035585934	0.029	0.066	1
Specc1	0.0299827453037109	-1.90220093203091	0.021	0.053	1
St3gal4	0.0299986505186464	0.436056187065616	0.355	0.275	1
Lrrc1	0.0300936357824058	-1.41753087056759	0.021	0.053	1
Cfap36	0.0301089898143746	0.343190921192773	0.294	0.213	1
Dhdds	0.0301261623845173	0.291549278935056	0.3	0.217	1
Ogt	0.0301408049834541	-0.267687044880344	0.578	0.656	1
Zfp334	0.0301558108750103	-0.915741776212387	0.034	0.074	1
Dpy19l3	0.0302586448611432	-1.06782603017237	0.019	0.049	1
Mrtfa	0.0302972663937784	0.28095187300319	0.39	0.307	1
Gm29170	0.0302979615473672	-1.24618967485368	0.016	0.045	1
Zfp398	0.0303346523110501	-0.549770228414137	0.236	0.307	1
Mzt1	0.0303519683186869	0.307482340557712	0.382	0.307	1
Pitpnm1	0.0305270666547805	-0.641674484314406	0.034	0.074	1
Prpf38b	0.0305314726131204	-0.380938236261121	0.586	0.664	1
Tnnc1	0.0305325267621123	-0.56472626508316	0.143	0.209	1
C1qtnf1	0.0305738702064095	0.477398133279872	0.218	0.148	1
Gm14399	0.030611777543799	-1.34117518778253	0.019	0.049	1
Rad9b	0.030611777543799	-1.35014206216308	0.019	0.049	1
Gyg	0.0306188315866317	-0.334825059078614	0.223	0.303	1
Abcc10	0.0306277411437425	-1.34870511063832	0.024	0.057	1
Akap8	0.0306414942174989	-0.417548261489268	0.379	0.451	1
Msl3l2	0.0306595739796597	1.24987011696584	0.085	0.041	1
Taf1c	0.0306728115070139	1.2304532737424	0.08	0.037	1
Vrk3	0.0307318057132769	0.516419112275423	0.276	0.205	1
Nudcd1	0.0307506859230253	0.666526632100735	0.172	0.107	1
Camsap1	0.0308576057954396	-0.608177983301522	0.143	0.209	1
Gm31763	0.030875076021597	-0.968667535725829	0.085	0.139	1
Cxcl16	0.0309072598565425	0.411297498304088	0.432	0.348	1
Cactin	0.030977224936413	-0.329519161622727	0.186	0.262	1
Iars2	0.0310475458054581	-0.480010904371451	0.308	0.385	1
Gata3	0.0310881225269039	-1.290316726073	0.019	0.049	1
Hbp1	0.0311360924437958	-0.440276824603757	0.353	0.426	1
Stk36	0.0311987171867308	-3.23279172270081	0	0.012	1
4930558K02Rik	0.0311987171867308	-2.34764077327553	0	0.012	1
G0s2	0.0311987171867308	-2.74722070981155	0	0.012	1
2010009K17Rik	0.0311987171867308	-3.0580899433922	0	0.012	1
Gm37584	0.0311987171867308	-2.090327662676	0	0.012	1
Gm16048	0.0311987171867308	-2.78911829535868	0	0.012	1
Olfml3	0.0311987171867308	-2.1721314744893	0	0.012	1
Gm12648	0.0311987171867308	-3.252614274066	0	0.012	1
Mmp23	0.0311987171867308	-2.4626015811513	0	0.012	1
1500035N22Rik	0.0311987171867308	-2.43947232685171	0	0.012	1
Gm10062	0.0311987171867308	-2.19273491011277	0	0.012	1
Tfr2	0.0311987171867308	-2.16511826767934	0	0.012	1
Met	0.0311987171867308	-2.27400658993945	0	0.012	1
Gm44123	0.0311987171867308	-2.19508139839321	0	0.012	1
Lrmp	0.0311987171867308	-2.33863526595473	0	0.012	1
Upk1a	0.0311987171867308	-2.74809756056894	0	0.012	1
Ucp3	0.0311987171867308	-2.88120412647763	0	0.012	1
Fcor	0.0311987171867308	-2.62199277294417	0	0.012	1
Hand2	0.0311987171867308	-2.18476617378538	0	0.012	1
Cxcr5	0.0311987171867308	-2.37452430806252	0	0.012	1
Cyp1a1	0.0311987171867308	-2.91270197332412	0	0.012	1
Igdcc3	0.0311987171867308	-2.29559496575204	0	0.012	1
Gm16144	0.0311987171867308	-2.73531582084794	0	0.012	1
Slc9a9	0.0311987171867308	-2.47976381931948	0	0.012	1
Gm47106	0.0311987171867308	-2.29614193105919	0	0.012	1
D830005E20Rik	0.0311987171867308	-2.17689586046543	0	0.012	1
Col13a1	0.0311987171867308	-2.35513938057537	0	0.012	1
Sgcd	0.0311987171867308	-2.2177986326737	0	0.012	1
Asb2	0.0311987171867308	-2.73861836497822	0	0.012	1
Ak7	0.0311987171867308	-2.86666398309434	0	0.012	1
Gm11273	0.0311987171867308	-2.5583282135844	0	0.012	1
Fbp1	0.0311987171867308	-2.59537520093988	0	0.012	1
Gm26650	0.0311987171867308	-2.58884088725655	0	0.012	1
Gm3194	0.0311987171867308	-2.36705050313525	0	0.012	1
Trac	0.0311987171867308	-2.15446114351418	0	0.012	1
Gm16549	0.0311987171867308	-3.49929434207938	0	0.012	1
Gm49754	0.0311987171867308	-2.55748912135744	0	0.012	1
Gm49719	0.0311987171867308	-2.15538216827218	0	0.012	1
1700022N22Rik	0.0311987171867308	-2.63632572701125	0	0.012	1
Gm49741	0.0311987171867308	-2.79870477716193	0	0.012	1
Gm49970	0.0311987171867308	-2.27390675729776	0	0.012	1
Gstp2	0.0311987171867308	-2.23187255590464	0	0.012	1
Dgkk	0.0311987171867308	-2.23972959732218	0	0.012	1
Gja4	0.0312220623627908	-1.19830704959964	0.021	0.053	1
Nudt7	0.0312324250609785	-0.873579284469162	0.05	0.094	1
Zfp865	0.0312662032426331	-0.511679581964863	0.146	0.209	1
Stk39	0.0313204831558517	0.718082175109166	0.276	0.205	1
C030006K11Rik	0.0313216316623897	-0.996762324317684	0.027	0.061	1
Pcdhga5	0.0313821536457858	-0.637355900678632	0.029	0.066	1
Trp53i13	0.0314124518401776	-0.835574547432709	0.125	0.184	1
Txndc12	0.0314202593413777	0.47129641269752	0.454	0.369	1
Ccdc62	0.0316393138890084	-0.879830088325698	0.037	0.078	1
Etfrf1	0.0316735402688762	-1.11617351935182	0.069	0.119	1
Coq6	0.0316815379474361	0.853387649140088	0.127	0.074	1
Tfeb	0.0316979789379261	0.280518094283787	0.204	0.135	1
Akr1c19	0.031713992936366	-0.860678367593016	0.09	0.143	1
Mapk1	0.0317938614738372	0.307962859263826	0.65	0.598	1
Gm32036	0.0318066416344324	1.05296850173619	0.09	0.045	1
Tmem86b	0.0318145624380982	-0.89132645380765	0.019	0.049	1
Hp1bp3	0.0318666572580241	-0.322286234685526	0.562	0.619	1
Glrx3	0.0319257608676279	0.292449840761306	0.695	0.631	1
Stambp	0.0319563604078753	0.637320390272301	0.191	0.127	1
Phka1	0.032005651415321	0.313918672209226	0.273	0.193	1
Trim17	0.0322450034915888	1.86540199472848	0.042	0.012	1
Ppm1m	0.0323679481857874	-0.624784703727536	0.146	0.213	1
Nr1d1	0.0323956156240764	-0.549640866158515	0.244	0.32	1
Gm16023	0.0324309759267386	-0.846099682087651	0.019	0.049	1
Topbp1	0.0324326145777499	0.611045185338499	0.289	0.217	1
Kcnj13	0.0325512131328105	2.59644235164592	0.019	0	1
Lcn2	0.0325512131328105	2.41793115186416	0.019	0	1
Bcas1	0.0325512131328105	2.65079635858937	0.019	0	1
Igsf23	0.0325512131328105	2.32513457456857	0.019	0	1
Gm44836	0.0325512131328105	2.11264085727917	0.019	0	1
Gm10282	0.0325512131328105	2.62432740999647	0.019	0	1
Sdr42e1	0.0325512131328105	2.13781010924475	0.019	0	1
Gm48742	0.0325512131328105	2.52064155203273	0.019	0	1
Kif9	0.0325512131328105	2.25276874721752	0.019	0	1
Slc41a2	0.0325512131328105	2.3127930317407	0.019	0	1
4930525G20Rik	0.0325512131328105	2.09966928727512	0.019	0	1
Gm8206	0.0325512131328105	2.15664340515165	0.019	0	1
Gm50163	0.0325512131328105	2.81745511036783	0.019	0	1
Hsbp1l1	0.0325512131328105	2.19252731447945	0.019	0	1
Dtd1	0.0325736075907582	-0.417825280990289	0.3	0.381	1
Mb	0.0325763047394813	-0.603904054407609	0.374	0.426	1
Slc9a5	0.0326179154613306	1.90209819948857	0.042	0.012	1
Eps15l1	0.0326350580140919	0.388256067284089	0.451	0.361	1
Tubb6	0.0327698365775706	0.892009773140236	0.167	0.107	1
Wdr25	0.0327786948346173	-1.16785763471889	0.048	0.09	1
Eef1a2	0.0328147914187899	-0.863310901257609	0.064	0.111	1
Cdyl	0.0328156329029184	0.353322706792209	0.363	0.291	1
Ash2l	0.0328368161291759	0.435076734478695	0.289	0.205	1
Ttyh3	0.0328777786548222	0.330355501505787	0.334	0.25	1
Usp48	0.0329471917286843	-0.412520506652343	0.268	0.352	1
Pik3r1	0.0330128112586576	0.537037883130833	0.499	0.434	1
Tsen15	0.033068371496319	-0.387956188976655	0.239	0.307	1
Uap1l1	0.033082390159811	-0.989069789872527	0.024	0.057	1
Ndufs8	0.0331150470006491	-0.330985842312721	0.544	0.635	1
Anxa6	0.0331251976915265	0.299191726319928	0.44	0.357	1
Cotl1	0.0332130442170914	1.01772928165461	0.106	0.057	1
Has3	0.0333140005251111	-0.645103525524969	0.032	0.07	1
Arhgdib	0.0334059095915356	0.461473475756063	0.263	0.193	1
Ube2q1	0.0334368533154799	-0.329307423179049	0.472	0.574	1
Jpt2	0.0334888664460864	0.854693985777457	0.133	0.078	1
Eid1	0.0335015661900784	-0.312391000522704	0.424	0.5	1
Timm23	0.0335728936649165	0.354485044880162	0.573	0.492	1
0610043K17Rik	0.0336970222030842	-0.684473782726818	0.223	0.287	1
Nubp1	0.0337345035575663	0.591489426871019	0.223	0.156	1
Ddhd1	0.033755951157852	-0.571329177997246	0.167	0.23	1
Mgat4b	0.0338980333154495	0.346595267955429	0.546	0.463	1
Pkm	0.0339253526759093	0.301349643248891	0.756	0.713	1
Myh6	0.0339994309974928	-0.909185529171489	0.133	0.193	1
Hlf	0.0340158153436345	-0.782503456098456	0.024	0.057	1
Slc25a27	0.0341696202865673	0.528620016927686	0.21	0.143	1
Cenpo	0.0341751829751606	-0.716599135743618	0.027	0.061	1
Exoc3l4	0.0341815586866148	0.312687229099054	0.186	0.119	1
Rab10os	0.0342323111016482	-0.439473897836565	0.135	0.201	1
Hist1h1c	0.0343238510988847	-0.492141247860916	0.31	0.381	1
Slx4	0.0343372143595619	-1.07140022610165	0.045	0.086	1
Cep89	0.0343388202126663	0.557708549456613	0.117	0.066	1
Mypop	0.0343420636102917	-0.611792995961176	0.019	0.049	1
3222401L13Rik	0.034357762277105	-0.648268758810961	0.204	0.27	1
Srbd1	0.0346401512369843	0.604938817460429	0.329	0.254	1
Rnaseh1	0.0346891469702604	0.525772757819237	0.178	0.115	1
Cyp2d22	0.0347077883877748	-0.518734534983501	0.31	0.385	1
Cpsf6	0.0347244245387811	-0.376658982800456	0.544	0.619	1
Cxcr4	0.0347479924706756	0.396883697360789	0.385	0.303	1
4930509H03Rik	0.0348086688125564	-1.1670343482893	0.045	0.086	1
Wars	0.0348328236222982	0.470301714542511	0.496	0.434	1
Tspan2	0.0349578090967079	0.252130639541839	0.597	0.545	1
Lrch1	0.0349678007293403	0.250663389017639	0.706	0.648	1
Des	0.0349748718688128	-0.849313760503634	0.082	0.135	1
Kctd11	0.0352384220628586	-0.904473131748153	0.09	0.143	1
Ext2	0.0352639089337325	0.432936432104799	0.477	0.414	1
Arhgap28	0.0352728987911759	0.302636090270787	0.515	0.463	1
Flvcr1	0.0353187960297136	-0.739063880000625	0.138	0.201	1
Ramp3	0.0353217964551318	-0.437018870745581	0.218	0.295	1
Pmvk	0.0353410631993821	-0.675189933592184	0.117	0.176	1
Spats2l	0.0353423625800064	0.395692786959634	0.313	0.234	1
Lncppara	0.0353612723860849	0.5096661996	0.427	0.365	1
Dcun1d3	0.0353841043622888	0.638226039641505	0.228	0.164	1
Zc3hav1	0.0355201945176104	0.33413417467257	0.613	0.549	1
Tns3	0.0356889495406385	0.683632163802303	0.223	0.156	1
Pcdhga11	0.035698966069294	0.821214400512908	0.056	0.02	1
Man1a	0.035721485022477	0.358370497509514	0.562	0.496	1
Klhdc4	0.0357267470374253	0.771520192330938	0.188	0.127	1
Fcrla	0.035732119885492	0.62575836330344	0.09	0.045	1
Irf2bp2	0.0358238276266555	-0.43603149419297	0.472	0.553	1
Sh3tc1	0.0358376135832393	0.367228645171267	0.451	0.381	1
Kif13b	0.0358465435623224	0.430420983276371	0.488	0.41	1
Gm20753	0.0360338672225721	2.30739490905915	0.034	0.008	1
Ftx	0.0360788387227059	-0.738469685167832	0.048	0.09	1
Zfp711	0.0360922179790648	0.832041808484685	0.09	0.045	1
Mfsd4a	0.0361085199526118	-0.445079216522783	0.268	0.344	1
AW554918	0.0361675759968699	-0.254522623901753	0.507	0.574	1
Apod	0.036186725273832	2.19994893571936	0.034	0.008	1
Pfdn2	0.0362677210935008	-0.315971753743083	0.507	0.602	1
Tcf20	0.0363150271418721	0.453040156123772	0.454	0.381	1
Slc25a33	0.0363870090361866	-2.56452210241069	0.005	0.025	1
Gm7854	0.0363870090361866	-2.59879861904398	0.005	0.025	1
Shprh	0.0364172081774428	0.255048243723242	0.385	0.303	1
Creb3	0.0364353416953616	0.48008439134887	0.395	0.324	1
Uevld	0.0364399119602217	0.887872141541714	0.154	0.098	1
Gprc5b	0.0364683437371605	0.336065224954539	0.408	0.32	1
Gm3636	0.0365985149114494	1.42514007210207	0.066	0.029	1
Rnaseh2b	0.0366033251460282	-0.87690842232039	0.077	0.127	1
Smpd1	0.0367994622995911	-0.732565743389803	0.138	0.197	1
Gm3488	0.0368036968959132	2.13981518913974	0.034	0.008	1
Gm50071	0.036808039412695	-2.10636976169468	0.005	0.025	1
Tmtc4	0.0368137260575463	1.30291967838506	0.066	0.029	1
AI506816	0.0368141033457069	0.673816073321786	0.207	0.143	1
Ctcf	0.0368424084703267	-0.283526265087869	0.621	0.668	1
Igf2r	0.0370268100044493	0.262914792272299	0.607	0.537	1
Gkap1	0.0370283683839269	0.328017047265579	0.491	0.422	1
Alad	0.037173699664998	-0.450022798229125	0.188	0.258	1
Zfp600	0.0372189345248846	0.898348643606569	0.135	0.082	1
Gm10053	0.0372332121733915	-2.70857733919068	0.005	0.025	1
Lig3	0.0372523216856022	-0.677838841876364	0.141	0.201	1
4921531C22Rik	0.0372675092763254	1.54253859390077	0.048	0.016	1
Prpf31	0.0372983325579132	0.477361268352992	0.255	0.184	1
Myef2	0.0373217804560253	-0.282550687524554	0.408	0.484	1
9930012K11Rik	0.0374296057362294	1.77844233688764	0.034	0.008	1
Camkmt	0.0375246460755223	0.494186829926023	0.276	0.201	1
Mis12	0.0375258254269209	0.829670457370264	0.194	0.131	1
Myo19	0.0375754733328829	1.44243156730265	0.066	0.029	1
Sh3bgrl3	0.03762472307951	0.285285778852834	0.812	0.803	1
Gm44067	0.0376625586328801	-1.75823214645762	0.005	0.025	1
A1bg	0.0376625586328801	-2.25654629060429	0.005	0.025	1
Rnf39	0.0376625586328801	-1.64932240391934	0.005	0.025	1
Sf3a2	0.0376895467243805	-0.564243664284578	0.276	0.352	1
Gm43378	0.0377459426332423	1.75658789803992	0.034	0.008	1
Phlda1	0.0377791612957499	1.28147176885759	0.114	0.066	1
Utp14b	0.0378668718389437	0.919379320382542	0.061	0.025	1
Usp10	0.03788480345643	0.438911884034822	0.284	0.205	1
Ldlr	0.0378860649804721	0.812265176931141	0.106	0.057	1
Dclre1a	0.0380162232945395	0.629468125593627	0.106	0.057	1
Opa1	0.0380570991965839	0.374052779332438	0.419	0.336	1
Ncaph	0.038064551130374	1.56724701578262	0.034	0.008	1
Gm28153	0.038096110228714	-1.77530499738879	0.005	0.025	1
Igsf6	0.038096110228714	-1.6726488965858	0.005	0.025	1
Tnfrsf19	0.038096110228714	-1.99704590978867	0.005	0.025	1
Tslp	0.038096110228714	-2.50299476000067	0.005	0.025	1
Kat7	0.0381571570843468	0.309697096462985	0.347	0.266	1
Sh3bp4	0.0382329942260862	0.394619846130204	0.469	0.398	1
Gm10260	0.0383144728103991	-1.90101093570848	0.005	0.025	1
Insig2	0.038321577727569	0.436295556833642	0.387	0.303	1
Sfswap	0.0384316227549306	0.354877601048457	0.584	0.52	1
Fam13a	0.0385929250590161	2.13614128006498	0.027	0.004	1
Rab42	0.0387815978251172	2.04332236609047	0.027	0.004	1
Srgap3	0.0387995887566404	0.995782889848489	0.066	0.029	1
Dph6	0.0388577987221949	-0.497919091076459	0.292	0.369	1
Sestd1	0.0388692225567403	-0.846997874157653	0.167	0.225	1
Mrpl51	0.0388707924901939	0.256437854371937	0.517	0.439	1
Gnaz	0.0389759551890883	-1.09430858386257	0.005	0.025	1
Il1rap	0.0390270208420589	1.08412329295907	0.133	0.082	1
Gm49980	0.0391460597667212	-1.03036820607548	0.085	0.135	1
Tsen2	0.0391764879728308	0.346417144976658	0.138	0.082	1
B4galt3	0.0392603508841533	0.30750936723948	0.284	0.209	1
Xkr8	0.0393819947920334	-1.23195263151139	0.04	0.078	1
Zfp820	0.039442281546901	0.717305426564408	0.159	0.102	1
Arl8b	0.0394425272103141	0.344141114229727	0.419	0.34	1
Zfp688	0.039647412915115	1.29949941450058	0.072	0.033	1
Farp1	0.0397901147505744	0.346871512275022	0.395	0.307	1
Arhgef10l	0.0399789762901499	0.984517133631129	0.072	0.033	1
Rif1	0.0402186136375124	-0.428588296639416	0.432	0.504	1
Sp140	0.040296488397865	-0.832621790607219	0.074	0.123	1
Slc35e1	0.0403417965574255	0.508671244488037	0.21	0.143	1
Nck2	0.0403864753719119	0.354379498176034	0.666	0.602	1
Msl2	0.0403876007414668	0.321449269218862	0.379	0.307	1
Slc12a2	0.040406959955916	0.289915732648457	0.477	0.389	1
Uhmk1	0.0404150104204134	0.333588622212657	0.35	0.266	1
Sec24c	0.040486257449662	0.343219602604097	0.369	0.303	1
Enpp2	0.0405109408994563	0.813835530678565	0.048	0.016	1
Klf11	0.0405936970945299	0.540396971947954	0.207	0.143	1
Mcm7	0.040603729495241	0.623190671110687	0.233	0.168	1
Ifi47	0.0406338533082709	0.420169334863794	0.324	0.246	1
Ppt2	0.0406413001547004	-0.3284707934949	0.162	0.234	1
Fundc2	0.0407119879158568	0.259138908530407	0.61	0.537	1
Lpin1	0.0408065689350212	-0.421359566122586	0.077	0.127	1
Gm26749	0.0410198044050215	1.12585423892703	0.077	0.037	1
Scube1	0.0411925331074294	-1.02338858626662	0.04	0.078	1
Tle3	0.0412263059906215	-0.536775021075248	0.223	0.295	1
Fam53c	0.0412549119117178	0.661998955885287	0.175	0.115	1
Morn1	0.0413582124057963	0.972959631112087	0.048	0.016	1
D5Ertd579e	0.041616423295187	0.447745208901022	0.432	0.357	1
Exosc9	0.0416264681937235	0.426160526605546	0.257	0.193	1
Lyrm1	0.0417879510311561	0.869325835815976	0.13	0.078	1
Gm5149	0.0420756913359263	0.862999393588883	0.048	0.016	1
Psmd6	0.0420963541610297	0.260745070163211	0.496	0.439	1
Isg20	0.0421305181535455	0.507901984801808	0.228	0.164	1
Gm26930	0.0421603448290145	1.36565180891413	0.053	0.02	1
Eif3g	0.0422146147153458	0.282906003607229	0.668	0.611	1
Lman2	0.0422271866058078	0.270213460509236	0.581	0.52	1
Cyb5r4	0.0422590600658935	0.305736093679803	0.382	0.303	1
Rtl8b	0.0423244604441481	0.272947968579756	0.586	0.512	1
Dglucy	0.0423287580591118	0.429900956457353	0.204	0.139	1
Leprotl1	0.0423637575874768	0.301736850196184	0.48	0.414	1
Cep170b	0.0424830472855532	1.08224951439132	0.072	0.033	1
Atg3	0.0424923098610831	-0.455387776060819	0.382	0.447	1
9230114K14Rik	0.0424956385620768	0.931614505448819	0.103	0.057	1
Mmp11	0.0427844249615075	-1.74831347176287	0.034	0.07	1
Dusp8	0.0427920742134091	0.254361981828075	0.292	0.217	1
Zbtb21	0.0428901885454373	-0.901432048613526	0.125	0.18	1
Gatd1	0.0429302133247388	-0.5283598148809	0.074	0.123	1
Stard13	0.0429746220021262	0.454341323481143	0.82	0.82	1
Arl6ip5	0.0430782137494839	0.313652525663491	0.703	0.643	1
1700054A03Rik	0.0432050493548758	-1.91476868625537	0.008	0.029	1
Scaf11	0.0432167400630199	0.267714330117433	0.692	0.656	1
Ehbp1	0.0433039354125292	-0.589029700847301	0.247	0.32	1
Kcne3	0.043393702200308	0.598996335059284	0.048	0.016	1
Nedd4l	0.0434285359968145	0.299559075085617	0.549	0.471	1
Zfp148	0.0434424967663681	0.279595715319045	0.674	0.615	1
Sat1	0.0435891807078951	-0.336905374182538	0.462	0.525	1
Traf3	0.0436034970040677	0.488209478382768	0.371	0.295	1
Eloa	0.0436972402876334	-0.483659718200891	0.273	0.336	1
Hmces	0.0437031720945632	-0.721956443783331	0.127	0.18	1
Gm7030	0.0439395593573123	0.707511494582445	0.077	0.037	1
Entpd7	0.0439615626271403	0.846768490291528	0.103	0.057	1
Cebpd	0.0440684969038298	0.414904088036915	0.424	0.348	1
Gm13402	0.0441048524570095	1.53323455533529	0.04	0.012	1
Eda2r	0.0442635423942755	0.69219194683473	0.241	0.18	1
Gng2	0.0442802389391379	0.37867999846514	0.127	0.074	1
Fdft1	0.0442803490505256	0.429782335906453	0.106	0.057	1
Gmcl1	0.0442850587886071	-0.76233636267959	0.186	0.242	1
Cep19	0.0443171864824417	-0.923166169780486	0.066	0.111	1
Safb2	0.0443401460093216	-0.369175973416405	0.326	0.398	1
Fam92a	0.0443851913273826	0.38433400792328	0.35	0.275	1
Ago3	0.0443877157238813	-0.300903537850836	0.416	0.496	1
Tshz3	0.0444519010618259	0.568168940357583	0.419	0.357	1
Lrrc59	0.0444538951455054	0.393701128132785	0.406	0.328	1
Faap20	0.0444904771812111	0.556880723581765	0.239	0.176	1
Tnfaip8	0.0445054699069198	-0.369879411544464	0.329	0.41	1
Fmo5	0.0445857313205426	0.420164412053925	0.186	0.123	1
Arsa	0.0446518313373128	-0.423159733061309	0.257	0.328	1
Fam3c	0.0446937638824274	-0.322589669421463	0.509	0.586	1
Gm9774	0.0449401835970567	1.82565024303681	0.04	0.012	1
Hist1h4c	0.0451247846121635	-0.664737051403881	0.098	0.152	1
Mmp28	0.045128842524159	-1.02128284212943	0.066	0.111	1
Zfp273	0.0451828577809506	-0.913000671454815	0.037	0.074	1
Sec23b	0.0451957942373241	0.357057334072155	0.271	0.197	1
Pex16	0.0453532485755808	-0.605661745964789	0.125	0.184	1
4933432I03Rik	0.0454228545909186	-1.8086961020062	0.008	0.029	1
Sft2d2	0.045463062752062	0.530219185806273	0.385	0.311	1
Slc31a1	0.0454860543470948	0.616597799815329	0.154	0.098	1
Leo1	0.0456188391581142	0.400703254036751	0.35	0.279	1
Tmem209	0.0456858897006167	0.826954314304524	0.191	0.135	1
Prkca	0.0457187002927693	0.940649918001582	0.135	0.082	1
Pcsk5	0.0457814105675009	-2.22032166197911	0.027	0.057	1
Trmt61a	0.0458221131369908	0.525173075327152	0.077	0.037	1
Noxo1	0.0458284262698884	1.27232505742184	0.053	0.02	1
Elovl6	0.0458814115541153	0.885126997916348	0.082	0.041	1
Dancr	0.0459657428361459	0.57283495663451	0.178	0.119	1
Kif1bp	0.0459668038011568	0.348896648091903	0.241	0.176	1
Mkrn1	0.0459903282326983	0.341048221713264	0.302	0.23	1
Plcb3	0.046001470601681	0.66675036477948	0.239	0.18	1
Vps26b	0.046011497689163	-0.340598059961736	0.156	0.225	1
Zfp687	0.0461380165075122	0.587475043990008	0.109	0.061	1
Adam23	0.0461782560531916	-0.958345824671873	0.034	0.07	1
Platr25	0.0461886590504997	0.839066036563521	0.103	0.057	1
Thsd1	0.0463154909685257	0.313405451697701	0.554	0.48	1
Hsd17b7	0.0463576274813906	-1.48716826059216	0.029	0.061	1
Ssr4	0.0463784459611072	0.292747214276807	0.74	0.709	1
Ctps2	0.0463891513560383	0.509485473256785	0.212	0.148	1
Ube2g2	0.0464652081718256	-0.494221666965716	0.342	0.41	1
Trip4	0.0464684138850846	0.332313506162297	0.292	0.217	1
Wdr43	0.0464842895543618	0.262533791227892	0.523	0.439	1
Rnf215	0.0465229426424668	-0.326766444089408	0.215	0.287	1
Kdm6b	0.0465505677980532	-0.257745567699373	0.401	0.475	1
Ubfd1	0.0465587127026145	0.477680912458656	0.279	0.205	1
Dimt1	0.0466292638970354	-0.423118266996949	0.188	0.254	1
Fmo1	0.046648516561871	-0.28603687707992	0.645	0.713	1
Apoo	0.0466610305000766	0.419773830223832	0.215	0.148	1
Pgap1	0.0466666754919587	-0.917136916599337	0.04	0.078	1
Nipal3	0.0468352090347624	0.736808580536723	0.183	0.127	1
Kat2b	0.0469958337953855	0.283549369293437	0.581	0.504	1
Slc35a5	0.0471547573654432	-0.589235653444066	0.122	0.18	1
Gm10785	0.0471554121140862	0.389742557681151	0.077	0.037	1
Wdr37	0.0472493268096112	0.324290478227656	0.52	0.459	1
Dlg5	0.0473583286854269	0.509173583143343	0.143	0.09	1
Stxbp4	0.0473677452316872	0.872834275808147	0.133	0.082	1
Map3k20	0.0474959132446407	0.528043668022396	0.414	0.352	1
Spry2	0.0475826557337988	-0.768079076616839	0.082	0.131	1
Oas1a	0.047769857596378	0.347527904019438	0.196	0.135	1
Cd99l2	0.047797358019256	-0.445755090083384	0.159	0.225	1
Arsk	0.0479087340581465	-0.642138013352808	0.085	0.135	1
Slc12a8	0.0479732323870096	-1.55570541891925	0.029	0.061	1
Macrod1	0.0479773472168967	-1.03542549224426	0.032	0.066	1
Nsl1	0.0480168854148646	2.33203994752464	0.016	0	1
A730011C13Rik	0.0480168854148646	2.41651081520834	0.016	0	1
Sh3bp2	0.0480168854148646	2.0705628228622	0.016	0	1
Bc1	0.0480168854148646	1.97176005750769	0.016	0	1
Ctsh	0.0480168854148646	1.70682804041568	0.016	0	1
Chst3	0.0480168854148646	2.90414985281702	0.016	0	1
Abcc3	0.0480168854148646	2.14217618965826	0.016	0	1
Fbxo47	0.0480168854148646	2.65574997222671	0.016	0	1
Sstr2	0.0480168854148646	1.83420369276018	0.016	0	1
Cdhr3	0.0480168854148646	2.4633722736002	0.016	0	1
1700084F23Rik	0.0480168854148646	1.78094697124853	0.016	0	1
Lrrc24	0.0480168854148646	1.9428627638226	0.016	0	1
Pdxp	0.0480168854148646	2.90064873058298	0.016	0	1
Gm50250	0.0480168854148646	2.30450516251168	0.016	0	1
Pou5f1	0.0480168854148646	2.70068687857398	0.016	0	1
A930001C03Rik	0.0480168854148646	2.01361705601099	0.016	0	1
Gm39526	0.0480168854148646	2.33146728323447	0.016	0	1
Fam71e1	0.0482316125933326	-1.99650479713575	0.011	0.033	1
Pnpt1	0.0483417636903235	0.355455078516521	0.284	0.217	1
Ddx60	0.0484880115198797	0.373447668307885	0.387	0.32	1
Slc44a1	0.0485578189385888	-0.354071473171543	0.472	0.549	1
Coil	0.0486479944565571	-0.703857757573427	0.088	0.139	1
Phpt1	0.0487274631550155	0.448029996479452	0.257	0.193	1
Phb	0.0487492094962913	-0.430199232760906	0.366	0.434	1
Edn1	0.0487726711470159	0.264142218130333	0.13	0.078	1
Mmachc	0.0487758095747845	0.751658306943694	0.04	0.012	1
Bex3	0.0488524527767399	-0.578234015486126	0.138	0.193	1
Nxf1	0.0489272742755371	0.268478632159385	0.321	0.242	1
Heatr6	0.0489910565482978	-0.384046111807836	0.215	0.283	1
Arhgef9	0.0489964195876586	-1.05684888587978	0.088	0.135	1
Atf1	0.0490641235273465	0.419720126287656	0.353	0.283	1
Gstz1	0.0492097241907086	-0.657702151524187	0.095	0.148	1
Rheb	0.0492366861109841	-0.293898495368057	0.735	0.787	1
Zfp36l2	0.0494155423895499	-0.340691994060181	0.642	0.684	1
St7	0.0494343363699735	0.360941490303331	0.387	0.299	1
Selenoh	0.0494380877404644	0.535325989089483	0.281	0.213	1
Dmpk	0.0494646676171017	-0.950344697770964	0.05	0.09	1
Zfp384	0.0494965873720137	-0.345763108318694	0.244	0.32	1
Ubald2	0.0496092740983612	0.269352437279772	0.642	0.57	1
Fance	0.0498829613013206	-0.584189007710755	0.149	0.209	1
Vps13a	0.049935257542673	0.31242519394323	0.448	0.373	1
Plpbp	0.0499975005326333	0.310816137875405	0.34	0.266	1
Slc39a6	0.0500163275575911	0.476082255568736	0.093	0.049	1
Fjx1	0.0500266705268148	0.95875365380217	0.058	0.025	1
Nol11	0.0500725835581938	0.347340066436919	0.363	0.279	1
Gm10501	0.050097641911856	-1.01944463687905	0.029	0.061	1
Mybpc3	0.0502092472674335	-1.02086747415218	0.048	0.086	1
Rapgef3os2	0.0502370873313459	-1.86837110015776	0.019	0.045	1
Ankle2	0.0502387860438257	-0.392234950549382	0.228	0.299	1
Ufl1	0.0502577556097076	-0.335687765759063	0.35	0.426	1
Psmc5	0.0503140010291763	0.292633373183761	0.586	0.533	1
Hsf1	0.0503468874978766	-0.375879843767396	0.188	0.262	1
Irf9	0.0504123151686556	0.308742016763817	0.462	0.406	1
Tyw1	0.0506102980271101	-0.614641419845672	0.135	0.193	1
Naa80	0.0506174776998846	0.753037508266584	0.149	0.094	1
Pgpep1	0.050651736438832	0.258795660180979	0.17	0.111	1
Gm42696	0.0506780882934034	-1.44617152628729	0.011	0.033	1
Kank2	0.0506889552833901	0.372812283395383	0.218	0.156	1
Zbtb7a	0.0508217492316384	0.264583145496258	0.634	0.578	1
Cysltr1	0.0509055610032011	-2.02062216610497	0.011	0.033	1
Zfp810	0.0509549352961871	0.825361839971997	0.117	0.07	1
2310058D17Rik	0.0510406961671222	1.08168703151529	0.09	0.049	1
Mcm4	0.0510461497115144	1.0506282635631	0.151	0.102	1
Map11	0.0511366489116601	-1.69544673318117	0.021	0.049	1
Gm42984	0.0511519897262208	0.644937191271222	0.064	0.029	1
Map2k4	0.0511747203044123	0.295580958147977	0.512	0.443	1
Wdr60	0.0511964224438065	-1.22246908245452	0.024	0.053	1
1700109K24Rik	0.0512587886160817	2.04129024099017	0.032	0.008	1
Stk24	0.0512633477195152	0.445765358604975	0.379	0.311	1
Adamts4	0.0514221638461234	1.19142786540938	0.074	0.037	1
Lama3	0.05153615291354	-0.755173179068481	0.082	0.131	1
Ntn1	0.051592994722362	0.609414040009448	0.138	0.09	1
B930095G15Rik	0.05168539437271	1.65541245773959	0.032	0.008	1
Tmem177	0.0518792158934349	1.21293098466571	0.064	0.029	1
Lrp1b	0.0519051467118394	-1.08438027408693	0.027	0.057	1
Pi16	0.0519247067659026	-2.18492185641471	0.019	0.045	1
Eef1d	0.0519535808018704	-0.263990567152242	0.719	0.77	1
Cct6a	0.0519587711039867	0.272027956119525	0.711	0.672	1
Fkrp	0.052015841191603	0.500271821763041	0.21	0.148	1
Gpr137	0.0520234623577803	0.983182811231838	0.125	0.078	1
Nbn	0.0520464617721802	-0.505357519394896	0.151	0.213	1
A430090L17Rik	0.0521149670945214	1.76238663135307	0.032	0.008	1
Dld	0.0525980593828965	0.440950601784419	0.448	0.398	1
Cry2	0.0527302581553338	0.554785740932336	0.133	0.082	1
Fibp	0.0528779847434282	-0.452879593806876	0.313	0.369	1
Tsnax	0.052879937643445	-0.27702093014192	0.594	0.652	1
Micu3	0.0529600290572699	0.518374743242588	0.271	0.201	1
Slc25a42	0.0530103992826618	-1.51786021622062	0.016	0.041	1
Sox12	0.0530179991165535	-1.01812525382383	0.05	0.09	1
Chka	0.0530422521277563	0.700919362234992	0.111	0.066	1
Pdgfra	0.0530759321612103	-1.47965263649095	0.019	0.045	1
Zkscan14	0.0530864463939972	-0.500188825635914	0.072	0.119	1
Maged2	0.0531142177605199	0.89095259039516	0.09	0.049	1
Atp9a	0.0531337106725392	0.268293787367723	0.523	0.447	1
Heca	0.0531570653530773	-0.391994473512295	0.31	0.381	1
Bcl2	0.053200385366234	0.415945273042259	0.642	0.582	1
Dsp	0.0532155646742442	-1.36276492288045	0.016	0.041	1
Dhdh	0.0532769290262974	-0.92457870385535	0.024	0.053	1
Brdt	0.0532774211285996	1.46845839991042	0.045	0.016	1
Fntb	0.0533949247105211	0.848780688924737	0.151	0.098	1
Prickle4	0.0534213929652085	-1.31531707822518	0.016	0.041	1
Clmn	0.053564797681872	-0.90733839855819	0.053	0.094	1
Dclre1b	0.0535970427841271	0.7981322203337	0.074	0.037	1
Snhg15	0.0536175675831641	0.619808741527056	0.138	0.086	1
Myo9b	0.0536355111025553	0.26920901616682	0.355	0.283	1
Rhobtb3	0.0536851923779575	-1.49498597511451	0.021	0.049	1
Fam78b	0.0537317536452165	0.424693615246536	0.493	0.443	1
Ldb3	0.0537781066240169	-1.54788744111277	0.021	0.049	1
Setmar	0.0538632309989285	1.23022425426145	0.032	0.008	1
AC241534.1	0.0538632309989285	-1.33220631378762	0.013	0.037	1
Sec14l5	0.0538632309989285	1.20723035633835	0.032	0.008	1
Dlgap3	0.054085167332469	1.23779647331554	0.032	0.008	1
Trmo	0.0541593401605649	0.951420718739068	0.141	0.094	1
Klhl4	0.0541646507095854	0.289369904781937	0.578	0.512	1
Cmtr2	0.0542643470961507	1.78131127590889	0.05	0.02	1
Dsel	0.0543410788554339	0.423640784626679	0.13	0.078	1
Slc35c1	0.0544167837816972	0.915384109973655	0.064	0.029	1
Gm42702	0.0546457977340261	1.06415986702572	0.08	0.041	1
Arrb2	0.054673235945736	-0.765377311348115	0.066	0.111	1
Mospd2	0.0546754757075911	0.308138587024682	0.546	0.463	1
St3gal6	0.0546961248841703	-0.366988852346884	0.623	0.668	1
Tmem38a	0.0547813624377438	-1.04963787520288	0.027	0.057	1
Mtus2	0.0548426989341392	-1.28480383465494	0.019	0.045	1
Dpyd	0.0550098714138782	2.92321343036582	0.024	0.004	1
Msrb3	0.0552112244728237	-0.415563056093969	0.507	0.574	1
Zfp825	0.055261893690072	0.839589953664579	0.085	0.045	1
Arc	0.0552763400891695	2.22675067303656	0.024	0.004	1
Fosl1	0.0552763400891695	2.83281039670454	0.024	0.004	1
C79798	0.0553039370334885	-1.36872143799143	0.016	0.041	1
Gm45871	0.0553792097491998	-1.05073293368168	0.042	0.078	1
Suv39h1	0.0554029567815879	-0.734681255505625	0.048	0.086	1
Wdr34	0.0554328680930906	0.683902320906121	0.032	0.008	1
Mrpl32	0.0554560826020316	0.257291151862238	0.427	0.336	1
Blvra	0.055526164637819	0.525647151388994	0.263	0.201	1
Cox20	0.0556755993934558	-0.363824150197582	0.414	0.48	1
Oser1	0.0558092310948855	-0.475046379041383	0.297	0.361	1
Il7	0.055812505490612	1.77920704712866	0.024	0.004	1
Mfsd6l	0.055812505490612	1.96668317899213	0.024	0.004	1
Uba5	0.0559053469128601	-0.478743775089236	0.31	0.377	1
Six5	0.0559532602478788	-0.573515082355514	0.021	0.049	1
Sf3b3	0.0559754780353279	0.310413426541559	0.573	0.492	1
Parp8	0.0561147020359938	0.291295241026138	0.387	0.303	1
D730003I15Rik	0.0562342765835545	-0.817816015605265	0.072	0.115	1
Gm10638	0.0562596014582946	0.566660882847991	0.151	0.098	1
Sowahc	0.056352995984775	1.64610539050386	0.024	0.004	1
Gm36756	0.0564350143806662	0.369233361887471	0.175	0.115	1
Safb	0.0564966649864212	-0.2546721792726	0.528	0.598	1
Dna2	0.0565297641614459	-0.944091574057397	0.024	0.053	1
Ccdc146	0.056583542495571	0.428988569634799	0.064	0.029	1
Gmpr2	0.0566144541050502	0.293800409649982	0.3	0.234	1
Mfsd9	0.0566248710377315	1.5902355716092	0.024	0.004	1
Ptprs	0.056658237915155	-0.695351429421013	0.019	0.045	1
Sae1	0.0567073498812381	0.36737394026981	0.485	0.414	1
Tab3	0.0568327680266815	0.688671723556862	0.133	0.082	1
Cenps	0.0568978368453868	1.54100364692597	0.024	0.004	1
Fbxo30	0.0569084304582094	0.566986499981313	0.244	0.18	1
Mpp7	0.0570896454099062	0.357556235595816	0.167	0.111	1
Gm31036	0.0571718310460863	1.52011132747665	0.024	0.004	1
Atad2	0.0573765137764307	0.449105271496334	0.255	0.189	1
Rarb	0.0574673071004231	-0.465620356790578	0.085	0.135	1
1700029J07Rik	0.0575092098197857	-0.894570740669542	0.021	0.049	1
Wsb1	0.0576148150460679	0.325414970298847	0.525	0.455	1
Nudt14	0.0576986829785017	-0.52743257176369	0.098	0.148	1
Txnrd3	0.0577062091993585	-0.921036838873547	0.021	0.049	1
Nipa2	0.0577346137283478	0.461437650264328	0.345	0.279	1
Tbc1d24	0.0577380479305268	-0.469213332051986	0.058	0.098	1
Cpeb4	0.057878264498028	0.361693207029077	0.493	0.426	1
Cdt1	0.057979699186321	0.85192165090026	0.08	0.041	1
Foxj2	0.057986331874104	-0.397846207209173	0.355	0.43	1
Slc25a11	0.0581854147491211	-0.494667840010388	0.297	0.365	1
Nudt5	0.0581889311177699	0.278390214240249	0.398	0.324	1
Plcd3	0.0582649952731096	0.897559955098395	0.08	0.041	1
Fam110a	0.0583257970005504	0.718797259959647	0.074	0.037	1
Lmcd1	0.0583835652882633	-0.314469328034999	0.435	0.504	1
Tgfbr2	0.0583929708651631	-0.397226721666725	0.483	0.52	1
Rph3al	0.0584877973525531	0.65120483923443	0.106	0.061	1
Grik2	0.0586215728043711	0.709184460172849	0.151	0.098	1
Washc4	0.0586348145387665	0.284050701252594	0.443	0.377	1
Smim14	0.0586585515326609	-0.313977420735592	0.655	0.709	1
Anapc16	0.0586823057451881	-0.291022959476847	0.424	0.492	1
Gmfg	0.0587906743963625	0.448973489922427	0.085	0.045	1
Dhx33	0.0591526875915909	0.424701837693464	0.156	0.102	1
Pcnt	0.0591636915740181	0.429915779913224	0.31	0.25	1
Crlf3	0.0594523757806453	0.392061588959331	0.294	0.23	1
Epc1	0.0594731651077285	0.295038998409779	0.581	0.512	1
Mphosph6	0.059755105007021	0.383645856881403	0.244	0.184	1
Clec2d	0.0599859339011705	-0.424367910137907	0.729	0.725	1
Gm43259	0.0601067644320897	1.37541345183657	0.056	0.025	1
Wdr75	0.0601243463035297	0.270425514823831	0.273	0.205	1
Nup153	0.0603043101835298	0.431111038816014	0.393	0.32	1
Irf8	0.0603103209872243	0.637910663089893	0.09	0.049	1
Sass6	0.0603315418200046	0.852477711728385	0.103	0.061	1
Itpr3	0.0604778118127909	-0.6310369273833	0.093	0.139	1
Rnd1	0.0605446061630931	0.304294118665424	0.22	0.156	1
Ice1	0.0605482783822843	0.338383818123052	0.398	0.328	1
Pja1	0.0605959869151715	0.411504704088897	0.172	0.115	1
1700017B05Rik	0.0606053172604928	-0.416982666692156	0.111	0.164	1
Ube2f	0.0606998648173852	0.494337909340589	0.385	0.32	1
Pitrm1	0.0607797486970969	-0.401304551840818	0.18	0.25	1
Gm13710	0.0608963010756617	-2.44298109727742	0.003	0.016	1
1110002E22Rik	0.0608963010756617	-2.22410589314219	0.003	0.016	1
Lrriq3	0.0608963010756617	-1.95447318039946	0.003	0.016	1
Ctnnal1	0.0608963010756617	-2.07959899828057	0.003	0.016	1
Gm44066	0.0608963010756617	-2.16279586062963	0.003	0.016	1
Nupr1	0.0608963010756617	-2.91944031805092	0.003	0.016	1
Plcxd2	0.0608963010756617	-2.41533716475898	0.003	0.016	1
Srd5a2	0.0608963010756617	-2.92291461992066	0.003	0.016	1
Sesn2	0.0609617446149506	1.65608147217141	0.077	0.041	1
Zfyve26	0.0610850821125798	0.437153928639211	0.186	0.131	1
Pola2	0.0612027441348093	-0.334631010203488	0.387	0.471	1
Hspa12a	0.0613033203533866	1.87778700210407	0.037	0.012	1
Ica1l	0.0613050237135836	-2.03137855560363	0.003	0.016	1
Smad9	0.0613050237135836	-2.49315741814297	0.003	0.016	1
Fbxo24	0.0613050237135836	-2.3123129288982	0.003	0.016	1
Gm13848	0.0613050237135836	-2.3980774804616	0.003	0.016	1
Ifitm1	0.0613050237135836	-2.37279671602528	0.003	0.016	1
Ect2l	0.0613050237135836	-2.14220490456023	0.003	0.016	1
Hk1os	0.0613050237135836	-2.40364559015564	0.003	0.016	1
Proca1	0.0613050237135836	-1.97027891022914	0.003	0.016	1
Gm29292	0.0613050237135836	-2.32472205950339	0.003	0.016	1
Gm3002	0.0613050237135836	-2.2340394933466	0.003	0.016	1
Gm49761	0.0613050237135836	-1.83485126231585	0.003	0.016	1
Lrrc45	0.0613320757552704	-0.707228095797013	0.077	0.123	1
Ly96	0.0614991875207742	0.520848992500221	0.271	0.209	1
Usp3	0.0615840623179289	0.357770829241954	0.427	0.365	1
Usp19	0.0616611625396158	-0.585393187214317	0.305	0.357	1
Ifi211	0.0617130078296586	0.425383503053128	0.111	0.066	1
Gm15535	0.0617160154448485	-2.05463613841005	0.003	0.016	1
Trim63	0.0617160154448485	-2.48150102955354	0.003	0.016	1
Hk2	0.0617160154448485	-2.01023591496808	0.003	0.016	1
9330175E14Rik	0.0617160154448485	-1.81056667813874	0.003	0.016	1
Fn3k	0.0617160154448485	-1.83008811370009	0.003	0.016	1
Gm20544	0.0617160154448485	-1.83120897673973	0.003	0.016	1
Gm50210	0.0617160154448485	-2.16492878809826	0.003	0.016	1
Gm14698	0.0617160154448485	-1.93599842659796	0.003	0.016	1
Nelfb	0.0617428997182971	-0.336793372082114	0.422	0.492	1
Bmp4	0.061771037533703	-0.996723416424037	0.111	0.16	1
Dzank1	0.0621292852493192	-1.96352252904435	0.003	0.016	1
Tmem200b	0.0621292852493192	-1.73593092783373	0.003	0.016	1
Gm44226	0.0621292852493192	-1.7682258343406	0.003	0.016	1
Lin28b	0.0621292852493192	-1.72162506409906	0.003	0.016	1
Gm17529	0.0621292852493192	-1.97506132681263	0.003	0.016	1
Hist1h2ak	0.0621292852493192	-1.87205520736343	0.003	0.016	1
Ang	0.0621292852493192	-1.64565211251723	0.003	0.016	1
Gm10847	0.0621292852493192	-2.31434309263461	0.003	0.016	1
Klf2	0.0622484644425169	-0.300624610032703	0.859	0.836	1
Gm13166	0.0624340623983763	1.82131310602131	0.037	0.012	1
Hook2	0.0624340623983763	1.79781170344028	0.037	0.012	1
Sntg1	0.0625448421166424	-1.593854853338	0.003	0.016	1
Lrrtm4	0.0625448421166424	-1.03084390131814	0.003	0.016	1
9330104G04Rik	0.0625448421166424	-1.50676760224359	0.003	0.016	1
Hsf4	0.0625448421166424	-1.28074068704313	0.003	0.016	1
BC065403	0.0625448421166424	-0.97606050593094	0.003	0.016	1
4933408J17Rik	0.0625448421166424	-1.54679561781113	0.003	0.016	1
Tnxb	0.0625448421166424	-1.59706462952381	0.003	0.016	1
Gm15345	0.0625448421166424	-1.52780409658641	0.003	0.016	1
Idh1	0.0625472894551974	0.335527237212598	0.26	0.193	1
Ptbp1	0.062562494098585	0.253624244902803	0.536	0.475	1
Gm20732	0.0626119788603288	0.559327635809661	0.215	0.156	1
Fan1	0.062622251614829	1.19377934224598	0.056	0.025	1
Uty	0.0627268957324688	0.255559590633512	0.483	0.406	1
Kpna2	0.0627600617780539	-0.971773557987613	0.042	0.078	1
Fbxl12os	0.0627953839760051	1.13065567980373	0.061	0.029	1
Pcdh12	0.0628047759683054	0.252813286208313	0.737	0.689	1
Fbxl17	0.062901216111211	0.393482032800553	0.751	0.734	1
Fos	0.0630944100633971	1.65995851170427	0.077	0.041	1
Gm17066	0.0631645593871036	0.560686325024778	0.135	0.086	1
Abcb1b	0.0633285810807694	-0.284546887106357	0.523	0.598	1
Orai2	0.0633510284708091	1.25901507701926	0.037	0.012	1
Nr1d2	0.0635065356286061	-0.451179258415294	0.239	0.311	1
Tnfrsf14	0.0635820007088611	1.50956722379933	0.037	0.012	1
E2f6	0.0636461922674304	-0.585646196206287	0.125	0.18	1
Rbak	0.0636490014852608	0.487989830865117	0.13	0.082	1
Atg4d	0.0636555881239315	-0.664801609667428	0.106	0.156	1
Mrpl38	0.0636883886630953	-0.39925114514741	0.252	0.316	1
Trappc11	0.0637508660678704	-0.58352944936244	0.21	0.266	1
Rap2b	0.0637641991853179	0.441763975156519	0.204	0.143	1
Ap1m1	0.0638256554147904	-0.301330549196143	0.263	0.336	1
Triap1	0.0638751837238504	-0.417684852617779	0.252	0.328	1
A930015D03Rik	0.06391451968884	0.310834280745919	0.268	0.201	1
Rxylt1	0.0639563327468862	0.341562742815845	0.395	0.32	1
Nfkbib	0.0639885911961031	0.378609932006593	0.257	0.189	1
St6galnac2	0.0641302995858801	-0.714776437761717	0.093	0.139	1
Zfp451	0.0641331190247588	0.260588641609473	0.408	0.352	1
Stt3a	0.0641908540587922	0.332905504986597	0.459	0.393	1
Brpf1	0.0642954709196739	-0.46240929800169	0.188	0.246	1
Cdv3	0.0643340346956057	-0.29115906564459	0.597	0.635	1
Hexdc	0.0643959115964668	-0.906425421737139	0.042	0.078	1
Aaas	0.0644084384359781	0.426491475913088	0.141	0.09	1
Rubcn	0.0645764758658498	0.575342778570888	0.355	0.291	1
Stoml2	0.0646835422034537	-0.273831293288252	0.361	0.422	1
Atf6	0.0648007017936719	0.376618931861882	0.393	0.332	1
Adk	0.06503377464049	-0.630318809880051	0.103	0.156	1
Gm8281	0.0650677578157215	-1.18285294287005	0.053	0.09	1
Ccdc93	0.0650879624869721	0.312327806567266	0.21	0.152	1
Dhx35	0.0651146645740903	0.749669502023119	0.114	0.07	1
Got2	0.0653324335028064	0.358370956586433	0.358	0.287	1
Lrrc14	0.0655268451907611	-0.511942987270303	0.143	0.197	1
Prdm4	0.0656029528102024	0.871893224047438	0.122	0.078	1
Flrt2	0.0656441542659885	-0.400907129294644	0.101	0.152	1
Dnttip2	0.0657028793727572	-0.342621151489568	0.403	0.467	1
Adgra2	0.0658023236901231	0.529007234103476	0.191	0.135	1
Crkl	0.0658606385084685	0.354708916791127	0.34	0.266	1
Rnf20	0.0658707150386283	0.349941500671457	0.448	0.381	1
Tinf2	0.0659112969940402	0.814986630039709	0.143	0.094	1
Cxcl1	0.0660461755832173	-1.00410376177121	0.088	0.131	1
Ubox5	0.0660552858668808	0.846399238650657	0.093	0.053	1
Tdp2	0.066089586096457	0.433317970276502	0.228	0.168	1
Eif4ebp1	0.0661678827672171	0.323051086275258	0.379	0.316	1
Slc38a3	0.0661689084893708	0.884002033732429	0.037	0.012	1
Dhx9	0.0662925302942798	0.261755166306503	0.544	0.451	1
Vwa8	0.0662944435940928	0.467029112824297	0.334	0.258	1
Pgm2	0.0663255133489841	0.535902084685878	0.337	0.279	1
Pink1	0.0663913891069414	-0.422172512671273	0.483	0.512	1
Spats2	0.0666499696708109	0.547884498288455	0.281	0.213	1
Ttc26	0.0668892891216436	0.87713687907503	0.037	0.012	1
Gm15545	0.066908630228429	0.818423375509957	0.061	0.029	1
Skp2	0.066908630228429	0.864677012045574	0.061	0.029	1
AU021092	0.067080605401511	-0.441003822786987	0.159	0.221	1
Klhl20	0.0674438831169279	0.485717708755612	0.276	0.213	1
Ttc7b	0.0674878050644175	0.255936721435314	0.748	0.664	1
Efcab2	0.0675495762209739	-0.810086495466507	0.056	0.094	1
Asah1	0.0678172254775424	0.252324221140454	0.525	0.467	1
Tmem160	0.0678209066455964	0.251748139680259	0.576	0.508	1
Eif2ak3	0.0678267300157435	0.562468938188238	0.26	0.205	1
Gm11696	0.0678598287193148	0.793900573664443	0.037	0.012	1
Arhgap11a	0.0681042650214881	0.685935046673001	0.037	0.012	1
Llph	0.0682228455840944	-0.271834468764396	0.568	0.635	1
Map6	0.068303825761395	-0.829066889058852	0.109	0.156	1
2510009E07Rik	0.0683659962463192	0.267918617174105	0.374	0.295	1
Ccdc171	0.0683903210937994	1.0424323430367	0.061	0.029	1
Tnni3	0.0686315746396009	-0.600165579269568	0.186	0.242	1
Phactr4	0.0686434516544692	-0.257889203878954	0.721	0.758	1
Maff	0.0687015269899896	-0.420115736998677	0.22	0.283	1
Tbx3os1	0.0687056005737472	-0.642399343718941	0.037	0.07	1
Spata7	0.0687380616379693	-0.712436388767939	0.082	0.127	1
Dgkq	0.0688721691991495	0.637375291497618	0.093	0.053	1
Abraxas1	0.0688726340862568	0.861292113516105	0.088	0.049	1
Ints6l	0.068949386240383	-0.466415054355426	0.284	0.348	1
Wbp1	0.0690183856181791	-0.582165581397012	0.159	0.213	1
Ublcp1	0.0690974662003174	-0.377145667586726	0.127	0.184	1
Tafa3	0.0691149833099488	0.261126871216297	0.114	0.07	1
Klhl18	0.0691523388996933	0.477977194712832	0.167	0.115	1
Rap2c	0.0692065061064619	0.375529143831663	0.297	0.238	1
Grb2	0.0692284767625566	0.28762616987067	0.637	0.594	1
Taf9b	0.0693999166358396	-0.420541827969328	0.088	0.135	1
Mdh1	0.0694617751462277	0.306587219213642	0.523	0.451	1
Retreg3	0.0695371860089046	0.384005689172798	0.313	0.25	1
Gdpd5	0.0695535089766489	0.428305038524461	0.308	0.238	1
Hdac9	0.0696763491170035	-0.391190066902626	0.66	0.676	1
2810402E24Rik	0.0697369084780416	0.948995700067632	0.109	0.066	1
Dhodh	0.0697648181393209	0.681634699372551	0.127	0.082	1
Hist1h4h	0.0702581670877993	-0.695979174588365	0.088	0.135	1
Nhej1	0.0705939550584453	1.38014621749235	0.042	0.016	1
Hcls1	0.0706346019417104	0.258494230478232	0.382	0.311	1
Cdca4	0.0706450049221253	0.500997589857267	0.156	0.107	1
Zbtb7b	0.0706794693354681	0.883160184740229	0.072	0.037	1
Thoc1	0.0707362063952369	-0.357919196360222	0.44	0.512	1
Ldlrap1	0.0707856739839046	0.326070367349596	0.329	0.258	1
Gars	0.0708142109302305	0.330402685483043	0.531	0.471	1
Gm20342	0.0708558100881183	0.803805069613991	0.093	0.053	1
Ccdc61	0.0709220538232295	0.377963691676981	0.175	0.119	1
Parp4	0.07100395370813	-0.32313966370849	0.451	0.533	1
Zfp219	0.0710495879290639	1.03988114816302	0.077	0.041	1
Cobl	0.0710925773942811	-0.438592664489485	0.103	0.152	1
Tex10	0.0711633259774375	-0.756588943699037	0.188	0.242	1
Prrg2	0.0712063374740147	-0.505343741501366	0.244	0.307	1
Rfk	0.0712245110461301	-0.324353797579932	0.292	0.357	1
Phf19	0.0713501854122069	1.89620244049899	0.013	0	1
Mir670hg	0.0713501854122069	1.84387001506322	0.013	0	1
Gm42664	0.0713501854122069	1.92600212913814	0.013	0	1
Gm21411	0.0713501854122069	2.18123167868318	0.013	0	1
Gm43111	0.0713501854122069	1.80713216928032	0.013	0	1
Evc2	0.0713501854122069	1.5853821475178	0.013	0	1
Dnah10	0.0713501854122069	2.62418687719571	0.013	0	1
4930563F08Rik	0.0713501854122069	1.78363932140796	0.013	0	1
Gm15594	0.0713501854122069	1.72361133949578	0.013	0	1
Pde3a	0.0713501854122069	2.35525900339132	0.013	0	1
[truncated: 4,580 more rows]

## Sheet: DKOvsWT_DE_VenousEC
	p_val	avg_log2FC	pct.1	pct.2	p_val_adj
Tie1	2.29992301644949e-36	-3.87909090014969	0.103	0.955	4.62767510139801e-32
Gm10076	2.71310292151041e-30	-3.00739268923039	0.41	0.917	5.45903438837109e-26
Cwc22	2.07539330436403e-26	-2.75806544099372	0.359	0.887	4.17589886771086e-22
Tek	4.51417903434927e-25	-2.38972449004009	0.342	0.925	9.08297963501417e-21
Uba52	3.4164258043968e-24	-1.77703160270627	0.812	0.94	6.87419036102681e-20
Rpl35	3.17997525992591e-23	-1.7678820399211	0.812	0.947	6.39842822049693e-19
Camk1d	1.91557416095742e-13	1.30775406686263	0.991	0.902	3.85432676926243e-09
Gm2000	9.82532128585677e-12	1.75446908507144	0.718	0.323	1.97695289592724e-07
Gstp1	3.1774214996341e-09	-2.93824154774945	0.06	0.368	6.39328979941378e-05
Rps27rt	9.25483336317256e-09	1.67611856076973	0.581	0.271	0.000186216502100395
Hist2h2aa1	1.18777254148916e-08	-4.51137817243886	0.009	0.263	0.000238991713073035
Cdk8	1.2332527959938e-08	0.747492215909977	0.983	0.94	0.000248142795081913
Cyp26b1	1.84717381844976e-08	-2.4977434783248	0.162	0.481	0.000371669844010276
Il31ra	7.27480483882751e-08	-1.36301426033102	0.137	0.466	0.00146376348162048
Hexb	1.02769811632656e-07	1.06994645290016	0.829	0.692	0.00206783137986067
Trim37	4.52167493834626e-07	-1.80602119101961	0.171	0.459	0.00909806214344652
Ryr2	7.28626412699648e-07	5.56907246046545	0.171	0	0.0146606920499296
Col8a1	2.82358045969837e-06	-1.11566357239519	0.145	0.421	0.0568132624295909
Sap18	6.73262659648054e-06	-0.930050304466216	0.291	0.586	0.135467179747785
Irgm2	1.13314296287335e-05	1.80493579290855	0.436	0.195	0.227999695559746
Tap1	1.63535107350612e-05	1.42595888516171	0.453	0.218	0.329048989500166
H2-Eb1	2.18378592316071e-05	2.63852709224184	0.248	0.06	0.439399565599166
H2-Aa	2.36557288560543e-05	2.97411252822201	0.231	0.053	0.475976920312669
Lars2	2.47137231871979e-05	0.778625533301515	0.932	0.835	0.497264824249609
mt-Atp8	3.38721893471241e-05	-1.1326638310427	0.325	0.541	0.681542321853483
Rasgrf2	4.00085222158518e-05	-1.10696750482398	0.41	0.639	0.805011475505154
Atf5	4.5768904075505e-05	3.52358170803141	0.171	0.023	0.920916118903237
H2-DMb1	5.16169783444333e-05	3.3973788578185	0.154	0.015	1
Ifi27l2a	5.72777396813331e-05	1.52096631499835	0.342	0.12	1
Rpl10	5.99469896079219e-05	-0.600746142980766	0.838	0.917	1
H2-K1	6.21854514752348e-05	0.505993226776602	0.974	0.962	1
Rbp7	6.71122857982434e-05	-1.00817023428115	0.154	0.368	1
Rnf114	7.32451278267381e-05	1.50914402898801	0.385	0.173	1
Olfr1033	8.27928819143138e-05	4.77358855725174	0.111	0	1
Npr1	9.75871817021474e-05	-0.730165453834322	0.436	0.639	1
mt-Nd4l	0.000121108492848921	-1.17772246101494	0.462	0.647	1
Sema6a	0.00012959970785961	-0.451290992191986	0.701	0.835	1
Calcrl	0.000136883504415979	-0.499925965022795	0.795	0.94	1
Mamld1	0.000139862947699594	1.58866720138935	0.291	0.105	1
Gm4951	0.000144653292284221	1.85781669430473	0.333	0.135	1
Eng	0.000154850909603377	0.691006843826	0.957	0.91	1
Bmp6	0.000163278308365247	1.11689628884931	0.726	0.586	1
Stat1	0.000169122017891491	1.07188322915465	0.581	0.346	1
Set	0.000170591760768857	-0.676631569918977	0.615	0.759	1
Gvin1	0.000182761047852347	1.24827763533659	0.385	0.188	1
Pdlim2	0.000201816478681482	2.4521665983967	0.205	0.053	1
Robo2	0.000207519820603371	-1.25435668117214	0.137	0.346	1
Ttn	0.000253125750659452	1.94319701814356	0.368	0.188	1
Zfp36l1	0.000260432356117764	-0.513096875421106	0.744	0.865	1
Ptprb	0.000306163993424869	-0.401527242483355	0.923	0.992	1
Rps29	0.000324343153469547	-0.351600093242683	0.983	0.97	1
Cacna1c	0.000366400064279354	3.97175765922884	0.111	0.008	1
Sox5	0.000379289694140919	1.96774192524142	0.231	0.068	1
Eif3j1	0.000381495985865464	-1.04189773815491	0.325	0.534	1
C1ra	0.000408476936604516	2.70105012169769	0.128	0.015	1
Tmem100	0.00045784930681233	2.35762150128481	0.205	0.06	1
H2-Ab1	0.00049369180089972	2.24348624051893	0.256	0.098	1
Pde3a	0.000520604755100065	2.2271886556032	0.308	0.143	1
Uchl3	0.000532165874106507	-1.66229500312329	0.068	0.226	1
H2-Q7	0.000537138609775529	0.684042394309284	0.786	0.624	1
Fpgs	0.000553595657518218	-1.44238712069226	0.026	0.158	1
Igtp	0.000576208933942946	2.19747083915964	0.35	0.188	1
Sgk1	0.000596302314312619	-0.589979394645693	0.547	0.722	1
Slc45a3	0.000602058573943217	3.95350036470368	0.085	0	1
Fgf14	0.000628286554462206	1.57708708748492	0.154	0.03	1
Stox2	0.00065447636846384	-0.612942625806951	0.735	0.857	1
Gm42418	0.000679239021893258	0.810758735805189	1	0.985	1
Col4a3	0.000697492697755162	2.43714881435207	0.154	0.03	1
Heg1	0.00072115341784734	0.52170216679865	0.966	0.932	1
Bst2	0.000730006796090027	0.643393016871881	0.821	0.782	1
9130017K11Rik	0.000735100799649761	2.58056576518344	0.137	0.023	1
Eepd1	0.000769983502378342	-0.762328876914361	0.308	0.534	1
Fkbp2	0.000801525888968281	1.60894484360992	0.359	0.188	1
Pml	0.000813995058536733	1.66905362811672	0.299	0.135	1
Tmsb10	0.000853507138101983	-0.547013282328207	0.897	0.932	1
Ergic3	0.000879502495796444	-0.979471522748419	0.308	0.496	1
Tgm2	0.000892205959195905	-0.723230929374235	0.675	0.789	1
Emp2	0.000896901565203701	-0.921109970455008	0.479	0.617	1
Prpf40b	0.000905600035617208	-0.982835434763155	0.145	0.323	1
Nxpe4	0.00093406199687618	-0.675710680735197	0.436	0.669	1
Bcam	0.000946093802986786	-0.54471750219532	0.795	0.872	1
Dusp6	0.00096607516386428	-1.83613746088789	0.077	0.226	1
Mtmr12	0.000972432617441537	1.32670502080644	0.308	0.135	1
Kank3	0.0010051630775464	-0.473736346338592	0.726	0.85	1
Colec11	0.00100968976853932	2.94733383343449	0.179	0.053	1
Clint1	0.00105987260615299	-0.977267299745054	0.333	0.504	1
Ctnnb1	0.00106286974556627	-0.395480822910025	0.897	0.94	1
Tes	0.00106657706186199	-0.939624282724091	0.179	0.368	1
Acp2	0.0010738030775248	1.90580684929068	0.171	0.045	1
Bmx	0.00109236843711279	1.65942950615116	0.265	0.113	1
Cobll1	0.00110008431334815	0.694769292772839	0.462	0.263	1
Nop2	0.00110886614216791	1.66283486273735	0.162	0.038	1
Dynlt1b	0.00114101875826972	-2.14265121363188	0.026	0.143	1
Npr3	0.00115420174189901	2.13708520913696	0.274	0.12	1
Col1a2	0.00122990436152207	1.79209538250124	0.145	0.03	1
Gm29007	0.00124344231410918	-0.856089922962919	0.179	0.361	1
Slit3	0.00125150908003499	2.85256867231968	0.128	0.023	1
Igf1	0.0012520903036703	-1.06180519456613	0.111	0.278	1
Iigp1	0.00131358346127639	1.49475235663496	0.624	0.496	1
Rab11fip1	0.00133478765502052	4.18153658372839	0.094	0.008	1
Kcnt2	0.00134723283440217	1.75430800314181	0.248	0.098	1
Gm15564	0.00143060870643155	-0.914679443275826	0.282	0.481	1
Gstt1	0.00143105217352253	1.39369047391159	0.205	0.068	1
Mus81	0.00146721296493848	2.65874645166021	0.111	0.015	1
Ddit4	0.00148725551988737	-0.977250260745349	0.299	0.481	1
Klhl36	0.00152019358543619	2.13801604433513	0.154	0.038	1
Tgtp2	0.00161090075393282	1.17032799643494	0.282	0.12	1
Parp2	0.00161756315848347	0.903226650987429	0.291	0.12	1
Nkd1	0.00163184652532168	1.69873989236668	0.179	0.053	1
Gcnt2	0.00169105751552402	-0.941222049354403	0.265	0.436	1
Rpl10-ps3	0.00171619016668415	1.34161944294455	0.316	0.158	1
Rsu1	0.00172125722172383	0.601468618705967	0.786	0.684	1
Cxcl12	0.00172608285002663	-0.653130213122438	0.59	0.744	1
Ifi47	0.00173363281466031	1.95413720884831	0.256	0.113	1
Med23	0.00175399424323372	1.65411587800518	0.239	0.098	1
Trp53i11	0.00176015929326489	-0.844444473840256	0.479	0.639	1
mt-Co1	0.00176052715825511	-0.473537634724129	0.957	0.992	1
Kxd1	0.00177248626334646	-1.62095717121105	0.145	0.308	1
Cd200	0.00181359670941166	-0.443991219091481	0.889	0.94	1
Rasd2	0.00188376494631711	-1.8926965999627	0.026	0.135	1
Mbtps2	0.00192101478010896	1.34882080005103	0.265	0.113	1
Zfp598	0.00198747428079989	-2.07625115712065	0.06	0.188	1
Creb5	0.00200891341072183	0.881805544174948	0.41	0.218	1
Ubr4	0.0020183764942575	0.912939203282509	0.462	0.286	1
Hdac9	0.00202866688009675	-0.492109211150751	0.641	0.797	1
Wdr17	0.00210593428554706	3.39833173699054	0.145	0.038	1
Gm28791	0.00216879663461806	-3.04412757739076	0.009	0.098	1
Inafm2	0.00218394766485365	1.62897824018146	0.162	0.045	1
Cmpk2	0.00218541046060633	2.05363149481217	0.205	0.075	1
mt-Nd5	0.00223085521285114	-0.437700996765723	0.718	0.812	1
Bex4	0.00223878742041977	3.0291670400579	0.12	0.023	1
Smco4	0.00224285706499339	-0.879680799006758	0.538	0.692	1
Spon1	0.00228859814992827	0.860366384719109	0.239	0.09	1
Smim27	0.00234315315933126	-1.51369673529736	0.188	0.346	1
Rpl36a-ps1	0.00239345285449965	2.3794013111516	0.12	0.023	1
Parp11	0.00240774367175098	1.8566856592441	0.222	0.09	1
Pcp4l1	0.00248834259532553	-1.11743963522548	0.12	0.271	1
Gpsm3	0.0024921128770986	3.13891349186328	0.103	0.015	1
Pwwp3a	0.00250729095622972	-1.27032239794668	0.214	0.391	1
Zbp1	0.0025241614522413	2.1040083054957	0.12	0.023	1
Ndufa3	0.00252710061681723	-0.72973597274317	0.573	0.744	1
Rassf3	0.0025355015477442	-0.532293752345924	0.59	0.714	1
Lrpap1	0.00253992278250495	0.80115939282729	0.504	0.316	1
Fhl2	0.00255554869630251	2.21364052752861	0.179	0.06	1
Zfp768	0.00256556370548542	2.6419342303322	0.103	0.015	1
Ms4a4d	0.002626442484014	1.08353914591312	0.12	0.023	1
Ntf3	0.00264117677831803	-0.793458640438751	0.222	0.414	1
D130040H23Rik	0.00271843666047641	2.89639107481735	0.103	0.015	1
Oaf	0.00271843666047641	2.70559336343057	0.103	0.015	1
Spats2l	0.00272259295667435	1.21096347019062	0.342	0.18	1
4933406C10Rik	0.00275301165638791	3.34871051110748	0.085	0.008	1
Aqp1	0.00280695045246735	-0.431765476452916	0.786	0.88	1
mt-Co3	0.00281894247990238	-0.355776283460801	0.966	0.977	1
Pdgfra	0.00284335218233295	4.57872868815545	0.085	0.008	1
Sdc2	0.00285240238782403	2.80418327520697	0.128	0.03	1
Dcn	0.00287633796506778	1.36107717846114	0.256	0.113	1
Inhba	0.00287959006020691	3.51812536877796	0.103	0.015	1
Clec2d	0.00293210493527038	0.611954187323938	0.701	0.496	1
Slain2	0.00295248356123471	-0.856288084822782	0.265	0.466	1
Rps6ka1	0.00296316776150576	-2.13985395790793	0.034	0.143	1
Pdgfc	0.00296339504181218	2.50075635676351	0.103	0.015	1
Sik2	0.00300753461969211	1.05041470536504	0.299	0.15	1
Klf2	0.00307012785966792	-0.439897388285134	0.906	0.917	1
Aox1	0.00307316638884209	2.59323588284097	0.128	0.03	1
Prr13	0.00308868167653365	0.747757167135227	0.624	0.474	1
Gatm	0.00309282117959305	-2.08366899273409	0.026	0.128	1
Hist1h4c	0.00310094881203569	-1.82405998140997	0.034	0.143	1
Fubp3	0.00314599827033786	-0.635368269870905	0.128	0.286	1
Fam49b	0.00321385016261287	0.973199020262828	0.299	0.143	1
Plekhg5	0.00323463361398191	-1.03742454587674	0.214	0.368	1
Cxxc4	0.00323483242521387	-0.712157063231526	0.162	0.331	1
Sgip1	0.00328496473978814	1.54958034025182	0.214	0.083	1
Eno1	0.00331486988764485	-1.04064346727893	0.188	0.361	1
1810009A15Rik	0.00332470864516356	-1.49842990133748	0.026	0.128	1
Cdan1	0.00336714918129862	-1.85906411519669	0.017	0.113	1
Clmn	0.00343255723559274	-1.50947229368508	0.034	0.143	1
Dapk1	0.00347924310414783	1.75934487239241	0.274	0.135	1
H2-Q4	0.003509744409482	-0.629836047416254	0.479	0.602	1
Sorbs1	0.00361508927639174	-0.371351649401989	0.658	0.812	1
Comp	0.0036948830778891	2.22431489293737	0.128	0.03	1
Hsph1	0.00369628298187995	1.78150815652583	0.214	0.09	1
Igsf3	0.00377573686864971	2.87777790621025	0.111	0.023	1
Suds3	0.00379164948601012	1.03497205122962	0.368	0.211	1
Zfp426	0.00381371642178832	-1.50916275424875	0.06	0.18	1
Fmo2	0.00401881742804893	-0.486697185556328	0.667	0.82	1
Gpc6	0.00402244299069459	1.78438815402612	0.128	0.03	1
Hnrnpk	0.00402832400933337	0.434300800783031	0.803	0.759	1
Nupr1	0.00403188678566927	2.58957921674659	0.111	0.023	1
Cpne2	0.00406652495421085	-1.19118025777199	0.179	0.338	1
Polr2l	0.00409503913057715	-1.6024104496583	0.094	0.226	1
Plxdc2	0.00413869041200912	2.37458588656013	0.111	0.023	1
Ubald2	0.00417827943343124	-0.672215915244947	0.376	0.534	1
Sdc1	0.00424315474976862	-1.7389740121229	0.06	0.18	1
Fat4	0.00425003559021808	-0.985804752600062	0.299	0.466	1
Ndufb7	0.00427092310716861	-0.586268516643407	0.564	0.714	1
Kctd15	0.00428015556876746	-3.40045666941166	0	0.068	1
Aldh9a1	0.00428918235208443	-1.81575707598931	0.077	0.195	1
1700028E10Rik	0.00434406048428666	3.25694557915718	0.06	0	1
Bag3	0.00452522885904458	1.01125041190843	0.41	0.263	1
Cd74	0.00453002216436244	2.37193949420755	0.162	0.053	1
Thrb	0.00459205557518273	1.67567362058553	0.111	0.023	1
Smpd3	0.00463964408716566	1.72890514980613	0.239	0.113	1
Gpihbp1	0.0046446691660337	-0.796297691191381	0.667	0.729	1
Tmem245	0.00470572069813133	-0.849159014392073	0.436	0.571	1
Ctsl	0.00473794074420629	0.603581971804964	0.718	0.594	1
Fabp4	0.00475779017738491	-0.31137288004405	0.94	0.977	1
Map3k5	0.00477213735770676	-0.719091756816544	0.145	0.301	1
Pdgfrl	0.00477334861942575	1.82491104223809	0.111	0.023	1
Gbp7	0.00480247284105837	0.817917732869	0.667	0.586	1
Pde1c	0.00480277521510938	2.28611529493671	0.179	0.068	1
Nubp2	0.00499703330595076	1.88590426341231	0.145	0.045	1
Las1l	0.00503330269406777	-0.853329197632742	0.12	0.263	1
Nostrin	0.00510556917666673	-0.462925003811196	0.427	0.609	1
Tmem39b	0.00513535709079627	-1.46145870403277	0.034	0.135	1
Marcksl1	0.00513776141809923	1.33917257149023	0.137	0.038	1
Ess2	0.00521947754603169	-1.00071263909798	0.068	0.195	1
Kirrel3	0.00522946991565916	-1.13144545655203	0.291	0.436	1
Abhd14b	0.00528309136665199	1.33162676434429	0.205	0.083	1
Tead1	0.00536809799266679	0.739005517757139	0.513	0.338	1
Parp3	0.0054763634244044	2.4393532106978	0.077	0.008	1
Dnm3	0.00549893768228971	-0.611356453281641	0.547	0.722	1
Zfp563	0.00552947861956772	1.67964794082119	0.094	0.015	1
Gsn	0.00556399267410456	3.37541755855821	0.077	0.008	1
Tbrg1	0.00561879307058858	0.554691361479984	0.632	0.504	1
Yme1l1	0.0056629317859315	-0.695856615324153	0.41	0.549	1
Cavin2	0.00573710630475898	-0.308129829753894	0.983	0.977	1
Gm48617	0.0057457126239786	-1.24188116791873	0.026	0.12	1
Tmem108	0.00608242274341985	2.2947872535522	0.291	0.173	1
Chpf2	0.00623055878148657	1.14041159350061	0.197	0.075	1
Nek7	0.00623932711335278	0.636623483773567	0.718	0.624	1
Sgcd	0.00628139362860992	0.825954330656256	0.214	0.09	1
Marcks	0.00631194677109414	-0.431488837357644	0.812	0.902	1
Timp4	0.00644553211318048	-0.807666458922605	0.436	0.602	1
Tmem30a	0.00657744223757098	-0.538149174269112	0.564	0.714	1
Synm	0.00667102999595849	1.87453067297404	0.145	0.045	1
Smn1	0.00667311358489276	0.643350128544402	0.291	0.143	1
Endou	0.00671168059109929	-2.15713423040765	0.034	0.128	1
Cdkl3	0.00684812908759997	2.68162804171052	0.103	0.023	1
Zfp608	0.00685519621085057	-0.645310773983374	0.436	0.602	1
Top3a	0.00687682899341828	-2.26824200455255	0.026	0.113	1
Thap1	0.00689125575671207	-1.8773472298401	0.009	0.083	1
Trpm3	0.00696592346355583	-0.770242507445383	0.35	0.496	1
Lmo1	0.00704974571235731	-0.836073346807022	0.197	0.353	1
Ndufc2	0.0071056266300154	-0.485738532637753	0.641	0.767	1
Gjc1	0.00711956549308705	-0.809334233045786	0.299	0.459	1
Tra2b	0.0071731506481584	0.561076909600687	0.556	0.376	1
Tspan8	0.00719677311959032	-3.49798979464764	0	0.06	1
Gm26660	0.00719677311959032	-3.16417285237432	0	0.06	1
Cybb	0.00719677311959032	-4.32953148334158	0	0.06	1
Nsmce3	0.00723016039661533	-1.13843303195621	0.154	0.293	1
Dynlt1f	0.00734514627544086	-1.43615637928872	0.051	0.158	1
Erh	0.00750101420184303	-0.926820088136038	0.248	0.406	1
Me1	0.00750801387121783	2.11991005428541	0.154	0.053	1
Sp3	0.00751850093773464	0.509500887085037	0.564	0.398	1
2011-09-01	0.00758898372106021	-0.737464102590625	0.444	0.609	1
Mat2b	0.00769326549551998	0.887708325367985	0.444	0.316	1
Clcn7	0.00784438496829503	-1.21230520581701	0.085	0.211	1
Rps6kl1	0.00785122105884097	-1.10663372736453	0.162	0.308	1
Scai	0.00792417826552316	0.43146642794868	0.342	0.203	1
Cald1	0.00797819309455876	-0.412864335068153	0.752	0.842	1
Gm35188	0.00798924531892181	-1.74114182902391	0.034	0.128	1
Phf11b	0.00807041760038344	1.69515610724709	0.128	0.038	1
Pgpep1	0.00807589055821907	-2.22687699726495	0.034	0.128	1
Tob1	0.00809806713431051	-0.850935271819823	0.188	0.353	1
Chek2	0.00812807611395187	1.13436081864394	0.188	0.075	1
Atp10a	0.00813312330191453	1.14314391214329	0.154	0.053	1
Asns	0.00819132107433643	-2.17079550483449	0.026	0.113	1
Pawr	0.00840715133350027	1.95857373079846	0.171	0.068	1
Ccdc141	0.00840803526129326	2.96958394116132	0.162	0.06	1
Cenpf	0.0084217685659272	4.14284248975237	0.051	0	1
Gm14164	0.0084217685659272	3.28526616840418	0.051	0	1
Mief2	0.0084217685659272	3.37275414113311	0.051	0	1
Efcab5	0.0084217685659272	3.51916095005226	0.051	0	1
Myo19	0.0084217685659272	3.84051066390626	0.051	0	1
Mfap1b	0.00852579157917405	-0.753227937081644	0.239	0.406	1
Hes1	0.00854475196372493	-0.871584000454964	0.419	0.549	1
Obscn	0.00860179093481182	1.77417289338695	0.103	0.023	1
Dag1	0.00865780086726041	-0.768409608934878	0.479	0.594	1
Megf6	0.00868188558822019	1.51228904475495	0.231	0.113	1
H2-D1	0.00873556929113646	0.298964840584976	0.983	0.962	1
Eid1	0.00875866499278423	-0.75564228335644	0.41	0.571	1
Dse	0.00881954736815741	1.86057636142393	0.103	0.023	1
Esr1	0.00915542097623079	1.50830469685164	0.103	0.023	1
Arhgap26	0.00916758940416343	-0.63371020166943	0.453	0.579	1
Rnf130	0.00922908129433308	-0.319155266463714	0.667	0.842	1
Icam1	0.00923304351582632	0.649981008498602	0.444	0.293	1
Arpp19	0.0093758802356995	-0.517869684144723	0.53	0.662	1
Atg101	0.00939278812342666	1.25401065098148	0.231	0.113	1
Greb1l	0.00942675173628394	1.21996017461372	0.231	0.105	1
Wars	0.00945830220454052	0.846972144638113	0.487	0.338	1
Col6a1	0.00946796295304208	2.47142928374342	0.111	0.03	1
Nav3	0.00947124272232939	-0.777055040773302	0.376	0.541	1
Tfb2m	0.00950482963351425	-0.908385485386671	0.111	0.233	1
Fam129b	0.00950773797621495	1.16833355831576	0.274	0.15	1
Cfh	0.00952425696176191	1.19116599468863	0.35	0.218	1
Itprip	0.0095739579055281	2.48986130702048	0.085	0.015	1
Slc41a2	0.00960644708578143	1.26143136132333	0.162	0.06	1
Trp53rka	0.00968206787220996	-2.13060589147555	0.043	0.135	1
G630055G22Rik	0.00978613173452468	-1.91653091830513	0.034	0.128	1
Cdo1	0.00988700914811273	2.93359358401298	0.068	0.008	1
Tgtp1	0.00997574033950235	1.58549362368291	0.162	0.06	1
Cc2d1a	0.00997622607787498	1.93824283439251	0.085	0.015	1
Acot2	0.0100049659380975	-1.40016284900571	0.051	0.15	1
Thap3	0.0100397579066012	-0.432020759470719	0.308	0.481	1
Slc27a3	0.010113622842558	1.78259214222156	0.085	0.015	1
Ehmt1	0.0101203232615436	-0.752107854071495	0.393	0.526	1
Gm14964	0.0101528777717364	2.48879953643481	0.111	0.03	1
Bag6	0.0102394097310348	0.688213164289501	0.427	0.271	1
Clu	0.010252997421305	0.714717509732137	0.359	0.211	1
Zfp697	0.0103576262929352	1.21766311340384	0.162	0.06	1
Ubtd2	0.0103907952204784	1.9480363401011	0.111	0.03	1
Enpp3	0.0105738445738149	-1.74670035622574	0.085	0.195	1
Dpp4	0.0106010149704388	0.910955201673653	0.154	0.053	1
Gabpb2	0.0106091816190824	-0.624855657389411	0.188	0.346	1
Idh3b	0.0106457509851758	-0.870433892377257	0.325	0.451	1
Glipr2	0.0108600577011763	1.74204976869472	0.068	0.008	1
Zhx3	0.0108797815042084	-0.589791943415571	0.41	0.519	1
E330009J07Rik	0.010921866595185	-2.62274167418306	0.009	0.075	1
Ftl1-ps1	0.0110573227436508	1.25133643621228	0.162	0.06	1
Zfp189	0.0112123251634896	-2.43234400759427	0.017	0.09	1
Kdsr	0.0112874887794874	-0.838216809507217	0.214	0.361	1
Irgm1	0.0113579719364688	0.959794285738942	0.359	0.233	1
Gbp2	0.0114619649232188	0.777044756881846	0.598	0.474	1
Tuba1b	0.0114797002745818	0.433424801916485	0.821	0.797	1
Gphn	0.0115633843792005	0.341617038343882	0.966	0.917	1
Plagl1	0.0116082951245717	2.10518039332028	0.188	0.083	1
0610040B10Rik	0.0116419980032714	-2.54073821321131	0.017	0.09	1
Ccdc137	0.0116681165829604	-1.32502363377996	0.085	0.195	1
Rai14	0.0116988402291064	-0.717161734331459	0.291	0.421	1
Hand2os1	0.0117480055248003	1.5146472120283	0.282	0.165	1
Pias1	0.0117947410083717	0.460511087037757	0.607	0.451	1
Phactr4	0.0118569332196474	-0.496894022588267	0.59	0.752	1
Trip10	0.011868397464425	-0.521947039579976	0.205	0.361	1
Ppp2r3d	0.0119569178468946	-1.29922698412251	0.085	0.195	1
Mphosph8	0.0119984517074843	0.458955376949825	0.436	0.286	1
Tmem115	0.0121015283319935	-1.23631373485321	0.094	0.211	1
Alox12	0.0121223600716983	-2.73947439379673	0	0.053	1
Pla2g4a	0.0122043684781972	1.98561316382958	0.154	0.06	1
Qars	0.0122885675074171	-1.18527096598331	0.103	0.218	1
Art4	0.0125394166334812	1.65020189387711	0.145	0.053	1
Tgfbi	0.0125988581208978	2.43931710517409	0.12	0.038	1
Tspan7	0.0126136121071778	-0.301067539839556	0.778	0.887	1
Nfatc1	0.0126400991350775	1.08891754468796	0.385	0.263	1
Zfp143	0.0128219830428615	-0.673976334636123	0.111	0.241	1
Ogg1	0.0128600294579682	-1.56417695986832	0.017	0.09	1
Emcn	0.0129006769007235	0.382932298902189	0.949	0.955	1
Ndufs6	0.0129058881541667	0.448143380646217	0.632	0.489	1
Ctnna1	0.0129443577961085	-0.356953775117132	0.846	0.932	1
H2-DMa	0.0130328067442962	1.29692413028808	0.145	0.053	1
Slc7a1	0.0131523886118651	0.857796378880045	0.299	0.18	1
Brd1	0.0132094838309826	-0.615089121334966	0.385	0.541	1
Lancl3	0.0132517348374465	-0.697986522760268	0.077	0.188	1
Rars	0.01341489773047	0.823864308372867	0.342	0.211	1
Tcta	0.0135381585728233	1.16738746950838	0.214	0.098	1
Btbd7	0.0135738635442393	-0.364221626063489	0.538	0.707	1
A2m	0.0135936106998137	3.01882530682662	0.094	0.023	1
Prkcsh	0.0136168651906443	0.748697813453543	0.342	0.195	1
Lhfp	0.0136914206915754	1.26642586477214	0.239	0.12	1
Flot1	0.0138234896118301	0.804026052020875	0.299	0.165	1
Pcgf5	0.0138797060815575	1.00976364637888	0.291	0.165	1
mt-Nd6	0.0138803361790437	-1.20932625071158	0.188	0.316	1
Atxn7	0.0139113965969759	-0.769081502250546	0.316	0.466	1
Zfp229	0.0139668127091238	-1.50999371302013	0.026	0.105	1
Ston1	0.0140933110631609	0.83432246407754	0.41	0.286	1
Rps27	0.0141616495379975	-0.343938897534096	0.949	0.97	1
Hs3st1	0.0142020770755492	-0.863249431923361	0.256	0.406	1
Igfbp3	0.0142397344848943	-1.93863747847571	0.145	0.263	1
Csrp2	0.0142552873440533	1.0147310585054	0.427	0.308	1
Rpl5	0.0145272964719894	-0.29311635580884	0.897	0.947	1
Xpr1	0.0147778510579942	0.912158974252405	0.427	0.316	1
Polm	0.0148082922987673	1.8636095911635	0.094	0.023	1
Srebf2	0.0149087568688177	-0.931460808542781	0.179	0.308	1
Gm26885	0.0149894070717795	1.53726507954666	0.094	0.023	1
Nom1	0.0149908141663757	-0.825923690241734	0.137	0.256	1
Emc4	0.0150551966969037	-1.20135513860036	0.205	0.316	1
Malat1	0.0151184545685575	-0.27794373729486	0.949	0.955	1
Map3k20	0.015164729279444	-1.31562386113641	0.162	0.286	1
Gabpb1	0.0151857796407925	-1.14800508501275	0.214	0.346	1
Agrp	0.015197618416729	-1.54095617356562	0.051	0.143	1
Atf4	0.0152716223654254	0.373990291740502	0.538	0.376	1
Atf1	0.0153600204913808	1.05240820243838	0.325	0.195	1
Rpf1	0.0154113946686244	-1.13514405783087	0.137	0.256	1
Dars	0.015472820157075	0.962327241732039	0.342	0.211	1
Lsm14a	0.0154995314158219	-0.45171623824839	0.342	0.511	1
Ccdc171	0.015544512228452	2.2074129559174	0.094	0.023	1
Pigs	0.015544512228452	1.46666417792207	0.094	0.023	1
Slc8a1	0.015544512228452	1.65518166484744	0.094	0.023	1
Slfn5	0.0155707526419186	-0.283197967350473	0.863	0.91	1
Castor1	0.0156341238883293	-1.41309473296435	0.085	0.188	1
Atp9b	0.0157431485076147	0.587425175898117	0.496	0.353	1
Cyb5r4	0.0157920453302882	-1.0310824292997	0.197	0.316	1
Ahsg	0.0157983186239849	1.8015609004441	0.154	0.06	1
Ptdss1	0.0158422051707109	-0.778170838316879	0.137	0.263	1
Decr1	0.0160650460560704	1.57911564644422	0.162	0.068	1
Mrpl44	0.0161335096799807	-1.23585969757795	0.103	0.218	1
Nans	0.0162692271753916	1.01377152598198	0.197	0.09	1
Gpm6a	0.0162723006808244	1.95753998641298	0.256	0.143	1
Pdk1	0.0163206781142636	-1.11145571893511	0.077	0.18	1
Sars2	0.0164095918790651	2.75859935464949	0.043	0	1
Ank1	0.0164095918790651	4.65035066205119	0.043	0	1
Slc25a35	0.0164095918790651	2.88134106367168	0.043	0	1
Cyb5d1	0.0164095918790651	3.03819316278563	0.043	0	1
Phactr1	0.0164942710503986	-0.646212209935397	0.308	0.459	1
Hscb	0.0164972147923833	0.914277823835624	0.222	0.113	1
Nfix	0.0164986497453762	0.540414893649196	0.607	0.459	1
Bicc1	0.0165299556023881	1.24071570770922	0.154	0.06	1
Map2k5	0.0165866485872514	0.5875749114353	0.513	0.376	1
Nptxr	0.0165957903517846	-2.98278944284143	0.009	0.068	1
Abcg2	0.0166047715540111	-0.440101300813846	0.607	0.744	1
Plcg1	0.0166120800242311	-0.534948085066292	0.35	0.496	1
Gtf2a2	0.0166136082859292	-0.754500666607646	0.376	0.504	1
Crppa	0.0168309626019457	-3.56938515948054	0.009	0.068	1
Vps50	0.0168779676710459	0.364395014700503	0.205	0.098	1
Nipal3	0.016926890779068	1.23316293767904	0.197	0.09	1
Pom121	0.0170611883812507	0.720679660606834	0.197	0.09	1
Tmem38a	0.0170690551051004	-2.53962113578269	0.009	0.068	1
Slc25a47	0.0170690551051004	-2.54273489954265	0.009	0.068	1
Hist1h2ap	0.0170690551051004	-2.58733157817939	0.009	0.068	1
Sptlc2	0.0170952413342214	0.456846814486503	0.709	0.602	1
Ltbp1	0.0171627683288784	1.45578331637783	0.419	0.301	1
Mocs2	0.0171679786753468	-0.768920925085606	0.222	0.353	1
Angpt2	0.0171994973157048	2.46685469476238	0.077	0.015	1
Mfsd14b	0.0172056521368474	0.792831141659261	0.359	0.226	1
Adrm1	0.017341940151878	-1.02937019230102	0.154	0.278	1
Ipo5	0.0174944007472302	-1.27284130472872	0.12	0.233	1
Csnk2a1	0.0175568562273228	0.371653296397494	0.692	0.609	1
Adgra3	0.0175708017082432	1.05740529259421	0.282	0.165	1
Nhlrc3	0.0176815918691186	1.28295673064706	0.162	0.068	1
Htra2	0.0177304618952657	-1.4193218665787	0.068	0.165	1
Ephx2	0.017776793576032	1.85941352028255	0.137	0.053	1
Lpl	0.0177815555379535	-0.532473342202859	0.607	0.737	1
Fbxo38	0.0177848524606076	0.455502972283645	0.333	0.188	1
Hapln3	0.017801153563044	-2.77075030792742	0.009	0.068	1
Rps2	0.0178107238149753	0.311363654720245	0.906	0.932	1
Uhrf1bp1l	0.0179704613200194	1.09024943804055	0.231	0.128	1
Atrip	0.0180109741443091	2.31079083908959	0.103	0.03	1
Cmas	0.0181056927409686	0.5504838765527	0.368	0.226	1
Mthfd2l	0.0182450489443085	-1.14921707216063	0.103	0.211	1
Cish	0.0182451067889583	0.856530534135347	0.154	0.06	1
Pnkd	0.0183849179779454	-0.4498216758568	0.521	0.684	1
Fuz	0.0184168447667353	2.08338121660304	0.103	0.03	1
Lrrc18	0.0184213203475802	3.18354632668533	0.06	0.008	1
Cmpk1	0.018443816307238	-0.785488077645249	0.282	0.421	1
Tcp1	0.0184990542524252	0.562946501799005	0.547	0.383	1
Gata4	0.0185611461313526	1.26033349773071	0.222	0.113	1
Ehd1	0.0186578953944473	0.423220165367606	0.778	0.639	1
Ttc13	0.0187391182059123	0.738023737575493	0.154	0.06	1
Cd63	0.0187981417077328	1.02870587503153	0.333	0.211	1
Cyp1b1	0.0188108050849449	2.00618712344291	0.137	0.053	1
A930006K02Rik	0.0188200027118539	-0.925699885088093	0.009	0.068	1
Fam8a1	0.0188774647276743	0.6499769496985	0.282	0.165	1
Ube2o	0.0189163415856299	-0.916064555685304	0.043	0.128	1
Gbe1	0.019025501816881	-0.958845381635021	0.154	0.271	1
Bicra	0.0192273606238844	-0.989820030630528	0.265	0.391	1
Cdh13	0.0193382140245328	0.636579996006263	0.88	0.782	1
B4galt4	0.0193936496418953	-0.734363488844146	0.111	0.226	1
Gabarap	0.01946448249146	0.436179742001437	0.821	0.767	1
Gm16759	0.019466727483712	1.50480378118411	0.103	0.03	1
Il11ra1	0.0195232039777987	0.867292117165763	0.291	0.173	1
Trak1	0.0195492484592681	0.645495561549973	0.427	0.286	1
Hlx	0.0196060497232798	-0.635148354891449	0.06	0.158	1
2510002D24Rik	0.0196147031701693	-1.13869291139168	0.111	0.218	1
Ostf1	0.0196775941949255	0.319026613532684	0.812	0.699	1
Dpm1	0.019698713294786	-0.583310420223083	0.368	0.504	1
Srrd	0.0197917227289907	-1.99769773822499	0.026	0.098	1
Tagln	0.0198964734334048	2.62425910104636	0.06	0.008	1
Stau2	0.019901102303818	1.98055423289743	0.103	0.03	1
Gm49066	0.0199127146267876	-2.12300905886007	0.017	0.083	1
Adam9	0.0199629008059851	1.18009456955607	0.222	0.113	1
Dctn6	0.0200704006695093	-0.460069055244695	0.333	0.459	1
Dll1	0.0201912168605152	-1.14719008000583	0.197	0.316	1
Pank4	0.0202324134281433	-1.92146796315925	0.026	0.098	1
Zfpl1	0.0202343315553283	1.50397939564314	0.205	0.105	1
Akap1	0.0202616946668411	-0.974129480138679	0.085	0.188	1
Mxd1	0.0203439148583828	1.27442084965312	0.103	0.03	1
4930481A15Rik	0.0203713349033313	2.35106766281103	0.111	0.038	1
Coa7	0.0204017069254121	-2.05399841797192	0.017	0.083	1
Mettl5os	0.0204860553897933	-3.32114156566585	0	0.045	1
Gm6598	0.0204860553897933	-3.81058508888852	0	0.045	1
Fasn	0.0204860553897933	-3.38392266768744	0	0.045	1
AC160336.1	0.0204860553897933	-3.09095346497799	0	0.045	1
Spata24	0.0204860553897933	-2.76474258460592	0	0.045	1
Eif3j2	0.0204860553897933	-2.46598362158546	0	0.045	1
Bcar1	0.0205305992635034	1.3077856760031	0.282	0.165	1
Efemp2	0.0206351311870442	1.36561586388494	0.162	0.068	1
Sbk1	0.0206501073953478	-1.67114157978101	0.017	0.083	1
Kif3c	0.0206857578619813	1.32460857491328	0.128	0.045	1
2700097O09Rik	0.0207671501350809	0.837188221659257	0.171	0.075	1
Dld	0.020795198761389	0.671521131766833	0.376	0.233	1
Lrsam1	0.0207952982275799	1.2268102958928	0.103	0.03	1
Negr1	0.0209054422031548	-2.65314739246876	0.051	0.135	1
Cbr3	0.020988470881626	0.732852992740866	0.162	0.068	1
Ifit2	0.0209983101002765	1.0755033446676	0.222	0.113	1
Nudt18	0.0210242459364264	1.39732205171964	0.103	0.03	1
Orai1	0.0211789772365542	-0.857401718377856	0.231	0.353	1
Mettl14	0.0212553868856324	1.1278334210234	0.103	0.03	1
Slc25a26	0.0212757591183496	1.82003142509813	0.145	0.06	1
Avpi1	0.0212934426103962	1.0234811452234	0.128	0.045	1
Phf11d	0.02146490660374	0.80729778684579	0.436	0.316	1
Helz2	0.0215154017001045	0.677113234735177	0.333	0.203	1
2610301B20Rik	0.0219023074426483	1.90534720418377	0.111	0.038	1
Tuft1	0.0219320572983719	3.47731825887215	0.085	0.023	1
Scaf8	0.0222714489066328	-0.52067632615451	0.359	0.511	1
Tmem182	0.0223231210821402	-1.83498943234697	0.026	0.098	1
Ormdl3	0.0223388006214641	-0.632415656837163	0.12	0.233	1
Cgnl1	0.0223499870764443	0.825386346737892	0.487	0.376	1
Notch2	0.0224399876159304	1.30798123731931	0.137	0.053	1
Shroom2	0.0224709681403977	1.35558837730203	0.197	0.098	1
She	0.0225892928109821	-0.709048911830013	0.427	0.541	1
Mroh1	0.0227048339891274	1.2008758911749	0.188	0.09	1
Xrcc5	0.0227340119291948	2.3329450563173	0.085	0.023	1
Psmb3	0.0227795556478666	0.508953935890815	0.624	0.474	1
Nucks1	0.0227915388190084	-0.573612799851452	0.547	0.669	1
Chrm3	0.0228682331644098	1.4418166121279	0.274	0.165	1
Ip6k1	0.0229050155664373	0.661087430308326	0.496	0.346	1
Trmt1	0.0229072018710557	0.76894117666213	0.197	0.09	1
Adgrg1	0.0229496265945059	-0.548578969153225	0.316	0.481	1
Nts	0.023011645090615	-1.54767166540109	0.103	0.203	1
Nalcn	0.0230562674289303	1.2467318518358	0.111	0.038	1
Gsta4	0.0231511292755243	2.69251156032738	0.12	0.045	1
Tm4sf1	0.0231840431689409	0.987269740352789	0.923	0.925	1
Prkacb	0.0232257836410976	-0.852055007141981	0.282	0.398	1
Odc1	0.0233676195928589	-0.450795749929052	0.453	0.617	1
Endod1	0.0234670742760997	0.681260907625905	0.265	0.143	1
Ptgis	0.0235951757809589	1.01420196226889	0.188	0.09	1
Cd82	0.023606138008066	2.02563375212755	0.12	0.045	1
Bloc1s1	0.023622851384679	-0.386672905667991	0.376	0.504	1
Ngly1	0.0236373215126461	-0.64859757917322	0.171	0.293	1
Sh3bgrl	0.0236949843736366	-0.448553247715067	0.641	0.722	1
Cbx4	0.0239557103090856	1.60755529448725	0.154	0.068	1
Gm49359	0.0240409737593791	1.18403003030408	0.197	0.098	1
A4galt	0.0242476164354467	1.62611249670912	0.171	0.075	1
Aimp2	0.0242794791907305	0.615694781359896	0.188	0.083	1
Cyyr1	0.0243857245974806	-0.355044877313864	0.872	0.917	1
Mdk	0.0244146406305483	2.08302668227877	0.085	0.023	1
Maged2	0.0246054755529531	1.7080510528308	0.162	0.075	1
Per3	0.0247983457398846	-1.14355744180507	0.051	0.135	1
Bmyc	0.0248106991346957	-0.800087068610342	0.239	0.368	1
Nup107	0.0248218326447004	0.526416371357341	0.162	0.068	1
Cope	0.0248229301364942	0.628093058043229	0.521	0.421	1
Ankrd6	0.0249982845649475	1.89062033415559	0.085	0.023	1
Ddr1	0.0250180252038773	2.07983791468371	0.12	0.045	1
Mtrex	0.0250531158893879	0.614157456516576	0.41	0.278	1
Fxyd5	0.0252854907547477	0.59510403243432	0.701	0.617	1
Eda	0.0254052646040682	-0.647848060781219	0.179	0.301	1
Purg	0.0254579203730097	-1.12311522141486	0.103	0.203	1
Pex2	0.0256175379054402	1.14354460233599	0.239	0.135	1
Etfdh	0.0257117239119318	-1.11481199605079	0.111	0.211	1
Eed	0.0257121244987759	-1.18495011117627	0.188	0.293	1
Foxn3	0.0257207777319463	-0.354667827153552	0.778	0.865	1
Fbxl6	0.0257561370741898	-1.58991203752995	0.043	0.12	1
Zfp950	0.0258377856467006	-0.444144565358348	0.274	0.414	1
Mir99ahg	0.0258747556477306	0.96518856531173	0.453	0.308	1
Fuca1	0.0259443349235192	0.625716005490636	0.427	0.308	1
Plcb4	0.0260199077933177	-0.303892365638584	0.821	0.865	1
Lamtor4	0.0261528820691354	-0.727105309252786	0.265	0.391	1
Morrbid	0.0262018967195922	1.71038372488832	0.085	0.023	1
Cnppd1	0.0262696239041002	-0.993469191257724	0.162	0.271	1
Zfp512	0.0262876800443016	1.07442801841258	0.222	0.12	1
Aamp	0.0263060453158627	0.590416419504388	0.462	0.331	1
Pcdh19	0.0263060825286173	-0.345552735675456	0.316	0.459	1
Pde7b	0.0263524559424608	1.46831861882973	0.231	0.128	1
Edn1	0.0265004446487834	1.43151822158526	0.154	0.068	1
Nrp2	0.0265579671257222	-0.366108239125375	0.641	0.797	1
Pgd	0.0269465207491275	1.61808581562419	0.154	0.068	1
Zfand5	0.0271322882442522	0.526024259160849	0.564	0.474	1
CAAA01147332.1	0.0272840328282288	-1.19487780830109	0.111	0.211	1
Clns1a	0.0274721589458538	0.680671365140868	0.239	0.128	1
Cinp	0.0274934347291592	-1.02834540038503	0.111	0.218	1
Cep290	0.0275013232376273	1.17235916295716	0.179	0.083	1
Stk25	0.0277367946234095	-0.642946066263769	0.222	0.338	1
Zfp867	0.0277558206528914	-0.958256244096735	0.043	0.12	1
Sfpq	0.0278125326265205	0.468484884274433	0.667	0.534	1
Cyb5d2	0.0280129292615034	-1.23138126823521	0.068	0.158	1
Card6	0.0280623544560041	1.16247302112251	0.12	0.045	1
Pkp2	0.0280623544560041	2.01035086192422	0.12	0.045	1
Mafk	0.0280786086259891	0.866703189260507	0.197	0.098	1
Atad3a	0.028092170121914	-1.11660058472309	0.085	0.18	1
B230322F03Rik	0.0282245897521581	-2.55873887926483	0.009	0.06	1
Ddb1	0.0282663282020887	0.702050104596201	0.487	0.383	1
Maip1	0.0282846549970164	-1.24917249824513	0.094	0.188	1
Trim3	0.0283088887937466	-1.11722598320253	0.145	0.248	1
Nr6a1	0.0283147597269853	1.62728864424303	0.205	0.105	1
Srgn	0.0284275761187555	-0.27608746876371	0.778	0.872	1
Hdac2	0.0284650162163264	-0.588582232784508	0.308	0.436	1
Klhdc8b	0.0285160147691946	0.622029223931368	0.188	0.09	1
Meis2	0.0285627025421477	0.88986958998876	0.41	0.293	1
Psmg2	0.0285793323846897	-0.857153826375953	0.145	0.263	1
Ybey	0.0286172364811277	-2.35782894399815	0.009	0.06	1
Gm12166	0.0286172364811277	-2.08510326254171	0.009	0.06	1
9330160F10Rik	0.0286172364811277	-2.87994224895738	0.009	0.06	1
Pir	0.0286692033048306	1.03105060513965	0.265	0.158	1
1810026B05Rik	0.0287364428286504	-0.503180549852208	0.385	0.504	1
Mef2c	0.0288145547806143	-0.418597041315047	0.735	0.782	1
Lamb2	0.0288664620197695	-0.398654280132593	0.59	0.722	1
Cdc123	0.0288926538360196	-0.836099096377778	0.231	0.338	1
Trabd	0.028945356153647	0.758661665359325	0.188	0.09	1
Plekha7	0.0291621056814272	-1.45930494595015	0.085	0.18	1
Ccdc62	0.0291622692092035	3.25764425522244	0.068	0.015	1
Cand2	0.0291622692092035	2.99366103478341	0.068	0.015	1
Arfip1	0.029270100491021	-1.50061037546529	0.077	0.165	1
Chic2	0.029473040141289	0.784727513429298	0.453	0.316	1
Akap17b	0.0295460500528908	2.61462121886319	0.068	0.015	1
Nrg1	0.0295486805528526	5.31689062097147	0.094	0.03	1
Coro1b	0.0296736049524719	-2.18805688094899	0.017	0.075	1
Pqlc3	0.0297007626348138	1.98237493362053	0.12	0.045	1
[truncated: 7,813 more rows]

## Sheet: DKOvsWT_DE_Ifit+EC
	p_val	avg_log2FC	pct.1	pct.2	p_val_adj
[truncated: 7,835 more rows]

## Sheet: DKOvsWT_DE_LEC
	p_val	avg_log2FC	pct.1	pct.2	p_val_adj
[truncated: 9,615 more rows]

[truncated: 10 more sheets: DKOvsWT_DE_Proliferating, DKOvsWT_DE_Pericytes, DKOvsWT_DE_Cardiomyocytes, DKOvsWT_DE_Fibroblasts, DKOvsWT_DE_MesenchymalC, DKOvsWT_DE_Platelets, DKOvsWT_DE_Erythroblasts, DKOvsWT_DE_B-cells, DKOvsWT_DE_MAC, DKOvsWT_DE_NeuralorGlial]
