# Supplementary material for: Deletion of the angiopoietin receptor Tie2 enhances proliferation and sprouting of cardiac endothelial cells
Source: Angiogenesis. 2026 Jan 21;29(2):13. doi: 10.1007/s10456-025-10028-2 (PMC12823625; doi:10.1007/s10456-025-10028-2)
Supplement: Supplementary file 15 — Supplemental Table 11. Differentially expressed genes in heart endothelial cell types and pericytes in mice with Tie1 EC deletion versus wild-type mice. [file 10456_2025_10028_MOESM15_ESM.xlsx]

## Sheet: Description
Supplemental Table 11. Differentially expressed genes in heart endothelial cell types and pericytes in mice with Tie1 EC deletion (KO) versus wild-type mice.

## Sheet: Tie1KO_KOvsWT_ECI
	p_val	avg_log2FC	pct.1	pct.2	p_val_adj
Tie1	8.87440713060047e-320	-8.29824909915081	0.002	0.552	1.2384235150753e-315
Sox18	4.14398526894754e-128	-1.82077828817482	0.302	0.618	5.78293144281629e-124
AY036118	1.30098958518505e-53	0.954775231292448	0.561	0.324	1.81553096612574e-49
Tspan8	1.24506742324536e-50	6.05951063645413	0.118	0.003	1.7374915891389e-46
Tspan13	5.6314805832521e-40	0.348824051246117	0.966	0.936	7.85873115392831e-36
Ankrd11	3.38331306462324e-39	1.42856657262425	0.25	0.091	4.72141338168173e-35
Cdk5rap1	4.34166576534167e-31	-3.46274146272355	0.011	0.092	6.0587945755343e-27
Gm42418	9.0501159695994e-31	0.54754868634694	0.721	0.544	1.2629436835576e-26
Klra9	3.83042325566225e-28	-1.55948726628588	0.077	0.195	5.34535565327667e-24
Rps27	6.91797212562713e-28	-0.258819913928614	0.98	0.985	9.65403010131267e-24
Rps27rt	6.16321073139808e-27	-0.391673314370863	0.818	0.852	8.60076057566602e-23
Btg3	1.58631744974884e-26	1.09780022984841	0.253	0.118	2.21370600112451e-22
Adgrl4	2.72454900067024e-23	0.494946490715382	0.684	0.528	3.80210813043532e-19
Cdk2ap1	4.90191864413527e-23	1.94725919899244	0.103	0.025	6.84062746789077e-19
Rps28	4.20571139931033e-21	-0.344537096180805	0.863	0.882	5.86907025773756e-17
Cdkn1a	5.19951843957782e-21	0.889869932340655	0.352	0.212	7.25592798243085e-17
Txnip	9.36698598749063e-21	-0.510520380757043	0.628	0.699	1.30716289455432e-16
Ly6c2	1.41313761253408e-20	0.719490657773738	0.418	0.279	1.97203353829131e-16
Nr1d1	2.45961032264137e-20	-2.86137369333196	0.015	0.076	3.43238620524603e-16
Cyp4b1	3.00269973137778e-20	0.463705254277359	0.68	0.551	4.1902674751377e-16
Akt1	1.21256618229089e-19	1.05333063483627	0.166	0.071	1.69213610738693e-15
Lrrc8a	6.40374789470424e-18	0.553367936446159	0.439	0.3	8.93643018705977e-14
1190002N15Rik	3.89979781217777e-17	1.09977627205503	0.151	0.066	5.44216784689408e-13
Xdh	6.59932405205706e-17	0.57109250407529	0.426	0.292	9.20935671464563e-13
Rpl21	2.91944701619654e-16	-0.25849717522911	0.88	0.9	4.07408831110227e-12
Dbp	3.68786597235373e-16	-2.94707915020686	0.007	0.051	5.14641696441962e-12
Tek	4.28809195960568e-16	0.646210277429081	0.333	0.211	5.98403232962973e-12
Cyp26b1	1.20815309076892e-15	-2.49225074874119	0.015	0.065	1.68597763816802e-11
Eps8l1	1.65223030015933e-15	-3.17311173044513	0.003	0.039	2.30568738387235e-11
Fam198b	2.06957053540155e-15	0.60469564574533	0.288	0.176	2.88808568215286e-11
Tcf15	2.27837665726418e-15	-0.326321127264628	0.821	0.852	3.17947462521216e-11
Dpysl2	2.54284817875154e-15	0.563911567611298	0.401	0.278	3.54854463344777e-11
Angptl4	3.08689678090922e-15	-1.21158754272813	0.082	0.162	4.30776445775881e-11
Anxa3	2.39303695492645e-14	0.43185194980157	0.608	0.483	3.33948307059986e-10
Gm6483	3.39627383204793e-14	0.716983487355301	0.28	0.176	4.73950013262289e-10
Gm10020	6.4998206548212e-14	0.826095908680319	0.16	0.08	9.07049972380298e-10
Esr1	6.70151256743357e-14	8.04787000120738	0.029	0	9.35196078785355e-10
Cd34	7.38213879963383e-14	0.345685891424551	0.712	0.605	1.0301774694889e-09
Marcks	8.37365928656869e-14	0.454485540702219	0.451	0.332	1.16854415344066e-09
Gm10076	9.35037943744357e-14	0.333534584732179	0.702	0.586	1.30484545049525e-09
Gnb1	9.72053603310064e-14	0.3538999648995	0.597	0.467	1.35650080341919e-09
Kpna4	1.48334961460837e-13	0.897079729550077	0.165	0.085	2.07001438718598e-09
Dusp1	1.97919016446274e-13	0.354202920190819	0.737	0.633	2.76195987450776e-09
Spred1	2.49093070587536e-13	1.19958892414626	0.093	0.035	3.47609380004906e-09
Serinc3	3.55934402617353e-13	0.369166412692431	0.673	0.577	4.96706458852516e-09
Cyr61	4.06987936204817e-13	0.598768831873017	0.32	0.219	5.67951664973823e-09
Ric1	5.97840709122247e-13	0.797700746064872	0.169	0.09	8.34286709580096e-09
Ubc	8.01216639026161e-13	-0.263739417362461	0.865	0.885	1.11809781976101e-08
Phlda3	1.58941510133234e-12	1.1436879224848	0.12	0.056	2.21802877390928e-08
Ppp2r5a	1.84276279698447e-12	0.682916230759383	0.224	0.136	2.57157548319183e-08
Tmem47	3.17992283110387e-12	1.41977850754039	0.085	0.032	4.43758231080546e-08
H2-T23	5.41344815432491e-12	-0.741963302985655	0.222	0.305	7.55446689936042e-08
Rps15a	1.05684762297796e-11	-0.261728452784201	0.844	0.868	1.47483085786575e-07
Klf13	1.09170915989437e-11	0.424235949537532	0.538	0.428	1.5234801326326e-07
Itpripl1	1.43647875616761e-11	0.639213130839595	0.233	0.145	2.0046061042319e-07
Pdia6	1.46748512425422e-11	0.448938686614172	0.513	0.404	2.04787549089677e-07
Evl	1.66969815108695e-11	0.708080676602177	0.164	0.091	2.33006376984185e-07
C1qtnf9	1.83863979490086e-11	0.263598605227417	0.825	0.742	2.56582183378415e-07
Zfp715	1.85524964738792e-11	1.24589316129843	0.079	0.029	2.58900088292985e-07
Bicd2	4.74386821426703e-11	0.818119747392245	0.174	0.099	6.62006809300964e-07
Itgb5	4.94987308721605e-11	1.00655053989696	0.139	0.074	6.90754789321e-07
Gda	6.95614349956872e-11	0.770985701389782	0.122	0.061	9.70729825364815e-07
Jak1	1.06600335221771e-10	0.715894608601919	0.24	0.157	1.48760767801981e-06
Prr13	1.08066052218852e-10	0.338153860946126	0.59	0.478	1.50806175871408e-06
Myo1c	1.24306828054948e-10	0.623283100958057	0.199	0.12	1.7347017855068e-06
Sec14l1	1.26078779248415e-10	0.536814637305889	0.272	0.18	1.75942936441163e-06
Mllt4	1.77307015911773e-10	0.345504548766786	0.469	0.351	2.4743194070488e-06
Ctla2a	2.05570226488204e-10	0.337882115414141	0.571	0.464	2.86873251064289e-06
Gm7676	3.2127880390884e-10	1.12300735781178	0.075	0.029	4.48344570854787e-06
Gstp1	3.49568808615909e-10	0.777801069162506	0.125	0.065	4.87823272423501e-06
Aes	3.60719024290718e-10	0.388472938296643	0.37	0.268	5.03383398397696e-06
Arglu1	3.65581646927239e-10	0.483758970868104	0.419	0.323	5.10169188286962e-06
Ppp1r16b	4.63834016593551e-10	0.437181700596221	0.307	0.215	6.472803701563e-06
Cbx3	5.11841025581906e-10	0.567433392944739	0.268	0.183	7.14274151199549e-06
Esm1	1.04177207102536e-09	1.45395656841334	0.076	0.032	1.45379292511588e-05
Dusp3	1.05040349883478e-09	0.289428001882167	0.617	0.513	1.46583808262393e-05
Rsad2	1.31885791153532e-09	0.596127011192348	0.315	0.226	1.84046621554753e-05
Nedd9	1.76979518395435e-09	0.697432252627329	0.17	0.102	2.4697491792083e-05
Hsp90b1	2.23840829240482e-09	0.351583774820067	0.526	0.423	3.12369877205093e-05
Clic4	2.40887398401083e-09	0.432519080406039	0.359	0.267	3.36158364468712e-05
Eng	2.69338377520078e-09	0.281141906239069	0.811	0.753	3.75861705829269e-05
Taf10	2.91910993552022e-09	0.682648913636987	0.179	0.111	4.07361791501846e-05
Nxpe4	3.45217882682207e-09	-0.863216101649499	0.086	0.145	4.8175155528302e-05
Slc15a2	4.50296829354782e-09	-8.08346094947713	0	0.017	6.28389225364599e-05
Gm10116	4.70860028032253e-09	0.429184977666177	0.209	0.134	6.57085169119009e-05
Aplnr	5.02028216952573e-09	-0.327630305897766	0.593	0.643	7.00580376757316e-05
Slc39a1	7.23224909888428e-09	0.474150067048625	0.172	0.105	0.00010092603617493
2004-09-01	9.07239074865443e-09	0.310857197179586	0.677	0.589	0.000126605212897473
Pitpna	1.32229480261821e-08	0.475583272809208	0.205	0.132	0.000184526239705371
Hbb-bs	1.43770190090245e-08	4.21631241741113	0.018	0.001	0.000200631300270937
Pxdc1	1.45633887047835e-08	0.480765804419859	0.211	0.138	0.000203232089375254
Ctdsp2	1.88076342969174e-08	0.624258617927587	0.154	0.093	0.000262460536613482
Bst2	1.96519800110528e-08	0.260055986863743	0.719	0.635	0.000274243381054242
Rnf11	2.43587518664534e-08	0.783852745278734	0.145	0.087	0.000339926382296357
Gm11730	2.46889377584025e-08	1.1937705637096	0.083	0.04	0.000344534126418507
Mcmbp	2.87791516604475e-08	0.713888761783914	0.172	0.11	0.000401613061421544
Sepn1	3.12229021627809e-08	1.02862269591009	0.059	0.023	0.000435715599681607
Canx	3.82760145482199e-08	0.373112746520361	0.32	0.235	0.000534141783020409
Jund	3.88438822505893e-08	0.263502041515814	0.557	0.456	0.000542066376806973
Asap2	4.45807461524143e-08	0.675735384460332	0.122	0.069	0.000622124312556941
Pxdn	5.28836329048597e-08	0.774104118691214	0.146	0.09	0.000737991097187317
Zdhhc18	6.12574195464128e-08	0.434586975108159	0.108	0.058	0.000854847289770191
Rhob	6.13530729777335e-08	0.315578319188064	0.475	0.38	0.000856182133404271
Tef	6.30520599255436e-08	-1.76068536697531	0.018	0.049	0.000879891496260962
Kitl	6.35963619051531e-08	0.284600503031311	0.46	0.366	0.000887487230386411
Pltp	6.87465610815857e-08	0.332711756906039	0.398	0.31	0.000959358259893529
Angpt2	1.16195441142709e-07	0.904426761288866	0.119	0.07	0.0016215073811465
Marf1	1.19220559053885e-07	0.400920285244922	0.189	0.123	0.00166372290159696
Sppl3	1.39197264328124e-07	0.69366959594878	0.08	0.039	0.00194249782369896
Abcb1a	1.65606888458445e-07	0.739924685298296	0.161	0.105	0.00231104412843759
Wdr12	1.6998741650853e-07	0.591121779899447	0.129	0.076	0.00237217439737654
Slfn5	1.70541035481995e-07	0.455487775986317	0.295	0.22	0.00237990015015125
Gm4950	1.77420370187287e-07	0.633011404983882	0.19	0.128	0.00247590126596358
Stx3	1.77697748996487e-07	0.763928552585586	0.122	0.072	0.00247977208724597
Trp53i11	2.08384121344752e-07	-0.445280198853584	0.38	0.439	0.00290800041336602
Ppp3ca	2.13064917924984e-07	0.465440804257897	0.286	0.21	0.00297332092964315
Caprin1	2.2634999879006e-07	0.679225896917863	0.138	0.085	0.00315871423311529
Ppm1h	2.3366851875174e-07	0.554821031696797	0.115	0.065	0.00326084417918053
Lifr	2.33960399155498e-07	0.839626515935021	0.111	0.063	0.00326491737021497
Gm10250	2.88734816714431e-07	0.362140836019758	0.25	0.175	0.00402929436724988
Ccdc85b	3.29305599915389e-07	0.291389147530427	0.489	0.393	0.00459545964681925
Rbp7	3.55107510749688e-07	-0.493577223172194	0.322	0.379	0.0049555253125119
Pdia3	3.56985839944065e-07	0.255529427852287	0.61	0.529	0.00498173739641943
Cltb	3.98243587028569e-07	0.253405296698344	0.53	0.442	0.00555748925698369
Nbr1	4.20722689985931e-07	0.937271205665165	0.085	0.045	0.00587118513875367
Snrk	4.25683408038797e-07	-0.387837309242713	0.406	0.466	0.00594041195918142
Tgm2	4.33595377211987e-07	-0.545265028950354	0.215	0.275	0.00605082348899328
Plin2	5.00986496357579e-07	-0.520938537851251	0.219	0.28	0.00699126655667001
Fam13c	6.10692897179748e-07	0.90822381928508	0.097	0.055	0.00852221938014339
Mctp1	6.69250115420088e-07	2.16109036650559	0.023	0.004	0.00933938536068733
Rfwd2	7.00542636828724e-07	1.03632842238055	0.074	0.037	0.00977607249694484
Clstn1	7.10720477831428e-07	0.746411583120227	0.117	0.071	0.00991810426813758
Cox7a2l	7.20503368704308e-07	-0.342819396748433	0.506	0.547	0.0100546245102686
AU021092	8.02793304647767e-07	0.575933904637726	0.16	0.105	0.0112029805663596
Ifi203	9.93960557071815e-07	0.323281748857919	0.446	0.36	0.0138707195739372
Dhrs3	9.94562305913787e-07	-0.296358727487142	0.557	0.597	0.0138791169790269
Itga1	1.01786614634865e-06	0.496030962074136	0.215	0.151	0.0142043220722954
Bax	1.05696472910697e-06	0.335804807447274	0.407	0.33	0.0147499427946878
Clec14a	1.14205869586893e-06	0.314842851761407	0.407	0.324	0.0159374291008509
8430408G22Rik	1.36252578631283e-06	0.394380632022201	0.469	0.387	0.0190140473479956
Ece1	1.38915900664949e-06	0.290652565463581	0.301	0.225	0.0193857139377936
Tnrc6c	1.41164347056101e-06	0.75615227121632	0.133	0.084	0.0196994846316789
Mtch1	1.57883691671946e-06	0.34337611729196	0.307	0.233	0.02203266917282
Rab21	1.66867028571952e-06	2.12245613214096	0.026	0.006	0.0232862938372158
Gm10638	1.71152170058486e-06	2.26974086619042	0.024	0.005	0.0238842853316617
Sh3tc1	1.72495473893074e-06	0.536645490859191	0.115	0.069	0.0240717433817784
Cd93	1.91828934401582e-06	0.297144340981768	0.465	0.389	0.0267697277957408
Hlx	1.97749130327745e-06	0.344635459851077	0.266	0.195	0.0275958911372368
Slc25a5	2.06519295672982e-06	0.25522747013062	0.522	0.442	0.0288197677111647
Gna12	2.06976407268957e-06	1.04007201011876	0.061	0.029	0.028883557634383
Palmd	2.10663545785324e-06	0.250466919796089	0.51	0.423	0.0293980978143419
Bmpr2	2.14226508149495e-06	0.692677573011248	0.113	0.069	0.029895309212262
Eif3h	2.29360965219e-06	-0.353056271846714	0.416	0.467	0.0320073226963115
Nr4a1	2.39111242913102e-06	0.853643135494634	0.089	0.051	0.0333679739485234
Gpx8	2.46430039195005e-06	1.53971696083881	0.039	0.014	0.0343893119696629
Tmem165	2.50941080066751e-06	0.435628235063451	0.253	0.19	0.0350188277233152
Slain2	2.66260137764435e-06	0.521513389581235	0.127	0.08	0.0371566022250269
Ubn2	2.76877056734364e-06	0.459221004133098	0.116	0.071	0.0386381932672805
Rassf3	2.79623428780191e-06	0.414984621927748	0.286	0.22	0.0390214494862756
Ube2m	3.3149079437455e-06	0.793408322036892	0.095	0.056	0.0462595403549685
Eogt	3.43752459778965e-06	1.11856346496537	0.051	0.023	0.0479706557621545
Ccnd1	3.44484039669997e-06	0.373709522779269	0.36	0.286	0.0480727477359481
Rbm8a2	4.32371165944937e-06	0.711787586571527	0.101	0.061	0.060337396207616
Mxi1	4.61128761631852e-06	0.616136902569633	0.103	0.062	0.0643505186857249
Mmp15	4.6295315900803e-06	0.405599737562099	0.191	0.134	0.0646051133395706
Rnf19a	4.7648919860936e-06	0.663587069937374	0.084	0.047	0.0664940676659362
Selm	4.85393748745559e-06	-0.311629241617245	0.429	0.482	0.0677366976374427
Ccng1	5.00291862167752e-06	0.621333092184913	0.084	0.047	0.0698157293655098
Hdgf	5.95842301610553e-06	0.418992060649619	0.23	0.167	0.0831497931897527
Dnttip1	6.33878659126451e-06	0.660119276002945	0.075	0.041	0.0884577668810963
Rpl29	6.60098297798088e-06	0.341534312951205	0.216	0.156	0.0921167174577231
Rps27l	6.68645343064272e-06	0.296600654985981	0.528	0.458	0.0933094576246191
Ctdsp1	7.59440564867626e-06	0.383822682637518	0.258	0.193	0.105979930827277
D17H6S53E	7.76409284016127e-06	0.94792927428968	0.059	0.029	0.108347915584451
Acvr2b	7.79174112439942e-06	1.3808991833173	0.044	0.019	0.108733747390994
Ctla2b	8.34367256619192e-06	0.730296434603211	0.093	0.055	0.116435950661208
Nab1	8.62988923254564e-06	0.774493525953161	0.074	0.041	0.120430104240174
Ghr	9.49035226312925e-06	0.635265158330342	0.109	0.068	0.132437865831969
Fnbp1l	9.93987871060362e-06	0.449984334926662	0.198	0.143	0.138711007406474
Wtap	1.00405023604836e-05	0.337608888596975	0.22	0.161	0.140115210440548
Tmem173	1.02104105217219e-05	0.575813451049242	0.095	0.057	0.142486278830629
Mprip	1.0320056117491e-05	0.434863909409513	0.233	0.174	0.144016383119587
Pls3	1.09995742864544e-05	0.266196886980352	0.51	0.435	0.153499059167472
Gm1673	1.12000459165763e-05	-0.65478038400878	0.083	0.124	0.156296640765822
Sik1	1.17126433141653e-05	1.19664747729598	0.043	0.019	0.163449937449176
Nckap1	1.19870126491471e-05	0.461049635282198	0.124	0.081	0.167278761518848
Cebpb	1.23619212626592e-05	0.961563575733414	0.052	0.025	0.172510611220409
Dennd6a	1.34217707762109e-05	0.808868199497793	0.077	0.044	0.187300811182023
Rnf130	1.44433849933657e-05	0.251060730356894	0.368	0.296	0.201557437582418
Ifit3b	1.46112128707078e-05	0.779529483204632	0.068	0.036	0.203899475610727
Fzd6	1.47790621891139e-05	0.6566467971057	0.081	0.047	0.206241812849084
Tmem168	1.50328030131497e-05	0.847482119156396	0.074	0.042	0.209782766048504
Msx1	1.64500027245605e-05	0.536060171045704	0.131	0.087	0.229559788021242
Slc1a1	1.65669995942063e-05	0.548510365674693	0.093	0.056	0.231192479337149
Fbxo11	1.73557443831623e-05	0.884076785728625	0.062	0.033	0.24219941286703
Pdgfd	1.81787054253724e-05	0.362715296167063	0.244	0.184	0.253683834211072
Rin2	1.85346012845551e-05	0.514992927389832	0.089	0.053	0.258650360925966
Nrd1	2.23663503475009e-05	0.411659553608623	0.14	0.094	0.312122419099375
Amotl2	2.23717315227826e-05	0.420485075191719	0.158	0.109	0.312197513400431
Gm7334	2.24543860516774e-05	1.44852165888672	0.022	0.006	0.313350957351159
Nrarp	2.37187742975227e-05	0.303785530631495	0.33	0.262	0.330995495321929
Gm21092	2.40050553315421e-05	0.362308306767324	0.175	0.125	0.334990547151669
Efna1	2.43423086469302e-05	-0.385965256833553	0.381	0.42	0.339696917167911
Mfsd1	2.48875120750773e-05	0.507310214144321	0.118	0.076	0.347305231007704
Tlk1	2.51167134383915e-05	0.958200161948885	0.054	0.027	0.350503736032753
Mmd	2.64513022396227e-05	0.321293390984893	0.218	0.162	0.369127922753934
Cyfip1	2.71328420396955e-05	0.544211783610886	0.157	0.111	0.378638810663951
Ankrd13a	2.72865864735389e-05	0.434281055437288	0.107	0.067	0.380784314238235
Fam102b	2.83600717018319e-05	0.989457819603094	0.063	0.034	0.395764800599064
Pik3r6	2.91466471613671e-05	0.4833562124668	0.15	0.104	0.406741461136878
Ebf3	2.96064647995709e-05	0.933323481620231	0.058	0.031	0.413158216278013
Adam17	3.03955305726976e-05	0.500410823854991	0.09	0.055	0.424169629141995
Usp18	3.05677083895461e-05	0.600487828364303	0.106	0.067	0.426572370576116
Kif2a	3.22758427699044e-05	1.18301450210975	0.058	0.031	0.450409385854016
Crls1	3.24861427424137e-05	2.2116293704563	0.021	0.006	0.453344121970383
Vim	3.28013629562385e-05	0.253236533871025	0.56	0.489	0.457743020054308
Eid2	3.34594948805063e-05	1.38476738778169	0.022	0.006	0.466927251057465
Gatad1	3.41424561182473e-05	0.392040858448406	0.133	0.09	0.476457975130141
Lyrm4	3.42058459214063e-05	1.76040569043274	0.026	0.008	0.477342579833224
Mcl1	3.59122081875248e-05	0.523656860386316	0.14	0.096	0.501154865256909
Rab12	3.79864481849794e-05	0.573818562393098	0.11	0.072	0.530100884421388
Cndp2	3.82760214922682e-05	0.607354778631331	0.091	0.056	0.534141879924602
Lysmd2	3.96181303894552e-05	0.284328120359973	0.263	0.202	0.552871009584848
Ip6k1	4.14846946404978e-05	0.571617350932479	0.133	0.091	0.578918913708147
Lgals3bp	4.18240486532334e-05	0.360594204107602	0.26	0.201	0.583654598955872
Tmem259	4.25938150620899e-05	0.899884470336604	0.058	0.031	0.594396689191464
Csnk1g2	4.2872722850057e-05	0.610393149526261	0.108	0.069	0.598288847372545
Larp1b	4.29222759759282e-05	1.38856820926993	0.032	0.013	0.598980361244078
Birc6	4.43590149789966e-05	0.489701385350427	0.121	0.081	0.619030054031897
Tspan2	4.45356195939871e-05	0.597665063061482	0.097	0.062	0.62149457143409
Cerk	4.64394588600691e-05	0.858087222987495	0.062	0.034	0.648062648392264
Klhl4	4.6849024335433e-05	0.536143313683149	0.095	0.059	0.653778134600967
Timm10b	4.83343836058264e-05	0.280080419233114	0.304	0.239	0.674506323219307
Hey1	5.39140108306778e-05	0.799931237052103	0.065	0.036	0.752370021142108
BC031181	5.4478679712482e-05	0.257951622488618	0.331	0.264	0.760249975387687
Prrg2	5.48394694818146e-05	0.531137532686492	0.106	0.069	0.765284796618722
Api5	5.59019830468876e-05	0.348360758582935	0.127	0.085	0.780112173419316
Arl5a	5.73557558406492e-05	0.944559757843656	0.04	0.018	0.800399572756259
Csnk1a1	5.74602323728843e-05	0.269520622705658	0.382	0.311	0.8018575427636
Sp3	5.93752428067144e-05	0.555590851247401	0.105	0.068	0.8285815133677
Ddb1	6.14066913028815e-05	0.364270806175727	0.191	0.14	0.856930377131711
Rp2	6.64871595624057e-05	1.18769081085407	0.029	0.011	0.927828311693372
Actr2	6.74416532133412e-05	0.311113888300631	0.205	0.152	0.941148270592176
Matr3	6.96347201036385e-05	0.361897943405684	0.203	0.152	0.971752519046275
Trove2	6.97823364103961e-05	0.661613802171219	0.062	0.034	0.973812504607078
Pgk1	7.00322725609697e-05	1.18717567223712	0.033	0.014	0.977300363588333
Orai1	7.02093025329895e-05	0.420646511175646	0.143	0.101	0.979770816847869
Fmo2	7.04446510857489e-05	0.369284926326054	0.22	0.169	0.983055105901625
Lrpprc	7.4642482504235e-05	1.62915755783408	0.025	0.008	1
Mrpl41	7.56895539973738e-05	0.523807590367659	0.119	0.08	1
Marveld1	7.67609701390641e-05	1.24754514468417	0.028	0.011	1
Wasl	7.82754003184669e-05	0.353476921815426	0.19	0.14	1
Klhl2	7.83193744677619e-05	0.821658573254577	0.044	0.022	1
Apold1	7.91528260992565e-05	0.343659053320153	0.18	0.132	1
Pde4b	8.25711948894103e-05	0.47281940235201	0.11	0.073	1
Kmt2d	8.50977542640124e-05	0.468483239156632	0.09	0.056	1
Eif5	8.94028750728399e-05	0.285474404891057	0.309	0.247	1
Adora2a	8.96825746494647e-05	-0.578457485331383	0.168	0.21	1
Ptch1	9.33554514918211e-05	1.12855050026502	0.035	0.015	1
Arhgef2	9.45921891081996e-05	0.324532030328959	0.237	0.181	1
Vimp	9.82677372686177e-05	0.465028368870921	0.108	0.072	1
Atp2c1	9.99688291732283e-05	0.315387570153552	0.125	0.085	1
Gstm4	0.000100417849900161	3.14104636805059	0.012	0.002	1
Dab2	0.000104153886697876	0.408039843940292	0.145	0.103	1
Irf7	0.000109014884033795	0.425006319440955	0.203	0.153	1
Xrcc1	0.000116148505864725	0.56777851704547	0.073	0.043	1
Isg15	0.000116297360002272	0.395739540766793	0.198	0.148	1
St8sia6	0.00011644336148912	1.25546063745438	0.033	0.014	1
Bcam	0.000117705127314946	-0.272839950478865	0.466	0.504	1
Psma2	0.000121690528127516	0.259417099847388	0.396	0.326	1
Ivns1abp	0.000121754810897854	0.361096374981014	0.14	0.098	1
Limch1	0.000124754499973786	0.325293446575268	0.236	0.182	1
Cdc42ep3	0.000125655037427711	0.29047564816312	0.354	0.289	1
Trim37	0.000127792626952225	0.35080008759974	0.142	0.1	1
Syap1	0.000128672925091017	0.43138441874748	0.106	0.07	1
Eno1	0.000131271096295797	0.255183597532088	0.333	0.266	1
Znrf1	0.000132045493203068	0.281600281024236	0.253	0.196	1
Endod1	0.000133904691586741	0.915779418717247	0.042	0.021	1
Sav1	0.000139081070635652	0.598661917598419	0.086	0.054	1
Dcxr	0.000141283924422737	0.655591704740881	0.065	0.037	1
Gkap1	0.000145025415557394	0.736380821236194	0.067	0.039	1
2310035C23Rik	0.000145213053509053	0.612238975736914	0.056	0.031	1
Copa	0.000147261853342186	0.263470466624764	0.16	0.115	1
Strn3	0.000153036765952954	0.416486561664652	0.131	0.092	1
Gbp3	0.000155916651124987	0.354711376598037	0.153	0.111	1
Crk	0.000156455615748885	0.354236451213175	0.178	0.132	1
Mrpl54	0.000172492322303106	0.343897750783307	0.146	0.104	1
Pop5	0.000183696726966079	0.255463532076386	0.253	0.197	1
Gmfb	0.000198953210610032	0.494740846822427	0.072	0.044	1
Stat2	0.000203092004987223	0.553834464165578	0.065	0.038	1
Rras	0.000204881752016225	0.28227273567058	0.283	0.226	1
Meox1	0.000205083610062196	0.344536815267084	0.19	0.143	1
Dusp22	0.000216041392605394	0.40527939557516	0.114	0.077	1
Psmd11	0.000218183839020968	0.263925733481839	0.242	0.187	1
Ppp1r18	0.000221738514504704	0.530753820412124	0.097	0.064	1
Map4k5	0.000230587805476233	0.564698708293274	0.101	0.068	1
Tmem243	0.000231971259403726	0.389976122550368	0.154	0.112	1
Edn1	0.000236194191146415	0.515234789994287	0.037	0.017	1
Plscr2	0.000238295818807662	0.259192010998136	0.344	0.286	1
Pdgfb	0.000245960308986108	0.343212303062964	0.172	0.128	1
Cenpb	0.000251186233063007	0.437580605606325	0.092	0.06	1
Hras	0.00025345610568719	0.257519395149395	0.203	0.155	1
Gopc	0.000254751277472432	0.339047228107935	0.136	0.096	1
Spag9	0.000262341451072922	0.272237729463912	0.24	0.187	1
Gm10767	0.000263144061342124	1.89742809337593	0.011	0.002	1
Fahd1	0.000266941941351309	1.31140318149306	0.033	0.015	1
Rab10	0.000267072981593986	0.261361082572653	0.28	0.222	1
1110001J03Rik	0.000270245179527656	0.274962629858806	0.156	0.113	1
Adamts1	0.000272105104116731	0.6122324561344	0.12	0.085	1
L3hypdh	0.000275065233614008	0.902382382037596	0.025	0.009	1
Dync2li1	0.000276014963454971	1.12206803697582	0.034	0.016	1
Pdik1l	0.000284360727475892	0.828823812974483	0.033	0.015	1
Ifi44	0.000291790335794401	0.50234858429223	0.079	0.049	1
Patl1	0.000300440602579659	0.801653031257404	0.04	0.02	1
Gbp6.1	0.000307659983977815	1.94369311483107	0.016	0.004	1
Nipal3	0.000312200364458156	1.07943580831167	0.038	0.018	1
Pkn2	0.000323326112050478	0.260552581527684	0.231	0.181	1
Prps2	0.000331337697853754	0.720727198550136	0.065	0.039	1
Dgke	0.000333238085381502	0.547986704054486	0.09	0.06	1
Parva	0.000337260856616374	0.527842643610995	0.091	0.061	1
Clcn4	0.000339892430288525	0.444657959241519	0.114	0.079	1
Ptk2	0.000346314112771578	0.552787828108543	0.098	0.066	1
Naa50	0.000346909728832765	0.472516234453008	0.084	0.054	1
Cd63	0.000347113504357311	-0.693830739506583	0.033	0.056	1
Igfbp5	0.000351156981315181	-3.24585149613579	0.001	0.01	1
Sybu	0.000351803460202584	0.411899754572711	0.166	0.125	1
Adam10	0.000353771702867365	0.342358138548407	0.135	0.096	1
Amfr	0.000355251496771799	0.279857425361604	0.15	0.108	1
Ltc4s	0.000359065627192648	0.946752437585395	0.044	0.024	1
Pam	0.000362219753510855	0.342396187161607	0.144	0.105	1
Git2	0.000367785649176635	0.348159847504599	0.271	0.219	1
Plk3	0.000368951239555354	0.608516555653295	0.053	0.03	1
Tmcc2	0.000371154824978314	1.25793060183138	0.034	0.016	1
Osbpl9	0.000372744679556539	0.288404065034734	0.286	0.235	1
Hnrnpd	0.00037409213662068	0.453567673130864	0.14	0.103	1
Sufu	0.000376098146643854	1.5109494654968	0.022	0.008	1
Vps54	0.000378061712954989	0.933401502815634	0.031	0.014	1
Mtmr6	0.000381037203566996	0.373710456222373	0.081	0.052	1
Gm26917	0.000389699329506296	0.32783224224129	0.122	0.086	1
Nkap	0.000394148519601756	0.493823406728193	0.082	0.053	1
Cxx1a	0.00040025343142419	0.265558652847864	0.419	0.358	1
Erf	0.000412558629372487	0.584142481178806	0.063	0.038	1
Ergic2	0.000419801868624463	0.26071179219144	0.16	0.117	1
Smc3	0.000424098140858174	0.334352141381059	0.158	0.116	1
Mospd2	0.000426148926961732	0.341082112367919	0.142	0.103	1
Dusp11	0.00043081439425834	0.359975173994966	0.136	0.098	1
Aldh3a2	0.000432391406480046	0.522789911031266	0.127	0.092	1
Mdfic	0.000442896920702056	0.317570231853999	0.234	0.186	1
Csnk1e	0.000456862141802474	0.252221209723592	0.159	0.117	1
Tmx3	0.000457929312296596	0.528069959478074	0.112	0.078	1
Tpgs2	0.000468518125280094	0.531617947335748	0.087	0.057	1
Gpr182	0.000475959831059114	-0.628314481312387	0.054	0.082	1
2010-09-01	0.000489900521833017	0.50547226144493	0.103	0.071	1
C130074G19Rik	0.000495923374979164	0.68244375780134	0.066	0.041	1
Rnf144b	0.000499829870369943	0.884681972901695	0.032	0.015	1
Tmed7	0.000500040897594852	0.253067278705907	0.251	0.198	1
Map3k1	0.000504984648987158	0.38912482847549	0.145	0.105	1
Zfp740	0.000533608996862631	0.344649332485606	0.049	0.027	1
Mustn1	0.000544549556330784	0.380849415558774	0.152	0.113	1
Jam3	0.00057421932363375	-0.339370720433715	0.291	0.328	1
Nhlrc2	0.000602125203183536	0.748752196339283	0.048	0.027	1
Ccdc9	0.000606435560725616	0.528960928950401	0.072	0.045	1
Taf6l	0.000614985010394986	0.329836022472073	0.207	0.162	1
Rb1	0.000625027315036136	0.986041286580496	0.031	0.014	1
Tram2	0.000631138924109881	0.471234986928519	0.046	0.025	1
Zc3hav1	0.000644187063039054	0.272067209104041	0.15	0.111	1
Rcc2	0.000655050917077663	0.882534666583728	0.027	0.012	1
Rnf125	0.000657492003225002	0.443343624242169	0.103	0.071	1
Arid4b	0.000658185247278473	0.399110425412408	0.133	0.096	1
Csgalnact1	0.000660147041083663	0.521059645226755	0.063	0.039	1
Fdx1	0.000660810510460019	0.292988688934749	0.144	0.105	1
Ppp6c	0.00066246961952055	0.261459797170469	0.151	0.112	1
Herc4	0.000666061274842508	1.01558269868124	0.034	0.017	1
Map4k2	0.000669559733041629	0.364816979756089	0.125	0.091	1
Wbp4	0.00067047929762186	0.327861049957171	0.18	0.138	1
Mbnl1	0.000673904315031239	0.355812417730604	0.157	0.118	1
Galnt1	0.000681331737685817	0.370356147681551	0.102	0.071	1
Tspan4	0.00068996229977697	-0.402027239281088	0.292	0.325	1
Fam179b	0.000690099507985439	0.811306347836545	0.031	0.015	1
Prickle1	0.000690409419802229	0.488072023364845	0.106	0.074	1
Cul2	0.000698987314000169	0.440440991701217	0.063	0.038	1
Fyco1	0.000702378072162941	0.94441509087847	0.04	0.022	1
Ptprk	0.000703135424019746	0.78782090957619	0.058	0.035	1
Cand1	0.000714497723386892	0.71784138268241	0.039	0.02	1
Tnfsfm13	0.000715079201526944	1.52306339507383	0.015	0.004	1
Rassf10	0.000721987528714745	-1.00995458210048	0.038	0.06	1
Tmem98	0.0007260321802146	0.700650051851254	0.036	0.018	1
Thop1	0.00073716232317362	-1.26937633392072	0.014	0.03	1
Pi16	0.000757536656663992	0.811676854933606	0.046	0.026	1
Fcho2	0.000758575182613927	0.253470214872003	0.173	0.132	1
Zbtb4	0.000759019337498179	0.638458132057133	0.068	0.043	1
Pcdhb17	0.000763219629863657	-1.56302917846198	0.01	0.024	1
Arnt	0.000766209395395062	0.750995652021438	0.047	0.027	1
Colgalt2	0.000771555720917044	0.654442352670693	0.055	0.033	1
Ddx26b	0.000789307361689961	0.437702853486118	0.054	0.032	1
Efcab14	0.000790233959264174	0.310483957250328	0.139	0.103	1
Hmox2	0.000790615732508739	0.364250171112773	0.177	0.137	1
Zscan26	0.000792694067163282	0.361228693909835	0.166	0.126	1
Ptgs1	0.000807940349849499	-0.904708200677107	0.04	0.063	1
Dmwd	0.000825681607692378	0.716526893666399	0.027	0.012	1
Rbfa	0.000825755300311242	0.35944267646676	0.109	0.077	1
Mbd3	0.000840886283354717	0.317307856270489	0.145	0.108	1
Phc2	0.000843713348084198	0.463404146358804	0.079	0.052	1
Mrps5	0.000860322077874003	0.382248221620998	0.125	0.091	1
Lima1	0.000862747947949423	0.267669553995053	0.162	0.122	1
Hdac9	0.000865396195905157	1.16275647302947	0.028	0.013	1
Fam78b	0.000888155550096333	1.39082162038578	0.02	0.007	1
Plxna4	0.000903934693175464	0.972569599198315	0.026	0.012	1
Mapk6	0.00090806878483683	0.988597492298967	0.034	0.017	1
Epb41l2	0.000920439549252248	0.576326499869763	0.071	0.045	1
Agpat5	0.000929838189189213	0.379492755983216	0.087	0.058	1
Arrb2	0.000955613392586523	-0.918491686400132	0.017	0.033	1
Rfxap	0.000982088182445255	0.429895741650233	0.112	0.08	1
Dnajc10	0.00100371940614034	0.321193596028534	0.137	0.101	1
Pink1	0.00100877072071506	-0.3865559748124	0.227	0.261	1
Fxyd5	0.00101485561928455	0.28789245453428	0.21	0.166	1
Arhgap35	0.00102115625834023	0.927511580844876	0.021	0.008	1
Agap3	0.00102277787450549	0.962729603537126	0.047	0.027	1
Tlr3	0.00102891891871714	1.14233129812742	0.034	0.017	1
Klhdc8b	0.00105358375293847	0.729059501404686	0.047	0.027	1
Slc24a5	0.00108261965752368	0.453959183500426	0.072	0.046	1
Add3	0.00108667168415391	0.341578273247129	0.168	0.128	1
Reps1	0.00108754880699411	1.09926807627465	0.023	0.009	1
4930402H24Rik	0.00110479247590739	0.356429666286121	0.14	0.104	1
Iqsec2	0.00111325490730021	0.866161604444531	0.03	0.014	1
Purb	0.00111965926971492	0.344904089540009	0.087	0.059	1
Fbrsl1	0.00115213274145866	0.816230482518472	0.031	0.015	1
Supt16	0.00115991268179902	0.260438608890962	0.12	0.086	1
Wdr92	0.00116025939536176	1.02556043986884	0.033	0.017	1
Plekha1	0.00116230752207398	0.461681606526928	0.107	0.076	1
Gtf3a	0.00118263633434037	0.273121397868934	0.114	0.081	1
Tmem65	0.00118264205171092	0.484496223474671	0.087	0.059	1
Atf7ip	0.00118505526034617	0.424550014945766	0.157	0.119	1
Myo6	0.00120510635453661	0.337136202740502	0.19	0.149	1
Dnm1l	0.00120809283547236	0.430577682976043	0.079	0.052	1
Abhd2	0.0012117788949121	0.333326462747707	0.084	0.057	1
Kpna3	0.00122400044040252	0.64859409376671	0.036	0.019	1
Exoc2	0.00124595416381752	1.00716129558908	0.026	0.012	1
Ppm1f	0.00124617416073164	0.35334735735959	0.082	0.055	1
Gm7808	0.00125364616437296	0.810220703633088	0.035	0.018	1
Mpp1	0.00125441842195055	0.339601036702565	0.138	0.104	1
Rnf103	0.00126037948213614	0.386881379001795	0.069	0.045	1
Cdk17	0.00126183624959039	0.389011127859514	0.104	0.073	1
Rhobtb1	0.001266060514387	0.691062848839644	0.058	0.036	1
Ap1s1	0.00127547959279485	0.304305710393744	0.137	0.101	1
Arl8a	0.00128425335914974	0.52127970995218	0.101	0.071	1
Nfkb1	0.00130405748755281	0.436978058790884	0.126	0.093	1
Slc16a2	0.00131592090815419	0.436452190439855	0.082	0.056	1
Top2b	0.00133295358216916	0.333637531357927	0.104	0.074	1
Per3	0.00133964008862562	-0.827022005126182	0.034	0.055	1
Rasa3	0.00134439445302689	1.01511077640013	0.023	0.01	1
Fry	0.00134777580899749	0.272577873976519	0.158	0.12	1
Isg20	0.00135642487683191	0.582765452742195	0.046	0.027	1
Sf3b3	0.00136424556133573	0.717301016587287	0.08	0.055	1
Eps15	0.0013803190561497	0.466917229188701	0.074	0.049	1
Arap3	0.00138113146347408	0.356120906719028	0.146	0.11	1
Dcun1d4	0.00139991827664299	1.38655424836641	0.016	0.005	1
Epn2	0.00140067798039332	0.304553950302389	0.179	0.138	1
Lrp5	0.00140401155177468	0.508690734633066	0.068	0.044	1
Xpo6	0.00141015818380016	0.812280161715037	0.034	0.017	1
Igfbp3	0.0014147551780958	-0.467766651082412	0.266	0.299	1
Tcf3	0.001421583721037	0.250477488783643	0.254	0.206	1
Mtf2	0.00143556871428343	0.413034639200578	0.092	0.064	1
Mepce	0.00144123267135248	1.00065738900514	0.031	0.015	1
Map4k4	0.00144231703082257	0.408460272594696	0.101	0.072	1
Nek7	0.0014799279610351	0.294199661443268	0.128	0.094	1
Mcur1	0.00150481632240233	0.635876001491838	0.065	0.042	1
Nptn	0.00153366949648528	-0.536095209460016	0.173	0.205	1
Plbd2	0.00153588441668629	0.393019026284422	0.093	0.065	1
Enc1	0.0015371104809749	1.04021998638604	0.022	0.009	1
Idh1	0.00154095347362541	0.360557568353434	0.085	0.058	1
Gbp5	0.00154569987301422	0.476878051828361	0.062	0.039	1
Abhd17b	0.00154768320756116	0.668856914260666	0.055	0.034	1
Cask	0.0015519292333792	0.413056874843389	0.056	0.035	1
Rasa1	0.00155210073804133	0.51345477636237	0.118	0.087	1
Cyth3	0.00155449788574273	0.401687592501287	0.127	0.095	1
Pydc3	0.00158476988842468	0.565684481066877	0.047	0.028	1
1500015A07Rik	0.00161110044145426	1.1656381095803	0.02	0.008	1
Sesn2	0.00161490235384201	1.65125950144492	0.014	0.004	1
Gatad2a	0.00162993244945123	0.362932522880562	0.122	0.09	1
Bnip3	0.00164076988948799	0.382910354507844	0.118	0.086	1
2510039O18Rik	0.00164155608633121	0.304415258041968	0.123	0.091	1
Armcx2	0.001672850520419	0.971640697225435	0.03	0.015	1
Srek1	0.00167992660737635	0.565938291689467	0.068	0.044	1
Imp3	0.0016804105973169	0.298470433145242	0.241	0.197	1
Rnaseh1	0.00170496330524943	0.760507698662621	0.043	0.025	1
Mknk2	0.00173610732174213	0.46308697404664	0.117	0.086	1
Kctd2	0.00177026269521235	0.421151555234309	0.048	0.028	1
Kbtbd2	0.00177788091053016	0.320243833647253	0.112	0.081	1
Spry1	0.0017824951303244	0.375496047771636	0.112	0.082	1
Ccdc71l	0.00178629623654411	0.457310825726227	0.066	0.043	1
Ict1	0.00179030391996424	0.417626136130202	0.136	0.103	1
Gm10094	0.00179260669909757	0.489230797758419	0.092	0.065	1
Igf1r	0.00179646404432792	0.363374230375353	0.083	0.057	1
Gm13056	0.00180172537745115	0.623268505130286	0.076	0.051	1
Ppp3cb	0.0018036890270259	0.390468780725287	0.072	0.047	1
C77080	0.00181142132997232	2.36617604854569	0.01	0.002	1
Eri3	0.00181880917883586	0.491681159766737	0.066	0.043	1
Sdc3	0.00186091770251465	0.433213686224534	0.127	0.095	1
Prpf40a	0.00187283387234969	0.340582219647698	0.173	0.135	1
Akr1c14	0.00187601191577735	0.332047414781236	0.142	0.107	1
Prrg3	0.00187934627721299	0.524751524949916	0.041	0.023	1
Lhx6	0.00188400810164732	-1.43765310045228	0.018	0.033	1
Chn2	0.00188792152511595	1.19292394315516	0.019	0.007	1
Ube2a	0.00189620233657134	0.327502528547906	0.138	0.104	1
Gm28875	0.00191604890392188	0.896561058272608	0.023	0.01	1
Rap2a	0.00196517587676947	0.596402001087006	0.041	0.024	1
Farp1	0.0019693485369304	1.71090647949845	0.015	0.005	1
Rpgrip1	0.00200395394541314	0.375222334713888	0.07	0.046	1
Pigt	0.00200675619913559	0.253412079127014	0.158	0.121	1
Smc2	0.00203716432372906	0.711356629895844	0.039	0.022	1
Tmem42	0.00204175930575582	1.30651105898068	0.015	0.005	1
Rfx7	0.0020637745960453	0.961958979770654	0.02	0.008	1
Furin	0.00206382522844985	0.559280613995615	0.067	0.044	1
Cul5	0.00210638949477267	0.267288370391487	0.097	0.068	1
Kidins220	0.00213845499404979	0.847598239685387	0.046	0.027	1
Bcl2l1	0.00214379093518333	0.282036254597193	0.19	0.152	1
Ybx3	0.00217692972467856	0.292604369027842	0.076	0.051	1
Pex2	0.00220840861785962	0.334814945502015	0.119	0.088	1
Wapl	0.00221703866000953	0.335944565088213	0.121	0.09	1
Mfn2	0.00221741137821853	0.684777658653043	0.044	0.026	1
Gab2	0.0022331734683574	1.24378271353604	0.025	0.012	1
Osbpl11	0.00225549119321261	0.723483717626066	0.032	0.017	1
Cd302	0.00228189991346505	0.440350907654432	0.105	0.076	1
Wdr11	0.00228238774365249	0.59024430508684	0.034	0.018	1
Ifit3	0.00230074548352818	0.472406855710219	0.098	0.071	1
Pcdh19	0.0023034845858388	0.498600818859795	0.064	0.042	1
Gtf3c2	0.00231473951357917	0.308768521987723	0.08	0.054	1
Scfd1	0.00234338342741342	0.394082873893971	0.097	0.07	1
Samd8	0.00235001580623412	0.644178973633502	0.041	0.024	1
Stra13	0.0023562185411015	0.286549075435127	0.222	0.181	1
E4f1	0.00236467000421377	0.752460391664072	0.046	0.028	1
Pip4k2a	0.00237768532798347	0.80397452644187	0.028	0.014	1
Lipa	0.00238580391653648	0.303861035912505	0.171	0.135	1
Nup155	0.00241227698902977	1.22342357770368	0.017	0.006	1
Rab33b	0.00244655676145848	-0.645749037458302	0.039	0.06	1
E430018J23Rik	0.00245532529385511	1.33926788002086	0.013	0.004	1
Mien1	0.00250343402600254	0.336815862489872	0.148	0.114	1
C330006A16Rik	0.00253807302493298	0.37886298746285	0.078	0.053	1
Zgpat	0.00258600217981165	0.798099814293277	0.027	0.013	1
Trim2	0.00259934902956966	0.75004689424142	0.036	0.02	1
Ifit2	0.00261449037741897	0.440009533828107	0.066	0.043	1
Msh2	0.00262063244865012	0.459274744750505	0.085	0.06	1
Yod1	0.00262176760010697	0.388556442517777	0.083	0.058	1
Mtap	0.00263291157501624	0.671053998119738	0.043	0.025	1
Ccdc84	0.00265929026836112	0.942145691339459	0.022	0.01	1
Fhl1	0.00267600887243895	0.472738597466393	0.062	0.04	1
Gm5617	0.00268964422915027	0.545083152652207	0.066	0.044	1
Pdzd8	0.00271404266930276	0.299537283127266	0.055	0.035	1
Slc25a51	0.00274102188553173	0.358786702656599	0.101	0.073	1
Gm10320	0.00274810874632843	0.622064340555823	0.051	0.032	1
Crim1	0.002828892053369	0.417867600866052	0.123	0.092	1
Srsf9	0.00283687095952319	0.324235931201577	0.131	0.098	1
Mrpl34	0.00284260461178289	0.250928601122809	0.16	0.125	1
9430020K01Rik	0.00285850299974003	0.266651953060693	0.156	0.121	1
Abhd17c	0.00286121841491719	0.8339131060308	0.037	0.021	1
Ythdf1	0.00286606959020473	0.470490100148218	0.082	0.057	1
Cep164	0.00287144177746116	0.960725237690542	0.033	0.018	1
R3hdm1	0.00288685909208471	0.328061005341679	0.137	0.104	1
Tusc3	0.00292267344436838	0.306178579015822	0.134	0.102	1
Chmp6	0.00292940894632428	0.326287256202614	0.137	0.104	1
Mapk8	0.00293789463473024	-0.624485048367965	0.027	0.045	1
Hoxb5	0.00294140456426458	1.52987715173222	0.015	0.005	1
Mut	0.00295632041819983	0.614324590013576	0.053	0.034	1
Nr1d2	0.00299163239269416	-1.00995051474375	0.013	0.026	1
Myo1e	0.00300046558748572	0.7493387562152	0.067	0.045	1
Wars	0.00308816311187946	0.309804251845846	0.149	0.115	1
Sbf2	0.0031013721051877	0.335447934273013	0.132	0.101	1
Arhgef28	0.00310381736221784	0.498826334310523	0.058	0.037	1
Srpk1	0.00310537610279434	0.293131506178103	0.154	0.118	1
Sgk3	0.00312516902160968	0.401048782881499	0.072	0.048	1
Chst12	0.00313284191780567	0.413639606483808	0.057	0.037	1
Bmp2k	0.00315682975003198	0.917116053768181	0.027	0.014	1
Smarca2	0.00316031811318651	0.433983221625278	0.1	0.073	1
Zranb2	0.00319134520876918	0.352085257857535	0.148	0.114	1
Tnfsf12	0.00320576032554681	0.28368744490689	0.155	0.121	1
Ppa1	0.00321456386305034	0.521966605918132	0.058	0.038	1
Copg1	0.00323001304185694	0.353549412465428	0.134	0.102	1
Gm20721	0.00323423335500233	0.569137341956647	0.034	0.018	1
4930522L14Rik	0.00324662618157439	1.25532855331237	0.019	0.008	1
Ccdc127	0.00327522181640519	0.405862906553169	0.085	0.06	1
Lmo1	0.00327925869610388	-0.593311833172205	0.078	0.103	1
Acsl3	0.00331230524978472	1.09943942756726	0.019	0.008	1
Zfp655	0.00332634076463128	0.486144169758771	0.08	0.056	1
2510046G10Rik	0.00336131213962096	0.533669769895028	0.061	0.04	1
Cnot6	0.00338275722154471	0.638092458260345	0.083	0.06	1
She	0.0033935536216163	0.430730225787206	0.104	0.077	1
Efr3a	0.00346219261715261	0.623910436026329	0.09	0.065	1
Gm21781	0.00350872455195703	-1.96022502158193	0.003	0.011	1
Hn1l	0.00352259412789514	0.825506223166453	0.028	0.014	1
Mtmr12	0.00355067435235006	1.17694846458714	0.022	0.01	1
Gm26853	0.00359539999628776	1.58024629172319	0.013	0.004	1
Alg3	0.00360717007925521	0.7402123290618	0.043	0.026	1
Pgpep1	0.00360856131005417	0.558968088699331	0.043	0.026	1
Acy3	0.00362069367317664	0.6545649644242	0.049	0.031	1
Ssbp3	0.0036413375312208	0.457305729349184	0.069	0.047	1
Etnk1	0.00365330662337173	0.498245079579388	0.082	0.058	1
Tsen2	0.0036926765067003	-1.1310539853305	0.016	0.029	1
Id2	0.00369525110766475	-0.460706691048449	0.12	0.15	1
Zfp62	0.00369748915166791	0.716070767940275	0.045	0.028	1
Naa40	0.0037018309403958	1.31537069227254	0.018	0.007	1
Lztfl1	0.00370728608749346	0.362340108932534	0.086	0.061	1
Samd4	0.00372289271134943	1.88236007864675	0.015	0.006	1
Dnajc21	0.00372334009577235	0.495652399275549	0.054	0.034	1
Trpv4	0.00373204333580486	0.995252048882607	0.03	0.016	1
Gpr108	0.00374741270306018	0.520090680407572	0.093	0.067	1
Utp23	0.00375415830932753	0.375496807462366	0.05	0.032	1
Fopnl	0.00376562151882497	0.517702085500954	0.064	0.043	1
Synm	0.00378312470922044	0.539084253238946	0.066	0.044	1
Ggh	0.00378364810165901	0.313289458611831	0.165	0.13	1
Grb2	0.00378420317439475	0.395306632341603	0.129	0.098	1
Fkbp3	0.00383394585997045	0.280018227110424	0.287	0.244	1
Exoc5	0.0038901159229764	0.380285432951413	0.073	0.05	1
Kcmf1	0.00393761799218075	0.363751801540266	0.073	0.05	1
Mlec	0.0039456733973374	0.475211176184262	0.097	0.071	1
Gm4631	0.00402640938546911	-1.64752836174965	0.005	0.014	1
Slc35a1	0.00409144018549714	0.33354336336737	0.099	0.073	1
Coq4	0.00411495519995925	0.673661054637876	0.033	0.018	1
Plekho1	0.00412955711625018	0.273192614609589	0.179	0.143	1
H2afy	0.00413551166364213	0.364251855864409	0.173	0.138	1
Stim1	0.00415295525980424	0.928747366427347	0.035	0.02	1
Rfwd3	0.00415537677047286	1.11733709453934	0.024	0.012	1
Hexim1	0.00415710389478847	0.406455157773535	0.053	0.034	1
Cep350	0.0041829767925472	0.902982267200031	0.027	0.014	1
Eml1	0.00418629799864484	0.437878676789613	0.08	0.056	1
Acadsb	0.00420086462420377	0.47920875560261	0.064	0.043	1
Ttc39b	0.00421876968421645	0.999104520384283	0.024	0.012	1
Tubb2b	0.00422042653838556	0.937643870796383	0.041	0.025	1
Arl5b	0.00422652683343771	0.312624385422172	0.057	0.037	1
Ttpal	0.00428793797708025	1.37050186857569	0.017	0.007	1
Cmip	0.00429036220255029	0.315894895003205	0.09	0.065	1
Uxt	0.0043135479441334	0.49464085687942	0.055	0.036	1
Phlda1	0.0043319549483811	0.697028693726301	0.025	0.013	1
Fndc3b	0.00434327506233256	0.788057278859884	0.035	0.02	1
Nipa2	0.00443788788460128	0.43268719642849	0.071	0.049	1
Ppp2r5b	0.00446136832096143	0.661781724783407	0.04	0.024	1
Rpl7a-ps5	0.00450558085852998	0.278249846458378	0.152	0.118	1
Psmd10	0.00456736753918677	0.373089161364252	0.095	0.068	1
Plekha3	0.00458940406103789	0.668700469042567	0.053	0.034	1
Slc26a10	0.00469608778168139	-0.355157839610255	0.36	0.382	1
Pabpn1	0.00471280720633144	0.412273489193766	0.085	0.061	1
Lyrm2	0.00472140522707349	0.324900353241469	0.067	0.045	1
Mmadhc	0.00473755100294698	0.40583149017432	0.09	0.066	1
Cep120	0.00478374387218716	0.7959777372364	0.032	0.018	1
Mtx2	0.00480588870695479	0.314098876373203	0.112	0.085	1
Gm4955	0.00480753665583726	1.37739705799284	0.013	0.005	1
Inpp4a	0.00481634594399252	0.34252924676448	0.078	0.055	1
Nagpa	0.0048749156021388	0.34042979619685	0.111	0.083	1
Faf2	0.00488229625081932	0.356214891477543	0.09	0.065	1
Wdr47	0.00492173131284355	0.773601883287927	0.032	0.018	1
Stk35	0.00492650629575663	0.504800300177155	0.013	0.005	1
Zbtb7b	0.00493697629212727	0.918699685015832	0.013	0.005	1
Pitpnm2	0.00494084250369752	0.597103177453883	0.047	0.029	1
Ncald	0.00497260560271498	0.590469417990204	0.059	0.039	1
Polr3h	0.0050163757295779	-1.04604637475386	0.018	0.032	1
Cldn15	0.00503930188936513	-0.90414180805334	0.023	0.038	1
Cep85l	0.00505136101847559	0.594040351240643	0.085	0.061	1
Erdr1	0.00510220394642972	0.579705232639345	0.062	0.042	1
Rbm15	0.00512086450902012	0.628660480438003	0.059	0.039	1
Cdk2ap2	0.00514684354756103	0.366437521822733	0.093	0.068	1
Lats2	0.00515932905972007	0.358636699653982	0.121	0.093	1
Men1	0.00516618334710907	0.683239628022787	0.058	0.039	1
Magix	0.00517169538527211	0.279444302416676	0.182	0.146	1
Dennd5a	0.00517652596163765	0.362135913819737	0.105	0.078	1
Grhpr	0.00521548355139172	0.549812060385664	0.057	0.038	1
Hivep2	0.00522537888066357	0.255502062742009	0.081	0.058	1
Sec23a	0.00526660520968225	0.516449365363532	0.053	0.035	1
Ube2o	0.00536342651332371	1.4466057546427	0.012	0.004	1
Paxip1	0.0053710416070593	0.76645662856524	0.028	0.015	1
Irak1	0.00537216050761937	0.540974808110627	0.055	0.036	1
Nipa1	0.00537723681645666	0.702329069289194	0.036	0.021	1
Atad1	0.00540276044485416	0.406488884911233	0.122	0.094	1
Nr2f6	0.00541299598293147	0.322269048379104	0.13	0.1	1
Clip1	0.0054874257989722	0.269949696128847	0.117	0.089	1
Halr1	0.00552256843264221	0.530719179156494	0.036	0.021	1
Chd7	0.00559009851174473	0.465599484697969	0.096	0.071	1
Kdelc2	0.00568710433004515	0.487058105873153	0.045	0.028	1
Hotairm1	0.0057674881710258	0.776114702488693	0.039	0.023	1
Cbll1	0.00580472015470832	0.695132676839348	0.04	0.024	1
Zfp932	0.00580886109224784	0.776559855657558	0.023	0.012	1
Irf9	0.00581760001634143	0.278276803717975	0.152	0.12	1
Tmem41a	0.0058530664295616	0.687939524716484	0.035	0.02	1
Lxn	0.00586532008292337	0.294336678010262	0.144	0.113	1
Atp6v0a2	0.00588778791138166	0.355045951984059	0.054	0.035	1
Bag4	0.00591677950395591	0.727183527227713	0.03	0.016	1
Cdk6	0.00595304857950428	0.688909698539224	0.025	0.013	1
Ephx1	0.00601686801178183	0.309427547638921	0.126	0.098	1
Usp33	0.00616268846330793	0.689296430106407	0.053	0.035	1
3110056K07Rik	0.00624590133156817	0.735350703337681	0.028	0.015	1
Pdlim4	0.006339353550357	1.36552909471273	0.018	0.008	1
Skil	0.00635539006750986	0.274253326158038	0.072	0.051	1
Rasal2	0.00637241306103409	0.264894673183945	0.132	0.103	1
Evi5	0.00638806971036679	0.26748879167204	0.092	0.067	1
Tbc1d10b	0.00640658605347949	0.597038088910485	0.04	0.025	1
Akr1c19	0.00643711612397684	0.300912589897431	0.062	0.042	1
Gm6793	0.00645076796387493	1.10541212552058	0.018	0.008	1
Ankmy2	0.00661306213417908	0.53359160623243	0.047	0.03	1
Myh10	0.00662132662189132	0.291189065064578	0.035	0.021	1
Dusp8	0.00664998901594392	0.709751319342682	0.018	0.008	1
Prrc2b	0.00665073841250532	0.45295139198981	0.084	0.061	1
Gusb	0.00669660811269914	0.257334197963222	0.182	0.146	1
Pck2	0.00674547052249858	0.438986046541493	0.097	0.073	1
Ccdc61	0.00675827551297868	0.42728110286971	0.053	0.035	1
Trp53inp1	0.00676316677613342	0.609989337558556	0.024	0.012	1
Exosc4	0.0067681125452704	0.252267026694261	0.096	0.071	1
Uxs1	0.00691661206811	0.368676626045636	0.064	0.044	1
Lsm1	0.00692091592380706	0.386201930233579	0.091	0.067	1
Gng12	0.00692841176643406	0.305732510461993	0.15	0.118	1
Cnot6l	0.00696310118622739	0.279143256451988	0.184	0.15	1
Npepl1	0.0069773822614231	0.339547294796845	0.134	0.105	1
Oxct1	0.00699477101428961	0.636054840156459	0.059	0.041	1
Gins3	0.00704060228593449	-1.28573685681003	0.006	0.015	1
Rnf213	0.00709898315429477	0.512520316032322	0.062	0.043	1
Ikzf2	0.00710923431726905	1.23890560653143	0.013	0.005	1
Ube2q2	0.00712622614324333	0.568180686031514	0.047	0.03	1
Dpagt1	0.007126506165388	0.331412824924269	0.105	0.079	1
Birc2	0.00713218103259873	-0.642051735270202	0.058	0.08	1
Med24	0.00718085497535946	0.552556420088665	0.038	0.023	1
Polg	0.00720024516620011	0.276278825600685	0.104	0.078	1
Dhx58	0.00720693393631505	0.427774675661755	0.027	0.015	1
Dpp7	0.00733613438672793	1.29959125257481	0.017	0.007	1
Mlxip	0.00736383655640363	1.17158718359798	0.024	0.013	1
Pomt1	0.00736426361458903	-1.64905416880263	0.005	0.014	1
Tnks2	0.00737250561638512	0.365713553443351	0.08	0.057	1
Stt3b	0.00738988294680653	0.486365821515397	0.05	0.033	1
Lgals1	0.007394465477991	0.293278534067596	0.109	0.083	1
Dach1	0.00748383924303253	0.293623036958126	0.133	0.104	1
Tsc22d2	0.00751204540794799	0.293526828596561	0.088	0.064	1
Per1	0.00751478067714305	-1.97154338415878	0.004	0.012	1
Ptrhd1	0.0076214070010748	0.41692038537011	0.091	0.067	1
Gm16740	0.00768958654965767	0.79110929336212	0.018	0.008	1
Gpn1	0.00774655780264761	0.381410099080759	0.06	0.041	1
Peg12	0.00778311468843988	1.70454348142279	0.014	0.006	1
Lypla1	0.00780896628872779	0.268721767937564	0.17	0.137	1
Mrpl36	0.00781793526627952	0.258467962110681	0.141	0.111	1
Cstf2	0.00789438668635066	0.444201828724382	0.044	0.028	1
Acap1	0.00790953592836675	1.0608101648547	0.014	0.006	1
Sap30l	0.00791186074168785	0.451109899179059	0.054	0.036	1
Ahcyl1	0.00795786908392833	0.397156135646055	0.044	0.028	1
Fpgt	0.0080032514987742	0.43656723967079	0.038	0.023	1
Pdp1	0.00801532506229575	0.650605553160374	0.028	0.015	1
Shoc2	0.00802119495926526	0.263620490610255	0.1	0.075	1
Raph1	0.00803827348849856	0.252916396103706	0.115	0.087	1
Wdr6	0.00804909719792949	0.505245710676065	0.031	0.018	1
Ajuba	0.00805516288163317	1.25073726512328	0.014	0.006	1
Cep295	0.00807160379037456	0.613600011595373	0.031	0.018	1
Fzd8	0.00807450196324169	1.19768570182429	0.014	0.006	1
Calcrl	0.00808993231612547	0.330021117129322	0.139	0.109	1
H2-Ke6	0.00810734425408653	0.391720201513029	0.108	0.083	1
Cks2	0.00812497824729811	0.940365184158588	0.014	0.006	1
Klf11	0.00816229633000524	0.296891214699647	0.073	0.052	1
Apln	0.008181095695064	0.719997806837627	0.052	0.035	1
Prpf39	0.00823091566089134	0.264183896884251	0.072	0.051	1
Nod1	0.00826042482937395	0.473458864740967	0.064	0.045	1
Mtus1	0.00829612150014234	0.256448497520131	0.135	0.106	1
Dgcr2	0.00829679049043815	0.280277765788797	0.068	0.047	1
Cpne8	0.00839237724526907	0.279044221581305	0.167	0.136	1
Slc25a46	0.00841740943530251	0.327090498606508	0.078	0.056	1
Dnaja4	0.00842010284387511	0.291788647887275	0.091	0.067	1
Rilp	0.00849758944551757	0.308015797976196	0.028	0.015	1
Chst2	0.00864506750517508	1.71157568583717	0.011	0.004	1
B630005N14Rik	0.00868621032560351	0.712330056947867	0.03	0.017	1
Mgst1	0.00872941193697071	0.481670139769927	0.065	0.046	1
Mdn1	0.00873862416548476	-1.6532092608315	0.006	0.014	1
Ptpn22	0.00879139940553137	0.656614316566981	0.028	0.016	1
Shf	0.00881127117037838	0.856033262998847	0.016	0.007	1
Tmem63a	0.00885514890900278	0.500490480631858	0.043	0.027	1
Senp6	0.00887513146774955	0.32238037456137	0.104	0.078	1
9030617O03Rik	0.00895648843538892	0.441470109439708	0.016	0.007	1
H2-T24	0.0089593530342098	0.504510583403962	0.025	0.013	1
Sec23b	0.00900718472917985	0.275366499223013	0.075	0.054	1
Upp2	0.00904076071542548	1.14459856118963	0.013	0.005	1
Snrnp25	0.00906316039226458	0.485828614434572	0.056	0.038	1
Polk	0.00906516439218928	0.516770128146411	0.03	0.017	1
Mlx	0.00909627300118982	0.356137227895636	0.092	0.068	1
Bbc3	0.00919742235639175	0.462501811992207	0.063	0.044	1
Lcorl	0.00919984583283754	0.579222716779589	0.035	0.021	1
Gm5914	0.00924195244128414	-1.94055562380091	0.004	0.011	1
Setd5	0.00929834600930369	0.277289237031931	0.145	0.115	1
Spns2	0.00929844901889106	0.526062662064545	0.049	0.033	1
Stx2	0.00935647965846658	0.304486273086313	0.094	0.07	1
Rc3h2	0.00946050549788695	0.370719170878058	0.045	0.029	1
Cab39	0.0094671675284123	0.555342470205658	0.084	0.063	1
Samd15	0.00954250009744303	2.08068707408306	0.01	0.003	1
Oas1a	0.00968859649551094	0.521838543328131	0.059	0.041	1
Vgll4	0.00973845925362075	-0.322084111134851	0.235	0.261	1
Fam63b	0.00979367716243007	0.354051782877768	0.11	0.085	1
Uchl1	0.0098652200992478	1.11062986189097	0.022	0.012	1
Chchd3	0.00988099157011157	0.291579781802919	0.143	0.115	1
Nrros	0.00996152432068003	0.334349697508157	0.068	0.048	1
Mrps36	0.00996277369424736	0.257136459811514	0.12	0.093	1
Dirc2	0.0099829592045995	0.823383357713419	0.04	0.025	1
Traf3ip2	0.0100221389461707	-1.84608414476682	0.006	0.015	1
Syt7	0.0100260944253793	0.35649670309757	0.047	0.031	1
Ralgapa1	0.0100311722480425	0.345782317869728	0.088	0.066	1
Rest	0.0100547142675818	0.459724031774102	0.072	0.052	1
Wdr37	0.010072171087081	0.326800871591016	0.061	0.042	1
Neurl2	0.0101930535991779	1.59246223033401	0.012	0.005	1
Zfyve21	0.0102083334993185	-0.618681855667786	0.065	0.086	1
Helz	0.0102537285483708	0.360092863612915	0.065	0.046	1
Map10	0.0103026553535964	0.93275817600995	0.022	0.012	1
Zfp560	0.0103136461625329	0.33684163195795	0.075	0.054	1
Klc4	0.0103147406833669	0.656541717595614	0.042	0.027	1
Tnfrsf22	0.010340764010205	0.653255813583594	0.024	0.013	1
Csrp2bp	0.0104143956291122	0.443475985578373	0.052	0.035	1
Pdxdc1	0.0106058907413278	0.442294009295948	0.055	0.037	1
Ifih1	0.0106948333740111	0.311641011265966	0.089	0.067	1
Pspc1	0.0107535669053128	0.681328085539875	0.039	0.024	1
Rpp38	0.0108211467878532	0.745946949737154	0.018	0.008	1
Plcd1	0.0110062319883419	0.592909540636436	0.047	0.031	1
Gm5424	0.0110327422994761	0.608339160122073	0.018	0.008	1
Gm14305	0.0110815333984124	-1.13942277527592	0.013	0.024	1
Gm4799	0.0110834777381724	0.767379206547798	0.029	0.017	1
Papss2	0.0110939069050687	0.251458038555486	0.12	0.094	1
Smad4	0.0111227414222803	0.407061019295563	0.046	0.031	1
Pgam5	0.0111440710869815	0.434555908694118	0.044	0.029	1
Elk1	0.0111518015559337	-1.08037876464914	0.008	0.017	1
Med27	0.0113137891636779	0.351375156145808	0.074	0.054	1
Fam208a	0.0113665880029582	0.478130042452932	0.075	0.054	1
Ints7	0.0114068769138626	0.766450556499621	0.024	0.013	1
Akip1	0.0114900656788884	0.587700978180647	0.045	0.029	1
Clcc1	0.0115161338294834	0.251899778842665	0.123	0.096	1
Klhl15	0.0115439228739263	1.44912077288509	0.011	0.004	1
Pnpla8	0.0115743482984487	0.359283667515662	0.12	0.094	1
Dhx35	0.0115802239729664	1.35604922123388	0.011	0.004	1
Tex9	0.0115862839940247	1.45642549741172	0.011	0.004	1
Scmh1	0.0116948892009424	0.300462869005522	0.091	0.068	1
Cngb1	0.0117169636132573	0.861137956265416	0.048	0.032	1
Amigo1	0.0117203182918139	1.40176468204808	0.011	0.004	1
Paip1	0.0117600866244337	0.312490567243621	0.071	0.051	1
Neo1	0.0118248304585839	-1.108703983416	0.004	0.012	1
Wdr26	0.011892819192383	0.281866759192504	0.081	0.06	1
Bivm	0.0119380760029221	0.89405744290098	0.015	0.007	1
Hspa4l	0.0120095353889393	1.17651723449754	0.02	0.01	1
Lemd2	0.0120240670194557	0.320377799652737	0.035	0.021	1
Rassf2	0.0120247021753992	0.856370644764656	0.015	0.007	1
Kctd6	0.0120871075165179	0.475428185036283	0.041	0.026	1
Tmem222	0.0121192843930535	0.358539764279727	0.095	0.072	1
Taok3	0.0121333603249749	0.563658577306269	0.041	0.026	1
Ganab	0.0121938093077289	0.326653934199285	0.068	0.048	1
Arl2	0.0122879053897173	0.4710756015985	0.08	0.06	1
Thyn1	0.0123601664409609	0.513075213181692	0.045	0.03	1
Brcc3	0.0123747068688647	0.338495550162336	0.074	0.053	1
Sidt2	0.0123814992232017	0.867063803558779	0.028	0.016	1
Sdf2l1	0.0124585835706507	0.439454733691254	0.062	0.044	1
Far1	0.0125440727571758	0.482315972752336	0.056	0.039	1
Lcor	0.0125577387840311	0.675165776609932	0.017	0.008	1
Akr7a5	0.0125808316487479	0.306554002269582	0.067	0.048	1
Whsc1	0.0126729331903117	0.822730134408812	0.018	0.009	1
E130102H24Rik	0.0127587281011815	-0.621579763224517	0.028	0.043	1
Wdr44	0.0128048793372081	0.512613737582975	0.034	0.021	1
Eaf1	0.0128902158401777	0.498751193850691	0.043	0.028	1
Tpst1	0.012921996074421	-0.313457958633643	0.259	0.285	1
Kdm1b	0.0129520425945714	1.68420122342345	0.01	0.004	1
Mocs2	0.0129558985122195	0.284295005634151	0.169	0.138	1
Bad	0.012957048666443	0.352964968402736	0.143	0.116	1
Ripk1	0.0129612876077545	0.404826646160745	0.053	0.036	1
St3gal5	0.0129723036938118	-0.503517647073076	0.064	0.084	1
Zfp607	0.0130225818393644	1.22233444081466	0.01	0.004	1
Oas1g	0.013057978720872	1.32517472557985	0.01	0.004	1
Ermp1	0.0130585729803175	-1.10179491234453	0.01	0.02	1
Ppp1r14b	0.0131083526298748	0.375926953481849	0.026	0.015	1
Gm694	0.0133031225153078	0.972001817298946	0.025	0.014	1
Cyp2j9	0.0133065131928437	0.314629038902215	0.043	0.028	1
Odc1	0.0133788158279095	-0.566543416099692	0.075	0.096	1
Zcchc3	0.0133792818911472	-0.999191384683368	0.02	0.033	1
Gaa	0.0134208379338672	-0.635252082257493	0.055	0.074	1
C1qtnf2	0.0134692205175392	0.751141207148321	0.023	0.013	1
Rcor1	0.0136522524388667	0.31356958025704	0.028	0.016	1
Blcap	0.0136571248388164	0.386338982478768	0.05	0.034	1
Mllt6	0.0136639053065957	0.415540936280508	0.06	0.042	1
Arhgef7	0.0136851972485826	0.326779619973478	0.096	0.073	1
Fam134a	0.0137182520824769	0.375762525958514	0.118	0.094	1
Trappc11	0.0137353599344539	0.456986069983113	0.032	0.019	1
Atl3	0.0138214572787478	0.944523783331874	0.022	0.012	1
Il17rd	0.0139168681466349	0.597857463201273	0.022	0.012	1
Gmeb1	0.0139508871880007	0.406309772735862	0.064	0.045	1
Map3k8	0.0141539567493931	-1.04796451368693	0.018	0.029	1
Ttll12	0.0142344334677121	0.780433538660549	0.025	0.014	1
Ids	0.0142873524505002	0.593545670144226	0.029	0.017	1
Zak	0.0143098575201805	0.509319355013185	0.027	0.015	1
Enpep	0.0143170646973993	-1.53026199938308	0.004	0.011	1
Rora	0.0143984871935395	-0.608338347685806	0.043	0.061	1
Ubtd1	0.0144885978228116	0.364291832973838	0.048	0.033	1
Bmp4	0.0145032968865189	0.492608355710697	0.04	0.026	1
Harbi1	0.0145424013602042	0.319470291295816	0.022	0.012	1
Ice2	0.014635855404932	0.88607184154471	0.016	0.007	1
H2afj	0.0147637959970372	0.278445623248385	0.197	0.166	1
Galk2	0.0147774959156371	0.50349203754721	0.039	0.025	1
Gns	0.0148166918216343	0.451863068927542	0.055	0.038	1
Taf1d	0.0148412584160669	-0.592366729196732	0.092	0.112	1
Acvr2a	0.0149950508110109	0.613487786655476	0.04	0.026	1
Armcx1	0.0150075447130072	0.311092823072006	0.053	0.036	1
Atg9a	0.0150289460251042	0.350409178797895	0.065	0.047	1
Ifi47	0.0150948819157291	0.396122340978866	0.066	0.047	1
Kcnj14	0.0151376643198306	1.00404077088438	0.012	0.005	1
Eri1	0.0153724039143685	0.763612637133833	0.033	0.021	1
Vps4b	0.0156521271178976	0.350232533081526	0.151	0.124	1
Pigg	0.0158498021836633	1.09246512422718	0.013	0.006	1
Rpl21-ps4	0.0159149649282606	1.25702233508073	0.013	0.006	1
Fam214b	0.0160096366642072	0.692158962543258	0.026	0.015	1
Trps1	0.0160497941963587	0.679229977138347	0.035	0.022	1
Smad5	0.0160624254678266	0.26352558037948	0.072	0.053	1
Tango6	0.0160988034674978	1.47994510286295	0.015	0.007	1
Tapt1	0.0161969549838094	0.605528536641773	0.037	0.024	1
N6amt1	0.0163441562508865	0.631671232805155	0.037	0.024	1
Coq7	0.0164372834170792	0.501473688656879	0.037	0.024	1
Zfp941	0.016600510121683	1.26931706810898	0.016	0.008	1
Gulp1	0.0167221735369713	0.372096564260911	0.093	0.072	1
Ssu2	0.0167835165623836	0.275820137992883	0.076	0.056	1
Sik3	0.0167950222194168	0.631448694423806	0.024	0.014	1
Mmab	0.0168254319771555	1.31649119981994	0.011	0.004	1
Ampd3	0.0168296659945823	0.562571001498623	0.035	0.022	1
Rbsn	0.0168753762213053	0.705050239728754	0.032	0.019	1
Cep290	0.0168927079255029	-1.07221644945703	0.012	0.022	1
Poc1b	0.0169076541878777	0.866418118026348	0.018	0.009	1
Pfas	0.0169159676075951	0.492143862924745	0.015	0.007	1
Rai1	0.0169861522709432	0.418302849008777	0.019	0.01	1
Ankrd12	0.0171316906257982	-0.330791199863369	0.165	0.191	1
Prpf18	0.0172923622473969	0.25583778821799	0.063	0.045	1
Llgl1	0.0174316365604772	0.580650197114311	0.036	0.023	1
Srebf1	0.0177374335878783	0.579889916971879	0.044	0.03	1
Capg	0.0178009117251014	0.415550208555824	0.08	0.061	1
Tpm3-rs7	0.0178995235390281	0.455756438960573	0.089	0.068	1
Mapkapk5	0.0179915074014589	0.839633688611546	0.025	0.014	1
Aftph	0.0180886290255456	0.54221146253167	0.042	0.028	1
Rnf41	0.0180890089907576	0.566023488936155	0.047	0.032	1
Senp1	0.0181222337582919	0.53861311043317	0.042	0.028	1
Ammecr1l	0.0181660172606411	0.415219843661814	0.046	0.032	1
Tmem260	0.0181936266961031	0.528276726101257	0.023	0.013	1
2610021A01Rik	0.0183461813013565	1.34539189381852	0.012	0.005	1
Cish	0.0183463583181736	0.727869180030675	0.03	0.018	1
Wiz	0.0183870528023656	0.415090778466274	0.026	0.015	1
Cxcl16	0.0184436835092088	0.315531914754059	0.119	0.094	1
Whamm	0.0185072538576066	0.536929086555854	0.057	0.041	1
Gm5426	0.0185191262166746	0.453118720142987	0.028	0.017	1
Prdm16	0.0185192180633602	-0.553199330869426	0.067	0.086	1
Sft2d3	0.0185275626748228	-0.303576572900352	0.075	0.096	1
Pcmtd2	0.0185305393525173	0.305093581674787	0.116	0.092	1
Sppl2b	0.0185743010296927	0.376846649628726	0.042	0.028	1
C230037L18Rik	0.0186913328742209	1.11327992767359	0.012	0.005	1
Nudt13	0.0187491676501527	0.721924073662378	0.037	0.024	1
Otub1	0.0187794627155223	0.358141566683254	0.114	0.09	1
Phip	0.0188620122247577	0.274602379027732	0.146	0.119	1
Csrnp1	0.018979031417004	0.571671753336497	0.028	0.017	1
Rab1b	0.018980255951116	0.270746044263707	0.125	0.101	1
Nle1	0.0190462087065927	0.660914616647991	0.029	0.017	1
Rsl1	0.0190747347194546	1.46483521479067	0.01	0.004	1
Hsf2	0.01908352559994	0.746862280030705	0.023	0.013	1
Wfs1	0.0191717798862874	-0.810612272991976	0.013	0.023	1
Gm12184	0.0192060611135731	0.98350272205638	0.01	0.004	1
D930015E06Rik	0.0192147029014385	-1.03133134832308	0.006	0.013	1
Gm16536	0.0192161957998486	1.5795440987291	0.01	0.004	1
St3gal3	0.0192226819008181	1.12294917809745	0.018	0.009	1
Ccnj	0.0192940093832662	1.02187877340818	0.014	0.006	1
9930111J21Rik2	0.0192994679048513	0.256778560347096	0.086	0.066	1
Pllp	0.0193621584026337	0.945722705089581	0.018	0.009	1
Ankrd40	0.0194201619782768	0.396846098442004	0.049	0.034	1
Swsap1	0.0194883052594775	1.25438332693226	0.015	0.007	1
Zdhhc5	0.0196072244648757	0.856721358689437	0.017	0.008	1
B230307C23Rik	0.019632181664984	1.14281149469778	0.015	0.007	1
Add1	0.0196835386928654	0.297361610655665	0.11	0.087	1
Gas2	0.0197475226134574	0.265583126210687	0.085	0.065	1
Fbxo32	0.0198792670488376	0.582048016741179	0.029	0.017	1
Eps8	0.0200361238231355	0.938457644345013	0.031	0.019	1
Fdps	0.0201439514766654	0.384244147340819	0.071	0.053	1
Rab29	0.020237031111144	-0.807691181493845	0.025	0.037	1
Trappc13	0.020238286040762	0.2855876730571	0.088	0.067	1
Tgds	0.0202386952097062	0.586851434856854	0.048	0.034	1
Gm15013	0.0202548932938137	0.756644286412059	0.025	0.015	1
Gga1	0.020351880556125	0.352469638347384	0.096	0.075	1
N4bp1	0.0204586723778004	0.271414734489113	0.093	0.072	1
Fn3krp	0.0204751673670242	0.449146188108587	0.017	0.008	1
Tom1l2	0.0204883380345357	0.591557465708704	0.041	0.028	1
Soga1	0.0205011148797468	0.674837792280743	0.027	0.016	1
Hdhd2	0.0206214485930215	0.254602125806388	0.061	0.044	1
Hps3	0.0206305739678696	0.701714030045838	0.035	0.022	1
Tab2	0.0206340450514798	0.383582188567631	0.039	0.025	1
Cspp1	0.0206730942198553	0.51706733028797	0.079	0.06	1
Haus4	0.0206969967239378	0.332560413788017	0.04	0.027	1
Bptf	0.0207536170287214	0.338058584327658	0.12	0.096	1
Pvrl3	0.0209040513161977	0.596193271898743	0.025	0.015	1
Zhx3	0.0209162379450503	0.701834210108399	0.029	0.018	1
Krt222	0.0209333744597403	0.570648826033792	0.05	0.035	1
Slc6a8	0.0209797502445011	1.00817249510754	0.024	0.014	1
Nbea	0.0211400231989592	0.399728908839911	0.029	0.017	1
Spty2d1	0.021163903422344	0.389247594017801	0.064	0.047	1
Armc9	0.0212197514784751	1.3658377441039	0.011	0.005	1
Cyb5b	0.0212494130570526	0.328766699330469	0.061	0.044	1
Mknk1	0.0212601703321742	0.404000335974157	0.041	0.027	1
Slc37a4	0.0215211218938743	0.942251348181609	0.024	0.014	1
Cars	0.0215608078561083	0.514615378985215	0.054	0.038	1
1700052K11Rik	0.0215825344339644	0.731899705196981	0.02	0.011	1
Ogfod1	0.0216398747024933	0.940319588403878	0.011	0.005	1
D17Wsu92e	0.021811214708732	0.378221706822418	0.055	0.039	1
Tbc1d12	0.0218551311278959	0.717102751162765	0.031	0.019	1
Mbtps2	0.0218778490456153	0.378891429569633	0.052	0.037	1
Ufl1	0.0220772094629965	0.260827357574221	0.096	0.075	1
Utp11l	0.0220905508111518	-0.3531353388125	0.188	0.211	1
Top3b	0.0222145087543606	0.284813418034432	0.095	0.074	1
Clu	0.0222913428721061	0.549031851346075	0.019	0.01	1
Tmem180	0.0223515276591522	-0.992318399257347	0.01	0.018	1
Prkrip1	0.0224542293515406	0.334921778447373	0.067	0.049	1
Dopey1	0.0226456696181925	0.617838767318425	0.054	0.039	1
Mark2	0.0226694085121201	0.288904441900902	0.08	0.061	1
Tuba4a	0.0227188240265343	-0.731237699275315	0.02	0.031	1
Taf15	0.0227573396194273	0.376279021877243	0.081	0.062	1
Lppos	0.0227911332822385	0.563307390884628	0.028	0.017	1
Glrx	0.0227949557380432	0.690700397659462	0.032	0.02	1
Appl2	0.0228270576677666	-0.500437854924971	0.035	0.049	1
Ss18	0.0228489042726443	0.281842685762342	0.129	0.104	1
Nfatc1	0.0231048907811653	0.501210733857885	0.028	0.017	1
Thoc2	0.0231524667252784	0.271843658397007	0.191	0.163	1
Cpsf3	0.0231830550324734	0.341092017392738	0.089	0.07	1
Ccdc191	0.0232676241950677	0.616203510452491	0.026	0.015	1
Nol8	0.0232915165171391	0.569695412049819	0.032	0.02	1
Asb3	0.0233433691705314	0.415660178439011	0.053	0.038	1
Larp4b	0.0233809147735575	0.589657063036192	0.057	0.041	1
D830030K20Rik	0.0233845081443614	0.818531739476212	0.016	0.008	1
Slc16a4	0.0235926956549931	-1.07349302126259	0.012	0.022	1
Bcl2l13	0.0235932694266962	0.959038458645912	0.03	0.019	1
Large	0.023650188907952	0.605708178493605	0.03	0.018	1
Kif13a	0.0236628583724686	0.678961690953273	0.04	0.027	1
Gm4285	0.0236725786419966	0.453720450078997	0.014	0.007	1
Hes1	0.0237510760560933	-0.250987316795292	0.428	0.443	1
Gstt2	0.0238792529466477	-0.353125356896495	0.179	0.201	1
Ccnc	0.0239237106524009	0.58717389223658	0.038	0.025	1
Edc4	0.0239366792947312	0.849749323818584	0.028	0.017	1
Gm13139	0.0239628529788543	0.786195994581201	0.021	0.012	1
Ipo9	0.0239765650250558	0.382921233861594	0.034	0.022	1
Mkl2	0.024093772112425	0.28028538160251	0.118	0.094	1
H2-Q6	0.0241309330807814	0.3193785240872	0.121	0.097	1
Slc12a6	0.0241628134239888	0.399620904925291	0.042	0.029	1
Ssx2ip	0.0241664760491249	-0.945706323651384	0.007	0.014	1
Jag1	0.0241755044738359	0.632402183813823	0.037	0.024	1
Nudt18	0.0243696458578299	0.396934761769801	0.044	0.031	1
Sec23ip	0.0243933609255129	0.262620534177687	0.064	0.047	1
Akap5	0.0246287770796275	-0.441237586053383	0.048	0.064	1
Ncoa7	0.024631191648523	0.512179874870989	0.038	0.025	1
9130401M01Rik	0.0246833312379484	0.447386113237896	0.063	0.046	1
Acaca	0.0248488333147254	0.833931481832179	0.01	0.004	1
Gxylt1	0.0249316395793505	0.555590828293661	0.036	0.024	1
2300009A05Rik	0.0249437483094543	0.383435471282389	0.088	0.068	1
Rbm12b2	0.0250242168740477	0.731931622200182	0.023	0.013	1
Sfxn2	0.0250556357228731	-0.785348027659117	0.007	0.014	1
Mtbp	0.0250699304824021	0.719952201631044	0.01	0.004	1
Pcyt1a	0.0251303976930862	0.660040288316257	0.037	0.024	1
Zkscan1	0.0251799026916359	0.331325380306994	0.034	0.022	1
Pus10	0.0252007232875293	0.844824424976241	0.019	0.011	1
Pank3	0.0252688579048806	0.54837377546371	0.038	0.025	1
Rabl6	0.0253283214635017	0.354203457886491	0.075	0.057	1
Mob1a	0.0256615535892404	0.439307871391799	0.071	0.053	1
Inafm1	0.0257224066825708	0.301470318066692	0.077	0.058	1
Mblac1	0.0257434706804048	-1.42003451851041	0.004	0.011	1
Taf6	0.0259913004628377	0.36546003587757	0.079	0.06	1
Zbtb40	0.0260440584343417	1.09095238813884	0.012	0.005	1
Sfi1	0.0261620587756234	1.45943123856393	0.012	0.005	1
Als2cl	0.0263345729040027	0.809349112694998	0.037	0.024	1
1700008J07Rik	0.0264710245700073	1.01112693347655	0.012	0.005	1
Dbt	0.0265161909214253	1.09517279964921	0.016	0.008	1
Aspa	0.0265605332861353	1.22516022524884	0.013	0.006	1
Mri1	0.0266022208720615	0.310197578019634	0.056	0.041	1
Setd8	0.0266196362776151	0.547689618036022	0.021	0.012	1
Mmgt1	0.0266614219860543	1.42499507100665	0.013	0.006	1
Ppp1r13b	0.0267127046452581	0.30746712543724	0.064	0.047	1
Foxk2	0.0267590166109705	0.722956559716518	0.012	0.005	1
Zbtb22	0.0267682857960798	0.366376922611046	0.056	0.041	1
Snrnp40	0.0267815567052228	0.256048517167216	0.121	0.097	1
Igtp	0.0267815891169921	0.270779268311935	0.08	0.062	1
Mgat4a	0.0268141593027337	0.473707741151586	0.075	0.057	1
Gm21967	0.0268676662653745	0.573954996549826	0.018	0.009	1
Athl1	0.0268914134394262	0.559879227151699	0.025	0.015	1
Gm14295	0.0269563022520254	-1.40627765820309	0.006	0.013	1
Acad9	0.0273765742109896	0.495799590417871	0.037	0.025	1
B230118H07Rik	0.0273834508815294	0.444287397749783	0.073	0.055	1
Ado	0.0274443305118604	0.256119387571009	0.069	0.052	1
Agps	0.0275904602916563	0.264918701025944	0.025	0.015	1
Gm37494	0.0276327392033763	-0.837735093037805	0.019	0.029	1
Tm9sf4	0.0276812726274938	0.395112524008852	0.058	0.042	1
Sec31a	0.0276829606596544	0.314735984859541	0.101	0.081	1
AI837181	0.0277697894052797	0.388273715224483	0.045	0.032	1
Borcs5	0.0278481449052634	0.558811029020363	0.023	0.014	1
Slc4a2	0.0278851389290431	0.366907925057894	0.05	0.035	1
Rfk	0.0279125005097915	0.258898584373905	0.108	0.086	1
Wt1	0.0280409740417619	0.299476973546023	0.059	0.043	1
Ogg1	0.0280868114686952	0.486544819996579	0.037	0.025	1
Prpsap2	0.0281361942511826	-0.725399575629164	0.019	0.029	1
Zfp787	0.0281514507972267	0.280250770026842	0.08	0.061	1
Nup43	0.0281611769591604	-0.870133340393921	0.011	0.02	1
Tmem106b	0.0286986680107148	0.33106669127857	0.07	0.053	1
Azin1	0.0287108585305132	0.383298415433077	0.061	0.045	1
Zfp367	0.0287801217125381	0.551502127767129	0.041	0.028	1
Ifi27l2a	0.0288329863485948	0.560973680136497	0.04	0.027	1
Dcun1d3	0.0288414743435326	0.396495057643427	0.027	0.016	1
Hist1h4i	0.028851889943999	0.641207304295644	0.023	0.014	1
Slc9a8	0.0290843253045863	0.527294399757079	0.029	0.018	1
Nup133	0.0291168660194563	-0.934153444906087	0.017	0.027	1
Phkb	0.0291590270082061	0.664150622724871	0.027	0.017	1
Zfp950	0.0292177438135705	-0.56173658217295	0.064	0.081	1
Rbm26	0.0292560575307253	0.393192105358491	0.065	0.048	1
Rnf38	0.0293732554547125	0.559382644859731	0.025	0.015	1
Asah2	0.0294032541868365	0.279200382123712	0.025	0.015	1
Ppp4r2	0.0295225930642954	0.271705659346534	0.08	0.061	1
Arfip2	0.0297048697205916	0.435691164612928	0.042	0.029	1
Rchy1	0.0298289779122166	-0.26193973174172	0.166	0.19	1
Armc8	0.0299248549949847	0.305962323164518	0.066	0.049	1
Npat	0.0299327426019994	0.290310251499172	0.022	0.013	1
Osbpl1a	0.0300403517259826	0.728935437402265	0.034	0.022	1
Tor2a	0.0300591911307299	0.277617665214047	0.07	0.053	1
Arhgap28	0.0301973993042751	0.499966504369393	0.029	0.018	1
Clasp2	0.030381661548166	0.715627780192604	0.042	0.029	1
Mbip	0.0304075939581243	-0.734356752374416	0.044	0.058	1
Naalad2	0.0304129277826832	-1.35638632066719	0.006	0.013	1
Tsc22d3	0.0305815556574911	-0.360942183946495	0.195	0.217	1
Tmem9	0.0305848072312168	0.260457579368978	0.059	0.043	1
Rapgef2	0.0306377080641891	0.339385887035581	0.078	0.06	1
Yipf6	0.0307477728048139	0.306515803360191	0.064	0.048	1
Pitpnm1	0.0307652516981951	0.974885162032406	0.017	0.009	1
A230046K03Rik	0.0307986437633135	0.269644016144852	0.057	0.042	1
Inpp5e	0.0309470873094297	0.560570073737736	0.038	0.026	1
Atg4c	0.0309660486071416	0.851337524048067	0.017	0.009	1
Ppfia1	0.0310136589909387	0.608198101915757	0.036	0.024	1
Fbxo45	0.0310444393350785	0.77145974693352	0.017	0.009	1
Abhd14a	0.0310476881058047	1.10893882796331	0.022	0.013	1
Papd5	0.0311295139175775	0.772116202568049	0.02	0.012	1
Bcr	0.0312580738717634	0.657200030343416	0.017	0.009	1
Ssfa2	0.0312632104945651	0.533999676508821	0.048	0.034	1
Il27ra	0.0313037668392106	-0.934724324317949	0.018	0.028	1
Bhlhb9	0.0313346276000515	0.563655668127124	0.024	0.014	1
Slc2a8	0.0314605621201147	0.494476167244635	0.044	0.031	1
Metap2	0.0315186605055888	-0.329814827460787	0.223	0.245	1
Gpn3	0.0315376790412156	-0.581465383535298	0.035	0.048	1
Hltf	0.0316489503227277	-0.705031806769669	0.018	0.028	1
Csad	0.0316793527605321	0.36058798003138	0.042	0.029	1
Hist3h2ba	0.031699264679437	-0.799756476356277	0.029	0.042	1
Il18bp	0.0317177509533389	0.561984675730703	0.045	0.032	1
Atg2b	0.0318032684372308	0.359812439741307	0.015	0.008	1
Atp11b	0.0319235212210674	0.426224711110992	0.045	0.032	1
Tomm40l	0.031972269991533	0.42870530223644	0.061	0.046	1
Ace	0.0319850881207131	1.09190195672	0.019	0.011	1
Lonp2	0.0324579244962682	0.338365862818811	0.104	0.083	1
Rpp25l	0.0325675437806295	-0.571118543413766	0.07	0.087	1
Zfp395	0.0327163816654069	0.34372455424454	0.03	0.019	1
Capn10	0.0328268093149139	-0.9663122476854	0.015	0.025	1
Ralgds	0.0329943706288351	0.254491897708125	0.097	0.077	1
Slc10a7	0.0329949453144736	0.485374616651614	0.041	0.028	1
Tubg1	0.033064365302254	0.296059934296243	0.06	0.044	1
Ift22	0.0332039300683261	0.338486253853175	0.036	0.024	1
Tspan9	0.0333957625723549	0.268915502576482	0.12	0.097	1
Sorbs1	0.0334382289581636	0.258765742961603	0.052	0.037	1
1600002K03Rik	0.0335269242962187	0.438160987683394	0.022	0.013	1
Pcif1	0.0336645526384712	0.258266642446768	0.174	0.147	1
Tshz1	0.0337163294573949	0.747129515340873	0.037	0.025	1
Ccdc53	0.0337605249608555	0.259076395034033	0.096	0.076	1
Fam117b	0.0338327996853858	0.485633863349564	0.059	0.044	1
Upp1	0.0339985609271951	0.483474678380619	0.049	0.035	1
Ascc1	0.0341823227651068	0.28489415672344	0.05	0.036	1
AU040320	0.0342820636173927	0.388029155424392	0.022	0.013	1
Scai	0.0345248741736542	0.531956058679797	0.039	0.027	1
Entpd7	0.0345945099095382	0.562156099302341	0.017	0.009	1
B130006D01Rik	0.0347276582866525	1.68240344790844	0.01	0.004	1
Klhdc3	0.0347824118035164	0.362463679780694	0.048	0.034	1
Gm16973	0.0348148618841738	-1.30848631925425	0.005	0.012	1
Tlk2	0.035046089656308	0.446398006697221	0.048	0.035	1
Srgap1	0.0350901550350632	0.68137896255685	0.023	0.014	1
Sp3os	0.0352413078136997	0.854905359338109	0.021	0.012	1
Dbf4	0.0352576201872867	0.603690533842635	0.017	0.009	1
Tecpr2	0.0352793523146199	0.777666439975132	0.01	0.004	1
Klf10	0.0353285695313011	-0.432961555055011	0.139	0.16	1
Tprkb	0.0353707375134134	0.303203486436168	0.026	0.016	1
Deptor	0.0354270628871057	0.419428773749097	0.051	0.037	1
Dnaaf2	0.0355095103208439	0.467489645300473	0.035	0.023	1
Nedd4l	0.0355169439439538	0.785795673802283	0.027	0.017	1
Fads3	0.0355932815156351	0.868554916927929	0.016	0.008	1
Amz2	0.035657801474041	0.332424079512639	0.107	0.087	1
Lrrc8d	0.0358100235120348	0.312965108504008	0.058	0.043	1
Fam126b	0.0358167698103816	0.619436887022894	0.031	0.02	1
Tnfaip3	0.0358799386477186	0.727534089555724	0.016	0.008	1
Nhsl2	0.0358833778600703	-0.857106991879399	0.013	0.022	1
Xrcc6bp1	0.0359511319272734	-1.23421104723102	0.009	0.016	1
Fem1c	0.0359945404906282	0.475781266577137	0.035	0.024	1
Fbxl8	0.0359991112853375	0.306640547068358	0.032	0.021	1
Dpp9	0.0360683321135797	0.358492580887003	0.049	0.035	1
Cpsf2	0.0361696858624924	0.499039917807617	0.057	0.042	1
Abl2	0.0363136146282856	0.730398286220614	0.016	0.008	1
Cramp1l	0.0364008872772575	0.283193617245888	0.035	0.023	1
Axin1	0.0365254848795273	0.709039614451868	0.016	0.008	1
Fam160a2	0.0365682812422758	0.637034998509261	0.025	0.015	1
Prkci	0.036649434862398	1.28761287229736	0.011	0.005	1
Bms1	0.0366637005557233	-0.721715915048317	0.032	0.044	1
Exosc9	0.0367039279420952	0.370857227191926	0.062	0.046	1
Slc25a11	0.0368182313310145	0.341124350195011	0.139	0.116	1
Foxo4	0.0368187667936885	0.399683866605151	0.029	0.018	1
Rab11fip5	0.0368449240029111	0.420280954499192	0.051	0.037	1
Nol4l	0.0369425665972782	-0.325201126128786	0.031	0.044	1
Bgn	0.0370140273074522	0.684832545174172	0.019	0.011	1
Fblim1	0.0370238717391399	-1.40744793898331	0.009	0.017	1
Sh3rf1	0.0370669840725671	0.274335814572004	0.041	0.029	1
Tshz3	0.0370681192486887	1.07746225580848	0.011	0.005	1
Zrsr2	0.0371080543481799	-0.353984991246369	0.075	0.093	1
Sh3pxd2a	0.0371962005773114	0.498124975493563	0.023	0.014	1
Mtmr4	0.0372238836711072	0.738240792763963	0.013	0.006	1
Foxn2	0.0372550013620846	0.484024998213056	0.035	0.024	1
Zfp11	0.0372627272724559	1.23619603010335	0.011	0.005	1
Spint2	0.0373006448726665	-1.00375382794327	0.017	0.027	1
Gpr89	0.0373948820419913	0.25001812556688	0.04	0.027	1
Zfp574	0.0374085716944795	-0.536068762115383	0.02	0.03	1
Hyou1	0.037572636131474	0.482660970923229	0.011	0.005	1
Vps33b	0.0377252868797855	0.33260291328407	0.031	0.02	1
Mthfsl	0.0377266944591597	0.32874270464938	0.07	0.053	1
Ctu2	0.0378554577713166	0.374286766208078	0.04	0.027	1
Ttll7	0.0379311064005785	0.525037153631428	0.04	0.028	1
Galnt4	0.0380390558375383	-0.964765729878667	0.009	0.017	1
Neu3	0.0380492751940438	0.798869721735064	0.013	0.006	1
Srxn1	0.0381129043758223	-0.425641390096595	0.028	0.039	1
Uba6	0.0381806050251249	0.368761812744899	0.013	0.006	1
Rhod	0.038188342650034	0.350388254261168	0.013	0.006	1
Cnot1	0.0385545848019041	0.36323054732322	0.038	0.026	1
Mef2d	0.0386069591808082	0.380726994184122	0.063	0.048	1
Eif4enif1	0.0386188719395606	0.767921638355393	0.03	0.019	1
Synj2bp	0.0386452220734217	0.252538602445264	0.105	0.084	1
Hcfc1	0.038702008743759	0.615502186260919	0.043	0.031	1
Mrpl13	0.0388946757634547	0.26092277033227	0.082	0.064	1
Tango2	0.0389135845487573	0.476729906810958	0.042	0.03	1
Grrp1	0.0389379458513159	-0.352650404991415	0.186	0.206	1
Rd3	0.0389401456040637	-1.436501647146	0.006	0.012	1
Hadha	0.0389699205509343	0.315323575039343	0.116	0.094	1
Dpy19l1	0.0391794655225375	0.825903960439691	0.018	0.01	1
Tbc1d9b	0.0392148796759491	0.337047164004505	0.064	0.048	1
S1pr2	0.039275107792472	-1.05249283890167	0.012	0.02	1
Dcaf12	0.0393421020881809	0.273830320359837	0.094	0.075	1
Irx3	0.0393693960061728	-0.572733427978398	0.029	0.041	1
Jmy	0.0393905421636239	0.477532832802094	0.031	0.021	1
Stk32c	0.039459468532523	0.470412226963678	0.021	0.013	1
Suco	0.0395331755263936	0.579253354199444	0.023	0.014	1
Mnda	0.0395497382326757	-0.760391925154352	0.012	0.02	1
Impad1	0.0396105339013542	0.290492114758914	0.038	0.026	1
Strn	0.0399908430731288	0.513288113490419	0.031	0.021	1
4930430F08Rik	0.0400465614447653	0.605614398406415	0.023	0.014	1
Zfp960	0.0400578396959427	1.07504610426872	0.016	0.009	1
Plekhh2	0.040186790882189	0.373842483130433	0.021	0.013	1
Epha4	0.0403042702387938	0.283069675440416	0.068	0.052	1
Agfg2	0.040481473778346	0.328274998184526	0.04	0.028	1
Usp47	0.0405396692944823	0.354507025445879	0.044	0.032	1
Ccdc34	0.0407088210886121	-0.689975041705861	0.046	0.06	1
Parp9	0.040737933677158	0.300971631005626	0.075	0.058	1
Idua	0.0408361224518301	0.292881927369951	0.025	0.016	1
Parg	0.0408522456422452	0.429167945986915	0.034	0.023	1
Baz1a	0.0409119711733993	0.5197098909864	0.051	0.037	1
Gm4944	0.0411601701322773	0.382366661307557	0.036	0.025	1
Usp9x	0.0412211768199967	0.545174537065961	0.051	0.037	1
Tmem198b	0.0414366397763166	0.382165125013539	0.048	0.035	1
C1galt1	0.0414855529492666	0.529950485462532	0.02	0.012	1
Eda2r	0.041544191368514	0.545336779772629	0.016	0.009	1
Sec24d	0.0417105279224821	0.462499065548114	0.032	0.021	1
Nova2	0.0417332443843966	0.253553004119368	0.076	0.059	1
Nin	0.0417563028155827	0.612984119782463	0.032	0.021	1
Pgm3	0.0418277624190218	0.269004077939059	0.025	0.016	1
Tesk1	0.0418716813855978	0.568441870882892	0.02	0.012	1
Hsd17b4	0.0418727144261937	0.413764004271438	0.094	0.076	1
Stxbp1	0.041947912807484	0.360788881773349	0.048	0.035	1
Aen	0.0419890442018728	0.39862824462529	0.048	0.035	1
Dot1l	0.0420559310793791	0.269705456800187	0.027	0.017	1
Nfil3	0.0420823764342279	0.577224891845654	0.02	0.012	1
Gadd45g	0.0420923156721665	0.415010438002628	0.081	0.064	1
Rab2b	0.0421297604487259	0.469281467040798	0.034	0.023	1
Zfand2a	0.042178631850937	0.713025892656947	0.028	0.018	1
Cnnm3	0.0424149189192978	0.598604842447981	0.024	0.015	1
Apip	0.0424577223434282	0.418720298830529	0.079	0.063	1
Gpalpp1	0.0428252579395258	0.517287961693393	0.041	0.029	1
Zfp229	0.0429032777046663	1.23284988790377	0.01	0.005	1
Plaur	0.0430412714868522	-0.88052055216184	0.034	0.046	1
Mtcp1	0.0431174481854481	0.73473458730713	0.018	0.011	1
Zmym6	0.0432888300114939	1.18867686590855	0.01	0.005	1
Zfp771	0.0434778444649968	0.42038125982408	0.054	0.041	1
Clpx	0.0435249556072494	0.285792286259702	0.067	0.052	1
Tmem170b	0.0435410053966576	0.717811511115023	0.01	0.005	1
Pdgfa	0.0435808887516808	-1.23453806361218	0.006	0.013	1
Pi4k2a	0.0436395463442082	1.00520666992484	0.013	0.007	1
Ggcx	0.0436408929863009	0.438542735353671	0.026	0.016	1
Ero1l	0.0437357743827315	0.717257058065515	0.03	0.02	1
Hectd1	0.0437698549347516	0.275581541379053	0.138	0.116	1
Inpp5a	0.0437720962865976	-0.428502535675737	0.071	0.087	1
Gm4707	0.0437817393249527	0.323885472426459	0.048	0.035	1
Brdt	0.0438460484941797	0.687679021935591	0.012	0.006	1
Rfxank	0.0438921502959402	0.341463147382082	0.053	0.039	1
Runx1t1	0.0439013544439375	0.260137393422776	0.09	0.072	1
Ntf3	0.0439683097566361	-0.33850827409281	0.163	0.183	1
Tmem41b	0.0439910421493676	0.357384587287125	0.048	0.035	1
Nol6	0.0439955459390479	0.454166930601644	0.013	0.007	1
B3gnt3	0.0441454952051608	0.433130251036261	0.048	0.035	1
Sos1	0.0441894386943626	0.376676829519038	0.028	0.018	1
Lrrc42	0.0442160398953803	0.414498763791823	0.026	0.016	1
Tfap4	0.044376234363787	-0.621826303027697	0.022	0.033	1
Acot10	0.0444831069311096	0.428182068413231	0.034	0.023	1
Slc30a6	0.044523765465532	0.524955101288602	0.042	0.03	1
Gigyf1	0.0448835477773969	0.288651426009883	0.056	0.042	1
Gnpda1	0.0448973494382582	-1.00225577235831	0.008	0.015	1
Cgnl1	0.044961769992944	0.390505596940608	0.065	0.05	1
Tmem97	0.0451080145574525	0.545441490331626	0.039	0.027	1
Pde8a	0.0451423345766435	0.275269084394576	0.07	0.054	1
Myo9b	0.0452031519322751	0.663032265210686	0.022	0.014	1
Hnrnph3	0.0453548424212288	-0.304767372180777	0.134	0.155	1
Sin3a	0.0453847742776003	0.313079142613363	0.048	0.035	1
Cox8b	0.0455655886562163	-0.875043580020166	0.016	0.025	1
Plekha5	0.0456945395731327	-0.848632818670482	0.008	0.015	1
Elmo2	0.045773342631033	0.4309450343527	0.028	0.018	1
Itga5	0.045784593047865	0.298363764182569	0.067	0.052	1
Shtn1	0.0457873224350826	0.560698461552897	0.02	0.012	1
Prrg1	0.0458697210824795	0.618634214110922	0.04	0.028	1
Nf1	0.0459637122455599	0.558432011101834	0.033	0.022	1
Slc9a3r1	0.0460248946959498	0.608214028564826	0.026	0.017	1
0610010F05Rik	0.0460450395199976	0.694040953553904	0.033	0.022	1
Gm26601	0.0461138233422309	0.284093099055788	0.03	0.02	1
Slc31a1	0.0461588814386648	-0.662733899705066	0.023	0.033	1
Bace1	0.0461880129644167	-0.987367908297307	0.016	0.025	1
Fnbp4	0.0462271383127875	0.328739125001331	0.046	0.034	1
P4ha1	0.0463134840670105	0.266871539258713	0.078	0.061	1
Slc41a1	0.0464636248090233	0.597118113498707	0.022	0.014	1
Gpr137	0.0465576605796935	0.635755299384232	0.022	0.014	1
Tnpo1	0.0465765536523345	0.332298651097145	0.049	0.036	1
Asb7	0.0466276490181328	0.667850141715729	0.017	0.009	1
Acd	0.046649146212654	0.27625666365002	0.071	0.055	1
Lix1l	0.0466641366049015	0.368495930954452	0.05	0.037	1
Nol11	0.0467128246660553	0.424853448576036	0.064	0.049	1
Zfp106	0.0468596744016406	0.251481245091456	0.059	0.044	1
Gnpnat1	0.0468718017860266	0.507385412464099	0.035	0.024	1
Rnf168	0.0470048231358531	0.385900064067273	0.038	0.026	1
Arrdc3	0.0471639776259198	0.784105674357155	0.019	0.011	1
Cdr2	0.0472378896384781	0.590271354836358	0.031	0.021	1
Pola2	0.0472885162142916	-0.499787433337372	0.088	0.105	1
Exoc3l	0.0473589968380022	-0.473698468371883	0.082	0.098	1
Rptor	0.047389695473914	1.00494339012303	0.021	0.013	1
Rev3l	0.0474766195811714	0.937357930566642	0.015	0.008	1
Zbtb14	0.0475377299173024	0.438520894822815	0.044	0.032	1
Atp9b	0.0475381653683283	0.92647172623807	0.025	0.016	1
Strbp	0.0475799536553374	0.313259435083553	0.033	0.022	1
Pigs	0.0476369909000525	0.416325921148231	0.044	0.032	1
Twsg1	0.047745217386132	0.901899423278101	0.015	0.008	1
Pbxip1	0.0478562103537444	0.253953457479662	0.078	0.062	1
Qrsl1	0.0479356842104535	-0.665401249618527	0.013	0.022	1
Aldh7a1	0.0479621967465779	0.340304488926011	0.04	0.028	1
Rnf122	0.0480505041773584	-1.11506146063826	0.009	0.016	1
Arhgef10	0.0481271850386976	-0.454572931351764	0.048	0.062	1
Rrn3	0.0482767809934103	0.27994799549677	0.039	0.027	1
Asxl3	0.0483677130618031	0.863922516372539	0.019	0.011	1
Zfp64	0.0484195617271464	0.265837666816505	0.051	0.037	1
Gmcl1	0.0488529266349009	0.274438500759727	0.055	0.041	1
Atp11c	0.0488997055339453	0.378612395326694	0.035	0.024	1
Cdk8	0.0489327751330141	0.515468972556264	0.031	0.021	1
Ldlrad3	0.0490648539774138	0.259380289977888	0.12	0.1	1
Prune	0.0491638974512219	0.332885427754057	0.019	0.011	1
Arl10	0.0492240134513435	0.326112529002852	0.049	0.036	1
Ykt6	0.0492404983584435	0.414191888230875	0.056	0.042	1
Sap30	0.0492621750488388	0.537754913026389	0.054	0.041	1
Map3k3	0.0492844480896393	0.654686061403899	0.023	0.014	1
Prdm4	0.0496472994174391	0.65106214240782	0.023	0.014	1
Naga	0.0497862023191671	0.302724025682887	0.049	0.036	1
Chm	0.04986836984836	0.31189105938529	0.035	0.024	1
Serinc5	0.050204981368851	0.845848959088809	0.017	0.01	1
Kdm4b	0.0502758137722643	0.259773783809006	0.021	0.013	1
Casp9	0.0502870167169924	-0.956005452118148	0.018	0.027	1
Abca1	0.0502918048033973	0.550470016490926	0.014	0.007	1
Rgs16	0.0504716765962318	1.21220020911376	0.012	0.006	1
Zfp87	0.05063842408585	0.324490544918565	0.045	0.033	1
A830080D01Rik	0.0507998831622569	0.681088418060725	0.027	0.018	1
Slc26a11	0.050814469303806	0.776405285108936	0.017	0.01	1
Rbm12	0.0508361144604415	0.422976549120509	0.038	0.027	1
Gdpd1	0.0508473998833227	0.281778217145322	0.035	0.024	1
Rpusd1	0.0511590282529188	0.534511881713231	0.025	0.016	1
Klhl9	0.0512625481805847	0.299130147729716	0.072	0.056	1
Pten	0.0513783390930361	0.256111292618107	0.087	0.07	1
Dis3	0.0514922962092256	0.988610346770751	0.012	0.006	1
Fbxo38	0.0516109091347712	0.305167849719115	0.023	0.014	1
Dvl2	0.0516935363575886	-0.822054769381753	0.018	0.027	1
Casc3	0.0517805465212613	0.439403568908985	0.059	0.045	1
Foxo1	0.0518073517393504	-0.355379676975131	0.113	0.131	1
Rab4a	0.0519830029368734	-0.488975497599664	0.014	0.022	1
Zfp821	0.0521287568671416	0.598830934680973	0.037	0.026	1
Setd7	0.0521429275036986	0.918144206980567	0.023	0.015	1
Agpat3	0.0521958905694357	0.289430742406902	0.053	0.04	1
Mettl13	0.0522212061116378	0.77120871842839	0.017	0.01	1
Got2	0.0523826489055284	0.332166932173412	0.092	0.075	1
Rap2c	0.0524870705802761	0.681210730623651	0.027	0.018	1
Aifm1	0.0524903958156134	0.4239965561549	0.053	0.04	1
Phyh	0.0525096067120845	0.547733139907263	0.032	0.022	1
Gm29007	0.052540332641957	0.695064313050247	0.027	0.018	1
Rsrc1	0.0527378708999216	0.385711125216491	0.057	0.044	1
Spryd4	0.0529966314883272	-0.817112999573113	0.012	0.019	1
Chd4	0.05313462508698	0.365965889056706	0.115	0.095	1
Arih1	0.053221946275738	0.355612520995632	0.071	0.055	1
Pdk1	0.0532496286474084	0.803249140169824	0.028	0.018	1
Zfp521	0.053361033895456	0.415929145317561	0.019	0.012	1
Cbr1	0.0537762535700471	-0.508861275091436	0.092	0.108	1
Mfap2	0.0537908867830733	-0.691682787284364	0.007	0.014	1
Ahcyl2	0.0538712062713839	-0.497974105911536	0.026	0.037	1
2810004N23Rik	0.0539469795737446	-0.454431561478795	0.043	0.056	1
Tmem182	0.0540103253976651	-0.54348790045143	0.082	0.098	1
Itpk1	0.0540222309397723	0.427719009223604	0.019	0.012	1
Cant1	0.0541860855809752	0.278103001663525	0.084	0.067	1
Fmnl2	0.0542005020620741	0.728824994969257	0.016	0.009	1
Slc35b4	0.0547326403877022	0.536027913269166	0.021	0.013	1
Zbtb11os1	0.0548748878367242	0.531894526865124	0.034	0.024	1
Fbxl5	0.0550737282129862	-0.362264329541178	0.05	0.064	1
Tmtc2	0.0552060668145107	0.369762827424488	0.056	0.043	1
Zfp870	0.0553125681914353	-1.26396150948976	0.006	0.012	1
Ide	0.0553605522566386	0.333540175653285	0.032	0.022	1
Sestd1	0.0559417991735248	1.16629799387589	0.014	0.008	1
Cox19	0.0559532956824798	0.334218185789374	0.065	0.051	1
Gpr180	0.0559990838082229	0.271467017110572	0.083	0.067	1
Tmem220	0.0560400416607648	0.756402518642667	0.018	0.011	1
Etfb	0.0560898771958482	-0.317233006444474	0.258	0.271	1
0610011F06Rik	0.0561030198843884	0.379618584036412	0.047	0.035	1
Sft2d2	0.0561919271852345	0.510491250468139	0.034	0.024	1
St5	0.0563883716746595	0.250793868962002	0.086	0.069	1
Cct3	0.0564231961349544	-0.272400807873136	0.169	0.189	1
Vav3	0.0564513593551783	0.484756807043852	0.062	0.048	1
Hacd3	0.056537808348674	0.534271712265891	0.03	0.02	1
Mrm1	0.0565620986879239	-1.26086223280896	0.008	0.014	1
Des	0.0565999636549272	-0.485125017513381	0.01	0.017	1
Otulin	0.0566186077290173	0.258696504219375	0.056	0.043	1
Pmpcb	0.056623793825992	0.271962661358707	0.094	0.076	1
Gng10	0.0566665645263905	-1.08017459983966	0.006	0.012	1
Map6	0.0568252493153035	0.269802190799898	0.057	0.044	1
Pter	0.0568409701176587	0.501534765007766	0.014	0.008	1
Polr1e	0.0568972335338874	-1.1060314300948	0.008	0.014	1
Usp45	0.0569329866374697	-0.574467582712034	0.01	0.017	1
2310061I04Rik	0.0570242378892413	0.616825020626861	0.045	0.033	1
Inafm2	0.0570931450673338	0.843575304820591	0.02	0.012	1
Mbd1	0.0572704359517539	0.31505203739547	0.057	0.044	1
Lsg1	0.0573893055067107	0.276186361178848	0.054	0.041	1
AV099323	0.0574065003988057	0.523183761575421	0.014	0.008	1
Ptges2	0.0575297483210684	0.484180076171298	0.035	0.024	1
Mob3a	0.0575486116404052	0.61496247185444	0.014	0.008	1
Acot2	0.0575550106782665	0.451479580153226	0.035	0.024	1
Hist1h2al	0.0576219974802615	1.1194508175709	0.013	0.007	1
Phxr4	0.0576880143945039	0.619600208777855	0.038	0.027	1
Osgin1	0.0578949566574326	0.580826096211943	0.014	0.008	1
Adam9	0.0580746009179667	0.295673755721998	0.032	0.022	1
Chchd6	0.0583010437457191	0.285553767067652	0.043	0.032	1
Smurf1	0.0583164906525268	1.01264712622795	0.013	0.007	1
Pigm	0.0583491233377397	-0.634769299625706	0.025	0.035	1
Trappc10	0.0583736100155611	0.379709971202509	0.018	0.011	1
Rhoq	0.0584037892131467	1.07988802131426	0.013	0.007	1
Ncaph2	0.0585360271249594	-0.457212180644323	0.123	0.14	1
Wwp1	0.0586274114484221	0.409437609912211	0.033	0.023	1
Msmp	0.0586516259545671	-0.682874872316839	0.013	0.021	1
Nepn	0.0592881426144828	-0.458014815982949	0.088	0.105	1
Ubash3b	0.0593799621200775	0.513803469239085	0.024	0.015	1
Ints3	0.0594609372782868	0.403211583998886	0.045	0.033	1
Tst	0.0594881494942911	0.90145023065774	0.016	0.009	1
Arl6ip4	0.0595808284483785	-0.479026590998161	0.11	0.127	1
Zhx1	0.0595973150224135	-0.646065318685198	0.029	0.04	1
Rapgef3	0.059661113102365	-0.334903484871153	0.242	0.259	1
Hmgxb3	0.0597708549162269	0.749498152802841	0.013	0.007	1
Amer1	0.0598086613051211	0.487431483532374	0.028	0.019	1
Riok1	0.0598407509706635	0.392926366075295	0.068	0.054	1
A430105I19Rik	0.0599557620410476	0.493297886575232	0.016	0.009	1
G2e3	0.0600158061778716	0.295239679236353	0.022	0.014	1
Pcsk7	0.0600729957262521	0.265119180233816	0.054	0.041	1
Rif1	0.0602307997728904	0.496261628159712	0.042	0.031	1
Mr1	0.0603186685740676	-0.700147967661477	0.017	0.025	1
Gm17491	0.0603525397572358	0.721835170078776	0.011	0.006	1
Gabra1	0.0607907854414159	1.01990905100818	0.01	0.005	1
Tcaf2	0.0608169374561689	0.970121386314242	0.01	0.005	1
Dgkh	0.0609740453634545	0.717330807498086	0.01	0.005	1
Slc38a7	0.0609793846012829	0.439488848924539	0.016	0.009	1
Ftsj2	0.0612612529748041	0.585084931938217	0.026	0.017	1
Cmbl	0.0612761714885207	0.89265805162019	0.018	0.011	1
Lyrm9	0.0614597566671145	0.468714456836713	0.033	0.023	1
Pdss2	0.0614658423995113	0.347124396661923	0.011	0.006	1
2410022M11Rik	0.061545910943098	0.592411586824266	0.031	0.021	1
Ep400	0.0616032903362958	0.512574945745356	0.062	0.048	1
Slc43a2	0.0616058427317605	0.67466197703263	0.01	0.005	1
Arid5a	0.061937820511289	0.559519518294325	0.027	0.018	1
Pdlim7	0.061941775035209	-0.405598201790781	0.072	0.087	1
Cx3cl1	0.0622039308808097	0.3606794869496	0.053	0.041	1
5730508B09Rik	0.0623463766582406	0.391085903281692	0.031	0.021	1
Ell	0.0624011619424289	-0.921084473222743	0.022	0.032	1
Dok1	0.0628130642356356	0.448366220672096	0.037	0.026	1
Oraov1	0.0628895468338014	0.397541815324427	0.045	0.034	1
Kifap3	0.063076646397624	0.436002071250164	0.051	0.039	1
Snap29	0.0631374449859728	0.350576857273288	0.045	0.034	1
Gm14296	0.0632360863449497	-1.48196852612918	0.005	0.01	1
Rybp	0.0632480554435065	0.398986739377958	0.02	0.013	1
Prr3	0.0632829500279625	0.452067151251421	0.018	0.011	1
Plxna4os1	0.0633115389381957	0.57572598447635	0.02	0.013	1
Pkia	0.063350127326905	0.423571945639704	0.018	0.011	1
Diexf	0.0634118830421622	-1.20238340226117	0.005	0.01	1
Foxred1	0.0634637152406812	-0.791927122739124	0.018	0.026	1
Maml3	0.0635338252635141	-0.990771549912541	0.005	0.01	1
Spc24	0.0636152282571059	-1.12805320762119	0.005	0.01	1
Zadh2	0.0639944276487683	0.57805179590577	0.031	0.022	1
Foxj2	0.0641679665681402	0.618287408021225	0.037	0.026	1
Mfsd10	0.0643578486662864	0.256644066443705	0.083	0.067	1
Map2k6	0.0643917131845211	0.615703569374166	0.015	0.008	1
Ehd4	0.0644272458588882	0.319221960643228	0.113	0.094	1
Kpna2	0.0644517144648897	0.264697110051173	0.031	0.021	1
Fam98b	0.064458640551288	0.483185241661848	0.029	0.019	1
Plcb3	0.0646137631757427	0.509383499649597	0.044	0.033	1
Dnajb12	0.0646969399577025	-0.702056877214075	0.022	0.032	1
Lysmd3	0.0648049501652826	0.418823278773221	0.064	0.05	1
Atf2	0.06490987498588	0.340797577021522	0.055	0.042	1
Tdrd7	0.0651156999770996	0.361443765635464	0.084	0.068	1
Npc1	0.0656769674375746	0.40224193517001	0.033	0.023	1
Ppp1r10	0.0657288039673348	0.260846658117643	0.074	0.059	1
P4htm	0.0660532014456378	0.965095910729295	0.013	0.007	1
Cd320	0.066083819313025	0.573244131556555	0.025	0.016	1
Nutf2	0.0661512405934324	-0.547441277605819	0.044	0.057	1
Dtx2	0.0662071970385074	0.374041288599355	0.031	0.022	1
Drg2	0.0662662471522493	-0.368603258716715	0.055	0.069	1
Apex1	0.0665146154833121	0.377779308046899	0.038	0.027	1
Usp37	0.0665619708662236	0.283253330427244	0.038	0.027	1
Sfxn4	0.0667939349264126	0.89728833328254	0.021	0.013	1
Prpf4b	0.0669515322291068	-0.35156739643639	0.178	0.196	1
Gab3	0.0672478322619381	0.49633307296889	0.039	0.028	1
Rffl	0.0673322247150431	0.309411214816962	0.036	0.025	1
Slc25a39	0.0673782268388522	0.336314559052724	0.072	0.057	1
Ssh1	0.0679651005425624	0.377195283130252	0.049	0.037	1
Mical1	0.0681555167353951	0.517908328070877	0.023	0.015	1
Pigh	0.068237614048452	0.336938879373037	0.049	0.037	1
Nampt	0.068312818094739	0.275657054680787	0.081	0.065	1
Dmtf1	0.0684859973440703	0.399712567214522	0.067	0.053	1
Arhgap26	0.0686367609966265	0.584539889002369	0.027	0.018	1
Rlf	0.068658768008388	0.472091182302442	0.029	0.02	1
Zfp839	0.0686808742500809	0.44901554102949	0.017	0.01	1
Arsb	0.0692523848148614	0.384160632161646	0.013	0.007	1
Otud7b	0.0693858489366618	-0.666101522062945	0.038	0.049	1
Smtn	0.0694450137482048	-0.355662640200857	0.115	0.132	1
Sh3d21	0.0695774622245189	0.579904280812042	0.032	0.022	1
2410002F23Rik	0.0696904586185941	-0.511384451637452	0.028	0.038	1
Gpr157	0.0698523645303712	0.595167175955255	0.012	0.006	1
Gm18025	0.0699841714979481	0.747106878525788	0.012	0.006	1
D1Ertd622e	0.0700216347362365	0.316525938599955	0.023	0.015	1
5730409E04Rik	0.0700303497851283	-0.275518776060969	0.027	0.037	1
Pi4ka	0.0701070519455111	0.966174932047939	0.021	0.014	1
Nfx1	0.0702719591903401	-0.362583110759218	0.063	0.077	1
Cln6	0.0703084895767133	-0.775367614722969	0.019	0.028	1
Zmat3	0.0703543172856507	0.307835727582689	0.012	0.006	1
Pigo	0.0704050533549734	1.07554179939364	0.01	0.005	1
Rcor3	0.070469657223184	0.547007439660579	0.035	0.025	1
Rbm4	0.070562232747488	-1.49731367816235	0.005	0.011	1
Arl6	0.0707802185447784	0.32809043168777	0.027	0.018	1
Ccdc50	0.0707958277706788	0.429440061162697	0.069	0.055	1
Zfp691	0.0708200551868688	0.960388346970069	0.01	0.005	1
H2afy2	0.070824091590794	-0.624005793306952	0.024	0.033	1
Ifi30	0.0709061674768403	-0.815613123393886	0.005	0.011	1
Hoxaas3	0.0709348906455131	1.02209924473408	0.01	0.005	1
Zfp65	0.0709383894102263	0.61569620337536	0.015	0.009	1
Itsn1	0.0711362200599495	1.2270858837036	0.01	0.005	1
Ecd	0.0712199823999465	0.268502266461543	0.046	0.035	1
Slc25a25	0.0712692816829708	0.32171300974158	0.041	0.03	1
Pctp	0.0715726340770981	0.797244669744803	0.017	0.011	1
Smu1	0.071634809870371	-0.295584149980271	0.193	0.208	1
Aven	0.0716560759667694	0.860066043517474	0.01	0.005	1
2610301B20Rik	0.0716677300943897	0.625598069871395	0.025	0.017	1
Gm10762	0.0717430205017924	0.412914663719931	0.01	0.005	1
Mau2	0.0717608976731574	0.256321149318819	0.068	0.054	1
Trmt2b	0.0717704859671575	0.523933529583222	0.032	0.023	1
Samd4b	0.0720613758633692	0.708718804300474	0.028	0.019	1
Mars2	0.07209166334381	0.665053707955234	0.01	0.005	1
Prkab2	0.0723832579194828	0.505372001748482	0.01	0.005	1
Cmtm4	0.0724369928806982	0.802216696520227	0.019	0.012	1
Oas2	0.0725189850222831	0.336642108177241	0.04	0.029	1
Anapc16	0.0726963414623601	-0.339569011434591	0.128	0.145	1
2810402E24Rik	0.0727709298511109	0.483459771063887	0.037	0.027	1
Zfp512	0.072936931165977	-0.424938473139586	0.088	0.103	1
Ddah1	0.0730502403478264	0.726962406238638	0.021	0.014	1
Pdpk1	0.0731267217048812	0.353081638663096	0.048	0.037	1
Fbxl18	0.0733869961375938	0.441659859689119	0.023	0.015	1
Nmnat1	0.0734674530952653	0.485957984676674	0.021	0.014	1
Manea	0.0734781986486482	0.625273768923131	0.017	0.011	1
Gm42715	0.0735104134781429	0.322432798874527	0.023	0.015	1
Fbxl17	0.0735897179903826	0.372535824724948	0.028	0.019	1
Rasgrf2	0.073602529599449	0.534218079725875	0.048	0.036	1
9530026P05Rik	0.0737353090506916	-0.694220197957656	0.02	0.028	1
Zmat1	0.0738759540107429	0.485309268034597	0.028	0.019	1
Ap3m2	0.0738853590988819	0.269306675275942	0.037	0.026	1
Fam129a	0.0743800003528706	0.781286100283435	0.024	0.016	1
Pik3cb	0.0744599012354401	0.374542852568012	0.028	0.019	1
Zdhhc17	0.0745738635982149	0.302689353597747	0.04	0.029	1
Kdm6a	0.0747208806960312	0.408129588474608	0.04	0.029	1
Inppl1	0.0747294990316257	0.484751532784913	0.033	0.023	1
Trim5	0.0748425095997807	0.665267481637867	0.043	0.033	1
Dvl1	0.0750544545319022	0.260761204589584	0.021	0.014	1
5430416N02Rik	0.0751621260783561	0.849298300536367	0.014	0.008	1
1500011B03Rik	0.0753547678508506	0.485062791716787	0.028	0.019	1
D15Ertd621e	0.075373886499868	0.536147274136953	0.026	0.017	1
Dtnb	0.0758434185998785	0.53363756296356	0.014	0.008	1
Pxmp4	0.075916076291927	0.430996305808146	0.057	0.045	1
Mfsd4	0.0759487297314073	0.275979881535958	0.019	0.012	1
Il15	0.075985425626572	0.276133774974307	0.066	0.053	1
Snx27	0.0762510379364714	0.286946799686752	0.048	0.036	1
Repin1	0.0765258072183083	-0.62057130511776	0.021	0.029	1
Ifit1	0.0770775221198994	0.356989939715685	0.08	0.065	1
Gemin2	0.0771093198316834	0.273887944065591	0.05	0.038	1
Otud4	0.077321169399357	0.752781367477822	0.033	0.024	1
Etv5	0.0773971449206765	0.742065520513152	0.016	0.009	1
Pigq	0.0774361657654509	0.29051153343914	0.072	0.057	1
Osbpl5	0.0776653759751538	0.834268969518904	0.016	0.009	1
Gemin6	0.0780317501984612	-0.632274909751121	0.013	0.021	1
Fam102a	0.0780933405821053	0.333159132680863	0.068	0.054	1
Acad8	0.0782586735820595	0.359685797836132	0.051	0.039	1
Ptdss2	0.0783649432800647	0.40535850917681	0.04	0.03	1
Fstl1	0.0786910295279744	0.531311262828786	0.033	0.024	1
Ckm	0.078696806513089	-0.896218342583239	0.013	0.021	1
Rpl7l1	0.0787114224464684	0.255299935323281	0.186	0.164	1
Gm6576	0.0787211891344039	0.73533959426288	0.016	0.009	1
Gcnt2	0.0787228461171975	0.328782426252149	0.04	0.029	1
Serhl	0.0787603354011429	0.487200483777375	0.049	0.038	1
Trappc9	0.0788868114910641	-0.830223192437433	0.031	0.041	1
Tnpo2	0.0791066962997216	-0.664877467471793	0.013	0.021	1
Thumpd1	0.0791200100878834	0.318145485328554	0.06	0.047	1
Prkaa1	0.0792346331749302	0.285771483647726	0.03	0.021	1
2510009E07Rik	0.0792534566582387	0.631473892104617	0.016	0.009	1
Nsmf	0.0793080485253707	-0.67224122222135	0.027	0.037	1
Alg13	0.0793652334391102	0.506221795378825	0.016	0.009	1
Rpe	0.0793810377024673	0.370006257602154	0.066	0.052	1
Nop56	0.0795691792443732	0.251444988843236	0.146	0.124	1
Prrc2a	0.07957804873424	0.385231427243798	0.084	0.069	1
Rangrf	0.079641933177396	0.445300640248431	0.018	0.011	1
Kdm5c	0.0798049819162381	0.338180300671857	0.058	0.046	1
Rexo1	0.0799888750902607	-0.275054595909062	0.091	0.107	1
Sox17	0.0800999885013991	-0.295915760951643	0.175	0.192	1
Nxn	0.080385047651839	-0.433461205860343	0.114	0.13	1
A230050P20Rik	0.0804546031871691	-0.576781852926756	0.054	0.066	1
Gcsh	0.0807175794018618	0.459618688403142	0.048	0.037	1
Nrf1	0.0807258944885096	0.266747853530128	0.067	0.053	1
Qpctl	0.080792631884485	-0.333535981305952	0.016	0.024	1
Gnaq	0.0808592058917934	0.294631805002095	0.078	0.063	1
Cpped1	0.0810430507527409	0.490857687017161	0.046	0.035	1
AW549877	0.0811000700907319	0.310520216919177	0.022	0.014	1
Dhx29	0.0812483832807731	0.656862521447541	0.022	0.015	1
Lurap1l	0.0816304380641057	-0.361263669614366	0.118	0.133	1
Cox11	0.0816348267196896	0.340261749088379	0.036	0.026	1
Zfp442	0.0816600077797491	0.524712621259572	0.018	0.011	1
Nudt2	0.0820066695328645	0.258972207261924	0.036	0.026	1
Anapc15	0.0821879741859018	0.356219024077422	0.02	0.013	1
Ankib1	0.0822055587337072	0.434416141096829	0.024	0.016	1
Lztr1	0.0823938594132932	0.309662613656631	0.049	0.037	1
Hif1an	0.0826730611879461	-0.407204327698097	0.017	0.025	1
Msl3l2	0.0828980256854966	-0.712042869743209	0.011	0.017	1
Slc5a6	0.0829247145263617	1.08803960315318	0.014	0.008	1
Cbx5	0.0830887046195787	0.275500314713765	0.071	0.057	1
Pias2	0.0833748556660719	0.288730249540774	0.036	0.026	1
Rnf40	0.0834783413605451	0.413227569559486	0.039	0.028	1
Ckb	0.0836892878180206	-0.267962700156974	0.226	0.243	1
Memo1	0.0838756936711088	0.54914005031837	0.032	0.023	1
Mtpap	0.0839634261171584	0.349598806150857	0.083	0.068	1
Smap2	0.0840732143130347	0.406112802726078	0.047	0.036	1
Tubgcp5	0.0843151232906187	0.459519136083959	0.042	0.032	1
Spry4	0.0844326386486488	0.360385595523818	0.041	0.031	1
Ccdc28a	0.0845131217171913	-0.717057316536605	0.011	0.018	1
Rhbdf2	0.0849982255138533	0.318876360296567	0.05	0.038	1
Zfp462	0.085170730079849	0.277418003359319	0.022	0.015	1
5430416O09Rik	0.0854357383299024	-0.349978796790604	0.131	0.147	1
Procr	0.085465981103396	0.560622787041718	0.02	0.013	1
Plekhg2	0.0854699443088727	0.296746516250255	0.055	0.043	1
Kifc3	0.0856114400034611	-0.330837861229548	0.161	0.178	1
Wdr76	0.0856311310268338	0.619494588797651	0.025	0.017	1
Arid2	0.0857704297705745	0.489977962979466	0.04	0.029	1
Parn	0.0858066833069	-0.534252851840862	0.031	0.041	1
Alkbh3	0.0858939180253529	0.341724036849848	0.055	0.043	1
Dock4	0.0859828157265032	0.711733707218389	0.016	0.01	1
Zdhhc12	0.0865523414047784	0.284392913725852	0.058	0.045	1
Syn2	0.0866058866594078	-1.01513700330551	0.015	0.023	1
Ccnyl1	0.0866096903012192	0.453938784560969	0.025	0.017	1
Usp19	0.0867532768858196	0.399997287624106	0.055	0.043	1
Cd82	0.086818450560256	0.42809584821563	0.016	0.01	1
Ccpg1	0.0868625579699617	0.296031838441672	0.079	0.065	1
Pycrl	0.0870269319324372	-0.680586284951354	0.033	0.043	1
Usp46	0.087060981686484	0.279127191144359	0.046	0.035	1
Zfp952	0.0871106696338089	0.281242562921974	0.022	0.015	1
Lsm12	0.0872472457735506	0.281324083670084	0.055	0.043	1
Lrrc14	0.0872503844678195	-0.417834348060437	0.023	0.032	1
Arpin	0.0877913637923686	0.335511777894502	0.044	0.033	1
Agtpbp1	0.0880606164874347	0.643648363606631	0.027	0.019	1
Psme4	0.0882691510835006	-0.51724744718058	0.019	0.027	1
Prrc1	0.0883577384653429	0.57213322551834	0.03	0.021	1
Nup205	0.0888621838298721	0.639208544110604	0.013	0.007	1
Gne	0.088973273967095	0.293232375179592	0.057	0.045	1
Neurl1b	0.0890421415868515	0.471473204856947	0.025	0.017	1
Map3k7	0.0893626247114727	0.52568337387925	0.023	0.015	1
Mrps22	0.0895514205516399	0.708945556766323	0.027	0.019	1
Slc39a11	0.089628453807375	0.270940931705721	0.018	0.012	1
Tctn3	0.0900238278490459	0.274386803451384	0.013	0.007	1
Sdha	0.090063520504794	-0.272878777241805	0.285	0.297	1
Cdk5rap2	0.0902939046079158	-1.00108169064869	0.007	0.012	1
Ddx10	0.0902963566724345	0.380108616806975	0.045	0.034	1
Zfp101	0.090362442080345	0.549880857869639	0.056	0.044	1
Zbtb41	0.0907019254828106	0.479353335074595	0.013	0.007	1
Cops7b	0.0907935180802477	0.598621589347681	0.04	0.029	1
Xpot	0.0908910591401605	0.390299635561312	0.043	0.033	1
Zfp317	0.0913449535507995	0.508697743392082	0.021	0.014	1
Usp10	0.0919522824008801	0.405481242185325	0.037	0.027	1
Vwa3a	0.0921257221794957	-0.290515357476429	0.039	0.05	1
Ubap1	0.0921815884768608	0.411909800450195	0.061	0.048	1
Dock6	0.0922409734695958	0.312226925204631	0.083	0.068	1
Tbc1d8	0.0923602896535521	0.286396080345043	0.023	0.015	1
Ccar2	0.092438317510117	0.365798122838386	0.05	0.039	1
Gstm7	0.0924839673208417	0.609336370815678	0.015	0.009	1
Hyal1	0.0925136929651782	-0.331600699186271	0.031	0.041	1
Adamts10	0.0928340073272981	0.269191671458596	0.052	0.041	1
Dnajc13	0.0933231613045701	0.357310229244812	0.032	0.023	1
Pvrl2	0.0933634110664415	-0.295987508185071	0.053	0.065	1
Cox6a2	0.0933858380867291	-0.755970005518035	0.027	0.036	1
Taf1a	0.0934056657638846	0.509350397503992	0.017	0.011	1
Dyrk1b	0.0934884801803636	0.499179654111061	0.025	0.017	1
D830026I12Rik	0.0936582790838187	-0.400839216433149	0.092	0.107	1
Mboat2	0.093692586315581	0.461562955786715	0.017	0.011	1
Dgcr8	0.0938076608995241	0.439574058517963	0.025	0.017	1
Heatr5b	0.0938349119598168	0.732804507046322	0.011	0.006	1
Scyl3	0.0942548029616601	0.330824003133663	0.017	0.011	1
Aaed1	0.0944743642549232	0.469854827768311	0.021	0.014	1
Nudt19	0.094504575091345	0.328371068868843	0.035	0.025	1
Ube2v1	0.0947380028525046	0.26370166279303	0.03	0.021	1
Suv39h1	0.0947782933819591	0.521801504770923	0.017	0.011	1
Vps51	0.0949123040120752	0.527942707898995	0.026	0.018	1
Rasl11b	0.0949603867734578	0.522164773692412	0.011	0.006	1
Fam213b	0.0951736297923816	0.508295925924027	0.038	0.028	1
Zc3h4	0.0951941956685602	0.443675639570277	0.019	0.012	1
Dnajc17	0.0959943775374719	0.326275154893495	0.06	0.048	1
Smarcad1	0.0961081158175761	0.382467496716301	0.043	0.033	1
Arsa	0.0963396023354596	0.284516341718898	0.063	0.05	1
Pcbp4	0.0963869177973316	0.57485292687934	0.033	0.024	1
Tmem158	0.0964346488127203	0.617594963525888	0.028	0.02	1
Ski	0.0965282500424003	0.394454051187937	0.067	0.054	1
Chchd10	0.0965514191244135	-0.323542843801286	0.02	0.028	1
Zbtb11	0.0965726623225717	0.688857769472532	0.028	0.02	1
Tgfbr3	0.0965763811442827	0.322596591003836	0.03	0.022	1
2510002D24Rik	0.0965781742063678	-0.413788673519428	0.09	0.104	1
St3gal2	0.0967138633600148	0.254254913729097	0.045	0.035	1
Unk	0.0973622732125294	-0.302304913072051	0.026	0.035	1
Sh3bp5l	0.0974921103863918	-0.450347456567107	0.05	0.062	1
Gm17501	0.0976845771730328	0.884778482874216	0.013	0.008	1
Drosha	0.0978319428310598	0.434494407309246	0.023	0.016	1
Ppp1r9b	0.0981618769843569	0.350993861049134	0.044	0.034	1
Arsk	0.098225084568293	0.4108044547263	0.023	0.016	1
Tnrc18	0.098271924453584	0.26094832812523	0.038	0.028	1
P4hb	0.0987146666475044	0.274044034804161	0.116	0.099	1
Stk17b	0.098762788057535	0.257543006144209	0.049	0.038	1
Med13l	0.0990527361286076	0.314604962018419	0.041	0.031	1
Scaf1	0.0992959608574605	0.286812312983708	0.052	0.041	1
Catip	0.0994750558006316	0.626980456301627	0.013	0.008	1
Med20	0.0994819310215819	-0.41113972938349	0.053	0.065	1
Meaf6	0.0996327729761934	0.314732443574021	0.055	0.044	1
Disp1	0.100025557403133	0.478630996134922	0.019	0.013	1
Pxmp2	0.100072390706486	-1.16946129879208	0.005	0.01	1
Heatr6	0.100244133836865	0.290514794242961	0.047	0.036	1
Txndc12	0.100493094294205	-0.299243901384884	0.147	0.163	1
Mpv17l	0.10092268328456	0.731689502214932	0.015	0.009	1
Mlf1	0.101012577565165	-1.04128024303632	0.01	0.016	1
Gtf3c3	0.101106194228992	0.355641447525952	0.028	0.02	1
Ppip5k1	0.101139388168038	0.647632762880617	0.019	0.013	1
Gpcpd1	0.101169219449908	0.367739074787591	0.036	0.026	1
Eif4e3	0.102049378679489	-0.339301227173903	0.074	0.087	1
Cyp39a1	0.10211622427739	0.372717146982128	0.015	0.009	1
Slc23a2	0.102123703728516	0.416847976166478	0.022	0.015	1
Ulk1	0.102641865447014	0.434697585061148	0.024	0.016	1
Nab2	0.10285566394674	-0.629813359496794	0.049	0.061	1
Acaa2	0.103131867580512	-0.280240830240583	0.195	0.212	1
Tbc1d14	0.103260846567431	0.690990007474097	0.022	0.015	1
1110012L19Rik	0.103315693393872	0.255749180872274	0.065	0.053	1
R3hcc1l	0.103382969048594	-0.386090652817794	0.029	0.038	1
Fam135a	0.103793979326642	-0.669761954681023	0.014	0.021	1
Ttc27	0.10394683159768	-0.45308005471028	0.01	0.016	1
Enthd2	0.103999567141256	-0.364978866033577	0.013	0.02	1
Fyb	0.104100006064417	1.06030037464627	0.012	0.007	1
Fkbp8	0.104162083624231	-0.287725109387221	0.256	0.266	1
Tmc8	0.104231704686997	-0.460312380050186	0.03	0.039	1
Fam126a	0.104330375870809	0.534496668623844	0.022	0.015	1
Zfp566	0.104338640927555	-0.401846009835373	0.008	0.013	1
Asb13	0.105044034304853	0.504722154004184	0.043	0.033	1
Gpat4	0.105236353369539	0.294573388491443	0.074	0.061	1
Adpgk	0.105342525857453	0.307331643580588	0.047	0.037	1
Kat6a	0.105656606950235	0.328582378963451	0.05	0.039	1
Amn1	0.105777174885859	0.340724190306533	0.066	0.054	1
Xpnpep3	0.105796952984057	0.668766441788488	0.012	0.007	1
Slc12a9	0.105929594914791	-0.682615814696605	0.024	0.032	1
Zfp874a	0.105957623085022	0.277441365526271	0.026	0.018	1
Flcn	0.106325309390947	-0.523362845080951	0.032	0.042	1
Ufsp1	0.106525680043535	0.272086419070168	0.012	0.007	1
Tada1	0.106635825497341	0.439568189197843	0.061	0.049	1
Dmtn	0.10665198529326	-0.625915870175951	0.014	0.021	1
Ctsf	0.106665491967564	0.320681136198152	0.039	0.029	1
Lpin2	0.106825023266022	0.742875592918901	0.018	0.012	1
Bcar3	0.107131727118546	-0.781157839398941	0.015	0.022	1
Akr1e1	0.107729684108803	0.29188825987294	0.053	0.042	1
Zfp763	0.107923690911045	0.299342170787242	0.022	0.015	1
Mapk11	0.107965184738027	0.629108401412878	0.027	0.019	1
Atxn7l3	0.108032713711932	0.476278950839441	0.018	0.012	1
1700037C18Rik	0.108495573598273	0.629074473159781	0.014	0.008	1
Snx32	0.108527107157698	0.325837275527299	0.02	0.013	1
Zc3h8	0.108870345483761	0.618309568989686	0.014	0.008	1
Tm9sf1	0.109099223367905	-1.01755331081399	0.011	0.017	1
Tdp2	0.109139572719421	0.324480844658655	0.063	0.051	1
Nme3	0.109193035268457	-0.623685261355141	0.006	0.011	1
Trmt61a	0.109506106489602	0.610364685644531	0.016	0.01	1
Tti2	0.109642572575473	-0.65582973469808	0.035	0.044	1
Mad2l2	0.1101184518026	0.27729350168832	0.084	0.071	1
Sugp2	0.110194800609072	0.344515652398761	0.024	0.017	1
Larp7	0.110242649613918	-0.31850984491772	0.074	0.087	1
Dennd1b	0.110369101461085	0.607086516913121	0.016	0.01	1
Cbl	0.110375043938355	0.256981496490809	0.044	0.034	1
Ccdc181	0.110510619675146	0.758989037627697	0.018	0.012	1
Pir	0.110743106247398	1.05691290704708	0.01	0.006	1
Pqlc2	0.111244595558759	0.311463016844097	0.014	0.008	1
Taf3	0.111391054266891	-0.390088206234146	0.071	0.083	1
Vps33a	0.111435399332247	0.252978380721766	0.029	0.021	1
Pnpla7	0.111534808414552	0.788397363426038	0.01	0.006	1
Dph6	0.111951977518595	0.302017718926777	0.022	0.015	1
Spa17	0.112116237712052	-0.397096541780145	0.018	0.012	1
Fam98a	0.112307944644932	0.70731090983838	0.03	0.022	1
Hectd3	0.112411674402082	0.639875081595405	0.022	0.015	1
Nudt12	0.112483560204174	0.453768968554653	0.025	0.017	1
Tcta	0.112495996311468	0.255025100396752	0.051	0.04	1
Gm9968	0.112617863916563	0.428236093083494	0.01	0.006	1
Bloc1s5	0.113530042269046	0.283626474978627	0.04	0.031	1
Spata13	0.114306842989117	0.313520077604058	0.052	0.041	1
Habp4	0.114393252844622	0.277052977404385	0.042	0.032	1
Rubcn	0.114686226132271	0.610422437188335	0.028	0.02	1
Ring1	0.115122260174064	-0.638191119021114	0.046	0.057	1
Mvb12b	0.115735624184728	0.317523391390373	0.027	0.019	1
Nexn	0.115785457348077	0.519005383662773	0.027	0.019	1
Rars2	0.115919943912619	0.387949396127552	0.032	0.024	1
Mrps11	0.116314645849801	-0.287648699781741	0.068	0.08	1
Fchsd2	0.11669333895389	0.346622252428134	0.02	0.014	1
Man1a2	0.116719901026979	0.271399734653558	0.095	0.081	1
Lysmd4	0.117391451110031	0.396888627307737	0.023	0.016	1
Zfp608	0.117739075401843	0.326439449450442	0.063	0.052	1
Fem1b	0.117780009693806	0.361996553913215	0.027	0.019	1
Atp1b2	0.117830428176461	-0.659145871686301	0.031	0.04	1
Paf1	0.118030714089071	0.580870394726578	0.037	0.028	1
Golm1	0.118100064660232	0.436816872422356	0.012	0.007	1
Cbx7	0.118742659167022	-0.373228578369258	0.053	0.064	1
Gm15984	0.119107327872417	0.614303162290341	0.012	0.007	1
Dhx40	0.119154831775149	0.325218312631145	0.066	0.054	1
Vps72	0.11916116574197	-0.314626861871681	0.13	0.143	1
Dcaf5	0.119452568378913	0.470382041370544	0.016	0.011	1
Nup50	0.119462064146364	0.276461416217791	0.03	0.022	1
Poldip3	0.11964915779359	-0.408620465435219	0.055	0.067	1
Scyl2	0.119733006227211	0.364697304149385	0.023	0.016	1
Polr3gl	0.119850497785697	-0.30516674726007	0.093	0.106	1
Gnl2	0.120070891691699	-0.293300583766	0.078	0.091	1
Gss	0.120498650399693	-0.709883490346963	0.022	0.03	1
Cpsf1	0.120547128743499	0.696655705106584	0.023	0.016	1
Tmem104	0.120760927698068	0.297514832891783	0.014	0.009	1
Pot1b	0.120942091155105	0.603806905962499	0.014	0.009	1
Rgs2	0.121387536768286	0.379324056093717	0.033	0.025	1
Gtf2h3	0.121418906179995	-0.550469659720326	0.03	0.039	1
Aebp2	0.121751853207938	0.322820692662076	0.036	0.027	1
Atat1	0.121833188964633	-0.552940587310355	0.022	0.029	1
Eif2ak2	0.121867896397813	0.382274414357989	0.062	0.051	1
Them6	0.122141519751315	-0.380444391329859	0.058	0.07	1
Pnpo	0.122214132974247	-0.297160698809491	0.016	0.023	1
Sugp1	0.122517996114174	-0.408529148772794	0.043	0.053	1
Ctr9	0.122789271697995	0.352862815861408	0.047	0.037	1
Atg9b	0.122818931051177	-0.652960498778127	0.013	0.019	1
Prep	0.123081514430894	0.366904833964974	0.025	0.018	1
Creld1	0.123090449411674	0.440159376697102	0.056	0.045	1
Ndst1	0.123218658215871	1.05118057059418	0.011	0.006	1
Bcl2l11	0.123433061563189	0.267632650890326	0.039	0.029	1
Zfp58	0.123448786090724	0.320545303414033	0.025	0.018	1
Plxna1	0.12390370386918	0.912281376601374	0.011	0.006	1
Ubald1	0.123986657315461	-0.477142611037991	0.078	0.09	1
Tasp1	0.124394456260505	-0.279271960646155	0.013	0.019	1
Tmem184c	0.124591718088096	0.720879661628126	0.011	0.006	1
Kpnb1	0.124719537951533	0.287978327140664	0.059	0.048	1
Ccdc137	0.124900769941108	-0.657784960255075	0.036	0.045	1
Ddhd1	0.124980033412371	0.9575442656402	0.011	0.006	1
Trnt1	0.12521001504477	0.279190270393422	0.071	0.059	1
Uqcc1	0.125306325077075	-0.675085625938276	0.034	0.043	1
Eme2	0.125325994146247	1.0149517849918	0.011	0.006	1
Tmem135	0.12549981118071	-0.415580101107654	0.018	0.025	1
Fam118b	0.12565564395022	0.403611812687151	0.039	0.03	1
Jade2	0.125802908350544	0.725242169829123	0.011	0.006	1
Ap3m1	0.126018888131267	0.258589629795807	0.08	0.067	1
Ankrd24	0.12605032767387	0.401014847381448	0.019	0.013	1
Stradb	0.126244356572196	0.574926732129175	0.019	0.013	1
Pdpr	0.1266299973679	0.490876508703252	0.011	0.006	1
Gatsl2	0.126760977315898	0.663177143006816	0.011	0.006	1
Trp53rkb	0.126843254308991	0.347547812472726	0.036	0.027	1
Chaf1b	0.126892061966906	0.691061084688416	0.011	0.006	1
Dtx3	0.127014105076539	-0.26382093211934	0.07	0.083	1
Tmem18	0.127039285979283	-0.588086819296069	0.025	0.033	1
Atp6v0e2	0.127109595290484	0.359971883873853	0.023	0.016	1
Cpeb2	0.127160623273202	0.76478271136644	0.013	0.008	1
Tmbim1	0.127530091718686	-0.26412307683961	0.2	0.214	1
Abcg1	0.127579591340932	0.518844539500827	0.021	0.015	1
Tcp11l2	0.127612609981188	-0.293252802404658	0.213	0.225	1
Bok	0.127824830881479	-0.2576955769066	0.135	0.15	1
Fam168b	0.128303615243461	0.467845778795563	0.045	0.036	1
Zfp276	0.128478503733466	-0.885771688415252	0.02	0.027	1
Pigu	0.128487807019826	-0.361915642362928	0.033	0.042	1
Decr2	0.12908672387437	-0.430319046978342	0.024	0.032	1
Ube2k	0.129126018201931	-0.290494422060183	0.151	0.164	1
Msh6	0.12949170249931	0.55381855261416	0.013	0.008	1
Rhox5	0.129535088403073	-0.575564891692001	0.01	0.015	1
Neil1	0.129572672485368	0.537615610608274	0.013	0.008	1
Nbas	0.129844165314705	0.450219090375286	0.015	0.009	1
Mapk9	0.129887494398412	0.358805673479442	0.042	0.033	1
Arhgap23	0.130051521998934	0.414584951349813	0.031	0.023	1
Plekhh3	0.130524820634326	0.256134841115252	0.042	0.033	1
Ddx31	0.130547381405979	0.451290246273063	0.013	0.008	1
Abhd11	0.130676818058138	0.541820295659665	0.037	0.028	1
Rnmtl1	0.130873545442789	0.287969539089318	0.013	0.008	1
Tmem150a	0.130879175162162	0.509703918868326	0.026	0.019	1
Psen2	0.130915628114453	-0.440373731183644	0.024	0.032	1
Pla2g15	0.130954679134101	0.44091747777378	0.015	0.009	1
Gm5141	0.130955185124743	0.685836991927468	0.013	0.008	1
Tsen54	0.131096034195988	0.303427623160857	0.021	0.015	1
Cep162	0.131127719123122	0.277313754922701	0.04	0.031	1
Coro2b	0.131130130925245	-0.403844994214547	0.066	0.077	1
Ube3b	0.131267569640899	0.286493309957569	0.021	0.015	1
Rbm48	0.131491591494701	-0.51405549756291	0.041	0.051	1
Nkapl	0.131710730079267	-0.854298424722176	0.007	0.012	1
Pcdhb14	0.131962858501149	-0.804652564654219	0.014	0.021	1
Myh6	0.131966426458929	-1.20561128148177	0.007	0.012	1
Abhd4	0.132352375277982	0.287871927306814	0.067	0.055	1
1700096K18Rik	0.132469880146462	0.353333677028934	0.029	0.021	1
Fam92a	0.132531718128844	-0.455366421764638	0.071	0.082	1
Rab34	0.132837087731578	0.675396873766851	0.019	0.013	1
Fam173b	0.133346190709384	0.304299683823521	0.024	0.017	1
Cfap43	0.133403899315759	-0.601464041447976	0.01	0.016	1
Cdk5	0.133427149555307	-0.520300333015764	0.05	0.061	1
Spast	0.133499739234399	-0.968700606373424	0.02	0.027	1
Uhmk1	0.133681996706877	0.281021265233437	0.029	0.021	1
Ppip5k2	0.133738892422525	-0.535648384126286	0.01	0.016	1
Miip	0.133901344628835	0.263104645880802	0.039	0.03	1
Mex3c	0.134144145306143	0.54002455809231	0.027	0.019	1
2900093K20Rik	0.134196182627904	0.277752424333393	0.031	0.023	1
Nck2	0.134197318850306	0.355915923595745	0.024	0.017	1
Timm50	0.1349323740947	-0.464541657882526	0.065	0.076	1
Ebpl	0.135090708676781	0.330846093374124	0.063	0.052	1
Cd27	0.135278818479728	-0.486536329544413	0.037	0.046	1
Smad6	0.135504908857555	-0.533466048998335	0.041	0.051	1
Surf6	0.135512407504833	-0.689735529571832	0.02	0.027	1
Brwd1	0.13623602958081	0.31912597448733	0.048	0.038	1
Ankrd49	0.136371194733159	-0.509802233586337	0.014	0.021	1
Tada2a	0.136546714880868	0.844792463076931	0.015	0.01	1
Stxbp5	0.136633212518988	0.544925722871615	0.022	0.015	1
Cyld	0.136839708890742	0.493401109374229	0.022	0.015	1
Grasp	0.137063346162351	-0.376694465081167	0.175	0.187	1
Ppp6r3	0.137226044155699	0.479203112130659	0.047	0.037	1
Samd10	0.137237494279723	0.484291107713718	0.022	0.015	1
Adi1	0.137309501853701	-0.983793160176033	0.008	0.013	1
Arhgap27os1	0.137344312743233	0.558763369202409	0.017	0.012	1
Prkab1	0.137469824699221	0.305871720227012	0.077	0.064	1
2500002B13Rik	0.137895487503856	0.726480451962413	0.011	0.007	1
Gm20045	0.137932265213779	-0.872436685886206	0.008	0.013	1
Zkscan8	0.138008821546897	0.87553717781512	0.011	0.007	1
Vps50	0.138075925883054	-0.472433209477929	0.039	0.048	1
Gm5900	0.138235703558234	0.719035945369978	0.011	0.007	1
Supt7l	0.138280423676883	0.259023296237635	0.04	0.032	1
Cirbp	0.13840894863491	-0.272863835935071	0.241	0.253	1
Kdelr3	0.138417416021557	0.948544569981801	0.011	0.007	1
Aim1	0.138700711308539	0.624468597110769	0.015	0.01	1
Pth1r	0.139029933094131	0.31773009739863	0.015	0.01	1
Rbl1	0.139208054445293	0.435269609487037	0.017	0.012	1
Bysl	0.139478216793163	0.349253650842946	0.04	0.032	1
Hid1	0.139822761145875	0.573077912606322	0.02	0.014	1
Jarid2	0.140101500582588	0.322461407860884	0.053	0.043	1
Uggt2	0.140161760183111	-0.379509405194244	0.008	0.013	1
Coq5	0.140209179342154	-0.516669191197465	0.058	0.069	1
Wdr48	0.141416867345996	0.346780713993359	0.05	0.04	1
Gm20696	0.141449542015596	0.645135665705802	0.015	0.01	1
Zfp959	0.141457572158782	0.624913597046413	0.03	0.023	1
Gm12942	0.141473684171419	0.272395752942757	0.027	0.019	1
Aff4	0.141530360989945	0.455583227081602	0.076	0.064	1
Cast	0.141769155733002	0.261622044738594	0.084	0.071	1
Alkbh4	0.142149308106403	-0.880611696841941	0.016	0.022	1
Mapkapk2	0.142317813187994	-0.448760570513921	0.031	0.039	1
Kremen1	0.142320077424556	0.40095388489173	0.013	0.008	1
Slfn5os	0.142490253034764	0.441800314527447	0.013	0.008	1
Il15ra	0.143193724487549	-0.619869863308338	0.049	0.059	1
Cers2	0.143320858634043	-0.389918307636846	0.178	0.189	1
Immp2l	0.143343475243473	0.296101588163543	0.013	0.008	1
Acox1	0.143344189528581	0.393107200170022	0.057	0.047	1
Mnt	0.143434835098842	-0.606925136484035	0.011	0.017	1
H2afx	0.143574078547845	-0.412774944515688	0.065	0.076	1
Ice1	0.14391083153332	-0.577809213810289	0.029	0.037	1
Ddx23	0.144056872541431	0.46485185624004	0.027	0.02	1
Arhgef26	0.14411403496253	-0.816282495277553	0.017	0.023	1
Rft1	0.144130320888371	0.38313567699405	0.027	0.02	1
Atg4d	0.144195235633924	-0.599473183572116	0.039	0.047	1
Oxld1	0.144604819989069	0.259636291070779	0.02	0.014	1
Sh3tc2	0.145036127019991	0.259161332153073	0.03	0.022	1
Tufm	0.145047868748527	-0.358550305202904	0.05	0.06	1
Zfp949	0.145196351552847	0.296056294550696	0.024	0.017	1
Slc26a2	0.145231938599847	0.637334897325141	0.018	0.012	1
Nomo1	0.145429147461331	0.603648814544838	0.031	0.023	1
Zfp451	0.145491151833512	0.618831111320339	0.04	0.031	1
Cep170	0.146040042353967	0.359012373327925	0.033	0.025	1
Ift81	0.146267412493418	-1.13013690598816	0.006	0.01	1
Mxra8	0.146275498221584	-0.608437699034836	0.034	0.043	1
Nav3	0.146845586750706	0.276012563861551	0.091	0.078	1
Mavs	0.147020223012385	-0.564842595250525	0.037	0.045	1
Chst15	0.14730898049426	0.28850669243339	0.059	0.048	1
Lancl1	0.147604616838942	-0.558133365036923	0.033	0.042	1
[truncated: 1,464 more rows]

## Sheet: Tie1KO_KOvsWT_ArterialEC
	p_val	avg_log2FC	pct.1	pct.2	p_val_adj
Tie1	1.44755461468179e-159	-8.06367224537652	0.003	0.459	2.02006246478844e-155
Sox18	4.9066629923698e-136	-1.9782597461792	0.415	0.766	6.84724820585206e-132
Tspan8	5.10650828649483e-53	3.34544419479431	0.199	0.018	7.12613231380354e-49
AY036118	8.64562943759373e-28	0.762749818372744	0.552	0.342	1.2064975880162e-23
Ankrd11	1.10823892994786e-25	1.29709025797205	0.252	0.096	1.54654742674224e-21
Akt1	3.60980526579458e-23	1.39146810119391	0.203	0.069	5.03748324841633e-19
Cdk5rap1	5.62149788555997e-21	-3.54353147838157	0.01	0.093	7.84480029929894e-17
Gm42418	1.88503783734587e-20	0.548206656301886	0.732	0.562	2.63057030201616e-16
Hbb-bs	8.01589389158854e-19	11.3594875439661	0.054	0	1.11861799257118e-14
Txnip	1.57060861801205e-18	-0.607378093116188	0.615	0.701	2.19178432643582e-14
Cdk2ap1	3.05046229454356e-16	1.64813067411917	0.1	0.024	4.25692013203554e-12
Gm10076	3.44882242335242e-16	0.499140778838238	0.681	0.52	4.8128316917883e-12
Btg3	6.64766241086575e-16	0.857012333483097	0.271	0.14	9.27681289436315e-12
1190002N15Rik	7.0690206587477e-16	1.31192013305595	0.149	0.054	9.86481832928241e-12
Dbp	2.17200571081574e-13	-3.89231191998736	0.006	0.058	3.03103396944336e-09
Tspan13	2.19601259331439e-13	0.290771704115512	0.918	0.882	3.06453557397023e-09
Tek	1.86986093043024e-12	0.595195094849486	0.286	0.167	2.6093909284154e-08
Mllt4	2.10684677228685e-12	0.564866949844295	0.388	0.25	2.94010467072629e-08
Ly6c2	1.58150187619612e-11	0.50038689526424	0.481	0.351	2.20698586823168e-07
C1qtnf9	1.60880741784436e-11	0.492646033019262	0.645	0.529	2.2450907516018e-07
Pdia6	1.67295144113451e-11	0.462442226632032	0.509	0.373	2.33460373610321e-07
Eps8l1	5.04903532778454e-11	-4.35428053809436	0.003	0.042	7.04592879992332e-07
Gstp1	5.81109065280333e-11	0.739660180218747	0.223	0.124	8.10937700598704e-07
Rps27rt	1.22534081809321e-10	-0.289295847782149	0.835	0.845	1.70996311164908e-06
Dusp1	1.27495629050487e-10	0.369896598416763	0.79	0.712	1.77920150339955e-06
Mtch1	2.23716008188535e-10	0.591458054877758	0.36	0.243	3.12195689427101e-06
Esr1	3.56394225992788e-10	7.52151312781984	0.027	0	4.97348142372936e-06
Ifitm3	5.68244440359608e-10	0.272715344137367	0.973	0.95	7.92985116521834e-06
Ubc	5.73074748976639e-10	-0.28216863016899	0.85	0.879	7.99725812196899e-06
Sppl3	7.47964748901756e-10	1.25340595603509	0.073	0.023	1.0437848070924e-05
Gng11	7.60966546934662e-10	0.275818138256468	0.925	0.879	1.06192881624732e-05
Zfp715	7.98612556604509e-10	1.45433011091905	0.069	0.02	1.11446382274159e-05
Nr1d1	1.18778093942422e-09	-2.49550489603061	0.014	0.059	1.6575483009665e-05
Actb	1.20457122469703e-09	0.373030498831738	0.937	0.894	1.6809791440647e-05
Clic4	1.73509072291535e-09	0.537386092828771	0.42	0.3	2.42131910382837e-05
Gm10116	1.93580376536467e-09	0.673135543215495	0.219	0.126	2.70141415456639e-05
Ric1	2.18826307905146e-09	1.06276192754622	0.147	0.074	3.05372112681632e-05
Dpysl2	2.35436492714616e-09	0.49054431913128	0.381	0.261	3.28551625583246e-05
Hspb1	2.9968286627118e-09	0.355050176086804	0.702	0.59	4.18207439881431e-05
Gna12	5.89278431714739e-09	1.10542459946467	0.076	0.026	8.22338051457918e-05
Sepn1	6.11610065213661e-09	1.49986917058007	0.069	0.022	8.53501846005664e-05
Tuba1a	1.10893313672731e-08	0.403439863291773	0.654	0.531	0.000154751619230296
Tcf15	1.14913698536339e-08	-0.311905681424768	0.752	0.776	0.000160362066307461
Ip6k1	2.90076986247411e-08	0.840578726552549	0.132	0.067	0.000404802434308262
Ctla2a	3.0765665505435e-08	0.372803191774261	0.452	0.336	0.000429334862128345
Azin1	3.31009375514277e-08	0.576604972608085	0.246	0.157	0.000461923583530174
H2-T23	1.24361068659941e-07	-0.693313494938276	0.219	0.299	0.00173545871314948
Gkap1	1.25797589979514e-07	0.999739525394119	0.076	0.03	0.00175550536816412
Vim	1.31381107324207e-07	0.358590415294167	0.682	0.593	0.0018334233527093
Apold1	1.32600681392758e-07	0.556242162944836	0.225	0.143	0.00185044250883593
Calr	1.41339519669942e-07	0.343421341329834	0.501	0.385	0.00197239299699403
Klf2	1.42547012412089e-07	0.266461039811356	0.902	0.863	0.0019892435582107
Lifr	1.70185472729738e-07	0.524146819832753	0.186	0.111	0.00237493827194349
Psme2b	1.98221081855052e-07	0.477144975022639	0.304	0.208	0.00276617519728725
Glul	2.162375979446e-07	-0.440829865539345	0.531	0.59	0.0030175956793169
Cxx1a	2.33360296225394e-07	0.339592100383205	0.423	0.311	0.00325654293382537
Arglu1	2.37903798367568e-07	0.414992228245031	0.415	0.313	0.00331994750621942
Bst2	2.86045921450655e-07	0.330559153122795	0.744	0.656	0.00399177083384389
Atp2a2	2.87336268005029e-07	1.33090430595127	0.077	0.032	0.00400977762001018
Eif4g2	2.93204432559603e-07	0.359075986679449	0.481	0.368	0.00409166785636926
Cdh13	2.96608236080485e-07	0.470420874786842	0.318	0.225	0.00413916793450317
Mctp1	3.02576994180321e-07	2.79321562464396	0.031	0.005	0.00422246195378638
Klf13	3.38603445357409e-07	0.31025650662732	0.553	0.447	0.00472521107996264
Clstn1	3.77171833086798e-07	0.581297644410263	0.181	0.108	0.00526343293072626
Hsp90b1	3.77339305240871e-07	0.334811726297828	0.539	0.424	0.00526577000463636
Bicd2	4.07601854712986e-07	0.806875439531548	0.127	0.068	0.00568808388251972
Marcks	4.15518528860702e-07	0.32450528694887	0.373	0.267	0.0057985610702511
Nckap1	4.41391736288583e-07	0.600532830351136	0.135	0.073	0.00615962167990717
Nab1	5.63136966519039e-07	0.955854302490857	0.097	0.046	0.00785857636777319
Eid2	5.66003461025163e-07	2.62785793004436	0.028	0.004	0.00789857829860615
Cd34	5.83453539231998e-07	0.309403003916736	0.622	0.511	0.00814209413998253
Arih1	6.05316618606866e-07	1.19229582277802	0.076	0.032	0.00844719341265882
Ppp1r16b	6.48011547340243e-07	0.372674284252262	0.351	0.253	0.0090430011431331
Angptl4	6.54104811564511e-07	-1.46584275271826	0.041	0.088	0.00912803264538275
Nxpe4	7.05856782102626e-07	-1.05382451503873	0.075	0.133	0.00985023139424215
Itgb1	7.30498129413382e-07	0.284278027292023	0.587	0.48	0.0101941013959637
Gnb1	8.34910912723199e-07	0.260492286494684	0.573	0.458	0.0116511817870522
Eno1	8.44947448770671e-07	0.34422328590361	0.442	0.331	0.0117912416475947
Rexo2	8.75853289486562e-07	0.508311364230715	0.327	0.238	0.012222532654785
Slc26a10	9.16016782119681e-07	-0.37257562899255	0.497	0.559	0.0127830141944801
Kpna4	1.03007550228931e-06	0.567831190310567	0.157	0.092	0.0143747036344473
Rab22a	1.03561877529924e-06	0.82791922394726	0.115	0.061	0.0144520600093009
Rpl29	1.08895736071211e-06	0.649235237611114	0.202	0.128	0.0151963999687375
Hspa1a	1.18919806885211e-06	0.364352590204094	0.246	0.169	0.0165952590508313
Tpst1	1.24240550007718e-06	-0.601992412991031	0.288	0.354	0.017337768753577
Rfwd2	1.35700923572952e-06	0.898917096872533	0.079	0.035	0.0189370638846055
Tef	1.42528815768872e-06	-1.9758242557454	0.016	0.05	0.0198898962405462
S100a11	1.54829397297677e-06	0.278102892418762	0.77	0.687	0.0216064423928908
Gls	1.59865832522077e-06	1.36087612948984	0.069	0.029	0.0223092769284558
Serinc3	1.63569289391175e-06	0.286174331416789	0.689	0.594	0.0228260943345384
Caprin1	1.65868991785449e-06	0.642130401897339	0.135	0.076	0.0231470178036594
Hs6st1	1.70544798299596e-06	3.42151222841564	0.022	0.002	0.0237995266027086
Arl8a	1.84570990116821e-06	0.753204386290003	0.116	0.063	0.0257568816708024
Gm6483	1.91670099475843e-06	0.457490127054725	0.242	0.162	0.0267475623818539
Nr4a1	2.01867225499724e-06	0.928808169202151	0.102	0.053	0.0281705713184865
Lrrc58	2.06001775575447e-06	0.309400925131588	0.511	0.402	0.0287475477815536
Adgrl4	2.06425433693711e-06	0.280635083862107	0.514	0.4	0.0288066692719574
Cdkn1a	2.46613115073285e-06	0.361652207020433	0.343	0.251	0.034414860208477
Rpl10-ps3	2.50420471506824e-06	0.326021177244511	0.548	0.444	0.0349461767987773
Spry2	2.55300505327789e-06	1.84694345966815	0.044	0.014	0.035627185518493
Sp3	2.65962699817008e-06	0.694799376622884	0.117	0.064	0.0371150947594634
Lrrc8a	2.66841332158487e-06	0.325026136516174	0.323	0.232	0.0372377079027169
Rpl23	2.9657611635284e-06	-0.25370237236781	0.801	0.803	0.0413871970370388
Map4k2	3.24671834470019e-06	0.688069746282701	0.148	0.088	0.0453079545002912
8430408G22Rik	3.49991128346863e-06	0.333562272014932	0.609	0.521	0.0488412619608048
Cyr61	3.84083399657115e-06	0.368434748617095	0.365	0.277	0.0535988384221504
Slc15a2	4.17326249174802e-06	-7.07981181266151	0	0.017	0.0582378780723437
Fzd6	4.46539203685205e-06	0.649018966960499	0.128	0.073	0.0623145458742703
Paip1	4.71877199869619e-06	1.04951411886545	0.075	0.035	0.0658504632418054
Rtn1	4.84239160610182e-06	0.620150750721954	0.101	0.053	0.0675755748631509
Sh3tc1	5.095927452615e-06	0.561454047389307	0.113	0.061	0.0711136676012424
Pou2f1	5.19887797133288e-06	1.28716536355549	0.052	0.02	0.0725503420899504
Tmed7	5.24916989066839e-06	0.393981701902212	0.252	0.171	0.0732521658242774
Wnk1	5.42882363306202e-06	0.481471287983323	0.28	0.199	0.0757592337993805
Ccng1	5.49355837136906e-06	0.823985482231588	0.09	0.045	0.0766626070724552
Ddb1	5.94701677008967e-06	0.553565294322565	0.171	0.107	0.0829906190266014
Fam198b	6.22605253053916e-06	0.382148163367944	0.326	0.241	0.086884563063674
Zfp655	6.36264952538464e-06	0.712444594464291	0.099	0.052	0.0887907741267427
Anxa3	6.59170909683405e-06	0.281925568412566	0.575	0.474	0.0919873004463191
Srp14	6.79909900862787e-06	0.360341411427463	0.459	0.369	0.094881426665402
Tjp2	7.41040282831858e-06	0.833140123923721	0.085	0.042	0.103412171469186
Cd93	7.86676688823189e-06	0.323927207065327	0.476	0.38	0.109780731925276
Nus1	8.03131846676771e-06	0.608197744269738	0.165	0.104	0.112077049203743
Picalm	8.57046827060385e-06	0.465332282073915	0.237	0.164	0.119600884716277
Slc7a7	8.62918910727276e-06	1.61846043780586	0.041	0.013	0.120420333991991
Cebpb	9.17246543141973e-06	0.961040116553049	0.068	0.03	0.128001755095462
Rhoc	1.01773240811106e-05	0.349867850669614	0.456	0.36	0.142024557551899
Ccdc85b	1.03611182934181e-05	0.378045810551835	0.416	0.321	0.144589405784649
Klra9	1.06222063705121e-05	-1.78474351038492	0.018	0.049	0.148232889900496
Mmp15	1.11115787162308e-05	0.489777613898022	0.221	0.152	0.155062080985001
Tnrc6c	1.27816760850378e-05	0.69900561354017	0.117	0.067	0.178368289766702
Rsad2	1.33640307207094e-05	0.586989817161533	0.214	0.148	0.186495048707499
Timp4	1.41990052503544e-05	0.336515777077314	0.227	0.155	0.198147118268696
Pcmtd1	1.45065999106512e-05	0.367332447913647	0.299	0.221	0.202439601753138
Mpc1	1.45240219080854e-05	0.444709153147002	0.207	0.14	0.202682725727332
Kcmf1	1.48221128849154e-05	0.689547293292626	0.089	0.046	0.206842585308995
Cyfip1	1.53619397473189e-05	0.490928130488184	0.165	0.105	0.214375869173836
Gnaq	1.61444729889484e-05	0.790266949724731	0.113	0.064	0.225296120560775
Vdac3-ps1	1.62384698404897e-05	0.626519956449558	0.114	0.065	0.226607846624033
Pink1	1.7006212458342e-05	-0.547694146799671	0.233	0.294	0.237321694856163
Itga1	1.78679639345726e-05	0.51721971705811	0.215	0.146	0.249347436706961
Nedd9	1.89287008313915e-05	0.470797804764585	0.173	0.112	0.264150020102068
Ybx3	1.91173691795368e-05	0.703819670737205	0.081	0.041	0.266782886900436
Ppp2r5a	2.13212966523676e-05	0.431522527053497	0.153	0.096	0.29753869478379
Mcl1	2.21183062241284e-05	0.760175353204809	0.13	0.079	0.308660963357712
Slc25a51	2.23526541789512e-05	0.804354491426237	0.097	0.053	0.311931289067264
Sik1	2.31404522581616e-05	0.906106991003453	0.069	0.032	0.322925011262645
Mrpl17	2.36292238557266e-05	0.318018887961456	0.331	0.25	0.329745818906664
Tmem165	2.42765671730147e-05	0.416650064208671	0.287	0.209	0.33877949489942
Ptp4a2	2.51759932343266e-05	0.307311834957822	0.252	0.176	0.351330985585028
Rnf11	2.7127421134257e-05	0.352007073363772	0.179	0.119	0.378563161928556
Yipf6	3.40893133328874e-05	0.692057631344426	0.072	0.035	0.475716367560444
Ube2m	3.41917618599079e-05	0.660364809707901	0.106	0.061	0.477146036755014
Gm6563	3.54009065394498e-05	0.764041448072714	0.091	0.05	0.494019650758022
Gm10053	3.7118453123631e-05	0.829806723277	0.057	0.025	0.517988013340271
Alyref	3.76733358899107e-05	0.672712770610635	0.14	0.089	0.525731402343704
Ly96	3.94524531409445e-05	0.908842446599181	0.122	0.073	0.550558983581881
Map4k5	4.00705418483601e-05	1.02643140734951	0.062	0.029	0.559184411493866
Trp53	4.07773348137761e-05	0.31981606571646	0.255	0.181	0.569047707326245
Hip1r	4.16544311344483e-05	0.85212984916304	0.108	0.064	0.581287586481226
Wtap	4.17126353985718e-05	0.378264790520109	0.184	0.123	0.58209982698707
Cyb5a	4.24846467243608e-05	0.275752407378937	0.543	0.45	0.592873245038455
Adarb1	4.728182046888e-05	0.501401693545362	0.148	0.094	0.65981780464322
Jag1	5.05013405234177e-05	0.713326950192557	0.11	0.065	0.704746207004294
Myef2	5.48696853874651e-05	0.698179311202141	0.085	0.045	0.765706459582076
Plk3	5.90006674442237e-05	1.00566933230121	0.05	0.021	0.823354314184142
Zfp800	6.0027883353116e-05	0.917052511714552	0.065	0.032	0.837689112192734
Elf1	6.04824020111787e-05	0.376827791523313	0.244	0.174	0.844031920065998
Pi16	6.25619661124127e-05	0.727851135827549	0.129	0.081	0.87305223709872
Mlec	6.38954698688475e-05	0.723753481807657	0.123	0.076	0.891661282019768
Bad	6.39444962563769e-05	0.447489198871846	0.169	0.112	0.892345445257739
Gm4799	6.51360289166499e-05	1.68078139437848	0.036	0.013	0.90897328353185
Oasl2	6.5940384049122e-05	0.50705425436206	0.173	0.116	0.920198059405498
Stab1	7.04483458635242e-05	0.444404671403258	0.107	0.063	0.98310666652548
Creld2	7.16126713170673e-05	0.39999638914197	0.131	0.081	0.999354828229675
Ece1	7.19325113923828e-05	0.349872153756816	0.336	0.259	1
Mfsd6	7.2848712690245e-05	0.503864674677433	0.13	0.08	1
S100a10	7.4057923035123e-05	0.254569459226922	0.613	0.522	1
Rassf3	8.02237279033673e-05	0.40171662876995	0.33	0.259	1
Hnrnpa3	8.14366625647194e-05	0.413782102497913	0.433	0.35	1
Gm10020	8.26176508495692e-05	0.412681895975338	0.13	0.08	1
Itpripl2	8.38485290373466e-05	0.854869747691635	0.071	0.037	1
Mrpl42	8.48090782595014e-05	0.366311546843956	0.239	0.171	1
Xdh	8.73055491297181e-05	0.281911199649516	0.208	0.143	1
Rxrb	8.77328191986161e-05	0.844863808665154	0.06	0.028	1
Med29	9.28253761042854e-05	0.488646316546953	0.133	0.084	1
Hras	9.40956528476958e-05	0.364483579175919	0.19	0.13	1
Asap2	9.43342440542561e-05	0.555537226675321	0.154	0.102	1
Cdc73	9.65306875357379e-05	0.642201165615768	0.037	0.013	1
1810013L24Rik	0.000100952236956329	0.608217534307998	0.075	0.04	1
Abhd17c	0.000101289220157823	1.03889467934548	0.047	0.02	1
Ppp4r2	0.000102044819163928	0.674984625009631	0.093	0.053	1
Rab21	0.00010215942028214	1.91463766673344	0.023	0.006	1
Ubl5	0.000103137906152146	0.256428197174359	0.536	0.444	1
Irf7	0.000103547981542576	0.374968217132634	0.316	0.243	1
Tram2	0.000109061197692759	0.934878797431725	0.059	0.028	1
Ifit3	0.000109632318721542	0.536001095063253	0.169	0.115	1
Ube2n	0.000109693112295782	0.285131618055772	0.33	0.249	1
Mrps18c	0.000114708664453439	0.414168201307776	0.223	0.159	1
Fyn	0.000116726576952019	0.389076300032409	0.161	0.108	1
Gm10250	0.000120719539046137	0.377276323985135	0.248	0.18	1
Nol8	0.000121022125521974	-2.0607361385901	0.01	0.031	1
Setd8	0.000122386262320085	1.18809963801712	0.033	0.011	1
Tmem168	0.000129913034455571	0.782122688524537	0.079	0.043	1
Gm7676	0.000134321144486943	0.806124387382073	0.074	0.04	1
Bvht	0.000134700164708924	0.43060869098545	0.256	0.189	1
5430416O09Rik	0.000135353461251778	-1.33465189067435	0.023	0.052	1
Pxdc1	0.00014063573277674	0.383065186560748	0.212	0.152	1
Tm2d2	0.000145228248399531	0.34053834364466	0.269	0.202	1
Rpl30	0.000150775693416649	-0.264143465515186	0.598	0.628	1
Tsg101	0.000155165775728487	0.297086518173518	0.26	0.188	1
Gm10638	0.000158044867316197	1.40921464655219	0.027	0.008	1
Itga6	0.000158394014122405	0.343967122807754	0.199	0.14	1
Zc3hav1	0.000168864507757931	0.355134339642866	0.137	0.088	1
Dcun1d4	0.000178443675632659	3.20444407491648	0.015	0.002	1
Mmd	0.000179832099945456	0.67371176704129	0.122	0.078	1
Ddah2	0.000179897815864236	0.299702785903565	0.26	0.191	1
Taf10	0.000186120758282899	0.460566636966868	0.177	0.124	1
Npat	0.000186130850165397	1.6230710417583	0.025	0.007	1
St3gal1	0.000191863155329733	0.496410622494348	0.118	0.074	1
Drap1	0.000193160887907798	0.365018785212437	0.198	0.14	1
Myo1c	0.000194512653751454	0.541091078271397	0.144	0.095	1
Wdr12	0.000195795370305634	0.472075533793522	0.114	0.071	1
Tspan4	0.000197235539516402	-0.435878156165228	0.269	0.323	1
Ywhaz	0.000198650214559868	0.394231087299897	0.173	0.118	1
Ipo11	0.000212760991716925	0.499921095636686	0.139	0.091	1
Itgb5	0.000219024169584913	0.802955028926428	0.066	0.035	1
Hmgcs1	0.000221917929993858	0.732796055550432	0.089	0.052	1
Myo1e	0.000228624534461302	0.706981529113116	0.08	0.045	1
Cd63	0.000228949069583488	-1.07908791355426	0.038	0.07	1
Set	0.000231340810834928	0.353302893141655	0.243	0.179	1
Cerk	0.000234093583520576	1.06636131587394	0.043	0.018	1
Lmf1	0.000234568384741548	1.29492978740215	0.043	0.018	1
Zdhhc18	0.000238940111871924	0.608955352893057	0.09	0.053	1
Akr1c14	0.000239843421640696	0.421631067417356	0.201	0.143	1
Ncor1	0.000245167617836241	0.38691202238075	0.322	0.25	1
Dhrs3	0.000247477950214055	-0.389600310707243	0.418	0.456	1
Hdlbp	0.000258222255436364	0.670624718632225	0.094	0.056	1
Mut	0.000266609480053884	0.755732541644931	0.063	0.032	1
Abhd17a	0.00027808223170826	0.252458979842138	0.373	0.296	1
Dctn4	0.000279145726291043	0.768886707743376	0.077	0.044	1
Mfn2	0.000281688267985216	0.859409841452756	0.06	0.031	1
Cdk14	0.000287601286829806	1.22524727045227	0.031	0.011	1
Slc2a1	0.000288517832199844	1.35208329883501	0.031	0.011	1
Phc2	0.000292818666678616	0.741161669203876	0.091	0.054	1
Trim37	0.00029416133647425	0.367769001465554	0.125	0.08	1
Gatad2a	0.000305402933575844	0.659642265885099	0.11	0.07	1
Ythdf1	0.000306483518293442	0.677708411143141	0.09	0.053	1
Tbc1d9b	0.000307321308917648	0.761936381349457	0.073	0.041	1
Matr3	0.000310079859887552	0.334659730486461	0.188	0.132	1
Nfe2l1	0.00031309011275826	0.442357447583673	0.205	0.148	1
Arl5b	0.000315656687911994	0.729402123281885	0.066	0.035	1
Psmb4	0.000320689260660661	0.337363502076311	0.285	0.217	1
Mbnl2	0.000327661118566972	0.326123045223721	0.365	0.293	1
Ppp1r15a	0.000327784105334916	0.792982704604993	0.122	0.08	1
Fam63b	0.000334770609321506	0.537828214013797	0.128	0.084	1
Yod1	0.0003449463708533	0.714855072825057	0.085	0.049	1
Tsc22d3	0.000364548362702328	-0.616541874631421	0.167	0.216	1
Nr2f6	0.000369909901467806	0.416651039087398	0.148	0.101	1
Exoc5	0.000371602419275373	0.643878245893668	0.074	0.042	1
Ubr5	0.000373282047478067	1.02276424669051	0.051	0.025	1
Mprip	0.000387674723016095	0.333753101574782	0.201	0.144	1
Sdc3	0.000390118338372295	0.530366267915994	0.125	0.081	1
Cbr4	0.000394553957946614	1.51941049677147	0.027	0.009	1
2510039O18Rik	0.000405967613227837	0.311179720060527	0.148	0.099	1
Tnpo1	0.000415099829926237	0.704688982024126	0.05	0.024	1
Rad18	0.000415897371237999	1.73091166535341	0.019	0.004	1
Cggbp1	0.000417298101877715	0.395695272749383	0.138	0.092	1
Rps27l	0.000421612995084514	0.26528298520712	0.523	0.445	1
Gm10073	0.000436655639068718	0.264259821503646	0.467	0.38	1
2700094K13Rik	0.00044445693459342	0.45929337367175	0.106	0.066	1
Dnajc21	0.000446924407135597	0.913105213675303	0.068	0.037	1
Psmd1	0.000447961233692538	0.414763208522798	0.202	0.146	1
Chmp4b	0.000448886293629932	0.377894047428891	0.216	0.159	1
Stat1	0.000451235437875157	0.449753974060458	0.152	0.104	1
Uqcrq	0.00045260716026345	0.291949367873432	0.55	0.476	1
Rad23b	0.000461053489155578	0.462859864532149	0.188	0.135	1
Ezh1	0.0004636660641729	0.367738053449404	0.124	0.081	1
Mrpl48	0.000466151831098002	0.351155631408932	0.184	0.131	1
Meox2	0.000468892573931591	0.358853989785795	0.294	0.231	1
Sf3b3	0.000469313533324243	0.592793888124918	0.075	0.042	1
Hlx	0.000472770886502089	0.44039569072878	0.303	0.239	1
Rin2	0.000481582566561811	0.655521944301656	0.078	0.045	1
Trim24	0.000483143105533915	0.261290728434499	0.125	0.081	1
Snrk	0.000493361541706937	-0.35516473559154	0.363	0.398	1
Tmem67	0.000499970495442668	0.966595333693391	0.048	0.023	1
Nagpa	0.000505094258319084	0.558539647861834	0.102	0.064	1
Zmpste24	0.000511403075022623	0.448848368453482	0.144	0.098	1
Cep85l	0.000511755818899843	0.251221074327416	0.1	0.061	1
Dab2	0.000511801384496048	0.294458318421678	0.16	0.109	1
Ralgapa1	0.000512714129634361	0.43719253386089	0.114	0.073	1
Mybbp1a	0.000515341651726191	0.549764895744318	0.048	0.023	1
Cirbp	0.000548310790526329	-0.581902685169335	0.229	0.27	1
Tor3a	0.000555468269537135	0.378432609773406	0.154	0.106	1
Cyp26b1	0.000557304429278479	-2.12634065237055	0.003	0.017	1
Sorbs2	0.000566778689425015	0.629606294010789	0.103	0.065	1
Gm12184	0.000581838398756567	1.92843862199128	0.012	0.001	1
Chfr	0.00059087631333594	0.768195966804202	0.06	0.032	1
Tspan6	0.00059879026776284	0.25905269276881	0.259	0.194	1
Marf1	0.000607533591365083	0.345502630973013	0.157	0.109	1
Kras	0.000609011700242549	0.362004872548972	0.198	0.145	1
Camta2	0.000609473907274433	1.32155070662978	0.032	0.013	1
Egr1	0.000613826125204947	0.367571831252092	0.145	0.1	1
Dmwd	0.000620252238466094	0.993342837550202	0.029	0.011	1
Pop5	0.000626593557706969	0.337978609577892	0.24	0.182	1
Ctdsp2	0.000645439019664502	0.486517629194185	0.143	0.098	1
Cnot6	0.000657235454887796	0.280147044958718	0.081	0.047	1
Esm1	0.000669743279427917	0.694240687213509	0.11	0.073	1
Birc2	0.000671678324692913	-0.74928645466331	0.05	0.083	1
Sdf2l1	0.000705373926420821	0.985815224534445	0.053	0.028	1
Ptk2	0.000717478714850282	0.566967006836924	0.102	0.066	1
Pitpna	0.00072390364862456	0.333256259520386	0.202	0.148	1
Uso1	0.000768368181685595	0.668477891697095	0.075	0.044	1
Yrdc	0.000769728411466289	0.516128516641541	0.115	0.075	1
Tpm3-rs7	0.000774942303073954	0.670687733022358	0.099	0.063	1
Ccnd1	0.000785743158109604	0.417421692533151	0.27	0.214	1
D5Ertd579e	0.000792647118744421	0.791944219548419	0.064	0.035	1
Ccny	0.000797061249444633	0.290309103492237	0.17	0.121	1
0610009L18Rik	0.000816884285666784	1.91220336161759	0.016	0.004	1
Ap1s2	0.000824560978908893	0.314278822557186	0.156	0.109	1
Ppm1g	0.000838611097801095	0.436363017743716	0.172	0.124	1
Pir	0.000849320955605307	0.510349368691029	0.06	0.032	1
Chm	0.000857806401539699	0.933214747395689	0.045	0.022	1
Tmem243	0.000861060030890266	0.368326551462407	0.156	0.108	1
Trappc5	0.000867417280563484	0.406301862475021	0.152	0.107	1
Tmem2	0.00087401604983583	0.796003938415406	0.05	0.025	1
Camk2n1	0.000874200288555331	0.645121448286863	0.127	0.086	1
Tmem47	0.000875054374278767	0.508545821329205	0.086	0.052	1
Eef1e1	0.000887478000686349	0.926024552058698	0.055	0.029	1
Klhl4	0.000913301908338892	0.531655516742111	0.082	0.049	1
1110008F13Rik	0.000915323464112296	0.469922388324861	0.171	0.124	1
Fpgt	0.000922149086408439	1.48543724635518	0.039	0.018	1
Ehmt1	0.000922455511515592	0.502125709575483	0.072	0.042	1
Ctu2	0.000941669055649347	0.846638515781263	0.048	0.024	1
Twsg1	0.000943331234126258	1.07711790509482	0.026	0.009	1
Dsel	0.000959884336706641	1.24403291890355	0.026	0.009	1
Larp1b	0.000964435981351568	1.21959853480226	0.044	0.021	1
Mtm1	0.000970023259168908	1.23407216485931	0.026	0.009	1
Surf4	0.000977126167928301	0.353711645874621	0.1	0.064	1
Fam96a	0.000997304904218023	0.522239414511705	0.144	0.101	1
Car4	0.000997408064020544	-0.497294340638513	0.215	0.262	1
Plagl2	0.00100685706909291	1.99271714960908	0.013	0.002	1
Hoxd4	0.00103053067106245	3.15389557267913	0.011	0.001	1
Nrros	0.00103491462837694	0.610267558975179	0.073	0.043	1
Cryzl1	0.00105191362552229	0.321844690738989	0.138	0.095	1
Prpf38a	0.00106490495744762	0.353781996522098	0.143	0.099	1
Usp18	0.00106860452044857	0.264309353059786	0.12	0.08	1
Synm	0.00111059086990748	0.959087179568525	0.044	0.021	1
Tmem71	0.00111729535851348	0.407959114319408	0.078	0.047	1
Ankrd13a	0.00113488226976653	0.271723415120632	0.127	0.086	1
Stx3	0.00114589091965967	0.537961350312021	0.091	0.057	1
Mxi1	0.00114878388376737	0.465359473417766	0.118	0.079	1
Ifit2	0.00115679774573635	0.449181355141097	0.101	0.065	1
Caskin2	0.00116294663807622	0.472018081315682	0.114	0.076	1
Rrp7a	0.00120511231674679	0.487504522018328	0.094	0.06	1
Slc36a4	0.00120707908475758	1.44208685564818	0.024	0.008	1
Sh3kbp1	0.0012199642308605	0.594824494811609	0.077	0.046	1
Mbnl1	0.00124030853526045	0.309887381633126	0.151	0.107	1
BC005537	0.00125531683224651	0.591044964672163	0.119	0.081	1
Atf2	0.00127773442849085	0.852049534156955	0.066	0.038	1
Pafah1b2	0.00128046423557434	0.385553201253758	0.139	0.096	1
Mcts2	0.00129822945199696	1.4342728434084	0.027	0.011	1
Fyttd1	0.0013081200307878	0.515312538067316	0.117	0.078	1
Ubn2	0.00131206988977001	0.340459738202222	0.115	0.076	1
Jak1	0.00131972669805634	0.277144604911799	0.219	0.165	1
Purb	0.00133040777788016	0.435820831041321	0.089	0.056	1
Mbtps1	0.0013351238132306	0.600564425191745	0.09	0.057	1
Casd1	0.00134237183699247	0.594357349997311	0.06	0.033	1
Reps1	0.00134771142592892	0.272352416497206	0.022	0.007	1
Cmtm8	0.00135015823624206	0.273638033065842	0.332	0.267	1
Efcab14	0.00135390900648788	0.33091693506573	0.135	0.092	1
Plekhm2	0.00136207818618525	1.93936349019855	0.015	0.004	1
Lrrc8b	0.00136647318774849	2.18703736112334	0.015	0.004	1
Ifi27l2a	0.00137381453073575	0.63474109062057	0.074	0.044	1
Myo1b	0.00138485297607568	0.361653917283936	0.144	0.101	1
Gm1673	0.00139924106564688	-0.778954266368322	0.063	0.095	1
Tapbpl	0.00142346021752545	-0.846160494783433	0.11	0.145	1
Eogt	0.00142989944635609	0.36045140662797	0.125	0.085	1
Gimap8	0.00143210982230714	0.576636938861302	0.09	0.057	1
Prrc2b	0.00144672867960886	0.509277529240989	0.082	0.051	1
Plin2	0.00144881840798822	-0.556504992145222	0.194	0.234	1
Bbip1	0.00146608564806346	0.47104766659628	0.152	0.109	1
Tspan2	0.0014710890869109	0.477055607273155	0.09	0.057	1
Gm4950	0.00149142841252923	0.405315415579401	0.199	0.149	1
Pum2	0.00153117681286789	0.258091190672541	0.166	0.119	1
Mtmr14	0.00157128521336306	0.409694631707411	0.084	0.052	1
Mtcp1	0.00158018025787225	1.43849216484523	0.018	0.005	1
Aqp1	0.00161676792855358	0.260591882098665	0.206	0.155	1
mt-Nd3	0.00162444201799009	-0.435371331599027	0.329	0.364	1
Larp4b	0.00162877934848696	0.687896851683312	0.065	0.038	1
Arpc5l	0.00163909229076799	0.305155802260233	0.197	0.146	1
Tshz1	0.0016477549716179	0.763143114085839	0.043	0.021	1
Nf2	0.00168852582163598	1.22295908302346	0.044	0.023	1
Chek2	0.0017025244649479	0.310846376157839	0.158	0.112	1
Gpr137b-ps	0.00171585710377991	1.04374124206807	0.032	0.014	1
Fmo1	0.00173638473470031	0.548861607827019	0.197	0.15	1
Mfsd3	0.00173654186492274	1.23909419844523	0.026	0.01	1
6720427I07Rik	0.00173919774615416	1.4299646946714	0.026	0.01	1
Cdk16	0.00175155087940234	0.520683737756144	0.105	0.07	1
Klf10	0.00178828031117438	-0.545745067175066	0.173	0.213	1
Cad	0.00179457789184244	1.49794773586071	0.012	0.002	1
As3mt	0.00180710061502196	0.352147827425349	0.116	0.078	1
Lmo2	0.00183688394084762	0.342049786711808	0.144	0.101	1
Efr3b	0.00187110359643457	0.643527248148478	0.103	0.068	1
Mrpl27	0.00188500213680071	0.338348228509582	0.246	0.192	1
Kdm2a	0.00189159242791183	0.543909986428943	0.085	0.054	1
Gng12	0.00189185636554479	0.422826708222325	0.131	0.092	1
Cstf2	0.00189681130129412	1.08679689927865	0.041	0.02	1
Lpar4	0.00189939496899742	0.468396939148395	0.163	0.121	1
Uimc1	0.00190040426223222	0.2955380355036	0.095	0.061	1
Litaf	0.0019063135643363	0.328105876092453	0.178	0.132	1
Fam78b	0.00191336212582367	1.98789129100454	0.016	0.004	1
5031439G07Rik	0.00191760531960091	0.989784078388201	0.029	0.012	1
Dffb	0.00193461509800585	1.73193684484451	0.016	0.004	1
Ergic2	0.00196094367196261	0.383512296984483	0.156	0.114	1
Ttc19	0.00196702996703082	0.75121978465888	0.058	0.033	1
Cpd	0.00196736274669944	0.368470434904703	0.122	0.084	1
Neurl3	0.00199557863894404	1.31061092243743	0.027	0.011	1
Dgke	0.00200931020097294	0.521748653712419	0.074	0.045	1
Amotl2	0.00209432378036672	0.39448975249886	0.172	0.126	1
Flnb	0.0021122502234154	0.319985228233114	0.12	0.083	1
Strn3	0.00213059520705514	0.306875943869844	0.161	0.119	1
Map4k4	0.00215916412459714	0.258737189151047	0.123	0.083	1
Ptch1	0.00216311918098062	0.95789773352461	0.042	0.021	1
Osbpl11	0.00216330774746835	1.7442609212609	0.027	0.011	1
Rasal2	0.0021779231988399	0.402499401675849	0.087	0.056	1
Polk	0.0022165146568828	0.945544600367503	0.034	0.016	1
Usp47	0.00224896977649286	0.756601183697983	0.047	0.025	1
Arfip1	0.00225544553009786	0.408357338776973	0.081	0.05	1
AW549877	0.00227602501786039	1.50826141563992	0.024	0.009	1
Asxl1	0.00228306855476032	1.56377291856676	0.031	0.014	1
Trim25	0.00229452669341824	0.492403115867695	0.081	0.051	1
Fahd1	0.00231233430433673	0.784357032416422	0.024	0.009	1
Bcl2	0.00232331701008088	0.460341988433758	0.098	0.064	1
Camsap2	0.00235290915002288	1.08813956499378	0.035	0.016	1
Rapgef1	0.00235345513075497	0.63006607490827	0.122	0.086	1
Cdv3	0.00236784883743895	0.44372272657634	0.113	0.078	1
Tpst2	0.00238547336487463	0.273807038341006	0.269	0.21	1
Tmed4	0.00240096488132729	0.287277252355296	0.209	0.159	1
3830403N18Rik	0.00240640528899136	-3.06697881781861	0.002	0.011	1
Gpalpp1	0.00242834809697461	0.93388631024031	0.043	0.022	1
1700025G04Rik	0.00246389468771455	0.291985559960996	0.182	0.137	1
Pcdhb20	0.00248052197219859	2.17765600224449	0.017	0.005	1
Cep350	0.00251106056082131	1.32005769258806	0.031	0.014	1
Hecw2	0.00252266098502849	0.639571544414957	0.074	0.046	1
Aprt	0.00255046640762042	0.426475595828295	0.149	0.108	1
Mef2a	0.00256140222212593	0.271122491754401	0.192	0.143	1
Wdr37	0.0025681916892401	0.652691426661652	0.068	0.041	1
Cryab	0.00258351855261761	1.42984542143065	0.017	0.005	1
Pml	0.00258606638971956	0.424260776125261	0.054	0.03	1
Rhog	0.00259411704364314	0.361725478493834	0.161	0.118	1
Agpat3	0.00259549809545334	0.398713090807863	0.073	0.044	1
Notch4	0.002612622972079	0.31440627284343	0.12	0.083	1
Setd7	0.00261400482917282	1.3996087965587	0.019	0.006	1
Camta1	0.00262507288199678	0.442384274550659	0.111	0.076	1
Zdhhc12	0.00263815784528149	0.468418936548895	0.074	0.046	1
Trp53i11	0.00267567543451353	-0.880592112333083	0.05	0.078	1
Gbf1	0.00267568621625156	0.823551180767759	0.049	0.027	1
Gm13157	0.00268360097112125	1.08628152424971	0.05	0.028	1
Plcl1	0.00269312447385763	2.85693392327973	0.013	0.003	1
Raph1	0.00271445636490468	0.596167815031112	0.127	0.09	1
Rpl7a-ps5	0.00272040274528899	0.417326896205768	0.144	0.105	1
Agpat5	0.00273610080444136	0.468930161184459	0.076	0.047	1
Rbpj	0.00274449924476038	0.636494341410501	0.044	0.023	1
Rin1	0.00279361218123017	1.27644315295714	0.013	0.003	1
Map4k3	0.00281235947731079	0.34907042584403	0.128	0.091	1
Zfr	0.00281871294745252	0.527491609255295	0.104	0.071	1
Cnot8	0.00281918773205922	0.336955537676534	0.114	0.078	1
Tnrc6b	0.002826298432654	0.319310221610135	0.127	0.089	1
Bmpr2	0.00291869156324233	0.324205061467895	0.132	0.093	1
Hnrnpa0	0.00293752690491464	0.2648043955732	0.069	0.042	1
Gins4	0.00296904988175162	0.742381362499878	0.086	0.056	1
Lbh	0.00299444223887278	0.87697438649595	0.052	0.03	1
Rnf213	0.00300238912500574	0.669085564866573	0.057	0.033	1
Gm14698	0.00301450957060268	0.475577335367405	0.058	0.034	1
Syap1	0.00302704602819206	0.350105295414259	0.115	0.08	1
Btg1	0.00306303911284751	-0.285017976277606	0.471	0.495	1
Wwp2	0.0030630714694929	0.551962059280491	0.041	0.021	1
Dnajc14	0.00309590031653747	0.318263655154133	0.141	0.1	1
Nfia	0.00310635152660516	0.314878197113881	0.216	0.167	1
Crebzf	0.00312663072469822	0.670548080944891	0.046	0.025	1
Gigyf2	0.0031433079539382	0.448284838482397	0.094	0.063	1
Gm4673	0.00314715606169957	-2.53431824876681	0.004	0.016	1
Mtus1	0.00315978938608137	0.304934930907873	0.114	0.078	1
Chd9	0.00318615020074587	1.13483425542277	0.038	0.019	1
Ube3b	0.00319171664159797	0.624417670459898	0.029	0.013	1
Fam124b	0.00319878179634774	0.435214289682261	0.069	0.042	1
P2rx4	0.00321366645529616	-1.50607449684365	0.015	0.032	1
1810058I24Rik	0.00322330450955509	0.250368210542395	0.202	0.152	1
Copz1	0.00322421474286712	0.360462132611406	0.179	0.133	1
Spred1	0.00322846013779908	0.640218866246006	0.047	0.025	1
Trove2	0.00323643106672278	0.453693525417333	0.063	0.037	1
Ccdc184	0.00326890877809945	0.946788982608058	0.02	0.007	1
Prpf38b	0.00326939947255905	0.326824964165075	0.164	0.121	1
Api5	0.00331355692061465	0.38111011514774	0.119	0.083	1
1110002L01Rik	0.00331870971469798	2.88520684029987	0.01	0.001	1
Gipc3	0.00333170901190566	3.15467916848648	0.01	0.001	1
Oas1a	0.00333272056293699	0.462685767666298	0.102	0.069	1
Pam	0.00336237014374156	0.432888415448498	0.138	0.1	1
Tatdn2	0.00336393872679826	0.722976657492182	0.03	0.013	1
Hint3	0.00340056969467014	0.444465280223148	0.094	0.062	1
Dach1	0.00343403933337553	0.347873308700532	0.124	0.088	1
Rcc2	0.00348060854159951	1.13635150505047	0.027	0.011	1
Pnpla8	0.00353250817226277	0.311092226315559	0.121	0.084	1
Pnrc1	0.00354696721997558	-0.283820962217537	0.366	0.401	1
Fam129b	0.00359657744784246	0.350701702555619	0.178	0.135	1
Gatad1	0.00363855259125029	0.318546755016118	0.131	0.093	1
Dpp8	0.00375178945231201	0.837410676482117	0.044	0.023	1
Otud4	0.00377760031722086	0.924194388838812	0.04	0.02	1
Efhd2	0.00382096417516797	0.298082405789132	0.076	0.048	1
Tle4	0.00389907287378489	0.887568914773261	0.051	0.029	1
Neat1	0.00395174019650328	-0.478777533477934	0.26	0.291	1
Fundc1	0.00395444970056226	0.335350129458537	0.112	0.078	1
Dph3	0.00396793255519756	0.288487081358901	0.126	0.089	1
Angpt2	0.00400747101700591	0.557986824543645	0.069	0.042	1
Dusp8	0.00401671473550637	0.684742559346367	0.031	0.014	1
Pten	0.00404226246192991	0.491708403598526	0.098	0.066	1
Fnip1	0.00404703230452083	0.938013892279321	0.027	0.012	1
Man1c1	0.00408867754155202	0.959493512630531	0.035	0.018	1
Pdzd11	0.00411377822988851	0.442386214929722	0.126	0.09	1
Tlk1	0.00413448247864072	0.603911573337901	0.061	0.037	1
Sav1	0.00416413022027847	0.300721493124109	0.103	0.071	1
Pkia	0.00419505309968028	0.874666276208417	0.024	0.01	1
Trappc1	0.00422707272391652	0.308861442685819	0.171	0.128	1
Prmt3	0.00422988080010575	1.34991412854171	0.031	0.015	1
Smap2	0.00426411297458727	0.698270278005815	0.06	0.037	1
Zfp593	0.00430535201852677	1.76168246018582	0.022	0.008	1
Rapgef3	0.00430682951293616	-0.440518378449898	0.208	0.244	1
Hist1h4i	0.00430862610597114	0.785655628640181	0.045	0.025	1
Tnfrsf10b	0.0043392168324203	1.4830494968725	0.028	0.013	1
Cyth3	0.00436104904909661	0.31620775849852	0.21	0.163	1
Prdm1	0.00436199366939636	0.771713515151048	0.035	0.018	1
Slco3a1	0.00437807311635677	0.716493010308569	0.072	0.046	1
Eif3h	0.00439053011616844	-0.30796510414104	0.4	0.42	1
Parp9	0.00441399290081046	0.286800433106751	0.104	0.071	1
Lsm5	0.00442399561448054	0.286279898155513	0.186	0.141	1
Calcoco1	0.00444646886212346	0.773340611849014	0.068	0.042	1
Pim3	0.0044816925346379	-0.443615636095552	0.333	0.357	1
Slc35c2	0.00452132779358395	0.890205577669445	0.036	0.018	1
Eif5	0.00455439277945971	0.254920074398383	0.299	0.245	1
Igf2bp3	0.00458514653616776	-1.12291670189594	0.027	0.047	1
Ermard	0.004632765822884	1.00658365211747	0.032	0.016	1
Ube2l6	0.00467702438367999	0.269296956647703	0.198	0.151	1
Trim8	0.00470893310399622	0.36819432115339	0.138	0.1	1
Fam102b	0.00470961073979328	0.997932918313059	0.025	0.011	1
Msh3	0.00477433959591298	0.817173314627161	0.025	0.011	1
Rab3d	0.00480462414791738	0.393092081916579	0.106	0.073	1
Fam173a	0.0048220508316397	0.358123228906444	0.115	0.08	1
Trim44	0.00485520504377093	0.697020160834611	0.042	0.023	1
Ccnc	0.00486803942229821	0.575776368101969	0.047	0.026	1
Vkorc1l1	0.00494054873363602	0.969586320773959	0.033	0.016	1
Stk10	0.00496242135422687	0.529600325252989	0.042	0.023	1
Helz2	0.00496661867146629	0.533476583220885	0.041	0.022	1
Gm5786	0.00503354355339093	1.31296988221934	0.019	0.007	1
Acadm	0.00506300675854209	0.328053269560011	0.123	0.088	1
Gm28875	0.00507025783983793	0.829863353529258	0.019	0.007	1
Hn1l	0.00512098625780641	0.954233017040587	0.026	0.011	1
Copb1	0.0051252207063205	0.321706266496277	0.187	0.143	1
Ap2a2	0.00519244463008552	0.267830539953732	0.12	0.085	1
Ldlrad3	0.00523501722234769	0.548324905498314	0.053	0.031	1
Parva	0.00525576133312324	0.382248786270663	0.09	0.061	1
Sacs	0.00528702928574132	1.35574652739737	0.015	0.004	1
Gcnt2	0.00530345327789331	0.288180063248824	0.096	0.065	1
Prex1	0.005310009126491	0.639654472709446	0.033	0.016	1
Kdm1a	0.00534858581693715	0.657809548878537	0.054	0.032	1
Tbc1d8	0.00537094981741127	0.623973874172632	0.038	0.02	1
Pgk1	0.00546557150085952	1.02085320518366	0.034	0.017	1
Arntl	0.00546747307466193	0.629911578257351	0.081	0.053	1
Pik3ca	0.00550648549933222	0.874290172014499	0.05	0.029	1
Hspb11	0.00551573079943909	0.388729241232991	0.043	0.023	1
Hn1	0.00556855625817816	0.323911765003149	0.147	0.109	1
Sik2	0.00559800405659224	0.623304667655003	0.03	0.014	1
Spry1	0.00567158496214404	0.338192201876518	0.077	0.05	1
Slk	0.00573993918409312	0.620670921048217	0.059	0.036	1
St5	0.00576334107238809	0.383384432498918	0.07	0.044	1
Kpna3	0.00577567076681682	0.743798766705037	0.035	0.018	1
Evl	0.00579116819358686	0.276671953761081	0.108	0.076	1
Bcl7c	0.00581142697880099	0.260906189303791	0.181	0.14	1
Atp8b1	0.00582134694892406	0.384142356577902	0.072	0.046	1
Gm21092	0.00583040610982139	0.355722545885058	0.143	0.105	1
Dmd	0.00591459579896168	0.839559791110997	0.045	0.025	1
Ostc	0.00591935760960268	0.254414553312882	0.217	0.169	1
Snx11	0.00595807675626302	0.427012949758758	0.106	0.075	1
Kank3	0.00597159754508581	-0.273194658148425	0.519	0.533	1
9530026P05Rik	0.00598407431734049	1.37895229219491	0.02	0.008	1
Yy1	0.0059925577167167	0.324811247196344	0.119	0.085	1
Spag7	0.00604390008834862	0.30828924955017	0.222	0.176	1
Nfkbiz	0.00604441787162348	1.29217985695503	0.02	0.008	1
2500002B13Rik	0.00606541571094519	0.644491505183268	0.035	0.018	1
Msantd3	0.0060865147209961	0.969689620143822	0.02	0.008	1
Slc25a46	0.00609633980672736	0.395209724977771	0.094	0.064	1
Higd2a	0.00612412246859519	0.250644390762948	0.39	0.326	1
Gm11730	0.00622807805081946	0.906925790783339	0.048	0.028	1
Map4	0.00626301321096975	0.269369671790381	0.19	0.146	1
Mrpl32	0.00628198075527544	0.359783955064855	0.123	0.089	1
Tmem98	0.00630123602900986	1.19451266632458	0.027	0.013	1
Pcbp4	0.00638253452097811	0.973213210950574	0.048	0.028	1
Rai1	0.00641228228447913	0.864663852135245	0.031	0.016	1
Npepl1	0.00642665676885396	0.34183144291503	0.121	0.087	1
Abhd2	0.00649819518241953	0.40164999404804	0.077	0.051	1
Antxr2	0.00651284861809236	1.90737067011763	0.013	0.004	1
Rftn2	0.00657217158678132	1.30803752734458	0.018	0.006	1
Eral1	0.00660244727436964	0.763228172272642	0.027	0.013	1
Zc2hc1a	0.00664384916663768	0.38918611233519	0.091	0.062	1
Klhl13	0.00668254809397876	1.43755174699766	0.015	0.005	1
Polr1b	0.00669079154286471	1.25459438939084	0.013	0.004	1
Mex3c	0.00673565794722243	0.860475833183357	0.024	0.011	1
Arhgef11	0.00673971018208192	1.35155000581815	0.015	0.005	1
Ddx23	0.00676961671122521	1.29481064346759	0.028	0.013	1
Atp7a	0.00681864371799916	1.70227417462383	0.015	0.005	1
Npm1	0.00683734343237068	-0.307336420290792	0.378	0.409	1
Ing3	0.00683879551364509	0.511894148717591	0.09	0.062	1
Gne	0.00684080620653046	0.692997641905373	0.047	0.027	1
Gm14295	0.00690723393059457	-2.32675058810274	0.005	0.016	1
Dst	0.00696350447625231	0.310269793846495	0.14	0.103	1
Erdr1	0.0070454235108646	0.766846589692505	0.05	0.03	1
Prkx	0.00708400624909999	0.621454898124626	0.096	0.067	1
Ypel2	0.00716174015971022	0.750244629080645	0.056	0.035	1
Yme1l1	0.00718405450350211	0.2529391646563	0.142	0.105	1
Cd44	0.00719590747148668	0.553770325835373	0.024	0.011	1
Ccdc85a	0.0072308661607703	0.312586212827469	0.146	0.108	1
Smc2	0.00726944747169778	0.822462538713099	0.043	0.024	1
Lgals1	0.00728131236267217	1.2291966710134	0.044	0.025	1
Exoc1	0.00731487305838345	0.484970858275172	0.072	0.047	1
Rab9	0.00732998400487257	0.394346340594454	0.132	0.097	1
Chd2	0.00735274966676074	0.407511237576895	0.085	0.057	1
St8sia4	0.00736044697200377	0.351081469465823	0.111	0.08	1
Gm8186	0.0073765257685684	0.339253101168339	0.172	0.13	1
Il15	0.00741108924347727	0.699541555692288	0.07	0.046	1
Arl4d	0.00743125269972359	0.825563683241118	0.044	0.025	1
Herc4	0.00744403316822405	0.506641518254858	0.037	0.02	1
Gm4707	0.00748682287290422	0.508391158253391	0.056	0.035	1
Adgra3	0.00749617879206835	0.863581934850914	0.028	0.013	1
Nudt16l1	0.00751349141226837	0.448354226239518	0.1	0.07	1
Akna	0.007575946748757	1.17740262143731	0.019	0.007	1
Rcn1	0.00758763481264522	0.295987300072728	0.131	0.096	1
Serpinb6a	0.00763891298193615	0.275495727832835	0.369	0.315	1
Gpn1	0.00772955561671932	0.491966568772747	0.058	0.036	1
Pi4k2b	0.00778112857164528	1.23653286854383	0.019	0.007	1
Prdm16	0.00785172635050273	-0.630856639721403	0.141	0.174	1
Zfp318	0.00794791615361511	1.19800066629323	0.022	0.009	1
Gcc1	0.00798661495510545	0.520815904273346	0.049	0.029	1
Gda	0.00809672940714861	0.52287380245461	0.044	0.025	1
Ddx42	0.00809811773185402	0.286105347776741	0.092	0.064	1
Aplnr	0.00811454914965519	-0.675699774388277	0.065	0.092	1
Dhx36	0.00812902344645643	0.626086958724824	0.073	0.048	1
A430033K04Rik	0.00819410511702088	1.84500387848687	0.016	0.006	1
Stx8	0.00826422399544898	0.252913477285417	0.125	0.091	1
Mkrn1	0.00826892478769334	0.341569130197529	0.153	0.116	1
Gm11273	0.00829907378368163	0.314805586054588	0.117	0.085	1
Tusc2	0.00833515686435459	0.458267762986997	0.088	0.06	1
Atp2a3	0.00833911563823128	0.733535880234662	0.045	0.026	1
Sh3bgrl	0.00844988950794224	0.253087243259699	0.233	0.185	1
Efna1	0.00850064153379234	-0.275352792507218	0.38	0.413	1
Rnf144a	0.00850402331134142	0.408935595644711	0.107	0.076	1
Mast2	0.00854764201671671	0.998341439485815	0.016	0.006	1
Bcat2	0.0085562723328265	0.811690699565145	0.035	0.018	1
Nfil3	0.00856556901176738	1.13283920500824	0.03	0.015	1
Polr2d	0.00856878123149352	-0.711941150672138	0.073	0.099	1
Taf5	0.00858293315511282	1.14229008537499	0.026	0.012	1
Dis3	0.00863425599337384	1.60159835742759	0.014	0.004	1
Arhgef18	0.00867821576433699	0.90977195251097	0.016	0.006	1
Fdps	0.00867822596985269	0.349642403569618	0.09	0.062	1
Bag6	0.00871314031591117	0.367640185730769	0.155	0.116	1
Mcu	0.00874374618958682	0.739597567461717	0.03	0.015	1
Fads3	0.00876182616598018	0.658108602554837	0.088	0.061	1
Stk11	0.00887481740721002	0.254646011875408	0.187	0.145	1
Mrpl16	0.00890444187969397	0.490142655582229	0.062	0.04	1
Pacsin2	0.00900353253285085	0.281352697188104	0.152	0.114	1
Slc26a2	0.00904366777825771	0.767340209457546	0.026	0.012	1
Golga7	0.00905359019551985	0.253283208964287	0.217	0.172	1
Cwf19l2	0.00906309419364692	0.401859943820934	0.071	0.047	1
Stx6	0.00911767459917683	0.267662709534815	0.219	0.172	1
Aptx	0.00912555470628158	0.812457080511776	0.019	0.008	1
Jam3	0.00928454272133882	-0.583111599819799	0.127	0.159	1
Kif2a	0.00932867781519135	0.639658594743297	0.047	0.028	1
Eif4ebp2	0.00943339552908595	0.363355663100872	0.094	0.066	1
Abhd12	0.00945773477693417	0.427445603370936	0.063	0.04	1
Pdk3	0.00947754921737152	0.999396686383776	0.027	0.013	1
Igfbp3	0.00950452091619756	-0.513831600378375	0.455	0.469	1
Dennd6a	0.00953285448930141	0.277320823222088	0.083	0.056	1
Junos	0.00953568519058571	1.96564474889513	0.01	0.002	1
Dvl1	0.00954549294902231	0.847266295245672	0.023	0.01	1
Zbtb22	0.00955399164380519	0.561185359104248	0.067	0.044	1
Mib1	0.0095569598245724	0.546714356117153	0.053	0.032	1
Smek1	0.00958405983303622	0.510761238283898	0.047	0.028	1
Agap3	0.00958667423805268	0.737100275852672	0.041	0.023	1
L3mbtl3	0.00959075456819733	0.423103221911843	0.019	0.008	1
Gmcl1	0.00962195135811745	0.54181357363332	0.064	0.041	1
Ccnyl1	0.00963568166993531	1.14598033189573	0.031	0.016	1
Slc35a5	0.00963679760091474	0.915249999849829	0.042	0.024	1
Cds2	0.00968423002247137	0.28029434524165	0.187	0.146	1
Slc46a3	0.00969198375443787	0.648049384436565	0.041	0.023	1
Dgcr6	0.00969364012171248	0.299396701921374	0.092	0.064	1
Hacd2	0.00975041296437818	0.483365896488877	0.078	0.053	1
Trim12c	0.0098214421767104	0.357705025294933	0.102	0.072	1
Hist1h2al	0.00983688170957047	1.20236896508316	0.023	0.011	1
Tacc1	0.00989939830130739	0.350883455121692	0.167	0.128	1
Pphln1	0.00990149625709672	1.06873891041639	0.044	0.025	1
Zhx3	0.00991443333049836	1.10323328699017	0.032	0.017	1
Ccdc71l	0.00995358619836061	0.335699063376033	0.099	0.07	1
2002-03-01	0.0100547078194234	0.280854534209071	0.355	0.303	1
Pak2	0.010145072282709	0.25263540249165	0.15	0.114	1
Fstl1	0.010287096794075	0.294840118829409	0.126	0.092	1
Upf1	0.0102965437483122	0.716432376077471	0.043	0.025	1
Zfp358	0.0103108810598458	0.44040928246398	0.076	0.051	1
Kif1b	0.0103210868991297	0.294761745613371	0.127	0.093	1
Nabp1	0.0103336851790347	-1.90584408097338	0.005	0.015	1
Klhl2	0.0103731854740681	0.459209200293089	0.042	0.024	1
Fam43a	0.0103846315740424	-0.377002471949528	0.361	0.39	1
Trmt13	0.0104063904353352	0.721980343904156	0.044	0.025	1
Btaf1	0.0104882383215593	0.906609420164461	0.02	0.008	1
Trappc11	0.0104924197922314	0.811466151891941	0.027	0.013	1
Pank2	0.0105261612103808	0.323299918681927	0.089	0.061	1
Hagh	0.0105549184592641	0.403591920099267	0.125	0.092	1
Ifi44	0.0105864645830248	0.589987535988794	0.101	0.073	1
Mre11a	0.0106116437069683	1.86242518931504	0.015	0.005	1
Pik3r1	0.0106687200803145	0.327948144282582	0.077	0.052	1
Sigirr	0.0106857264585432	-0.423205662523055	0.189	0.219	1
Dck	0.0107277359790212	2.07968781220303	0.012	0.004	1
Gcc2	0.010757452664239	0.306338056512226	0.098	0.069	1
Lbx2	0.0107876741420018	0.779407792108025	0.032	0.017	1
Prkag1	0.0107892032797125	0.337733672925055	0.164	0.126	1
U2af1l4	0.0107979224422582	1.56218170927468	0.015	0.005	1
Ube2v2	0.0108143535000679	0.323486243675314	0.127	0.094	1
Scarb2	0.0108550674607581	0.516138391411211	0.119	0.089	1
Mycbp	0.0108667829652636	0.335366445468314	0.106	0.076	1
Atg13	0.0108684050936448	0.531178099549738	0.044	0.025	1
Cyp1a1	0.0109100093118174	-1.70055692867071	0.004	0.013	1
St8sia6	0.010960542272699	0.353887302242873	0.139	0.105	1
Ttc12	0.0109698718046909	1.26711911037763	0.012	0.004	1
Dph7	0.0109821697829764	0.996776423023725	0.028	0.014	1
Pbrm1	0.0109923608526824	0.327234697856127	0.154	0.119	1
Dgkh	0.0110124740271047	0.866392327362448	0.012	0.004	1
Vps54	0.0110542271080988	1.06095481964447	0.024	0.011	1
Rrs1	0.011121269800215	-0.823024596559708	0.05	0.073	1
Rab35	0.0111400963014346	0.297389103828556	0.148	0.113	1
Inppl1	0.0111625168022278	0.967457918885371	0.033	0.018	1
Rtca	0.0111654814931592	0.629877973468986	0.067	0.044	1
Mecp2	0.0112156158223373	0.355847309260011	0.085	0.058	1
Ola1	0.0112553833555933	0.317163539313893	0.077	0.052	1
Parvb	0.01141610458271	0.335146906580025	0.174	0.137	1
Mb	0.0114494707281596	0.522038047832134	0.028	0.014	1
Fam204a	0.0115099694857835	0.323417831424889	0.115	0.085	1
Sec61a2	0.0115980645786523	0.363534709550854	0.038	0.021	1
Srm	0.0116290193828323	0.355279008671424	0.044	0.025	1
Fbxw4	0.0117261291212834	1.76254133972964	0.025	0.012	1
Rnf145	0.0117356689359969	0.528871883619214	0.084	0.058	1
Pofut2	0.0118691438195331	0.484547729783359	0.1	0.072	1
Pik3ip1	0.0118976795861692	-0.525891142055869	0.097	0.126	1
Rnaseh2c	0.0119103509694508	0.321430855219346	0.182	0.144	1
Pdzd8	0.0119468445169664	0.388039178461763	0.063	0.041	1
Naa40	0.011951554618791	1.10658439593238	0.018	0.007	1
Efr3a	0.0119920836386173	0.256708421386435	0.098	0.069	1
Trib2	0.0120140343746431	0.31048425952158	0.115	0.084	1
Ssh1	0.0121860227775632	0.487928222715011	0.054	0.034	1
Tsc22d2	0.0122343779541593	0.511670214654955	0.079	0.054	1
Plekha3	0.0123151796721998	0.714893173923282	0.056	0.036	1
Lsm1	0.0123193323756974	0.430580045235492	0.1	0.072	1
Nxn	0.0123221875789747	0.309162251035919	0.129	0.097	1
Glrx2	0.012396775237484	0.439037306564438	0.09	0.063	1
Pnpla6	0.0124221323193071	0.461078458739464	0.04	0.023	1
Igbp1	0.0125010218445068	0.260797626909693	0.123	0.09	1
Rnf126	0.0125725369870061	0.262880155747328	0.086	0.06	1
Adamts1	0.012611080532898	0.267066196415487	0.173	0.136	1
Slc25a25	0.0128936287018372	0.759979640146184	0.051	0.032	1
CAAA01147332.1	0.0129311199482367	1.88624316801672	0.019	0.008	1
Kpna6	0.0129825778405453	0.611131649854373	0.025	0.012	1
Cisd3	0.0129863686359619	0.616162134936981	0.035	0.019	1
Zfp738	0.0130423903322239	1.85262180396707	0.015	0.006	1
Ctla2b	0.0131530246929726	0.315300384660718	0.084	0.058	1
Exoc6	0.013231735290981	0.291239220712218	0.12	0.09	1
Thnsl1	0.0133929162830149	2.5054712028814	0.01	0.003	1
Clcn4	0.0134596163107202	0.357907407894425	0.078	0.054	1
Stk3	0.0134598325544885	0.439015557150207	0.069	0.047	1
Plxna4	0.0134610987775861	0.862903476236022	0.031	0.016	1
Samd1	0.0135033635471374	2.21074317674329	0.01	0.003	1
Socs5	0.0135055611585455	0.700395560942424	0.035	0.02	1
Npc2	0.0135165145928196	-0.277039903508787	0.36	0.39	1
Lcmt1	0.0135279921919245	0.296398560786928	0.064	0.042	1
Manba	0.0135727371837559	0.539147690374043	0.048	0.03	1
Kbtbd7	0.0136285780321859	1.46009905467103	0.01	0.003	1
Polr3a	0.013656542365901	1.1578215223886	0.01	0.003	1
Lyrm4	0.0136630402206237	1.53562378959409	0.019	0.008	1
2610021A01Rik	0.013754817081228	1.42495470787196	0.01	0.003	1
Mboat2	0.0138679878434738	1.14461703932266	0.019	0.008	1
Mob1a	0.013883240740363	0.434887217369307	0.067	0.044	1
Vars	0.0139199697768243	0.69919942259323	0.042	0.025	1
Xpa	0.0141275716457427	0.342213552904489	0.084	0.059	1
Dnajc16	0.0141669360964887	1.41931330163639	0.013	0.004	1
Sephs1	0.0142470834864969	0.833285331771198	0.054	0.035	1
Dhx9	0.0143178079310067	0.458724649931211	0.048	0.03	1
Mtmr6	0.0143703070545167	0.331766690186316	0.085	0.06	1
Hipk1	0.0144263288105171	0.251344061416243	0.069	0.046	1
Vps51	0.0144557742626324	1.30331865778778	0.023	0.011	1
Bccip	0.0144708184746894	0.423325007752471	0.185	0.147	1
Gcn1l1	0.0145269612498462	0.497974839396362	0.065	0.043	1
Pusl1	0.0146150436358648	0.958919688580158	0.045	0.028	1
Spcs3	0.0146828353991602	0.351028440316212	0.113	0.084	1
Crebl2	0.0147845282274619	0.847292832865572	0.031	0.017	1
Socs7	0.0148319416152352	0.91903481638733	0.023	0.011	1
Dgka	0.0149004356516537	0.43578168013465	0.108	0.079	1
Bhlhb9	0.0149584875340551	0.85279344344047	0.027	0.013	1
Rasd1	0.0149631036248882	0.593095457310422	0.045	0.028	1
Mrpl50	0.0149632034151868	0.345870025949177	0.077	0.053	1
Sacm1l	0.0150392276824171	0.30084022361766	0.113	0.083	1
B3galnt1	0.0150617592588074	0.825193322815975	0.023	0.011	1
Gtf2e1	0.0150907058701642	1.03232803914909	0.023	0.011	1
Tcaf1	0.0151813220246212	0.497918551574045	0.064	0.042	1
Gm7334	0.0152361750901439	0.876903283632423	0.023	0.011	1
Ikbkg	0.0152459167920413	0.77038111372659	0.023	0.011	1
Kremen1	0.0153984515694906	1.3190815002789	0.019	0.008	1
Ankrd27	0.0154136949655874	0.723886078025568	0.037	0.021	1
Zfp513	0.01542711352096	0.507354420995857	0.054	0.035	1
Lcor	0.0154469179644273	1.54604989350863	0.016	0.006	1
Stat6	0.0154972600559865	0.323205515787427	0.079	0.054	1
Hace1	0.0155731720195064	0.637108323313515	0.038	0.022	1
Hif1an	0.0155954126346911	0.868144746223162	0.027	0.014	1
Tmub2	0.0156043617468249	0.450667935283812	0.069	0.047	1
Ciapin1	0.015606997381086	0.363062633337927	0.094	0.067	1
Tmem263	0.0156192994141144	0.543102979262903	0.055	0.035	1
Cenpv	0.0156576751132324	1.54387220202734	0.016	0.006	1
Trmt12	0.0157098599557975	-0.54733513770149	0.013	0.026	1
Mtf1	0.0157389540002705	0.421021379726389	0.053	0.034	1
Il18bp	0.0157519057898492	0.427178035873252	0.06	0.04	1
Fam210b	0.0158200020110705	0.272258013175171	0.066	0.044	1
Ccdc167	0.0158423410321567	0.742685235941595	0.038	0.022	1
Clasp1	0.0159756701360769	0.372287446508606	0.044	0.026	1
Pknox1	0.0161353406526491	0.799749288547498	0.033	0.018	1
Zfp637	0.0161829527259259	0.337903397744134	0.097	0.07	1
Kctd2	0.0162512721346675	0.365753413532824	0.054	0.035	1
Ddit3	0.0163543913749939	0.543284976632164	0.065	0.044	1
Adam10	0.0163750104455625	0.341494430744935	0.107	0.079	1
Art3	0.0163935309760175	0.300475764620689	0.265	0.222	1
Rbm4b	0.0164671582459226	-0.532343760455335	0.11	0.138	1
Fam50a	0.0166720265015163	0.285690679469847	0.092	0.066	1
Zfp386	0.016759031166444	0.258782997795068	0.085	0.06	1
Zfp707	0.0168055282241165	0.732932132437652	0.034	0.019	1
Sec13	0.0170122712511534	0.26187726829245	0.21	0.171	1
Blzf1	0.0170257977907101	0.754261172619151	0.048	0.03	1
Rapgef6	0.0171354904234148	0.586577380267272	0.07	0.048	1
Gtpbp6	0.0171365994714501	0.479526702881071	0.068	0.046	1
Pomc	0.0171640867363086	1.65237742819483	0.014	0.005	1
Slc38a2	0.0172194353396891	0.255563834348363	0.11	0.081	1
Emc1	0.0172610896469873	0.777149820030907	0.041	0.025	1
Il2rg	0.017292160455665	0.280928832379063	0.14	0.107	1
Fkbp10	0.0172943263709173	1.37337280390268	0.014	0.005	1
Gm4890	0.0173816335762738	1.33833709256912	0.014	0.005	1
Snx18	0.0174041935172977	0.642250784984088	0.034	0.019	1
Phf23	0.01743225277765	0.422746953127571	0.077	0.053	1
2210404O09Rik	0.017469327042549	1.30669769642234	0.014	0.005	1
Rap2c	0.017521717353696	0.678119974224944	0.028	0.015	1
Mest	0.0175307427886748	0.873511297585813	0.042	0.025	1
C920006O11Rik	0.0175396932144031	1.14083372918585	0.024	0.012	1
Nsun3	0.0175427010054169	1.06219588089691	0.014	0.005	1
Ift122	0.0176760614140864	0.317928225919791	0.062	0.041	1
Utp20	0.017774215642915	2.00277857906559	0.011	0.004	1
Mfsd4	0.017806119212887	1.27080765458093	0.017	0.007	1
Tra2a	0.0178224818132148	-0.393958217438335	0.177	0.208	1
Gpr137	0.0178659826943405	0.981175802307189	0.029	0.016	1
Zfp182	0.0178926819060681	0.520548713027637	0.028	0.015	1
Cep131	0.0179755909329747	1.53562445332731	0.011	0.004	1
Kdm1b	0.0179924620682407	1.50440618976007	0.011	0.004	1
Rnf41	0.0180208804250179	0.467741149406129	0.048	0.03	1
Snrpa	0.0180852514150303	0.250496265625802	0.153	0.118	1
Hdgf	0.0181957676312335	0.395352773755033	0.204	0.168	1
Mdfic	0.0182348406339046	0.27972968757176	0.159	0.123	1
Nfs1	0.018272821023251	0.295236208118636	0.072	0.049	1
Zfp93	0.0183109628592017	0.64825888606122	0.017	0.007	1
Mknk2	0.0185517056127775	0.386385581411521	0.103	0.076	1
Ubfd1	0.0185715130634252	0.669959773850885	0.043	0.026	1
Exoc8	0.0186033222357181	0.307438175845504	0.04	0.023	1
Ubtf	0.0186415269885487	0.482635138658225	0.113	0.085	1
Rsbn1	0.018684751480525	0.387992403831988	0.074	0.052	1
Tnfrsf12a	0.0187302451512711	0.655311026988152	0.042	0.025	1
Atg3	0.0187656789658486	0.258933738939862	0.109	0.08	1
Tnks1bp1	0.0189454415827237	0.420762882475104	0.072	0.049	1
Rnf19a	0.0190684533584588	0.434791871516459	0.064	0.043	1
Gm7808	0.0190806178176963	0.62456942645162	0.029	0.016	1
Nov	0.0191196525457225	0.666321495685742	0.035	0.02	1
Sdhaf3	0.0192312537044253	0.867890044999603	0.025	0.013	1
Kbtbd2	0.0192678280197439	0.25345601101129	0.111	0.083	1
Cdc42bpa	0.0192682980248411	0.299395721843305	0.09	0.065	1
Phlda3	0.0193604037134499	0.431042997691649	0.115	0.088	1
Rbm7	0.0194032857031281	0.299667281027418	0.282	0.237	1
Pot1b	0.0194493517188171	1.1824683730577	0.021	0.01	1
Zfp760	0.0194618570600505	1.094873686513	0.021	0.01	1
Ivns1abp	0.0197095771760901	0.389484938156534	0.065	0.044	1
Acy3	0.0197183676703273	0.638657912474217	0.055	0.036	1
Cox4i2	0.0198914230309149	0.348535015950036	0.176	0.14	1
Lrrfip1	0.0199496584556703	0.382046770272411	0.162	0.128	1
Glo1	0.0199677246982905	0.315508623448981	0.182	0.147	1
Bod1	0.0200179669370175	0.341305949608296	0.072	0.049	1
Tsc22d4	0.0200247643234822	0.44138457976706	0.14	0.109	1
Emp1	0.0200646143361429	0.550959678780924	0.097	0.071	1
Ppm1j	0.0201332065839778	1.7293396875058	0.018	0.008	1
Ldah	0.0202642497954472	0.630009394952232	0.044	0.027	1
Piezo1	0.0202777050657237	0.360576453956636	0.06	0.04	1
Cdip1	0.0204942678236475	0.421567953429226	0.042	0.025	1
Incenp	0.0205526603056744	-2.19290746675529	0.006	0.015	1
Zcchc6	0.020696704649079	0.394085641211556	0.089	0.064	1
Dexi	0.020721984367612	0.423050746210535	0.062	0.042	1
Fntb	0.0207313580937339	1.2770661528684	0.015	0.006	1
Champ1	0.0208525191824058	1.0685286061783	0.018	0.008	1
Tnrc6a	0.0209963079770344	0.351152063014702	0.112	0.084	1
Nans	0.0210894895482203	0.524905155619174	0.069	0.048	1
E430025E21Rik	0.0211477397541225	0.783365352696269	0.026	0.013	1
Vps26a	0.0211682808537248	0.253715696813061	0.121	0.092	1
Hrct1	0.0212157493147378	-0.694565077062466	0.09	0.114	1
Ckb	0.021288899300745	-0.44557858189422	0.166	0.195	1
Usp25	0.0213096313878736	0.410475505829607	0.067	0.046	1
Ttc7b	0.0213272364980048	0.498596613431807	0.031	0.017	1
Icam1	0.021387826407747	0.305390445944273	0.071	0.049	1
Il27ra	0.0215143618048754	-1.57099882162089	0.008	0.018	1
Akap13	0.0216157152010913	0.25187260494517	0.169	0.135	1
Ndufaf5	0.021622677931272	-0.866443644978107	0.01	0.022	1
Phf20l1	0.0216392263852191	0.279379344022295	0.132	0.102	1
Kif26a	0.0216560176002421	0.571713446357721	0.077	0.054	1
Herc6	0.0217071850501903	0.546306901967263	0.074	0.052	1
Smc3	0.0217183496410538	0.338522053096633	0.147	0.115	1
Zfc3h1	0.0217477573587657	0.527315009419124	0.047	0.03	1
Mri1	0.0217549317353244	0.566033297372865	0.057	0.038	1
Oxr1	0.0217834976517853	0.304893373684964	0.125	0.096	1
Kifap3	0.0217897900656471	0.552816856456264	0.06	0.041	1
Ankrd40	0.0218544048654881	0.447621859492417	0.052	0.034	1
Zc3h18	0.0218923569450164	0.361777666488789	0.065	0.044	1
Nxt1	0.0220084718872822	0.294683858680555	0.095	0.07	1
Ccdc92	0.0220479630049	-1.35275069094447	0.005	0.013	1
Zfp574	0.0221606602741627	1.00653781154616	0.027	0.014	1
Inpp5a	0.0222619323268123	-0.607528776999428	0.065	0.088	1
Mettl6	0.0222713406786817	0.502578724222768	0.057	0.038	1
Bdp1	0.0223027835749966	0.550382893332587	0.06	0.04	1
Fam178a	0.0223246180588649	-1.05151236651094	0.02	0.035	1
Tbl1xr1	0.0223308132763896	1.73844956481189	0.012	0.004	1
Cep170	0.0223585513268963	0.340614011591667	0.038	0.023	1
Rangrf	0.0223754879898056	-2.11509326206457	0.005	0.013	1
Dock9	0.0223769677628795	0.351519005137907	0.13	0.1	1
Gnptab	0.0225254706890341	1.36894961626318	0.012	0.004	1
Gm18025	0.0226233512940503	1.39182606838048	0.012	0.004	1
Shoc2	0.022644532816793	0.309426398472654	0.103	0.076	1
Atp2b4	0.0228864227188534	0.62916597942442	0.077	0.055	1
Srebf2	0.0229157821896166	0.457412027924701	0.027	0.014	1
Stk19	0.0230202934564401	0.339324013029408	0.074	0.052	1
Sike1	0.0230298403965868	0.297783727123182	0.119	0.09	1
Mrpl21	0.0230920648717748	0.42443309352276	0.122	0.093	1
Cxcr4	0.0232305796911781	0.333551817021881	0.144	0.113	1
Mpnd	0.0234215048180978	0.291152713729363	0.067	0.046	1
Smn1	0.023428677081692	0.343274776411947	0.062	0.042	1
Mllt1	0.0234396317180224	1.08839348120275	0.019	0.008	1
Iars	0.0235079729778242	0.78215523826756	0.027	0.015	1
Gabbr1	0.0237145198961534	0.387156424744931	0.039	0.023	1
Cyp2e1	0.0237374304149434	0.491741416078086	0.048	0.03	1
Dock1	0.0237709264325435	0.320287799539869	0.077	0.054	1
Cul4a	0.023792973679857	0.35737731117047	0.093	0.068	1
Crbn	0.0238458291693173	-0.483965973217236	0.069	0.092	1
Eno1b	0.0239203208308656	0.842159670271442	0.023	0.011	1
Magi3	0.024139717195582	0.96076625469256	0.019	0.008	1
Rabepk	0.0241846293325721	0.763020466425445	0.027	0.015	1
Ncald	0.0242363531338508	0.388812288986884	0.023	0.011	1
Nacc1	0.0242363762500503	0.759607592354736	0.027	0.015	1
Senp1	0.0242542206758363	0.782239528209807	0.044	0.028	1
Tulp4	0.0243461490736179	0.269858090692709	0.127	0.098	1
Atp13a3	0.0246698600320421	0.401867295915015	0.063	0.043	1
Pgm2l1	0.0247551920187811	0.621395001288183	0.042	0.026	1
Hook3	0.0247609622094449	0.451498598753674	0.113	0.086	1
Ttyh3	0.0248514533888011	0.942582772014028	0.023	0.012	1
Lats2	0.0250033777096615	0.386278121402899	0.112	0.085	1
Phf6	0.0250398548093075	0.951415142316897	0.023	0.012	1
Tinf2	0.0253669296886536	1.18161037544784	0.019	0.009	1
Lpp	0.0253730495922046	0.645711417089211	0.052	0.035	1
Gm10320	0.0254901592222209	0.460500370733494	0.065	0.044	1
Scaf1	0.0255703654720343	-0.85665790586723	0.044	0.064	1
Spred2	0.0256825903517221	0.482733518691866	0.081	0.059	1
Nucks1	0.0257228751618569	0.371489916132413	0.144	0.112	1
Dcaf5	0.0258454408661501	0.988945422353788	0.019	0.009	1
Nup50	0.025967960170935	0.627127108496396	0.036	0.022	1
Txnl4a	0.025984597493799	0.346025764810696	0.092	0.068	1
Safb2	0.0263465794873507	0.440694119161775	0.088	0.064	1
Nfya	0.0264143443910189	0.520748600153632	0.044	0.028	1
Rps6ka3	0.0265278826113875	0.323583249403566	0.086	0.063	1
Cyb561	0.0265537962454805	0.367255095075862	0.115	0.088	1
St7	0.0265597856892485	-0.851825992577647	0.019	0.033	1
Ube2v1	0.0265775254914029	0.710920377571404	0.035	0.02	1
Ghr	0.0266760240008237	0.310058444580926	0.138	0.107	1
Plpp6	0.0268427804281544	0.276686179838048	0.099	0.073	1
Slc35d1	0.0269311331144068	1.42167653474906	0.013	0.005	1
Csf1	0.0269942605431847	0.43395484052511	0.098	0.074	1
Erg	0.0270918703959846	0.260911160350116	0.164	0.13	1
Nme2	0.0271010673234497	0.607537505082323	0.058	0.04	1
Polr3gl	0.0271190389723455	-0.603646740085309	0.098	0.122	1
Prkab2	0.0271279834101371	0.976644717801012	0.013	0.005	1
Zfp384	0.0272158702885049	1.15339737112302	0.013	0.005	1
Faf2	0.027274675604823	0.256688647226102	0.083	0.06	1
Cacnb3	0.027306063790657	0.650722648830143	0.016	0.007	1
Tada3	0.0273543797106975	0.493296658937911	0.084	0.061	1
Arl14ep	0.027367535885766	0.39739354189952	0.054	0.036	1
Ell	0.0273772900536686	0.89551159164158	0.03	0.017	1
Etohi1	0.0274145145953097	1.0817605092581	0.013	0.005	1
Nipa1	0.027416873577505	0.672209324627391	0.047	0.03	1
Rcan3	0.0275195853682325	1.09656304755048	0.016	0.007	1
Gmfb	0.0275347899700199	0.455319410932639	0.056	0.037	1
Ncoa3	0.0275608516662135	0.250791544783347	0.094	0.069	1
BC030336	0.0276163566564589	0.791550789552435	0.037	0.023	1
Rnf34	0.0276628741409962	0.503008584499531	0.056	0.037	1
Dnajb4	0.0276867324959109	0.528661898857573	0.057	0.039	1
Dnase2a	0.0276985924827451	0.333876618384231	0.043	0.027	1
Bach2	0.0278379860116838	0.576655240353759	0.013	0.005	1
Ddhd2	0.0279162695380702	0.309992480726823	0.035	0.021	1
Megf9	0.027950454289215	0.261432820890315	0.056	0.037	1
Zmym3	0.0280464980719236	0.352222519671483	0.024	0.013	1
D6Wsu163e	0.0280622064393253	0.619519990391439	0.024	0.013	1
Gmnn	0.0283172691249533	0.332916440848605	0.046	0.03	1
Nudt21	0.028370082273924	0.494399267684977	0.091	0.068	1
Pde4b	0.0285159280422466	0.277931101226998	0.069	0.049	1
Gab2	0.0285368706063954	0.95882455862382	0.02	0.01	1
Zfp748	0.0286429684854481	0.584353194104366	0.02	0.01	1
Stmn1	0.0287733611340011	-0.313086863045711	0.36	0.378	1
9130401M01Rik	0.0288194619177202	0.464894792495077	0.075	0.054	1
Chtop	0.0289315127634875	0.304928766220851	0.17	0.136	1
Fbrsl1	0.0289462852208827	0.717929261140332	0.031	0.018	1
1110065P20Rik	0.029026206472712	0.493605567468608	0.046	0.03	1
Mtbp	0.0291156400457673	0.847980130855075	0.02	0.01	1
Snx25	0.0292011796857875	1.75401389580234	0.01	0.004	1
Ago4	0.0292145792240545	0.740104271892264	0.02	0.01	1
H2-Q6	0.0292973246215579	0.347628133609616	0.119	0.092	1
E2f7	0.0293047743047567	0.49416961036014	0.02	0.01	1
Ccdc112	0.0293047743047567	0.271328027358048	0.02	0.01	1
Triqk	0.0293334473564493	1.54464923621332	0.01	0.004	1
Tmem69	0.0293334473564493	1.48448039489252	0.01	0.004	1
Slc25a45	0.0293576442678415	0.499769121868356	0.046	0.03	1
Ccdc82	0.0294260048224381	-0.9506707149609	0.022	0.036	1
Usp46	0.0295174377108307	0.54251620299338	0.072	0.052	1
Khdrbs1	0.029771227810036	-0.476133376489893	0.173	0.198	1
Ttc30b	0.0298509914964662	0.455443894039045	0.02	0.01	1
Phf10	0.0298900503295493	0.430949899167896	0.046	0.03	1
Gga2	0.0299080866957805	1.11158498148153	0.01	0.004	1
Lrrcc1	0.0299845039176942	0.504507352953759	0.048	0.031	1
Dopey1	0.0300038535179438	0.383071286637333	0.057	0.039	1
Map10	0.0300115043298042	-1.41602461399293	0.008	0.018	1
Ppp1r15b	0.0300596019517724	0.609027011316064	0.039	0.024	1
Sncaip	0.0301027316337509	0.324311840262601	0.119	0.092	1
Wdr92	0.0301476755083749	0.416791959546555	0.025	0.013	1
Zmym4	0.0301979370563548	0.478623806069324	0.031	0.018	1
Cdadc1	0.0302122843434148	0.501614196112699	0.046	0.03	1
Slc39a3	0.0302835937342146	0.523739090221573	0.072	0.052	1
Acat2	0.0302946321252786	-1.50089698983452	0.008	0.018	1
Tbc1d12	0.0304170806189209	0.625814740085821	0.031	0.018	1
Armt1	0.030516809786284	-1.23272233783407	0.015	0.028	1
H2-Ab1	0.0306247126147355	0.912393551262022	0.026	0.014	1
Gmppa	0.0306607010090938	0.470746929298324	0.04	0.025	1
Lrpprc	0.0306853885421924	0.367551238404025	0.021	0.011	1
Smg5	0.0307735652861185	0.290143127443577	0.048	0.031	1
Irf1	0.030819980214642	-0.344227437271084	0.201	0.231	1
Fam126b	0.0309231556683217	0.296502255794291	0.031	0.018	1
Syne1	0.0310958121397424	0.38005457197691	0.129	0.1	1
Morc3	0.0310997983317322	0.516520238522169	0.05	0.033	1
Igtp	0.0312193980594491	0.397565764098572	0.106	0.081	1
R3hdm1	0.0312927685680746	0.41174417705284	0.116	0.09	1
Ptger4	0.0314448694674318	0.286472425313677	0.048	0.032	1
Tfap4	0.0314958645428617	-0.818661393217411	0.02	0.034	1
Robo2	0.0315623480390226	0.839473791643101	0.017	0.008	1
Optn	0.0315752557581286	0.652337842246261	0.031	0.018	1
Nkiras1	0.0318333468521234	0.440126860612138	0.068	0.048	1
Pacrgl	0.0319722078322256	0.908114244233502	0.033	0.02	1
Usp38	0.0319954894042366	1.18604300984716	0.022	0.011	1
L3hypdh	0.0321027577640558	1.09430020354455	0.014	0.006	1
Cldn34c1	0.0321152401775719	-0.716607917167302	0.031	0.047	1
Secisbp2	0.0323858106836811	0.411758948408632	0.07	0.05	1
Hcar1	0.0325433354494606	0.968201968682185	0.014	0.006	1
Fbxl17	0.0326779098274197	0.661351056567054	0.033	0.02	1
Ebf3	0.0327299012441765	0.33379439896681	0.039	0.024	1
Ipo7	0.0327468114982793	0.861758026337037	0.027	0.016	1
Ppwd1	0.0327493826812157	-0.885870058029736	0.021	0.035	1
Lnx2	0.032765704537851	0.530673636397792	0.041	0.026	1
Prpf8	0.0329353689187598	0.472924936949238	0.076	0.055	1
Mpp5	0.0331056975478489	0.313816021010701	0.052	0.035	1
Dennd5b	0.0331271306184048	0.257919425553868	0.146	0.116	1
Per3	0.0332834780799078	-0.978887427590003	0.03	0.045	1
Atoh8	0.0333975208903956	0.342584416890226	0.055	0.037	1
Mink1	0.0334928780737516	0.425617061142713	0.042	0.027	1
Lactb	0.0335288137637839	0.277656399319177	0.051	0.034	1
Enthd2	0.0336944057033175	0.71752400851298	0.022	0.011	1
Maml1	0.0337235235698896	0.477053693319891	0.022	0.011	1
Gm12216	0.0337921879157621	-0.28180656831067	0.099	0.124	1
Casp6	0.0339325914477205	0.296972995489847	0.155	0.126	1
Kdm4a	0.03406390441538	1.12547783909837	0.018	0.008	1
Tusc1	0.034096902090135	1.25351596558647	0.018	0.008	1
Csnk1g1	0.0341216212823863	0.507437916747508	0.033	0.02	1
Wdr26	0.0343097024589704	0.550196743823922	0.075	0.054	1
Eri2	0.0343889461293231	-2.44319556970429	0.004	0.011	1
Ptov1	0.0345016595315459	0.36446746951563	0.127	0.099	1
Fmnl2	0.0345016601885521	-1.78214485099041	0.004	0.011	1
Casp4	0.0345343769000926	0.375229661959788	0.034	0.02	1
Stxbp5	0.0345599782675597	0.60824673881068	0.027	0.016	1
Rnf141	0.0345865212359544	1.00571938755871	0.023	0.012	1
Fancf	0.0346429964582816	-1.7214099521271	0.004	0.011	1
Ninj1	0.0346635637827532	0.510775252358162	0.089	0.066	1
Maoa	0.0347509071610119	0.294799346855215	0.106	0.08	1
Snrpn	0.0348701630742896	-1.57004684931774	0.004	0.011	1
Arid1a	0.0349968819604517	0.41327547406039	0.073	0.053	1
Eid1	0.0350294456442171	0.316701493590905	0.085	0.063	1
Lrrfip2	0.0351499420417302	0.266703752702562	0.09	0.067	1
Smpd4	0.0357792701167964	1.34170209958356	0.011	0.004	1
P4ha1	0.035780121078752	0.275307696621965	0.066	0.047	1
H2afx	0.0358883476119736	0.471359070346434	0.069	0.05	1
Alg3	0.0358899712027969	0.437061909056983	0.034	0.02	1
Msra	0.0359071024765654	0.434246911985723	0.044	0.028	1
Hspa1b	0.0359250113457226	0.57237165861793	0.035	0.022	1
Ctps2	0.0360626002347848	0.490769932133382	0.052	0.035	1
Zfp729a	0.0361386476469146	0.71096528582326	0.011	0.004	1
Il20rb	0.0361739908558773	0.340861920205668	0.043	0.028	1
Ftsj1	0.036203890135764	0.782933132699414	0.037	0.023	1
Abcb7	0.0362591233045213	1.36339871635879	0.011	0.004	1
Scyl1	0.036313805904062	0.335890921167501	0.111	0.087	1
Zfp516	0.0363799397891533	1.06745565930551	0.011	0.004	1
Etf1	0.0365940413508608	0.331383078390062	0.093	0.07	1
Fbxo11	0.0366765534013948	0.523347610083247	0.062	0.044	1
Fam221b	0.0368019730915877	0.74406969505757	0.015	0.006	1
Zc3h4	0.0370192255706632	-1.26441429148037	0.009	0.018	1
Mafb	0.0370237413255785	-1.66739758017709	0.003	0.01	1
Anxa1	0.0370784342690403	0.352149771892446	0.091	0.068	1
Ptprg	0.0371125129846929	0.252400073827319	0.202	0.164	1
Ranbp3	0.0372249077443696	0.370554121279099	0.083	0.061	1
Epb41l2	0.0372510385763056	0.268074761118099	0.072	0.052	1
Usp19	0.0373596312087276	0.429101868539049	0.057	0.04	1
Lrsam1	0.0373770853320822	-1.51821401200696	0.006	0.015	1
Asf1a	0.0375517856096717	0.326381456217014	0.099	0.076	1
Sp140	0.0375724592443478	0.944483252823682	0.023	0.013	1
Gm26632	0.0376076016880282	-1.37445921184263	0.01	0.02	1
Fbxo18	0.0377398458421468	0.313304190467988	0.068	0.049	1
Atf4	0.037740684151657	0.273120859150225	0.133	0.106	1
Mmadhc	0.037978304641043	0.33199300621364	0.099	0.076	1
Gclc	0.038135652003305	0.510873230549399	0.035	0.022	1
Lancl2	0.0383509965019202	0.773065545474721	0.03	0.018	1
Papss1	0.0384031953161161	-0.420129775823186	0.087	0.111	1
Adprhl2	0.0385686313877852	-0.720148006305579	0.069	0.089	1
Mta2	0.0386135931657972	0.362366343692228	0.099	0.076	1
Mettl8	0.0387896462314269	-1.15475218780937	0.006	0.015	1
Ctcf	0.0388588375303162	0.43992503558898	0.127	0.1	1
Taf2	0.0388742748922831	0.502784251457777	0.037	0.023	1
Brcc3	0.0389671477405391	0.416355157765152	0.077	0.056	1
Rassf9	0.0391751096991799	-0.430308905067611	0.187	0.211	1
Cdk5rap3	0.0391930300374204	0.448127067563859	0.083	0.062	1
2010320M18Rik	0.0393182567677616	0.299177664494733	0.023	0.013	1
Mllt3	0.0396908271945108	0.307978582319386	0.029	0.017	1
Gaa	0.0397648761172271	-0.400755869357919	0.046	0.064	1
Pdlim7	0.0400103499735943	0.356838887036969	0.105	0.08	1
Fn1	0.0401048384196604	0.445803353145929	0.136	0.111	1
Srrd	0.0401119247323924	0.288274128675396	0.037	0.023	1
Cacul1	0.0401357754575398	0.342043917059456	0.047	0.031	1
Gpn2	0.040217732563564	-0.83589297360675	0.017	0.029	1
Pycr2	0.0402446113719269	0.283599990954304	0.115	0.09	1
Zfp747	0.0402483591510761	0.67245632213352	0.024	0.013	1
Tshz2	0.040348565512223	0.276155770267599	0.198	0.162	1
Irf2	0.0404187984268405	-0.380491426365819	0.195	0.216	1
Entpd7	0.0404258597065401	1.38405449714386	0.015	0.007	1
Pds5b	0.0405516732223343	0.431486952649492	0.047	0.031	1
Fem1a	0.0405646797657149	0.342306179386894	0.035	0.022	1
Mtmr12	0.040567024516035	0.763409113798169	0.024	0.013	1
Snw1	0.0407870635985909	-0.424475797728033	0.212	0.236	1
Pard3b	0.0408044368136992	-1.17275824973429	0.014	0.025	1
Gm5218	0.0408404681402246	1.45669068396878	0.015	0.007	1
Zfp592	0.04089091424577	-0.843252345088645	0.012	0.023	1
Itga5	0.0410252139932835	0.335672995869629	0.071	0.052	1
Agtpbp1	0.0410373957747778	0.783786667887928	0.031	0.018	1
Klhl17	0.0414055780079583	0.255576742307666	0.024	0.013	1
Arl6ip6	0.0414151026164673	-0.550608272246318	0.094	0.116	1
BC068281	0.0414175115733495	-1.97999925238096	0.006	0.013	1
Hat1	0.0415483826138173	-0.724730065112721	0.031	0.047	1
Map2k6	0.0415958461462512	1.04137028568388	0.015	0.007	1
Mov10	0.0418269582750022	0.884682655400973	0.033	0.02	1
Ap1s1	0.0421086231576797	0.301585254220394	0.16	0.13	1
Slc10a7	0.0421337607712993	0.408227959371546	0.05	0.034	1
Imp4	0.0421814931570078	0.355554421834468	0.093	0.071	1
Abce1	0.0422906034938681	0.273079667712235	0.068	0.049	1
Ppm1k	0.0423913352296293	0.345933575391197	0.024	0.013	1
Bcap29	0.0426271546742655	0.392902398499754	0.056	0.039	1
Atp5s	0.0426598332298704	1.01191137255441	0.012	0.005	1
Coq10a	0.0426710241102116	0.53722004418081	0.031	0.019	1
Zfand2a	0.0428063225915506	0.670556469937092	0.04	0.026	1
Cdc123	0.042858058329601	0.457521523423478	0.085	0.064	1
Rev1	0.0428750771848186	0.300693768196938	0.031	0.018	1
Tbc1d9	0.0428915478460008	1.15629532781161	0.012	0.005	1
Cyp4f16	0.0428992037830634	0.486746377095953	0.041	0.027	1
Ugcg	0.0429460568330953	0.592420563228272	0.025	0.014	1
Pvrl3	0.0429899442747034	0.582365830936871	0.025	0.014	1
Zswim3	0.043024433258674	0.788345313914815	0.012	0.005	1
Pwwp2a	0.0431464666359933	0.691649159327617	0.047	0.032	1
Zfp53	0.0432282896496185	1.24932752428172	0.02	0.011	1
BC029214	0.0432321220492518	0.623506130149467	0.071	0.052	1
Polr2a	0.0433548085061682	0.39900328121579	0.062	0.044	1
Rgs12	0.0434161885928659	0.395227407918009	0.065	0.046	1
Eif4enif1	0.043584648440954	0.522317253753489	0.033	0.02	1
Cpsf7	0.0438974145462452	0.408118201850391	0.074	0.054	1
Rgs2	0.0439874793060313	0.550833959806306	0.025	0.014	1
Gm17541	0.0441689903503596	0.873216113884899	0.026	0.015	1
Jarid2	0.0441936248308965	0.309258915053401	0.042	0.028	1
Nup133	0.0442793123134634	0.337786077532114	0.026	0.015	1
Add3	0.044285490363749	0.309336940631794	0.106	0.082	1
Upp1	0.0443539861236896	0.255287807363244	0.115	0.09	1
Enah	0.0445298178944718	0.511222617463357	0.056	0.04	1
Elovl1	0.0447407759054909	-0.343906574698237	0.261	0.284	1
Aen	0.0450390574792802	0.254964427943349	0.049	0.033	1
Foxj2	0.0451293171676983	0.525476352954843	0.033	0.02	1
Dtnbp1	0.0452267897897126	0.501030401962374	0.07	0.052	1
Nme6	0.0455036270386817	-1.02166480321721	0.011	0.021	1
Dnttip2	0.0455229294573447	0.287370897426539	0.16	0.13	1
Syn2	0.0455777697987165	-0.771660212873056	0.02	0.032	1
Hacd3	0.0459784782982177	0.443439998728575	0.033	0.02	1
Plk4	0.0462175197473608	0.53867481867486	0.016	0.008	1
Vps50	0.0462522740527569	0.365571036696921	0.043	0.028	1
Pvr	0.0462844018890594	0.316580978196993	0.053	0.037	1
Nrm	0.0464610705916833	-0.928922123158557	0.028	0.042	1
Neo1	0.0465092772077096	-1.89293266323843	0.005	0.012	1
Mblac1	0.0465788207260592	-1.46291504878712	0.005	0.012	1
Trim13	0.0466168048265362	0.749369972971948	0.027	0.016	1
Brd1	0.0467258814176838	0.886416246025629	0.021	0.011	1
4930481A15Rik	0.0471638119720409	0.552762337655145	0.034	0.021	1
Trmt61a	0.0471674171752317	1.40850179013921	0.01	0.004	1
Stx11	0.0472255647103668	-1.35138368872017	0.007	0.016	1
Ddit4	0.0473502522843879	-0.49512023380608	0.128	0.151	1
Abr	0.0474727981478214	0.376599079421449	0.073	0.054	1
Asb1	0.0475774414857177	1.09352351904529	0.01	0.004	1
Tmem189	0.0475810953733286	0.286595667083502	0.056	0.039	1
Trmt5	0.0476598049167143	0.898541310707455	0.01	0.004	1
Sco2	0.047752153803719	-0.487615653215513	0.041	0.058	1
Ccnk	0.0477557408595091	-0.915913069756654	0.019	0.03	1
Hdac9	0.0478248913852779	1.27960038100936	0.01	0.004	1
Wdr3	0.0478953776878494	-0.536942730116519	0.022	0.035	1
Schip1.1	0.0479066936720373	0.73964780695452	0.028	0.017	1
Fuom	0.0479076146825306	1.19084415924465	0.01	0.004	1
Setdb1	0.0480728015449247	1.33520548967973	0.013	0.006	1
Gm12840	0.0480734220526373	0.880081276710094	0.01	0.004	1
Agbl5	0.0481149491515489	0.880964040776012	0.01	0.004	1
Lgals8	0.0481200673447499	-0.422042752561083	0.1	0.123	1
Entpd1	0.0481696136387288	0.348608597572938	0.106	0.083	1
Fam162a	0.0481970600702679	0.345011819932243	0.118	0.092	1
Man1b1	0.0482115843038207	0.292893980046524	0.094	0.073	1
Ppp1r8	0.0484420193906133	0.31769402406154	0.06	0.043	1
Snx6	0.0485670564210711	0.27589302156207	0.169	0.139	1
Med24	0.0486123544192391	0.503217681241829	0.035	0.023	1
Pgls	0.0486251665071113	0.291285708067331	0.17	0.141	1
Esf1	0.0486819417936453	-0.482866459438517	0.098	0.119	1
Cbfa2t3	0.0487638659320693	0.285867384800127	0.109	0.085	1
Snapc1	0.048850704958755	0.352505861850514	0.044	0.03	1
Mrs2	0.0489185854761597	1.06063312698591	0.013	0.006	1
Clint1	0.0489516124701223	0.400667900539785	0.065	0.047	1
Tes	0.0490064956228504	0.519035237020916	0.049	0.034	1
Mob1b	0.0490087639046566	0.635552359616852	0.027	0.016	1
Rmdn1	0.0490105579277975	0.43134427846142	0.05	0.035	1
Scd2	0.049427699643225	0.765029718491497	0.022	0.012	1
Tet2	0.0495421071963949	0.846616077065484	0.028	0.017	1
Ccdc126	0.0497206120161152	0.688027169789573	0.039	0.025	1
Zbp1	0.049740814738913	0.755181571409893	0.013	0.006	1
Zhx1	0.0498996829057232	0.681137744853331	0.05	0.035	1
Orai1	0.0500446460257805	0.272650038944147	0.206	0.174	1
Zfp281	0.0500556621310274	0.377002274215888	0.065	0.047	1
Hid1	0.0502089149464457	0.529776233309277	0.037	0.024	1
Map3k12	0.0503211939769123	0.709505606791112	0.017	0.008	1
Ncoa2	0.0504029828167464	0.331229585796744	0.035	0.023	1
Klhl12	0.0505995534469834	0.401557193878988	0.035	0.023	1
Zfp7	0.0506808835346801	-1.55286256462685	0.004	0.011	1
Plekhh3	0.0507292816369375	0.309895417061674	0.035	0.022	1
Gm4285	0.0508010898079077	-1.93522499793129	0.004	0.011	1
Bmx	0.0510113850677555	0.356145644451367	0.051	0.035	1
Lonp2	0.0511336586268576	0.308216434610801	0.099	0.077	1
Fdft1	0.0511900628508232	-1.22071039883164	0.015	0.026	1
Tardbp	0.051311498894906	0.292741214580893	0.116	0.091	1
Mrpl9	0.0513651951958123	-0.749965673068163	0.056	0.073	1
Rpusd3	0.051415132198108	-1.20974163637596	0.012	0.022	1
Sos2	0.0516395234553103	0.395441398641224	0.047	0.032	1
Brip1os	0.0517859603976773	0.310058933681502	0.065	0.047	1
Pelo	0.0517996401117722	0.29198515086926	0.106	0.083	1
Acvr1	0.0520085848618126	1.00372416282711	0.023	0.013	1
Mul1	0.0521379936279257	0.443820605926457	0.053	0.037	1
Homez	0.0524032841873141	-1.60325289696796	0.006	0.014	1
Pbld2	0.0525166332921262	1.07705490153885	0.032	0.02	1
Kat6a	0.0528440036337153	0.434587294018909	0.053	0.037	1
Gm16181	0.0531298557021	0.724193452770636	0.023	0.013	1
Endod1	0.0531494111981232	0.59548064342375	0.03	0.018	1
Dera	0.053203958969904	0.335284053884856	0.039	0.025	1
Zfp532	0.0533885470313681	0.792254028431025	0.023	0.013	1
Mad2l1	0.0534219052083417	-1.11853306377066	0.006	0.014	1
Nipal3	0.0534991372672893	0.774491651059309	0.031	0.019	1
Gmeb2	0.0538843961052478	1.07966495203525	0.018	0.009	1
Cyp39a1	0.0538931872177436	0.475592477838119	0.023	0.013	1
Bysl	0.0540153723841023	0.570122016825526	0.04	0.027	1
Cc2d2a	0.0540442978502602	1.13054902800345	0.018	0.009	1
3110040N11Rik	0.0540908081325192	0.506930517554132	0.029	0.018	1
Gpatch1	0.054096977076322	0.528097577881705	0.04	0.027	1
Prkd1	0.054137294170947	0.48265025146571	0.039	0.025	1
Ints7	0.0541664882911454	0.935223344052519	0.023	0.013	1
Arfgef2	0.0542833881763629	1.16654103845626	0.014	0.006	1
Fmnl1	0.0543197784947982	0.298083324465007	0.076	0.056	1
Meis2	0.0543836957935082	-0.646609190214651	0.012	0.022	1
Msto1	0.0544399926933279	0.638440548784627	0.03	0.018	1
Tmem245	0.0544756244592463	0.257695051424616	0.086	0.066	1
Mipol1	0.0545818664899632	1.15028589366971	0.014	0.006	1
Ldlrad4	0.0545849910347725	0.67743120224138	0.03	0.018	1
Mid2	0.0546350109418621	0.687099825449471	0.023	0.013	1
Thsd7a	0.0547734525509497	0.686571819580514	0.023	0.013	1
Wsb2	0.0548632459055799	0.372322005629115	0.101	0.079	1
Adcy6	0.0549945069395163	1.00105708097421	0.014	0.006	1
Scaf8	0.0550312787452184	0.738179121626333	0.033	0.021	1
Pkmyt1	0.0552962409527632	0.853450671804016	0.014	0.006	1
Mettl7a1	0.0552972668600841	0.279294631253532	0.052	0.036	1
Slc9a3r1	0.0553139813376136	0.36249802613057	0.062	0.045	1
Zbtb12	0.0554476259656997	0.782305766865411	0.014	0.006	1
Acox3	0.0556671196343057	0.751932060113558	0.031	0.019	1
Prrc1	0.0556827779371349	0.405177336887924	0.03	0.018	1
Noc3l	0.0557895022536966	0.582131188264399	0.014	0.006	1
Tapt1	0.0558136367010917	0.501374576550098	0.04	0.027	1
D11Wsu47e	0.0558275966674589	0.75186327120168	0.014	0.006	1
Dhrs7c	0.0558763154787259	1.75966215768451	0.01	0.004	1
Tuba4a	0.0559330344928298	0.716525261331709	0.045	0.031	1
Fmo2	0.0559534020865726	0.259161460049618	0.05	0.035	1
Pdha1	0.0560731302253899	0.348052787611139	0.107	0.085	1
Ift46	0.0560975132457923	0.426917141507332	0.041	0.028	1
Lmtk2	0.0562480670594198	0.636260019267679	0.014	0.006	1
Fn3krp	0.0564130357983412	1.31627362897056	0.01	0.004	1
Slmap	0.0564398778224236	0.486884465527	0.056	0.04	1
Ybey	0.0565478844070323	1.3752896074696	0.01	0.004	1
Gm15417	0.05663793244654	1.37303906375894	0.01	0.004	1
Vps13a	0.0567834692863248	0.976418571095216	0.024	0.014	1
Scyl3	0.0568785369766326	1.11593833783487	0.019	0.01	1
Rab1b	0.0568896144134365	0.265283536681934	0.131	0.105	1
Nudt3	0.0569984958905516	0.481021338842396	0.041	0.028	1
Klhl28	0.0573220155193602	0.748163170759317	0.033	0.021	1
Foxo4	0.0575265891280233	0.759209155224404	0.031	0.02	1
Nek6	0.0575879320265216	0.360812347686339	0.031	0.02	1
Nup205	0.057819455630646	0.701183015133961	0.01	0.004	1
Zfp770	0.0579267993643164	0.923945830883496	0.019	0.01	1
Kdm6b	0.0580229116616355	0.257915379515748	0.132	0.107	1
Smarcad1	0.0580288427649562	0.358535106443702	0.042	0.028	1
Harbi1	0.0581251242579098	0.578953459851453	0.019	0.01	1
Smim19	0.058268637723898	0.292747071744608	0.117	0.093	1
Gm9917	0.058329285126795	0.39110136889708	0.047	0.032	1
Tom1l2	0.0584966763602784	0.778281843394112	0.032	0.02	1
C2cd3	0.0585234697484181	0.682574806316188	0.019	0.01	1
Slc41a1	0.0586401793167804	1.34059030486758	0.019	0.011	1
Abcc1	0.0589910680511761	0.491956877291411	0.019	0.01	1
Sfxn4	0.059042212986215	-1.36589480638423	0.01	0.018	1
Tmem50b	0.0590643472341025	0.358253661335277	0.041	0.028	1
Dysf	0.0591787623034625	0.419554860907341	0.069	0.052	1
Ap3d1	0.0592790820367161	0.513372258638861	0.042	0.028	1
Htt	0.0593655227674374	0.341448259500695	0.031	0.02	1
Lmnb1	0.0594929648350435	0.749110739136591	0.025	0.015	1
Myl9	0.0595403960572655	-1.12965234523511	0.01	0.018	1
Nr2c2ap	0.0595460142056305	0.329826528627025	0.065	0.048	1
Mcf2l	0.0596203213089646	-0.556081170985809	0.191	0.208	1
Trim16	0.0597321288010577	0.64813650673647	0.019	0.01	1
Camk2b	0.0597767016763817	-1.64133404457079	0.006	0.013	1
Cmc4	0.0598684530465433	-0.838977705404375	0.024	0.037	1
Trib3	0.0600815308363825	-0.946496455028322	0.031	0.045	1
Gm4723	0.0601988005704049	1.02738218086957	0.015	0.007	1
2011-09-01	0.0602556039176258	-0.319650841214888	0.128	0.151	1
Zfp395	0.0604659474166271	0.989455702714972	0.026	0.016	1
Zbtb4	0.0605261494295974	0.292744958097688	0.078	0.059	1
Lars	0.060693176067513	0.306248062349734	0.071	0.053	1
Scrn3	0.0608128272320569	-1.27967918468159	0.017	0.028	1
Tmem64	0.0609061795276205	0.495673126237772	0.034	0.022	1
Cmtm4	0.0613021079841572	0.63092533326604	0.015	0.007	1
Zfp426	0.0614564102960244	0.580983735873801	0.019	0.011	1
Yae1d1	0.0616579349322168	-0.547494850714989	0.071	0.09	1
Arhgef7	0.0618869706349323	0.286870080663214	0.065	0.048	1
Yes1	0.0619055517401146	0.28791240584147	0.126	0.102	1
Nbr1	0.0619484687309931	0.254574982764787	0.082	0.063	1
Nek9	0.0619619881511103	0.708777626797995	0.046	0.032	1
Nelfa	0.0620565373661084	-0.616949593757757	0.07	0.088	1
Rgmb	0.0620988853102323	0.31427436855337	0.082	0.063	1
Nmnat1	0.0621405323868262	0.519746640543937	0.015	0.007	1
Ccbl1	0.0622032878168312	0.557720407236336	0.019	0.011	1
Cep83	0.0623963024768671	0.330132919006999	0.033	0.021	1
Aco1	0.0624498632477964	-0.964531773452264	0.03	0.043	1
Tgm2	0.0624649278372097	-0.363850143901002	0.262	0.28	1
Heph	0.0626138306684466	0.386812333351691	0.019	0.011	1
Ino80	0.0626860553052309	0.696268533616731	0.026	0.016	1
Setd5	0.0628732151361493	0.269523180523371	0.127	0.103	1
Top2b	0.0629442145280855	0.284763117946212	0.088	0.068	1
Fblim1	0.0631531844163446	-1.0099883380697	0.017	0.028	1
Tgfbr3	0.0632338432943368	0.613984309995485	0.019	0.011	1
Shmt2	0.0633516392702884	0.72133169497288	0.036	0.024	1
Pla2g16	0.0635516798665169	0.277435194205141	0.219	0.184	1
Nadsyn1	0.0636499988515872	0.33168252178028	0.019	0.011	1
Stk24	0.063733330866457	0.278479971663493	0.074	0.056	1
Mettl17	0.0638700683381906	-1.2947270231218	0.015	0.025	1
Rpap2	0.0646143459640728	0.670959332693945	0.027	0.016	1
Cdk5	0.0646354450749374	-0.470658347157538	0.046	0.062	1
Cmas	0.0647139460488996	0.272047709964946	0.134	0.109	1
Ipo5	0.0648225721381532	0.516481185720638	0.026	0.016	1
Boc	0.0648493368948011	1.30429141773671	0.011	0.005	1
Iars2	0.0648865299742692	0.547247255404156	0.06	0.044	1
Pot1a	0.0649571443142582	-0.486377167671431	0.044	0.06	1
2810454H06Rik	0.0649805393336735	0.268218837063589	0.035	0.023	1
Elmo2	0.065078944113284	0.296726323892238	0.051	0.036	1
Thoc6	0.0652655220497943	0.410587940468602	0.027	0.016	1
Dhx33	0.0654269800078188	1.11484068625555	0.011	0.005	1
Nudcd2	0.0655040099606872	0.2660119489854	0.081	0.061	1
Tmem170b	0.0655236651042035	1.01187929131858	0.011	0.005	1
Cd276	0.0656204679684219	1.09937662299992	0.011	0.005	1
Arf3	0.0657494291570147	0.288471696495463	0.104	0.082	1
Tead1	0.0657835346127359	0.699760669794938	0.027	0.017	1
Kctd18	0.0657917674163501	0.490135554815139	0.035	0.023	1
Tsc1	0.0659712865412691	0.455739604815376	0.035	0.023	1
Klhl20	0.0662495604611213	0.445851626329907	0.036	0.024	1
Nfatc1	0.0662670865157561	0.402701413234173	0.035	0.023	1
Ier5l	0.0664633417115962	0.281372188118634	0.027	0.016	1
Tagln	0.0665732504455248	-1.94837716791529	0.005	0.011	1
Ift172	0.0667142790451855	0.354239441494791	0.052	0.037	1
Nutf2	0.0668359103197134	0.275290047396398	0.067	0.049	1
Gm10094	0.0669282700471535	0.280134906319097	0.091	0.071	1
Pepd	0.0669303874585126	0.310774773360931	0.035	0.023	1
Cd247	0.0669389595925988	1.04529130657236	0.015	0.008	1
Tex2	0.0671982459556326	-1.06952647971993	0.005	0.011	1
Apbb1	0.0673231295621699	0.386937131683539	0.053	0.038	1
Trim23	0.0674651221856785	0.29016976171922	0.027	0.016	1
Ppid	0.0675640390855693	-0.461113929981977	0.119	0.14	1
Atp11b	0.0676471128396014	0.475803215686536	0.038	0.025	1
Slf1	0.0677389754151511	-0.625751892272829	0.023	0.035	1
Slc7a6os	0.0677402551619805	0.313226109650983	0.058	0.042	1
Gm6525	0.0678105503879639	-0.755936788420497	0.015	0.025	1
Plxna4os1	0.0680279944957457	0.423686592346337	0.02	0.011	1
Hdac8	0.0682012670727445	0.577682464405501	0.027	0.017	1
Ank3	0.0682281104868414	0.455545221750923	0.015	0.008	1
Fam20b	0.0683350333934245	0.752942755055842	0.021	0.012	1
Mark4	0.0685492428417618	0.444036391124135	0.038	0.025	1
Slc22a15	0.0687931038721832	0.670466585409978	0.021	0.012	1
Samd8	0.0691003956990214	0.364551811110479	0.038	0.025	1
Pfn2	0.0691670822315454	0.535601479370718	0.037	0.025	1
Ddx21	0.0691891806520719	0.345587414378622	0.065	0.048	1
Kdm6a	0.0693128896773118	0.384636233510948	0.04	0.028	1
Atp6ap1	0.0693560434789953	-0.322998981892807	0.294	0.305	1
Nhlrc3	0.0697168149493802	0.570784795488667	0.021	0.012	1
Wdr77	0.0698384313645794	-0.634050251534081	0.023	0.035	1
Daxx	0.0699323099833083	0.252688465477479	0.071	0.053	1
Pdxdc1	0.0699428086233839	0.315207591831512	0.054	0.039	1
Adprm	0.0700756378196218	-0.527552082156965	0.048	0.064	1
Pi4kb	0.0701106691998422	0.614958249536831	0.021	0.012	1
Tspan3	0.0701426933113326	0.325833694294185	0.061	0.045	1
Mier3	0.070357717667609	0.815818969595432	0.022	0.013	1
Lnp	0.0703626463880076	-0.514200771537418	0.014	0.023	1
Pym1	0.0703671011831769	0.257870255293215	0.052	0.037	1
Mad1l1	0.0704412655632699	0.601512460556133	0.03	0.019	1
Rnf111	0.0705632117795994	0.403431180487115	0.028	0.018	1
Flywch1	0.070760375915051	-0.469278613687003	0.052	0.068	1
Slbp	0.0707738643202737	0.251925054195482	0.16	0.134	1
Eln	0.0708127858503389	-0.512472521983279	0.066	0.084	1
Klhl25	0.0708671393975578	0.507138870348218	0.039	0.026	1
Rasa2	0.0711707185358044	0.36707714970096	0.03	0.019	1
Pes1	0.0713826194708049	0.337904734697477	0.06	0.044	1
Ncoa5	0.0717853688170975	0.286963582927588	0.037	0.025	1
Syt15	0.0718762228424358	-0.794707384490548	0.018	0.028	1
Pcnxl3	0.0718812942014051	-0.775335289391652	0.016	0.026	1
Atpaf1	0.0721105502968697	0.299699593512642	0.038	0.025	1
Gdpd1	0.0723901201863287	0.63609785715055	0.03	0.019	1
Anapc10	0.0724845534336716	0.286755336135459	0.066	0.049	1
1700029J07Rik	0.0727166969842731	-2.33930393958659	0.004	0.01	1
1110012L19Rik	0.0727462294277263	0.313219515549976	0.058	0.042	1
Crls1	0.0727996999329449	1.37776756222481	0.012	0.006	1
Phkb	0.0728570539871932	0.629258627061567	0.022	0.013	1
Mtmr9	0.072900589660455	1.44071900319709	0.012	0.006	1
Azi2	0.0732095180480074	0.315397028203798	0.113	0.09	1
Pars2	0.0732546051056098	1.34869496132883	0.012	0.006	1
Tmem167b	0.0733583192831704	0.506988965796006	0.073	0.056	1
Atrnl1	0.0736609149332221	0.963632710539387	0.012	0.006	1
Acot8	0.0737059293075913	0.31837130876063	0.06	0.044	1
Zfp74	0.0737342339849754	0.545825546972662	0.03	0.019	1
Arid5a	0.073844449259165	0.261450657594616	0.041	0.028	1
Rab10	0.0739707861768913	-0.353130285285927	0.246	0.261	1
Cwc25	0.0740179431669765	0.391472397915865	0.071	0.054	1
Wdfy3	0.0740425431651677	0.254187911603259	0.03	0.019	1
Kdm6bos	0.0740610663044028	-1.32082296817636	0.006	0.013	1
Tmem140	0.0740626984301361	-0.336453469507614	0.307	0.316	1
Lclat1	0.0742225980330996	0.892909699049709	0.012	0.006	1
Fancc	0.0742975049687294	-0.70567794773253	0.006	0.013	1
Naalad2	0.0744790613460477	1.01859010681671	0.012	0.006	1
Uggt1	0.0744792702151638	0.312176402976739	0.04	0.027	1
Ces2b	0.0745630009538059	-1.27909147680094	0.004	0.01	1
Cbl	0.0746827934845981	0.443928715846047	0.05	0.036	1
Hdac4	0.0747300625537188	0.631556565576569	0.023	0.013	1
Rcor1	0.0747606754953672	0.5750733251265	0.031	0.02	1
Vegfb	0.0747877765480179	0.400219285335154	0.012	0.006	1
Arhgap12	0.0750488257250054	0.483964383413471	0.044	0.031	1
Zfyve21	0.0750516231750996	-0.521387352104135	0.042	0.056	1
Sp1	0.0751430408902622	0.255991987744051	0.042	0.029	1
Hacl1	0.0752417441626019	0.614402763357559	0.031	0.02	1
Pgm3	0.0753110184971692	0.673172703015393	0.023	0.013	1
Cct5	0.0757855289720861	-0.304121421237913	0.241	0.26	1
Zfand1	0.0758115433093096	-0.967543559854911	0.015	0.024	1
Slc25a16	0.0762495973891384	0.654445544224296	0.032	0.021	1
Slc27a3	0.0762791474142399	-0.634115067684255	0.029	0.042	1
Phxr4	0.0763106576976551	0.378445110941777	0.042	0.029	1
Glrx	0.0763548295325736	0.983305318838543	0.023	0.014	1
Txlng	0.0767220690771694	-0.997500670294923	0.015	0.024	1
Zeb2	0.0768535862092161	0.485405353727889	0.023	0.013	1
Atp8a1	0.0769647480118251	0.51135989353989	0.023	0.013	1
Ttc27	0.077310727182991	0.663485621730902	0.017	0.009	1
Aarsd1	0.0774107063956785	0.417039639611583	0.023	0.013	1
Pcnx	0.0774489138596067	0.493877324438115	0.049	0.035	1
Csnk1g3	0.077699972310966	0.451426440849771	0.053	0.039	1
Dnajc7	0.0782339892905944	-0.328374578636343	0.146	0.167	1
Mpi	0.0782757521570296	0.601339546587026	0.017	0.009	1
Snx10	0.0785006235384741	0.266338690334111	0.1	0.08	1
Snx12	0.0785746868194821	0.383559186711644	0.046	0.032	1
Chrnb1	0.0788940233261506	0.254499700335783	0.059	0.044	1
Rnf40	0.0789584012513118	0.282531473936523	0.044	0.031	1
Xrn1	0.078974568746727	-0.589173678631087	0.048	0.063	1
Ptrh2	0.0791715281525679	0.35831442538371	0.05	0.036	1
Selo	0.0792044844972739	0.381870861755637	0.056	0.041	1
Sipa1l2	0.0792835226732393	0.343552190293047	0.061	0.046	1
Rarg	0.0793041962213732	-0.368982138001163	0.18	0.2	1
Taok2	0.0795751673988678	0.275381542071807	0.111	0.09	1
Tmem55a	0.0797285954592509	0.555019709585485	0.069	0.053	1
Tob1	0.079754886712089	-0.50789373421063	0.098	0.116	1
Siae	0.0797625955983652	0.851144160444251	0.018	0.01	1
Zfp113	0.0797666370431705	-0.514142330405161	0.008	0.016	1
Dennd3	0.0798627601279375	0.35447176968112	0.047	0.033	1
2410089E03Rik	0.0800152610208387	0.428827021687995	0.023	0.014	1
Fmr1	0.0800203318788255	0.325784660141671	0.076	0.059	1
Cox6a2	0.0801363631059291	-0.768232486536911	0.008	0.016	1
Calcrl	0.0801503244214189	0.254926445862061	0.084	0.066	1
Marcksl1	0.080253880395863	-1.17430805441699	0.019	0.03	1
Fsd1l	0.0803300112510674	0.97671317726136	0.018	0.01	1
Ggct	0.0803738227075552	-0.85108226622096	0.017	0.027	1
Tmem41b	0.0803806349774539	0.361005034384102	0.05	0.036	1
Apobec3	0.0804544575188106	-0.434463169898306	0.148	0.165	1
Fam213b	0.0807719298560559	0.929861408844871	0.024	0.015	1
Arntl2	0.0807906973710144	0.689717693834714	0.018	0.01	1
Prkce	0.0809771290376974	0.664530880536962	0.038	0.026	1
D830026I12Rik	0.0809928370604987	-0.798759092986816	0.033	0.046	1
Pnpt1	0.0812033502190966	-0.459415058874338	0.027	0.039	1
Gpr180	0.0812205999708083	0.301236129847062	0.077	0.059	1
Pigq	0.0812572668711227	0.304815213715483	0.085	0.067	1
Ube3c	0.0813742322387853	0.333264739979692	0.048	0.034	1
9130008F23Rik	0.0817320081728086	0.910477468292894	0.013	0.006	1
Dhx32	0.0818651495705091	0.348637319542694	0.052	0.037	1
Ubap2	0.0819263258222228	0.392331750981113	0.055	0.04	1
Rap2a	0.0821384694379543	0.466732583531167	0.025	0.016	1
Med17	0.0821992343801508	0.318987303011368	0.054	0.04	1
Calhm2	0.0823459401758962	-0.924042661492421	0.034	0.047	1
Aagab	0.0824530233584846	0.394830179710493	0.024	0.015	1
Enoph1	0.0824717426257838	-0.695263815078109	0.025	0.037	1
2900076A07Rik	0.0827298249318003	0.741337390495585	0.025	0.016	1
Pfkm	0.0828286980249609	0.57639565529296	0.033	0.022	1
Nudt13	0.0828706209448407	-0.951574069723151	0.019	0.03	1
Ppp1r14b	0.0829439188380253	0.521831797412827	0.024	0.015	1
Jrkl	0.0832254465202033	0.608083466774854	0.035	0.023	1
Narfl	0.0832500904182144	0.592836416097497	0.025	0.016	1
Slc25a12	0.0837419469346183	0.27542759179076	0.035	0.024	1
Scpep1	0.0837544296758481	-0.883624803557754	0.015	0.025	1
Dennd1a	0.0838883823649427	0.62391330060552	0.037	0.025	1
Plaur	0.0840916611643965	0.933858023582191	0.019	0.011	1
Fam207a	0.0841326225013302	0.301530090685045	0.061	0.046	1
Arl5a	0.0843660097117086	0.33360918436638	0.038	0.026	1
0610040B10Rik	0.0845390182603809	-1.03767305967948	0.006	0.012	1
Taok3	0.0845877300683924	0.421679367620313	0.037	0.025	1
Trnau1ap	0.0847132237554452	0.282410311419835	0.177	0.15	1
Zfp719	0.0847948892420761	-1.24608179798606	0.014	0.023	1
Mvk	0.0848014742999598	0.530222074642154	0.035	0.024	1
Gm38399	0.0848680388802717	0.425161171568333	0.034	0.023	1
Sh3yl1	0.0849859768855381	-1.14492629003465	0.006	0.012	1
Prkacb	0.0850418691138506	0.265335742967946	0.063	0.047	1
Pfkfb3	0.0854561904045208	-0.76611347169512	0.015	0.025	1
Ccrl2	0.085546072549394	-0.277772172367927	0.115	0.135	1
Inpp5f	0.0856188412524962	0.54592292005163	0.026	0.016	1
Hsf1	0.0857557283366237	-0.490919348792099	0.06	0.077	1
Dennd1b	0.0861253025815032	0.658228606524159	0.026	0.016	1
Det1	0.0866866480026438	1.21912792209902	0.014	0.007	1
2410022M11Rik	0.0870151864247088	-0.60418917092783	0.028	0.04	1
Tmem106b	0.0870571400148867	0.352334214022816	0.062	0.047	1
Bzw2	0.0871045599825967	0.306995827711037	0.06	0.044	1
D230025D16Rik	0.0874962361075767	0.487287335870469	0.038	0.026	1
Tctn3	0.0874968076746207	1.27484154419824	0.01	0.004	1
Tmtc1	0.0875067557354582	0.446960611163263	0.026	0.016	1
Ammecr1	0.087761587193521	1.24742021537028	0.01	0.004	1
Zfp39	0.0878985537183005	-1.28653277473223	0.007	0.014	1
Prmt6	0.0879034721157491	0.609156033699109	0.037	0.025	1
Tbp	0.0879519905529907	0.259742249949587	0.036	0.025	1
Arhgap6	0.0882265062186641	1.09412704271998	0.01	0.004	1
Farp1	0.0884263641525096	1.25433588109964	0.01	0.004	1
Mex3b	0.0886934089143555	0.992724776952157	0.01	0.004	1
Sepsecs	0.0888002425421396	0.797596626856524	0.014	0.007	1
Atg9a	0.0888308021842083	0.307855871231219	0.065	0.049	1
Zbtb24	0.0890526605018993	0.384331313611614	0.04	0.028	1
Ndufaf4	0.0892570765192385	-0.793738376183206	0.044	0.057	1
P2rx7	0.0892966360757994	0.575389199760648	0.01	0.004	1
Ccz1	0.0893879260247374	-0.373122579961416	0.121	0.14	1
Ppp1r21	0.0894553946681406	0.474594335854112	0.027	0.017	1
Phlpp2	0.0895139327873269	1.07378779037589	0.014	0.007	1
Sgpl1	0.089569022807398	0.624254581097295	0.014	0.007	1
Gpr182	0.0895759778580957	-1.22165190796131	0.009	0.016	1
Nle1	0.0896943811628696	-0.929673730355256	0.007	0.014	1
Chst14	0.0897980099912892	0.413658428920262	0.038	0.026	1
Papln	0.0898722145771917	0.312845148368093	0.037	0.025	1
Inpp5e	0.0899293095820045	0.2758972836646	0.036	0.025	1
Zfp945	0.0899315805066111	0.31465645779315	0.077	0.059	1
Tmem220	0.0899947332853884	-1.13140742259922	0.009	0.016	1
Gm26601	0.0901433474758535	0.252154564777319	0.027	0.017	1
Paip2b	0.0901696299420905	0.513494786631777	0.027	0.018	1
Abhd8	0.0902860723897404	0.44912819786019	0.069	0.054	1
Phtf1	0.0903218962665239	0.395017836584743	0.04	0.028	1
Rybp	0.0905064345466226	0.510564090268705	0.019	0.011	1
Tbc1d32	0.0908436451320248	0.355769510637885	0.014	0.007	1
Rbfa	0.0909204719767198	0.489487034734264	0.098	0.079	1
Qpctl	0.0909642429414801	0.410511180463298	0.027	0.018	1
Zfp160	0.0913905156775542	1.16630159965078	0.02	0.012	1
Slc45a4	0.0914580820450127	0.721258765244156	0.02	0.012	1
Ints8	0.0917621243217149	0.429033145661584	0.042	0.03	1
Josd1	0.0918849185526692	-0.888321721974769	0.035	0.048	1
Hoxb3os	0.09188780085859	0.436099425109014	0.019	0.011	1
Daam1	0.09215526263367	0.514023321359025	0.045	0.032	1
Ces2e	0.0921614513552997	-0.668452600344697	0.043	0.056	1
Rnf185	0.0921665209698086	0.339032418227457	0.04	0.028	1
Rps6ka2	0.0921812790858093	0.926702738671513	0.02	0.012	1
Pmepa1	0.092289933281387	0.406946813439605	0.028	0.018	1
Lama5	0.0923124032607349	0.437686617681445	0.042	0.03	1
Hivep1	0.0923695405642025	0.262790740459682	0.027	0.017	1
Mapk9	0.0925381391783127	0.421592938913441	0.044	0.031	1
Dhrs1	0.0928124485370518	0.325503555122705	0.081	0.064	1
Yipf2	0.0928865301740587	0.435152251827991	0.043	0.03	1
Elp6	0.0930460338985105	0.759247711498026	0.02	0.012	1
Zfp959	0.0934034885213373	0.573137009174262	0.029	0.019	1
Cenpt	0.0935555678052904	0.583343996584186	0.048	0.035	1
Gtf2ird1	0.093660741287516	0.394893651418422	0.04	0.028	1
Slc35b2	0.0939351490836616	0.516233515521626	0.054	0.04	1
Ubqln4	0.0940719593697404	0.809167239337818	0.031	0.021	1
Ankrd13c	0.0941769518148081	0.342491913416573	0.04	0.028	1
Elp4	0.0942529608072805	0.263389581583013	0.028	0.018	1
Cngb1	0.0942808485872224	0.459849703095595	0.051	0.037	1
Apoo	0.0946373529477355	0.402665188770557	0.043	0.03	1
Rdh10	0.0948414519712115	0.595975976215902	0.02	0.012	1
Ranbp2	0.0949570443175929	0.650517678413204	0.031	0.02	1
Slc5a3	0.0951200132427717	0.983871046299351	0.015	0.008	1
Lnx1	0.095154861651851	-0.503990744165097	0.067	0.083	1
Sephs2	0.095370568518285	0.421897520171342	0.052	0.038	1
Mbtd1	0.0954379960466045	0.522912520450651	0.03	0.02	1
Napb	0.0958427912921193	-0.863539674571944	0.005	0.011	1
Chmp2b	0.0960221170263798	-0.51806477596814	0.185	0.2	1
Dph5	0.0961742633039894	0.740370894960177	0.03	0.02	1
Zfp787	0.0961964229327669	-0.557538562548002	0.043	0.056	1
Slc1a1	0.0962225073778704	0.883126298181126	0.021	0.013	1
Uchl3	0.0963589901294922	0.34233659739649	0.046	0.033	1
Gm17501	0.0964673023559314	0.821088573720765	0.015	0.008	1
Pole2	0.0966367816992058	0.694824201351433	0.015	0.008	1
C730034F03Rik	0.0967499001868344	0.703683730555158	0.015	0.008	1
Atxn3	0.0970813661808704	0.516560249036796	0.031	0.02	1
Srf	0.0971248362572591	0.411241466909425	0.03	0.02	1
Trit1	0.0973739461791218	0.257819015179327	0.015	0.008	1
Glud1	0.0975073585340224	0.277655443316018	0.209	0.18	1
Tsn	0.097562060381964	-0.293608633594828	0.193	0.212	1
RP23-60P18.10	0.0976016681513615	0.509224800144389	0.015	0.008	1
Bet1l	0.0976952595820022	0.256505902947774	0.12	0.098	1
Rhpn2	0.0979958300508537	0.443160336248204	0.084	0.067	1
Ing2	0.0980445946237293	0.342280977744445	0.051	0.037	1
Ier3	0.0981434598359829	0.433334320572287	0.105	0.085	1
0610009B22Rik	0.0988085710635657	0.372433692513781	0.071	0.055	1
Dynlt1c	0.0989482030320159	-0.801448038095342	0.026	0.037	1
Prorsd1	0.0990648573937908	0.318633891813728	0.052	0.038	1
Bcl9l	0.0991854129407429	-1.1042611832283	0.013	0.021	1
Tex10	0.0993004118630313	0.722223073880984	0.022	0.013	1
Rbm45	0.0995434797672256	0.938446262666935	0.01	0.005	1
Pycrl	0.100146040239052	0.528845433270844	0.031	0.02	1
Cfdp1	0.100223262454973	-0.2712583606558	0.19	0.209	1
Tyw3	0.100241292048927	0.93154373325654	0.01	0.005	1
Cd109	0.100451394519225	1.128292941494	0.01	0.005	1
Abcc5	0.100541816812857	0.295256176089058	0.052	0.038	1
Vcpkmt	0.100707721611836	1.07862755497699	0.015	0.008	1
Ank	0.100830983634025	-0.742621651426929	0.035	0.048	1
D430042O09Rik	0.101109254212666	-0.70318522954412	0.021	0.031	1
Gm4955	0.101224774882535	-0.681062479233284	0.01	0.005	1
Cdc42ep5	0.10130213085528	0.346873112272795	0.071	0.055	1
Lysmd3	0.10137746094829	0.263377237044413	0.063	0.048	1
Stag1	0.101450170704918	-0.427740414608622	0.085	0.103	1
Scfd2	0.101551723750111	-1.1748291662213	0.006	0.013	1
Ccdc166	0.101718102809883	0.502174368961599	0.031	0.021	1
Exoc7	0.101953531737994	0.255974709542815	0.131	0.108	1
Hmgxb3	0.102243312680282	0.439731766883761	0.015	0.008	1
Srr	0.10230054228718	0.544726915666695	0.015	0.008	1
Bub3	0.102888402097719	-0.283440959677133	0.244	0.26	1
Thap2	0.103256585230259	-0.699373543302358	0.028	0.04	1
2810001G20Rik	0.103555818822394	0.372128988566037	0.033	0.023	1
Fam76b	0.103583408334499	0.324595259885165	0.05	0.037	1
Topors	0.10362414931535	0.290165253542378	0.086	0.068	1
Stard3	0.103699151429983	0.297302803789412	0.1	0.081	1
Ptpre	0.104179894038282	-0.502822967768449	0.055	0.069	1
Eif4g3	0.104241020097833	0.567403216854865	0.073	0.057	1
Usp12	0.104364124456421	0.291342450978718	0.051	0.037	1
Rfc5	0.104406923357619	-0.791512047763844	0.008	0.015	1
Klf11	0.104534569968867	0.265774244240656	0.074	0.058	1
Capn15	0.104581571340621	-0.944343305387808	0.008	0.015	1
AU019823	0.104627761114702	-0.993560966672672	0.035	0.047	1
Ube2q2	0.104806812277432	0.563747236323054	0.034	0.023	1
Zfp119b	0.104813098183157	-1.20768694463323	0.01	0.017	1
mt-Atp8	0.105039112416093	-0.48403419650092	0.076	0.092	1
Tesk1	0.105046995107099	0.310473217676047	0.023	0.014	1
5730455P16Rik	0.105166691122678	0.381608662721712	0.034	0.023	1
Metap1	0.10522887410981	0.443432916810285	0.04	0.029	1
Fam171a2	0.105422882046853	0.384140319274198	0.058	0.044	1
Gabpa	0.105448771349709	0.283428420784614	0.033	0.023	1
Cse1l	0.105690005616179	0.465049221932889	0.035	0.024	1
Rbm27	0.105729796373391	0.367558799554202	0.078	0.062	1
Nkiras2	0.10594149725228	0.260673701049631	0.058	0.044	1
Appl2	0.106322514515811	0.670944016803642	0.038	0.027	1
Zfp950	0.106855996451654	-0.437403346475349	0.053	0.068	1
Plod2	0.106944064951959	0.469370859513971	0.035	0.025	1
Csad	0.107003619211847	0.337132197763661	0.036	0.025	1
Nedd1	0.10702398940575	0.327722704085803	0.037	0.026	1
Gm26825	0.107597164349738	0.546470087015302	0.016	0.009	1
Taf1d	0.10779802112443	-0.435873381435168	0.082	0.098	1
AW554918	0.107837077493051	0.363430537641304	0.023	0.015	1
Fbxo7	0.107849416963496	-0.450488548040995	0.083	0.1	1
Rhebl1	0.108025878240255	0.278609561394823	0.023	0.015	1
Ipo4	0.108466493532359	0.537824030867498	0.016	0.009	1
Atr	0.108718205268373	0.599391051753922	0.024	0.016	1
Peli1	0.1087483171295	-0.420594305587035	0.076	0.092	1
2900026A02Rik	0.108764490756318	0.262718347464726	0.098	0.079	1
Ccdc94	0.108895847583719	-1.11187737792791	0.014	0.022	1
Rps6kc1	0.108932401510383	0.724200610221533	0.016	0.009	1
Siah1b	0.108990752868233	0.459995172210108	0.016	0.009	1
S100pbp	0.109165950654442	0.748208713128095	0.016	0.009	1
Fbxo42	0.109231408866061	0.529984043457715	0.024	0.016	1
Anxa11	0.10926359687307	-0.280494446939214	0.22	0.235	1
Wdr41	0.10929479001093	1.3209591836849	0.011	0.006	1
Brf1	0.109441452549998	-0.760158874399332	0.027	0.037	1
Morn2	0.109793450057706	0.349912212695357	0.024	0.016	1
Oxsm	0.109796110836558	0.665182484500468	0.011	0.006	1
Phf14	0.109901680287907	0.420264371579872	0.065	0.05	1
Pcnt	0.110116433356591	0.327294912000522	0.037	0.026	1
Gmppb	0.110191361224147	0.468716303251573	0.037	0.026	1
Med13	0.110313744728521	0.68763294530184	0.025	0.016	1
Tars2	0.11033533064206	0.262965451137942	0.04	0.029	1
Kbtbd4	0.110398341572347	0.260110580669541	0.036	0.025	1
Actl6a	0.110425421764158	-0.525107643811593	0.111	0.128	1
Asna1	0.110464817694622	0.258928582312066	0.108	0.088	1
Tpcn1	0.110837478252721	0.367732515403462	0.076	0.06	1
Fuz	0.111028659895722	0.61777444589702	0.04	0.028	1
Lzts1	0.11111812119253	-0.934687562907696	0.018	0.027	1
Mfsd8	0.111243375405627	-1.00736843639912	0.014	0.022	1
Cdkn2d	0.111317583666553	0.398295634428645	0.078	0.062	1
Tnfsfm13	0.111456112524818	0.501264295945572	0.011	0.006	1
Tspyl2	0.111718245881678	-1.30589198157402	0.016	0.025	1
Prkcsh	0.11179736266107	0.31469244210328	0.08	0.064	1
Szrd1	0.111823376495126	0.333960922709979	0.114	0.095	1
Extl2	0.11184816636395	0.673000730697564	0.025	0.016	1
Dlst	0.111863239399982	0.353551242483469	0.052	0.039	1
Phkg2	0.112057719393421	-0.411170113418502	0.056	0.071	1
E030030I06Rik	0.112240670134786	-1.4728424391167	0.012	0.02	1
Rc3h1	0.112290798411566	0.335568819778373	0.036	0.025	1
Zfp874a	0.112350970108167	0.585161281717013	0.024	0.016	1
Egln1	0.112574666176768	0.38457561226327	0.025	0.016	1
Gm694	0.112615648424554	-0.578258944942603	0.022	0.032	1
Pikfyve	0.11273914975996	0.97861202379829	0.017	0.01	1
Fbrs	0.112833350143257	0.673201222384339	0.025	0.016	1
Setd1b	0.112861912403624	-0.848441856018087	0.035	0.047	1
Rab4a	0.112923851286733	-0.921245949073524	0.012	0.02	1
Amd2	0.112924404592594	0.277197405580279	0.04	0.029	1
Dhrs7b	0.113101520145127	0.385577446552927	0.041	0.03	1
Scn1b	0.113602218473031	1.13917692044647	0.018	0.011	1
Por	0.113616577880436	-0.468783981391519	0.07	0.085	1
Prps1	0.11371513049158	-0.484829630545214	0.085	0.1	1
Cask	0.113757177257408	0.331885007090279	0.052	0.039	1
Swi5	0.113785029431784	-0.256187765464146	0.365	0.37	1
Ttl	0.113845667588282	0.393306774298779	0.041	0.03	1
1700066M21Rik	0.114202210318684	0.633680410762065	0.017	0.01	1
Rinl	0.11476116839361	-1.02505910903351	0.026	0.036	1
Prep	0.115152271173814	0.475940254258409	0.027	0.018	1
Trak2	0.115227613065615	0.441108996344539	0.026	0.017	1
Parp1	0.115404846797488	0.264964019371617	0.039	0.028	1
Cep19	0.116015994588093	0.624468689253064	0.027	0.018	1
Rad51d	0.116029067200516	0.456817545343328	0.026	0.017	1
Spry4	0.116147596163791	0.40079001453203	0.042	0.03	1
Ckm	0.116318319677738	-0.927168530008036	0.006	0.011	1
A230050P20Rik	0.116360910862153	-0.449863811666556	0.058	0.073	1
Magt1	0.116382848662482	0.370930240576359	0.089	0.072	1
Supt5	0.116385614769983	-0.433488222645968	0.078	0.094	1
Ints1	0.11639178607533	-1.22635843079082	0.006	0.011	1
Mtrr	0.116538828230583	-0.982654443879929	0.006	0.011	1
Tbc1d10b	0.116606394834489	0.387283646776814	0.045	0.033	1
Suv420h2	0.116662771537037	-0.790148297556563	0.016	0.025	1
Noc2l	0.116680139322321	0.470863959203158	0.027	0.018	1
Ttc5	0.117015332392266	0.379980751657901	0.101	0.083	1
Cnot7	0.117501459669784	0.325824743203031	0.097	0.079	1
Prune	0.117705790823922	0.877717080398524	0.018	0.011	1
Adi1	0.11786878275866	-1.06187783079924	0.006	0.011	1
Smyd4	0.117881709477895	0.634052946496732	0.018	0.011	1
Zfp566	0.117942160865776	1.25286901391864	0.012	0.006	1
Terf2	0.118027911739316	0.365021041209892	0.026	0.017	1
Naa30	0.118292988550978	0.539895779858073	0.018	0.011	1
Mrps25	0.118523993099743	0.2802768008798	0.075	0.059	1
6030458C11Rik	0.118616782112986	0.840104082296529	0.028	0.019	1
Zfp689	0.118817123535189	0.971063273415933	0.012	0.006	1
Tada1	0.118890277726089	0.419015003770364	0.064	0.049	1
Zfp664	0.119027872962822	0.356324194323095	0.078	0.063	1
Zfpm1	0.119035645963052	-0.996931702260517	0.01	0.018	1
Map3k2	0.119178089980423	0.572429185866146	0.018	0.011	1
Cyp2d22	0.119351603791569	-0.291128148331995	0.119	0.138	1
Efcab2	0.119881147747816	0.610301161855705	0.012	0.006	1
Procr	0.120187469909647	0.626683334132394	0.018	0.011	1
Nrep	0.120668465651091	0.47792452749123	0.048	0.036	1
Pxmp4	0.120673207222105	0.342413448242083	0.052	0.04	1
Ift43	0.120791478415749	0.268161344204918	0.077	0.061	1
Wdr73	0.120872980412612	0.359736390083545	0.027	0.018	1
Slc17a5	0.120915116570108	0.345150519314162	0.049	0.037	1
Vac14	0.121178073262201	0.699070290787397	0.028	0.019	1
Arhgef26	0.121200911589775	-0.948227115126079	0.007	0.013	1
Rnf123	0.121354820321293	0.543791431224446	0.029	0.02	1
Cnot4	0.121420069080085	0.278872893819239	0.136	0.115	1
Dnajc17	0.121461076282669	0.27028541809964	0.065	0.05	1
Stk32c	0.121596626500787	0.98354074044038	0.019	0.012	1
Rasgrp2	0.121801736201671	-0.333599489022716	0.177	0.194	1
Isoc1	0.12220525447427	0.59841152088216	0.028	0.019	1
Mturn	0.122479205435883	-0.861173975495511	0.007	0.013	1
Ramp3	0.122534814118157	-0.524718712668299	0.144	0.157	1
Gtf3c6	0.1227011790413	-0.736560460250154	0.057	0.071	1
Mycn	0.122823754946021	-0.828292954274968	0.04	0.052	1
Cog1	0.122973447084607	0.322216903984234	0.052	0.04	1
Hbp1	0.123045719495486	-0.358355488464905	0.164	0.182	1
Zkscan3	0.123371957573201	-0.33529616407922	0.087	0.104	1
Prkrip1	0.123408466232223	0.299434059399583	0.069	0.054	1
Gramd4	0.123594002742782	0.329863886653906	0.019	0.011	1
Wdr76	0.123609873370337	0.571295302069128	0.019	0.012	1
Mis18a	0.123820776934678	-0.426133610731575	0.077	0.094	1
Mcm3	0.124592005584971	-0.300464951340609	0.053	0.067	1
Snx13	0.124606637769601	0.302722669474486	0.03	0.02	1
Kdm2b	0.124802982022766	0.332711837708621	0.028	0.019	1
Spidr	0.125941942049487	-1.42368149307037	0.013	0.02	1
Zfp688	0.126096411145312	0.634605640115301	0.035	0.025	1
Ift57	0.126306405362092	0.423927919205573	0.031	0.021	1
Arl13b	0.126586109879792	-0.59827204304047	0.043	0.055	1
Nubpl	0.126997104833751	0.557861282194895	0.031	0.021	1
Hspa4l	0.127091993227806	0.515345552920816	0.019	0.012	1
Usp15	0.127151041083236	0.294187344421009	0.052	0.04	1
Tgfbr1	0.127561612949848	-0.900051022806239	0.024	0.034	1
Vprbp	0.127845148596491	0.365785066896433	0.03	0.02	1
Spata13	0.127949677183089	0.286241313886249	0.058	0.044	1
Zfp867	0.127952039424031	0.515883952233685	0.019	0.012	1
Vps33a	0.127967993160125	-0.805812328097883	0.027	0.037	1
Ap1g1	0.127969020048282	0.431610153079288	0.031	0.021	1
Lemd3	0.128190087836881	0.307062565503518	0.019	0.012	1
Ercc6l2	0.128390189431238	0.742509360200438	0.02	0.013	1
Rbm12b2	0.12872695555157	0.457263793868845	0.019	0.012	1
Trip10	0.128761579522388	-0.353651687405893	0.124	0.141	1
Amigo2	0.128974096810816	0.651048439427222	0.013	0.007	1
Itpr1	0.129792502728313	0.398632884213404	0.06	0.046	1
Gtf3c4	0.129800366233026	0.551314811668694	0.013	0.007	1
Pvrl2	0.130382459180114	0.270054846758299	0.02	0.013	1
Lmbr1l	0.130913182625303	-0.649141916821655	0.029	0.04	1
Smg7	0.131515955111959	0.284728353352013	0.032	0.023	1
Aldh9a1	0.131678518716534	-0.746729294165088	0.03	0.04	1
Rabggta	0.131866093102006	-0.395927883973035	0.023	0.033	1
Rnf170	0.131981247048441	0.426990467809767	0.033	0.023	1
Smarcd3	0.132165461300479	1.06184335626121	0.014	0.008	1
Lsm8	0.132287321235429	-0.3970732329728	0.159	0.175	1
6330408A02Rik	0.132349500598727	-0.750621222847859	0.013	0.02	1
Irak4	0.132529802828668	0.253126324350646	0.035	0.025	1
Tssc1	0.132574429388319	0.458799664682727	0.035	0.025	1
Il6ra	0.132882488813671	-0.94046977649539	0.005	0.01	1
Tsix	0.133056069823355	0.287822865717047	0.02	0.013	1
Prdm11	0.133407297003414	-0.597905437490722	0.005	0.01	1
Socs1	0.133687430026213	0.379976051947425	0.037	0.027	1
Ccdc58	0.133792406501912	0.540701776865459	0.044	0.032	1
9430038I01Rik	0.13394218997322	-0.859193277420267	0.032	0.043	1
Ppp3cc	0.134444756466202	0.386099417968078	0.035	0.025	1
Tango2	0.134447489589775	0.495953159502107	0.037	0.027	1
Pex10	0.134577457675331	-1.34995239986677	0.01	0.016	1
Prkrir	0.134632580215297	0.43630895696763	0.058	0.045	1
Itgb1bp1	0.135218016877953	-0.477375908685651	0.091	0.107	1
4430402I18Rik	0.135360316311508	0.372646890088617	0.014	0.008	1
Tceb3	0.135499381825417	0.596303155643466	0.058	0.045	1
Txnrd3	0.135620287781474	-0.888209653076206	0.011	0.018	1
Smurf1	0.135660519476311	0.728007208639915	0.014	0.008	1
Pou6f1	0.13573565055391	0.64320403209869	0.014	0.008	1
Bicd1	0.135809311394991	-0.647009125192575	0.011	0.018	1
Cblb	0.135810813761203	0.572972241820566	0.014	0.008	1
Qsox2	0.13643760556302	0.274193244475347	0.038	0.028	1
Fam134a	0.13653752625266	-0.429274597085723	0.089	0.104	1
Zcchc8	0.136615720060744	0.382018778070143	0.054	0.042	1
B3galt4	0.136779519906785	0.500618745749898	0.021	0.013	1
Gm21967	0.136789272529963	0.752137279469433	0.022	0.014	1
Runx1t1	0.137115646676329	0.270498488530655	0.114	0.096	1
Mrpl39	0.137181943138168	0.260459637842902	0.068	0.054	1
Uck2	0.137245029389516	0.362064081142223	0.014	0.008	1
Mlx	0.137334006601185	0.312826314013158	0.091	0.074	1
Abi2	0.137654773265256	0.383665626260568	0.036	0.026	1
Hemk1	0.137758133135503	0.5612297759179	0.022	0.014	1
Ube2o	0.137776359411036	0.445966943148432	0.014	0.008	1
Stambp	0.137890052774408	-0.761215191442442	0.033	0.044	1
Fbxo32	0.13798035670823	0.320905676338946	0.04	0.029	1
A830080D01Rik	0.137988189161235	0.3698277993041	0.044	0.032	1
Fam53c	0.138377431747931	0.593415693766527	0.022	0.014	1
Trmt6	0.138561130546147	0.409682449182784	0.04	0.029	1
Cebpzos	0.138849650962668	0.287595598826124	0.09	0.073	1
Hyal1	0.138895538874961	-0.624614949146536	0.032	0.043	1
Rnf113a2	0.138958885937608	0.276400854439672	0.035	0.025	1
Dtx3l	0.139118572193305	0.363132324090393	0.046	0.035	1
Abca1	0.13981691098962	0.349541376877299	0.037	0.027	1
Ncbp2	0.140238540526589	0.279341657231353	0.073	0.059	1
Cnst	0.140330235751975	0.386312812730095	0.045	0.034	1
Slu7	0.140718515074592	-0.360666664113822	0.123	0.138	1
Rab10os	0.140971739595806	0.504243704820679	0.056	0.044	1
Sdccag8	0.141202983398116	-0.684625072078286	0.02	0.029	1
Kansl1	0.141491001824846	0.387255205892503	0.046	0.035	1
Ppp6r3	0.14156950090474	0.282377314770808	0.051	0.039	1
Nos2	0.141693785027587	0.260819006221611	0.073	0.058	1
Gid8	0.141704266537296	-0.380448698290088	0.071	0.085	1
Whamm	0.141724136103631	-0.551592584504966	0.048	0.06	1
Fbxo25	0.141881363107822	0.282738569288309	0.04	0.03	1
Anapc7	0.141925163075946	-0.682804010491576	0.042	0.054	1
Eef2k	0.142017945291436	-0.726022293777723	0.02	0.029	1
Mrps6	0.142458567714021	0.354550593427017	0.054	0.042	1
Mettl14	0.142520245313226	0.544230686512543	0.015	0.008	1
Fam63a	0.142609899742803	-0.577346985377469	0.064	0.077	1
Zranb1	0.142798428042368	-0.510215408906641	0.042	0.054	1
Fam160b2	0.143095734191724	0.396214642874604	0.023	0.015	1
Tmem229b	0.143502180158152	0.374744168559855	0.024	0.016	1
Mtg1	0.143658700780494	-0.675200619024599	0.02	0.029	1
Tiparp	0.143673300802731	-0.850947579553751	0.026	0.035	1
Tmigd1	0.143956639973514	-0.930817981898654	0.014	0.021	1
Bms1	0.144094655020341	0.500339276134975	0.043	0.032	1
Socs6	0.144182601556693	0.299347612752141	0.048	0.036	1
Atp1b2	0.144329212696419	-0.643324776082827	0.036	0.047	1
Pigh	0.14442225111183	-0.659147210598384	0.033	0.044	1
AW011738	0.144769769268207	0.611334298478906	0.025	0.017	1
Micu3	0.145199788452718	0.437938720879057	0.023	0.016	1
Spice1	0.145341554179601	-0.664677031953137	0.033	0.044	1
Tulp3	0.145420530169041	0.297213652958189	0.043	0.032	1
Shb	0.145484436299651	0.446046556846524	0.015	0.008	1
Pdrg1	0.145558060289276	-0.389806476134431	0.12	0.137	1
Mapk14	0.14595214545687	0.370233838825612	0.064	0.05	1
Capn12	0.146139019431404	0.920963618993337	0.015	0.009	1
Tchp	0.146325254861589	1.07427615898582	0.015	0.009	1
Setx	0.146391603609723	0.425435434170168	0.042	0.031	1
Arnt	0.146454073534492	0.311219694428799	0.05	0.038	1
Pcdhga12	0.146856149445034	0.284906841983048	0.023	0.016	1
Foxk2	0.147089419410001	1.38901470134145	0.01	0.005	1
Dcp1b	0.147138518844299	0.267521086047296	0.049	0.037	1
Fam179b	0.147145768217015	0.343994997056919	0.024	0.016	1
Pgm2	0.147335396777089	0.448475904739497	0.025	0.017	1
Map3k14	0.147843796218558	-0.792370915532296	0.026	0.035	1
Grina	0.147911280214702	-0.477469842293298	0.09	0.105	1
Ccl25	0.147953281181702	-0.949430182729997	0.012	0.019	1
Oasl1	0.147967805820128	0.581584555770446	0.025	0.017	1
Lars2	0.148197572758237	0.587977856396146	0.015	0.009	1
Zdhhc5	0.148450382136115	1.02412376465775	0.01	0.005	1
3010026O09Rik	0.148547960550749	0.938980860293442	0.01	0.005	1
Ptpn9	0.149080861824129	0.64898503722795	0.027	0.018	1
Zfp420	0.149134459937807	0.859479059292672	0.01	0.005	1
Cry2	0.149140059847327	-0.715857787285015	0.012	0.019	1
Rpf2	0.149495608777357	0.334201500864217	0.024	0.016	1
Arel1	0.149526440370367	0.690638094964063	0.01	0.005	1
Huwe1	0.150056048974882	0.273086333332423	0.097	0.08	1
Apoo-ps	0.150115884321961	0.77743713960913	0.01	0.005	1
Mical1	0.150343247537824	0.480117423984958	0.025	0.017	1
Donson	0.150590192122676	-0.693854726711226	0.019	0.027	1
Zfp668	0.151078471442271	0.309388048492247	0.015	0.009	1
Nudt2	0.151218980847549	0.474600046296771	0.027	0.018	1
Nr4a2	0.151460692461577	-0.307714550767582	0.015	0.009	1
Polrmt	0.152003566576851	-1.17634317452937	0.01	0.017	1
Ptprk	0.152169282862317	0.727558353370473	0.028	0.02	1
Galnt11	0.152458348605074	-0.62265840553697	0.044	0.056	1
Tmtc2	0.152865690395516	0.306364106130573	0.025	0.017	1
Cog3	0.15343564760016	1.03043169835886	0.016	0.01	1
Usp43	0.153502043496713	-0.425819868414392	0.023	0.032	1
Errfi1	0.154384586599908	-0.847803712143021	0.027	0.036	1
Nup62	0.154411274962143	0.551475938390606	0.028	0.02	1
Erbb2	0.154714629776849	0.431475649991714	0.016	0.01	1
Mavs	0.154811143589455	-0.50798439645767	0.026	0.035	1
Fam210a	0.154848765559623	1.09049352739129	0.017	0.011	1
B4gat1	0.154956775109048	-0.560092263897691	0.064	0.077	1
Fam98c	0.154973534899528	-0.525792619343071	0.11	0.125	1
Adrb2	0.155036229991797	-0.375704753769158	0.092	0.106	1
Zkscan14	0.155107445683565	0.669634866164754	0.033	0.024	1
Mnat1	0.155161900348407	0.262913241911364	0.078	0.064	1
Tpbgl	0.155622305046137	0.370625518879878	0.016	0.01	1
Gypc	0.155773976398038	0.657316616545363	0.016	0.01	1
Surf6	0.155970230114	0.356983528140002	0.027	0.018	1
Gtf2a1	0.156305709597237	0.525770932726894	0.016	0.01	1
Ints12	0.156306154788417	-0.943206382465815	0.022	0.03	1
Ganc	0.156647278931707	0.557977435185311	0.031	0.022	1
Sh3bp5l	0.156926339644054	0.408458496623205	0.065	0.052	1
Snupn	0.157136480037017	-0.880564576120992	0.015	0.022	1
Limd2	0.157185466596145	0.365499021553076	0.028	0.02	1
Mief1	0.157769584328946	1.03562343842437	0.017	0.011	1
Ccdc64	0.157892945644394	1.2689156427947	0.01	0.006	1
Dis3l2	0.158181386329708	0.393576353226722	0.03	0.021	1
Srek1	0.158415250937076	0.400765529270552	0.077	0.063	1
Cdr2	0.158739940813073	0.992684782000399	0.017	0.011	1
Tgfb3	0.158965831870714	1.29128797195528	0.01	0.006	1
Gm26782	0.159264307230284	0.594534313670908	0.017	0.011	1
Sfmbt1	0.159340170919518	-0.834737660727246	0.009	0.015	1
4933427D14Rik	0.15955336320351	1.18023726994957	0.01	0.006	1
Zmat3	0.159673588304536	-1.29643085434008	0.007	0.013	1
Tdrd3	0.159736247331838	-0.766356942274547	0.015	0.022	1
Setd1a	0.159789983096	0.531686626331726	0.017	0.011	1
Adm	0.159847744108744	1.40193221433848	0.01	0.006	1
Gimap5	0.16010716237998	0.259078412623645	0.131	0.112	1
9930021J03Rik	0.160461837142001	0.45880493153565	0.029	0.02	1
Fars2	0.160684709000415	0.316924273512482	0.048	0.037	1
2610008E11Rik	0.160694192845746	0.507471700196789	0.017	0.011	1
[truncated: 2,001 more rows]

## Sheet: Tie1KO_KOvsWT_ActivatedEC
	p_val	avg_log2FC	pct.1	pct.2	p_val_adj
Tie1	1.6869333964067e-28	-9.20418238473081	0	0.576	2.35411555468554e-24
Sox18	6.20407595365862e-13	-1.85969755240578	0.348	0.671	8.6577879933306e-09
Tspan8	3.56462556170517e-06	3.53723520880659	0.146	0.006	0.0497443497135957
Rps29	4.95458327574548e-06	-0.360264424490365	1	1	0.0691412096130282
Rps27	1.83995044008352e-05	-0.343621746746044	0.987	0.994	0.256765083913656
Gm10076	1.8432480069891e-05	0.61643258761891	0.791	0.627	0.257225259375329
AY036118	2.78868951532828e-05	0.834230057406781	0.646	0.462	0.389161621864062
Rps7	3.84176884404946e-05	-0.388898540603404	0.918	0.937	0.536118842187102
Tspan13	5.93117941497483e-05	0.42965600937146	0.937	0.937	0.827696087359737
Bst2	6.11059220058291e-05	0.486917810475731	0.918	0.797	0.852733141591345
Ctla2a	9.48383138291019e-05	1.02589624572846	0.589	0.399	1
Akt1	0.000133533758853873	1.04791647468756	0.266	0.095	1
Bax	0.000136777387816639	0.787172900149255	0.639	0.437	1
Aplnr	0.000171589259450915	-0.601031389190043	0.658	0.797	1
Selm	0.00019371308430004	-1.09719777434847	0.348	0.506	1
Cyp4b1	0.000196754545016276	0.747686495869994	0.734	0.601	1
Txnip	0.000202926534104727	-0.723253554364328	0.468	0.633	1
Kcmf1	0.000217014655416349	3.3708546540355	0.114	0.013	1
Angptl4	0.000233371679972545	-2.63935428075183	0.051	0.177	1
Qdpr	0.000235071532482128	1.85004925098801	0.241	0.089	1
Gas6	0.000251196400381343	0.839566721174912	0.525	0.323	1
1190002N15Rik	0.00027481152105424	1.89168114517254	0.184	0.051	1
Angpt2	0.000306424371538573	1.58686405947588	0.297	0.133	1
Tmem192	0.000316953333642637	4.38917343504017	0.095	0.006	1
Rps19	0.000340735159282248	-0.281657582720824	0.987	1	1
Ankrd11	0.000444792456890154	1.16744046879265	0.335	0.165	1
Rps27rt	0.000447907606135316	-0.416053099242145	0.867	0.892	1
Pdia3	0.000481082728324939	0.530955066747063	0.728	0.601	1
Cdk2ap1	0.000495500003648849	2.15558037071145	0.152	0.038	1
Sparc	0.000501358704836626	0.30446353271707	0.981	0.956	1
Apln	0.000536216329503348	0.931134817299935	0.519	0.335	1
Unc45b	0.000629264991886579	-0.84598842111628	0.373	0.519	1
Anxa1	0.000710740620709137	1.81053232033306	0.196	0.07	1
Ecm1	0.000746915706123958	1.76675729588516	0.139	0.032	1
Ptpre	0.000777261639324717	0.933352383219928	0.253	0.101	1
Cst3	0.000853929929774584	0.363658790765247	0.956	0.899	1
Sdc3	0.000946901327583069	1.88695707175897	0.19	0.07	1
Arrdc4	0.00105511010473964	-1.02555358640731	0.171	0.316	1
Ptma	0.00107299884440108	-0.312593375882848	0.956	1	1
Isg15	0.00109171986355103	1.00909865910413	0.392	0.228	1
Tmem237	0.00109656750536964	3.40875387331789	0.095	0.013	1
Pola2	0.00115465559827562	-1.72679338893701	0.051	0.165	1
Sppl3	0.00117848378366324	1.7316337403765	0.12	0.025	1
Nck1	0.00122389059527299	-0.715198560497642	0.399	0.532	1
Adgrl4	0.00122535166721855	0.652173983168849	0.608	0.443	1
Tomm22	0.00133297439021818	0.567397423932696	0.487	0.297	1
Phlda3	0.00139908211273915	1.13890694065612	0.253	0.114	1
Phf11d	0.00154119004776263	1.00715804065423	0.424	0.266	1
Eef2	0.00154429904255836	-0.416045787383093	0.88	0.924	1
8430408G22Rik	0.00160250488656401	0.648387498305525	0.5	0.329	1
Dll1	0.00166590085559136	-2.49506157383406	0.025	0.114	1
Rplp2	0.00192956342182428	-0.282224627720331	0.937	0.968	1
Adrbk1	0.00198876270685495	2.4814437776935	0.101	0.019	1
Mcm6	0.0020199681376609	2.45918253119619	0.133	0.038	1
Tmem206	0.00210976889451692	3.0694890092867	0.089	0.013	1
Rnf11	0.00212889939842314	1.11485875951524	0.259	0.12	1
Stat3	0.00223680232740489	-1.22951013955114	0.127	0.259	1
Pigt	0.00227442919349304	0.960749491163447	0.259	0.12	1
Rps5	0.00228148170304562	-0.266432256729843	0.962	0.962	1
Nfkbia	0.00236494876417815	-0.571991072570992	0.684	0.785	1
Rpl6l	0.00237598851300344	0.560714791218267	0.639	0.468	1
1110032A03Rik	0.00239515020289609	5.51292404355118	0.057	0	1
Wdr18	0.00243427122021313	1.76897204622569	0.177	0.07	1
Snrpd1	0.00253576777906478	0.953112864517402	0.304	0.152	1
Rps28	0.00254714323938873	-0.256992887020667	0.949	0.968	1
H3f3b	0.0026467336150421	-0.301551906650646	0.943	0.962	1
Palmd	0.00267783285108197	0.562131242365439	0.57	0.418	1
Cyr61	0.00279491345848397	0.71675816081117	0.418	0.266	1
Ccng1	0.00289157198304495	1.7280293897273	0.152	0.051	1
Reep3	0.0028932471492605	0.620888351753776	0.367	0.215	1
Itpripl1	0.00296298147643485	0.805344111433208	0.184	0.07	1
Pgp	0.00302759187118337	1.60809984285509	0.152	0.051	1
Naca	0.00315806949601844	-0.408525727495745	0.785	0.861	1
Atg2a	0.00318863769210781	-3.74375677017615	0.006	0.07	1
Fam45a	0.00324930046357187	-2.85117940919647	0.019	0.095	1
Gm42715	0.00326621982158838	-3.31022843761277	0.006	0.07	1
Gna12	0.00329168390277026	2.36693915592223	0.108	0.025	1
Fam43a	0.00329848951225872	-0.509505980489217	0.538	0.658	1
Mvk	0.00334551792819428	3.31704746381058	0.07	0.006	1
Usp46	0.00338582091149265	3.30597999310675	0.07	0.006	1
Cdk5rap1	0.00351005545653669	-1.92517508561622	0.025	0.108	1
Rpl36al	0.003513881054784	-0.479655198845642	0.506	0.639	1
Cdkn1a	0.00351570687362312	0.751512905150172	0.367	0.234	1
Rnf31	0.00354498396948247	2.74728322087707	0.082	0.013	1
Sec63	0.00355088688609833	1.18386670394567	0.152	0.051	1
Gm10250	0.00356740946929324	0.819821346582441	0.373	0.228	1
Rab35	0.003663286170247	0.976739160519947	0.259	0.127	1
Pmp22	0.00394377723334882	-1.88720170883187	0.013	0.082	1
Anxa3	0.00409987387106206	0.499838839204348	0.614	0.468	1
Zfp622	0.00420772399907301	-1.58370747593252	0.07	0.171	1
Exosc2	0.00425614531044682	2.20228643014491	0.114	0.032	1
Ar	0.00426566978767009	5.17343938286275	0.051	0	1
Prkca	0.00426566978767009	4.78923300826803	0.051	0	1
Cep120	0.00426566978767009	-5.29281206140367	0	0.051	1
Myl2	0.00453064659067391	0.666116422933287	0.127	0.038	1
Dctn1	0.00467270134800334	1.06250864175768	0.247	0.127	1
Gm9493	0.00471592920714041	-0.364735794200595	0.747	0.785	1
Anxa2	0.00476585118174193	0.468513218341261	0.696	0.551	1
Cox7a2l	0.00485023282113148	-0.502610973207121	0.487	0.62	1
Nbr1	0.00490184868567456	1.93133020285314	0.114	0.032	1
Carkd	0.00497005705845732	1.21165636562317	0.19	0.082	1
Emc4	0.00498360128821352	0.940962885718066	0.348	0.222	1
Plekha3	0.00500708766146312	1.92946516441087	0.114	0.032	1
Rps15a	0.00512770909568943	-0.298485883510958	0.873	0.911	1
Fam57b	0.00524776867217725	1.175281563909	0.196	0.089	1
Esm1	0.00546907303109729	2.22714295332795	0.133	0.044	1
3110082I17Rik	0.00552684703030262	-3.66724811362136	0.006	0.063	1
2004-09-01	0.00553069088366	0.553918857368233	0.627	0.494	1
Wdr89	0.00558960654320916	-0.341348286002869	0.696	0.823	1
Ptch1	0.00582585162103229	2.52996179420821	0.089	0.019	1
Pdia6	0.00583985037209168	0.625446387373753	0.595	0.456	1
Dennd6a	0.00585955008908596	1.60674674375155	0.133	0.044	1
Adamts9	0.00589900789690089	-2.08809720674273	0.038	0.12	1
Serpinb6b	0.00600337536185168	-3.25195139901495	0.013	0.076	1
Dtx3	0.00605977337078526	1.41070013016495	0.177	0.076	1
Flot2	0.00606564359494371	1.91167273204254	0.101	0.025	1
Plod3	0.00610090687677881	1.31622969943083	0.165	0.063	1
2700060E02Rik	0.00633026118536477	0.515755887287563	0.506	0.38	1
Lsm14a	0.00638607844571765	1.23932059849489	0.222	0.108	1
Hmcn1	0.00639375607115364	-1.72205446025318	0.013	0.076	1
Irak1	0.00639375607115364	2.68824705401529	0.076	0.013	1
Fbxo33	0.00672615213062396	2.09902269943779	0.108	0.032	1
Tspan6	0.00687919259897459	0.64921679300177	0.367	0.222	1
Ccdc43	0.00698446589288065	1.09359347181098	0.089	0.019	1
Ppm1f	0.00713267934782863	1.38564243586538	0.133	0.044	1
Thyn1	0.00716750844060487	1.4423526493991	0.139	0.051	1
Pdgfb	0.00716753312855971	0.527529538002884	0.272	0.146	1
H2-Ke6	0.00724900055954417	-1.66436645372113	0.07	0.165	1
Pygm	0.00734948790572667	-0.940646134815518	0.076	0.177	1
Tada1	0.00747429585262711	1.38153015384781	0.158	0.063	1
Sp3	0.00748561187529468	1.55173644908103	0.139	0.051	1
Rps27l	0.00755457760362929	0.505082664332422	0.722	0.57	1
Dusp1	0.00759931712488792	0.561177030301656	0.627	0.5	1
Rhox5	0.00761497840559006	-5.44689483451513	0	0.044	1
Gm17501	0.00761497840559006	4.87121332209136	0.044	0	1
Zmym1	0.00761497840559006	5.32731247818021	0.044	0	1
2310022A10Rik	0.00761497840559006	4.91463938184426	0.044	0	1
Aagab	0.00761497840559006	4.82287602539258	0.044	0	1
Nme6	0.00761497840559006	5.09266387731375	0.044	0	1
Hoxb4	0.00761497840559006	-5.30973973431143	0	0.044	1
Cep95	0.00761497840559006	5.01373317933146	0.044	0	1
Hist1h2al	0.00761497840559006	4.80478225345848	0.044	0	1
Ccdc191	0.00761497840559006	-5.03037277004223	0	0.044	1
Lsm2	0.00775597261699127	-1.0389397564984	0.222	0.335	1
Notch1	0.00779267602853169	1.27882749719079	0.165	0.07	1
S100a11	0.00784786646345268	0.503576372989021	0.747	0.696	1
Hnrnpa2b1	0.00785110886578261	0.540366959588271	0.722	0.62	1
Ccdc85b	0.00831976999716019	0.620616700049154	0.576	0.443	1
Sec11a	0.00842381822553907	0.793239742444017	0.361	0.228	1
Dhrs3	0.00845402112657738	-0.851490199293971	0.278	0.392	1
Rnf216	0.0084894457241839	-1.88600058342	0.032	0.108	1
Ddx6	0.00854241110987736	-1.08598686019602	0.082	0.184	1
Ppm1d	0.00854515387457277	1.19143555318828	0.158	0.063	1
Ehd2	0.00866813700865336	0.432850311208875	0.759	0.633	1
Cdk6	0.00895161802296067	1.17933144488713	0.139	0.051	1
9530068E07Rik	0.00900004986879262	-1.21772192395983	0.12	0.228	1
Abcf1	0.00905320707698103	-1.15824384588256	0.139	0.253	1
Yif1a	0.00911368837356315	0.832169732672014	0.247	0.127	1
Nelfa	0.00915489493330932	-1.34542327969934	0.057	0.146	1
Mtch1	0.00916987169848612	0.752993903772454	0.443	0.285	1
Sft2d2	0.00919460884047963	1.90398367212641	0.095	0.025	1
Rps3a1	0.0092025187005868	-0.260570525853353	0.867	0.937	1
l7Rn6	0.00928387659591684	1.2097126893738	0.19	0.089	1
Pcnp	0.00935769901544484	-1.0408009172309	0.133	0.241	1
Cbr1	0.00936787874255841	1.82279223023825	0.158	0.07	1
Impdh2	0.00942038104359271	-0.888877755531942	0.253	0.38	1
Ctsa	0.0094966948588287	0.958784236049206	0.272	0.146	1
Fau	0.00972224496850997	-0.266627204349037	0.93	0.962	1
Bcl3	0.00982884849650011	-1.38685670518045	0.095	0.196	1
Mocs3	0.00992303552228762	-3.487933521124	0.006	0.057	1
Cmip	0.0100285218410287	1.58125811814966	0.095	0.025	1
Tfeb	0.0100402737873921	3.3429066475897	0.057	0.006	1
B9d2	0.0101587440697729	3.2571856049692	0.057	0.006	1
Asrgl1	0.0101587440697729	3.48878498331102	0.057	0.006	1
Rbbp4	0.0102137017936998	-0.785587471742396	0.203	0.316	1
Ahr	0.010256116300664	2.43208664663352	0.082	0.019	1
Mrps2	0.010399424651972	-3.2883337331891	0.006	0.057	1
Arhgef28	0.0104191370278603	1.92152538420835	0.114	0.038	1
Tufm	0.0105810789526743	1.80768240759715	0.114	0.038	1
Lmbrd1	0.0106033248287204	-1.25078133873845	0.133	0.234	1
Ly6a	0.0107510880391102	0.269672934852068	0.943	0.918	1
Unk	0.0107808362918143	-2.49910856881515	0.013	0.07	1
Gm10073	0.0108543440942101	0.538708019917347	0.658	0.544	1
Tpr	0.0108728600539373	0.632161211673203	0.418	0.278	1
Csgalnact2	0.0108960577976154	2.57280701429196	0.057	0.006	1
Eif3a	0.0109566548377373	0.841281332411361	0.335	0.215	1
Atf3	0.011004167502907	-2.89279006264531	0.013	0.07	1
Prrc2c	0.0111208422597828	0.889505017345209	0.297	0.184	1
Rere	0.0111656467449258	-1.34311850792695	0.038	0.114	1
Pls3	0.0112953530640155	0.379862870380221	0.633	0.513	1
Brms1	0.0113620708020389	-1.48535568229165	0.07	0.158	1
Lars	0.0116752426463839	1.16467069828908	0.152	0.063	1
2610002M06Rik	0.0116790934377855	-1.77648058963686	0.019	0.082	1
Otud1	0.0116990231369667	1.66056539099426	0.07	0.013	1
Rab24	0.0118140732611166	1.14077982161986	0.222	0.114	1
AW549877	0.0118960670934595	1.71616554636175	0.082	0.019	1
Igtp	0.0119051738592544	1.41198301091432	0.152	0.063	1
Tmem199	0.0119324558261546	1.98984829079647	0.101	0.032	1
2510002D24Rik	0.0120254186153261	-0.890794280293222	0.089	0.19	1
Ly6c2	0.0120406314274616	1.19342513697887	0.291	0.19	1
Pecam1	0.0120410773918791	0.312374854077867	0.911	0.816	1
Aamdc	0.0120750168329753	0.554207428612478	0.158	0.063	1
Smchd1	0.0122619620624376	-1.18938026314227	0.108	0.209	1
Scarb1	0.0123364954148969	0.84716972432196	0.373	0.253	1
Ubxn6	0.0125413629511404	0.816196421983502	0.253	0.146	1
Polr3d	0.0126252234894578	-1.70179231447451	0.032	0.101	1
Las1l	0.012700874922185	-0.926355436884612	0.063	0.152	1
Slc35a5	0.0129629967724389	2.21964538459138	0.089	0.025	1
Prnp	0.0129633581337882	0.640448498894348	0.519	0.373	1
Slmap	0.0130598244835376	1.37500102205978	0.133	0.051	1
Exoc7	0.0130929414353034	1.27225509451305	0.177	0.082	1
C1galt1c1	0.0132313890353192	0.65614568426712	0.184	0.082	1
Rpl29	0.0133440580747849	0.593683690678288	0.348	0.203	1
Pex11b	0.0135958372968634	0.991762140582944	0.114	0.038	1
Gm13715	0.0136473798742196	4.16805163968069	0.038	0	1
Ddah1	0.0136473798742196	4.84444901181431	0.038	0	1
1110019D14Rik	0.0136473798742196	-4.78136891272083	0	0.038	1
Halr1	0.0136473798742196	5.02822164524502	0.038	0	1
Polr3a	0.0136473798742196	4.43954113282289	0.038	0	1
Farp1	0.0136473798742196	4.29099796175672	0.038	0	1
Tcap	0.0136473798742196	-5.2152830062042	0	0.038	1
Armc7	0.0136473798742196	-5.36887858532241	0	0.038	1
Tmem170b	0.0136473798742196	4.89892535169385	0.038	0	1
Galc	0.0136473798742196	-4.59575331273449	0	0.038	1
Wdyhv1	0.0136473798742196	4.34789131735184	0.038	0	1
Gm7334	0.0136473798742196	4.39786632393014	0.038	0	1
Asxl3	0.0136473798742196	4.55729660492558	0.038	0	1
Mus81	0.0136473798742196	-4.84078325240013	0	0.038	1
Yrdc	0.013656631289234	-0.794291692345708	0.139	0.253	1
Zfp263	0.013669172952146	1.52390017646611	0.139	0.057	1
Sacm1l	0.013704295718578	1.25717262294278	0.133	0.051	1
Tmem86a	0.01379861986143	1.09565725001689	0.133	0.051	1
Ybx3	0.0139827264119547	1.0164771109108	0.152	0.063	1
Prcp	0.0141665770327781	-0.578101616691336	0.203	0.329	1
Morf4l1	0.0141878056444742	-0.406015463386472	0.753	0.829	1
C1qtnf9	0.0143093844632923	0.260758724740898	0.918	0.848	1
Irf2	0.0143857527534745	-0.586671027692397	0.196	0.316	1
Rps3	0.0144450909149252	-0.250610387971749	0.918	0.943	1
Mbd2	0.0144577793242967	1.49002898818505	0.101	0.032	1
Ssu72	0.0146430460540419	0.633333326928022	0.519	0.405	1
Tpra1	0.0149975212846484	1.28457294621019	0.139	0.057	1
Scarf1	0.0151609282032654	1.02431665461278	0.253	0.152	1
Zfp444	0.0152437734101798	2.06922761925779	0.089	0.025	1
Scamp1	0.0152438087244708	1.89440307729929	0.108	0.038	1
Polr2c	0.0152729820884066	-0.690418949947881	0.253	0.367	1
Psma2	0.0155931839177698	0.538619310927023	0.576	0.418	1
Baz1a	0.0158779111213597	-1.92265155733985	0.057	0.133	1
Fam178a	0.0158998458036698	2.14709559406508	0.089	0.025	1
Tmem189	0.0160340003179598	1.5814342312527	0.089	0.025	1
Limch1	0.0160410011250949	0.582237395001137	0.272	0.152	1
Ptp4a1	0.0160793528211752	0.882059897856399	0.272	0.158	1
Vac14	0.0163346496886999	2.36896730684484	0.076	0.019	1
Mrps28	0.0163395966048736	0.735127710993329	0.241	0.133	1
Smad2	0.0163928366419546	0.891834559787678	0.101	0.032	1
Gm1673	0.0164312479744086	-1.45830804572694	0.038	0.108	1
Efnb2	0.0166354712898468	-2.16322939252056	0.019	0.076	1
Tsnax	0.0168584831105789	-0.635292208236798	0.241	0.38	1
Gnpnat1	0.0169411468026769	2.06036082719333	0.076	0.019	1
Pds5a	0.0170958248911059	-1.97274253197202	0.019	0.076	1
Gda	0.017099880020688	1.47058539192863	0.127	0.051	1
Dnajb14	0.0172517406698174	2.29597728553228	0.076	0.019	1
Mrrf	0.0173102440962193	1.27181309191904	0.19	0.095	1
Tm6sf1	0.0173334782361364	1.39977791845675	0.127	0.051	1
Gatad2a	0.017349260846669	1.18100304973006	0.146	0.063	1
Trip6	0.0173987161407241	4.39503988355495	0.051	0.006	1
Rab8b	0.0173987161407241	-4.06405963087421	0.006	0.051	1
Parl	0.0174895276506201	1.28619797660486	0.177	0.089	1
Rpl27a	0.0175241887393137	-0.326883065726558	0.918	0.911	1
Med7	0.0175405375545485	-0.740354178300706	0.057	0.139	1
Smtn	0.0175855937010629	-1.02932705797841	0.108	0.203	1
BC030336	0.0176013936731538	-3.13521336018691	0.006	0.051	1
Adprm	0.0176013936731538	3.56145768278643	0.051	0.006	1
Ppm1a	0.0176821521476189	0.969142746391646	0.12	0.044	1
Tsta3	0.0176991859068439	-1.36438236751616	0.038	0.108	1
Jpx	0.0178061377744954	-3.43917207485068	0.006	0.051	1
Zfp207	0.0178466610083988	-0.752388767630425	0.259	0.373	1
Yme1l1	0.0179738034586976	1.30745311266455	0.171	0.082	1
Snx14	0.018012965738998	3.11993752028256	0.051	0.006	1
Top1	0.0180264129539084	0.358078016367152	0.354	0.215	1
Etfb	0.018043334001169	0.743449089030558	0.367	0.247	1
Rbm19	0.0180501714031637	1.38709389716657	0.076	0.019	1
AI314180	0.0182136857356492	1.70892886933793	0.076	0.019	1
Cox8b	0.0182218949604312	-3.26561155150931	0.006	0.051	1
Mecp2	0.0183784955764296	1.30949872292407	0.076	0.019	1
Ythdf1	0.0184978476006232	0.763942783398741	0.171	0.082	1
Lamp2	0.0186199113265348	0.67858692600818	0.487	0.38	1
Sesn2	0.0186461272470856	2.01619095174038	0.051	0.006	1
Ap1g2	0.0186461272470856	2.30070838159918	0.051	0.006	1
Endov	0.0186683541851718	2.35177037634647	0.063	0.013	1
Pced1b	0.0188558126991381	2.2121358771499	0.063	0.013	1
Zbtb17	0.0188614655979	2.31601208516804	0.051	0.006	1
Tpk1	0.0188614655979	2.29381024973991	0.051	0.006	1
Slc37a4	0.0188614655979	2.39928556308711	0.051	0.006	1
Rmi1	0.0188614655979	2.44505959410475	0.051	0.006	1
Esam	0.0188753108685265	0.301652508132064	0.918	0.816	1
Fcho2	0.0188875200774577	1.55750165760962	0.158	0.076	1
Raly	0.0188885360678266	-0.415713233524714	0.348	0.487	1
Spred1	0.0189446916228866	0.768121176186202	0.165	0.076	1
Gab1	0.0190449154403142	2.16848904226277	0.063	0.013	1
Acvr2a	0.0193315733269405	2.47063579349956	0.063	0.013	1
Kcnb1	0.0194281007965994	-1.35383178991816	0.013	0.063	1
Adgrg1	0.0194408148236478	-0.984901015446438	0.234	0.329	1
Cpe	0.0196846446964359	1.34757108483805	0.158	0.076	1
Arl13b	0.0197354523648886	2.12805133428154	0.095	0.032	1
Trim25	0.0202141841392146	1.21153770467879	0.152	0.07	1
Gm10638	0.0202147245540442	1.26059134142503	0.063	0.013	1
Jrkl	0.0202147245540442	1.27461874013922	0.063	0.013	1
Katnbl1	0.0204887323065813	-1.39798898060666	0.057	0.133	1
Ptrh2	0.0204945064476877	1.44470818224978	0.108	0.038	1
Dnajc21	0.0205173198671771	1.54075087352662	0.095	0.032	1
Myadm	0.0205405406110812	-0.337671841104815	0.519	0.62	1
Fam3c	0.0206430073973681	-0.821809132322624	0.171	0.272	1
Zfp638	0.0208302357423025	1.26662139411325	0.152	0.07	1
Lxn	0.0209032719934817	0.781374107015822	0.348	0.234	1
Tmem50a	0.0209669660761903	0.358341881328665	0.639	0.519	1
Capg	0.0211919402559483	0.877049166455368	0.285	0.184	1
Uchl5	0.0214701240337586	0.627527164688701	0.127	0.051	1
Dnajc15	0.0215672378590983	1.31602267828237	0.133	0.057	1
Ifih1	0.02159104586926	1.09807277720093	0.152	0.07	1
Arfgap1	0.0216930939119447	0.820556185599275	0.146	0.063	1
Prdx3	0.0216930939119447	-0.756717720914774	0.063	0.146	1
Tm9sf2	0.0219726723378565	0.763520785798731	0.304	0.196	1
Acadvl	0.0220005959613027	-1.22955558122479	0.095	0.177	1
Ddx19a	0.0221804617196001	-1.97522932813542	0.038	0.101	1
Tyms	0.0224661105112282	0.967988288755829	0.114	0.044	1
Hsd17b12	0.0224776711799213	1.0383960482129	0.259	0.165	1
Faf2	0.0225081709898238	1.88964171225464	0.101	0.038	1
Ndufs4	0.0231438895825888	0.743521094938962	0.329	0.222	1
Rps24	0.023162555091718	-0.267322309135997	0.892	0.943	1
Morc3	0.0232036105398327	2.05267046906298	0.095	0.032	1
Wt1	0.0232425363144892	-1.5974272008533	0.051	0.12	1
Il13ra1	0.0232538180929601	1.27664683732716	0.114	0.044	1
Slc4a1ap	0.0234454724236496	1.83895554930814	0.082	0.025	1
Dr1	0.0234454724236496	1.46567998126336	0.082	0.025	1
Ube2j1	0.0235757782442803	-1.25350616101597	0.063	0.139	1
Ssr1	0.023666886186989	0.703219993830861	0.291	0.184	1
Pttg1	0.0240387450067153	0.564028990179019	0.272	0.165	1
Rbck1	0.0242317663801258	-0.55889355858875	0.228	0.329	1
Hspb11	0.024426810337474	1.7282572049895	0.082	0.025	1
Med28	0.0245673711063235	-0.438676887596618	0.386	0.494	1
Taok2	0.0245797483913057	-1.02737002131307	0.108	0.196	1
Gss	0.0246102366665552	4.52918236262087	0.032	0	1
Vangl2	0.0246105286441768	4.48315047885876	0.032	0	1
Usp6nl	0.0246105286441768	5.37189938367119	0.032	0	1
Zbtb6	0.0246105286441768	-4.30135655161192	0	0.032	1
Ccdc148	0.0246105286441768	-3.97250100521316	0	0.032	1
Zfp335	0.0246105286441768	4.39731770567064	0.032	0	1
Tbc1d25	0.0246105286441768	3.87051070264621	0.032	0	1
Siah1b	0.0246105286441768	4.03066485081618	0.032	0	1
Ptpn22	0.0246105286441768	4.1659563980968	0.032	0	1
Ttc39b	0.0246105286441768	4.59986346050047	0.032	0	1
Gm12942	0.0246105286441768	4.15965814027133	0.032	0	1
Setd8	0.0246105286441768	4.3865854762818	0.032	0	1
Zkscan5	0.0246105286441768	4.31521192575946	0.032	0	1
Mark4	0.0246105286441768	4.264413159223	0.032	0	1
Insr	0.0246105286441768	4.49371987057406	0.032	0	1
Gm26782	0.0246105286441768	4.39863209846421	0.032	0	1
Ajuba	0.0246105286441768	3.99060264031994	0.032	0	1
Uggt2	0.0246105286441768	3.99323579437013	0.032	0	1
P4htm	0.0246105286441768	-4.89917202409602	0	0.032	1
Lyrm7	0.0246105286441768	4.58712748837489	0.032	0	1
Mrm1	0.0246105286441768	-4.63592491577069	0	0.032	1
Hmgcr	0.0246105286441768	-5.1627438409778	0	0.032	1
Dock4	0.0246105286441768	5.37139018696901	0.032	0	1
Slc39a9	0.0246105286441768	-4.29104379431821	0	0.032	1
Rcor1	0.0246105286441768	4.58982254786353	0.032	0	1
Bcdin3d	0.0246105286441768	-4.22766249290608	0	0.032	1
Rpusd1	0.0246105286441768	-4.71490378201404	0	0.032	1
Epg5	0.0246105286441768	-4.29991805737295	0	0.032	1
Abca4	0.0246105286441768	4.82191289331193	0.032	0	1
Dpm3	0.024657415949033	0.476765579292417	0.481	0.335	1
Gapdh	0.0247932170494746	0.470516799707454	0.608	0.513	1
Tbrg1	0.0247948437711522	-0.415170662334722	0.316	0.443	1
Commd8	0.0250030645438113	-1.32489573058769	0.07	0.146	1
Parp10	0.025255697676879	-0.73373348701998	0.076	0.158	1
Mga	0.0255229327438991	1.12727741136245	0.139	0.063	1
Calr	0.0255861678221403	0.44220555993659	0.595	0.494	1
Atp5d	0.0257052696410786	-0.402796909945567	0.443	0.532	1
Tada3	0.0258281822367926	1.33870862766097	0.12	0.051	1
Ufsp2	0.025860381186793	1.63693010485742	0.082	0.025	1
Ap2a1	0.0259191985045141	0.884807213440906	0.152	0.07	1
Sh3bp5	0.0261457945030027	-0.505756517662168	0.513	0.595	1
Tmem71	0.026211136163993	1.52075507771586	0.101	0.038	1
Hint3	0.0262225511616619	0.607423653550834	0.152	0.07	1
Renbp	0.0262831068303709	1.70644464550308	0.082	0.025	1
Rnf103	0.0262913751609625	1.12268650123347	0.114	0.044	1
Wdr75	0.0265944347624234	-2.66075372794969	0.019	0.07	1
Syde1	0.0265944347624234	2.30201679591379	0.07	0.019	1
Cradd	0.0265944347624234	-2.48092681388483	0.019	0.07	1
Bcap31	0.0267203090224019	0.623740849534338	0.43	0.304	1
Rps25	0.0270304206806988	-0.250555456540442	0.848	0.911	1
N4bp1	0.0270828861244797	-1.52050374979311	0.095	0.171	1
Bnip2	0.0272437558468766	0.574818748417197	0.411	0.297	1
Mrpl14	0.0273023404822929	0.815059530630957	0.297	0.196	1
Nrp1	0.0274792129818289	0.356629546587429	0.835	0.791	1
Tmco1	0.0276143408017575	0.661246393114194	0.462	0.361	1
Fhl1	0.0278533048842927	1.62138555285938	0.101	0.038	1
Bambi	0.0279654807695463	1.16532118082547	0.158	0.076	1
Cyb5r3	0.0280397419879247	-0.369965109552577	0.399	0.506	1
Ttc5	0.0280772258999406	0.873197734744831	0.133	0.057	1
Ifi203	0.0280816249309	0.392358757004101	0.487	0.342	1
Ywhah	0.028185874450038	0.358477017286832	0.608	0.506	1
Mgat4b	0.0284635859841084	0.857872624959961	0.165	0.082	1
Mycbp	0.0285018640123399	0.759725117978785	0.114	0.044	1
Ap2s1	0.0285622294989332	0.738711671766875	0.386	0.285	1
Spint2	0.0285757587966371	-2.33697995732996	0.032	0.089	1
Mrpl21	0.028817737251289	0.820165373058537	0.171	0.089	1
Psip1	0.0289534652105272	1.00548099714824	0.146	0.07	1
Csrp2	0.0290446255638004	-1.81098534310904	0.019	0.07	1
Eno1	0.0290850152560903	0.437005877052188	0.361	0.241	1
S100a10	0.0291268757770392	0.342725649777358	0.709	0.62	1
Cetn2	0.0292344326398811	-0.975847479026816	0.158	0.247	1
Tubgcp5	0.0293000079478159	1.94662188696627	0.07	0.019	1
Gm20604	0.0293000079478159	-1.6773643986866	0.019	0.07	1
D15Ertd621e	0.0295573199934983	2.06566650861963	0.07	0.019	1
Fbxw5	0.0295966347046301	1.25644188151146	0.12	0.051	1
Elmo1	0.0296562301307439	0.962159498481862	0.177	0.095	1
Serpinh1	0.0297313265860191	0.277632642752466	0.842	0.823	1
Maoa	0.0300325255693813	2.7327833442122	0.057	0.013	1
Prmt2	0.0300777790606976	1.59596310295501	0.07	0.019	1
Myo10	0.0301648762672183	0.791904818724196	0.266	0.171	1
Adm	0.0302716632114328	0.552875985505464	0.544	0.449	1
Rangrf	0.0303277509870148	-2.48240754183809	0.013	0.057	1
Rnaseh2c	0.0303349062495513	-0.705099750393926	0.12	0.215	1
Mertk	0.0303409491779545	1.36669515795666	0.07	0.019	1
Nudt19	0.0303409491779545	1.76555860271831	0.07	0.019	1
Thtpa	0.0303409491779545	1.67142616894372	0.07	0.019	1
Rps12	0.0304802152620264	-0.319949930333968	0.759	0.829	1
Ulk2	0.030625466322546	2.40207032111234	0.057	0.013	1
Gxylt1	0.030625466322546	2.54840072924477	0.057	0.013	1
Txndc5	0.0307700240316728	1.23518751406498	0.127	0.057	1
Elovl6	0.0308784370211178	3.84935697108391	0.044	0.006	1
Ccbl2	0.0308784370211178	2.85409583155991	0.044	0.006	1
Supv3l1	0.0308784370211178	-3.88601071336696	0.006	0.044	1
Csnk1g1	0.0308784370211178	3.6873002480431	0.044	0.006	1
Socs1	0.0309256880611349	-2.4360385403398	0.013	0.057	1
Rhot1	0.0309536903329915	0.936007604421553	0.12	0.051	1
Gpx8	0.0311271626125565	1.89273512706745	0.108	0.044	1
Nfkbib	0.0311527278807412	-1.30342292698415	0.101	0.184	1
Tcf15	0.03117952396037	-0.51773465019725	0.601	0.696	1
Srp9	0.0311980751729927	0.494347868225484	0.405	0.285	1
Cpsf4	0.031228432751028	2.40216919799929	0.057	0.013	1
Heph	0.0312315224144494	3.24183718128466	0.044	0.006	1
BC037034	0.0312315224144494	2.61235049843255	0.044	0.006	1
Enpp3	0.0312315224144494	2.92618314172063	0.044	0.006	1
Scyl2	0.0312315224144494	3.18120063558943	0.044	0.006	1
Ctdp1	0.0312315224144494	-2.8407815291245	0.006	0.044	1
Mitd1	0.0314033637770752	1.03385115757171	0.177	0.095	1
Dbp	0.0315337170033402	-2.19788895771844	0.013	0.057	1
Cdca4	0.0315487701760579	-1.3755758207058	0.044	0.108	1
Rad9a	0.0315880666158868	3.33096989062216	0.044	0.006	1
Anxa5	0.0316307334819566	0.400710387396125	0.804	0.696	1
Rusc2	0.0318415574918295	2.67644313717163	0.057	0.013	1
Chpf2	0.0318415574918295	2.21919195964864	0.057	0.013	1
Rdh11	0.0318415574918295	2.09830971005634	0.057	0.013	1
Nacc2	0.0319480961344217	-3.03804662591987	0.006	0.044	1
Cacfd1	0.0319480961344217	2.68744389860991	0.044	0.006	1
Pbx3	0.0319480961344217	-2.58887184070986	0.006	0.044	1
Nat10	0.0319480961344217	2.74065000569885	0.044	0.006	1
Tsr2	0.0319480961344217	2.67193205377442	0.044	0.006	1
Gm4799	0.0319480961344217	2.50326211318093	0.044	0.006	1
Ube2a	0.032114052554063	0.967860135111933	0.203	0.114	1
Tmem205	0.0321164903744871	1.09902909766448	0.184	0.101	1
Sec22b	0.0321291011217814	1.26657942814555	0.158	0.082	1
Crybg3	0.0321519709526666	2.4315586913232	0.057	0.013	1
Slc16a1	0.0323116375947261	-2.40034766055502	0.006	0.044	1
Elac2	0.0323116375947261	-2.43040151423574	0.006	0.044	1
Cks2	0.0323116375947261	2.78704525704234	0.044	0.006	1
Ctps	0.0323878057855103	0.737807322975875	0.222	0.127	1
Akap13	0.0324730008681997	0.602565377763364	0.316	0.196	1
Sac3d1	0.0324777511176695	1.37995374996826	0.089	0.032	1
Galnt18	0.0324873596841955	0.665655849745286	0.253	0.158	1
Gimap9	0.0325164884718516	-1.05964096812797	0.152	0.234	1
Pde2a	0.0326371776272343	0.515532052832285	0.487	0.361	1
Magee1	0.0326787177366387	2.51656625267582	0.044	0.006	1
Zmat1	0.0327805840467112	-2.1518340403792	0.013	0.057	1
Coa4	0.0327805840467112	1.87981193999414	0.057	0.013	1
Tsen54	0.0327997996445664	-1.35189092194547	0.019	0.07	1
1110004F10Rik	0.0328150402338853	-0.463145169909669	0.31	0.424	1
Cldn15	0.0329655108398553	-1.69977493045916	0.032	0.089	1
Gabbr1	0.0329655108398553	1.37503562431782	0.089	0.032	1
Swap70	0.0329880909222025	1.12517758228192	0.209	0.12	1
Cdan1	0.0330493634146361	2.04425774940663	0.044	0.006	1
Etv6	0.0330493634146361	-2.19578862189028	0.006	0.044	1
Lncpint	0.0330988174621721	-1.27127003772155	0.013	0.057	1
Med6	0.0331279748891559	1.03349431528894	0.127	0.057	1
Lgals1	0.0331917859474371	0.702088031712985	0.278	0.177	1
Spg21	0.0333443667040389	-0.978973729405881	0.114	0.196	1
Fam114a1	0.0334196914139871	-1.76456552280718	0.013	0.057	1
Ptgfrn	0.0334236015972896	-1.5388400857748	0.006	0.044	1
Rita1	0.0334236015972896	-1.22621039270228	0.006	0.044	1
Gstz1	0.0334236015972896	-0.979069272275154	0.006	0.044	1
PISD	0.0335404502570252	1.02344538777079	0.209	0.12	1
Gba	0.033743222946736	1.63232790479364	0.057	0.013	1
Gns	0.033743222946736	1.74361376549477	0.057	0.013	1
Tmem147	0.0338069950904811	0.716103717457827	0.354	0.247	1
B3gnt3	0.0339598647521889	1.28611712985426	0.089	0.032	1
Yap1	0.0339598647521889	1.55958033488611	0.089	0.032	1
Snx6	0.0339621458821496	0.514799237614257	0.291	0.184	1
Neurl3	0.034303070907353	-1.23562210635415	0.127	0.209	1
Acot9	0.0343954588478533	0.645185943225749	0.285	0.184	1
Gmfg	0.0343983272376359	1.41505654762797	0.057	0.013	1
Arl6ip6	0.0344757766267435	-1.15577291507235	0.082	0.158	1
BC004004	0.0344887658336186	0.568181347491328	0.304	0.196	1
Rpl36a	0.0345621031496697	-0.31750693022825	0.785	0.861	1
Naa35	0.0348697283621526	1.39164334370282	0.108	0.044	1
Ripk2	0.0349194953649311	-1.14058145653478	0.089	0.165	1
Tsen34	0.0349330908938102	0.731526670508524	0.31	0.209	1
Nop14	0.0349964137664279	0.869135666329394	0.127	0.057	1
B9d1	0.0350642679047981	1.61088899055495	0.057	0.013	1
Cbx3	0.0350906855224541	0.509852737097401	0.297	0.19	1
Slc31a2	0.0351939178270199	0.960580391338684	0.152	0.076	1
Id1	0.0352253931025114	0.321083223295025	0.582	0.468	1
Midn	0.0355243051592509	-1.11075079724802	0.146	0.228	1
Mfng	0.0355469971416153	-0.811343610749711	0.228	0.323	1
Asah1	0.03555869986552	0.625000493059832	0.342	0.234	1
Nek7	0.0356572924767114	1.17810553849362	0.139	0.07	1
Dapk2	0.0358294638134024	-0.521029140391314	0.241	0.335	1
Psma3	0.0359530952202586	-0.371987651237263	0.57	0.671	1
Strip1	0.0362912776392611	-0.91888244084354	0.032	0.089	1
R3hdm4	0.0363791583635461	1.26216317341446	0.158	0.082	1
Col15a1	0.0366199466590714	0.69709643861974	0.253	0.152	1
Auts2	0.0368307045263721	-0.77374472031885	0.139	0.228	1
Cript	0.0368426198781874	-0.688446277261216	0.19	0.285	1
Snx11	0.0371514791465164	-1.05932424301952	0.063	0.133	1
Fbxl20	0.0373704633238262	1.18515408858612	0.089	0.032	1
Vps72	0.0373854079531811	-0.836576240558299	0.127	0.215	1
Ttc4	0.0373885397699931	-1.53519226520751	0.051	0.114	1
Tmem165	0.0376328213216668	0.545317650093215	0.342	0.234	1
Adamts1	0.0377372578544256	1.19332149164569	0.108	0.044	1
Commd10	0.0378636546295351	-1.42639237089975	0.051	0.114	1
Tmx3	0.0380800338197456	0.779982722980329	0.19	0.108	1
Esyt1	0.0381976703605212	0.954218275864896	0.089	0.032	1
Tusc2	0.0386970310533683	1.07718336791173	0.133	0.063	1
Myo1c	0.0386976139276764	0.75790659397583	0.203	0.114	1
Nudt16l1	0.0387177721577016	1.43244318732075	0.139	0.07	1
Rpl26	0.0390656575527878	-0.291046358397799	0.937	0.937	1
Psme2	0.0392467667966271	-0.371905747673738	0.538	0.627	1
1600014C10Rik	0.0393365469206473	-1.35330499422425	0.038	0.095	1
Mybbp1a	0.0394433153780258	-0.993578070434483	0.051	0.114	1
4833420G17Rik	0.039489163756686	-1.01210519666599	0.07	0.139	1
Spata6	0.0395387953307448	1.50117215234409	0.12	0.057	1
Psmg3	0.0395672009630445	1.22492519904649	0.114	0.051	1
Cast	0.0395672009630445	-1.27700879713611	0.051	0.114	1
AW209491	0.0400402067977934	-1.64280741661642	0.025	0.076	1
1810037I17Rik	0.0408026161765401	0.526422784178676	0.494	0.399	1
Zfp110	0.0410787445470007	-1.3199719974039	0.051	0.114	1
Marcksl1	0.0411938659214192	-1.03653468906077	0.19	0.278	1
Mfap1a	0.041282232150888	-1.48877325450782	0.038	0.095	1
Ddx60	0.041282232150888	1.56262441828162	0.095	0.038	1
Man1c1	0.0413135999401075	-1.39243519575962	0.025	0.076	1
Gpr108	0.0413678334566386	-1.20541970706999	0.076	0.146	1
Actg1	0.0416070109038715	-0.262888467153997	0.949	0.975	1
Ipo5	0.0416372549428673	1.31460537816873	0.076	0.025	1
Slc35b3	0.0417095009786798	1.46552492071239	0.095	0.038	1
Ctsz	0.0418374625297381	0.5607650205677	0.386	0.278	1
Med19	0.0422494503915199	-1.96143670248589	0.057	0.12	1
Rcc2	0.0422910080466936	1.58252064363707	0.076	0.025	1
Ppp6c	0.0424294895964792	0.838506511100899	0.203	0.12	1
Dhx30	0.0424516273755233	0.434688436932816	0.196	0.108	1
Nfib	0.0424800580617346	0.428051878244482	0.639	0.544	1
Abl1	0.0429534238012289	1.39370590764776	0.076	0.025	1
Sdf4	0.0431068299609605	0.46618945731164	0.411	0.291	1
Lpcat1	0.0432385505209224	1.00303982530996	0.108	0.044	1
Rpl14	0.0432791577278068	-0.25204747263049	0.905	0.968	1
Errfi1	0.0432879072132291	1.26191823663123	0.076	0.025	1
Nono	0.0434928216223264	-0.544964346904109	0.196	0.285	1
Smap1	0.0434949649206795	0.876135618368761	0.203	0.114	1
Tmem203	0.0436245887874029	0.832405853056142	0.076	0.025	1
Dhx15	0.0436299384428493	-0.512115663933335	0.089	0.165	1
Ttc14	0.0437173001207019	0.592377328337701	0.304	0.203	1
Eef2kmt	0.0441664508525143	0.67202217288034	0.127	0.057	1
Serinc3	0.044298267087148	0.354234566112161	0.715	0.671	1
Ppp3cb	0.0443309926940963	1.40493168153007	0.101	0.044	1
Gcc2	0.0443960914521836	1.12598579578884	0.139	0.07	1
Phf23	0.0445041678831283	-1.38577211979851	0.038	0.095	1
Chst7	0.0445221852298628	-1.14454032043914	0.051	0.114	1
Bivm	0.0448176638676081	3.62864709715583	0.025	0	1
Agpat2	0.0448176638676081	-4.07204502384787	0	0.025	1
Mettl15	0.0448176638676081	4.41299601486971	0.025	0	1
Adal	0.0448176638676081	-4.20680834186598	0	0.025	1
Spef1	0.0448176638676081	-4.9579679138086	0	0.025	1
Zfp512b	0.0448176638676081	4.54394144471294	0.025	0	1
Mtm1	0.0448176638676081	-4.12681131053804	0	0.025	1
Pde7a	0.0448176638676081	-4.286463354517	0	0.025	1
Gm37305	0.0448176638676081	4.36033356989615	0.025	0	1
Slc16a4	0.0448176638676081	-4.50845450061247	0	0.025	1
Enho	0.0448176638676081	-4.31991787893805	0	0.025	1
Ago1	0.0448176638676081	-4.19798822335084	0	0.025	1
Alpl	0.0448176638676081	4.16458720956905	0.025	0	1
B930041F14Rik	0.0448176638676081	3.75157950512967	0.025	0	1
Slc25a40	0.0448176638676081	-3.89875547036943	0	0.025	1
Nupl2	0.0448176638676081	-4.02133606693339	0	0.025	1
Smarcd3	0.0448176638676081	-4.17133921073859	0	0.025	1
Tmem175	0.0448176638676081	3.48607066948212	0.025	0	1
Fgfrl1	0.0448176638676081	-3.90413071263211	0	0.025	1
Zfp746	0.0448176638676081	-3.84496835806976	0	0.025	1
Polr1a	0.0448176638676081	4.28537067457736	0.025	0	1
Cyp26b1	0.0448176638676081	-4.63643822285163	0	0.025	1
Plekha5	0.0448176638676081	-4.11369526018013	0	0.025	1
Rab4b	0.0448176638676081	3.6844778097408	0.025	0	1
Gab2	0.0448176638676081	3.74689205696748	0.025	0	1
Lrrc32	0.0448176638676081	-3.80266401481853	0	0.025	1
Zfp365	0.0448176638676081	4.06009577295742	0.025	0	1
Shcbp1	0.0448176638676081	3.98640821583741	0.025	0	1
Micu3	0.0448176638676081	-4.22657741915335	0	0.025	1
Smpd3	0.0448176638676081	3.9895207432556	0.025	0	1
Zfp90	0.0448176638676081	3.45137745473522	0.025	0	1
Fam107a	0.0448176638676081	4.77738848629188	0.025	0	1
Rnase4	0.0448176638676081	3.66748878621361	0.025	0	1
Zfhx2	0.0448176638676081	-3.69027083099544	0	0.025	1
Cryab	0.0448176638676081	3.56860151546649	0.025	0	1
C920006O11Rik	0.0448176638676081	4.02702949546431	0.025	0	1
Aste1	0.0448176638676081	4.25711518772829	0.025	0	1
Cdc25a	0.0448176638676081	-4.4006326593679	0	0.025	1
Dvl2	0.0448176638676081	-3.7457215558347	0	0.025	1
Evpl	0.0448176638676081	-4.02925246391833	0	0.025	1
Actn2	0.0448176638676081	3.98850884456724	0.025	0	1
Nkapl	0.0448176638676081	-3.93910604318817	0	0.025	1
Sh3yl1	0.0448176638676081	4.25970654787541	0.025	0	1
Egln3	0.0448176638676081	3.70745365123127	0.025	0	1
Prps1l3	0.0448176638676081	3.68910595283949	0.025	0	1
L2hgdh	0.0448176638676081	-3.91924636722434	0	0.025	1
Vps13b	0.0448176638676081	4.73481193316308	0.025	0	1
Hgh1	0.0448176638676081	-3.79611661353139	0	0.025	1
Sgsm3	0.0448176638676081	-4.06080857794053	0	0.025	1
Csad	0.0448176638676081	3.91305706136086	0.025	0	1
Scarf2	0.0448176638676081	4.01587823669075	0.025	0	1
Fbxo45	0.0448176638676081	3.7634007763091	0.025	0	1
Slc15a2	0.0448176638676081	-4.40767965213059	0	0.025	1
Urb1	0.0448176638676081	-4.31906683556295	0	0.025	1
E430024P14Rik	0.0448176638676081	3.84827509785284	0.025	0	1
Zfp763	0.0448176638676081	4.39789901879989	0.025	0	1
Tmem241	0.0448176638676081	-3.90997532037951	0	0.025	1
Psma8	0.0448176638676081	-4.1945743547332	0	0.025	1
Pcdhga2	0.0448176638676081	-4.091229684656	0	0.025	1
Snx24	0.0448176638676081	3.73660151531338	0.025	0	1
Mppe1	0.0448176638676081	3.97201620584603	0.025	0	1
Zfp236	0.0448176638676081	-4.59432718309501	0	0.025	1
Incenp	0.0448176638676081	3.98872979957151	0.025	0	1
Vti1a	0.0448176638676081	3.7991269715991	0.025	0	1
Atrnl1	0.0448176638676081	3.92358378078898	0.025	0	1
Sfxn4	0.0448176638676081	4.94236271432708	0.025	0	1
Polg	0.0451374234018878	0.889467507062167	0.139	0.07	1
Cir1	0.0453823944156175	-0.551141200260851	0.095	0.177	1
Mtpn	0.0453855765983858	0.811523568579031	0.209	0.127	1
Ndufs1	0.0455931243101706	1.07175701493396	0.146	0.076	1
Dedd	0.0456295043634443	1.29831832898222	0.114	0.051	1
Abi2	0.0456488976804332	1.97561638774454	0.063	0.019	1
Pitpnm2	0.0456488976804332	2.02341793628221	0.063	0.019	1
Arntl	0.0456914509614891	0.998197942139144	0.076	0.025	1
Coro1b	0.0457645797209475	0.458963435044097	0.392	0.278	1
Fbxl12	0.0457951030817795	-1.77287033873715	0.044	0.101	1
Myl12b	0.0459542245668956	0.377569279223474	0.766	0.709	1
Mrpl10	0.0460377690217714	-1.94781763711616	0.019	0.063	1
AI413582	0.0461978280139971	1.23348949853164	0.12	0.057	1
Mylpf	0.0464294265999233	1.59396292426641	0.063	0.019	1
Mlf2	0.0464893481937926	0.458885891954855	0.475	0.354	1
Hras	0.0464950640344403	0.946900484380087	0.247	0.158	1
Larp7	0.0465971024266889	-1.15398110508088	0.07	0.133	1
Crip2	0.046728165585984	0.287666339481784	0.899	0.854	1
Prelid1	0.04678255378172	0.409560722573361	0.392	0.266	1
4931406C07Rik	0.0468238853265871	2.12327301067005	0.063	0.019	1
Mndal	0.0468834294823529	0.64636797508497	0.506	0.411	1
Dhx58	0.0472211601481105	1.79153426311531	0.063	0.019	1
Rnf146	0.047259529487859	0.865738713609349	0.215	0.133	1
Afap1l1	0.0474461689776948	0.412795794666665	0.494	0.386	1
Stat1	0.0474676970855278	0.444217537722025	0.215	0.133	1
Nsrp1	0.0475204088572575	1.19494507596519	0.152	0.082	1
Laptm4b	0.0478211660889586	-0.65776709209135	0.222	0.316	1
Aldh7a1	0.0480242180323974	1.74255109082905	0.063	0.019	1
Pgm5	0.0480242180323974	-1.63523600906772	0.019	0.063	1
Tmem9b	0.0480813078164089	-0.578134999183482	0.203	0.297	1
Ssr3	0.0483189431736457	0.56466817905807	0.272	0.165	1
Odf2l	0.0484300311581248	1.35780776096325	0.063	0.019	1
Mob3a	0.0484300311581248	1.42529228600567	0.063	0.019	1
Mtif3	0.0488387205039616	-1.10172941262709	0.019	0.063	1
Ppp2r5d	0.0488387205039616	1.58815494394028	0.063	0.019	1
Ldlrad3	0.049004577125754	0.668381794284553	0.19	0.108	1
Dnajc3	0.0491778568324417	-0.765544096200274	0.158	0.241	1
Cd44	0.0491888401205882	1.00914663204805	0.19	0.114	1
Ankrd49	0.0492503011844904	-1.59244981908877	0.019	0.063	1
Lifr	0.0492503011844904	1.33341119579131	0.063	0.019	1
Btbd2	0.0493867116146825	0.899579929797237	0.146	0.076	1
Eif3h	0.0494609582025803	-0.355405402757842	0.519	0.601	1
Dbnl	0.0495861417218817	0.525416217926288	0.247	0.152	1
Uqcc3	0.0496115604850293	-0.70706147570814	0.247	0.329	1
Sh3rf1	0.0496647883469093	1.77390984597075	0.063	0.019	1
Cep295	0.0496647883469093	0.910451524756468	0.063	0.019	1
Susd6	0.0496895193532158	0.830955227706667	0.114	0.051	1
Wac	0.0496921110633244	0.816221047854385	0.184	0.101	1
Gtf3a	0.0498277143378625	0.974922531108297	0.184	0.108	1
Tpd52l2	0.0498400690252755	-0.716236162970286	0.215	0.304	1
Trnau1ap	0.0500358718022548	-0.872290379378154	0.165	0.247	1
Ddx24	0.0500771545546629	0.547721698962343	0.361	0.259	1
Rnf113a2	0.0500821971706787	1.70721792271966	0.063	0.019	1
Usmg5	0.0502632369147789	-0.295596780156554	0.538	0.614	1
Ndufa2	0.050373481038723	-0.524686112793725	0.494	0.595	1
Adipor2	0.0504419391236074	-0.974004719534874	0.076	0.146	1
Zbtb1	0.0504524340201311	1.13200639689862	0.12	0.057	1
Polr2h	0.0504717881893825	-1.47217736984116	0.032	0.082	1
Ints10	0.0505025428671636	1.38692048861134	0.063	0.019	1
Gusb	0.050895877493145	-0.776126548254679	0.209	0.291	1
Mut	0.0509258406792718	-1.26925026078436	0.019	0.063	1
Pmm2	0.0509549719199566	0.585942129308364	0.152	0.082	1
Dap3	0.0511244091419177	-1.18440188298534	0.063	0.127	1
Zfp938	0.051352105881088	1.29157756591129	0.063	0.019	1
Wdr53	0.051352105881088	-1.28087102663758	0.019	0.063	1
Bptf	0.0516419881408608	0.596688542560191	0.196	0.114	1
Hdac7	0.0518363382968553	-0.91769660221423	0.139	0.215	1
Prim1	0.0520147964241154	-2.20797269058012	0.013	0.051	1
Srgn	0.0520388869921171	0.315948193544366	0.715	0.62	1
Zfos1	0.0520809892716575	-0.92133825586589	0.127	0.203	1
Oaz1	0.0521069883924655	-0.365101620900899	0.734	0.804	1
2009-09-01	0.0522438864800508	-0.873815252263775	0.057	0.12	1
Pgk1	0.0523049963634886	1.24041679390384	0.082	0.032	1
Vps50	0.0523049963634886	-1.61319563933579	0.032	0.082	1
Ackr3	0.052408455535099	0.26682803674677	0.31	0.209	1
Pank4	0.0525073485673828	-2.44463859325608	0.013	0.051	1
Rpl5	0.0529570070494436	-0.413828468779674	0.639	0.671	1
Setd6	0.0530037940525718	3.35867768254488	0.051	0.013	1
Vps9d1	0.0530037940525718	-2.28618741774415	0.013	0.051	1
Gm26724	0.0530537100760917	1.3034920059228	0.082	0.032	1
Ube2n	0.0531059960537733	-0.304673005134701	0.31	0.418	1
Wbscr22	0.0531593753421135	1.21884127535476	0.12	0.057	1
Spag7	0.0533941470726535	-0.529899885842444	0.241	0.335	1
Clstn1	0.0534675009945449	0.895355326322418	0.12	0.057	1
Efr3a	0.0534752784454498	1.06526595300893	0.127	0.063	1
Polrmt	0.0535041554039438	-2.00852247807921	0.013	0.051	1
Rnmtl1	0.0535041554039438	-2.30794186476859	0.013	0.051	1
Parp6	0.0540084551937841	-2.06905840442689	0.013	0.051	1
0610010K14Rik	0.0540764212334387	0.546611416294658	0.241	0.152	1
Sema4c	0.0541827244056562	-1.21985414799456	0.133	0.203	1
Rrp15	0.0541914680698647	1.11702665240516	0.184	0.108	1
Ufm1	0.0544429694087966	1.13277657016112	0.184	0.108	1
Gpatch2	0.0545167160416592	-1.83215175416963	0.013	0.051	1
Alkbh2	0.0545167160416592	-1.97239659306666	0.013	0.051	1
Ccdc91	0.0545167160416592	-1.99291573244542	0.013	0.051	1
Cdh5	0.0545574045922146	0.256353829576265	0.848	0.804	1
Mapkapk2	0.0545780158737758	1.45748004925565	0.082	0.032	1
Ehd1	0.0547436686884291	-0.467661207510367	0.411	0.506	1
Bvht	0.0547964404520413	0.701462524940565	0.222	0.139	1
Cd63	0.0548183436979545	-0.868115650798224	0.165	0.253	1
Fam78b	0.0548577591193439	3.23280519616388	0.038	0.006	1
Ap5s1	0.0548577591193439	-3.37950773348852	0.006	0.038	1
Cdc6	0.0548577591193439	2.6426343801612	0.038	0.006	1
Cntrl	0.055028960613665	1.71408494261233	0.051	0.013	1
Snx27	0.055028960613665	1.73430246993444	0.051	0.013	1
Adh1	0.055028960613665	2.04206789141558	0.051	0.013	1
Mta1	0.055028960613665	-1.72863199195708	0.013	0.051	1
Elk4	0.0550946818705888	-0.88381391139941	0.095	0.165	1
Hnrnph3	0.0553763486839379	0.634975396384717	0.209	0.127	1
Gtf3c1	0.0554707098606355	-2.82765023898475	0.006	0.038	1
Slc18b1	0.0554707098606355	2.75934203593993	0.038	0.006	1
Gm26601	0.0554707098606355	2.7240934830119	0.038	0.006	1
2510009E07Rik	0.0554707098606355	-2.73141514204354	0.006	0.038	1
Dcaf6	0.0555452116216672	2.14463426571498	0.051	0.013	1
Lats1	0.0555452116216672	2.23333136704234	0.051	0.013	1
Ppp1r15a	0.0556133258228808	-1.22212133981837	0.051	0.108	1
Csgalnact1	0.055666398819966	0.883323884006755	0.12	0.057	1
Sh3bgrl	0.0556794880120277	0.479909057668614	0.373	0.259	1
Tspo	0.0557151178789225	0.285411226920312	0.589	0.456	1
Znhit6	0.0557156152627162	0.905339540384335	0.146	0.076	1
Ulk3	0.0560893570863196	-2.43967675867274	0.006	0.038	1
Pvrl3	0.0560893570863196	-2.58831124400305	0.006	0.038	1
Vmac	0.0560893570863196	-3.36248563897424	0.006	0.038	1
Atp5k	0.056115985710905	0.469012084881354	0.544	0.443	1
Arhgef6	0.0561386791822378	1.24010138696925	0.082	0.032	1
Klhdc3	0.0561386791822378	1.17207624480228	0.082	0.032	1
Dnajc11	0.0561608969824092	1.34851380161852	0.101	0.044	1
Rufy1	0.0565345992573574	-1.16854719999385	0.032	0.082	1
Ppm1b	0.0565345992573574	-0.846964701056529	0.032	0.082	1
Rgs5	0.056589824017342	-1.10488022932544	0.013	0.051	1
Map6	0.056589824017342	1.90087702993492	0.051	0.013	1
Cbx8	0.056589824017342	1.40890270670666	0.051	0.013	1
Dvl3	0.056589824017342	1.73530863230081	0.051	0.013	1
Fkbp5	0.056589824017342	-1.46188602502944	0.013	0.051	1
Itgb3bp	0.0567137391694779	-2.34549594748116	0.006	0.038	1
Nuak1	0.0567137391694779	3.42588488356903	0.038	0.006	1
Batf	0.0567137391694779	2.26407950188289	0.038	0.006	1
Pdcd7	0.0568545283521011	0.878896537377675	0.127	0.063	1
Abca1	0.0571182310506213	1.00749528646834	0.051	0.013	1
Pydc4	0.0573438945700772	2.2589288794458	0.038	0.006	1
Gm14305	0.0573438945700772	2.11805000915067	0.038	0.006	1
Htra1	0.0573438945700772	-2.14509208005578	0.006	0.038	1
Colec12	0.0573438945700772	2.77180177443324	0.038	0.006	1
Ptpn14	0.0576507358095258	1.60742433053166	0.051	0.013	1
Glrx	0.0576507358095258	1.3847262941799	0.051	0.013	1
Ube2z	0.0576608597919457	0.762870330791245	0.108	0.051	1
Gna11	0.057934526400949	0.653633256419468	0.31	0.222	1
Phb	0.0579593649146344	0.580817025128392	0.285	0.19	1
Magix	0.0579789783509631	1.3005164818256	0.133	0.07	1
G6pdx	0.0579798618330686	-2.20772673888248	0.006	0.038	1
B3glct	0.0579798618330686	1.78603644618074	0.038	0.006	1
Kcne3	0.0579798618330686	1.64001613692813	0.038	0.006	1
Pigyl	0.0580081343956513	1.40800585590178	0.108	0.051	1
Cttnbp2nl	0.058157851571435	1.10426448998587	0.139	0.076	1
Rasgrp2	0.058338998770949	0.749300196126561	0.367	0.278	1
Atp5f1	0.0585409174516456	0.384199725858217	0.519	0.405	1
Cyfip1	0.0585826755513364	0.728805239187399	0.209	0.127	1
Hyal2	0.058603893983586	-0.526912018045318	0.158	0.241	1
Uck2	0.0586216795864628	1.51573588640455	0.038	0.006	1
Slc25a13	0.0586216795864628	1.57818191476718	0.038	0.006	1
4930430F08Rik	0.0586216795864628	-1.68410272836202	0.006	0.038	1
Ube2v2	0.0586283723764495	1.11939031192318	0.203	0.127	1
Gm6483	0.0586789338710289	0.31452469464685	0.278	0.19	1
Tgif2	0.0587281302611844	-0.800079573671892	0.013	0.051	1
Zcchc4	0.0587281302611844	1.2523015398834	0.051	0.013	1
Fra10ac1	0.0587281302611844	1.0750903667422	0.051	0.013	1
Hsf1	0.0588915947539696	-0.415700139186608	0.082	0.152	1
Camk2g	0.0589592129390328	0.852246873645281	0.082	0.032	1
Slc1a1	0.0590994214395573	1.17692221793463	0.171	0.101	1
Gpatch11	0.0592448576344077	-1.58533430962674	0.038	0.089	1
Pkig	0.0593841698200919	0.631885572790497	0.177	0.101	1
Utp14a	0.0597706775427589	-1.03544554075018	0.051	0.108	1
Hsd17b4	0.0598888874550057	0.726550899757428	0.146	0.076	1
Cdk13	0.0600350311304276	1.5470406945149	0.089	0.038	1
Clptm1l	0.060082403982071	0.636734382687569	0.19	0.114	1
Apbb1	0.0601118592732479	1.67295849275303	0.07	0.025	1
Gjc1	0.0601284640694172	1.06356963597308	0.108	0.051	1
Tns2	0.0601284640694172	0.999885620783159	0.108	0.051	1
Bad	0.0601572321289429	0.69685925235	0.196	0.114	1
Ckb	0.0604096022793045	-0.879930686853396	0.063	0.127	1
Plekha2	0.0604333832898576	1.68485869694051	0.089	0.038	1
Cnot4	0.0605013584251466	1.00166398781882	0.171	0.101	1
Prpf18	0.0606231026996206	0.47832525288122	0.082	0.032	1
Srsf1	0.0606581104628829	-0.638415668748113	0.165	0.241	1
Rapgef2	0.0608339238315648	-1.64840676790224	0.038	0.089	1
Mmadhc	0.0608357667126567	1.18948161037094	0.133	0.07	1
Tnip1	0.0609572797956525	-0.772486283738336	0.127	0.203	1
Copg2	0.0610286385413389	1.47096435703838	0.07	0.025	1
Epc1	0.0610753759674888	1.01039450727516	0.127	0.063	1
2310035C23Rik	0.0614913536223948	1.85419479480677	0.07	0.025	1
Zfp715	0.0614913536223948	1.90870022036637	0.07	0.025	1
Kctd18	0.0619569695781762	-1.52840299525709	0.025	0.07	1
Anxa4	0.0622175863779188	-0.52393408642339	0.082	0.152	1
Tax1bp3	0.0622383599414565	0.45151725464495	0.443	0.329	1
Mcm2	0.0624254993614227	2.08645991027397	0.07	0.025	1
Hypk	0.0627017924985642	0.520683409627253	0.418	0.329	1
Ankra2	0.0628697533722078	-1.1321947394014	0.038	0.089	1
Tead2	0.0628969559406332	-1.86314335430707	0.025	0.07	1
Pnrc1	0.0633266102833943	-0.53337256545441	0.392	0.494	1
Zmym4	0.0633713522997287	-1.60264059390347	0.025	0.07	1
Rnf122	0.063699705353777	1.41215639143055	0.089	0.038	1
Sertad1	0.0637800999983647	-0.511039211092708	0.082	0.152	1
Dhps	0.0638487014377122	-1.69713411359148	0.025	0.07	1
Ripk1	0.0638487014377122	-1.45393595889531	0.025	0.07	1
Pno1	0.0639000832026146	1.43215130274856	0.114	0.057	1
C1qbp	0.064107457404223	-0.584486626695673	0.171	0.253	1
Oxr1	0.0644847850399417	0.886907790170978	0.133	0.07	1
Ppp1r16b	0.0646266447753186	0.528634416359796	0.316	0.209	1
mt-Atp8	0.0646317874476615	-1.0242590333305	0.057	0.114	1
Mrpl4	0.0646812960359946	-0.518048763599648	0.19	0.278	1
Pex7	0.0647616055596433	0.710304405521572	0.101	0.044	1
Pigu	0.0648123101197028	1.38737181393794	0.07	0.025	1
Acot10	0.0648123101197028	1.29905224158172	0.07	0.025	1
Crcp	0.0652286241035491	0.790706862458688	0.12	0.057	1
Ints8	0.0652985957340243	1.38244717514671	0.07	0.025	1
Nup50	0.0652985957340243	1.47223925251928	0.07	0.025	1
BC029722	0.0653266130772912	0.606121517118098	0.108	0.051	1
Btg2	0.0655063927888765	-0.263341710941052	0.475	0.601	1
Cnih4	0.0656583825859039	0.687390637111451	0.31	0.222	1
Tyw5	0.0657878862671619	1.29333548902092	0.07	0.025	1
Cox18	0.0657878862671619	1.20312862881985	0.07	0.025	1
Acyp2	0.0657878862671619	-1.64119743936836	0.025	0.07	1
Itga6	0.0658220469482511	0.47012879488406	0.462	0.342	1
Ndufc2	0.0658254966064642	0.375414319294524	0.595	0.5	1
Hint1	0.0658822393181636	0.312765235548111	0.69	0.658	1
Tor1aip2	0.0659440972380592	0.759912329377201	0.171	0.095	1
Gbp2	0.0659795522249785	0.495741965302744	0.354	0.259	1
Med25	0.0662823945860798	-1.59673816332155	0.044	0.095	1
Slc25a5	0.0666227582446312	0.277075238985351	0.703	0.646	1
Rnaseh2b	0.0667755343797137	-1.30944008198969	0.025	0.07	1
Mrpl27	0.0668520486718063	0.780667936136552	0.266	0.184	1
Man1b1	0.0671105031091089	0.531307924289423	0.089	0.038	1
Cox5a	0.0672229774417691	-0.522565039689784	0.449	0.525	1
Casz1	0.0679862977308589	0.934694733077204	0.089	0.038	1
Ccny	0.0682175865811081	0.575751941836412	0.203	0.12	1
Ubl4a	0.0682225876755278	1.09062219272851	0.139	0.076	1
Smim4	0.0682798705842894	-1.33666875411149	0.025	0.07	1
Stk25	0.0684494959190172	-0.643623870217679	0.171	0.259	1
Lin7c	0.0685697241172897	0.856736852709089	0.139	0.076	1
Bzw1	0.0686183202535391	0.462695856679828	0.335	0.247	1
Slc29a1	0.0686209506716403	0.467070547386863	0.278	0.19	1
Eepd1	0.0686265303497804	0.328579653268072	0.272	0.177	1
Arpc4	0.0688185870949952	0.277560816625447	0.513	0.392	1
Polr2d	0.0689267868173109	0.696955385119009	0.184	0.108	1
Gm10116	0.0691086362841155	0.634010440341849	0.285	0.196	1
Vps36	0.0691674962795955	-0.714124760150869	0.12	0.196	1
Spsb3	0.0692620801603595	0.904089779653969	0.108	0.051	1
Ddx49	0.0697660896549293	-1.35252133433462	0.038	0.089	1
Ctsl	0.0700264016896007	0.273863121315631	0.797	0.722	1
Pcp4l1	0.0701141406589477	-0.605501365566863	0.114	0.19	1
Luzp1	0.0703269352971729	-0.372856932156576	0.272	0.361	1
Serpinb1a	0.0705133789025719	-1.39522356898297	0.044	0.095	1
Ccdc53	0.0705397119052659	1.40841210575064	0.12	0.063	1
Syf2	0.0709391233087231	-0.417894638746614	0.405	0.494	1
Rpl30	0.0711525871344062	-0.287839657885922	0.703	0.785	1
Lrrc8d	0.0713856152248934	1.45889697227379	0.095	0.044	1
Yipf6	0.0715839519386967	0.998497291341711	0.089	0.038	1
Exosc1	0.0716369312168714	-0.876021828450127	0.082	0.146	1
Nsg1	0.0716612902989134	-1.13397911968688	0.095	0.158	1
Clec14a	0.0717177025915088	0.635223155052975	0.392	0.304	1
Maff	0.0717823102645633	-1.23678585329906	0.127	0.196	1
Brd8	0.0717833319380895	-0.577619366260353	0.108	0.177	1
Churc1	0.0718925253237896	-1.09653492123139	0.152	0.222	1
Snrpa	0.0719176749533105	0.51046157518246	0.285	0.196	1
Vamp3	0.0719611179413251	0.353695887027529	0.361	0.253	1
Cdc123	0.0720828964939734	-1.30133902054784	0.063	0.12	1
Stk16	0.0723429086694252	-1.00660502038024	0.082	0.146	1
Pf4	0.0723429086694252	-1.08753421747643	0.082	0.146	1
Fos	0.0726270680706198	0.773035163913428	0.209	0.133	1
Psmb5	0.0726357070793851	-0.304991785275569	0.304	0.392	1
Rpn1	0.0726831531918209	0.682002423024495	0.259	0.177	1
Kif2a	0.0728666509558899	1.78551947972236	0.076	0.032	1
Ifit2	0.0729048882550783	0.454779748270041	0.19	0.114	1
Uba7	0.0729835602488971	0.928809621630504	0.152	0.089	1
Gpbp1	0.0729844615701389	-0.75257335656786	0.171	0.247	1
Nudt16	0.0730655107995787	2.31625024238405	0.057	0.019	1
Smg1	0.0736627321153218	-2.00486299139655	0.019	0.057	1
Zfp771	0.0736627321153218	2.09392074607224	0.057	0.019	1
Vps54	0.0736627321153218	2.1927728517051	0.057	0.019	1
Supt7l	0.0742639391912778	-1.82292409944233	0.019	0.057	1
Cyyr1	0.0743918614307172	0.458230388814929	0.392	0.291	1
Lrrc57	0.074849941694665	1.43947003755594	0.12	0.063	1
Slc10a3	0.0748691502583557	-2.43727427056753	0.019	0.057	1
Smad4	0.0754174372360717	-1.5474589511344	0.032	0.076	1
Grrp1	0.0754573338457548	-1.1285818222529	0.089	0.152	1
Cldn34c1	0.0754783835577715	-1.9407044571766	0.019	0.057	1
Mesdc2	0.0755778931813326	-0.716521103789741	0.152	0.228	1
Tpp1	0.0755906321090389	0.881454964683661	0.146	0.082	1
Mphosph8	0.0755906321090389	0.633963782159844	0.146	0.082	1
Psma4	0.075831335396019	-0.407766316844678	0.342	0.43	1
Rap1gds1	0.0759362411195542	1.69444155619017	0.076	0.032	1
Sap18	0.0759921722832569	-0.452897148119886	0.228	0.316	1
Ccdc9	0.0760751615232343	1.12173322041299	0.127	0.07	1
Sdhaf2	0.0762011660037741	0.78661293410479	0.139	0.076	1
Nsmf	0.0764579530830835	1.84997891123342	0.076	0.032	1
Lysmd3	0.0764579530830835	1.47292600412713	0.076	0.032	1
Fam219a	0.0764611946379767	-0.854753599858285	0.057	0.114	1
Pcgf5	0.076708989865868	1.16373719666316	0.057	0.019	1
Mapk1ip1l	0.0769825842233158	-1.88337386233354	0.032	0.076	1
U2surp	0.0771349735698013	0.659865319851572	0.259	0.177	1
Tacc1	0.077174093379589	0.408710701192015	0.348	0.247	1
Oas1a	0.0772669196970644	1.19201613713367	0.127	0.07	1
Med11	0.0772901943405169	-0.754367433805801	0.063	0.12	1
Tor4a	0.0773303994022758	1.8187200832516	0.057	0.019	1
Daglb	0.0773303994022758	1.87214863296737	0.057	0.019	1
Cd109	0.0773303994022758	-0.341522321060443	0.019	0.057	1
Phc3	0.0775101456409216	-1.52645152986385	0.032	0.076	1
Thrsp	0.0775332677711397	0.578811242115629	0.272	0.19	1
Noa1	0.0779559042250682	1.53171878216097	0.057	0.019	1
B3galnt2	0.0780406484402764	1.27538965742399	0.076	0.032	1
Plat	0.0780522682141676	-0.793385731111406	0.184	0.259	1
Sdf2l1	0.0782128755925927	1.32409694578532	0.095	0.044	1
Jag1	0.0785741037291504	-1.27743938409498	0.032	0.076	1
Rprd2	0.0785855226165354	1.54121391028155	0.057	0.019	1
Osgin2	0.0785855226165354	-2.16663870086987	0.019	0.057	1
Vps16	0.0786863094031252	0.607700403414173	0.095	0.044	1
Plin2	0.0787534787609777	-0.488079596357965	0.241	0.323	1
Myh9	0.0789463516303323	-0.549597670763619	0.184	0.266	1
Nme1	0.0790526302048892	0.664331294363646	0.392	0.31	1
Sgce	0.0791427801068564	0.613378568967875	0.184	0.114	1
Mrpl1	0.0792192728650538	1.87905858989378	0.057	0.019	1
Gatad1	0.0793377640471346	0.961670248522226	0.146	0.082	1
Poglut1	0.0793729100871245	-1.00919632632815	0.063	0.12	1
Map3k11	0.0795890311276268	-0.33299984336479	0.177	0.259	1
Plpp6	0.0796258146540469	0.941467937111589	0.209	0.139	1
Eda2r	0.0798571732643653	1.80115890910863	0.057	0.019	1
Slco3a1	0.0798978125159814	0.695110462884124	0.114	0.057	1
Mxd4	0.0803112668306035	0.498804985354004	0.399	0.316	1
Cd55	0.080499242112851	-1.07900501278718	0.019	0.057	1
Pigs	0.080499242112851	-0.673149116167785	0.019	0.057	1
Dhx40	0.0806442923350113	0.934184653684388	0.12	0.063	1
Arhgap10	0.0806455004416654	0.847582158925039	0.171	0.101	1
0610030E20Rik	0.0806632910053899	0.520803173420906	0.158	0.089	1
Itpr2	0.0808386845281147	0.710227632596169	0.158	0.095	1
Map1s	0.0811452340624229	-1.74812505830173	0.019	0.057	1
Eif2ak1	0.0811454977127999	1.21402178724825	0.057	0.019	1
Atpaf2	0.0811454977127999	1.40147794992069	0.057	0.019	1
Smtnl2	0.0811454977127999	1.43234774913463	0.057	0.019	1
Akap12	0.081202595056091	0.72705122642895	0.215	0.139	1
Arl5b	0.0812860564863382	0.960817991894392	0.076	0.032	1
Ppt1	0.0816983234767508	-0.609480672830898	0.165	0.241	1
Sgk3	0.0817959583696722	0.681310446229224	0.057	0.019	1
Acad9	0.0817959583696722	0.758181461519282	0.057	0.019	1
Snx3	0.0819608823697876	-0.373249711525209	0.519	0.576	1
U2af2	0.0824065135019658	-0.602267484003995	0.177	0.259	1
Wdr45b	0.0824640384315333	1.23460699588561	0.133	0.076	1
Ephb4	0.0825212109836033	-0.59351203732505	0.114	0.19	1
Tmem248	0.0825846139968168	-1.34389317027886	0.051	0.101	1
Prim2	0.082938213099641	-4.08422009156465	0	0.019	1
Gpr1	0.082938213099641	4.48739953092167	0.019	0	1
Zfp142	0.082938213099641	-3.48314775626819	0	0.019	1
Abcb6	0.082938213099641	-3.91026195040155	0	0.019	1
Tmem37	0.082938213099641	-4.33520152037778	0	0.019	1
Abl2	0.082938213099641	4.28132047366115	0.019	0	1
Slc19a2	0.082938213099641	3.45124581731746	0.019	0	1
Nos1ap	0.082938213099641	3.573656635814	0.019	0	1
Hhat	0.082938213099641	4.39747484944476	0.019	0	1
Arhgap21	0.082938213099641	-3.34806513094237	0	0.019	1
Ndor1	0.082938213099641	-3.61019733918221	0	0.019	1
Tprn	0.082938213099641	3.91708006386509	0.019	0	1
Ccbl1	0.082938213099641	4.45077925896569	0.019	0	1
Lrrc55	0.082938213099641	3.67399058471538	0.019	0	1
Ddb2	0.082938213099641	-3.95315772890889	0	0.019	1
Mdk	0.082938213099641	3.71188803754985	0.019	0	1
Gm13889	0.082938213099641	-4.5688610861355	0	0.019	1
Spg11	0.082938213099641	-3.48213328325187	0	0.019	1
Zc3h8	0.082938213099641	3.26588800484346	0.019	0	1
Cdc25b	0.082938213099641	-3.4815650732516	0	0.019	1
Gins1	0.082938213099641	3.27748234034098	0.019	0	1
Slc52a3	0.082938213099641	-3.90711629774495	0	0.019	1
Gm14295	0.082938213099641	-3.61801436381563	0	0.019	1
Gmeb2	0.082938213099641	-3.92682943825027	0	0.019	1
Slc9a6	0.082938213099641	-3.77506261508742	0	0.019	1
Xlr4b	0.082938213099641	-4.41390430420594	0	0.019	1
Ppm1l	0.082938213099641	3.72387081357326	0.019	0	1
Hist2h4	0.082938213099641	3.47835147949727	0.019	0	1
Pde4dip	0.082938213099641	-3.94804862810697	0	0.019	1
Atxn7l2	0.082938213099641	3.65266445217111	0.019	0	1
Usp53	0.082938213099641	3.24412668860949	0.019	0	1
Cryz	0.082938213099641	3.66482219710771	0.019	0	1
Bach2	0.082938213099641	3.63920086185817	0.019	0	1
Shb	0.082938213099641	3.4319186435501	0.019	0	1
Vma21-ps	0.082938213099641	-3.84866106373847	0	0.019	1
9530034E10Rik	0.082938213099641	-4.07037765827176	0	0.019	1
Clspn	0.082938213099641	3.45738496270504	0.019	0	1
Gpatch3	0.082938213099641	-4.09627877785445	0	0.019	1
Zfp933	0.082938213099641	-3.42458530801465	0	0.019	1
Megf6	0.082938213099641	-3.75802813658629	0	0.019	1
Gnat3	0.082938213099641	-3.75381720727227	0	0.019	1
Crmp1	0.082938213099641	-4.80494060872373	0	0.019	1
Sepsecs	0.082938213099641	-3.78406625425844	0	0.019	1
Tlr6	0.082938213099641	-3.71608466469	0	0.019	1
Uba6	0.082938213099641	-3.65987236697722	0	0.019	1
Gm33370	0.082938213099641	-4.03610241318642	0	0.019	1
Ficd	0.082938213099641	3.96318095773859	0.019	0	1
Tctn1	0.082938213099641	-3.65163250157301	0	0.019	1
Snrnp35	0.082938213099641	3.98751528341594	0.019	0	1
Pom121	0.082938213099641	-3.47318792537749	0	0.019	1
Ints1	0.082938213099641	4.86466750053916	0.019	0	1
Cadps2	0.082938213099641	3.60085917832438	0.019	0	1
Hotairm1	0.082938213099641	4.82712425404324	0.019	0	1
Gprin3	0.082938213099641	-3.32212763288498	0	0.019	1
Mogs	0.082938213099641	4.01860759934737	0.019	0	1
Rtkn	0.082938213099641	-3.72779179629054	0	0.019	1
Gm5580	0.082938213099641	3.3807738229215	0.019	0	1
Sspn	0.082938213099641	-4.01652630663732	0	0.019	1
Zfp446	0.082938213099641	-3.98842917792096	0	0.019	1
Dhx34	0.082938213099641	3.58191471064896	0.019	0	1
Fosb	0.082938213099641	3.96231771774349	0.019	0	1
Aplp1	0.082938213099641	-4.02198253729331	0	0.019	1
Nav2	0.082938213099641	4.63825960922858	0.019	0	1
RP23-235M8.7	0.082938213099641	3.13520408269355	0.019	0	1
Lrrc51	0.082938213099641	-3.92623375392645	0	0.019	1
Gm15133	0.082938213099641	3.60727772655974	0.019	0	1
Rgs10	0.082938213099641	3.0177075536633	0.019	0	1
Tpcn2	0.082938213099641	3.49658096736675	0.019	0	1
Epm2a	0.082938213099641	-3.4627490370092	0	0.019	1
Adat2	0.082938213099641	3.69029185657082	0.019	0	1
Rtn4ip1	0.082938213099641	-3.93969865619355	0	0.019	1
Sgpl1	0.082938213099641	4.38939723751358	0.019	0	1
Gm16143	0.082938213099641	-3.50932207809309	0	0.019	1
Sirt1	0.082938213099641	3.36178839285269	0.019	0	1
Ccdc6	0.082938213099641	3.25242091238396	0.019	0	1
Col18a1	0.082938213099641	-3.17228598270208	0	0.019	1
Fabp3-ps1	0.082938213099641	3.24756023134461	0.019	0	1
Ankrd52	0.082938213099641	-3.74623369224793	0	0.019	1
Ido1	0.082938213099641	3.15915971714411	0.019	0	1
Zfp703	0.082938213099641	-3.47411231989073	0	0.019	1
Zfp930	0.082938213099641	-3.83324602669426	0	0.019	1
Gm4890	0.082938213099641	-3.42412294204089	0	0.019	1
Samd1	0.082938213099641	3.37208415572299	0.019	0	1
Rbl2	0.082938213099641	4.23907728340895	0.019	0	1
4931428F04Rik	0.082938213099641	-3.63466267018141	0	0.019	1
Lrrc36	0.082938213099641	-4.10334442923151	0	0.019	1
Txnl4b	0.082938213099641	3.47697724218735	0.019	0	1
Gins2	0.082938213099641	5.36523051863086	0.019	0	1
Mvd	0.082938213099641	-3.38413241975573	0	0.019	1
Acta1	0.082938213099641	-4.17196442079001	0	0.019	1
Sipa1l2	0.082938213099641	-4.50084589164083	0	0.019	1
Zfp503	0.082938213099641	-3.93065766371637	0	0.019	1
Gm26660	0.082938213099641	-4.02958470651823	0	0.019	1
Nt5dc2	0.082938213099641	3.78963683232926	0.019	0	1
Ints6	0.082938213099641	-3.81505175666889	0	0.019	1
Slc25a37	0.082938213099641	3.34307247421921	0.019	0	1
Ldlr	0.082938213099641	-3.73248206682322	0	0.019	1
Hepacam	0.082938213099641	-3.8767202489199	0	0.019	1
Scn3b	0.082938213099641	-3.38023158972091	0	0.019	1
Elp6	0.082938213099641	3.70003789026629	0.019	0	1
Eml6	0.082938213099641	-3.48043129690408	0	0.019	1
Zfp2	0.082938213099641	-4.08482518223693	0	0.019	1
Zfp287	0.082938213099641	3.70036382007893	0.019	0	1
Slfn3	0.082938213099641	3.90626445003864	0.019	0	1
Usp32	0.082938213099641	4.62512756297733	0.019	0	1
Ern1	0.082938213099641	-4.39828455528018	0	0.019	1
Tex2	0.082938213099641	-3.96453664488087	0	0.019	1
Kcnj2	0.082938213099641	3.37938567497125	0.019	0	1
Tmem94	0.082938213099641	3.79400437622833	0.019	0	1
Hist1h4i	0.082938213099641	-3.83085628763051	0	0.019	1
Lyrm4	0.082938213099641	3.40664823458844	0.019	0	1
Dsp	0.082938213099641	3.0813054162972	0.019	0	1
Gm10784	0.082938213099641	3.79944331434682	0.019	0	1
Zfp346	0.082938213099641	3.08454099743341	0.019	0	1
Zfp953	0.082938213099641	-3.64450200672825	0	0.019	1
Ell2	0.082938213099641	-3.84775943179915	0	0.019	1
Pou5f2	0.082938213099641	-3.53439751777537	0	0.019	1
Gm9828	0.082938213099641	3.57464604536689	0.019	0	1
Lpin1	0.082938213099641	5.18631289823817	0.019	0	1
Gdap10	0.082938213099641	-3.86515980967087	0	0.019	1
Otub2	0.082938213099641	3.66757276456847	0.019	0	1
Rpl7a-ps3	0.082938213099641	3.90913445104385	0.019	0	1
Samd12	0.082938213099641	3.41291536421887	0.019	0	1
Gm9920	0.082938213099641	3.85748417413572	0.019	0	1
Racgap1	0.082938213099641	3.29939843523763	0.019	0	1
1700037C18Rik	0.082938213099641	-3.54065033313733	0	0.019	1
Camk2n2	0.082938213099641	3.65521381113946	0.019	0	1
Tbccd1	0.082938213099641	3.49724099672497	0.019	0	1
Ccdc14	0.082938213099641	3.31897647590476	0.019	0	1
Timmdc1	0.082938213099641	-3.67936686009288	0	0.019	1
Zfp40	0.082938213099641	3.49798870957395	0.019	0	1
Tsc2	0.082938213099641	-4.32374690786213	0	0.019	1
Unkl	0.082938213099641	3.54924633674501	0.019	0	1
Pde9a	0.082938213099641	-4.14150813162838	0	0.019	1
Ltb	0.082938213099641	-3.68473533834341	0	0.019	1
Lclat1	0.082938213099641	3.44508352950088	0.019	0	1
Prepl	0.082938213099641	3.39659078723274	0.019	0	1
4933408B17Rik	0.082938213099641	3.53347709291803	0.019	0	1
Pcdhb16	0.082938213099641	4.34960059139026	0.019	0	1
Dtwd2	0.082938213099641	-4.21157993835376	0	0.019	1
Gnal	0.082938213099641	-3.676429525278	0	0.019	1
Impa2	0.082938213099641	-3.69479629979888	0	0.019	1
Rttn	0.082938213099641	3.18212381805364	0.019	0	1
Chka	0.082938213099641	-4.10601859627931	0	0.019	1
Snx32	0.082938213099641	3.73133389897525	0.019	0	1
Rom1	0.082938213099641	4.33259403990909	0.019	0	1
Tkfc	0.082938213099641	-3.94003929360075	0	0.019	1
Cep78	0.082938213099641	-3.36570190657892	0	0.019	1
B230217O12Rik	0.082938213099641	3.97274962804922	0.019	0	1
Proser1	0.0831095680874348	0.903948713638151	0.057	0.019	1
Bsg	0.0831357102390853	-0.250629369251909	0.658	0.722	1
Shc1	0.0834662639428958	-0.921967763081342	0.095	0.158	1
Inpp4a	0.0835372873010557	1.50470215508717	0.101	0.051	1
Pik3c2a	0.0835372873010557	1.42647907064758	0.101	0.051	1
Rab9	0.0836564767848269	-0.890143682563721	0.095	0.158	1
Atp2a2	0.0837009613727111	-1.13633171514399	0.076	0.133	1
Rfc2	0.0840029972039308	-1.07897395872103	0.082	0.139	1
Ankrd50	0.0844402177449635	-0.666660999656846	0.019	0.057	1
Nat6	0.0844402177449635	0.658289865100457	0.057	0.019	1
Golga7	0.0844989151424314	0.261191723255073	0.278	0.184	1
Spata13	0.084551402811554	1.11379209305197	0.095	0.044	1
Hmox1	0.0850021241197797	-0.866836273941856	0.063	0.12	1
Ifi44	0.0852511577049238	0.813736365027352	0.152	0.089	1
Fdx1l	0.0852511577049238	0.957832557672584	0.152	0.089	1
Tmem47	0.0854693308624056	1.28126306376141	0.101	0.051	1
Lrch1	0.0855624656508625	0.541537588260783	0.095	0.044	1
Fam98c	0.0860404296265702	1.16103889063305	0.127	0.07	1
D5Ertd579e	0.0860716494775246	0.607358503767655	0.095	0.044	1
Ssrp1	0.0861797291339817	-0.718274460030716	0.209	0.291	1
Icam2	0.0861837184458448	0.304533398422726	0.816	0.734	1
Zbtb2	0.0862008618447937	2.22478022667725	0.044	0.013	1
Gm21967	0.0862008618447937	2.22014126381811	0.044	0.013	1
Zc3h7b	0.0862008618447937	-2.30213612161935	0.013	0.044	1
2008-09-01	0.0863587148906901	0.826104168178879	0.076	0.032	1
Idh2	0.0865314667993246	0.450121855413918	0.348	0.253	1
Gm26510	0.0869861771580899	2.21568427747709	0.044	0.013	1
Etfa	0.0873953723705961	0.420789659758573	0.177	0.108	1
Hmgn3	0.0874373362170476	-0.944679383537647	0.051	0.101	1
Samhd1	0.0876872235717051	-0.82323949282376	0.171	0.241	1
Ndufa9	0.0877616924875087	0.607489871789142	0.266	0.19	1
Slc2a8	0.0877772573642858	2.31510616808452	0.044	0.013	1
Rbm33	0.0877772573642858	-2.79094793820941	0.013	0.044	1
Ercc3	0.0877772573642858	2.08057280505107	0.044	0.013	1
Cebpzos	0.0877995319172848	0.532382746315727	0.127	0.07	1
Cdk17	0.0879329042749237	1.182862882606	0.133	0.076	1
Ndufb3	0.0880590552141522	0.360396977715692	0.348	0.259	1
Naa50	0.0881138465266538	-0.523892115526507	0.082	0.146	1
Deptor	0.0882855210335005	3.06125095831944	0.063	0.025	1
Bckdha	0.0883654244332811	-1.00853965329821	0.076	0.133	1
Emp2	0.088368458799273	-0.794339541016735	0.165	0.234	1
Oas1g	0.0885741302298125	2.06692193553781	0.044	0.013	1
Rai1	0.0885741302298125	2.30555418423104	0.044	0.013	1
Coq10b	0.0886238590715088	0.669634484831362	0.12	0.063	1
Sema6d	0.0886938494417786	0.640951853074143	0.076	0.032	1
Akt2	0.0886938494417786	0.996623630937275	0.076	0.032	1
Nup88	0.0886938494417786	0.681327646964232	0.076	0.032	1
Sec23a	0.0886938494417786	0.529668590219062	0.076	0.032	1
Snx12	0.089376823512072	-2.31583270756199	0.013	0.044	1
Wdr47	0.089376823512072	-2.38076985499151	0.013	0.044	1
Fgfr1	0.089376823512072	1.71763671026538	0.044	0.013	1
Gm21092	0.089630039718272	0.687972690692554	0.234	0.152	1
Rsl1d1	0.0899233917407283	0.39435618011191	0.31	0.222	1
Polr3k	0.0900188067888802	0.596940597467151	0.171	0.101	1
Zfp1	0.0901853649578459	-1.84092439674093	0.013	0.044	1
Gm28875	0.0901853649578459	1.77932281889117	0.044	0.013	1
Atl3	0.0901853649578459	1.98816464532321	0.044	0.013	1
1600012H06Rik	0.0909476733374938	0.985420867518061	0.127	0.07	1
Gm11730	0.090949910916185	0.799658082053438	0.12	0.063	1
Apex2	0.0909997823016921	1.80765375340864	0.044	0.013	1
Gm13139	0.0909997823016921	1.72062754997208	0.044	0.013	1
Topbp1	0.0909997823016921	1.70234351979083	0.044	0.013	1
Arsk	0.0909997823016921	1.70762148567686	0.044	0.013	1
Ube2f	0.0910271677733654	-1.50622929125462	0.057	0.108	1
Tox4	0.0910374037939163	-0.816154170737303	0.108	0.171	1
Sec61g	0.0911792765719403	0.282025069746933	0.684	0.576	1
Ankrd10	0.0914829874164708	-0.799491377537255	0.051	0.101	1
2310039H08Rik	0.0914929809348639	0.357877392432119	0.146	0.082	1
Aak1	0.0918201032643301	-0.891499077962449	0.013	0.044	1
Sco1	0.0918201032643301	-1.8370007866883	0.013	0.044	1
Ccdc125	0.0918201032643301	1.70112677973257	0.044	0.013	1
Esyt2	0.0918201032643301	-1.70731609295862	0.013	0.044	1
Sfxn1	0.0918636270232872	0.863710056151804	0.127	0.07	1
Med9	0.0920202355438706	-1.19621137551087	0.057	0.108	1
S100a6	0.0921104758027866	0.726541716714384	0.259	0.19	1
Ephx1	0.0923243754366093	0.883376887704502	0.127	0.07	1
Pum1	0.0923328000180151	-0.675903215825242	0.127	0.196	1
Ep400	0.092335740879112	1.0055935279867	0.133	0.076	1
Ddx58	0.0925173461967745	-0.644336724969362	0.101	0.165	1
Zswim6	0.0926463555510174	-1.94651203927936	0.013	0.044	1
Pdrg1	0.0927421081288376	0.82692339559585	0.209	0.139	1
Tmem230	0.0927869779896776	1.05888476482229	0.127	0.07	1
Add1	0.0927869779896776	-0.582416788221729	0.07	0.127	1
Lsm5	0.0928290389173464	-0.401974856055751	0.215	0.291	1
Trib2	0.0930043025155224	0.722481053808765	0.158	0.095	1
Arhgef3	0.0930592716248691	-0.672368931468825	0.158	0.228	1
Cpsf6	0.0931708427242068	0.530563160207957	0.177	0.108	1
Tnrc6c	0.0933067531843479	1.44489368273753	0.082	0.038	1
Riok1	0.0933067531843479	1.47506605340082	0.082	0.038	1
Jarid2	0.0933067531843479	0.93646819346617	0.082	0.038	1
Ndufc1	0.0934398019738727	-0.628068384544697	0.354	0.437	1
Nudt5	0.0934542936033485	0.868219843383949	0.196	0.127	1
Gmnn	0.0934785668499134	2.09380979924834	0.044	0.013	1
Lrrc8a	0.0935973401643833	0.397868249207965	0.392	0.297	1
Kpna3	0.0938914841227474	2.05987436125812	0.082	0.038	1
Fscn1	0.0940398413085975	-0.268353802088551	0.804	0.842	1
Cdh13	0.0940437327990997	0.286393934987182	0.551	0.5	1
Slc39a13	0.0943167648304338	1.61927717900001	0.044	0.013	1
Ppp1r21	0.0943167648304338	1.42815676576048	0.044	0.013	1
Sox4	0.0943658935412233	-0.384176084899712	0.551	0.614	1
Ncl	0.0944772761544395	-0.451407391211256	0.386	0.456	1
Noc4l	0.0944791500768707	1.372343684046	0.082	0.038	1
Tmem167b	0.0946148867067914	1.02028460359862	0.101	0.051	1
Bcl2l12	0.0946758898004608	-0.66964956146344	0.095	0.158	1
Cisd3	0.0949248018507893	-1.79508900126243	0.025	0.063	1
H2-T23	0.0950432595737567	-0.506126844853464	0.215	0.291	1
Eif5b	0.0950839728448021	-0.318873684643447	0.285	0.373	1
Cwc22	0.0951426668063587	-0.44835300293128	0.222	0.31	1
Phf21a	0.0951609771415945	1.27744908614866	0.044	0.013	1
Lama5	0.0951609771415945	1.33533522270309	0.044	0.013	1
Pcsk7	0.0951609771415945	-1.03545632708563	0.013	0.044	1
Alg12	0.0951609771415945	1.23622391320186	0.044	0.013	1
Tsen15	0.0952258748233838	-0.873509878293289	0.089	0.146	1
Sssca1	0.0959840352035313	-0.773053374714902	0.076	0.133	1
Ppp2r1b	0.0960112314103442	-1.00537816840129	0.013	0.044	1
Pdlim4	0.0960112314103442	1.79462520614152	0.044	0.013	1
Pcolce	0.0960290603317377	0.593496721550243	0.253	0.177	1
Gtpbp3	0.0962598525688605	1.02746936445874	0.082	0.038	1
B3gat3	0.0962598525688605	1.22464878594225	0.082	0.038	1
Rbm10	0.0965972234027744	1.20524292377252	0.108	0.057	1
Tnrc6a	0.0966979279721581	-1.25862412399188	0.07	0.12	1
Dnajc17	0.0968593530932489	-1.55405471912137	0.038	0.082	1
Cdc27	0.096867555239888	-1.07890259944951	0.013	0.044	1
Esf1	0.0968684728327759	-0.561579125482481	0.165	0.241	1
Vsir	0.0968684728327759	-0.358679870231698	0.165	0.241	1
Nedd9	0.0970631226968851	0.995043126023952	0.171	0.108	1
Gm15013	0.0976348578618784	2.42973147082529	0.032	0.006	1
Phka2	0.0976348578618784	2.42782338116053	0.032	0.006	1
Hey1	0.0976348578618784	3.09889653031966	0.032	0.006	1
Slc22a15	0.0976348578618784	2.54067455367906	0.032	0.006	1
Slc2a3	0.0976348578618784	-2.58108262037592	0.006	0.032	1
Ppp1r13l	0.0976348578618784	2.7248533493206	0.032	0.006	1
Zfp180	0.0976348578618784	-2.47672299913866	0.006	0.032	1
Zfp790	0.0976348578618784	-2.54073246174663	0.006	0.032	1
Gm5422	0.0976348578618784	2.35750759889649	0.032	0.006	1
Mettl17	0.0976348578618784	3.42427550949677	0.032	0.006	1
Tmtc4	0.0976348578618784	-2.71713697601926	0.006	0.032	1
Snx19	0.0976348578618784	-2.81527799309762	0.006	0.032	1
Mnt	0.0976348578618784	-2.70561429164633	0.006	0.032	1
Smg8	0.0976348578618784	-2.66135920120593	0.006	0.032	1
Lppos	0.0976348578618784	3.21158752410164	0.032	0.006	1
Tmem132a	0.0976348578618784	3.2283119930739	0.032	0.006	1
Aldh18a1	0.0976348578618784	-2.58045528935364	0.006	0.032	1
Abhd2	0.0976386637353183	0.960700681223285	0.108	0.057	1
Nprl3	0.0976900659442999	-1.17198543529483	0.025	0.063	1
Gtf3c3	0.0977299762079995	0.44731624993759	0.044	0.013	1
Tmem186	0.0977299762079995	-1.04251708177887	0.013	0.044	1
Rab10	0.0979091162662829	-0.757998276891268	0.203	0.278	1
B4gat1	0.097909718932816	-1.50470068042266	0.063	0.114	1
Sec11c	0.0980418621493403	0.497518035902281	0.222	0.146	1
Fam210b	0.0980673102902003	1.20600553143853	0.082	0.038	1
Bfar	0.098091255556846	0.861223217161017	0.158	0.095	1
Stxbp1	0.0981627384887466	-1.03257810511073	0.057	0.108	1
Ccdc93	0.0986935244377308	2.54069917526596	0.032	0.006	1
Accs	0.0986935244377308	2.31609678967133	0.032	0.006	1
Hspa4l	0.0986935244377308	2.28681342740984	0.032	0.006	1
Gm16740	0.0986935244377308	2.61603623212717	0.032	0.006	1
Mterf1a	0.0986935244377308	-2.17343703750916	0.006	0.032	1
Tbl2	0.0986935244377308	2.29259923165294	0.032	0.006	1
Rcn3	0.0986935244377308	-2.58425504630268	0.006	0.032	1
Katnb1	0.0986935244377308	2.6960044981163	0.032	0.006	1
Fancc	0.0986935244377308	2.80062796947043	0.032	0.006	1
Pkp2	0.0986935244377308	2.93318994338453	0.032	0.006	1
D16Ertd472e	0.0986935244377308	-2.85722142550329	0.006	0.032	1
Pkmyt1	0.0986935244377308	-2.52386592445992	0.006	0.032	1
Shtn1	0.0986935244377308	2.44200214664687	0.032	0.006	1
Cbx6	0.0987952571897558	0.71499690792927	0.133	0.076	1
Rbmx2	0.0990966399698636	1.79796611161757	0.063	0.025	1
Rabgef1	0.0990966399698636	-1.65168577362855	0.025	0.063	1
Pla2g12a	0.0991537199789065	-1.20884707687348	0.07	0.12	1
Gpn1	0.0992176276056504	-0.892337779824681	0.057	0.108	1
Nedd1	0.0992872718281133	1.0822400773532	0.082	0.038	1
2900093K20Rik	0.0997613358978964	2.478096012884	0.032	0.006	1
Pex10	0.0997613358978964	-2.54066368547347	0.006	0.032	1
Bpgm	0.0997613358978964	2.57294444546874	0.032	0.006	1
Zfp60	0.0997613358978964	2.13653399965979	0.032	0.006	1
Zcchc24	0.0997613358978964	-2.16446600213093	0.006	0.032	1
Trim41	0.0997613358978964	2.43786881361274	0.032	0.006	1
Trmt5	0.0997613358978964	2.03508691767612	0.032	0.006	1
Card6	0.0997613358978964	-2.34534301603729	0.006	0.032	1
Zfp946	0.0997613358978964	2.50179129655462	0.032	0.006	1
Mthfd1	0.0998059633517867	1.31843369684224	0.063	0.025	1
Ppp6r3	0.0998059633517867	1.67973646940719	0.063	0.025	1
Mrpl36	0.0998354721613746	0.672192190282244	0.158	0.095	1
Abca3	0.0999017777522313	0.902763941902929	0.082	0.038	1
Fdx1	0.100119831055668	0.458326513561763	0.184	0.114	1
Glg1	0.100404892519179	0.844825433366933	0.171	0.108	1
Khk	0.100519312979426	0.975944904654859	0.082	0.038	1
Ehbp1l1	0.100519312979426	-0.996978691505715	0.038	0.082	1
Cd99l2	0.100519330326238	1.33024918726931	0.063	0.025	1
Cep19	0.100519330326238	1.34586132346455	0.063	0.025	1
Slc25a25	0.100579433884867	0.842302299953231	0.101	0.051	1
Htra2	0.100816901491727	0.942424811763134	0.108	0.057	1
Prdm11	0.100838342014617	2.30766412325101	0.032	0.006	1
Polr1b	0.100838342014617	2.39517310296341	0.032	0.006	1
Msl3l2	0.100838342014617	-1.89445312365078	0.006	0.032	1
Aifm2	0.100838342014617	2.60940576414126	0.032	0.006	1
Polr3b	0.100838342014617	2.26374940701128	0.032	0.006	1
Dhx33	0.100838342014617	2.28504053337665	0.032	0.006	1
Cox16	0.100838342014617	-1.88158052447825	0.006	0.032	1
Dgcr2	0.100987935263631	-1.1287972209041	0.063	0.114	1
Btg3	0.101174453996149	0.574739346764885	0.19	0.12	1
Thap4	0.101236755385622	1.21838635972367	0.063	0.025	1
Sertad3	0.101236755385622	-1.27492910897118	0.025	0.063	1
Rnf41	0.101236755385622	1.32192173992766	0.063	0.025	1
Zw10	0.101236755385622	1.45162021904497	0.063	0.025	1
Zcchc17	0.101701295720883	-0.791188854955642	0.12	0.184	1
Ppp3r1	0.101701295720883	-0.724461787522707	0.12	0.184	1
Arf5	0.101883920214454	-0.375106009282462	0.595	0.646	1
Oat	0.10188861650872	0.542677320233959	0.215	0.146	1
Tmem164	0.101924592487621	3.23201020642566	0.032	0.006	1
Cdk5rap2	0.101924592487621	-1.4871134059931	0.006	0.032	1
Gdf15	0.101924592487621	2.36846596895257	0.032	0.006	1
Gse1	0.101924592487621	-1.7961334768254	0.006	0.032	1
Phf7	0.101924592487621	2.17118027355509	0.032	0.006	1
Tinf2	0.101924592487621	1.76188926314933	0.032	0.006	1
Akap10	0.101924592487621	1.46775967751736	0.032	0.006	1
Mfsd3	0.101924592487621	1.89623788682604	0.032	0.006	1
Tmem191c	0.101924592487621	-1.96630817067291	0.006	0.032	1
B230307C23Rik	0.101924592487621	-1.87554534262407	0.006	0.032	1
Fahd1	0.101924592487621	-1.60327791637798	0.006	0.032	1
Zfp952	0.101924592487621	2.24537307294614	0.032	0.006	1
Sephs1	0.10195825300769	-1.40488938144554	0.025	0.063	1
Fbxl8	0.10195825300769	1.38636887470427	0.063	0.025	1
Arhgap23	0.10195825300769	-1.18624595782707	0.025	0.063	1
Gclm	0.102114208089082	0.696291337825715	0.184	0.12	1
Kptn	0.102257106197298	0.388189737334465	0.101	0.051	1
Spats2l	0.102538716164552	0.725619916477766	0.101	0.051	1
Mfap1b	0.102863039166297	-0.529501123524604	0.101	0.165	1
Asxl1	0.103020136939434	0.48970370726443	0.032	0.006	1
Cebpb	0.103020136939434	1.5658866579299	0.032	0.006	1
Trim6	0.103020136939434	0.995530178790375	0.032	0.006	1
Uhrf1bp1l	0.103020136939434	1.29005261540379	0.032	0.006	1
Trappc11	0.103020136939434	1.38277731747651	0.032	0.006	1
Fbxw9	0.103020136939434	1.57604187295826	0.032	0.006	1
Ntpcr	0.103020136939434	1.21081515180457	0.032	0.006	1
Cenpj	0.103020136939434	-1.4689417082294	0.006	0.032	1
Cep164	0.103020136939434	1.7191043198933	0.032	0.006	1
Fem1b	0.103020136939434	-0.496834969466333	0.006	0.032	1
Nckap5l	0.103020136939434	1.72268465002854	0.032	0.006	1
Map3k12	0.103020136939434	-1.40516123761376	0.006	0.032	1
Decr2	0.103020136939434	1.47842475137693	0.032	0.006	1
Cmtr1	0.103020136939434	1.39225388610688	0.032	0.006	1
Lst1	0.103020136939434	-1.11950004567606	0.006	0.032	1
Fam98a	0.103020136939434	0.583181110040671	0.032	0.006	1
Cables1	0.103020136939434	1.45829725956506	0.032	0.006	1
Ldlrad4	0.103020136939434	-0.445490571725673	0.006	0.032	1
Zfp516	0.103020136939434	-1.58482183112036	0.006	0.032	1
Zdhhc24	0.103020136939434	0.878356785323212	0.032	0.006	1
Tmem216	0.103020136939434	-0.323497516692369	0.006	0.032	1
Cdv3	0.103425453634684	0.626785060287964	0.139	0.082	1
Eed	0.103527936323311	1.36834341821689	0.108	0.057	1
Usp33	0.103652757014015	0.969639204253162	0.082	0.038	1
Glul	0.103746666949628	0.54058783749205	0.165	0.101	1
Smad5	0.104077034527182	-0.724294732011149	0.057	0.108	1
Dxo	0.104147325794993	1.27716144622949	0.063	0.025	1
Timm44	0.104273326638231	0.989391967726808	0.171	0.108	1
Actr1a	0.104314294309099	0.254644367444521	0.209	0.133	1
Pltp	0.104330036315131	0.502870474232504	0.285	0.203	1
Rab3gap1	0.104352304846596	0.837496048936667	0.108	0.057	1
Jam2	0.104464071780468	0.287293872210396	0.646	0.557	1
Zfand3	0.104628443906075	0.751614087616806	0.108	0.057	1
Ccdc86	0.104628443906075	-0.627489791935212	0.057	0.108	1
Lfng	0.104926717505457	1.43509518507882	0.089	0.044	1
Foxp1	0.104993075732216	-0.629981704843689	0.165	0.234	1
Rasal2	0.105111672836755	0.508500487897563	0.133	0.076	1
Pik3r6	0.105315138794512	0.536599151550295	0.247	0.171	1
Fam162a	0.105457660199231	0.794389122411812	0.228	0.165	1
Fxyd5	0.105503693368451	0.328505443631561	0.348	0.259	1
Foxj2	0.105627335177492	1.24134263027989	0.063	0.025	1
Aamp	0.105829733436907	-0.299980557688073	0.259	0.348	1
Irf1	0.106065612122851	-0.48509428069746	0.228	0.31	1
Mrps31	0.106214995147495	0.765315819966768	0.082	0.038	1
Surf1	0.106433781346632	-0.515829022719693	0.101	0.165	1
Hgs	0.106462053801496	-0.910851457137739	0.095	0.152	1
Cdc42ep3	0.106541214692754	0.475473554983979	0.449	0.392	1
Ece1	0.106651644779043	0.523963115278605	0.272	0.19	1
Men1	0.10683989312347	0.47905148884092	0.101	0.051	1
Itfg1	0.106876860266139	0.345269519589944	0.215	0.139	1
Zadh2	0.107123980890961	-1.13312069279865	0.025	0.063	1
Atp6v0e	0.107271094277946	0.311020204787577	0.582	0.462	1
Mtif2	0.107420369283162	0.96454660279413	0.108	0.057	1
Eif1b	0.107628180197165	-0.643241827931641	0.247	0.316	1
Klhl36	0.107878578254689	-0.72349330947765	0.025	0.063	1
Memo1	0.107878578254689	0.982710200605555	0.063	0.025	1
Hsp90b1	0.107906766541561	0.397973461916361	0.532	0.481	1
Trim8	0.108169893897714	0.528483102827466	0.184	0.114	1
Elavl1	0.108270722667456	-0.590971541152883	0.228	0.297	1
Serpinb6a	0.108577885767121	0.472008227635445	0.411	0.335	1
Rbm27	0.108643253393824	-0.686567214009795	0.076	0.133	1
2010107E04Rik	0.108790803873408	-0.358627491949777	0.513	0.557	1
Pmvk	0.108827197813506	0.741499987546677	0.082	0.038	1
Galnt11	0.109123643640793	0.896514639764159	0.108	0.057	1
Txndc9	0.109158648739747	-0.852040069789147	0.19	0.253	1
Ptges3	0.109360728377611	-0.625746529126611	0.114	0.177	1
Gm13157	0.109400393587523	0.945641604204349	0.063	0.025	1
Nipa2	0.109696124245216	0.599936371623821	0.108	0.057	1
Scamp3	0.109797962096581	-0.606253425182913	0.139	0.209	1
2011-09-01	0.109801361344691	-0.659506203392502	0.082	0.139	1
Ddx50	0.109875058855423	-0.387023722910592	0.095	0.158	1
Immp1l	0.110043068655175	0.460761185888186	0.209	0.133	1
Psme3	0.110079337934713	0.434073031882078	0.152	0.089	1
Zbtb22	0.110152221502725	0.620909991323182	0.082	0.038	1
Rnf170	0.110167640130401	-0.883598715337014	0.025	0.063	1
Aes	0.110189774045632	0.37465644721942	0.348	0.266	1
Gnb2	0.110334890443085	0.253457124556857	0.753	0.658	1
Nid2	0.110525159129752	0.476155810756487	0.171	0.108	1
Strn3	0.110525159129752	-0.794434821993025	0.108	0.171	1
Pfdn5	0.110760715330164	-0.26051211169623	0.709	0.741	1
Psma5	0.110787597813111	0.37694566941589	0.392	0.297	1
2510039O18Rik	0.110876452404069	-0.519631810232037	0.12	0.184	1
Fkbp15	0.110939131603749	-0.814548907255136	0.025	0.063	1
Rpp21	0.111254799558871	0.358856496016539	0.209	0.139	1
Mkln1	0.11147355039325	-0.373494866996573	0.177	0.253	1
Ykt6	0.111507145991421	-1.78597925426683	0.032	0.07	1
Nucb2	0.111550925185446	0.742513731848308	0.146	0.089	1
Chic2	0.111700180537936	0.38109223159325	0.278	0.196	1
1700096K18Rik	0.111714882238977	-0.530997691466919	0.025	0.063	1
Ier5	0.111762370410997	-0.492029632359222	0.373	0.43	1
Utp18	0.111823334500231	1.11146138892301	0.089	0.044	1
Ppp1r35	0.111902600715206	0.562015651776696	0.171	0.108	1
Cd82	0.112047936406898	0.84866983281236	0.146	0.089	1
Mrps5	0.112508160657916	0.689532956718628	0.177	0.114	1
Micu2	0.112608388973119	-1.43287628184887	0.082	0.133	1
Hcfc1r1	0.112612807035944	0.417215539192321	0.241	0.165	1
Mpdu1	0.112675155098328	1.04267330603358	0.152	0.095	1
Asph	0.112938619645649	-1.21357151636832	0.063	0.114	1
Hspbp1	0.112972514261254	-1.67834292646969	0.032	0.07	1
Tars2	0.11311485047225	0.977465207535278	0.089	0.044	1
Zfp672	0.113710867659084	1.42345502488116	0.07	0.032	1
Tnfrsf21	0.113717306180823	0.295590544036776	0.228	0.152	1
Tubb2b	0.1137650013104	1.09771575098573	0.089	0.044	1
Amz2	0.113801130794691	-0.751093707697228	0.089	0.146	1
Eif3k	0.113904874228133	-0.297326039130203	0.475	0.532	1
Agpat3	0.114067831076218	0.457561824363379	0.063	0.025	1
Pycrl	0.114418091337584	-0.979588140658049	0.044	0.089	1
Kitl	0.114671486186347	0.470729846235145	0.411	0.354	1
Acsl5	0.114696009153683	0.362540563178618	0.291	0.209	1
Tpm3-rs7	0.114950132008439	1.04783244959427	0.12	0.07	1
Phlda1	0.11507412850466	-1.40757813133855	0.044	0.089	1
Habp4	0.115198971428441	1.73961561762657	0.07	0.032	1
Park7	0.115462843928067	0.372888937913106	0.563	0.487	1
Rpl7a-ps5	0.115784297385176	0.394527091216617	0.285	0.203	1
Agk	0.115850368899798	-1.03455257451076	0.076	0.127	1
Gm10260	0.11594874511925	1.21860705854957	0.07	0.032	1
Anapc4	0.116239856195527	1.51960219740143	0.095	0.051	1
Rnft1	0.11638425194321	-0.756639441833703	0.063	0.114	1
Irf2bpl	0.116425472231741	-0.669790645170142	0.114	0.177	1
Tmx2	0.116526734053416	0.654580492464147	0.133	0.076	1
Miip	0.116702348859309	-1.4073810056337	0.032	0.07	1
Plp2	0.116767612405986	0.313440852581192	0.247	0.171	1
4930402H24Rik	0.116891647961311	0.779809248327725	0.203	0.139	1
Arl4a	0.116966470483198	0.930627355567072	0.114	0.063	1
Tcerg1	0.117060002169676	-1.17667071601717	0.044	0.089	1
Npepps	0.117459794256013	-1.45276556981561	0.032	0.07	1
Nr2c2	0.11764965348026	2.07546669147447	0.051	0.019	1
Prkcg	0.11764965348026	2.31685379759225	0.051	0.019	1
Stoml1	0.11764965348026	-1.81398698722805	0.019	0.051	1
Atr	0.11764965348026	-1.93946464292027	0.019	0.051	1
Lig3	0.11764965348026	-2.1198368119155	0.019	0.051	1
Mob4	0.117854867302908	-0.281639095922327	0.241	0.31	1
Pqlc1	0.117860307639352	-0.831608496621827	0.101	0.158	1
Mvb12a	0.118069432993683	0.706392896475299	0.177	0.114	1
Sart1	0.118524462167924	-0.546746871136864	0.108	0.165	1
Nipsnap3b	0.118993983057875	0.433735751824241	0.171	0.108	1
Ptprk	0.11918233741091	0.641302333808726	0.108	0.057	1
U2af1	0.119308644179209	-0.550642149326774	0.373	0.43	1
Mospd2	0.119480630691777	1.10840438790285	0.12	0.07	1
Rps6kb1	0.119726523587496	-0.284085020591785	0.146	0.222	1
St7	0.119755296130782	1.14859885507029	0.07	0.032	1
Rcbtb1	0.119755296130782	-1.38542027806212	0.032	0.07	1
Josd2	0.119938704139197	-0.855754843732182	0.095	0.152	1
St7l	0.120056646196221	0.719190888708775	0.12	0.07	1
Ppp2r1a	0.120175279757182	-0.417868698025814	0.247	0.323	1
Evl	0.120356264755177	0.585090468989632	0.133	0.076	1
Sumf1	0.120403584334209	1.62319290366545	0.051	0.019	1
Rab2b	0.120403584334209	-1.63350105901407	0.019	0.051	1
Usp34	0.120487108102029	0.842326347516135	0.165	0.108	1
Plcb3	0.12052822378579	1.33962383778954	0.07	0.032	1
Cox14	0.120784033376296	-0.413947608400877	0.222	0.297	1
Gemin7	0.12079642102837	-0.529789081258227	0.278	0.348	1
Chmp5	0.120838871937373	0.369080545620203	0.437	0.348	1
G3bp2	0.120907249311989	0.651840523402053	0.272	0.203	1
Ppp1r14b	0.121106265767346	0.679030626011978	0.114	0.063	1
Usp39	0.121112389969895	0.921981752641027	0.089	0.044	1
Rnf139	0.121112389969895	0.878431003007587	0.089	0.044	1
Agap3	0.121305050798563	1.13162756180318	0.07	0.032	1
Procr	0.121332692715181	-1.95585417773035	0.019	0.051	1
Zfp710	0.121332692715181	1.73225664077129	0.051	0.019	1
Klhl2	0.121332692715181	1.69779934414171	0.051	0.019	1
Car7	0.121332692715181	-1.7079740886328	0.019	0.051	1
Patz1	0.121332692715181	-1.690687074078	0.019	0.051	1
Tmem98	0.121332692715181	-1.66636359551855	0.019	0.051	1
Bola3	0.121674371584546	-0.805633686304257	0.184	0.253	1
Ppp2r2d	0.121797745607546	0.586339877262076	0.12	0.07	1
Rce1	0.121797745607546	-1.03168811822608	0.07	0.12	1
Slc35f5	0.122069153924227	1.21608981500909	0.095	0.051	1
Pbx1	0.122085788638796	1.30846441426114	0.07	0.032	1
Ldlrap1	0.122085788638796	1.25093786061102	0.07	0.032	1
Nqo2	0.122085788638796	0.652177033304066	0.07	0.032	1
Tmem246	0.122267399593053	1.89060022982935	0.051	0.019	1
Tbc1d1	0.122267399593053	-1.64747068299953	0.019	0.051	1
Wrb	0.122267399593053	1.783861566605	0.051	0.019	1
Acyp1	0.122309879476413	0.995317462146514	0.114	0.063	1
Plekha1	0.122390655412964	0.573262674557193	0.196	0.133	1
Ccdc88a	0.122487309831614	0.76483151010283	0.089	0.044	1
Sub1	0.122526550644826	-0.263304125794963	0.538	0.582	1
Herpud1	0.122615317648704	-0.484051081505685	0.291	0.367	1
Stim2	0.122823655615022	0.508884653621153	0.19	0.127	1
Tlr3	0.122870448751548	1.11124170522952	0.07	0.032	1
Rabgap1l	0.123207724562012	-1.59323212535974	0.019	0.051	1
Inpp5e	0.123207724562012	-2.32926801189867	0.019	0.051	1
Usp9x	0.123207724562012	2.25813431804852	0.051	0.019	1
Nudt2	0.123207724562012	-1.65251993633445	0.019	0.051	1
Agfg2	0.123207724562012	1.415080057383	0.051	0.019	1
Mau2	0.123207724562012	-2.04233579389631	0.019	0.051	1
Slc39a14	0.123207724562012	-1.46757354613179	0.019	0.051	1
Sik2	0.123207724562012	1.77722080611191	0.051	0.019	1
Tgtp2	0.123207724562012	-1.32440993140998	0.019	0.051	1
Casc3	0.123207724562012	-1.45204649072232	0.019	0.051	1
Mid1ip1	0.123227074130311	-0.840734003144319	0.108	0.165	1
Cnot7	0.123228589706082	1.04496935117661	0.139	0.089	1
Mcl1	0.123354599748912	0.483517688776741	0.177	0.114	1
Ubr7	0.123395074802238	1.16898736506711	0.095	0.051	1
Appbp2	0.12368188533514	-1.14214666548418	0.076	0.127	1
Gm10263	0.123821011698321	-0.776961351275142	0.158	0.215	1
Zdhhc20	0.123857698921465	0.375681309133527	0.316	0.228	1
Fbn1	0.124153687164543	-0.955791116364448	0.019	0.051	1
Gpkow	0.124153687164543	-1.63930886016692	0.019	0.051	1
Ebf3	0.124153687164543	2.44923425657738	0.051	0.019	1
Tmem178	0.124153687164543	-1.48438487929364	0.019	0.051	1
Ndufa12	0.124230552127827	0.261540448148868	0.424	0.323	1
Timp2	0.124451581448753	-0.942855336052136	0.032	0.07	1
Sf3a2	0.124478472725667	-0.382844374200557	0.127	0.19	1
Ube2k	0.124521166441382	-0.325424997361731	0.19	0.259	1
Brk1	0.124558087138192	-0.36632549114033	0.342	0.43	1
Agtrap	0.124743374067246	0.81585788414889	0.12	0.07	1
Rpp25l	0.124745133126677	-0.497430853205408	0.063	0.114	1
Cbfa2t3	0.124745133126677	0.408658819479666	0.114	0.063	1
Hook3	0.125049228858155	0.916229665785175	0.133	0.082	1
Iffo2	0.125105306890235	1.49943092841554	0.051	0.019	1
Atg7	0.125105306890235	1.56771380133624	0.051	0.019	1
Hn1	0.125181868878881	0.299590086787706	0.272	0.19	1
Dhdds	0.125248076795768	-1.20663932788272	0.032	0.07	1
Synm	0.125248076795768	0.953890116366054	0.07	0.032	1
Rc3h1	0.12527370997516	0.830548784552895	0.089	0.044	1
9930111J21Rik2	0.12527370997516	0.955285428092941	0.089	0.044	1
Akr1e1	0.12527370997516	0.644868801081086	0.089	0.044	1
Exosc8	0.12528830214514	0.368241291203751	0.127	0.07	1
Dpcd	0.125339111965599	0.392963685270679	0.12	0.07	1
Brwd1	0.125647562555559	1.0136280853943	0.07	0.032	1
Tsc22d3	0.125750979640002	0.436626082485893	0.209	0.139	1
Fjx1	0.126062603174582	1.14037481371006	0.051	0.019	1
Sec24b	0.126062603174582	1.44358201270439	0.051	0.019	1
Dbf4	0.126062603174582	1.14274961771444	0.051	0.019	1
Mmp14	0.126062603174582	-1.30261009911083	0.019	0.051	1
Tmem41a	0.126062603174582	-1.47979907327565	0.019	0.051	1
Tbc1d10a	0.126080624514036	-0.934141196401833	0.051	0.095	1
Iscu	0.126318473036391	0.632407410072504	0.31	0.247	1
Pcmtd1	0.126442281903199	0.399511632489056	0.259	0.184	1
Ndufaf4	0.126685314247678	0.576402242910368	0.089	0.044	1
Mtmr2	0.12675794025768	0.555870958932209	0.152	0.095	1
Alyref2	0.126852982194368	-1.05713053288896	0.032	0.07	1
Emc6	0.12690608125384	-0.417281848413705	0.215	0.285	1
Ndn	0.12702559539778	1.44721875678933	0.051	0.019	1
Pml	0.12702559539778	1.49373944277683	0.051	0.019	1
Pex12	0.12702559539778	1.03763432019589	0.051	0.019	1
Fastkd3	0.12702559539778	-1.60557267784693	0.019	0.051	1
Ice1	0.127661414847523	-0.813509874394827	0.032	0.07	1
Smpd2	0.127749611124273	0.71562018651168	0.127	0.076	1
Plgrkt	0.127945315762757	-0.625296335447677	0.228	0.285	1
Acss2	0.12799430288352	-1.37189594884517	0.019	0.051	1
Armcx5	0.12799430288352	1.49546358948817	0.051	0.019	1
Casd1	0.12799430288352	1.2590570555293	0.051	0.019	1
B3galt6	0.128124495658062	0.99510573421817	0.095	0.051	1
Sft2d1	0.128209148978515	0.447712467720555	0.43	0.354	1
Got1	0.128339112662435	0.940662153808129	0.127	0.076	1
Tulp4	0.128351122407083	-0.610573479726318	0.07	0.12	1
Ifnar1	0.128379846555239	0.601530067793676	0.222	0.158	1
Bcl6b	0.128395268225032	0.361324195661238	0.475	0.405	1
Slc10a7	0.128473849157852	1.13821165234795	0.07	0.032	1
Dalrd3	0.128473849157852	-1.00812567679849	0.032	0.07	1
Eva1a	0.128538126919099	-0.506161563611444	0.139	0.209	1
Nrd1	0.128561442306794	-0.799807117076089	0.133	0.19	1
Tmem159	0.128615883512464	0.622075125415346	0.146	0.089	1
Uba1	0.128880943846491	0.428022082829607	0.215	0.152	1
Tsc22d2	0.1289600809356	0.638350464508696	0.12	0.07	1
Prkab2	0.128968744897782	0.800501849073505	0.051	0.019	1
Sepn1	0.128968744897782	1.1693234852873	0.051	0.019	1
Mpi	0.128968744897782	0.90841156740113	0.051	0.019	1
Nmral1	0.128968744897782	1.10072508418212	0.051	0.019	1
Brd9	0.129041022608576	-0.757255190079818	0.082	0.133	1
Snrnp25	0.129290296355736	1.05811830328691	0.07	0.032	1
Ppm1g	0.129394773240793	-0.662943826051239	0.177	0.241	1
Slx1b	0.12945007744563	0.623436812357579	0.146	0.089	1
Stag2	0.129571564055025	0.68891993261539	0.12	0.07	1
Ypel5	0.129571564055025	-0.81227689129233	0.07	0.12	1
Exosc9	0.129656607014794	-1.35542845196207	0.057	0.101	1
Car8	0.12981156893739	-0.324867218791425	0.361	0.449	1
Ints7	0.129948940647616	1.03716064469051	0.051	0.019	1
P2rx4	0.129948940647616	1.11832350978738	0.051	0.019	1
Thoc5	0.130110514637847	0.965370195385669	0.07	0.032	1
Sap30l	0.130110767642501	0.598971555685119	0.07	0.032	1
Trmt61a	0.130110767642501	1.01142156851154	0.07	0.032	1
Flna	0.13018515447747	0.593933977073423	0.12	0.07	1
Ppm1h	0.130278768891129	0.44186550957735	0.152	0.095	1
Serpinb9	0.130506068677476	-0.571390684527641	0.133	0.19	1
Cdk8	0.130934909279925	1.03344253436874	0.051	0.019	1
Pla2g6	0.130934909279925	1.48928354598434	0.051	0.019	1
Cramp1l	0.130935274189921	-0.459995929108875	0.032	0.07	1
Mylk	0.131419097794734	0.729199179538023	0.12	0.07	1
Mlx	0.131588076451673	-1.04476405076577	0.051	0.095	1
Slirp	0.131737277643775	0.487461034709705	0.31	0.228	1
Katna1	0.131763827139724	0.867766596955321	0.07	0.032	1
Tsfm	0.131887685449554	0.426886271516284	0.266	0.196	1
Blvra	0.131920631452141	-0.723921542949507	0.076	0.127	1
Eif4g2	0.132293760562686	0.3268564440965	0.494	0.411	1
Npdc1	0.132347353692424	0.565985440617112	0.354	0.285	1
Kansl1l	0.132646606258516	1.25384788984595	0.076	0.038	1
Tmem209	0.132924241471537	1.00027618245342	0.051	0.019	1
Nfatc1	0.132924241471537	0.574464087352285	0.051	0.019	1
Rnf187	0.132975344850053	0.425480747675512	0.373	0.291	1
Wipi2	0.133002482710326	-1.32938586783969	0.063	0.108	1
1810030O07Rik	0.133438107176957	-1.61485463438767	0.038	0.076	1
Pnrc2	0.133512299641528	-0.358872542163466	0.253	0.323	1
Pigq	0.133567151276631	0.595296423792795	0.114	0.063	1
Apc	0.133700797149433	-0.876863809877141	0.051	0.095	1
Pgam1	0.13387485845125	0.722533958846158	0.259	0.19	1
Lactb2	0.133927643012915	1.15652895040858	0.051	0.019	1
Bcl2l1	0.134019161650808	0.51279432533665	0.158	0.101	1
Pum2	0.134020703334278	0.67039277559618	0.184	0.127	1
Trmt1l	0.134407442887892	-0.608163142410729	0.108	0.165	1
Smndc1	0.134543619973563	0.810101840497812	0.12	0.07	1
Gpat4	0.134865908051347	0.850200407642673	0.114	0.063	1
Dhrs1	0.134936893398465	0.635625800818135	0.051	0.019	1
Gm4944	0.134936893398465	0.351632068276027	0.051	0.019	1
Inpp1	0.135000717957515	-0.550105345734568	0.114	0.177	1
Armcx3	0.135123793570386	-0.834205434140976	0.051	0.095	1
Coa6	0.135412780362045	-1.04610562904218	0.057	0.101	1
Tceb1	0.135767617721813	0.394082791700475	0.361	0.291	1
Msantd4	0.135834546272221	-1.30381897599339	0.038	0.076	1
Baz1b	0.136113522854432	0.812410433831549	0.133	0.082	1
Smarca5	0.136393321829198	0.742545922784515	0.209	0.146	1
Cdkn1c	0.136443284930754	-0.94544165869077	0.222	0.278	1
Camsap2	0.136640702405634	1.57151020025863	0.076	0.038	1
Sfswap	0.136806627732104	-1.08776313012265	0.089	0.139	1
Coasy	0.136820739312866	0.344128450796113	0.07	0.032	1
Zfp410	0.136915807044543	0.49067726137517	0.089	0.044	1
Zmat2	0.136941773623586	-0.952919637322591	0.146	0.203	1
Rassf9	0.136984340874091	-0.612526861056483	0.133	0.19	1
Gm10269	0.137244555863446	0.383481622436366	0.43	0.348	1
Adck2	0.137677926418318	0.728278045902066	0.07	0.032	1
Dusp7	0.137999925559234	0.326327530383745	0.051	0.019	1
Ngrn	0.138004862132194	-0.739912373519622	0.051	0.095	1
Zdhhc6	0.138061313783546	-0.425707899880423	0.076	0.127	1
Gm26532	0.138145142740303	0.645828033843579	0.222	0.158	1
Dnajc5	0.138519652791999	0.56005846401391	0.171	0.114	1
Hadhb	0.138556770549002	0.687945104443862	0.291	0.228	1
Ankrd13a	0.138687302614446	0.729883112991694	0.127	0.076	1
1810011O10Rik	0.13910482253217	-0.467588615491918	0.468	0.519	1
Cct4	0.13919079455368	-0.340067583409702	0.373	0.437	1
Zcrb1	0.139347622179623	0.586517211844516	0.285	0.209	1
Cdc34	0.139463039053334	0.593260478309702	0.095	0.051	1
Hspa4	0.139694470812776	-0.665033615653049	0.127	0.184	1
Mrpl13	0.139694470812776	0.713445857047555	0.184	0.127	1
Gtpbp2	0.139782333034982	0.494634025913403	0.177	0.114	1
Xpo6	0.139902085431288	-1.63158118034166	0.025	0.057	1
Stk17b	0.140196560957685	0.723430783661968	0.095	0.051	1
Slc33a1	0.140274337459534	0.484324708181353	0.07	0.032	1
Kdm2a	0.140375226538555	-0.773207324325684	0.082	0.133	1
Psmd9	0.140717008744489	0.633772951605418	0.203	0.139	1
Ssr2	0.140800102396979	0.347924328566628	0.437	0.342	1
Vdac2	0.140918206345108	0.485360787453196	0.487	0.399	1
Dctn6	0.140944999173592	0.526997182484097	0.215	0.146	1
Wsb2	0.140964601697529	0.662665252114058	0.12	0.07	1
Oser1	0.141259113646299	0.462377383869633	0.253	0.184	1
Sart3	0.141555387353818	-1.62154517582596	0.038	0.076	1
Edem2	0.141672317338666	0.834651177180894	0.095	0.051	1
Wtap	0.141756862063469	-0.522714693863253	0.152	0.215	1
Parvb	0.141777964764337	0.86149394528776	0.177	0.12	1
Naa20	0.141891379992764	0.288981873849065	0.316	0.241	1
Arhgap31	0.142285395269812	-0.269926031872325	0.595	0.646	1
Rabl6	0.142387544900147	-0.79851661400558	0.038	0.076	1
Ano10	0.142387544900147	0.638576179302078	0.076	0.038	1
Ddx1	0.142613527477609	-0.477201690678213	0.114	0.171	1
4930523C07Rik	0.143021500038201	0.327262406034666	0.601	0.538	1
Kdm1a	0.143152358790043	0.786086087154979	0.101	0.057	1
Exoc8	0.143223453346071	0.850206951774068	0.076	0.038	1
Xrcc4	0.143642580951963	1.03454410654216	0.076	0.038	1
Sec16a	0.14378464539428	2.26527427104688	0.057	0.025	1
Paip1	0.143788130582563	-1.84471910993363	0.044	0.082	1
Cpne2	0.143872453760353	0.885191714497507	0.101	0.057	1
Gripap1	0.143929649554396	-0.50516155690131	0.07	0.12	1
Lpp	0.144063121706656	-1.07834109695197	0.038	0.076	1
Sqstm1	0.144079817890797	0.482381863693903	0.405	0.335	1
Skiv2l2	0.144595323015036	-0.836093594008509	0.057	0.101	1
Rnf111	0.144768077482618	-1.68896333452404	0.025	0.057	1
Cep85l	0.145036806090436	-1.11199980555972	0.051	0.095	1
Pcdh17	0.145300519343637	0.378181681953703	0.38	0.297	1
Letm1	0.145352317251778	0.899266987431462	0.146	0.095	1
Shkbp1	0.145414573562071	0.471339619487374	0.095	0.051	1
Rtfdc1	0.145551513674541	0.835828697244467	0.184	0.127	1
Osgep	0.145658194038471	0.370664527239169	0.266	0.19	1
2810474O19Rik	0.145716827422978	-0.366769429089057	0.127	0.19	1
Btbd10	0.145753774080255	-1.20837799675871	0.038	0.076	1
Pibf1	0.145756655000715	-1.64183619201531	0.025	0.057	1
Lsm1	0.145844960859764	-1.17557719649371	0.07	0.114	1
Dimt1	0.145886891849055	-1.46932499466551	0.076	0.12	1
Siah1a	0.146021454156523	0.430367669635275	0.209	0.139	1
Rsl24d1	0.146144187446171	-0.577386517875419	0.12	0.177	1
Gja1	0.146207174183617	0.455285082623313	0.38	0.31	1
Lrrc41	0.146780633054352	-0.526611592340019	0.057	0.101	1
Gas2	0.146780633054352	1.13812031264762	0.101	0.057	1
Hlx	0.146821786262137	0.450253648653019	0.259	0.196	1
Ushbp1	0.146944310322437	-0.408616036309892	0.525	0.557	1
Clu	0.146945863342118	2.59086138308079	0.038	0.013	1
Akap2	0.147198888108599	-0.577292396348192	0.19	0.253	1
Blmh	0.147209873324156	-0.49431532368667	0.133	0.196	1
Sdf2	0.147277540942314	-0.41501252775049	0.152	0.215	1
Sec13	0.147427270128418	0.354390414769307	0.285	0.215	1
Dtnbp1	0.147514655930958	0.603888623300748	0.101	0.057	1
Psmf1	0.147749303049896	-1.73499037367653	0.025	0.057	1
Hddc2	0.147749303049896	1.94161410674466	0.057	0.025	1
Tra2a	0.147791222710162	-0.568340071859529	0.272	0.323	1
Bcl2	0.148038133379836	-0.297793926638211	0.209	0.285	1
Itgb1	0.148066142327361	0.291737602558699	0.741	0.677	1
Icmt	0.148211237763291	-2.38845511110865	0.013	0.038	1
Gm15800	0.148211237763291	1.7809270640126	0.038	0.013	1
Kif3a	0.148211237763291	2.20762336430668	0.038	0.013	1
Hdac9	0.148211237763291	1.90492011601735	0.038	0.013	1
Pus7l	0.148211237763291	-2.19434321003334	0.013	0.038	1
Pxdn	0.148282537147257	0.666453316162034	0.272	0.209	1
Fech	0.148318175614929	1.25469068186875	0.076	0.038	1
Zfp467	0.148753401795977	-1.62733200838009	0.025	0.057	1
Lyl1	0.148753548893288	-0.981107023000671	0.063	0.108	1
Nabp2	0.148784891112274	0.526121807907367	0.171	0.114	1
Mtmr6	0.149231677098868	0.749682632104994	0.095	0.051	1
Tcirg1	0.14946937631592	-1.14801274325064	0.063	0.108	1
Anapc15	0.149484918965512	-2.39786596237684	0.013	0.038	1
Trps1	0.149484918965512	2.00350921512396	0.038	0.013	1
Dym	0.149484918965512	2.08362518079875	0.038	0.013	1
R3hcc1l	0.149484918965512	-1.93010546051503	0.013	0.038	1
Gyg	0.149609649257131	0.582295358934299	0.139	0.089	1
Ep300	0.149762702400111	1.53632824448388	0.057	0.025	1
Tmem243	0.149889595066805	0.590992191059398	0.196	0.133	1
Bmyc	0.150486823738666	-1.07115899019809	0.101	0.152	1
Slc25a51	0.150500963051301	0.613702741243921	0.133	0.082	1
Cdc42se1	0.150547876730065	-0.773684601597597	0.063	0.108	1
Hdac1	0.150580140107792	-0.621286531039053	0.196	0.253	1
Adgre5	0.150639307277535	-1.11836055998557	0.082	0.127	1
Ttc33	0.150674179998697	-0.822414571849062	0.07	0.114	1
Pacsin2	0.150747090335849	0.305646864903185	0.234	0.158	1
Ankzf1	0.150766935224727	1.61160820929935	0.038	0.013	1
Fmnl2	0.150766935224727	-1.9839564676293	0.013	0.038	1
B3galnt1	0.150766935224727	1.56416695224838	0.038	0.013	1
Lrrc8b	0.150766935224727	-1.72123295304819	0.013	0.038	1
Pex5	0.150766935224727	-2.23983403244968	0.013	0.038	1
Izumo4	0.150766935224727	-1.67775281892414	0.013	0.038	1
Cadm1	0.150766935224727	2.16079400424932	0.038	0.013	1
Parp16	0.150766935224727	-1.71545278815345	0.013	0.038	1
Oxsr1	0.150766935224727	-1.85490521393754	0.013	0.038	1
Vrk2	0.150766935224727	-1.80138947503051	0.013	0.038	1
Abr	0.150766935224727	-2.04773179562202	0.013	0.038	1
Rhod	0.150766935224727	1.59875546466585	0.038	0.013	1
Vcpip1	0.150777218819114	-1.46425861551633	0.025	0.057	1
Apoo	0.150780024451027	0.441907634715541	0.095	0.051	1
Phldb2	0.151095737535132	0.629243198679156	0.222	0.152	1
Api5	0.151178368436041	0.844112651482238	0.177	0.12	1
Ntmt1	0.151671161486446	0.327097222866094	0.127	0.076	1
Fam84b	0.151790805296547	0.845721062119478	0.076	0.038	1
Lrrc40	0.151796964947995	1.25911341675998	0.057	0.025	1
Rrad	0.151796964947995	-1.75481973516152	0.025	0.057	1
Nubp1	0.151796964947995	-1.37945503059102	0.025	0.057	1
Rhbdd1	0.152057314659408	-1.70750920450739	0.013	0.038	1
Slc25a12	0.152057314659408	2.6616462350782	0.038	0.013	1
Fpgt	0.152057314659408	1.71227682675836	0.038	0.013	1
Hrsp12	0.152057314659408	-1.77597666890805	0.013	0.038	1
Ythdc2	0.152057314659408	1.62294420164906	0.038	0.013	1
Eml3	0.152057314659408	-2.45684658507858	0.013	0.038	1
Gsto1	0.152057314659408	-2.26253071512322	0.013	0.038	1
BC023829	0.152668561775937	0.875563423442123	0.076	0.038	1
Smc5	0.1528219546191	1.35261428306831	0.057	0.025	1
Srsf9	0.152885466478645	0.773979137254997	0.177	0.12	1
Mtmr11	0.15308799519969	0.937181809755992	0.108	0.063	1
Irgm1	0.15327471553724	-0.317134137803393	0.139	0.203	1
Cdca7	0.153356085227795	-1.44943377495588	0.013	0.038	1
Slc23a2	0.153356085227795	1.75924406666051	0.038	0.013	1
Rbm38	0.153356085227795	1.11906591999521	0.038	0.013	1
Fam193a	0.153356085227795	-1.40008859350924	0.013	0.038	1
Antxr2	0.153356085227795	1.61008234899819	0.038	0.013	1
Chsy1	0.153356085227795	-1.59417329414682	0.013	0.038	1
Ndst2	0.153356085227795	1.52206163923931	0.038	0.013	1
Zfp867	0.153356085227795	-1.43977395260603	0.013	0.038	1
Brip1	0.153356085227795	-1.00060423689964	0.013	0.038	1
Pcgf2	0.153356085227795	-1.56840229502545	0.013	0.038	1
Stk3	0.153356085227795	-1.60655497238212	0.013	0.038	1
Ctsf	0.153356085227795	0.669189068385328	0.038	0.013	1
Bap1	0.153488014793419	-0.509646724857829	0.057	0.101	1
Clk1	0.153588804904565	-0.35995887573307	0.165	0.234	1
Npr2	0.15385220160126	1.1514947602867	0.057	0.025	1
Oma1	0.15385220160126	-1.16781850451854	0.025	0.057	1
Slc25a16	0.15385220160126	-1.42834249813765	0.025	0.057	1
Sncg	0.15385220160126	-2.54805433301132	0.025	0.057	1
Cd83	0.15385220160126	-1.81926337563852	0.025	0.057	1
Spice1	0.15385220160126	1.31981874995338	0.057	0.025	1
Grina	0.154403922507228	0.46739622764469	0.184	0.127	1
Inf2	0.154435654346772	0.695850671450541	0.076	0.038	1
Scly	0.15447603788358	-1.38138558639188	0.044	0.082	1
Adipor1	0.154549383041237	0.316705656123521	0.646	0.576	1
Lin9	0.154663274725128	-0.590855072411378	0.013	0.038	1
Rassf10	0.154663274725128	-1.99539590914707	0.013	0.038	1
Mon2	0.154663274725128	1.72621909198432	0.038	0.013	1
Neto2	0.154663274725128	0.807652536220837	0.038	0.013	1
Wipf2	0.154663274725128	-0.954069321277799	0.013	0.038	1
Pop1	0.154663274725128	-1.7496044437849	0.013	0.038	1
Alas1	0.154678922188707	-0.818370649994563	0.076	0.12	1
Ptgs1	0.15488771959893	-1.31874175650732	0.025	0.057	1
Rps6ka1	0.15488771959893	-1.54824654293565	0.025	0.057	1
2810006K23Rik	0.15488771959893	-0.348600460098017	0.025	0.057	1
Pmm1	0.15488771959893	0.398577659499016	0.057	0.025	1
Mrps10	0.155102268746441	-0.958534100445981	0.082	0.133	1
Mecr	0.155325007654758	0.606182258469826	0.076	0.038	1
Cul5	0.155371553525735	-1.07584454769153	0.076	0.12	1
Thoc3	0.155624338768786	-1.1013008239407	0.07	0.114	1
Epha2	0.155928522251338	1.17816113150837	0.057	0.025	1
Mfsd7b	0.155978910780875	1.33220979918045	0.038	0.013	1
Lipt2	0.155978910780875	1.4414429384222	0.038	0.013	1
Btbd1	0.156018810026567	0.946132967612671	0.139	0.089	1
Ifit1	0.156118475000022	0.632975601349655	0.196	0.139	1
Rapgef5	0.156218243730085	0.934726509241701	0.076	0.038	1
Rtn4	0.156508636833692	-0.302204257675101	0.361	0.456	1
Eif2ak2	0.156772868931793	0.557964992605065	0.108	0.063	1
Smurf2	0.156974623131619	-1.20247375771307	0.025	0.057	1
Eml1	0.156974623131619	1.6309858460511	0.057	0.025	1
Gbe1	0.156974623131619	-1.6616714090402	0.025	0.057	1
Ccnl1	0.157136687973488	-0.441193601490349	0.215	0.278	1
Psma7	0.157183347887255	0.273726862173167	0.696	0.639	1
Rnf25	0.157303020855959	-1.04787311706012	0.013	0.038	1
Tprkb	0.157303020855959	1.26835204951138	0.038	0.013	1
Ippk	0.157303020855959	1.26242892922681	0.038	0.013	1
Boc	0.157303020855959	1.15201931937549	0.038	0.013	1
Tut1	0.157303020855959	-1.10448226772089	0.013	0.038	1
Trp53i11	0.15779523568493	0.299151131777416	0.557	0.494	1
Kdm7a	0.157883478972366	1.29293577362498	0.082	0.044	1
Col5a2	0.157957584629193	-3.17004830769747	0	0.013	1
Nabp1	0.157957584629193	-3.62538261529462	0	0.013	1
Pms1	0.157957584629193	2.88248480810689	0.013	0	1
Als2	0.157957584629193	3.07113267690924	0.013	0	1
Smarcal1	0.157957584629193	3.63701176970723	0.013	0	1
Nhej1	0.157957584629193	-2.81779806224101	0	0.013	1
Des	0.157957584629193	-3.04588415252769	0	0.013	1
Dusp28	0.157957584629193	2.92562328767136	0.013	0	1
Dsel	0.157957584629193	-3.10609560066139	0	0.013	1
Pfkfb2	0.157957584629193	3.894701994223	0.013	0	1
Prelp	0.157957584629193	-2.51053601261552	0	0.013	1
Gm19705	0.157957584629193	-3.92385536698723	0	0.013	1
Cep350	0.157957584629193	3.26869480245844	0.013	0	1
Tstd1	0.157957584629193	2.52705315948259	0.013	0	1
Casq1	0.157957584629193	3.8057512136589	0.013	0	1
Trp53bp2	0.157957584629193	3.15564277204968	0.013	0	1
Tgfb2	0.157957584629193	2.83920225396328	0.013	0	1
Dtl	0.157957584629193	3.19697472036184	0.013	0	1
Rd3	0.157957584629193	-2.46558646298542	0	0.013	1
Echdc3	0.157957584629193	3.59049928398296	0.013	0	1
Pnpla7	0.157957584629193	-2.97528456757887	0	0.013	1
Tmem141	0.157957584629193	3.48572973782953	0.013	0	1
Sardh	0.157957584629193	3.31416687524944	0.013	0	1
Olfm1	0.157957584629193	3.12632113230336	0.013	0	1
Phf19	0.157957584629193	-3.57807436801241	0	0.013	1
Gsn	0.157957584629193	3.09486109636458	0.013	0	1
Wdr38	0.157957584629193	-3.22568345715973	0	0.013	1
Fastkd1	0.157957584629193	-3.72991184896645	0	0.013	1
Ttn	0.157957584629193	-3.30950066630966	0	0.013	1
Tcp11l1	0.157957584629193	2.77995803815513	0.013	0	1
Depdc7	0.157957584629193	-2.50471849356852	0	0.013	1
Ccdc73	0.157957584629193	2.69458394903627	0.013	0	1
Inafm2	0.157957584629193	2.75910357604752	0.013	0	1
Pced1a	0.157957584629193	2.72442206031202	0.013	0	1
Sox12	0.157957584629193	3.27906878108439	0.013	0	1
Foxs1	0.157957584629193	-3.54381616484717	0	0.013	1
Dsn1	0.157957584629193	-3.27944433590101	0	0.013	1
Tti1	0.157957584629193	-3.6859743069974	0	0.013	1
Lbp	0.157957584629193	-3.1346717318814	0	0.013	1
Mafb	0.157957584629193	-4.71616328538422	0	0.013	1
Zfp334	0.157957584629193	2.61351117628269	0.013	0	1
Gm14403	0.157957584629193	2.53484581080083	0.013	0	1
Etohi1	0.157957584629193	-2.90272086464587	0	0.013	1
Eef1a2	0.157957584629193	-3.13493476421098	0	0.013	1
Srms	0.157957584629193	4.10514590327846	0.013	0	1
Rpgr	0.157957584629193	3.98384253936695	0.013	0	1
Jade3	0.157957584629193	3.7880186177054	0.013	0	1
Tmem255a	0.157957584629193	3.51704311005724	0.013	0	1
Zfp280c	0.157957584629193	-3.28033459805514	0	0.013	1
Gm14582	0.157957584629193	2.91759974751426	0.013	0	1
Fam122b	0.157957584629193	2.67784025024315	0.013	0	1
Mmgt1	0.157957584629193	-3.78210992189208	0	0.013	1
Mamld1	0.157957584629193	-2.90890168479163	0	0.013	1
Slc6a8	0.157957584629193	3.11713125343083	0.013	0	1
L1cam	0.157957584629193	-4.23453359558021	0	0.013	1
Foxo4	0.157957584629193	2.49056746047227	0.013	0	1
Slc25a53	0.157957584629193	2.76323481958146	0.013	0	1
Nrk	0.157957584629193	-2.633462511215	0	0.013	1
Sh3kbp1	0.157957584629193	-2.64712182760098	0	0.013	1
Bmx	0.157957584629193	3.0112542970191	0.013	0	1
Slc7a14	0.157957584629193	3.36106289578856	0.013	0	1
Jade1	0.157957584629193	2.7284705016479	0.013	0	1
Lhfp	0.157957584629193	-2.53590744345872	0	0.013	1
Ccna1	0.157957584629193	3.62008293903273	0.013	0	1
Tsacc	0.157957584629193	3.08680445149697	0.013	0	1
Mex3a	0.157957584629193	-2.54637841221996	0	0.013	1
Dcst1	0.157957584629193	2.79015823035658	0.013	0	1
Cks1b	0.157957584629193	2.4611461408091	0.013	0	1
Dennd4b	0.157957584629193	-2.79306631744653	0	0.013	1
Lor	0.157957584629193	2.9539297467583	0.013	0	1
Hist2h2be	0.157957584629193	-3.00194271072485	0	0.013	1
Gm20632	0.157957584629193	3.43620569903778	0.013	0	1
Zfp697	0.157957584629193	2.74672841253256	0.013	0	1
Gm43464	0.157957584629193	-4.10206085404455	0	0.013	1
Lrrc39	0.157957584629193	3.56378230204782	0.013	0	1
Sass6	0.157957584629193	-2.9915252135278	0	0.013	1
Frrs1	0.157957584629193	3.06515595415656	0.013	0	1
Mettl14	0.157957584629193	-2.98369472795526	0	0.013	1
Enpep	0.157957584629193	3.04750279517265	0.013	0	1
Col25a1	0.157957584629193	3.16764874038251	0.013	0	1
Gstcd	0.157957584629193	-2.96439208243082	0	0.013	1
Clca2	0.157957584629193	3.18628353350546	0.013	0	1
Gm42949	0.157957584629193	4.31053958170665	0.013	0	1
A630077J23Rik	0.157957584629193	-3.85101685499011	0	0.013	1
Tusc1	0.157957584629193	-3.09484392303552	0	0.013	1
Dock7	0.157957584629193	-3.26120342745842	0	0.013	1
Atg4c	0.157957584629193	2.80601559999127	0.013	0	1
Efcab7	0.157957584629193	3.3897138748618	0.013	0	1
Slc35d1	0.157957584629193	-2.56240123673902	0	0.013	1
Cyb5rl	0.157957584629193	-3.15407578506009	0	0.013	1
Hectd3	0.157957584629193	-3.54909800635332	0	0.013	1
Cdc20	0.157957584629193	3.68049643561957	0.013	0	1
Cited4	0.157957584629193	3.02921220631282	0.013	0	1
Rcan3	0.157957584629193	2.93068728647485	0.013	0	1
Nbl1	0.157957584629193	-2.99062999999775	0	0.013	1
Hspb7	0.157957584629193	-2.75089928160197	0	0.013	1
Gm13225	0.157957584629193	2.7823362810561	0.013	0	1
Gm16503	0.157957584629193	3.31031354344945	0.013	0	1
Gm20707	0.157957584629193	2.99844421678857	0.013	0	1
Tmem240	0.157957584629193	3.38014039387235	0.013	0	1
AW011738	0.157957584629193	2.81469993319896	0.013	0	1
2510017J16Rik	0.157957584629193	2.77467833811485	0.013	0	1
Cdk14	0.157957584629193	-2.97591452031917	0	0.013	1
Napepld	0.157957584629193	3.28992399387273	0.013	0	1
Ablim2	0.157957584629193	-3.2933302503392	0	0.013	1
Hopx	0.157957584629193	-3.2119558861814	0	0.013	1
Hpse	0.157957584629193	3.07270102613564	0.013	0	1
Abcg3	0.157957584629193	2.82491354874095	0.013	0	1
Gm42669	0.157957584629193	3.1788737560031	0.013	0	1
Idua	0.157957584629193	2.61933778737992	0.013	0	1
4930522L14Rik	0.157957584629193	2.80249145472115	0.013	0	1
Pxmp2	0.157957584629193	-2.93707155611987	0	0.013	1
Gm15559	0.157957584629193	3.13942512327035	0.013	0	1
Ung	0.157957584629193	2.68300133446888	0.013	0	1
Acacb	0.157957584629193	-3.28703120967935	0	0.013	1
[truncated: 5,234 more rows]

## Sheet: Tie1KO_KOvsWT_VenousEC
	p_val	avg_log2FC	pct.1	pct.2	p_val_adj
Tie1	6.55478491272176e-44	-7.83693660248269	0.004	0.562	9.14720234570322e-40
Sox18	7.16159078279225e-18	-2.2047155475178	0.179	0.498	9.99399993738658e-14
Lrrc8a	5.39983056371769e-10	1.32620604332251	0.458	0.221	7.53546355166804e-06
Tspan13	2.25945509795527e-08	0.476111306898187	0.936	0.842	0.000315306958919657
Ly6c2	1.23918813566357e-07	1.14592942870077	0.458	0.262	0.00172928704331851
Gm10076	2.88119191106625e-07	0.596621223230334	0.801	0.637	0.00402070331189296
H2-T23	9.74848404299989e-07	-0.975540216985166	0.375	0.539	0.0136040094820063
Gnb1	3.33847522328971e-06	0.531132744705201	0.701	0.502	0.0465884217410079
Myct1	7.76276439160304e-06	0.58492696472289	0.725	0.552	0.10832937708482
Ubn1	9.33047270252798e-06	1.44326401723107	0.231	0.098	0.130206746563778
Cdk5rap1	1.00939805887665e-05	-3.15833755606795	0.004	0.085	0.140861499116236
Ankrd11	1.07827081398382e-05	0.860317835021716	0.287	0.129	0.150472692091441
Slc6a6	1.71459532905446e-05	0.61533440119935	0.677	0.505	0.239271778169549
Cpsf7	1.73841907275483e-05	2.27402448358743	0.12	0.028	0.242596381602936
Cyp26b1	2.03652258619255e-05	-1.43298042686493	0.056	0.174	0.28419672690317
Tbcel	2.49681226276663e-05	3.12726529114808	0.08	0.009	0.348430151269083
Cav1	2.63890965833878e-05	0.315887479309986	0.952	0.886	0.368259842821177
Btg3	2.81201596791756e-05	1.16604303808545	0.251	0.114	0.392416828322895
Tnfrsf1a	3.21497314508379e-05	-0.665145648674202	0.319	0.479	0.448649502396443
Gm42418	3.63808333733517e-05	0.430611042339438	0.821	0.666	0.507694529725124
Vps72	3.9169584482197e-05	0.916597277158399	0.243	0.11	0.546611551449059
Timp4	4.15201576016745e-05	0.646120046993328	0.534	0.369	0.579413799331368
Aqp7	5.56083504892541e-05	0.653466389409992	0.434	0.271	0.776014531077541
Rgcc	6.05047518756962e-05	0.554179283804992	0.633	0.476	0.844343812425341
Plvap	6.49430647889453e-05	-2.96733080179451	0.02	0.104	0.906280469129732
Tek	9.72042454492601e-05	0.568074184942786	0.514	0.35	1
Actr1a	0.000110194083248781	0.951417952560845	0.219	0.101	1
Dll1	0.000125189142462371	-1.10124902792589	0.135	0.259	1
Eps8l1	0.000127301006434278	-6.02392948685382	0	0.057	1
Ptrf	0.000140399334451819	0.430088263473819	0.845	0.675	1
Tspan8	0.000170424543557282	5.76946643133568	0.044	0	1
Esr1	0.000170424543557282	6.21297088481397	0.044	0	1
Adgrl4	0.000171927764681426	0.430138602121204	0.737	0.606	1
Klf13	0.000189788836982534	0.717423792876692	0.502	0.375	1
Rap2a	0.000205962778848183	3.30159730975953	0.06	0.006	1
Cdk2ap1	0.000229385599547972	1.82406226960616	0.127	0.044	1
Lpl	0.000236589181534714	0.527046722897199	0.602	0.432	1
Lims2	0.000237507934659281	0.382988298353057	0.813	0.738	1
AY036118	0.000240613992468928	0.611332428939952	0.542	0.404	1
Gm6483	0.000271438307998417	0.717853101670567	0.335	0.192	1
Srrd	0.000288651319799912	2.90292780740213	0.072	0.013	1
Taf10	0.000289933806139545	1.16883632881835	0.223	0.11	1
Mllt4	0.000293288788880249	0.898972984085127	0.355	0.224	1
Fmo1	0.000322842758216718	0.456999426540314	0.645	0.505	1
Ptn	0.000331857391476046	-5.20838628509903	0.004	0.06	1
Aqp1	0.000336068373477275	0.322737910982955	0.964	0.94	1
Stk17b	0.000342246563674581	5.68673603979817	0.04	0	1
Chmp7	0.000399093977655998	0.947002505099955	0.171	0.073	1
4930555A03Rik	0.000408169874811393	2.8099636207709	0.076	0.016	1
Bst2	0.000415559951924931	0.578182731725125	0.673	0.498	1
C1qtnf9	0.000440385228990182	0.31657005800241	0.801	0.637	1
Sec14l1	0.000522761141929123	0.771583148511193	0.291	0.167	1
Sparcl1	0.000550750478109653	0.431939348763383	0.733	0.571	1
Gngt2	0.000579385414474715	0.348471606652219	0.817	0.754	1
Tnfrsf21	0.000592931562810751	2.25026554490181	0.068	0.013	1
Pcp4l1	0.000619059390446527	-1.4708552728592	0.072	0.167	1
Ypel3	0.000666911631617156	0.557935669107341	0.546	0.416	1
Tjap1	0.000671572176129387	1.6752157655271	0.116	0.041	1
Abca1	0.00067631032931356	2.79350476552181	0.06	0.009	1
Jam2	0.000718251008893264	0.373219143232177	0.773	0.666	1
Arhgef15	0.000767668767012326	0.600560721463013	0.47	0.331	1
Sf3b2	0.000788144353510832	0.608378677001623	0.422	0.29	1
Zfp961	0.000804771822621991	3.13982461670494	0.052	0.006	1
Ifi203	0.000814229296358363	0.51251667438538	0.494	0.356	1
Igf1	0.000872473734067154	-1.61004099169918	0.056	0.139	1
Klf2	0.00090312941518972	0.25468220293028	0.96	0.915	1
Serinc3	0.000950473617917239	0.396924651741126	0.657	0.521	1
8430408G22Rik	0.000967265406623047	0.775923782687602	0.466	0.344	1
Slfn2	0.000970710689592874	-0.61147490910068	0.402	0.521	1
Dpysl2	0.00101772003245307	0.578791988950022	0.426	0.29	1
Igfbp5	0.00104013177150772	-1.09178473856046	0.1	0.199	1
Man2b2	0.00109997639748393	1.30364378487349	0.076	0.019	1
Marf1	0.00116874588809981	0.707148601634875	0.219	0.114	1
Eif4ebp2	0.00117951960973464	2.32957199547609	0.08	0.022	1
Cmtm6	0.00118820557537911	0.638869258074013	0.327	0.196	1
Lrg1	0.00122752359010731	-2.83779084254745	0.052	0.129	1
Sh3glb2	0.00125636683711539	-1.16984308478142	0.1	0.196	1
Ppp2r5a	0.00126658033324024	0.74200155682522	0.291	0.183	1
Mapk3	0.00137749062202491	0.463616271101701	0.518	0.397	1
Cd34	0.0013853952381123	0.50386591964128	0.649	0.539	1
Flywch1	0.00144158877562086	-1.72748726770623	0.024	0.088	1
Ftsj1	0.00144684496012375	1.38952972326608	0.08	0.022	1
Ccdc88a	0.00149424976954942	1.21306784907263	0.12	0.047	1
Nxpe4	0.00150631581446321	-1.70613468465891	0.056	0.132	1
Sart1	0.00154401685653024	-1.55020408038358	0.072	0.155	1
Eid2	0.00161493150724341	3.89226928641671	0.04	0.003	1
Ulk3	0.00163895913061604	3.75484899811186	0.04	0.003	1
Sgsm3	0.00163895913061604	3.69283824905536	0.04	0.003	1
Pter	0.00167561792917285	3.14570663438516	0.04	0.003	1
Rsad2	0.0016787590436995	1.32460358592621	0.175	0.088	1
Mylk	0.00177920467789016	-1.46161363787507	0.06	0.142	1
Tmem243	0.00182161334584708	1.19996838044943	0.163	0.079	1
Anxa3	0.00185827114426921	0.456910921047443	0.649	0.539	1
Unc45a	0.00197657573557013	1.97331795200127	0.088	0.028	1
Atp5j	0.0021158427270534	0.2833410319284	0.833	0.782	1
Kdm4c	0.00212293902428041	1.79968300467195	0.06	0.013	1
Osbpl9	0.00216485448694274	0.665301411158794	0.339	0.224	1
Lemd2	0.00225768576643482	1.99594410567631	0.092	0.032	1
Btg2	0.00231922023574086	0.508837000939744	0.442	0.341	1
Mctp1	0.00234481081740645	2.44049987004776	0.064	0.016	1
Egr1	0.00234483419368988	0.635903554168019	0.219	0.12	1
Acot8	0.00238005710326105	1.86920188173492	0.076	0.022	1
Myo6	0.00241388396021516	1.04558261210151	0.179	0.095	1
Hspb1	0.00244070814312584	0.356704087276748	0.745	0.669	1
Mcee	0.00251565151585551	1.06663052883623	0.171	0.085	1
Ppie	0.0025684454854716	0.956943933644992	0.191	0.104	1
Tram2	0.00257737283500425	2.53712206472822	0.052	0.009	1
Actb	0.00272744858481146	0.346837286039746	0.984	0.959	1
Tep1	0.00281033199486821	5.27758302245797	0.028	0	1
Eva1a	0.00289297260164259	1.53668314588758	0.1	0.038	1
Taf5l	0.00290031649066216	1.65761891994637	0.064	0.016	1
Cenpb	0.00290529904834719	0.984518584773943	0.155	0.076	1
Lgals9	0.00292414734437242	0.527814094612214	0.458	0.344	1
Slc25a44	0.00296659274037063	-3.82025319172322	0.004	0.044	1
Ldlrad3	0.00298497248424414	1.72360511585682	0.08	0.025	1
Dut	0.00303828091159791	1.3325983446924	0.131	0.06	1
Rhob	0.00306817869089937	0.372390248007534	0.514	0.388	1
Dnajc8	0.00307050360546707	0.400427122288855	0.502	0.366	1
Chst7	0.00308802741370424	-0.97435074903183	0.108	0.199	1
Cryl1	0.0030943731770273	-3.44846705090785	0.004	0.044	1
Clptm1	0.0031359556359662	0.891231924237736	0.251	0.158	1
Ciapin1	0.00323676746255777	1.37297171943248	0.104	0.041	1
Nme7	0.00330287386783777	3.30428971194428	0.036	0.003	1
Gm5595	0.00330287386783777	3.21728137860293	0.036	0.003	1
D830044I16Rik	0.00340047371664991	1.96280177217862	0.036	0.003	1
Gm1673	0.00344824450908769	-1.24166147079105	0.072	0.148	1
Bend5	0.00357061516085752	2.05503747181139	0.056	0.013	1
Syde1	0.0036456293920715	1.66769802862949	0.088	0.032	1
Pfkl	0.00367347316325415	-0.836642670671556	0.219	0.319	1
Map7d1	0.00382949821011208	0.724572467662808	0.311	0.211	1
Cbx1	0.00394366833947925	0.406279781040147	0.323	0.208	1
Fhod1	0.00410975619024539	1.7217592590429	0.072	0.022	1
Pin4	0.00413972081220754	-0.977747424766181	0.1	0.186	1
Nfkb2	0.00415600740546665	1.75002677817853	0.088	0.032	1
Pcdh12	0.00429947151651989	-0.912279295426031	0.084	0.164	1
Mtmr6	0.00433758126242426	1.48747992921951	0.124	0.057	1
Pde2a	0.00435304470520429	0.492158693870417	0.47	0.36	1
Lbp	0.0044170082554165	-1.63960124832943	0.072	0.145	1
Mettl20	0.00457948609481505	-5.57098294952334	0	0.032	1
Umad1	0.00458196992164894	-4.02934380517154	0.004	0.041	1
Commd6	0.00469043881434699	1.07429969837633	0.163	0.085	1
Trpv4	0.0048408887227615	1.17031098829925	0.116	0.05	1
Cdk8	0.00489999525331261	1.77137224853384	0.06	0.016	1
Dusp3	0.00491810152285181	0.376829775247218	0.506	0.397	1
Ptms	0.00494358991309478	-0.443515173777671	0.41	0.508	1
Atxn1	0.00500818712185148	0.899590066744544	0.143	0.069	1
Rab21	0.0050706800938375	1.45224972111271	0.048	0.009	1
Bad	0.005106820025883	1.14876266900305	0.195	0.117	1
Ssh2	0.00512835903279513	0.66494930046401	0.235	0.142	1
Srsf10	0.00513465478946555	0.755720337759365	0.219	0.129	1
Tbk1	0.00513508417385794	1.29866655976192	0.096	0.038	1
Igfbp3	0.00514221622249905	-1.6616244365836	0.151	0.23	1
Bicd2	0.0051689870398682	1.0151800166808	0.12	0.054	1
Pcmtd1	0.00524418486070343	0.653291292688985	0.335	0.233	1
Dusp1	0.00528608145998544	0.329882615391578	0.701	0.603	1
Dpm3	0.00541567077939634	0.388731257239995	0.498	0.366	1
Arglu1	0.005492980309352	0.488313481023311	0.39	0.274	1
Pik3ca	0.00551764779605523	2.058435267075	0.08	0.028	1
Cmc1	0.00555691985052779	-1.69881564425467	0.036	0.095	1
Marcksl1	0.00562530698366511	-1.83271202089463	0.016	0.063	1
Nfix	0.00564086833260226	0.957679149692628	0.096	0.038	1
Fam32a	0.00571222910155476	-0.756398970440399	0.251	0.347	1
Sh2d4a	0.00571895899213465	5.11256249756712	0.024	0	1
G430095P16Rik	0.00571895899213465	5.32085112205533	0.024	0	1
Lsm11	0.00571895899213465	5.72898931774358	0.024	0	1
4732491K20Rik	0.00571895899213465	4.72174242319785	0.024	0	1
Rbm15	0.00583993831688707	1.199508208764	0.1	0.041	1
Zfp383	0.00603787899690174	1.52385335034372	0.04	0.006	1
Prelp	0.00604013173925147	-1.00762480748463	0.04	0.101	1
Rbp7	0.00610889431046387	-1.07060176370447	0.215	0.297	1
Dhx32	0.0062502080170868	1.22639069224148	0.064	0.019	1
2410089E03Rik	0.0062502080170868	1.98215446278283	0.064	0.019	1
Actn1	0.00625801401940005	-0.672295728312329	0.291	0.372	1
Serpina1e	0.00630015714346177	-1.40813930531062	0.036	0.095	1
Hlx	0.00638772555555137	0.893131473577361	0.135	0.066	1
Saal1	0.00639793173231383	1.16126379589909	0.064	0.019	1
Angptl4	0.00640071311382028	-0.925374697383551	0.124	0.208	1
Rhbdl3	0.00642420976032058	3.32366031039218	0.032	0.003	1
Pi4k2a	0.00642420976032058	3.90939041842812	0.032	0.003	1
Mtdh	0.00646462476250672	0.479416023674018	0.478	0.366	1
Pelp1	0.00651042145123353	2.23491914819602	0.052	0.013	1
Man1b1	0.00655956037969239	1.36769509014934	0.112	0.05	1
Lin37	0.00659824736664689	-1.2728469513808	0.036	0.095	1
Kifc3	0.00668269159139799	0.938060125398516	0.203	0.12	1
Ccdc167	0.00668422097099475	1.87737923288845	0.052	0.013	1
Ppp4r1	0.00671947732409361	-1.71574861807639	0.008	0.047	1
Apool	0.00677830380610819	1.04462163356366	0.116	0.054	1
Ablim3	0.00682155551426164	1.094780635805	0.167	0.095	1
Pmpca	0.00689024499758961	1.40956140255591	0.116	0.054	1
Rhobtb1	0.006934547853728	1.27974277412338	0.052	0.013	1
Kantr	0.00720490045161979	-5.05591275283914	0	0.028	1
Anp32a	0.00737364018433703	0.358736050844591	0.701	0.618	1
2004-09-01	0.00739234710729527	0.881485322311343	0.279	0.189	1
Nedd9	0.00748227822054153	0.84128029177399	0.155	0.082	1
Fkrp	0.00750454103688911	1.34763551910234	0.068	0.022	1
Cops3	0.00754883868846642	0.666593406963006	0.151	0.079	1
Slc52a3	0.00777926029375386	-1.00062947422089	0.064	0.132	1
2410016O06Rik	0.00780086042962704	-1.99397968361449	0.028	0.079	1
Fam102b	0.00783025664062635	1.93446333409057	0.072	0.025	1
Prcp	0.00792631985564118	-0.473347934548428	0.291	0.382	1
Zfp74	0.00797151225671816	-2.12403326110019	0.016	0.06	1
Dap3	0.00808587950082573	-0.902015151706735	0.036	0.091	1
AI987944	0.00810422025069999	1.29520242167329	0.088	0.035	1
Sulf1	0.00811436601576119	-1.19042379099617	0.036	0.091	1
Usp7	0.00813908596307945	-1.96437735777667	0.024	0.073	1
Tubgcp4	0.00815656922474455	1.18288265073304	0.068	0.022	1
Mtg1	0.00815656922474455	1.31901606037369	0.068	0.022	1
Chd7	0.00831836778150944	-2.02423715148476	0.04	0.095	1
Ube3b	0.008467449499133	2.33965369704139	0.056	0.016	1
Vangl1	0.00858833567267785	2.52218471124407	0.044	0.009	1
Ipo5	0.00858833567267785	1.92563242542878	0.044	0.009	1
Chek2	0.00859927501646865	1.09283710860247	0.12	0.057	1
Secisbp2	0.00879229568766592	-1.46198772479577	0.032	0.085	1
Bmyc	0.00885979971794822	-0.6331660770642	0.127	0.211	1
Nck1	0.00908695035925456	0.276965280262343	0.602	0.498	1
Maged1	0.00914942172444081	-1.06158996517461	0.092	0.167	1
Trmt2b	0.00923846784595566	1.67781939107549	0.044	0.009	1
Chst12	0.00929251263412787	1.02300263489611	0.131	0.066	1
Clip1	0.00930396831700762	0.539810975377838	0.135	0.069	1
Mrpl27	0.00931534926192665	0.739681515057697	0.239	0.155	1
Nubp1	0.00934229475038786	1.84931236890912	0.044	0.009	1
Rpl22	0.00938156773148561	-0.331838177982903	0.653	0.707	1
Tyms	0.00944520059365096	-1.178237539094	0.028	0.079	1
Klf4	0.00953233596806913	0.263137812430642	0.713	0.603	1
Lpar6	0.00965098074082891	0.828468357456064	0.203	0.126	1
Rab3a	0.00968633558982958	1.81366131329535	0.08	0.032	1
Marcks	0.00970169009741028	0.484921293221792	0.542	0.451	1
Atl2	0.00971860887322699	0.433864938458247	0.076	0.028	1
Agap3	0.0101174375468146	2.06066658185848	0.06	0.019	1
Rilpl2	0.0101437348872319	1.66667294330425	0.08	0.032	1
Zbtb14	0.0101437348872319	1.41782118413822	0.08	0.032	1
Pkn2	0.0101690333877353	0.606879982837222	0.243	0.158	1
Uchl5	0.0102257499488393	1.1651987129198	0.104	0.047	1
Nckap1	0.0102532809508105	0.879731480283999	0.219	0.142	1
Sh3glb1	0.0102716359009427	0.410371269132357	0.554	0.483	1
C330006A16Rik	0.0103185806757227	1.16020071075452	0.1	0.044	1
Dcxr	0.0104916247044077	1.86476547681288	0.06	0.019	1
S1pr1	0.0105820569656455	0.448111467128955	0.45	0.341	1
Tmem175	0.0106139171179461	-2.65037616535631	0.012	0.05	1
Arfrp1	0.0107915551390877	0.848579470613719	0.147	0.079	1
Hscb	0.0109277435140769	0.950609536292715	0.1	0.044	1
Pik3cb	0.0110033925291708	2.5356856779497	0.048	0.013	1
Tnfsf10	0.0110658128971488	1.1933379830014	0.12	0.06	1
Ube2n	0.0112273610600976	0.522584270655621	0.323	0.224	1
Tmem135	0.0112342605978402	-2.08440560526513	0.012	0.05	1
Kif1c	0.0112561620751677	0.962796699464599	0.108	0.05	1
Mterf2	0.0112809856505763	-3.40003187569859	0.004	0.035	1
Gm7676	0.01129227858342	0.984419059907758	0.108	0.05	1
Zkscan3	0.011298439944784	0.66703713015273	0.175	0.101	1
AI480526	0.0113279062557898	1.34633055817472	0.06	0.019	1
Axl	0.0113476933524523	-3.73644307117439	0.004	0.035	1
Pydc4	0.0113686980295539	-4.54748652100231	0	0.025	1
Hpse	0.0113686980295539	-4.9410250477728	0	0.025	1
Zfp9	0.0113686980295539	-4.63845886701692	0	0.025	1
Trpt1	0.0113686980295539	-4.57160799121226	0	0.025	1
Rfwd3	0.0114098264482193	2.19714667303095	0.036	0.006	1
Lyrm4	0.0114098264482193	2.3993811973404	0.036	0.006	1
Smyd5	0.0114801517718118	1.9390728232571	0.036	0.006	1
Slc27a4	0.0114821602296891	-3.17357708436866	0.004	0.035	1
Gm4950	0.0115133503119851	0.742945043093033	0.199	0.123	1
Slc2a9	0.0115499225064828	-3.09191527333023	0.004	0.035	1
Rps6ka2	0.0115508615374066	2.17979841871785	0.036	0.006	1
Fer	0.0115654521071563	2.1969682597913	0.064	0.022	1
Nob1	0.0116099026244819	-1.5897785849293	0.032	0.082	1
Errfi1	0.0116151617945062	1.73348998915689	0.064	0.022	1
Adamts1	0.0116810731082058	-1.49591652172726	0.04	0.095	1
Phf6	0.0117009857679411	1.91456917334796	0.048	0.013	1
Stk35	0.0117287057358208	4.57333596699167	0.02	0	1
Msantd3	0.0117287057358208	5.28514491523489	0.02	0	1
Gm12840	0.0117287057358208	5.57275019729468	0.02	0	1
Evi5l	0.0117287057358208	4.41306124588959	0.02	0	1
Prdm10	0.0117287057358208	4.60485726703293	0.02	0	1
Tns3	0.0117287057358208	4.99243011513722	0.02	0	1
Rel	0.0117287057358208	5.29112961225395	0.02	0	1
Pkp2	0.0117287057358208	4.50962887661289	0.02	0	1
Setd4	0.0117287057358208	4.93107116405535	0.02	0	1
Crebl2	0.0117608523142622	2.08393863261898	0.048	0.013	1
Ccdc85b	0.0118861913381327	0.458159332458586	0.442	0.341	1
Trpc4ap	0.0119015890939997	0.59642517726162	0.191	0.114	1
Gnpda1	0.0119639984025243	-2.07339925592746	0.004	0.035	1
Klf6	0.0120060734885793	0.430673547106215	0.534	0.42	1
Wdr18	0.0120379580308496	0.574764710848393	0.127	0.063	1
Adrm1	0.0120476336283024	-0.615927832434594	0.155	0.237	1
Pctp	0.0122496468771502	1.88613870695352	0.048	0.013	1
Gm43194	0.0123023674493215	-1.82441129348533	0.016	0.057	1
G3bp2	0.0123943079569947	0.592536415012389	0.323	0.233	1
Rab5b	0.012511415748024	-1.11027819647975	0.052	0.11	1
Ufl1	0.0125741713645609	1.13838028753479	0.127	0.066	1
Ndst2	0.0126920188389612	0.552845460574287	0.048	0.013	1
Nadk2	0.012790907203856	3.91959000164527	0.028	0.003	1
Nfyb	0.0128078991018136	0.437050270444603	0.139	0.073	1
Rad1	0.0129051587001898	0.860459951376552	0.108	0.05	1
Gm15867	0.0130657727983209	2.90847294054876	0.028	0.003	1
Gm16143	0.0130657727983209	3.14094409538944	0.028	0.003	1
Eef1d	0.0132248291367241	-0.327987902013986	0.43	0.517	1
Nploc4	0.0133458494118089	2.47811334997954	0.028	0.003	1
Foxc1	0.0134094921975351	-1.51890703907097	0.02	0.063	1
Golph3l	0.0134186156615508	1.09534537859435	0.084	0.035	1
Cwc27	0.0135185779985376	1.67772122034681	0.068	0.025	1
Atg9b	0.0135185779985376	-1.45427898260986	0.02	0.063	1
Supt4a	0.0135379416316311	0.653839042810553	0.339	0.246	1
Ahsa2	0.0136084472211761	1.31106396637459	0.088	0.038	1
Fbxo18	0.0139116151632391	1.09410514049434	0.1	0.047	1
Gm10020	0.013993570374104	0.594161474132616	0.187	0.114	1
Stmn2	0.0141217163995175	-0.383652512134924	0.462	0.546	1
Robo4	0.0141232748182734	0.519697905337338	0.251	0.164	1
Hus1	0.0141257774995511	-2.67953153788792	0.008	0.041	1
Scaf11	0.0141498841846319	-0.686186274617985	0.124	0.205	1
Btbd7	0.0141596154222004	1.95028545498379	0.052	0.016	1
Cpne2	0.0143679224763618	0.849478464368126	0.187	0.117	1
Emc2	0.0144157902079673	0.860672551529908	0.211	0.136	1
Mtss1l	0.014419684656902	-2.56311838199611	0.008	0.041	1
Cltb	0.0144354809650976	0.356466958285228	0.598	0.489	1
Tmx3	0.0144522712496141	0.991411569446851	0.135	0.073	1
Kank1	0.0144939988844678	-2.66419048924773	0.008	0.041	1
Oas2	0.0145653659563776	2.276644502732	0.052	0.016	1
Strap	0.0145984341716661	0.56815488800787	0.239	0.155	1
Tmc6	0.0147156724095823	-1.22568727667531	0.04	0.091	1
Tspan6	0.0147399915660252	0.317021117665428	0.331	0.227	1
Lactb	0.0147720591974463	1.87283534471475	0.052	0.016	1
Wac	0.0150327539726387	0.795036494015671	0.191	0.117	1
Magix	0.0151697083260903	1.73565133613489	0.072	0.028	1
Yes1	0.0152062094006434	0.665361053843901	0.207	0.129	1
Zfp110	0.0152840369465389	0.904077725247184	0.096	0.044	1
Eif4e3	0.0153730969450788	-1.42598010557769	0.052	0.107	1
Gtf3c3	0.0154895599588146	2.80824949069914	0.04	0.009	1
Txnip	0.0155177329893884	-0.358359042773228	0.741	0.779	1
Zfp518a	0.0156499343884745	-1.63940403400406	0.008	0.041	1
Extl3	0.0156597344185448	2.29814757765795	0.04	0.009	1
Hfe	0.015661646635286	0.623167954619998	0.251	0.164	1
Gbp9	0.0158380161502961	0.659525183434331	0.167	0.098	1
Ddx1	0.0160452332419198	-1.10676924413082	0.056	0.114	1
Ufc1	0.0161305907308711	-0.659070617911172	0.179	0.259	1
Myl12b	0.0161793945185188	0.311634324503518	0.689	0.64	1
Pik3c3	0.0161917927007299	1.48958145568433	0.072	0.028	1
Ric1	0.0162087481715101	1.15851675140655	0.096	0.044	1
Atic	0.0162683670434856	2.44817424225326	0.04	0.009	1
Coro6	0.0163226023113445	1.12949393893279	0.131	0.073	1
Cdh13	0.016351022292005	0.442397096306188	0.382	0.297	1
M6pr	0.0164017239128879	0.584384445798267	0.271	0.189	1
Dtymk	0.0164463531248321	-1.22057723060338	0.06	0.117	1
Bcl7a	0.0165355096806686	1.36307559434392	0.04	0.009	1
Ppp1r11	0.0165962053972231	-0.652139998407312	0.271	0.353	1
Tomm7	0.0167240734370045	0.296072948050889	0.673	0.565	1
Pigs	0.0167570204551594	1.12103670795758	0.072	0.028	1
Ndufb9	0.0168078440610918	0.371533548415405	0.486	0.375	1
Ldha	0.0168840087310481	-0.315147467199464	0.578	0.666	1
Eno1b	0.0169086680132838	0.314931461511919	0.068	0.025	1
Mcf2l	0.016988742625455	-0.924466919815234	0.092	0.158	1
Elmod2	0.0169893146918095	1.49756025752416	0.04	0.009	1
Ngfrap1	0.0169895765868308	-0.83450556930791	0.056	0.114	1
Ctdsp2	0.0170394306260794	0.746329012046883	0.183	0.114	1
Stk19	0.0170694940119197	-1.42195902622265	0.048	0.101	1
Nop14	0.017145998218468	-1.32411775944519	0.032	0.079	1
Ech1	0.0172583134547788	-0.539487387053493	0.367	0.435	1
Rpl27	0.0174349338004776	-0.258600404106538	0.785	0.823	1
Zscan26	0.0175279652707517	0.678006091042693	0.167	0.098	1
Cry2	0.017738148655075	0.71332843255572	0.04	0.009	1
Trim26	0.0177502917104017	-0.659570925773495	0.08	0.145	1
Pno1	0.0177852838816317	-1.62766788161857	0.012	0.047	1
Zfp414	0.0178689083660337	-1.2559905335723	0.032	0.079	1
Naa30	0.0178781364975217	-3.00082955677375	0.004	0.032	1
Dbp	0.0178932002791453	-1.88224096981123	0.02	0.06	1
Ube2i	0.0179125233369582	0.341126380173946	0.351	0.252	1
Brat1	0.0180096520987574	-4.5929356390652	0	0.022	1
Hoxaas3	0.0180096520987574	-4.77516816476226	0	0.022	1
Mex3b	0.0180096520987574	-4.74664147924881	0	0.022	1
Pde3b	0.0180096520987574	-5.34055066952552	0	0.022	1
9130019O22Rik	0.0180096520987574	-5.15293006120414	0	0.022	1
Cwf19l1	0.0180096520987574	-4.90127525227279	0	0.022	1
Dusp5	0.0180096520987574	-4.76654254039799	0	0.022	1
Ttc27	0.0180876536487166	-3.08135749338625	0.004	0.032	1
Ankrd13a	0.0181294540692861	1.73513164147103	0.096	0.047	1
Tmem60	0.0182867755371704	0.712145081624895	0.151	0.085	1
Txnrd3	0.0182993180505509	-2.73452814972615	0.004	0.032	1
Svil	0.0183655583687103	-1.40769910973731	0.032	0.079	1
Tmod3	0.0184837846201273	0.287709575689839	0.47	0.372	1
Abhd2	0.0186065373132181	1.07745822785495	0.112	0.057	1
Dxo	0.0188432144024464	-1.5792448289204	0.02	0.06	1
Car4	0.0188481362614575	0.702958448782429	0.199	0.126	1
Gda	0.0188689638375547	0.761827754811043	0.1	0.047	1
Gimap9	0.0188834424211524	0.648963963769007	0.191	0.12	1
Cmpk2	0.0191023611270652	0.844897953205948	0.112	0.057	1
Elk4	0.0191361367729854	0.622645124718201	0.163	0.095	1
Inpp5d	0.0192675606451819	1.15794135402978	0.056	0.019	1
Bin3	0.0192965871388676	1.46197557046764	0.08	0.035	1
Atp2c1	0.0193516855653232	0.761242478300045	0.183	0.114	1
Fam174b	0.0196412503432927	-0.760444805016311	0.12	0.189	1
Fyco1	0.0196603874296979	0.772149503066237	0.084	0.038	1
Eif4a1	0.019770722780597	0.306655905507847	0.669	0.577	1
Gatad1	0.0198020278757338	0.845542929527528	0.151	0.088	1
Pigx	0.0198735918343952	-1.13131385939734	0.076	0.136	1
Minos1	0.0198784744182101	-0.361242413077309	0.47	0.562	1
Gnl3l	0.01995460409459	2.07977926218364	0.064	0.025	1
Gstp1	0.0202811278462207	0.685196532370305	0.175	0.107	1
Pdia5	0.0202914805836925	-1.10782670846001	0.131	0.202	1
Vps45	0.020308653952963	2.38537679446329	0.044	0.013	1
Rapgef3	0.0204465038238064	0.66241132338002	0.279	0.202	1
Ddx27	0.0204788280935689	0.332293313872106	0.135	0.073	1
Xdh	0.0207266739269234	0.607128671198756	0.307	0.221	1
Mbnl1	0.0208234610281737	0.326727877993205	0.267	0.18	1
Ap1s1	0.0209420538642432	0.582490925742734	0.215	0.142	1
A430105I19Rik	0.0209643101516459	2.68364044026261	0.032	0.006	1
Rtp3	0.0211761250990543	1.04619624259012	0.084	0.038	1
Uaca	0.0212027165961553	0.896855788810091	0.211	0.145	1
Dnmt3b	0.0212166639520296	2.48926877485925	0.032	0.006	1
Dyrk1a	0.0213140925391982	1.44648140304118	0.06	0.022	1
Pxdc1	0.021538723168263	0.398887868435484	0.291	0.208	1
Atr	0.0216001552552436	2.37057979868735	0.032	0.006	1
Paf1	0.0216655598265915	1.73479092490087	0.064	0.025	1
Dnajc30	0.0216697501304226	0.406751427907488	0.155	0.091	1
Tbc1d14	0.0217533668746549	1.56234081533694	0.044	0.013	1
Tmem219	0.0218151755302709	0.609491065791412	0.175	0.107	1
Exosc10	0.0218845743532742	-1.36619698663971	0.06	0.114	1
Galnt1	0.0219285874135689	0.500173502349181	0.12	0.063	1
Tmem173	0.0219314213330256	-1.02099150967863	0.044	0.095	1
Tpra1	0.021961643995634	0.411039740165972	0.147	0.082	1
Irf7	0.0220784992201639	0.60596419354438	0.247	0.17	1
Otub1	0.0220943678845508	0.601862611580114	0.124	0.066	1
Ahcyl1	0.0221169115434873	-1.49303980708122	0.036	0.082	1
Eftud1	0.0221505058017154	-2.3746560499546	0.008	0.038	1
Nop9	0.0221873862900813	0.630787490186134	0.104	0.05	1
Nktr	0.0222215590184182	0.710912581145932	0.179	0.114	1
Rrm1	0.0222466994070139	0.762143517337144	0.08	0.035	1
Dusp16	0.0222527229691535	1.96011408499898	0.032	0.006	1
6030458C11Rik	0.022290592807108	1.16219362965278	0.044	0.013	1
Pdha1	0.0223587291469117	-1.0929857839593	0.088	0.148	1
Cpsf2	0.0224001372828696	0.78810824827391	0.08	0.035	1
Kdm1a	0.0224672975496319	0.788910891080381	0.1	0.05	1
Srpk1	0.0226790777029129	0.720935660903244	0.163	0.098	1
Pim1	0.022679130564084	0.542803838857711	0.163	0.095	1
Actr5	0.02274248067233	1.0128124317254	0.06	0.022	1
Tmem50b	0.0228295013676494	-2.1050509417043	0.008	0.038	1
Tef	0.0230019681271398	-1.38276871607601	0.032	0.076	1
Phip	0.0230609404732116	0.64467185916594	0.187	0.117	1
Mapk14	0.0231626447868967	-1.14025640187012	0.068	0.123	1
Mapk8ip3	0.0232323236781119	1.61109174203836	0.064	0.025	1
Agrn	0.0233309167257494	0.479798963970464	0.088	0.041	1
Ikzf2	0.02340907286592	-1.77918416803911	0.008	0.038	1
Gnpat	0.023684627368539	1.40063519545215	0.064	0.025	1
Kctd9	0.0241564107495225	0.952983832494099	0.06	0.022	1
Pdss1	0.0243352740034834	3.95440656943216	0.016	0	1
Gm38287	0.0243352740034834	3.84907251561946	0.016	0	1
Fam69b	0.0243352740034834	4.57241271512695	0.016	0	1
Cyb561d1	0.0243352740034834	4.12077579631853	0.016	0	1
Zfp940	0.0243352740034834	4.39917162869624	0.016	0	1
RP23-235M8.7	0.0243352740034834	4.35941325624314	0.016	0	1
Ulbp1	0.0243352740034834	4.68133988134135	0.016	0	1
S1pr2	0.0243352740034834	4.21949534451724	0.016	0	1
Cks2	0.0243352740034834	4.1384205832269	0.016	0	1
Pole2	0.0243352740034834	4.69155978853092	0.016	0	1
Lmbrd2	0.0243352740034834	4.83017323688829	0.016	0	1
Zfp7	0.0243352740034834	4.44004447804352	0.016	0	1
Wdr90	0.0243352740034834	4.68975479360086	0.016	0	1
Gm26908	0.0243352740034834	4.50763110800039	0.016	0	1
Ric8	0.0245223580085449	0.642001416757344	0.131	0.073	1
Tmem234	0.0246908603664049	0.293415046545874	0.502	0.401	1
Filip1l	0.0247262701105189	0.868193560222238	0.203	0.132	1
Ccdc71	0.024794434003521	0.962399202373569	0.112	0.06	1
Fmo2	0.0248620518064359	0.329935233616968	0.502	0.407	1
Nudcd2	0.0249655359145504	1.13089967106763	0.116	0.063	1
Cxcl16	0.0249665772542143	-0.609908006057117	0.199	0.278	1
Atp9b	0.0249919472833015	1.18311606026512	0.064	0.025	1
Msra	0.0251226866500884	-1.781358638732	0.012	0.044	1
Kcna5	0.0252277453957291	0.390630278617517	0.355	0.259	1
Mcc	0.0255141895877731	0.88735515666202	0.131	0.076	1
Rita1	0.025700037691328	4.39705543404528	0.024	0.003	1
Smim13	0.025700037691328	3.78846635467076	0.024	0.003	1
Tmem132a	0.025700037691328	3.03537551558543	0.024	0.003	1
Nbn	0.0257027142936765	-1.99074973112756	0.016	0.05	1
Nab1	0.025768821448315	0.544693281055805	0.088	0.041	1
Aplp1	0.0258791457561598	2.86618949588568	0.024	0.003	1
Boc	0.0258791457561598	3.68063682081141	0.024	0.003	1
Cnksr3	0.0259271087088858	2.02639923950443	0.048	0.016	1
Sptan1	0.0260857852641764	0.572368938634954	0.319	0.233	1
Dync1li1	0.0261844428708938	0.644695673491576	0.131	0.073	1
Gatsl2	0.0262406020533173	3.20374508742809	0.024	0.003	1
Sgcb	0.0262753989992308	-1.50576593197791	0.02	0.057	1
Ciz1	0.0263862507183406	-1.17571031963276	0.068	0.123	1
Ypel2	0.0264010253394037	0.700065469913365	0.116	0.063	1
Nudt18	0.0265641916613813	1.0724068737496	0.068	0.028	1
Crtc1	0.0266064131602509	2.39221743487565	0.024	0.003	1
Gfod1	0.0266064131602509	2.37858143715645	0.024	0.003	1
Syncrip	0.0266075216509231	0.97723918614329	0.139	0.082	1
Cops6	0.0266183826672241	-0.430650828781538	0.211	0.293	1
Fam134c	0.0266221192391087	0.523151374070824	0.092	0.044	1
Ubqln1	0.0267059479640242	-0.895687513251253	0.044	0.091	1
Trappc5	0.0267733510916372	0.506577854403793	0.155	0.095	1
Dgkq	0.0267909647947914	0.877325835481717	0.024	0.003	1
Snx33	0.0267909647947914	2.21050988131417	0.024	0.003	1
Nfkbil1	0.0268560217233217	-1.04657115745778	0.048	0.098	1
Cep162	0.0269018860325403	-1.06331374754422	0.016	0.05	1
Rnaseh2b	0.027013234693815	-2.08814803607159	0.016	0.05	1
Eva1b	0.0270643269277547	0.378588949284707	0.375	0.287	1
Txndc16	0.0271148696674886	1.62131047398078	0.048	0.016	1
Dhx36	0.0272100049797648	1.2363548985012	0.112	0.06	1
Zfp143	0.0274493657575366	1.15145156126818	0.068	0.028	1
Vwf	0.0275200811734699	-0.483764171195537	0.331	0.41	1
Jade1	0.0275624947295551	1.71823158316685	0.072	0.032	1
Morf4l2	0.0275899343452352	-0.567854687848265	0.223	0.3	1
Fbxl17	0.0276029622817295	1.70009349726441	0.048	0.016	1
Camsap2	0.0276446692305058	1.13224021443136	0.076	0.035	1
Nfya	0.0277563505889037	1.25081896316824	0.072	0.032	1
Phrf1	0.0278243773593073	0.698342948047677	0.1	0.05	1
Ablim1	0.0278344310302334	0.264441735836297	0.367	0.274	1
Bcl2l12	0.0278540819744553	-0.710029695689479	0.052	0.104	1
Mafb	0.028037960384395	-2.71255855045797	0.004	0.028	1
Rras	0.0280721279590428	0.340920676340308	0.382	0.3	1
Arhgef2	0.028078898359512	0.537430097376953	0.247	0.17	1
Nol8	0.0281649425498561	-1.24253637659598	0.02	0.057	1
Arid5b	0.0281864487800967	0.3555631555392	0.355	0.268	1
Epm2a	0.0281998575322992	-2.93676583302512	0.004	0.028	1
Fxn	0.0281998575322992	-3.04479282420615	0.004	0.028	1
Sdhaf1	0.0282393939792642	-1.34779135116475	0.056	0.104	1
Tacc1	0.0285370513977486	0.646267633992436	0.195	0.126	1
Birc6	0.0285900156592978	0.784440861049928	0.131	0.076	1
Adal	0.0286833661056103	-4.31949544284075	0	0.019	1
Gm17690	0.0286833661056103	-4.42703327237118	0	0.019	1
Negr1	0.0286833661056103	-4.41319102095792	0	0.019	1
Ccne2	0.0286833661056103	-4.71025399173415	0	0.019	1
Nek8	0.0286833661056103	-4.23337681914573	0	0.019	1
Gpx8	0.0286833661056103	-4.49401553364741	0	0.019	1
Myof	0.0286833661056103	-4.79685865200298	0	0.019	1
Hps1	0.0286833661056103	-4.48487699934607	0	0.019	1
Arntl	0.0287779434348652	0.848818612198688	0.147	0.088	1
P4ha1	0.0288323103649496	0.813736982598428	0.155	0.095	1
AU021092	0.0289281864560797	0.366762010272296	0.538	0.47	1
Ankmy2	0.0289443496255342	1.08237112547815	0.072	0.032	1
Acadm	0.0290102006893549	-0.475350792769162	0.12	0.192	1
Snta1	0.0290214809009914	-1.72574853819454	0.004	0.028	1
Dennd2c	0.0290214809009914	-1.03086404457221	0.004	0.028	1
Rpl12	0.0290283197878203	0.327677527423237	0.594	0.517	1
Exoc6b	0.0291463886840309	-2.04945367841892	0.032	0.073	1
Otud4	0.029452101557227	1.02399393646202	0.072	0.032	1
Mrps18c	0.029452944100483	0.689415187353403	0.231	0.161	1
Amd1	0.0294557234427723	-1.2880539491078	0.068	0.12	1
Rexo2	0.0294917627813566	0.596432460553101	0.299	0.224	1
Casp1	0.029765754935738	-0.736722894765818	0.048	0.098	1
Il33	0.0297921378875326	-1.01345388599016	0.044	0.091	1
Mypop	0.0298416560667979	1.96367930518604	0.036	0.009	1
Gbp2	0.0299531434657641	0.468783217375384	0.279	0.202	1
Ccl27a	0.0299978354362944	1.9494648628847	0.036	0.009	1
Pnpt1	0.0300017340373673	1.5147554477311	0.052	0.019	1
Cand1	0.0300036965579733	1.21092049119581	0.084	0.041	1
Slc26a10	0.0300252376410604	0.346330930374448	0.382	0.29	1
Sgk1	0.0300527036087803	0.304032281917169	0.478	0.382	1
Snhg20	0.0300778887377684	0.774241894064683	0.151	0.091	1
Mamld1	0.0301547168680003	2.01178500579947	0.036	0.009	1
B4galt1	0.0301810033208558	0.417352978265274	0.135	0.076	1
Gsk3b	0.0301863776804694	0.538059113984021	0.315	0.227	1
Zfyve27	0.0301905853691284	0.441447144058742	0.104	0.054	1
D730003I15Rik	0.0304705958543139	2.35798013482101	0.036	0.009	1
Maff	0.0304818452732131	1.45352225510772	0.076	0.035	1
Nampt	0.0306608872616467	0.799798698315074	0.131	0.076	1
Cdca4	0.0307609856377976	1.60780748960304	0.052	0.019	1
Pef1	0.0307728857252656	0.841058314536336	0.116	0.063	1
Nrp2	0.0312499996596176	-0.665106021147263	0.211	0.281	1
Sys1	0.0314052158091607	0.542952295365339	0.283	0.205	1
Zfp24	0.0315165343007837	0.988872957891178	0.076	0.035	1
Prpf8	0.0316656009397918	-0.900371284751599	0.06	0.11	1
Hspb11	0.0317533227728343	-0.963393663852667	0.036	0.079	1
Klhl5	0.0318813781666518	0.896829389110105	0.151	0.095	1
Cpt2	0.0319307736818575	1.11432803009304	0.052	0.019	1
Dgka	0.0319307736818575	1.36846106025557	0.052	0.019	1
Zdhhc3	0.0320170911221161	-0.959983445174947	0.04	0.085	1
Ppm1f	0.0323494631997625	0.749598629240143	0.112	0.06	1
Sdc3	0.0325593953409103	1.01356725723542	0.08	0.038	1
Ddt	0.0326106402454055	0.926676194608421	0.131	0.079	1
Tsc22d1	0.0328485923427219	-0.333767801707028	0.518	0.584	1
1190002N15Rik	0.0330023980617078	0.920449941977202	0.052	0.019	1
Zfp326	0.0330706622367846	-0.995313465432989	0.036	0.079	1
Aup1	0.0333281658859123	0.431585760049579	0.183	0.114	1
Xylt2	0.033758301176345	1.5678991131878	0.056	0.022	1
Stx7	0.0338600204887644	0.323308567725578	0.279	0.196	1
Gimap6	0.0339046113756876	0.316477712075063	0.649	0.562	1
Pddc1	0.0339539715805593	1.03576453058466	0.088	0.044	1
Med12	0.0342897874017542	0.890955814976266	0.056	0.022	1
Prkab1	0.034328014058669	0.77815590747524	0.084	0.041	1
Dhx40	0.0344706730895578	1.09168687639283	0.088	0.044	1
Pgs1	0.0346052300694555	-2.43087528107565	0.02	0.054	1
Tpi1	0.0347232225098942	0.686667101974688	0.283	0.211	1
Rptor	0.0347996522117471	-1.77074784692029	0.008	0.035	1
Rnf14	0.0348190728899825	-0.580526778705013	0.1	0.161	1
Phf3	0.034896649315603	-0.908126883103348	0.092	0.145	1
Chuk	0.0349531703386373	1.16245893367944	0.112	0.063	1
Fyn	0.0349777982327422	0.666854018187102	0.227	0.158	1
Stat2	0.0351689933037252	1.02948551806866	0.092	0.047	1
Ankrd40	0.0352640306463165	0.941321091597484	0.104	0.057	1
Dhrs7	0.0352964088180614	-0.422538210194946	0.275	0.347	1
Lrrc41	0.0353813134025487	-1.16850251439403	0.056	0.104	1
Mnda	0.0354891869908246	-1.76477236720075	0.008	0.035	1
Ccdc102a	0.0354989814164237	1.13352690120001	0.096	0.05	1
Nr1d1	0.0355645459423635	-1.65271500478872	0.024	0.06	1
Vps53	0.035577654455876	-1.0693535102073	0.032	0.073	1
AU020206	0.0356311052132386	0.736998881662437	0.088	0.044	1
Adh1	0.0357354899021517	2.34303347549998	0.04	0.013	1
Oasl2	0.0357486813007212	0.652731657419185	0.219	0.151	1
Tuba4a	0.0357883835034947	1.67419804584899	0.056	0.022	1
Tomm40l	0.0358456344227722	0.908583972616055	0.088	0.044	1
Tmem43	0.0358921430477147	-1.3865113092816	0.06	0.107	1
Fam110a	0.0359273482692445	0.652808921660482	0.056	0.022	1
Taz	0.0360058898610739	-0.678667672082836	0.116	0.18	1
Uba52	0.0360570683750126	0.310328200492689	0.502	0.407	1
Gtf2h2	0.0360612641849567	-1.36295564451485	0.04	0.082	1
Zfp865	0.0360667728942228	1.50495626114345	0.056	0.022	1
Prkcsh	0.0361309415897528	-0.904199983293987	0.092	0.148	1
Pigh	0.0362219748233116	-2.24986715399859	0.012	0.041	1
Mxi1	0.03629735199643	0.801435325752665	0.127	0.076	1
Peak1	0.0363794341794624	0.386270599357902	0.179	0.114	1
Fkbp1b	0.0363821445428452	-2.49332339174461	0.012	0.041	1
Mafk	0.0364022190473227	0.811131196203845	0.084	0.041	1
Ripk1	0.0364022190473227	0.888537984389687	0.084	0.041	1
Blcap	0.0365142847160429	0.802965584261115	0.084	0.041	1
Zfp652	0.0365290385912084	0.861755628213212	0.116	0.066	1
Alkbh5	0.0365566719559984	0.325264021019848	0.235	0.164	1
Rap1a	0.0365617055164601	0.331730268006851	0.554	0.467	1
Dab2	0.036596010133765	-0.819884774831084	0.131	0.189	1
Cdc42se2	0.0366659649072746	-0.631247357345151	0.175	0.246	1
Psmb6	0.0366847489018778	0.334825428941864	0.526	0.442	1
Lman2l	0.0367148004080012	0.833943470389203	0.088	0.044	1
Snx27	0.0367701434401178	-2.14597707464816	0.02	0.054	1
Nup62	0.0368532848249495	-1.46055012158184	0.024	0.06	1
Gm4799	0.0369130435881906	1.19419573722425	0.056	0.022	1
Bcl2l11	0.0370557202112432	1.04669244194555	0.056	0.022	1
Macrod1	0.037281072230414	1.73413733984795	0.04	0.013	1
Kdr	0.0372877301453485	0.352731106724862	0.51	0.423	1
Emc10	0.0373800431261579	0.360223137703826	0.386	0.293	1
Usp32	0.0374562651689879	1.80943693865926	0.04	0.013	1
Hras	0.0377071474436363	0.488964434582974	0.171	0.11	1
Zfp36l1	0.0377335056618365	-0.317135880561521	0.55	0.603	1
Lrrc58	0.037759682849417	0.286347897186593	0.534	0.461	1
Cytl1	0.0383166276109643	-1.53787813574735	0.024	0.06	1
Strn	0.0383427752491229	1.97283692502205	0.04	0.013	1
Cep89	0.0385222014352583	1.67462334991965	0.04	0.013	1
Tnpo2	0.0385222014352583	1.36971984992605	0.04	0.013	1
Smc2	0.0389034813285478	-1.31008648362111	0.02	0.054	1
Arhgap17	0.0390499349070481	0.715013134340636	0.143	0.088	1
Casd1	0.0391648360601622	1.98597357559585	0.068	0.032	1
Exoc5	0.0391673204948678	0.386344573740273	0.092	0.047	1
Ppm1g	0.0391780232396479	0.789576003085517	0.179	0.12	1
Gas6	0.0391898564083972	-0.279172808240603	0.665	0.71	1
Kif3c	0.0394300723588896	1.35452868873846	0.04	0.013	1
Osbp	0.039508138280943	2.95837927557028	0.028	0.006	1
2610044O15Rik8	0.0396375698975338	-1.28484773093763	0.02	0.054	1
Acaa2	0.0398963551119874	0.580757166373617	0.287	0.215	1
Pitpnb	0.0398968398011204	-0.731739327520777	0.108	0.167	1
Fgl2	0.0399344798028929	-0.996151109050094	0.02	0.054	1
Rnf113a2	0.0399690492706157	1.36438098892565	0.064	0.028	1
Znhit3	0.0402811880073764	-1.42202329305269	0.036	0.076	1
Gpx1	0.0402941820388176	0.253536893303261	0.685	0.603	1
Ddx41	0.0405887704181906	-0.673909389708803	0.048	0.095	1
Kpna4	0.0406011591425736	0.761330175468983	0.175	0.114	1
Ccdc186	0.0406672694165571	0.822097506430802	0.096	0.05	1
Rora	0.0407777599501119	0.569715427055506	0.092	0.047	1
Twf1	0.0407832035675983	0.816459977553833	0.131	0.079	1
Gnai1	0.0408968898140687	2.53955530401376	0.028	0.006	1
Bop1	0.0409083132416515	-1.09081478106648	0.016	0.047	1
Usf1	0.0409432196131219	-0.960298689875396	0.044	0.088	1
Sgk3	0.0410924742522881	0.568446082327929	0.088	0.044	1
Usp5	0.0411254040261985	0.641640601980331	0.096	0.05	1
Arhgap28	0.0411323240964522	1.98978943473055	0.028	0.006	1
Tgm2	0.0411857746721754	-0.302254211884948	0.594	0.637	1
Vps25	0.0412356630650573	-1.15675377916618	0.016	0.047	1
Agfg2	0.0412683929121361	-0.771944650939148	0.028	0.066	1
Tstd2	0.0413003876550813	0.549586184981158	0.04	0.013	1
Ctdspl2	0.041483166458712	0.594083351144054	0.12	0.069	1
Nap1l4	0.0416657775368887	0.590257340976868	0.235	0.17	1
Wbscr27	0.041725866491895	1.67972662927922	0.028	0.006	1
Xist	0.0417564707267872	-0.354036636054309	0.741	0.782	1
Gm13251	0.0418455270097688	1.94123809196887	0.028	0.006	1
Adamts7	0.0418455270097688	1.71580039396572	0.028	0.006	1
Ppp2r5e	0.0418558994051356	0.676953486664679	0.131	0.079	1
Gigyf1	0.0418725324119352	0.603656796352508	0.104	0.057	1
Bscl2	0.0419593700651162	0.698817143387675	0.108	0.06	1
Cct8	0.0419797510059143	0.370091956302217	0.295	0.208	1
Atp5l	0.0420965212874756	-0.256471006162597	0.697	0.713	1
Serpinb6a	0.0422534723239021	0.273525930768108	0.542	0.451	1
Zbp1	0.0425691693621533	0.334430850797935	0.028	0.006	1
Gm6133	0.0425998610345787	0.278310788269154	0.438	0.36	1
Rxra	0.0427088788499163	1.14496418417636	0.064	0.028	1
Hsp90b1	0.0428074668231636	0.337000538383347	0.586	0.486	1
Bhlhb9	0.0428127232782606	0.966974713060582	0.028	0.006	1
Iqce	0.0428127232782606	0.846465006199418	0.028	0.006	1
Denr	0.0430487540512704	-0.34865639996129	0.131	0.199	1
Rassf3	0.043070628318444	0.564297199110655	0.307	0.243	1
Large	0.0431167926792744	1.52140213308215	0.044	0.016	1
Map3k1	0.0431353443990314	-0.713140510291217	0.112	0.17	1
Morn2	0.0432095111948028	2.04981421164865	0.044	0.016	1
Dis3	0.0433033665243846	-3.06204485563442	0.004	0.025	1
Esd	0.043360059474341	-0.441016787783662	0.267	0.341	1
Vcpkmt	0.0435504644521184	-3.49409410485927	0.004	0.025	1
Mrps28	0.0436090307843408	0.651710103116171	0.159	0.101	1
Fam229b	0.0437987523269333	-3.12268212810301	0.004	0.025	1
Psmd2	0.0439530813409167	0.483296269508728	0.267	0.192	1
Acrbp	0.0440482344658631	-2.8865393995796	0.004	0.025	1
Myef2	0.0441369693001575	1.3332067028832	0.076	0.038	1
Mak16	0.0441674082103472	-1.32138157216254	0.044	0.085	1
2007-09-01	0.0442164514186828	0.301334849202873	0.542	0.454	1
Glis2	0.0442410918519585	1.50316734594909	0.044	0.016	1
Sgms1	0.044253026806865	0.508287437899823	0.211	0.142	1
Ifngr2	0.0444336603363569	0.670673114165441	0.127	0.076	1
Ndufa12	0.0445563918736398	-0.583297489788692	0.311	0.369	1
Fam118a	0.0446213146287001	1.48497467965218	0.044	0.016	1
Tnrc6c	0.044624940146788	0.873711443469571	0.155	0.101	1
Etaa1	0.0450042904312985	1.40375703941296	0.044	0.016	1
Hist1h2bc	0.045042625282198	-0.485106592060955	0.283	0.347	1
Arhgef12	0.0450606452552967	0.778242781512434	0.131	0.079	1
Ssbp1	0.045076124932508	-1.24718239313396	0.084	0.132	1
Mllt10	0.0452182901825129	0.374665287362205	0.131	0.079	1
Meis1	0.0453137107202829	-1.29364382249505	0.004	0.025	1
Stard8	0.0456912418310736	0.565644174235906	0.159	0.101	1
Zdhhc14	0.0457785609704269	1.36670383358122	0.044	0.016	1
Whsc1l1	0.0457881020488716	0.569710866380231	0.167	0.107	1
Asap2	0.0458201973106445	0.828096225717205	0.151	0.098	1
Eid1	0.0459249922905187	0.41838209866677	0.175	0.114	1
Stau2	0.0460253254520346	-4.3266327475732	0	0.016	1
Adamts4	0.0460253254520346	-3.70071792569635	0	0.016	1
Ralgps1	0.0460253254520346	-4.05008544040882	0	0.016	1
Gm14296	0.0460253254520346	-4.75009897108609	0	0.016	1
Clca3a1	0.0460253254520346	-4.17869446945968	0	0.016	1
Pus7	0.0460253254520346	-4.05246150627353	0	0.016	1
Zfp93	0.0460253254520346	-4.34371418499002	0	0.016	1
Gins3	0.0460253254520346	-4.81934663840661	0	0.016	1
Cep126	0.0460253254520346	-4.23961897526158	0	0.016	1
Zfp653	0.0460253254520346	-4.22880624592677	0	0.016	1
Tagln	0.0460253254520346	-3.97704649810788	0	0.016	1
Poc1a	0.0460253254520346	-3.85679369541494	0	0.016	1
Cdo1	0.0460253254520346	-5.42529247226401	0	0.016	1
Pprc1	0.0460253254520346	-4.24537273477673	0	0.016	1
Slc18a2	0.0460253254520346	-4.11550116747479	0	0.016	1
Tbck	0.0460455461208202	0.591569413635276	0.072	0.035	1
Tjp2	0.0461138259252834	1.27260069528087	0.088	0.047	1
Rpl29	0.0462448914333232	0.41549319208303	0.251	0.177	1
Lars	0.0465516208846869	-0.684385111695281	0.052	0.098	1
Suz12	0.0467420646992802	-0.894122095050176	0.036	0.076	1
Csnk1e	0.0467523586819054	0.610952986403555	0.203	0.142	1
Cdc14a	0.0467621520685781	1.32820325542646	0.044	0.016	1
Trim3	0.046836616830266	-1.05490580445238	0.032	0.069	1
Fbxw2	0.0468990650658257	0.455366682863802	0.267	0.196	1
Rab18	0.0469177452869984	0.262304863475294	0.45	0.35	1
Ppig	0.0470981171440573	0.275022754212613	0.283	0.205	1
Cd63	0.0471630559889535	-0.607419451652499	0.12	0.18	1
Spata6	0.0472555260921459	0.681081296883672	0.131	0.079	1
Srsf5	0.047458167828422	-0.305770523713137	0.486	0.555	1
Tm2d3	0.047646153817815	0.54253160056685	0.255	0.183	1
Vps33a	0.0479658770791469	1.09225564424928	0.044	0.016	1
Surf1	0.0479942921615003	0.454342352469675	0.151	0.095	1
Csrp2	0.0481042858399612	-0.856367802726328	0.108	0.164	1
2002-03-01	0.0482366594541067	0.404297814252935	0.283	0.215	1
Acd	0.0483421408998055	0.617054000740609	0.12	0.069	1
Arl14ep	0.048486152682811	0.602978220586669	0.068	0.032	1
Zfp329	0.0487078179190068	0.999659513874878	0.1	0.057	1
Ctsd	0.0487260746979957	-0.269206887025324	0.534	0.599	1
Clk1	0.0488498891616985	0.280341494812688	0.303	0.224	1
Nxn	0.0488524590035182	-0.600607795726078	0.139	0.202	1
Mrps7	0.0489914312135395	0.57829637828766	0.183	0.123	1
Polr3f	0.049031155729175	1.22255856163196	0.076	0.038	1
Cx3cl1	0.0491259318032799	-1.78381604737232	0.028	0.063	1
Erf	0.0491521704805419	1.00753435719352	0.088	0.047	1
Fbxo4	0.0491783691098959	1.10469037759202	0.08	0.041	1
Zhx1	0.049420040484526	-1.21420199399369	0.044	0.085	1
Zbtb22	0.0499356040837397	-1.15751932766541	0.028	0.063	1
Mgat2	0.0501282199321337	0.400012928943969	0.291	0.218	1
Mfsd8	0.0501978686420038	-2.80106617182685	0.008	0.032	1
Minpp1	0.0502687241643	1.00388425281234	0.1	0.057	1
Zcchc24	0.0503211183661579	-0.924497735946582	0.032	0.069	1
Ldhb	0.0503849271061529	0.858353252841454	0.084	0.044	1
Nt5c2	0.050756435396639	-0.826124752894981	0.028	0.063	1
Tmbim6	0.0508004203414037	-0.275086809774095	0.765	0.789	1
Myo9b	0.050929458594266	-2.58310880521644	0.008	0.032	1
Prr7	0.0509296536508205	-1.80400526905306	0.02	0.05	1
Trim37	0.051159416686857	0.966536841355143	0.127	0.079	1
Ifih1	0.0511631001496959	0.982802011844342	0.104	0.06	1
Ids	0.0512543376058244	-1.05588426579492	0.028	0.063	1
Pcnt	0.0512855113647063	1.02184921406595	0.072	0.035	1
Gm10094	0.0513609508706402	1.00409881072169	0.096	0.054	1
Npas2	0.0514294367994438	4.58069558494103	0.012	0	1
Pms1	0.0514294367994438	4.13492753639759	0.012	0	1
Pgap1	0.0514294367994438	4.47182941662015	0.012	0	1
BC055324	0.0514294367994438	3.97695269702777	0.012	0	1
Polr1b	0.0514294367994438	4.45094767818334	0.012	0	1
Spin4	0.0514294367994438	4.02942428162703	0.012	0	1
Tmsb15l	0.0514294367994438	4.30748058029703	0.012	0	1
Wars2	0.0514294367994438	3.77774321970879	0.012	0	1
Ptpn22	0.0514294367994438	4.01446460383124	0.012	0	1
Gm24362	0.0514294367994438	3.99093101813095	0.012	0	1
Gm26624	0.0514294367994438	4.55828711178459	0.012	0	1
Gm26840	0.0514294367994438	3.48203587349246	0.012	0	1
Phtf2	0.0514294367994438	4.13692029709091	0.012	0	1
Zfp78	0.0514294367994438	4.76692400909003	0.012	0	1
Six5	0.0514294367994438	4.08385791106411	0.012	0	1
Trim21	0.0514294367994438	4.24304898962215	0.012	0	1
Gm9930	0.0514294367994438	4.10128321711424	0.012	0	1
Ctxn1	0.0514294367994438	4.62956049818066	0.012	0	1
Zfp869	0.0514294367994438	3.63198870803118	0.012	0	1
Ddx19b	0.0514294367994438	3.64756474032676	0.012	0	1
Ncoa4	0.0514294367994438	4.07346904919087	0.012	0	1
Ubash3b	0.0514294367994438	4.11865873969883	0.012	0	1
BC043934	0.0514294367994438	4.47999902545116	0.012	0	1
Zfp651	0.0514294367994438	3.8317106159524	0.012	0	1
Gm11496	0.0514294367994438	3.74643145686889	0.012	0	1
Cacnb1	0.0514294367994438	4.34221808626589	0.012	0	1
Cep95	0.0514294367994438	4.12461886193263	0.012	0	1
Cep131	0.0514294367994438	4.74343244581066	0.012	0	1
Hrh2	0.0514294367994438	3.77013725993833	0.012	0	1
[truncated: 5,656 more rows]

## Sheet: Tie1KO_KOvsWT_Ifit+EC
	p_val	avg_log2FC	pct.1	pct.2	p_val_adj
[truncated: 6,198 more rows]

## Sheet: Tie1KO_KOvsWT_EndocardialEC
	p_val	avg_log2FC	pct.1	pct.2	p_val_adj
[truncated: 7,482 more rows]

[truncated: 2 more sheets: Tie1KO_KOvsWT_Proliferating, Tie1KO_KOvsWT_Pericytes]
