# Supplementary material for: Deletion of the angiopoietin receptor Tie2 enhances proliferation and sprouting of cardiac endothelial cells
Source: Angiogenesis. 2026 Jan 21;29(2):13. doi: 10.1007/s10456-025-10028-2 (PMC12823625; doi:10.1007/s10456-025-10028-2)
Supplement: Supplementary file 16 — Supplemental Table 12. Differentially expressed genes in heart stromal-vascular fraction cell types in mice with Tie2 EC deletion (KO) versus wild-type mice. [file 10456_2025_10028_MOESM16_ESM.xlsx]

## Sheet: Description
Supplemental Table 12. Differentially expressed genes in heart stromal-vascular fraction cell types in mice with Tie2 EC deletion (KO) versus wild-type mice.

## Sheet: Tie2KO_DE_ECI.DE
	p_val	avg_log2FC	pct.1	pct.2	p_val_adj
Tek	9.00555089182048e-264	-3.73939680293627	0.127	0.796	1.90287290344167e-259
Cmss1	5.63815847485575e-158	0.872309583326257	0.997	0.983	1.19134288573702e-153
Cdk8	2.05519180088307e-148	1.11536466113424	0.972	0.839	4.34262027526592e-144
AC149090.1	1.49958536978828e-67	0.930582973196634	0.86	0.637	3.16862388636264e-63
Gm42418	6.31594600463091e-61	0.583189009139061	0.999	1	1.33455939077851e-56
AY036118	3.43731013629922e-52	1.00645522298685	0.952	0.856	7.26303631800025e-48
Fabp4	9.43787712537324e-33	-0.343681820775967	1	1	1.99422343659137e-28
Col4a2	1.08128896745818e-30	0.459310155742874	0.97	0.922	2.28476358823912e-26
Ifi208	4.61208030101591e-27	7.98870523986275	0.067	0	9.74532567604662e-23
Camk1d	1.85554301109668e-26	0.400857303486599	0.983	0.968	3.92076238244728e-22
H2-D1	6.78710383247339e-25	-0.348905493562383	0.992	0.994	1.43411503980163e-20
Xdh	1.8828111700486e-24	-0.512576435144778	0.805	0.888	3.9783800023127e-20
Plxna2	1.71641666420959e-23	0.616127792568987	0.782	0.638	3.62678841147487e-19
Lars2	1.13464709546262e-22	0.465110956146984	0.852	0.733	2.39750931271253e-18
Txnip	2.60713232889974e-22	-0.428951507629118	0.914	0.939	5.50887061096514e-18
Esr1	3.88570604231085e-22	6.0973180278076	0.056	0.001	8.21049686740284e-18
Col4a1	7.11796434007376e-22	0.343686656903751	0.989	0.975	1.50402586505758e-17
Tmsb4x	7.13837714679742e-22	0.257527253003614	0.998	1	1.50833909111829e-17
Cd34	3.0683237429363e-21	0.483953586968572	0.865	0.742	6.48336806882441e-17
Lrrc8c	1.87203871549671e-20	0.430636059127258	0.876	0.763	3.95561780584455e-16
Pxdn	1.47322495857031e-19	0.593353920876509	0.616	0.441	3.11292433745906e-15
mt-Nd3	2.42896679987103e-19	0.710600796550101	0.692	0.533	5.13240684812748e-15
Jund	2.47244985889878e-18	0.496268816721635	0.794	0.674	5.22428655185313e-14
Cd93	4.48668234147049e-17	0.381660409553487	0.909	0.831	9.48035978752714e-13
Pde4b	8.90875935311384e-17	0.742517257035726	0.457	0.303	1.88242085131295e-12
Selenop	1.91832262162477e-16	-0.393040381647277	0.907	0.929	4.05341569949314e-12
Anxa3	1.36309446915062e-15	0.423763423760266	0.842	0.747	2.88021861331527e-11
Ly6c1	1.49608525811043e-15	-0.266564045598228	0.995	0.998	3.16122815038733e-11
Phlda3	2.35113251149564e-15	1.13121349049361	0.199	0.094	4.96794299679028e-11
Fxyd6	6.85702535096503e-15	0.563093531438518	0.507	0.355	1.44888945665891e-10
Hexb	6.97913541776952e-15	0.450925395319807	0.801	0.712	1.4746913137747e-10
Col15a1	8.19512267726103e-15	0.922972481167833	0.248	0.132	1.73162942170526e-10
Cyp26b1	2.32634303522412e-14	-1.73754201164231	0.136	0.244	4.91556283342857e-10
Myadm	2.45460787661237e-14	0.378203278155425	0.859	0.767	5.18658644328194e-10
Cd44	2.64589080820093e-14	1.14669096804098	0.148	0.06	5.59076727772856e-10
Apoe	2.75706551895656e-14	-0.66506393005058	0.556	0.633	5.82567944155521e-10
Hsp90b1	2.8091250603136e-14	-0.40442714188186	0.815	0.859	5.93568125244264e-10
H2-K1	5.45826442170991e-14	-0.28221910577593	0.962	0.972	1.1533312723073e-09
Dock4	9.53563052178243e-14	0.335334970658282	0.856	0.754	2.01487872925263e-09
Apln	9.93324540060357e-14	1.49783109161054	0.123	0.047	2.09889475314753e-09
Jun	1.14800357242232e-13	0.440096074483974	0.725	0.601	2.42573154852837e-09
Rassf9	1.96042412467479e-13	-0.533154293978611	0.595	0.684	4.14237617543784e-09
Nrarp	3.00190095090001e-13	0.592185726176527	0.432	0.291	6.34301670925173e-09
Hes1	1.10219137433151e-12	0.637971045602698	0.604	0.485	2.32893037396247e-08
Ccnd1	1.30516276104998e-12	0.460740805733397	0.703	0.59	2.7578089140986e-08
Stard13	1.48759966387913e-12	0.610174004628584	0.553	0.412	3.14329808977661e-08
mt-Atp8	2.65476367943277e-12	0.657506596936982	0.32	0.203	5.60951565464144e-08
Esm1	3.51907555132403e-12	2.31359798144474	0.066	0.016	7.43580663994768e-08
Slc1a1	5.21178127773062e-12	0.719838570077942	0.321	0.206	1.10124938398448e-07
Id1	9.95151566375836e-12	0.28643606614757	0.915	0.865	2.10275525975214e-07
Lrmda	1.08391587835754e-11	0.539148863294129	0.581	0.452	2.29031425096949e-07
Hspb1	1.37840565544196e-11	-0.338133924048967	0.908	0.935	2.91257114994886e-07
Angpt2	1.71015379072288e-11	0.978286391178546	0.231	0.132	3.61355495979744e-07
Capn11	2.02429684526399e-11	-3.21971370492495	0.004	0.05	4.2773392340428e-07
Gask1b	2.08570375717212e-11	0.487207279953038	0.535	0.41	4.40709203890469e-07
Rbm3	2.28927992649041e-11	0.424194155233177	0.67	0.543	4.83724848467423e-07
Uba52	4.18107085091886e-11	-0.349651695502866	0.823	0.83	8.83460270799155e-07
Rab31	4.45780771113899e-11	0.508470565777181	0.374	0.25	9.41934769363669e-07
Psmb8	4.56959183630676e-11	-0.392344793468339	0.652	0.717	9.65554755011618e-07
Gbp4	5.33236494240435e-11	-0.978275313461742	0.257	0.355	1.12672871233004e-06
LTO1	5.55070737983289e-11	0.649119923819635	0.289	0.178	1.17286446935869e-06
Map1b	8.38590217674544e-11	0.580867085901049	0.37	0.251	1.77194112994631e-06
Ift122	9.0977722585697e-11	0.645459057362128	0.241	0.141	1.92235927823578e-06
Cldn5	1.08500518527252e-10	0.502896381037527	0.665	0.568	2.29261595648083e-06
Sec14l1	1.38206561365343e-10	0.367906938349216	0.718	0.588	2.9203046416497e-06
Smpd3	1.52338567242588e-10	1.56138350739076	0.08	0.027	3.21891392583588e-06
Ltc4s	1.70478306261447e-10	1.90296518574647	0.102	0.041	3.60220661130439e-06
Bcl2	2.99821942930289e-10	0.443359979360787	0.381	0.257	6.335237654117e-06
Cdh13	3.23298152637441e-10	0.279506927113364	0.907	0.846	6.83128996522912e-06
Apbb2	3.34790891064683e-10	0.255943646202443	0.919	0.862	7.07413152819675e-06
Ttn	3.3626038795013e-10	1.14686903934633	0.186	0.105	7.10518199738624e-06
Papln	5.47746619722986e-10	0.710712212660641	0.222	0.13	1.15738860747467e-05
Creb5	5.99149852642048e-10	0.691515921775462	0.237	0.143	1.26600363863265e-05
Dhrs3	6.37147996127057e-10	-0.455539855398227	0.699	0.725	1.34629371581647e-05
Gm26917	8.38871258017842e-10	0.83820935751909	0.25	0.157	1.7725349681917e-05
Rps27l	9.03868958973179e-10	0.401544368868924	0.698	0.588	1.90987511031033e-05
Bcl6b	1.05843180370662e-09	0.421245127845995	0.527	0.399	2.23646640123209e-05
Kctd12b	1.30267603346294e-09	0.509512257267597	0.51	0.404	2.75255445870719e-05
Dgkd	1.35212277038062e-09	0.444848088675382	0.438	0.316	2.85703541381426e-05
Pgm2l1	1.56152189822409e-09	0.664404112117284	0.244	0.15	3.2994957709475e-05
Iigp1	1.63139784739991e-09	-0.929257730979855	0.414	0.499	3.447143651556e-05
S100a11	1.63945945758062e-09	0.310223168187687	0.799	0.701	3.46417783386785e-05
Tuba1b	1.64299857032982e-09	-0.313615230893784	0.761	0.81	3.47165597910691e-05
Pdlim1	1.67109410402161e-09	0.340816945405128	0.665	0.546	3.53102184179767e-05
Cntn5	1.72889175783805e-09	3.80265620540482	0.027	0.002	3.6531482843118e-05
Vash1	2.13574757299769e-09	0.828688397098795	0.165	0.088	4.51283462174412e-05
Psme2	2.33132043849430e-09	-0.406228884736389	0.585	0.647	4.92608008653845e-05
Hlx	2.75017366625753e-09	0.475456954804517	0.324	0.216	5.81111695680216e-05
Tgtp1	2.86716288354789e-09	-1.34253758585441	0.066	0.135	6.0583151729367e-05
Sema6d	2.92010910418702e-09	0.567996956928765	0.343	0.236	6.17019053714717e-05
Lysmd4	3.18703365091804e-09	0.736468361752639	0.174	0.096	6.73420210438982e-05
Tnfaip1	4.0252478219725e-09	0.317945762176094	0.668	0.534	8.50534864782788e-05
Lipe	4.41438426439943e-09	-0.560686861676308	0.425	0.494	9.32759395067599e-05
Pdgfb	4.65346643638845e-09	0.336752220599523	0.857	0.82	9.8327745800888e-05
Angptl4	6.01936034983383e-09	-1.47101821735245	0.05	0.112	0.000127189084191989
Bax	6.16217645299643e-09	0.470852353781492	0.537	0.433	0.000130206788451815
Abca1	6.62281237724951e-09	0.860827082351441	0.16	0.087	0.000139940025531282
Bean1	8.19287099505888e-09	3.71385916244933	0.025	0.002	0.000173115364125594
Arl15	8.83269200540518e-09	0.29089950650443	0.732	0.625	0.000186634782074211
H2-Q7	1.05668700992226e-08	-0.415395239592865	0.504	0.574	0.000223277965196574
Cxcr4	1.09650462539088e-08	0.810308513502617	0.145	0.077	0.000231691427345094
2610001J05Rik	1.1153370804623e-08	0.505325562834793	0.251	0.157	0.000235670725101684
Edn1	1.12271421795679e-08	1.84324736346801	0.063	0.021	0.000237229514254269
Meox2	1.32913312768815e-08	0.307313675319626	0.707	0.595	0.000280845829880506
Lxn	1.34853632971496e-08	0.617628676269596	0.252	0.162	0.00028494572646877
Clk1	1.4453901873425e-08	-0.353956023413739	0.552	0.624	0.000305410946585471
Ksr1	1.65450695040094e-08	0.688156097364689	0.207	0.125	0.000349597318619719
Mmp15	1.69390967282181e-08	0.331561624640343	0.542	0.42	0.000357923113867248
Sult5a1	1.75050885299929e-08	1.77076073737859	0.047	0.012	0.00036988252063875
Brk1	1.87337120575757e-08	0.32975752871715	0.524	0.39	0.000395843335776574
Ifi27	2.05507758372693e-08	-0.416245015470097	0.561	0.616	0.000434237893441501
2610203C22Rik	2.32293109173264e-08	0.527130432222202	0.325	0.225	0.000490835339683107
Ifi203	2.49654711229954e-08	-0.265952227750688	0.759	0.803	0.000527520404828893
Mertk	2.81617859012326e-08	0.391259970629869	0.385	0.271	0.000595058536093044
Exoc6	3.05679581575011e-08	0.370053035080149	0.629	0.529	0.000645900955867999
Tgtp2	3.13739303971791e-08	-0.856484044046972	0.184	0.266	0.000662931149292395
Nos2	3.48388397330092e-08	0.435291947343648	0.359	0.255	0.000736144683558485
Ccn2	3.85614148830431e-08	1.14461372662922	0.084	0.035	0.000814802696478701
Cdipt	3.90956310325993e-08	0.453936243818362	0.42	0.31	0.000826090683718823
Gm4013	4.89071479877875e-08	1.99182998574997	0.03	0.005	0.00103340803698195
Aen	5.08881441935815e-08	0.859303871932745	0.125	0.064	0.00107526648681038
H2-Q4	5.11216744704832e-08	-0.467546996907645	0.451	0.508	0.00108020098156131
Pltp	5.45397408889094e-08	0.39566742343619	0.629	0.515	0.00115242472498266
Cables1	5.83905908862093e-08	1.3449896214228	0.083	0.035	0.0012337931854256
Ppp3ca	7.22274914068559e-08	0.261176465642251	0.822	0.732	0.00152616689342687
Cped1	7.2536954521053e-08	-0.289531059857186	0.812	0.845	0.00153270584902985
Plcl1	7.37003407584439e-08	1.13057284977496	0.077	0.031	0.00155728820022592
Ltbp4	7.46516129479195e-08	0.279934697827538	0.809	0.745	0.00157738858158954
9630028H03Rik	7.93577386931008e-08	1.11079087528933	0.108	0.053	0.00167682901858522
Mmd	8.07930860916607e-08	0.463018231492959	0.381	0.276	0.00170715790911679
Tspan5	8.39889978469429e-08	0.668965371762858	0.174	0.102	0.0017746875245059
Wwox	8.49318460979497e-08	0.560951460992906	0.305	0.217	0.00179460990804968
Inpp4b	9.09107309208038e-08	1.90825925452031	0.02	0.001	0.00192094374435658
Thra	9.12847488888269e-08	-0.438637568922191	0.47	0.529	0.00192884674402091
Gm15564	9.15411651432812e-08	0.490020927512989	0.316	0.22	0.00193426481947753
Ackr3	1.05574901940885e-07	0.417261136825559	0.43	0.329	0.0022307976780109
Mfsd4a	1.05641218550161e-07	0.538718369796358	0.242	0.158	0.00223219894796491
Hddc3	1.22197695848198e-07	-1.52573257515133	0.032	0.08	0.00258203731327242
9530026P05Rik	1.5318328795932e-07	-0.494989972574145	0.501	0.575	0.00323676287458043
Mat2a	1.66438417779901e-07	0.337474900033994	0.707	0.597	0.00351684376768931
Pkp4	1.81864213723716e-07	-0.416089542519867	0.659	0.694	0.00384279083598211
Spred2	1.85031906183852e-07	0.296704020070796	0.698	0.61	0.00390972417766478
Gm1673	1.97562606427674e-07	-1.32554332867386	0.062	0.119	0.00417449787381674
Nnmt	2.02597709914642e-07	1.22252507997438	0.043	0.012	0.00428088961049638
Nrp2	2.05662475587277e-07	0.307590088877053	0.802	0.724	0.00434564810915916
Aldh3a2	2.2109118201037e-07	0.519070705946799	0.285	0.196	0.00467165667587911
Nudcd2	2.28065648841877e-07	0.532363465069685	0.19	0.115	0.00481902716002885
Prkcg	2.70440471651257e-07	0.564621184371446	0.278	0.19	0.00571440716599106
Gm42047	2.90170817033544e-07	1.5884591515125	0.058	0.021	0.00613130936391879
Nudt4	2.9245802182841e-07	0.396988739566906	0.412	0.312	0.00617963800123431
Nmi	3.21725263543078e-07	-0.430270267704157	0.406	0.483	0.00679805481866523
Amotl2	3.28842085304428e-07	0.343489309118352	0.48	0.374	0.00694843326248257
Smad7	3.29627612642185e-07	0.31757883909723	0.538	0.418	0.00696503145512938
Gm14211	3.31248541338303e-07	0.489712783790818	0.28	0.192	0.00699928167847834
Dusp16	3.55580621850727e-07	0.448462331906682	0.33	0.236	0.00751341853970585
Tspan6	3.76272258367001e-07	0.435040272330762	0.389	0.291	0.00795063281929473
Slc25a13	3.89684569415989e-07	1.03111099593879	0.088	0.041	0.00823403495175984
Synm	4.00005109408652e-07	0.451421560958175	0.242	0.16	0.00845210796180481
Arhgef7	4.06601783633765e-07	0.375579332828391	0.462	0.348	0.00859149568818145
Psmb9	4.15593317420386e-07	-0.395929097156819	0.531	0.585	0.00878148679709275
Kcnab1	4.20336157492983e-07	4.01264288816145	0.019	0.001	0.00888170300782672
Sema6a	4.62867036638876e-07	-0.302083818634107	0.787	0.831	0.00978038048417945
Man2a1	4.62963933657714e-07	0.282902566288861	0.507	0.402	0.00978242791818749
2200002D01Rik	5.22859925066865e-07	0.893385495798861	0.094	0.046	0.0110480302166629
Ttc7b	5.24685208630944e-07	0.260892677960539	0.528	0.415	0.0110865984583719
Samd4	5.43663373755578e-07	0.463190661222087	0.258	0.176	0.0114876070874554
Pln	5.61282429747079e-07	1.05137290809976	0.104	0.054	0.0118598977405558
BC028528	5.69216153363055e-07	0.333566319650733	0.615	0.509	0.0120275373205614
Ahcyl1	6.05860205808829e-07	0.47849642704918	0.274	0.19	0.0128018261487406
Elovl5	6.06946752829453e-07	0.3102125656652	0.46	0.351	0.0128247848872863
Rin3	6.08175244078509e-07	0.347760779659635	0.477	0.371	0.0128507429073789
Slc4a7	6.1236017921961e-07	0.482996751775014	0.197	0.124	0.0129391705869104
Abcb1a	6.63014201795703e-07	0.281258866909601	0.628	0.519	0.0140094900839432
Zfp521	6.76136020920271e-07	0.384084408390805	0.328	0.238	0.0142867541220453
Lrrc32	8.00140115147925e-07	1.2312039778504	0.081	0.038	0.0169069606330756
Gem	8.10660026997989e-07	0.824302799022897	0.116	0.062	0.0171292463704675
Exoc4	8.11711747842939e-07	0.34635228890857	0.673	0.582	0.0171514692319213
Robo2	9.209730053063e-07	0.661090306613257	0.193	0.124	0.0194601596021221
Capg	9.55354102230727e-07	0.721065152098319	0.135	0.077	0.0201866321801353
Rapgef1	9.59613602252209e-07	0.26524859165269	0.766	0.694	0.0202766354155892
Lamc1	9.9015749425907e-07	0.350098366824501	0.529	0.43	0.0209220278536941
Fas	1.0603047405269e-06	-0.475974382667501	0.411	0.473	0.0224042391673334
2900026A02Rik	1.09473576997654e-06	0.292207579317712	0.587	0.475	0.0231317668196043
Ctla2a	1.21653391080135e-06	0.27771485904885	0.807	0.721	0.0257053615352325
Rnf141	1.24594773025942e-06	0.835785624663388	0.095	0.048	0.0263268755403815
Gm15581	1.26379248588402e-06	0.394305625582126	0.234	0.157	0.0267039352267293
Sik1	1.26818635325344e-06	0.733812854668618	0.168	0.104	0.0267967776442451
Slc6a6	1.30005836756706e-06	-0.416251773772424	0.511	0.587	0.027470233306692
Gm20404	1.32751900838562e-06	1.93873310257462	0.037	0.01	0.0280504766471881
Cask	1.40102453343707e-06	0.31536709006981	0.375	0.28	0.0296036483915252
Hist1h1e	1.41656974361526e-06	0.472952238790627	0.256	0.176	0.0299321186825903
Dnajc5	1.5217992697766e-06	0.423474261609986	0.34	0.248	0.0321556185703795
Mycn	1.54220741793874e-06	0.591324291928143	0.167	0.103	0.0325868427410455
Setd3	1.64548602245277e-06	0.386313457955229	0.373	0.277	0.0347691196544271
Mfn1	1.69304342535177e-06	0.496543047643927	0.234	0.156	0.035774007577683
Rnasek	1.81391822621643e-06	0.283864866330227	0.62	0.517	0.0383280921199532
Prpf4b	1.91889656410559e-06	-0.298802183940009	0.749	0.769	0.0405462843995511
Gm48383	2.011671792126e-06	1.20395470271155	0.066	0.028	0.0425066249676223
Apold1	2.04550412689601e-06	0.396459048455317	0.291	0.208	0.0432215022013126
Hras	2.08844511314171e-06	0.308839557392875	0.506	0.397	0.0441288452406844
Car4	2.11029628645283e-06	-0.385109935831347	0.717	0.732	0.0445905605327482
Vwa3a	2.13270891727585e-06	-0.603480644504597	0.279	0.351	0.0450641394220387
Adipor2	2.16942718519618e-06	-0.429790088726985	0.489	0.548	0.0458399964231954
Ulbp1	2.2942632404266e-06	0.780515916750026	0.13	0.075	0.048477782270214
2004-09-01	2.29557687971481e-06	0.256350923508292	0.764	0.687	0.048505539468374
Limch1	2.43833980135228e-06	0.251666055659828	0.601	0.514	0.0515221200025737
Plekhh2	2.5174981665696e-06	0.475973443608002	0.227	0.153	0.0531947362596156
Fmo2	2.70372856458277e-06	-0.413832228083309	0.478	0.548	0.0571297845696339
Manba	2.8843637053854e-06	0.54769030366527	0.127	0.073	0.0609466050947936
Schip1	2.90334472777864e-06	0.310280137894664	0.491	0.381	0.0613476740979628
Rexo2	3.07701005403998e-06	0.274068324371598	0.482	0.371	0.0650172224418648
Hist1h4d	3.25922806843219e-06	0.49281830913173	0.266	0.19	0.0688674890859721
Meox1	3.26152580312483e-06	0.401317761175796	0.37	0.283	0.0689160402200277
Gadd45g	3.65366518997746e-06	0.605240062646887	0.119	0.067	0.0772019454642238
Arl5b	3.72779508371057e-06	0.384354593718088	0.33	0.242	0.0787683101188043
Rnd1	4.04340501319304e-06	0.660799864648101	0.134	0.079	0.085437147928769
Cntnap2	4.146604430605e-06	5.11112641741001	0.012	0	0.0876177516186836
Ctps	4.15609129130447e-06	0.690662558448659	0.119	0.068	0.0878182089852634
Arl6ip1	4.2057572615783e-06	-0.26100544117233	0.698	0.74	0.0888676509371495
Tcap	4.21797702625066e-06	2.31615497536374	0.03	0.008	0.0891258545646765
Myh6	4.31861396148019e-06	1.26450819184525	0.081	0.041	0.0912523130060763
Fam162a	4.32863020164171e-06	0.337606348902135	0.294	0.211	0.0914639561606894
Ampd3	4.37925027473234e-06	0.469735693038315	0.243	0.168	0.0925335583050943
Gm11808	4.5255126520256e-06	-0.447145889536525	0.439	0.491	0.0956240823373008
Kcna5	4.55889950353035e-06	0.283544232211786	0.567	0.46	0.0963295465095962
E2f3	4.57955626398577e-06	0.588077543514693	0.121	0.07	0.0967660238580194
Btnl9	4.61313426159051e-06	-0.334165092574717	0.488	0.551	0.0974755269474076
Kit	4.85407474463461e-06	0.426748757538404	0.21	0.14	0.102566599354129
Pvt1	4.95160315628684e-06	1.86097301626813	0.044	0.015	0.104627374692341
Nf1	5.07558671031163e-06	0.29671491888931	0.48	0.38	0.107247147188885
Scai	5.15780886145685e-06	0.42018238715653	0.28	0.203	0.108984501242583
Slc22a23	5.23790797501654e-06	1.84450669674285	0.037	0.011	0.110676995512099
Ttyh3	5.44464281210435e-06	0.690568154022897	0.152	0.094	0.115045302619765
Fam57b	5.49479968518958e-06	0.377658239928542	0.268	0.189	0.116105117348056
Rreb1	5.58121729476932e-06	0.285700444366873	0.431	0.324	0.117931121438476
Fosl2	5.87180117784518e-06	0.670808035524138	0.143	0.087	0.124071158887869
Map2k1	6.00210415741261e-06	0.3405608653679	0.34	0.25	0.126824460846129
4430402I18Rik	6.63570510064663e-06	0.872770835602886	0.116	0.067	0.140212448776663
Tnfrsf21	7.36556222601612e-06	0.337375447496187	0.334	0.248	0.155634329835721
Myo1e	7.60448102278697e-06	0.278984143964659	0.602	0.503	0.160682684011489
Tmem258	7.6394609975081e-06	0.385612907212118	0.362	0.277	0.161421810877346
Hspa5	8.77175511982758e-06	-0.307191617302365	0.605	0.627	0.185347185681957
Dnm3	9.19485420677036e-06	-0.416715841981316	0.419	0.481	0.194287269389058
Gemin5	9.25714219328946e-06	0.847762667131384	0.087	0.046	0.195603414544206
Psmb10	9.28237385536142e-06	-0.371021037924662	0.494	0.548	0.196136559563787
Brip1	9.30327026790165e-06	0.666201752023698	0.08	0.04	0.196578100760762
Snhg15	9.55872709430581e-06	1.5143767043452	0.048	0.019	0.201975903502682
Unc45b	9.79267421959972e-06	-0.331327212548092	0.561	0.601	0.206919206260142
Nxn	9.84288369106974e-06	-0.308759010301704	0.619	0.66	0.207980132392304
Fchsd2	1.00013752571126e-05	0.442106519230302	0.233	0.161	0.21132905918279
Znrf1	1.00761159819655e-05	0.255745330766889	0.611	0.508	0.212908330698931
Trak1	1.01577716002905e-05	0.367825394985249	0.33	0.244	0.214633713914138
H2-T22	1.11962213212595e-05	-0.440727221506597	0.411	0.465	0.236576156518214
Uxs1	1.1261129311639e-05	0.553395117160514	0.157	0.099	0.237947662354931
Arl4d	1.13050247182565e-05	-0.769883170859927	0.114	0.171	0.23887517229676
Tmem140	1.13318867137485e-05	-0.290482309632096	0.705	0.732	0.239442766261507
Ubash3b	1.17032969801801e-05	0.727329668506487	0.139	0.086	0.247290665191205
Magi3	1.19653520813462e-05	0.319600523581077	0.471	0.383	0.252827889478844
Pim3	1.23251749481108e-05	-0.372032769931942	0.619	0.637	0.260430946653582
Gm29682	1.27313457341351e-05	1.55965473295549	0.038	0.013	0.269013335362275
Gm37240	1.30445159370673e-05	0.496971769964681	0.275	0.202	0.275630621750232
Tbpl1	1.31800802130327e-05	0.496490687130867	0.235	0.167	0.278495094901381
Ogdh	1.36440208190717e-05	0.373346818752699	0.37	0.283	0.288298159906984
Cox7b	1.38746761832529e-05	0.288857752293876	0.586	0.489	0.293171907752134
Rnf157	1.40324454954352e-05	0.933173760702886	0.089	0.048	0.296505573318545
Gm26532	1.40460753192006e-05	0.411240517242799	0.351	0.267	0.296793571494709
Rbp7	1.42979150200989e-05	-0.778491330416601	0.349	0.404	0.302114944374689
Gkap1	1.49223985871062e-05	0.336256400457073	0.295	0.217	0.315310282145554
Ubald1	1.49617299423016e-05	0.534544783489323	0.191	0.128	0.316141353680833
Sel1l	1.55323159517599e-05	0.312518828367926	0.322	0.235	0.328197836060686
Kcnip4	1.61375981983566e-05	1.97780125984486	0.029	0.008	0.340987449931275
C1qtnf1	1.67160230410024e-05	0.556354642648477	0.13	0.079	0.35320956685638
Gm3264	1.70525079014566e-05	1.20621646875159	0.043	0.016	0.360319491957777
Efna1	1.72260590475836e-05	-0.374761533289143	0.422	0.475	0.363986627675442
Plxdc2	1.75848858187266e-05	2.25873264240672	0.025	0.006	0.371568637349693
Ptgs1	1.77957212527473e-05	-0.95240790430192	0.063	0.11	0.37602359007055
Tubgcp5	1.80639090907034e-05	0.41080653323891	0.201	0.137	0.381690399086564
A730049H05Rik	1.8473586133196e-05	1.05315554679311	0.057	0.025	0.390346874994432
Mpped2	1.86654867725921e-05	0.609696813809718	0.125	0.075	0.394401735504871
Ldb3	2.01761701567176e-05	3.91214585575831	0.014	0.001	0.426322475411442
Anks6	2.04528915563134e-05	1.34060587337945	0.036	0.012	0.432169598584901
Gm19951	2.06789822404652e-05	0.613069462351303	0.148	0.094	0.43694689474103
Robo4	2.24085881026566e-05	0.32657509915415	0.6	0.515	0.473493466609135
Crem	2.26475146770894e-05	0.255152152429122	0.338	0.255	0.478541985126899
Fxyd5	2.36488370762601e-05	0.333015095683585	0.391	0.305	0.499699927421377
Smad1	2.40372524731892e-05	0.266050695181347	0.54	0.443	0.507907144758487
Ubtd1	2.41235751793666e-05	0.549504229632612	0.143	0.089	0.509731143540015
Nfkbia	2.54311490537292e-05	-0.270339929855864	0.766	0.788	0.537360179505297
Itpripl2	2.58302473434466e-05	0.405632660064804	0.314	0.236	0.545793126367028
Zmpste24	2.76382177956738e-05	0.409034008946484	0.266	0.195	0.583995542022587
Atp8b1	2.76770209925729e-05	0.365024083900804	0.253	0.183	0.584815453573066
Ephx1	2.7963908284566e-05	0.416470776438555	0.401	0.315	0.59087738205288
Gab1	2.84497681979505e-05	0.33019850838819	0.284	0.211	0.601143602022694
Tmod1	2.86508426576025e-05	1.4362524637647	0.027	0.007	0.605392305355142
Parva	2.95988595787265e-05	0.297792670477547	0.386	0.297	0.625423902898491
Eif4g3	2.98901690180897e-05	0.263769806192881	0.499	0.403	0.631579271352235
4930545L23Rik	2.99095810051126e-05	0.975789593240706	0.062	0.03	0.63198944663803
Cyb5b	2.99448169515851e-05	0.283854750221735	0.254	0.18	0.632733982186994
Bhlhb9	3.00499111692814e-05	1.34732267910271	0.049	0.021	0.634954623006915
Ednrb	3.03840520552647e-05	0.342117816933428	0.508	0.425	0.642015019927743
Midn	3.19070829624765e-05	0.331784936757458	0.383	0.297	0.674196662997128
Prr5	3.22417316896648e-05	0.794753562239229	0.064	0.031	0.681267790602617
Dusp8	3.2490811759515e-05	0.594716584348178	0.141	0.09	0.686530852478553
Fbxo38	3.26706830630982e-05	0.350337981745957	0.215	0.148	0.690331533123266
Rcan1	3.29008245081195e-05	0.463910825284486	0.143	0.09	0.695194421856565
Gmcl1	3.29452014308589e-05	0.59189142470699	0.179	0.122	0.696132106234048
Nepn	3.58197428880116e-05	-0.971523760139427	0.114	0.165	0.756871167223685
Pcdh17	3.68556017355039e-05	0.386204628672224	0.522	0.446	0.778758864671198
Mapk6	3.71579628335386e-05	0.516264377855157	0.213	0.149	0.785147754672671
Dnah8	3.75215723473819e-05	1.3893409918975	0.036	0.012	0.79283082370018
Disp1	3.78632981111892e-05	0.45502753956955	0.185	0.127	0.800051489089428
Gas2	3.88410255555891e-05	0.34232864953122	0.287	0.213	0.820710869989598
Ppp2r5e	3.92888672965187e-05	0.292215833654002	0.405	0.316	0.83017376597544
Atp6v0a2	4.18377362790165e-05	0.272767398162174	0.205	0.14	0.884031367575619
Tbc1d17	4.26821815065358e-05	-0.81762626457181	0.1	0.149	0.901874495233102
Sesn2	4.41794082470976e-05	1.46177171821746	0.041	0.016	0.933510896261172
Gpr160	4.47620472115651e-05	-1.18995120994779	0.057	0.099	0.945822057580372
Tppp3	4.67737838677694e-05	0.587132540915402	0.119	0.072	0.988330053125968
Airn	4.71476511805038e-05	0.289553217476424	0.756	0.705	0.996229869444046
Prkca	4.81450797277384e-05	1.05109120824502	0.049	0.021	1
Ahr	4.99563129233983e-05	-0.557862711220843	0.263	0.319	1
Map7	5.00345610189669e-05	3.61474260905	0.012	0.001	1
Cct2	5.1722343479874e-05	0.29008872103959	0.496	0.405	1
Arl5a	5.18898457632163e-05	0.456046054707389	0.223	0.158	1
Cul9	5.38047618225418e-05	0.781585397337906	0.082	0.044	1
Fbxw4	5.41398264862449e-05	0.446439932626855	0.205	0.144	1
Gm26724	5.45564507641621e-05	1.14855502025707	0.05	0.022	1
5330438D12Rik	5.48703235309984e-05	0.49775913061737	0.269	0.201	1
Morrbid	5.70092043002296e-05	1.39968546042951	0.027	0.008	1
Dph6	5.7057807959261e-05	0.395588161950966	0.208	0.145	1
Mcee	5.71057680037792e-05	0.344937470027779	0.217	0.151	1
Fgfr2	5.72907823995707e-05	0.266034660495143	0.365	0.279	1
Wdr83os	5.77277987465789e-05	0.388875227358766	0.36	0.281	1
Hsp90aa1	5.90717996316401e-05	0.352255769040007	0.468	0.39	1
Oas2	5.95449847387653e-05	0.389828568197575	0.21	0.147	1
Kcnc2	6.01021591132259e-05	1.69089278851678	0.036	0.013	1
Rsad2	6.08944117029773e-05	-0.315274266477731	0.543	0.591	1
Sez6l2	6.39132474907638e-05	0.499961275625931	0.194	0.135	1
Uchl1	6.43239291338584e-05	1.02976807897343	0.089	0.051	1
Lsmem2	6.5252826143223e-05	0.734881986706041	0.079	0.043	1
Nipal3	6.66800191085356e-05	0.502662655592572	0.176	0.119	1
Hhex	6.77203321541498e-05	0.418528751717159	0.194	0.135	1
Bcar1	6.78057116972776e-05	0.309236533842389	0.246	0.176	1
Camk2a	6.88692754692329e-05	1.11234001751239	0.036	0.013	1
Gmfb	6.95516658549599e-05	0.385321075107341	0.232	0.169	1
Dpysl3	7.16149984392237e-05	0.433254890706691	0.273	0.205	1
Sgip1	7.32946608468691e-05	1.11518271587607	0.038	0.015	1
Pdlim4	7.48796950111119e-05	1.14831971680226	0.053	0.024	1
Ndufa8	7.56308161027624e-05	-0.269179854699386	0.677	0.699	1
Pde4d	7.71771285320467e-05	0.715555219999928	0.13	0.084	1
Mef2d	7.7775235281267e-05	0.268114490468141	0.402	0.313	1
Trim16	7.82105438152357e-05	0.623644734993466	0.094	0.054	1
Irgm2	7.89541048231656e-05	-0.737030096182477	0.198	0.248	1
Sh3bp4	8.12886433697009e-05	0.34200578136583	0.212	0.15	1
Dync2li1	8.14624964175655e-05	0.79149948246238	0.067	0.034	1
Ptch1	8.1916832120326e-05	0.357052134278459	0.272	0.203	1
Cobl	8.2154384346834e-05	0.408331048524223	0.193	0.134	1
5031439G07Rik	8.29452510498567e-05	0.453145766637579	0.146	0.095	1
Gnptab	8.31137360758731e-05	0.62988713445563	0.088	0.05	1
Prrc2b	8.39801811491713e-05	0.250403780104582	0.498	0.422	1
Baz1a	8.61531445875724e-05	0.324229726092304	0.25	0.183	1
Stard4	8.65953788052195e-05	0.321911158273236	0.277	0.208	1
Ptpn14	8.75415329884571e-05	0.420392841847535	0.234	0.169	1
Chsy1	8.77922377735564e-05	0.626554985915055	0.116	0.072	1
Prickle3	9.12733379281748e-05	-0.613234878180055	0.195	0.247	1
Ppp1r18	9.37481436374664e-05	0.333957840744411	0.253	0.183	1
Abhd14a	9.4291655924748e-05	0.706507727126466	0.066	0.034	1
Scd2	9.637777735172e-05	1.30251950065291	0.032	0.011	1
Rcan2	9.68870954826739e-05	3.1508330639536	0.012	0.001	1
Zyx	0.000101832927089448	0.270654097108482	0.375	0.293	1
Gm10658	0.000105705485894048	1.25032120268218	0.035	0.013	1
Vcl	0.000106301026622656	0.28496348606871	0.564	0.491	1
Prdm1	0.000106881135898936	0.368123339706534	0.19	0.132	1
Psmc4	0.000108505915871145	0.324444315959906	0.367	0.291	1
Gbp7	0.00010944114764044	-0.341063859085969	0.468	0.525	1
Osgep	0.000110425709470972	0.36121640373806	0.263	0.196	1
Atp1b1	0.000110825417387533	2.90454988250116	0.011	0.001	1
Gm6277	0.0001108974624651	1.55932440066147	0.027	0.008	1
Hcls1	0.00011209803976343	0.4720121355395	0.154	0.103	1
Ube4b	0.00011394721495396	0.254385219770088	0.276	0.205	1
2210408F21Rik	0.000114283499680926	0.254826942625048	0.19	0.131	1
Trdn	0.000116552776825451	2.09539370080846	0.015	0.002	1
Gbf1	0.000118423464900811	0.258218325575092	0.435	0.347	1
Frmd6	0.000119129266833731	0.580391291194234	0.094	0.055	1
Bcl2l1	0.000122803866652693	0.259843301536646	0.534	0.449	1
Akr1c14	0.000124665114708911	0.562937323254039	0.188	0.133	1
Dnajc15	0.00012663464152363	0.379846619964714	0.168	0.114	1
Mrps25	0.000130776207863839	0.442346853025634	0.179	0.125	1
1700084C06Rik	0.000132690129674684	0.580858170981652	0.11	0.067	1
Stx18	0.00013290912082086	0.372114385566643	0.186	0.129	1
Msi2	0.000134591838565421	0.333254526249566	0.343	0.269	1
Aldh2	0.000135097626542112	-0.271297129377814	0.586	0.607	1
Arhgef18	0.000135561475288219	0.332240606019492	0.185	0.128	1
Agmo	0.000136209236428308	0.38757559061739	0.294	0.231	1
Kcnj2	0.00013752687582059	1.22256666117694	0.043	0.018	1
Gna12	0.000139430211399996	0.251086095392601	0.324	0.246	1
H2-Q6	0.000139660393546655	-0.389962533886655	0.296	0.35	1
Afg3l1	0.000142814009661799	0.439908625124466	0.175	0.12	1
Pcdhga9	0.000145397037069421	1.77406277547725	0.023	0.007	1
Chsy3	0.000151059070254524	0.858342393817872	0.086	0.05	1
Btg1	0.000152096089465534	-0.282446042583461	0.561	0.585	1
Cops9	0.000152247492275106	0.259145988103929	0.457	0.375	1
Bicd2	0.000153608502543619	0.303460827411149	0.373	0.296	1
Mavs	0.000158557643322724	0.556649190413065	0.115	0.073	1
Snx25	0.000158757327377404	0.331093877242065	0.27	0.202	1
Uggt1	0.000160146279296293	0.366390270279852	0.242	0.179	1
Plscr1	0.000160900994967759	-0.424796757495124	0.336	0.386	1
Gm28323	0.000164636636511742	2.14863978999216	0.016	0.003	1
Bmp1	0.000165100467526548	0.640838643665043	0.111	0.07	1
Pitpnm2	0.000165493914748509	0.262475184212457	0.334	0.258	1
Cxcl9	0.000166077398462818	-0.542358366746402	0.456	0.496	1
Vps13d	0.000166351720600209	0.257958571388339	0.383	0.3	1
Mrpl33	0.000167573582602208	0.255282388066211	0.543	0.473	1
Parp8	0.000169385192437972	0.575089237257379	0.135	0.09	1
Ripk3	0.000175508162753667	0.643255769803133	0.082	0.047	1
Cycs	0.000176828278667128	0.258358067418803	0.468	0.379	1
Ehd4	0.000178908859018815	0.341644957815728	0.267	0.202	1
Eif3f	0.000180217858256954	-0.290829431868568	0.651	0.669	1
Gm17494	0.00018571606885286	0.868370707468092	0.032	0.012	1
Znrf2	0.000187165432965152	0.502818609152499	0.183	0.13	1
Cct7	0.000187742251542492	0.269573047325177	0.467	0.381	1
U2surp	0.000194122204072065	-0.34563685470191	0.484	0.512	1
Tap1	0.000199906374109653	-0.456931192741369	0.216	0.266	1
Gorasp2	0.000200130403939991	0.35781960162533	0.246	0.182	1
Gm16552	0.000203840565570753	1.81225807017502	0.026	0.008	1
Gm13919	0.000205682046994211	0.675350566723445	0.052	0.025	1
Trp53inp2	0.000207041414824906	0.556393580249712	0.098	0.059	1
Slc44a5	0.000211891288824749	0.786476921213994	0.079	0.046	1
Palm	0.000214049088150205	-0.405408069241422	0.466	0.499	1
Htatip2	0.000216372758889037	0.525857651618588	0.116	0.073	1
S100a6	0.000220264440513849	0.33564174368628	0.282	0.215	1
Scyl2	0.000227764656478071	0.360648022471909	0.172	0.119	1
Kansl1l	0.00022908565839809	0.277616072384699	0.344	0.275	1
Mustn1	0.000229549788524689	0.394876437158501	0.227	0.168	1
C330002G04Rik	0.000237654082173023	2.47147968994284	0.014	0.002	1
Ism1	0.000241575367808847	0.855838242455069	0.056	0.028	1
Gpr22	0.000244617272452779	2.54967313728034	0.01	0.001	1
Pard3bos1	0.000246546918375401	0.665920909039857	0.094	0.057	1
Cbfb	0.000255995288941968	0.254878535446156	0.346	0.273	1
Lncppara	0.000260937598850638	0.256084624154199	0.241	0.176	1
Tbc1d20	0.000270673592431973	0.308254773788259	0.306	0.24	1
Slc23a2	0.000271353479399686	0.32214448128322	0.255	0.192	1
Tmem241	0.000271901847992044	0.40963270678211	0.21	0.155	1
Eda2r	0.000273117240249884	0.482080966248578	0.122	0.079	1
Cryab	0.000274623862857427	1.54522001390446	0.033	0.013	1
Fam78b	0.000282677172990046	0.287605704048383	0.283	0.217	1
Kpnb1	0.000284520119521188	0.252622923844618	0.269	0.201	1
Aldh1l1	0.000285932243592383	0.748360964279451	0.09	0.054	1
6530409C15Rik	0.000287519644101067	0.693087901443399	0.062	0.033	1
Fig4	0.000290817363845921	0.574605619115498	0.101	0.062	1
Ufsp2	0.000292088014248678	0.412844658436181	0.184	0.131	1
Zbtb33	0.000302012439071568	0.517496942911741	0.11	0.069	1
Plxna4	0.000304497091180499	0.259717829554094	0.373	0.3	1
Ssu2	0.000307750709541842	0.438343322154085	0.12	0.078	1
Slc35b4	0.0003084868519516	0.779375937892513	0.067	0.037	1
Slc7a1	0.000310013300848012	0.376383213257328	0.189	0.134	1
Ergic1	0.00031075571780752	0.250766069714795	0.324	0.251	1
Cbx4	0.000310894209079085	-0.858281281866963	0.069	0.107	1
Tinagl1	0.000315855907162011	-0.266844640979813	0.623	0.649	1
Rxra	0.000316749905447562	0.459518606798317	0.162	0.112	1
Pcsk6	0.000321534644438264	0.999299030252254	0.055	0.028	1
Rgs16	0.000323373788067866	0.625819747985017	0.042	0.019	1
Tacc2	0.000328285664404827	0.255301289687002	0.248	0.183	1
Prrg3	0.000334303752478677	0.382767095688024	0.181	0.128	1
Enpp2	0.000335555400317827	3.09686955365962	0.012	0.002	1
Clasp2	0.000341113299202546	0.267854295052215	0.391	0.314	1
Sec24d	0.000342239606120615	0.549300114816398	0.136	0.092	1
Tapbpl	0.000350053752205337	-0.535196215114226	0.173	0.222	1
Tut4	0.000352852409965335	-0.327777748800351	0.424	0.468	1
Lfng	0.000355740293038591	0.370415425415248	0.139	0.093	1
Pcdh19	0.000362176254552622	0.276387849786082	0.381	0.303	1
Apol10b	0.000367077711804332	-0.423396446190235	0.346	0.389	1
Rtn1	0.000378718255244377	0.27124166161429	0.198	0.143	1
Lpin3	0.000379235267902814	0.637509900098704	0.081	0.048	1
Sik3	0.000380465505972234	0.260315869321663	0.426	0.345	1
Nr4a1	0.000386496786649306	0.565872458078297	0.144	0.099	1
Hmbox1	0.000387937964127877	0.351292280211539	0.289	0.221	1
Arhgdib	0.000393529413949593	0.48539710608318	0.153	0.107	1
H2afj	0.000401898973403031	0.271063696490301	0.342	0.271	1
4930512B01Rik	0.000401958825671233	0.779349524453361	0.063	0.034	1
Rab22a	0.000407630747177479	0.271764376128677	0.322	0.253	1
Coasy	0.000417285864727373	0.504415929548043	0.098	0.061	1
Abcc9	0.000419325916003737	2.32635027277058	0.016	0.004	1
Rgs5	0.000419557930972929	0.405438495672315	0.189	0.138	1
Suclg2	0.000423327624020511	0.354510410418611	0.217	0.16	1
Acvrl1	0.00043109348218751	-0.310372118028451	0.531	0.544	1
Ccdc80	0.000438970118530352	-0.801715700338484	0.083	0.122	1
Frmd4a	0.00044017191985149	0.343694823564134	0.292	0.228	1
Rbpms2	0.000442893487233393	1.54873612010095	0.029	0.011	1
Elf4	0.000443333641984455	0.300141566720609	0.249	0.187	1
Cramp1l	0.000456179610123946	0.298536966407318	0.29	0.222	1
Crppa	0.000481942409472758	0.883109207792298	0.056	0.03	1
Serinc5	0.000484077781295474	0.331061453987268	0.123	0.08	1
Hic1	0.000485646730541791	0.351978191124491	0.164	0.116	1
Arhgef37	0.000487320093677352	0.69786715674894	0.067	0.037	1
Arhgap1	0.000491218883003931	0.301790734712581	0.172	0.121	1
Gm48765	0.000495338233128706	1.08760745308501	0.039	0.018	1
Abhd17b	0.0004960531432911	0.337784535415279	0.269	0.207	1
Enpp3	0.000498140311352985	0.435778052771607	0.131	0.088	1
Plek	0.000498828179186445	1.19588240046883	0.03	0.012	1
Tax1bp3	0.000506677029157167	0.274382855193266	0.418	0.345	1
Gm38287	0.000507600593210649	1.36526755385179	0.037	0.016	1
Rnpep	0.000513591546786705	0.320868590838389	0.272	0.212	1
Cox19	0.000516382270446665	0.425669559517788	0.14	0.096	1
Zfp593	0.000518763447482864	0.556941053652953	0.081	0.048	1
Ngrn	0.000519709624536095	-0.536408563041165	0.156	0.201	1
Cct5	0.000526790574909683	0.258920790343937	0.422	0.342	1
Colgalt2	0.000533477898101649	0.289644463505933	0.371	0.303	1
Uhrf1bp1	0.000541686862499798	1.07415464405691	0.032	0.013	1
Trp53cor1	0.000543596442309248	0.893205340339006	0.038	0.017	1
Zfp518b	0.00055180447098854	1.07790949650062	0.037	0.016	1
Cblb	0.000551852594561407	0.274221675489629	0.296	0.228	1
H2-T23	0.000567412021314646	-0.267691220544038	0.691	0.701	1
Rasa3	0.000574262427493528	0.579379164147857	0.116	0.077	1
Abcb10	0.000577847828049726	0.30113773882156	0.11	0.07	1
Depp1	0.000589733273716242	-0.311394481263268	0.496	0.545	1
Egln1	0.000598927216970195	-0.256416889583871	0.668	0.667	1
Sft2d2	0.000603855817706905	0.410184851578499	0.172	0.124	1
Cnksr3	0.000605007481646119	0.452957290487445	0.153	0.108	1
Pth1r	0.000606808901006579	-1.59479085621817	0.02	0.043	1
Tmem11	0.000608861551309745	0.267415447505143	0.229	0.171	1
Orc4	0.000613585682699691	0.377644604558182	0.295	0.233	1
Gm45716	0.000617222459187398	0.543506606447632	0.083	0.05	1
Tmem138	0.000623881344938048	0.824141108261515	0.049	0.025	1
Glrx5	0.000627118219105574	0.312753296451182	0.245	0.186	1
Mien1	0.000631299754870316	0.326048894676307	0.204	0.15	1
Agfg2	0.000634932860930865	0.477710617404481	0.13	0.089	1
Gbp6	0.000636184084286162	-0.87336561773227	0.07	0.107	1
Prr3	0.000640262925184061	1.10502428440408	0.046	0.023	1
Cxxc4	0.000644427471065451	-0.798287775743489	0.074	0.111	1
Dglucy	0.000653835181296261	0.626155162560831	0.088	0.054	1
Cab39	0.000655136275807227	0.250181040801751	0.431	0.359	1
Eif2ak4	0.000656169112915298	0.396025755574641	0.17	0.122	1
Scaf4	0.00065920853852632	0.288356606767179	0.236	0.177	1
Fnip2	0.00066480087012792	0.290069994524364	0.318	0.255	1
Flna	0.000665102292705743	0.293306189899106	0.283	0.221	1
Anks1b	0.000672075866309373	0.893033371554818	0.067	0.038	1
Pip4k2c	0.000675598779933312	0.423880638916006	0.151	0.105	1
Eif3b	0.000677367861834003	0.332555428345735	0.258	0.199	1
Abcg1	0.00068596635764801	0.562481756661473	0.139	0.097	1
Hoxb3	0.000693526953633158	-2.01140572775282	0.01	0.028	1
Pfkp	0.000699633971483079	0.382852620501121	0.242	0.185	1
Pik3r1	0.000707885575761605	0.262649577809326	0.309	0.245	1
Nav2	0.000723937315963255	1.12640751011644	0.043	0.021	1
Wt1	0.000727064718259761	0.253822056228078	0.215	0.161	1
Evi5	0.000727487482950382	0.265899899404653	0.282	0.215	1
Cog2	0.000736477107157045	0.360091698798747	0.111	0.072	1
Gm36198	0.000741179110193082	1.19935185989355	0.019	0.005	1
Znrd1	0.000741481241936701	0.275849861756985	0.388	0.312	1
Tnfsf10	0.000741544022611122	-0.316856507048954	0.468	0.492	1
Plaa	0.000741927299773392	0.32467088036117	0.25	0.19	1
Spata2	0.000745657052657558	0.523288424218353	0.072	0.042	1
Klf4	0.000754314491187462	0.264117427889286	0.652	0.6	1
Tgfbrap1	0.000754522012862507	0.435837237911958	0.119	0.08	1
Lst1	0.00075663530072071	0.7545911784079	0.06	0.033	1
Rcc2	0.000761050952002376	0.464164428080264	0.129	0.087	1
Arpc5l	0.000762601362800422	0.266339362684217	0.326	0.258	1
Adm	0.000774295666125638	0.261942200782262	0.214	0.16	1
Slc26a10	0.000784247885587891	-0.342230526827565	0.429	0.471	1
Cdkn2d	0.000785310740898819	-0.833576770776262	0.082	0.119	1
Gm26703	0.000788382004057067	0.786451152899839	0.052	0.027	1
Cpne1	0.000807809950169709	0.279041153102223	0.35	0.284	1
Surf4	0.000814999001330073	0.316356274331872	0.217	0.164	1
Atp1a1	0.00081779328313804	0.310288780698467	0.365	0.302	1
Akr1c19	0.000838806963306468	0.453747684717181	0.096	0.062	1
mt-Nd6	0.00084993243807614	0.467654802240205	0.163	0.119	1
Metap1	0.000879408001048448	0.352883243945327	0.151	0.106	1
Lrrc59	0.000905603508721386	0.331923592135284	0.184	0.135	1
Gm15419	0.000911541330986637	1.47016480150563	0.02	0.007	1
Emc6	0.000922140241232875	0.313385698821398	0.332	0.267	1
Triap1	0.000922427747695305	0.284165688874114	0.194	0.142	1
Tcp11l2	0.000923631869236549	-0.422031262793924	0.272	0.317	1
Dync1li1	0.000930687965992445	0.305382032640435	0.326	0.266	1
mt-Nd4l	0.000933519084104604	0.281587437923444	0.461	0.393	1
Rnf187	0.000936204890231186	-0.404987954071385	0.363	0.399	1
Plcxd1	0.000962757427954275	3.29827512992521	0.01	0.001	1
Atg10	0.000966565902459888	0.366995950190596	0.177	0.13	1
Dlg5	0.000967968578047944	0.496895418055921	0.059	0.033	1
Kpna1	0.000996026658582997	0.261006924785344	0.225	0.171	1
Gm20650	0.00100138239345787	1.66261615359129	0.016	0.004	1
Cdk5rap1	0.00100982344501773	-0.661470757720154	0.128	0.17	1
Neurl1b	0.00101226159916478	0.404132348083728	0.16	0.115	1
Ctbp2	0.00102699712190144	0.385653550188884	0.206	0.154	1
Gm35188	0.00104210711527543	0.507495603283245	0.139	0.098	1
Ormdl2	0.00105299791546305	0.264421441409119	0.232	0.176	1
Lclat1	0.00105365981892984	0.465618199830935	0.106	0.07	1
Hist1h4c	0.00105564672635864	0.575433434543029	0.079	0.048	1
Zfyve1	0.00105735674311276	0.351572483448928	0.145	0.101	1
Cpq	0.00106554096118971	0.47999976355355	0.108	0.072	1
Arl4a	0.00106559696996381	-0.494883647770159	0.191	0.236	1
Cdr2	0.00107447847657433	0.340473539448888	0.121	0.081	1
Tm6sf2	0.0010820898010359	-2.74936110953613	0.002	0.014	1
Shq1	0.00108881676802206	0.572020973945746	0.054	0.03	1
Tubg1	0.0010920997621802	0.484713660920634	0.097	0.063	1
Zfhx2	0.00109633787942167	0.673481734574095	0.055	0.03	1
Recql5	0.00109930789514279	0.698069545147352	0.055	0.03	1
Iars	0.00110516764078642	0.352137950259314	0.16	0.116	1
Rab11fip5	0.00110941259186192	0.409867738082935	0.131	0.09	1
Pde4c	0.00111134477504283	0.784928020607224	0.045	0.022	1
Fam189a2	0.00113797822235388	-0.519379736202746	0.161	0.205	1
Lcp1	0.00115387601146216	0.690284919579645	0.059	0.033	1
Srek1ip1	0.00117241072462385	0.298020418370033	0.156	0.112	1
Rnf169	0.00117786618955406	0.26031021757116	0.411	0.344	1
Mlec	0.0012005502817901	-0.42111782563499	0.241	0.284	1
Mgmt	0.00120432917442271	0.278253534555662	0.253	0.197	1
Dennd4a	0.00122444093715358	0.391225234895725	0.14	0.099	1
Cxxc1	0.00122462326413274	0.358905541229	0.183	0.135	1
Tram2	0.00122585689355471	0.323535594793637	0.148	0.104	1
Zzef1	0.00123457287810127	0.264572512781345	0.339	0.274	1
Mllt1	0.00124935659028788	0.650615754625992	0.075	0.046	1
1110051M20Rik	0.00125195547858304	0.628987254999279	0.056	0.031	1
Gpr89	0.00125970711580939	0.258031702821074	0.139	0.096	1
Abca7	0.00126299713768357	0.462405884777358	0.122	0.084	1
Mcm2	0.00129899949476984	1.04923969914599	0.037	0.017	1
Trim6	0.00130391704296504	0.494649826772603	0.053	0.029	1
Mrpl34	0.00130624774242634	0.270492548826424	0.24	0.185	1
Reck	0.00130806183705405	1.09608517050796	0.035	0.016	1
Uso1	0.00130980531818459	0.288793513935965	0.238	0.185	1
Rangrf	0.00131545083996962	1.25963453572242	0.029	0.012	1
Apoo	0.00131607235663534	0.502687945096145	0.093	0.06	1
Ninj2	0.00132040763589835	1.22775545436777	0.029	0.012	1
Lsm11	0.00133727457565281	0.698013843380558	0.061	0.035	1
Prkag2	0.00134016767551656	0.356551506820701	0.127	0.088	1
4930549C15Rik	0.00142126423140169	0.875949603837855	0.033	0.015	1
Cmtm4	0.00143846692756744	0.275614484990339	0.156	0.111	1
Lmna	0.00144236571678046	0.267489334293852	0.316	0.252	1
Gm47644	0.0014454237946209	0.443616260959244	0.08	0.05	1
Gm50071	0.00147207649500014	2.52660389635078	0.011	0.002	1
Irgm1	0.00147375869380246	-0.463291019476994	0.237	0.281	1
Chchd10	0.00148863338587662	0.627938378103754	0.06	0.034	1
Man1a	0.0015251562453674	0.279951560895767	0.259	0.204	1
Lamb1	0.00152764982247872	0.250131553353684	0.481	0.408	1
Arhgap23	0.00152896090023238	0.278266296433993	0.344	0.281	1
Pbld1	0.00153021598378344	-1.12826046973612	0.04	0.067	1
Mrpl39	0.00157170078899437	0.405355288160231	0.147	0.105	1
Rrnad1	0.00159038038164315	-0.363878931980446	0.132	0.175	1
Gm15903	0.00159175176167122	1.79286989553468	0.014	0.004	1
Gm3248	0.00160686043604019	0.924614356789879	0.042	0.021	1
Tlr4	0.00162757171222483	0.383271455827502	0.143	0.103	1
St8sia6	0.00162813864525219	0.265414525845384	0.145	0.103	1
Mnt	0.00165569121126369	0.579503634907074	0.08	0.05	1
Zfp772	0.00165676391531398	-1.80146070761459	0.005	0.02	1
Akap5	0.00165894266889025	0.40882747674757	0.222	0.171	1
Rassf2	0.00168473349443515	0.630759161472989	0.045	0.023	1
Ckb	0.00169210918286028	-0.390016063016221	0.34	0.376	1
Rps6ka1	0.00170132983253622	0.394970875609587	0.114	0.077	1
Dnaja4	0.00170157206916245	0.388667398938987	0.191	0.144	1
Pcgf3	0.00171213598524552	0.2917964552071	0.245	0.191	1
Zfp827	0.00171660720438475	0.284075138768421	0.177	0.131	1
4931422A03Rik	0.00172197393884248	1.45371977926111	0.02	0.007	1
Fam181b	0.00174761361781669	-0.839289205156307	0.081	0.115	1
Slc39a11	0.00176313806881471	0.62346739806293	0.071	0.044	1
Aagab	0.0017848479498408	0.552599119668046	0.069	0.041	1
2310022B05Rik	0.00180049231041686	0.420469925811861	0.093	0.06	1
Hpcal1	0.00184027135845443	-0.265425239690836	0.529	0.564	1
Fam171a2	0.00184281810199266	0.367800241709612	0.132	0.092	1
Rybp	0.00186520310264603	0.264569601423769	0.23	0.177	1
Gm29237	0.00186834652554249	0.69940948623169	0.056	0.032	1
Inpp4a	0.00188310520475332	0.339433503182049	0.189	0.141	1
Gm36975	0.00190403615248076	0.911447523868484	0.046	0.025	1
Prkg1	0.00191226216857555	1.23145765621194	0.015	0.004	1
Ints3	0.00191905418321755	-0.623084215032177	0.152	0.191	1
4930595D18Rik	0.00191996934298847	1.95523706026017	0.015	0.004	1
Ifi206	0.00195081568621941	1.20792955764792	0.022	0.008	1
Adam19	0.00196337638226064	0.278574228553611	0.234	0.18	1
Il31ra	0.00198971640597684	0.339830938946684	0.18	0.134	1
Vps37b	0.00199235111901039	0.30268567478405	0.182	0.136	1
Pnpla6	0.00199299225941112	0.44882937380351	0.105	0.071	1
Gm26672	0.0020128261334794	0.330597339584008	0.086	0.055	1
Skil	0.00201537818869892	0.290512406309125	0.274	0.219	1
Mief1	0.00202377453902203	0.402272868318213	0.12	0.083	1
Dync1i1	0.00202436565999036	1.38040045123786	0.012	0.002	1
Uxt	0.0020270665452338	0.388359143458956	0.099	0.066	1
Plbd2	0.00203453775972733	0.311750218254847	0.143	0.102	1
Apaf1	0.00206421528857458	0.284065937050096	0.214	0.164	1
Fam131a	0.00206496560464735	0.445384159619221	0.102	0.068	1
Gm15563	0.00207030769614144	0.804283315053867	0.036	0.017	1
Rab30	0.00207476446188325	0.828771163701136	0.045	0.024	1
Ccn1	0.00207739547304257	0.271701385315451	0.285	0.226	1
Gm12216	0.00209245293999836	-0.447169133028054	0.311	0.348	1
Gjc1	0.00209770275989433	-0.384645173493402	0.25	0.287	1
Nek6	0.00212138319998163	0.594673625889037	0.087	0.057	1
Bid	0.00213471807742572	0.880710582157541	0.024	0.009	1
9130221H12Rik	0.00213985190826442	0.960033308390546	0.031	0.014	1
Mmp28	0.00215868150769606	-0.905850524768279	0.073	0.105	1
Tmem255a	0.00216890000069088	1.7441683793205	0.016	0.005	1
Bcap29	0.00217891961496022	0.392372257462379	0.168	0.124	1
Timmdc1	0.00220796945864531	0.346872657492179	0.137	0.098	1
Mtln	0.00222624592748726	0.251441916902691	0.217	0.167	1
Vrk2	0.00222747775598137	0.536487435155088	0.109	0.075	1
Smim1	0.00223360512072279	1.03965238898066	0.027	0.011	1
Slc50a1	0.00224832745240811	-0.295471825396895	0.595	0.607	1
Dok1	0.00225287144038118	0.629670892539151	0.045	0.024	1
Prep	0.00227118340602438	0.491984756490965	0.096	0.064	1
Lrrc4	0.0022999817293347	0.428693714618812	0.072	0.044	1
Ezh2	0.00231878535875524	0.594747508300228	0.085	0.055	1
Edem2	0.00232418690769275	0.262261387342089	0.145	0.104	1
Gm46367	0.0023349419731079	0.349472263103123	0.15	0.108	1
Mir133a-1hg	0.00236240560132391	0.80715156579439	0.051	0.028	1
Csnk2a2	0.0023895432760895	0.259502504481999	0.34	0.278	1
Gm47167	0.00238962455242147	0.324687161947076	0.108	0.073	1
0610009E02Rik	0.00240793975337608	0.586825628979896	0.059	0.034	1
Ppp1r13l	0.00243972548981726	0.45392845545179	0.109	0.075	1
Tm6sf1	0.00248315537489185	0.335788159556221	0.161	0.118	1
Iqsec1	0.00249943661130231	0.286533126407739	0.304	0.245	1
Vsig2	0.00250310385433075	0.277665171505944	0.153	0.111	1
Ndst1	0.00251552220395521	0.269499790074521	0.157	0.114	1
Dhrs1	0.00255882191081604	0.385168868433567	0.13	0.093	1
Stx19	0.00256887044710306	1.89184925991737	0.012	0.003	1
Abca14	0.00258590460759691	1.33922417800439	0.012	0.003	1
Tmem182	0.00259851405178693	-0.687594487326496	0.081	0.115	1
Gadd45gip1	0.00261922567936595	0.351217640567661	0.191	0.144	1
Alyref2	0.0026514537322767	-0.811588211432609	0.026	0.048	1
Bcr	0.00265602149698279	0.399173558763309	0.152	0.111	1
Tbc1d2b	0.0026641879630128	0.326222025499626	0.152	0.111	1
Mcrip2	0.00267754649263525	0.718238977353504	0.04	0.021	1
Gm4070	0.00269245725350126	-0.345789090249915	0.305	0.341	1
Mrps28	0.00270885335985289	0.271510466468998	0.265	0.211	1
Wipf2	0.00278655010868821	0.274604578650575	0.197	0.15	1
Mafk	0.00279280591740921	0.403933270179584	0.134	0.096	1
Trpv4	0.00280392177759545	0.584831245353539	0.054	0.031	1
Plekhb2	0.00282446861659343	0.710430932675479	0.053	0.031	1
Ttpal	0.0028332835611351	0.288243047575641	0.084	0.054	1
Gxylt1	0.00284145711101236	0.253216527338436	0.184	0.138	1
Dym	0.00285544618277197	0.307147938449262	0.209	0.162	1
Fam114a2	0.00286406072493966	0.264193697339995	0.305	0.243	1
Zxdc	0.00286600921900754	0.353683999316988	0.112	0.077	1
Pank2	0.00291049951973789	0.254384386723003	0.299	0.24	1
Zdhhc14	0.0029180235865829	0.398176292715601	0.134	0.097	1
Slc25a27	0.00293865664258812	0.266979747968813	0.168	0.126	1
Tmed1	0.00295929337513863	0.412031404620947	0.102	0.069	1
Hspa2	0.00298187591029651	0.326752967899329	0.171	0.128	1
Clu	0.00298451422807789	1.32666539657547	0.02	0.007	1
Fat1	0.00300942654791509	2.9648628791342	0.01	0.002	1
Yars	0.00303834637402515	0.300385803305609	0.129	0.092	1
Igfbp4	0.00305156885537083	2.70438173632165	0.01	0.002	1
Sec22b	0.00305512440708294	0.322241202054585	0.209	0.163	1
Trappc6a	0.00309118404574364	0.363234304933554	0.136	0.098	1
Brpf1	0.00314116490703144	0.515399197975586	0.13	0.095	1
Acaca	0.00314819066793381	0.440239649341094	0.106	0.073	1
Cpt1c	0.00315606252035377	1.36752980593209	0.013	0.004	1
4930473A02Rik	0.00319598525212894	0.840036627079652	0.034	0.017	1
Dgcr2	0.00319965081842946	0.25275362683965	0.211	0.162	1
Aoc3	0.00320911658740682	1.56082743773682	0.022	0.009	1
Gm49915	0.00321539020372302	1.24294608947913	0.02	0.008	1
Dapk1	0.00321567815103539	1.33124496407394	0.021	0.008	1
Tnfaip2	0.00322933769792926	1.40180837552022	0.029	0.013	1
Zfp275	0.0032431834874954	0.62553230346458	0.052	0.03	1
Gm15270	0.0032549714697175	1.26833539615733	0.027	0.012	1
Rsf1os1	0.0032678089148213	0.564392747142433	0.045	0.025	1
Eid2	0.00329091753317895	0.420903235149867	0.126	0.089	1
Orc5	0.00332016106271577	0.329360886892986	0.185	0.14	1
Dpf3	0.00332960207725482	0.552716719603852	0.099	0.067	1
Ankrd1	0.00333124295211618	1.46295468613183	0.026	0.011	1
Gm49595	0.00333513980260344	0.728297458569283	0.034	0.017	1
Ficd	0.00334247073279321	0.769650299277199	0.043	0.023	1
Cox7a1	0.00335709748908466	1.20394490344846	0.04	0.021	1
Snx24	0.00337234025315214	1.06712994133947	0.029	0.014	1
Ldha	0.00339517938243855	-0.27505615075969	0.637	0.63	1
F2r	0.00340912693307406	0.337160598656343	0.316	0.264	1
Bahd1	0.00343222437568684	0.49701330443677	0.075	0.048	1
Polr1e	0.00344104776307848	0.97405842848339	0.029	0.014	1
Zfp664	0.00346148932597674	0.275593679074729	0.269	0.215	1
Pisd	0.0034754252260528	0.389626927902161	0.148	0.109	1
Gm49521	0.00348176675817697	0.907514429950415	0.023	0.009	1
A930028N01Rik	0.00354641364146783	1.62972762952691	0.014	0.004	1
Timm8a1	0.00355263502304334	0.660131256084568	0.054	0.032	1
Csnk1d	0.00355641106192756	0.263036300237186	0.225	0.177	1
Slc22a21	0.00356223503209001	-1.29042547574235	0.012	0.028	1
Boc	0.00360947248903022	0.629115067910912	0.069	0.043	1
Tbx3os1	0.00365375327307967	-1.44164858025515	0.03	0.053	1
Sap30	0.00366080898656835	0.384252118254934	0.103	0.071	1
Heatr3	0.00368879724609286	0.496221735996639	0.093	0.063	1
Ltbp1	0.00369934228594552	0.317331720880417	0.168	0.128	1
Pde10a	0.00371027814935507	0.342800570576387	0.209	0.164	1
Cd274	0.00371060010070134	-0.472438505492326	0.249	0.285	1
Sntb1	0.00372300323095972	0.585928607500224	0.054	0.032	1
Lmo1	0.00374451136633981	-0.657397722096166	0.124	0.158	1
AU020206	0.00380350421014243	-0.307928079867001	0.508	0.537	1
Zfp97	0.00382196648332347	-1.44078044815042	0.02	0.04	1
Ccdc85c	0.00387512950037648	0.477186442930119	0.074	0.047	1
Rasa4	0.00388012087650308	0.2718056870133	0.197	0.151	1
Edem1	0.00389325801442338	0.34741348290851	0.152	0.112	1
Gm47371	0.00389723240514787	1.82957795928479	0.015	0.005	1
Def8	0.00399366499171545	0.617135368661221	0.04	0.021	1
E2f6	0.00400946378359561	0.316235825712537	0.095	0.064	1
Tmem65	0.00403981664853827	0.373941048421052	0.236	0.189	1
Timp2	0.0040523488173058	0.736044408556259	0.046	0.026	1
Cdc14b	0.00407919952837017	0.497158492137982	0.053	0.031	1
Ptpn21	0.00410835107894752	0.29132874924366	0.129	0.092	1
Itga5	0.00411330611330193	0.264847867500266	0.203	0.158	1
Nr5a2	0.00411704973435488	0.300787870050707	0.08	0.052	1
Gm13056	0.00414980148067384	0.291777700179659	0.111	0.077	1
Cmbl	0.00416826998190979	0.987342497550378	0.036	0.018	1
Fbxl2	0.00417931422693173	0.569080493232787	0.091	0.062	1
Odf3b	0.00419914551849126	-0.725902858584182	0.034	0.057	1
Ranbp3	0.00426026310779641	0.350772166765832	0.128	0.092	1
Mrtfa	0.00429497387336145	0.392137428212959	0.185	0.144	1
Dmac1	0.00432831475524349	0.26747475829548	0.184	0.14	1
Agpat4	0.00436450532488126	0.272377726919939	0.183	0.138	1
Cstf2	0.00436460975952283	0.341993651155422	0.193	0.148	1
Hist2h4	0.00439413424031776	0.792802387454334	0.036	0.018	1
Eif1ad	0.00440428557666759	0.280868157457952	0.176	0.133	1
Gpx8	0.00447500680476903	1.05863596384132	0.034	0.017	1
Pms1	0.00451702562883384	0.692458504329865	0.045	0.025	1
Frk	0.00456463182534752	0.654309625800909	0.056	0.034	1
Scn3b	0.00458353348583398	1.55575555666396	0.017	0.006	1
Slc39a9	0.00465247532927586	0.259637715921336	0.139	0.102	1
Spint2	0.00465413587360967	-0.977591576455412	0.032	0.054	1
C330018D20Rik	0.00466493477626883	0.553467130964189	0.05	0.029	1
Polr3k	0.00466876643071675	0.336762572275383	0.152	0.114	1
Oas1g	0.00470151665961146	1.24407537165673	0.017	0.006	1
Abi2	0.00472963316445454	0.260747945939004	0.213	0.164	1
Mroh1	0.00475528778093114	0.614192556044054	0.076	0.05	1
Trappc2l	0.00475574922488311	0.275768564555713	0.278	0.224	1
Plk3	0.00475744017305215	0.557341757802182	0.095	0.066	1
Cd247	0.00478386451064257	0.31173059600858	0.173	0.132	1
Zfp982	0.0047945222213279	-0.611491816026435	0.111	0.145	1
Ccdc62	0.00479497912995808	0.786532222644579	0.048	0.028	1
Hoxa7	0.00480235260686538	0.642907233306412	0.042	0.023	1
Mb21d2	0.00481679919271696	0.759042877517978	0.066	0.042	1
Ddit4	0.00481884779915494	-0.325318622231728	0.314	0.354	1
4930581F22Rik	0.00484737460935798	-0.494007811003546	0.191	0.227	1
Pex7	0.00488629683124702	0.344645719353615	0.104	0.072	1
Camk1	0.00490718784031297	-0.351584869077564	0.293	0.329	1
Gm26827	0.00491509712265498	1.58751118436282	0.018	0.007	1
Tmem250-ps	0.00493111457062127	0.418159873855191	0.106	0.074	1
Dhrs4	0.00493597351994147	0.451099930075542	0.103	0.072	1
Gm16984	0.00497750858406423	1.66165444161468	0.012	0.003	1
Slc14a2	0.00497750858406423	1.83886223319756	0.012	0.003	1
Zfp760	0.00499098638728722	0.338897552890401	0.106	0.074	1
Gm20536	0.00499791458064007	0.808582043474647	0.041	0.022	1
Zfp180	0.00502481367490179	0.351461955382022	0.111	0.078	1
Oxsr1	0.00507636846756699	0.277435578517997	0.095	0.065	1
Sirt6	0.00516496541498877	0.751108344624423	0.056	0.034	1
Dcxr	0.00517645055551508	0.300541301062005	0.102	0.07	1
Pgap1	0.00518358725717174	0.585706921365323	0.058	0.035	1
Xylt2	0.00522219105964233	0.355360513157537	0.102	0.072	1
Gm16091	0.0053002761259374	0.633079792486335	0.086	0.058	1
Tex14	0.00539831280100769	-1.04845903617145	0.024	0.044	1
Trim28	0.00542236057424687	0.268523515996773	0.157	0.117	1
Il1rapl1	0.00544484035098531	0.857941177515781	0.02	0.008	1
Tgm2	0.00545797274277252	-0.305288759265078	0.387	0.415	1
Cd82	0.00546305353392513	1.13788919097438	0.02	0.008	1
Ccm2l	0.0054766242918109	-0.257613721811471	0.447	0.474	1
Ttc21b	0.00548762499189188	0.543343674502086	0.073	0.048	1
Slc19a2	0.00549545685049102	1.10996352992542	0.02	0.008	1
Bhlhe40	0.0055220523240684	0.343720836986637	0.188	0.145	1
Gas5	0.00553342190973352	-0.262068711796942	0.599	0.6	1
Gm17106	0.00554971736661311	0.360363908318674	0.144	0.107	1
Hsd17b7	0.00559721730133535	0.777617089620003	0.038	0.021	1
Ndufaf5	0.00560064547632889	0.522318841289197	0.09	0.061	1
Prnd	0.00565374068488375	0.751609996259047	0.05	0.03	1
Tnfrsf10b	0.00565776935181774	0.424196833576	0.123	0.09	1
Rab20	0.00569092526212509	-1.24106145498401	0.02	0.038	1
Med23	0.00569969179427271	0.317981585741002	0.122	0.089	1
Abhd2	0.00571212688384321	0.289132939250037	0.192	0.148	1
4930557K07Rik	0.00581189751600599	0.803992383934767	0.026	0.012	1
Mrm1	0.00582691538549894	0.491277363742492	0.039	0.021	1
Gm43728	0.0058360182426965	1.6196916188406	0.012	0.004	1
Vps37c	0.00585069723738104	0.286689671486379	0.101	0.07	1
Zfp768	0.00586336298748943	0.530166847368733	0.073	0.047	1
Stard10	0.00587383039475599	-2.31727069720003	0.003	0.012	1
Szt2	0.00588257799085654	0.413041155932838	0.047	0.027	1
Gm37165	0.00588855703881624	1.47749693135437	0.012	0.004	1
Cdc25a	0.00598037342658353	0.64448504962497	0.054	0.033	1
Tuba1c	0.00598530105270366	0.478608786683164	0.074	0.048	1
Chst15	0.00599059485398128	0.344309039109834	0.255	0.21	1
Gtpbp10	0.00603349208072646	0.416053658451597	0.07	0.046	1
Gm43713	0.00608509504897504	0.332636332669296	0.094	0.065	1
Stab1	0.00612815620630102	0.315164943854812	0.306	0.255	1
Srf	0.00612870336851753	0.559327441987013	0.069	0.044	1
Pcyox1	0.00614849039601242	0.256127565828894	0.141	0.104	1
Pdp1	0.00618478542044932	0.386040972218433	0.094	0.065	1
Gm31763	0.00624599564119241	0.574827263471956	0.066	0.043	1
Fbxo4	0.00626852971565136	0.301521911476986	0.146	0.109	1
Plekhm3	0.00627702554565642	0.25870017380944	0.129	0.095	1
Gm26632	0.00628909795297198	0.360949358140754	0.152	0.114	1
Lrrc8b	0.00634985357093908	0.390885002076597	0.144	0.109	1
Zfp317	0.00637685603912828	0.354268320744399	0.109	0.078	1
Xxylt1	0.00639467835968667	0.45755449770356	0.119	0.086	1
Mtx3	0.0064200329075223	0.595632157669042	0.037	0.02	1
Rps6kc1	0.00642447053985161	0.284954079373724	0.094	0.065	1
Gm48678	0.0064583747806499	0.268522632671221	0.24	0.193	1
Trib1	0.00646824704447793	0.34631315068922	0.102	0.072	1
Tmem185b	0.00648641199496354	0.285504846517466	0.113	0.08	1
Gm32036	0.00649259363222542	0.687420964849449	0.043	0.024	1
Pbdc1	0.00650013846780816	0.340720292608016	0.146	0.111	1
Gm15133	0.0065359942227263	1.73459302217667	0.013	0.004	1
4930586N03Rik	0.00656676410646007	1.57119863304888	0.013	0.004	1
9430038I01Rik	0.00657056616805596	0.367817715577047	0.098	0.069	1
Rec114	0.00659368720263033	0.727909583837883	0.035	0.018	1
Scyl3	0.00660788726837588	0.345948716987632	0.118	0.085	1
Rbm4	0.0067393703331194	0.312111196964753	0.17	0.131	1
Gm35533	0.00675416479933527	-0.911652499332836	0.026	0.046	1
Ctc1	0.00675685421067386	0.52856584972267	0.063	0.04	1
Abl1	0.00676364377775171	0.324604510893491	0.217	0.174	1
Ube2o	0.00678777532936761	0.367684199291315	0.079	0.053	1
Gm15738	0.00685852814378904	0.64495466581493	0.057	0.035	1
Tsc2	0.00686753585233938	0.476010376694215	0.091	0.063	1
Ldlrap1	0.00687601127314483	0.304759706133555	0.139	0.103	1
Calr3	0.00689456369606968	-1.96197863536402	0.007	0.02	1
Tpra1	0.00690850328359197	-0.559274178870532	0.099	0.13	1
Dr1	0.00693321779954124	0.310372225661942	0.163	0.124	1
Slc25a25	0.00700897160470714	0.30490001531316	0.181	0.141	1
Slc25a37	0.00702348462166262	0.478575967553817	0.086	0.059	1
Afg3l2	0.00702679820050078	0.324545597967606	0.11	0.078	1
Dnajc17	0.00703790390650295	0.311810308105252	0.131	0.096	1
Zfp980	0.00705520354151459	0.662100312448898	0.042	0.024	1
Cenpp	0.00709635504826919	0.573903818804201	0.07	0.046	1
Tmem68	0.00710652769976687	0.329343437336831	0.167	0.127	1
Usp39	0.00711513000861264	0.344930877962336	0.114	0.082	1
Gbp2	0.00712928756842049	-0.375489629238952	0.381	0.405	1
Zmat3	0.00713660500327494	0.588705055170972	0.056	0.035	1
Wipf3	0.00714170567233355	1.61515305736741	0.014	0.005	1
Mtor	0.0071829280445162	0.316728203145623	0.176	0.136	1
Lurap1	0.0072135561848851	-1.62458623341451	0.007	0.02	1
Gm16068	0.00722142105389953	0.61702519509363	0.04	0.022	1
Eif4b	0.00727183630126363	-0.262396870425274	0.296	0.335	1
Ntf3	0.00730269601177101	-0.266269224015621	0.402	0.435	1
Morc2a	0.00730276494172202	0.317151124562325	0.13	0.096	1
Abhd6	0.00730555213464141	0.509275392891574	0.118	0.087	1
Sac3d1	0.00732413502516083	0.364001565233678	0.076	0.05	1
Nt5dc3	0.00732820822890867	0.547216135050861	0.062	0.04	1
Endod1	0.00733811079033575	0.328068263325693	0.143	0.106	1
Plin2	0.00735232145831488	-0.335965495904672	0.277	0.315	1
Rac3	0.00736142653521772	-0.814212855111013	0.037	0.06	1
Dnah2os	0.0073734549413961	0.420516184362466	0.058	0.036	1
Igtp	0.00742433721466064	-0.750049622210468	0.16	0.19	1
Glmn	0.00743273444658044	0.261636843294185	0.133	0.098	1
Ttc27	0.00751239330053933	0.410499965104128	0.078	0.052	1
Ggact	0.00752204001876735	0.527211449224354	0.041	0.023	1
Prdm4	0.00755366935143208	0.628036877835694	0.061	0.038	1
Ubr7	0.00755924890960083	0.317893492202252	0.196	0.155	1
Mri1	0.0076329780831296	0.360357779276026	0.094	0.066	1
Laptm4b	0.00766263487251316	0.262095322861151	0.203	0.16	1
Cpeb2	0.00766711823772057	0.330471995134079	0.09	0.062	1
A330023F24Rik	0.00773029600027843	0.304904805204567	0.175	0.136	1
Nudt1	0.00774968033598594	0.546456543641869	0.046	0.027	1
Mtbp	0.00775484816846749	0.531138522220802	0.06	0.038	1
Dvl3	0.00779190057694083	0.323032178548005	0.103	0.073	1
Itfg1	0.00780189834009149	0.25278281294922	0.288	0.237	1
Myg1	0.00783001143296045	0.338653966999383	0.117	0.085	1
Fitm2	0.00787915489519262	-1.10035867485637	0.024	0.043	1
Ccn3	0.00788905274693784	2.51827367383116	0.01	0.002	1
Ubap1	0.00791530854804978	0.295309691904825	0.182	0.141	1
Adamts2	0.00791538785232281	-1.52559557122139	0.021	0.039	1
Prkaa2	0.00791648149532547	1.74536350216532	0.016	0.006	1
Erlin1	0.00792209134449646	0.275442800533958	0.093	0.064	1
P4htm	0.00794405010361965	-1.08026584492026	0.012	0.027	1
Eda	0.00797731953976416	0.528311053696808	0.101	0.073	1
Htr2a	0.00797795469155129	1.1321064675902	0.028	0.014	1
Spata2l	0.00798632417912985	2.11276261987411	0.01	0.002	1
Mob3c	0.00800248213695535	0.485726388295855	0.091	0.063	1
Armc2	0.00802196101215993	1.30588482292096	0.01	0.002	1
Cdc6	0.00804472892705488	1.15801255750941	0.036	0.02	1
Hist1h4a	0.00804878200566903	1.82301996241143	0.01	0.002	1
Zfp319	0.00806773439764822	0.265044365863139	0.096	0.067	1
Gm37571	0.00808466821261022	1.43357219646257	0.01	0.002	1
Arhgef17	0.00809012897400266	1.6074970696214	0.017	0.007	1
Taf2	0.00811478590738216	0.384048455136037	0.163	0.127	1
Btg4	0.00812972736158934	1.487123534782	0.01	0.002	1
Gm10135	0.00813382188233614	0.633161317598818	0.038	0.021	1
Nutf2-ps1	0.00814507141026154	0.484587962655089	0.065	0.042	1
Gm28609	0.00822606278309983	0.710657753475124	0.037	0.02	1
Lncbate6	0.00823092938175668	-1.01370843198858	0.013	0.028	1
Pir	0.00825006531132688	0.47214011903497	0.037	0.021	1
Flt4	0.00827492266698184	0.257602281083132	0.259	0.214	1
Col18a1	0.00829000296544465	1.32685428053347	0.017	0.007	1
Prelp	0.00830819166507971	-1.94207772723456	0.006	0.018	1
Rabgef1	0.0083113578826462	0.270663658266525	0.169	0.131	1
Dnah3	0.00840807575219518	1.33138491402445	0.017	0.007	1
Fblim1	0.00840814991467969	-1.03887304206221	0.029	0.049	1
4933433G19Rik	0.00842606659496111	0.977012013983052	0.027	0.013	1
1700016K05Rik	0.00842686087872962	0.262606732818089	0.079	0.053	1
Tmem237	0.0084588618233786	0.396835229516977	0.103	0.074	1
Cplx2	0.00850581565733436	0.575710464224343	0.053	0.033	1
Cep192	0.00855729899898517	0.292538813499828	0.127	0.093	1
Pmf1	0.00857548524328177	0.982735379901349	0.025	0.012	1
Tpp1	0.00861159628328122	0.314795346777936	0.279	0.231	1
2510039O18Rik	0.00861552855571291	0.256065940477762	0.201	0.159	1
Gm4890	0.00862875941488948	0.647641774145473	0.043	0.025	1
Impdh1	0.00863023931534836	-0.330682058571292	0.271	0.303	1
Tbc1d9	0.00868321209478268	0.253030438307171	0.113	0.082	1
Gm37233	0.00872458245057248	0.981619002292304	0.018	0.007	1
Slc16a6	0.00875025145897648	1.32369037680234	0.019	0.008	1
Xab2	0.00878977231464823	0.327093370209239	0.156	0.119	1
Plxna4os3	0.0087908924371451	1.39867669597147	0.018	0.007	1
Slc12a4	0.00881334764843733	0.310143955402477	0.149	0.113	1
Gm43221	0.00885398312854073	0.889253925912801	0.017	0.007	1
Sort1	0.00887204903430306	0.455562819562015	0.078	0.053	1
Gm15591	0.00891157635195488	1.4216257072177	0.02	0.008	1
Pdia4	0.00893383268190706	-0.316171020351356	0.273	0.304	1
D430040D24Rik	0.00895399659868809	-0.435820322604473	0.094	0.125	1
Gm43507	0.00897241364501875	0.878064716876076	0.024	0.011	1
Trpm7	0.00897730837915097	-0.265191809373711	0.506	0.526	1
Gm20939	0.00900734828537813	1.07787749610197	0.02	0.008	1
Cobll1	0.00901505038274693	0.510274918686269	0.173	0.137	1
Zfp87	0.00901638385778514	0.370634280630861	0.099	0.07	1
Atg4d	0.00903449240758921	-0.820183959713406	0.078	0.104	1
Tpd52	0.00904716574460197	0.426075464274251	0.105	0.076	1
Marf1	0.00910145452915957	-0.317796947763416	0.391	0.415	1
Dock11	0.00912497283246651	0.8375603721424	0.035	0.019	1
Ddi1	0.00916891759503457	0.900619811951835	0.022	0.01	1
Gbp5	0.00917310634191713	-0.429272668316303	0.264	0.296	1
Sgsh	0.00922835316768974	0.814105266218044	0.034	0.018	1
6430548M08Rik	0.00930577054318034	0.362415165920547	0.133	0.1	1
2610027K06Rik	0.00933956375014536	0.881239681985623	0.019	0.008	1
Fam78a	0.00936198684191635	0.689057158308281	0.036	0.02	1
Osbpl10	0.00943196684550386	0.462847577845213	0.084	0.058	1
Lig3	0.00951009598497889	0.279047556018263	0.1	0.071	1
1700021F05Rik	0.00951571470736637	0.397442243915558	0.111	0.08	1
Gm47904	0.00954111564498055	1.81508796598327	0.011	0.003	1
Rbl2	0.00957867008739626	0.280724722302539	0.135	0.101	1
Rnf213	0.00958024575502436	0.278013080479246	0.411	0.356	1
D430042O09Rik	0.00959033828885856	0.402637458801508	0.127	0.096	1
Tmem38b	0.00962897662215803	0.376813456089323	0.095	0.067	1
Tns3	0.0097706773145486	0.558438135448839	0.046	0.028	1
1600012H06Rik	0.00977666095328133	0.267191586204962	0.175	0.135	1
Sphk2	0.0097907243101418	0.459205077346688	0.059	0.037	1
Clip2	0.00979231993504826	0.270224692882317	0.105	0.076	1
Ankrd50	0.00983436373609941	0.259925821014451	0.164	0.127	1
Sh3kbp1	0.00991971339844834	0.26613638170553	0.07	0.047	1
Mical2	0.00995455314636223	0.280594841696019	0.207	0.165	1
Selenon	0.010096496671957	0.34958397102349	0.103	0.075	1
Taf4b	0.010099384189776	0.538197981820404	0.056	0.035	1
Mctp1	0.0101444935847724	1.50862373892158	0.031	0.017	1
5930430L01Rik	0.0101490195607007	0.344598138192465	0.076	0.051	1
Inafm2	0.0102417623687733	0.465532839537921	0.061	0.04	1
Gfer	0.0102484581406379	0.426433505771301	0.111	0.082	1
Eif2s3x	0.0103162114759025	0.273429375320402	0.183	0.144	1
Foxk2	0.0103720463456204	0.304351357004281	0.168	0.131	1
Zfp37	0.0103745886421988	-0.732950410635664	0.056	0.08	1
Ramp3	0.0103851557576591	-0.373994438686544	0.316	0.345	1
Ado	0.010404405999337	0.316020532487118	0.102	0.073	1
Hist2h2ac	0.0104953279109075	0.617813145264156	0.04	0.023	1
Resf1	0.0105267082777531	-0.299782977604767	0.304	0.342	1
Map3k8	0.0105710643050979	0.397804571367526	0.108	0.078	1
Gm14798	0.0105902336249048	0.696647063943229	0.045	0.027	1
Snx7	0.010630081813269	0.282560610890056	0.137	0.103	1
AI506816	0.0106666237122562	0.374295484152272	0.086	0.06	1
Crebrf	0.0107608117781498	-0.274258684136392	0.397	0.42	1
Noct	0.0107609305725313	0.316694649537414	0.098	0.07	1
Sec24a	0.010777423381876	0.293056266610754	0.192	0.151	1
Mlkl	0.0108036545175288	0.305061766913971	0.158	0.122	1
Gm21057	0.010852232065941	0.327551642229673	0.106	0.077	1
4930506C21Rik	0.0109563836197768	1.03605051671653	0.012	0.004	1
Gprc5b	0.0109581536568345	0.31863388193352	0.173	0.135	1
Dmap1	0.010982952585656	0.353099867310703	0.094	0.067	1
Lhx6	0.0110655962953676	-0.609396156760296	0.066	0.092	1
Cacna2d1	0.011066433632792	0.562721525777139	0.057	0.037	1
Gm15492	0.0110828148816293	1.32967375988111	0.012	0.004	1
Styx	0.011238500472686	0.310536468415431	0.147	0.112	1
Cx3cl1	0.0112437987170575	0.289785000387085	0.123	0.092	1
Capn12	0.0112926374389873	0.863948151779977	0.037	0.021	1
Gm38604	0.0112939082423149	0.614307343916452	0.03	0.016	1
Cpsf2	0.0113176151344037	-0.465278189075028	0.128	0.16	1
Hps3	0.0114878483198841	0.269336073227564	0.156	0.12	1
D3Ertd751e	0.0116110384225894	-0.75539257239713	0.044	0.066	1
C9orf72	0.011630661772125	0.333532965707026	0.081	0.056	1
Cfap74	0.0116474203138899	0.282850695113341	0.055	0.035	1
Stx1a	0.0116586124840281	0.444573625149037	0.074	0.05	1
Hrct1	0.0117034558095174	-0.312757897832314	0.316	0.348	1
Klhdc4	0.0117056388553387	0.339216032647884	0.091	0.064	1
Ifi211	0.0117203617030241	-0.592085388195507	0.037	0.059	1
2003-03-01	0.0117467275559756	0.313796123737378	0.112	0.083	1
Mb	0.0118584390954	0.553472491682215	0.121	0.092	1
Spry4	0.0118934795382609	0.30114089232203	0.229	0.188	1
Mindy4	0.0119629329657816	-0.455414705452538	0.129	0.161	1
Mtmr12	0.0119742555395001	0.378773382847731	0.161	0.127	1
Hid1	0.0119787280813432	0.683275513916042	0.029	0.015	1
Grik2	0.0120859577180915	0.578776893763113	0.056	0.036	1
Ang	0.0121287915607023	1.20757908150912	0.012	0.004	1
Tent4a	0.0121650730307841	0.437753339142426	0.076	0.052	1
Uck2	0.0121670443026129	0.657606597140965	0.037	0.021	1
9930104L06Rik	0.0122752980341908	0.294920249384266	0.068	0.045	1
Gm8237	0.0123156248187553	0.996088255660119	0.012	0.004	1
Ttc26	0.012424194092881	0.615194834297515	0.028	0.014	1
Ldhb	0.0124757536573976	0.25638166087605	0.156	0.121	1
Atg9a	0.0126392383589961	0.37958344645169	0.109	0.08	1
Mapre2	0.0126729368308601	-0.363227412431855	0.278	0.307	1
Rdh10	0.0127017962004456	0.502828469141525	0.063	0.042	1
Cecr2	0.0127679473297273	-0.38381882608106	0.295	0.323	1
Armcx5	0.0127772834401237	0.307172104926806	0.081	0.056	1
Fam91a1	0.0129656137793959	0.320234570832683	0.175	0.137	1
A630052C17Rik	0.0129864857284589	0.64284097135093	0.041	0.024	1
Usp21	0.0129949575574745	0.406826817535552	0.072	0.049	1
Gm19409	0.0129967358692824	1.04532854425557	0.013	0.005	1
Gm9968	0.0130167535424525	0.551939709869814	0.035	0.02	1
Slc7a6	0.0130291728467779	0.290567431794854	0.049	0.03	1
Armc6	0.0130590828544286	0.433021160156418	0.067	0.045	1
Bcl3	0.0130646760866493	-0.629364036895399	0.091	0.118	1
Grina	0.0130795533012968	-0.37889219301543	0.209	0.24	1
Uba6	0.0131207903441039	0.378894442641041	0.146	0.114	1
Zfp28	0.0131499002308672	0.754999675455057	0.034	0.019	1
Zfp57	0.0134200881149953	0.352603401399627	0.047	0.029	1
Syt11	0.0134523062112255	1.19227715228692	0.023	0.011	1
Hspb7	0.0134875543308629	1.32029959366761	0.014	0.005	1
Slc29a1	0.0135018623907578	-0.311695834432002	0.209	0.24	1
9630013A20Rik	0.0135095669081169	1.31154473219044	0.014	0.005	1
Zbtb26	0.0135349420241845	0.431981948107278	0.073	0.05	1
Parp6	0.0135608787280416	0.300403863652671	0.16	0.125	1
Spaar	0.0135781767648428	-0.314016726149196	0.325	0.349	1
Hlf	0.0136089041414558	0.723105723865274	0.024	0.012	1
Ccdc93	0.0136160293877391	0.253658857946944	0.124	0.093	1
Irf2bp2	0.0136608400539551	-0.286822877548266	0.36	0.382	1
B020010K11Rik	0.013690285753027	0.830333880713955	0.024	0.012	1
Rnd3	0.0137297979795393	1.46393785522707	0.015	0.006	1
Smim4	0.0137376640966331	0.308842085625356	0.141	0.108	1
Garem1	0.0138261349461974	0.409115613760406	0.059	0.038	1
Gm49267	0.0138774434859809	0.511339235793778	0.08	0.057	1
Msh3	0.0138816660129857	0.349198231960236	0.084	0.059	1
Usp30	0.0138921556438471	0.510757549526794	0.054	0.035	1
Gstm7	0.0138935865421004	0.932719659777103	0.023	0.011	1
Col4a3	0.0139543115379507	0.92932819871136	0.021	0.01	1
Mtus2	0.0140228960551763	1.30375803756545	0.015	0.006	1
Jade2	0.0140321121178403	0.368314186887127	0.105	0.077	1
Eipr1	0.0142391498813144	0.345815528650803	0.106	0.078	1
Hmgn5	0.0142463559440107	0.503677445802551	0.086	0.062	1
Hist1h4n	0.0143268563881546	1.2332125225123	0.019	0.008	1
Rad51c	0.0143910976114476	-1.23430507720765	0.009	0.021	1
Lancl3	0.014458199389392	0.37134471799941	0.127	0.097	1
Zfp652os	0.0145549137208252	1.23702780160865	0.018	0.008	1
Cdkn1c	0.0146181294922565	-0.282557142874853	0.673	0.668	1
Gm26936	0.0146217874337722	1.15659784893659	0.016	0.007	1
B130055M24Rik	0.0146541872798953	0.560080513243128	0.049	0.031	1
Vxn	0.0146931207387506	0.988392221955271	0.017	0.007	1
4930590J08Rik	0.0147251409392633	0.983814833019331	0.017	0.007	1
Gm26779	0.014745878796597	0.927808322157362	0.02	0.009	1
Wdfy2	0.0147611308471578	0.336626963122259	0.179	0.143	1
Mypop	0.0147950726593579	0.776679729804713	0.031	0.017	1
Nr6a1os	0.0148964202364145	1.0571214604906	0.019	0.008	1
Pld1	0.0149752824097218	0.421634857149388	0.068	0.046	1
Gm49958	0.0149835243571918	1.03864477505299	0.017	0.007	1
Rtn4ip1	0.015003260285079	0.632558185624038	0.033	0.018	1
Me2	0.0150942066305351	0.385929515057299	0.115	0.086	1
Prl2c3	0.015122516402606	0.76704213351355	0.02	0.009	1
6430562O15Rik	0.0151968328659592	0.284311928595551	0.119	0.089	1
Gm12158	0.0152144831409383	0.870340297120245	0.019	0.008	1
Tsr2	0.0152666694117502	0.485051568445217	0.053	0.034	1
Tmem131l	0.0153495833636025	0.487853374601452	0.072	0.05	1
1500004A13Rik	0.0154282433825203	0.405179749342033	0.093	0.067	1
Des	0.0154565094330794	1.13344338391173	0.029	0.015	1
Ccdc134	0.0155718577525016	0.640226055923011	0.047	0.03	1
Fggy	0.0155746960454044	0.886993771703371	0.046	0.029	1
Smo	0.0156135546920683	0.395240030437135	0.079	0.056	1
Srebf1	0.0156897353153046	0.489491525561188	0.079	0.056	1
Mre11a	0.015690050723396	0.293200191275523	0.111	0.083	1
Cept1	0.0158229718365496	-0.256393600246676	0.362	0.389	1
P2ry2	0.0158788501142527	0.377461969362631	0.111	0.083	1
Zfp41	0.0159030729490609	0.781583170010112	0.045	0.028	1
Supv3l1	0.0159465325950615	0.358867785677069	0.069	0.047	1
Mageh1	0.0159595036911321	0.25246971098438	0.168	0.132	1
Mpp3	0.0160983387185561	0.272309239145525	0.058	0.038	1
Ndn	0.0162137817262748	-1.15792346237844	0.012	0.024	1
Gm3558	0.0163669149033116	0.359228844422915	0.08	0.056	1
Nr6a1	0.0163727750247429	0.394432105777882	0.084	0.06	1
Osgin1	0.0165497809167924	0.881960624915164	0.029	0.015	1
Acss2	0.0166187170692023	-0.629074241386278	0.06	0.083	1
Rnf219	0.0166675371287065	0.269543754401323	0.122	0.092	1
Zfp820	0.0166721421371883	0.294318764414697	0.113	0.085	1
Gm49959	0.0167112936926716	0.495033572084649	0.061	0.04	1
Dnttip2	0.016882479185621	-0.250479929641213	0.274	0.308	1
Fkrp	0.01690119384253	0.348241641530655	0.083	0.059	1
Fgfr1	0.01698092239417	0.450387120491515	0.092	0.067	1
Polg2	0.0170937458549466	0.439951616257676	0.029	0.016	1
Ing3	0.0171039476818772	0.259422655429044	0.228	0.187	1
Pinx1	0.0172672451993217	0.29806148349493	0.107	0.079	1
Bnip1	0.017435582411745	0.527909717500292	0.072	0.05	1
Zswim7	0.0175149160126995	0.36767147829234	0.075	0.052	1
Ttll3	0.0175902366601616	0.735340198538768	0.028	0.015	1
Gm36569	0.0176126391414489	0.403381074035187	0.07	0.048	1
Nid2	0.0176205229065947	0.281966211822845	0.147	0.114	1
Rcc1	0.0176386542973912	0.567257147630692	0.041	0.025	1
Kcnq1	0.0177329006949931	0.306195818544428	0.056	0.037	1
Dynlt1c	0.0177831564806336	-0.942735947702066	0.016	0.03	1
Mmp17	0.0178901831970266	-1.12193653775136	0.008	0.019	1
Gm47320	0.0179303613214381	1.76238268157518	0.01	0.003	1
Sgms2	0.0179656586682902	2.29186098521948	0.01	0.003	1
Mnd1	0.0179833301561783	1.92033031272965	0.01	0.003	1
Nod2	0.0181579345942608	0.590383273783913	0.075	0.053	1
Pard3bos3	0.0181965785664117	1.48963228167831	0.01	0.003	1
Gm49980	0.0182028681042309	-0.451272576672301	0.149	0.178	1
Icmt	0.0182115415626526	0.267082817144846	0.085	0.06	1
Senp8	0.0182404322012807	0.707579937299306	0.034	0.02	1
Tmem189	0.0182699342002519	-0.582599249101269	0.093	0.119	1
Rpap2	0.0182708662066869	0.501714589508624	0.094	0.069	1
Insr	0.0183657755176672	0.280747667519424	0.204	0.167	1
Efemp2	0.0183867257681448	-0.894473967066531	0.042	0.062	1
Naf1	0.0184184111796919	0.480421119895188	0.081	0.058	1
Gm10814	0.0184662503899824	1.18128151296945	0.01	0.003	1
Kremen1	0.0186255512880843	0.305510566681892	0.106	0.079	1
Avil	0.0187211036106704	-1.48878379734258	0.009	0.02	1
Uvssa	0.0188218235169952	-0.444810666197129	0.151	0.18	1
Ttc19	0.0189752745155602	0.275618218218958	0.165	0.131	1
4930542D17Rik	0.0190231246224038	-1.41324985627077	0.005	0.015	1
Prkcz	0.0190359632734938	0.430138489072497	0.027	0.014	1
Rbks	0.0192182732134926	0.334676193406446	0.091	0.066	1
Epha2	0.0193570287902842	0.276935897932667	0.112	0.085	1
Hps6	0.0194901813736072	0.562349100904263	0.059	0.04	1
Fancb	0.0195251491327965	-0.605395708191109	0.071	0.095	1
Lrrtm2	0.0196453621758324	1.83463209849369	0.011	0.004	1
Lsm6	0.0196552268890268	0.259749935046275	0.302	0.256	1
Decr2	0.0196576803658631	-0.798587997810793	0.037	0.056	1
Rtp3	0.0197328120706729	-0.370034313249138	0.204	0.235	1
Adam12	0.0197631594913411	0.426008437004685	0.072	0.051	1
Herc6	0.0198153633520521	-0.290804762310106	0.307	0.335	1
Npas3	0.0198443943681807	0.359825510928553	0.011	0.004	1
Rrm2	0.0201186379577102	1.11167323620774	0.011	0.004	1
Atmin	0.0201817957829925	0.380352982632272	0.078	0.056	1
Trim32	0.0202161935816027	0.554903248540926	0.048	0.031	1
A630072L19Rik	0.0202292580434681	1.19482026029238	0.011	0.004	1
Aox1	0.0203155372249827	0.994846650319429	0.023	0.012	1
Gm48855	0.0203248763741138	0.445767131729561	0.033	0.019	1
Gm15867	0.0204148043641066	1.05153639133989	0.011	0.004	1
Ier5l	0.0204934149285013	0.256264437843021	0.302	0.257	1
Gpr157	0.0205735117919303	0.95380843283124	0.023	0.012	1
Ankrd37	0.0206828269426704	0.261421972952335	0.186	0.152	1
Map3k10	0.0207314634940234	0.258580113215515	0.1	0.073	1
Gm12758	0.0207436119584639	0.291997093876192	0.127	0.098	1
Adamts17	0.0207718306271502	0.952104497912854	0.022	0.011	1
Anapc4	0.0208047013076205	-0.372167845972458	0.173	0.201	1
Bace2	0.020825298961525	0.325148859464349	0.09	0.066	1
Gm17251	0.0208835731822191	-0.790157146713601	0.029	0.046	1
4932422M17Rik	0.0209326845245858	0.626840808288034	0.024	0.012	1
Lsm10	0.0209462128457532	0.355823976457746	0.1	0.075	1
Spats2	0.0210007960710724	0.258519652641594	0.135	0.104	1
Ar	0.0211268991285641	0.35938779391369	0.075	0.053	1
Ccdc138	0.0211669355363596	0.50541775860757	0.054	0.036	1
Pcsk5	0.0213125292225805	1.58558215748534	0.012	0.004	1
Fancg	0.0213649640549806	0.735309303829583	0.031	0.018	1
B3glct	0.0213920988251864	0.322277601714606	0.07	0.048	1
Il7	0.0214229052509081	1.39859751340106	0.012	0.004	1
Gm41804	0.0214229052509081	1.58750326359426	0.012	0.004	1
Fkbpl	0.0215727993004447	0.422440550578906	0.054	0.036	1
Gm11747	0.0215894025381894	1.43852991953171	0.012	0.004	1
Zfp970	0.0217361009484818	0.622022562472164	0.037	0.022	1
Runx2	0.0217757196430419	1.05593733796403	0.012	0.004	1
Zbtb43	0.0217945431848239	0.349702128073027	0.079	0.057	1
Cep170b	0.0219104506279207	0.324254934020602	0.047	0.03	1
Gna13	0.0219573482848112	0.253958167479105	0.289	0.247	1
Hey1	0.0219603658771977	0.6090419111895	0.065	0.045	1
Slc35e1	0.0219664238931741	0.355965498110094	0.098	0.073	1
Ifi213	0.0220087611175008	0.376645108520234	0.054	0.036	1
4930443O20Rik	0.02201101105017	0.770431755971394	0.021	0.011	1
Ppm1j	0.0220115230611146	0.324511346751116	0.086	0.062	1
Actr5	0.0221210670527265	0.496961637094369	0.073	0.052	1
Chchd5	0.0221496626842175	0.519621544285194	0.098	0.074	1
Phlda1	0.0221744114136566	0.524421672253842	0.042	0.026	1
Kif20b	0.0221905493425712	-2.67833924814674	0.003	0.01	1
Hebp1	0.0222667068257058	-2.24330349228158	0.003	0.01	1
Gbp10	0.0222857816720264	-2.35878917016149	0.003	0.01	1
Snx20	0.0222857816720264	-2.33675354975199	0.003	0.01	1
Cacnb1	0.0223185041047165	1.61733378186181	0.012	0.005	1
Nub1	0.0223549890773182	-0.284647738098859	0.307	0.335	1
Gm31728	0.0224197038802923	-2.09691513496453	0.003	0.01	1
Farp2	0.0224232462222872	0.435382289932877	0.078	0.056	1
Gm26885	0.0224294902248579	1.49024608413217	0.02	0.01	1
Acer3	0.022446415434453	0.290424863865075	0.189	0.155	1
Ap1b1	0.0225374687315949	0.401409967852084	0.091	0.067	1
Glb1l	0.0225660209444627	0.829955339465838	0.02	0.01	1
Cdkn2c	0.0225918012592342	-0.73592843966071	0.044	0.063	1
Cep57	0.0226433287140014	-0.565604915282019	0.131	0.157	1
Lsm7	0.0226476589466115	-0.262295392003798	0.291	0.318	1
Kif5c	0.0227225685440038	0.77239034682658	0.012	0.005	1
Kremen2	0.0228697465325731	-1.14440620788949	0.021	0.036	1
Ryr2	0.0229053256476279	1.36515751322311	0.013	0.005	1
Bicra	0.0230004187191955	0.274740796041814	0.205	0.169	1
Eln	0.0230577079381436	-0.942689337208156	0.025	0.041	1
Zfp937	0.0231112538139676	0.797550939744454	0.019	0.009	1
Gm13402	0.0231284782325587	0.754866160746336	0.02	0.009	1
Pccb	0.023129612867618	0.464176890869156	0.067	0.047	1
Gm48099	0.023134480346904	0.349411080555498	0.062	0.043	1
Myo19	0.023288105820438	0.76702682716614	0.029	0.016	1
Zfp830	0.0233985920372399	-0.452351670018649	0.145	0.171	1
Dennd4b	0.0234570404747167	0.602613330019743	0.02	0.01	1
Maf1	0.0235250565324424	-0.332144951639122	0.279	0.303	1
Agrn	0.0237192164790218	0.282922633392892	0.198	0.161	1
Fosb	0.0237612495605331	1.09879255177484	0.018	0.008	1
Kctd19	0.0237933845097087	-1.45638817445977	0.009	0.02	1
Gm3488	0.0238756853730096	0.932364478435829	0.015	0.007	1
Mrpl43	0.0238931314751726	-0.288988458412576	0.267	0.292	1
Casp3	0.0240037731937328	0.586972421006512	0.092	0.069	1
Pcdhgb7	0.0241167820198239	0.866224770898838	0.015	0.007	1
Exo5	0.0242099365314084	0.536565831875847	0.039	0.024	1
Mcoln1	0.0242614394732472	0.271653822603458	0.1	0.075	1
Pecr	0.0242927238443011	0.571042051758242	0.014	0.006	1
Phlpp2	0.0244246379262685	0.352918330390696	0.122	0.095	1
Mdga2	0.0245389694536151	0.641136161661304	0.016	0.007	1
Mpst	0.0245961636373855	0.474983790379076	0.077	0.056	1
Unc5a	0.0246812729975834	0.636438830505594	0.017	0.008	1
Gm42726	0.0247948049582229	0.460349624985109	0.045	0.029	1
Aim2	0.0248162459162159	0.772861590597415	0.033	0.02	1
Phc1	0.0249697232134027	0.533076016989569	0.039	0.024	1
Ptprj	0.0251287383058838	0.50170534144264	0.027	0.015	1
Zfp420	0.0252717985697238	0.854627181314508	0.037	0.023	1
Dgcr6	0.0255874447608621	0.316859379650349	0.117	0.089	1
Fbxw17	0.0256274253489708	0.277346904215702	0.074	0.053	1
Ercc6	0.0256386675032101	0.293285245145709	0.094	0.07	1
Fkbp14	0.0257239855460163	0.410292440124004	0.057	0.038	1
Adamts12	0.0257652685976955	0.813298328146684	0.027	0.015	1
Ncbp2	0.0258666302187636	-0.372210284248636	0.176	0.203	1
Mapkapk2	0.0259091932169155	0.278972563286403	0.201	0.166	1
Kdm6b	0.0260484501790117	-0.281464820138968	0.266	0.297	1
Hif1an	0.0260700084017626	0.423621141196443	0.067	0.047	1
Tnfaip8l1	0.0261461673759089	0.366846985453924	0.135	0.108	1
Rnf34	0.0261768370616214	-0.430153757830202	0.108	0.134	1
Adamtsl3	0.026187430093672	-0.578773540065779	0.059	0.08	1
Man2c1	0.0262845497687387	0.336757551203129	0.083	0.06	1
Chrnb1	0.026353803962393	0.250649660243941	0.144	0.114	1
Cp	0.0263834935026064	0.690142660017773	0.038	0.024	1
Trap1	0.0263851498966353	0.356220059512277	0.143	0.114	1
Ifi44	0.026464345830987	0.301529324736916	0.171	0.138	1
Bbs9	0.0265321964388626	-0.399043953451361	0.319	0.335	1
Tob1	0.0265695441674565	-0.442634159949048	0.147	0.174	1
Ppp4r4	0.0266339675280617	-2.15078379328703	0.004	0.011	1
Gstp1	0.0266669303740875	-0.59549092394627	0.048	0.067	1
Nkapd1	0.0267451258402516	-0.300485878228656	0.162	0.195	1
Gm16541	0.0267454512966748	0.499558527237795	0.079	0.058	1
Gm11837	0.0268006363585294	-1.73794974900369	0.004	0.011	1
Ldb1	0.026973289190423	-0.338590045440122	0.178	0.206	1
Mocs3	0.0269938348474913	0.432502297343865	0.055	0.037	1
L2hgdh	0.0271006357018546	0.933812955526149	0.025	0.014	1
Magee1	0.0271608948906276	0.600552059822258	0.032	0.019	1
Fam129a	0.0272024073834175	0.358098595801996	0.134	0.106	1
Gm2087	0.027214722267601	0.836167947464245	0.025	0.014	1
Rad1	0.0272840089889477	-0.517570024222083	0.07	0.093	1
Carm1	0.0274905901975443	-0.572419862751943	0.08	0.103	1
Xrcc6	0.0276923455096039	0.324440460229559	0.083	0.061	1
Upf2	0.0276951573236483	-0.275787470550264	0.343	0.365	1
Dnajb5	0.0277371483238828	0.403037310336696	0.055	0.037	1
Zfand2a	0.0277616117447287	0.286881433337349	0.07	0.05	1
Zfp341	0.0277830950502601	0.664926286347777	0.041	0.026	1
Ap3s2	0.027793126377658	0.268015629675851	0.107	0.08	1
Pptc7	0.0278355186826667	0.305153992660666	0.152	0.121	1
Tap2	0.0278526883120924	-0.25411973254041	0.512	0.519	1
Dhx33	0.027889117347094	0.615844727197613	0.06	0.041	1
Gan	0.0278925787856011	0.329660593143919	0.086	0.063	1
Mios	0.0282696129413004	-0.560867712569843	0.115	0.14	1
Taf1d	0.0283282664886016	-0.341032033936567	0.373	0.386	1
Ank	0.0283431053482757	0.280418035583094	0.121	0.093	1
E130317F20Rik	0.0284334649014253	0.843081842236336	0.024	0.013	1
Apba1	0.0284888152730483	0.3722378127917	0.135	0.106	1
Nhsl1	0.0286228186089177	0.369159893279069	0.142	0.114	1
3010003L21Rik	0.0287495915569347	0.887959601697792	0.03	0.018	1
4930522L14Rik	0.0288624292754321	0.42756744796834	0.069	0.049	1
Etfrf1	0.028877377929285	0.402002426499348	0.077	0.056	1
Tmem218	0.028921644494106	0.447158971912075	0.056	0.038	1
Spef1	0.0289249030548262	0.450272773399728	0.05	0.033	1
Gtf2e1	0.0289593256228056	0.397931637727259	0.057	0.039	1
Nepro	0.0290686672943849	0.559136970510898	0.037	0.022	1
Gm28529	0.0290778943903872	0.305401941683842	0.086	0.063	1
Phykpl	0.0293682202476316	0.263777059620187	0.131	0.103	1
Nle1	0.0294387731281826	0.49973317476682	0.053	0.035	1
Tial1	0.0294809395360779	-0.266153848949116	0.311	0.34	1
Ovca2	0.0294930517984274	0.330291522393269	0.025	0.014	1
Mief2	0.0296312584027545	0.792547519558525	0.023	0.012	1
Scamp3	0.0296939509933181	-0.407583203582736	0.2	0.224	1
Glce	0.0299104540766745	-0.289034088404388	0.247	0.274	1
Plekha8	0.0299190908090381	0.274850973514235	0.094	0.071	1
Tnfrsf23	0.0299719897266216	0.835452327722184	0.039	0.025	1
Tmem192	0.0299738872713269	-0.643114277517971	0.059	0.079	1
Gm49767	0.0302014065796712	0.393135199535604	0.087	0.066	1
Ift57	0.0303122570209124	0.286031890383676	0.067	0.047	1
Patl2	0.0305238566616399	0.564427805314162	0.03	0.018	1
Lbh	0.030608796193893	0.251297024869008	0.193	0.158	1
Cisd3	0.0306921468776951	0.451489420633151	0.048	0.032	1
Gart	0.0307702648665344	0.421245093974775	0.078	0.057	1
Gm34408	0.0309936363445592	0.401156191593008	0.023	0.012	1
Dolpp1	0.031137800699535	0.386574963707406	0.04	0.025	1
Gga2	0.0312102219664783	-1.2034924305839	0.019	0.032	1
Rhobtb2	0.0312277045335063	0.34804823356588	0.056	0.038	1
Naif1	0.0313775860304753	1.02273617038577	0.021	0.011	1
Pde12	0.0314021141311253	0.462780168414864	0.091	0.069	1
Il2	0.0314364674908478	0.319772246971368	0.024	0.013	1
Pnp	0.0317902022858261	-0.276328723743011	0.503	0.497	1
Hacd1	0.0318346107793382	0.250397055391897	0.093	0.069	1
Spink10	0.0318465044087359	0.703052443777741	0.034	0.021	1
Gm9774	0.0320093499029742	-1.22384170721365	0.014	0.026	1
Tmco4	0.0321950877133624	0.457780429253999	0.035	0.021	1
Abcb6	0.0322123265020791	0.842613228449831	0.021	0.011	1
Pde7b	0.0323234907514719	0.269084815029779	0.218	0.185	1
Etv5	0.0323247697105802	0.314289231882962	0.062	0.044	1
Hhipl1	0.0325132913605963	0.454303226834522	0.029	0.017	1
Phactr1	0.0325614853279238	-0.44101325711708	0.258	0.28	1
Zfp672	0.0326006609431705	0.272579080873886	0.151	0.121	1
Arid5a	0.032675576711868	0.360238789767367	0.048	0.032	1
Rfx1	0.0327824211482003	0.286198181772157	0.053	0.035	1
Rnf227	0.0327875866480746	-0.71743721513367	0.019	0.032	1
Apba3	0.0329710012948795	0.277056832303011	0.109	0.084	1
Prr11	0.0330477522764538	-1.06322078978033	0.016	0.028	1
Htr1f	0.0330522473310311	0.450513221397508	0.055	0.038	1
Gm43376	0.0330662810769355	1.03399964973601	0.02	0.011	1
Prmt3	0.0330700525861263	0.344542729581919	0.087	0.065	1
Wdr38	0.0332870681471321	0.613372518729988	0.021	0.011	1
Gm15860	0.0332925878380008	0.871913812881145	0.02	0.011	1
Hyal1	0.0333938249263484	0.290880413999443	0.066	0.047	1
Zbtb45	0.0334124706740305	0.339355750181459	0.097	0.074	1
Opn3	0.0335317793729641	-1.56844239080472	0.005	0.014	1
Dclre1b	0.0335342507000456	0.31348542922366	0.059	0.041	1
Prnp	0.0337861248691943	0.269149581702548	0.363	0.317	1
Ttyh2	0.0338475100292797	0.395803015781106	0.086	0.064	1
Tnk2	0.0339026855261725	0.424445041129004	0.063	0.045	1
Bcl2l2	0.0339105025412391	0.472862339872983	0.054	0.037	1
Haus7	0.0340171798016594	0.358749765121776	0.054	0.037	1
Zmiz2	0.0341757119761652	0.283270942907619	0.11	0.085	1
Hsd3b7	0.0342483988492842	-0.464632945901537	0.126	0.151	1
Zfp524	0.034534664097573	-0.54030320765719	0.108	0.131	1
Fnbp4	0.034705073703484	-0.308953103510859	0.241	0.264	1
4930599N23Rik	0.0347056773821154	-0.358459825634501	0.147	0.174	1
Rfx2	0.034826078544425	0.80640129891771	0.02	0.01	1
Dot1l	0.0348287414393692	0.34896214733121	0.151	0.122	1
Flvcr2	0.034993016757892	0.398800891015155	0.02	0.011	1
Lrch4	0.0350071221784299	0.267021248671014	0.073	0.053	1
Gm15737	0.035019144950647	0.613983777118619	0.028	0.016	1
Pon3	0.0350919727468092	0.537814581264358	0.037	0.024	1
Ccdc126	0.0351775148358365	0.328872467235779	0.087	0.065	1
Kif24	0.0352506437794567	0.918125927365593	0.019	0.009	1
A430090L17Rik	0.035282256398384	0.727107723533075	0.027	0.015	1
Meak7	0.0353342952116327	0.793805287610765	0.019	0.009	1
Ccdc57	0.0353505222455652	0.671697706766895	0.027	0.015	1
1010001N08Rik	0.0353659627958583	-1.79278673405818	0.006	0.015	1
Atg16l2	0.0353667225034918	0.257185606137454	0.104	0.08	1
Slc7a5	0.0353971449030447	0.694120879401436	0.019	0.009	1
1700085D07Rik	0.0354244768770423	0.343163909641263	0.054	0.037	1
Gm43330	0.0355231305009423	0.856998067877146	0.019	0.009	1
Morn1	0.0355607574934436	0.99378393538192	0.018	0.009	1
Cenpc1	0.0358270632811005	0.372282074430031	0.128	0.102	1
Pacc1	0.0359660527953402	0.596318896881829	0.052	0.035	1
Cdan1	0.0360015941150831	0.252530543381729	0.091	0.068	1
Cd276	0.0360152222459815	0.337865439167722	0.034	0.021	1
Gm11716	0.0361568173639254	0.288511668329525	0.02	0.01	1
Rasgef1b	0.0362063284646621	1.46057063185782	0.01	0.004	1
Fut4	0.0363321958272569	1.28613804836836	0.01	0.004	1
Degs2	0.0367501838015646	1.06270803145374	0.017	0.008	1
Slc31a1	0.0367509611521686	0.301824527599892	0.07	0.051	1
Snx33	0.0367940545188077	0.317193806697435	0.053	0.037	1
Dvl2	0.0367992235591634	-0.991190023068461	0.02	0.033	1
Lgals4	0.036996370447445	-1.11611512803848	0.02	0.033	1
Slco2a1	0.0372151856312349	0.556606906909658	0.018	0.009	1
Enoph1	0.03729988905087	0.324432944189753	0.07	0.051	1
Bpgm	0.0373381134329344	-1.09110484146874	0.018	0.03	1
Naalad2	0.0374417178635552	0.785051728578586	0.031	0.019	1
Zfas1	0.0375381071120753	-0.467133942138041	0.149	0.173	1
Ptov1	0.0375857469206568	-0.470073357553813	0.132	0.156	1
St8sia2	0.0377638112384563	1.61951459379942	0.011	0.004	1
Gm16193	0.0378563583307705	1.15687057942619	0.011	0.004	1
Atg14	0.0379312497593793	-0.368062672762116	0.121	0.146	1
Cnppd1	0.0379787961831111	0.26185488411885	0.195	0.161	1
Gpank1	0.038033776747149	0.268923810682682	0.12	0.095	1
Utp4	0.0380543455085939	0.275727854798021	0.113	0.088	1
Zfp954	0.0380955835565396	0.716619993262892	0.031	0.019	1
Bcl2l12	0.0381352056237267	-0.516270462360207	0.115	0.137	1
Gm48604	0.0381813019466545	1.55537897065946	0.012	0.005	1
Wdr81	0.0381929157978067	0.552341104429231	0.037	0.023	1
Adamts5	0.0383636021275312	-0.545862415034967	0.094	0.116	1
Ctps2	0.0383898458313716	0.367504155097621	0.108	0.084	1
Gm20721	0.038538823734369	0.471795450582168	0.084	0.063	1
Cacnb2	0.0385459959794627	0.554744274185836	0.016	0.008	1
Rad18	0.0385819453680916	-0.635903596488223	0.041	0.058	1
Mapkapk3	0.0386132215755758	1.34173734199352	0.014	0.007	1
Gm50217	0.0386274823976228	1.23545522563295	0.012	0.005	1
Gm13727	0.0386930103057949	1.24616891207584	0.013	0.006	1
Gm47689	0.0387604792316571	1.02296241283648	0.015	0.007	1
Trim45	0.0388669623950677	0.464390527309417	0.016	0.008	1
Pde4a	0.0388895570648779	0.270871539441455	0.07	0.051	1
Nr2f1	0.0388979109882901	-0.985079673964777	0.008	0.017	1
2310039H08Rik	0.0389437809335873	0.345387061638147	0.111	0.086	1
Gm38910	0.0390423759584276	0.825779403892132	0.015	0.007	1
Gm17382	0.0391989980991212	1.10807853101229	0.012	0.005	1
4731419I09Rik	0.0392292757422245	0.822832760975963	0.012	0.005	1
Gm15991	0.0392743121413616	0.566507844487353	0.015	0.007	1
Cln8	0.0393082832985413	-0.558788988546254	0.054	0.073	1
Rrp12	0.0395191279006988	0.969572778331576	0.014	0.007	1
Scarf2	0.0396907219033876	-0.81895799169892	0.025	0.039	1
Adhfe1	0.0397080387035247	0.41882761788038	0.031	0.019	1
F830016B08Rik	0.0397609446487139	-0.899240232903874	0.018	0.03	1
A930033H14Rik	0.0397820571154902	0.599754957265191	0.03	0.018	1
Got1	0.0398319257993728	0.33161511483602	0.085	0.064	1
Zbtb46	0.0402802305296774	-0.266491796239828	0.595	0.588	1
Nos1ap	0.040429399908881	0.532872728728398	0.043	0.028	1
Rpgr	0.0404518480448689	0.460273401429796	0.039	0.025	1
E230032D23Rik	0.0405852266458384	-1.36999107880067	0.01	0.02	1
Gm39090	0.0409008100335277	1.02628154150497	0.029	0.017	1
Vps33b	0.0409257261231643	0.390904755179595	0.068	0.049	1
5330439K02Rik	0.0411195974848642	-1.2665289372763	0.012	0.023	1
Map3k14	0.0413678979211638	0.365640820697394	0.112	0.088	1
Adgra3	0.0413867555192917	0.304549173848244	0.074	0.054	1
Eps8l1	0.0414067802215623	-0.680942866512214	0.046	0.064	1
Eif4e3	0.0415732819212508	-0.49349476883633	0.14	0.163	1
Zfp324	0.041717134204024	0.49859909663569	0.03	0.018	1
Kif3c	0.0417807609854865	0.42781214868815	0.051	0.035	1
Rcan3	0.0418003314699364	0.297114728630945	0.102	0.079	1
Gm20470	0.0419240045032228	0.487854469354933	0.029	0.018	1
Atxn1l	0.0420450047463809	0.272727724818435	0.113	0.089	1
9130017K11Rik	0.0422749693253756	-0.516730377981587	0.088	0.109	1
Hist1h2bc	0.0424515898097564	-0.283269028308978	0.367	0.394	1
Vps9d1	0.042538311924367	-0.775943217254044	0.072	0.092	1
Pfkl	0.0425656517164243	-0.322616436799706	0.135	0.161	1
Ftx	0.0426033467085188	0.47349304921327	0.051	0.035	1
Camk2b	0.0427427588132408	0.30915087990321	0.074	0.054	1
Gm48742	0.0431340864209441	0.633480105015583	0.023	0.013	1
Scube1	0.0431756192510009	0.91522761913133	0.022	0.012	1
5830444B04Rik	0.0432066926895921	0.424628410104322	0.07	0.051	1
Gm38115	0.0432805162148671	0.385228954027363	0.024	0.014	1
Pigs	0.0438351504750267	-0.695835974159683	0.043	0.059	1
Gm20663	0.0442567658457738	0.28284338438389	0.073	0.054	1
Ddx55	0.0443447741309535	0.315271921776951	0.121	0.096	1
Bcl7b	0.0444673754523631	-0.282228883997082	0.252	0.276	1
Sprtn	0.0447597833731436	0.300983958388713	0.077	0.057	1
Gm48616	0.0449444360883838	0.664945902599964	0.022	0.012	1
C79798	0.0449559682789244	0.62181024411733	0.022	0.012	1
Cda	0.0450034559203683	0.262366334024557	0.092	0.07	1
Prps1l3	0.0450652182429386	-0.53768852680414	0.052	0.07	1
Gm21781	0.0450758482689081	0.371313179391137	0.029	0.017	1
Alg10b	0.0451068182790746	0.327477701584833	0.102	0.079	1
Prpf40a	0.0451605703575328	-0.25585152523364	0.425	0.444	1
Mgst1	0.0451874516913345	0.257828158861336	0.064	0.046	1
Gm11713	0.0452299096611895	0.28183378437004	0.091	0.069	1
Ppm1l	0.0452812480204292	0.419026061136661	0.066	0.048	1
Naa30	0.0453808099727136	0.413796870204575	0.09	0.069	1
Cpe	0.0454620260056829	0.342921544817361	0.095	0.074	1
Polr3e	0.0454681731526991	0.387210928230803	0.083	0.063	1
Alpk1	0.045672110359121	0.288183832787231	0.115	0.091	1
Osgin2	0.0456746810780576	0.415147379125002	0.059	0.042	1
Insyn2a	0.0457337147737447	0.263672619368276	0.047	0.032	1
L3mbtl3	0.045762960232054	0.294525287576392	0.118	0.093	1
Klra9	0.046204845502967	-0.350327114051376	0.149	0.177	1
Fhit	0.0462088851589895	0.976359235542769	0.021	0.012	1
Inpp5e	0.046303037517313	0.521185098553379	0.045	0.031	1
Lrig1	0.0463296703290384	0.74089767286511	0.021	0.012	1
H2afy2	0.046378289979641	0.331213283880533	0.06	0.043	1
Nubpl	0.0466143412065808	0.492563472363978	0.078	0.059	1
Nit2	0.0466522576407201	0.352296128996342	0.066	0.048	1
4930486L24Rik	0.0469037135947992	0.361957942989518	0.053	0.037	1
Slc2a13	0.0470982763664836	-0.726282625160514	0.034	0.049	1
2410131K14Rik	0.0471090106457905	0.438744503703449	0.021	0.012	1
Osbpl5	0.0471499266364768	0.557930293926481	0.037	0.024	1
Ss18l2	0.0477533739305556	0.310367414401809	0.102	0.079	1
Pabpc1l	0.0478242709596568	0.726701807720636	0.027	0.016	1
Smim19	0.0478673168936803	-0.400020750410102	0.173	0.198	1
Pigb	0.0478743681873755	0.288495606076377	0.053	0.037	1
Gm36756	0.0478908741817856	0.587597481131928	0.032	0.02	1
Ppp4c	0.0479608586661239	-0.306517150521265	0.259	0.281	1
A930001M01Rik	0.0481458027337688	0.351251279878063	0.059	0.042	1
Epb41l4aos	0.0482755690097545	0.288641443789915	0.129	0.104	1
Gatd3a	0.0482966915701083	0.285161652449395	0.084	0.063	1
Retsat	0.048311149357168	1.33926116603653	0.02	0.011	1
Prr12	0.0484432729984709	-0.640860500395349	0.069	0.088	1
Med22	0.0485682584254212	0.330867581316673	0.063	0.046	1
Triqk	0.0486755846902295	0.362178531256443	0.021	0.012	1
4930444A19Rik	0.0486813929111797	0.296118770744511	0.078	0.059	1
Trmt10a	0.0487155860763071	0.301102034149304	0.078	0.058	1
Trim12c	0.0488300214924198	-0.362491316957477	0.27	0.29	1
6430590A07Rik	0.0488953526538737	-0.423315072257456	0.095	0.118	1
Tnip2	0.0493152981887001	-0.416766722637459	0.116	0.138	1
Synpo	0.0496505414549909	0.864644526533957	0.026	0.015	1
Amigo2	0.0498332652186715	-1.13156021289257	0.007	0.015	1
Gm5737	0.0501608539099823	-1.75038294572573	0.004	0.01	1
Pradc1	0.0501858949673258	0.444418424684586	0.063	0.046	1
Blm	0.0502044273014908	0.668938498736564	0.026	0.015	1
Gm43328	0.0502187794515642	0.950776953437209	0.019	0.01	1
Serpina3g	0.0503474881977199	-1.59983056883625	0.004	0.01	1
Noa1	0.0504289221777098	0.350834872152745	0.054	0.038	1
Aga	0.050526642043536	0.270823153540179	0.11	0.086	1
Tspan31	0.0507713781786299	-0.287972838076583	0.255	0.275	1
Gtpbp1	0.0509797687631631	0.267091644573659	0.085	0.064	1
Adgrg3	0.0511195377419035	0.534500231240907	0.036	0.023	1
Prkci	0.0511243374232692	0.347722111271973	0.078	0.059	1
Exoc3l2	0.0511354302483472	-0.768537848255662	0.028	0.041	1
Abhd13	0.0511383696871954	0.284324131469584	0.095	0.074	1
Gm47096	0.0512173948408624	0.803466941520304	0.02	0.011	1
Pomgnt1	0.0512361181165921	0.296049773631258	0.13	0.105	1
1810030O07Rik	0.0514682862757598	-0.387992659488022	0.101	0.122	1
Gmppb	0.0515904126942278	0.423833305350084	0.07	0.053	1
Setmar	0.051604633490748	0.449905076878578	0.02	0.011	1
Nkapl	0.0516449709215416	0.695673790324487	0.041	0.028	1
5430431A17Rik	0.0517068259409331	0.498491766939371	0.026	0.015	1
Slc52a2	0.0518476092699791	0.458623370396039	0.031	0.02	1
Mcm5	0.0518690851857718	0.474946965120215	0.031	0.02	1
Ccdc84	0.0519097402158755	0.343539637370661	0.074	0.056	1
Gsdme	0.052004495177317	0.615026962737493	0.03	0.019	1
Eno1b	0.0520304123253336	-1.15981028910908	0.01	0.019	1
Zbtb5	0.0521238467630461	0.331993445543013	0.036	0.023	1
Mamld1	0.0521282499615113	0.416503444320429	0.046	0.032	1
Mon1a	0.0521398471153963	0.252183955890446	0.109	0.086	1
Cdca4	0.052195360138481	0.327751598424547	0.068	0.05	1
Igip	0.0522575629545242	0.433971330820679	0.062	0.046	1
Tcf23	0.052403773947825	-0.808059371775306	0.014	0.025	1
Kif18a	0.0524657775783028	0.562402462616575	0.035	0.022	1
Glis2	0.0528193669043324	0.261283025230499	0.052	0.036	1
Galt	0.0528279469154021	0.288107419388041	0.079	0.06	1
C130036L24Rik	0.0529745821887408	0.809463197662477	0.025	0.015	1
1700109K24Rik	0.0531626313249881	0.919943197572448	0.018	0.009	1
Usp49	0.0532207031358225	0.329297373632071	0.05	0.035	1
Fads3	0.0536573832633115	0.410114359327304	0.025	0.015	1
Dap	0.0538388339981553	-0.583615998108559	0.094	0.113	1
Fdft1	0.0539966617690943	-0.653352917977031	0.044	0.06	1
Car5b	0.0540982939845515	1.00751598503427	0.018	0.009	1
Antxr2	0.0541517191881352	0.353711071533451	0.072	0.054	1
E130307A14Rik	0.054173846740358	0.26706562119301	0.128	0.103	1
Rpa1	0.05437269596505	0.267883238831117	0.103	0.082	1
Lin37	0.0544657979674701	-0.502971181937008	0.086	0.105	1
Ccdc69	0.0545604036292012	0.361249590979081	0.086	0.066	1
Taf5l	0.0547668279713599	0.443274054261994	0.081	0.062	1
Trappc2	0.0548468007691143	0.315596034404548	0.144	0.118	1
Lratd2	0.0550550339810211	-0.340348566737884	0.198	0.219	1
Ccdc17	0.0551711644777873	0.8789096733367	0.018	0.009	1
1700084E18Rik	0.0551867045694255	0.356577679152059	0.035	0.022	1
Sufu	0.0553253671263765	0.255881060056159	0.131	0.105	1
Trim62	0.0554698215594554	0.743749270057749	0.024	0.014	1
Mcm4	0.0557337735729457	-0.503899376158158	0.061	0.08	1
Orai2	0.0557765604165929	0.520403390858349	0.018	0.009	1
Cdhr4	0.0560754307398811	-0.690278002009571	0.004	0.011	1
Zfp39	0.0561995768751162	-0.920707976339655	0.02	0.031	1
Fbxl6	0.0562549282911844	-0.442204354890352	0.049	0.066	1
Hist1h2ae	0.0562890105151978	0.739981471518659	0.017	0.009	1
Smg8	0.0563176054201869	0.460408099562171	0.053	0.037	1
Acadl	0.0566169245470464	-0.258504991009793	0.381	0.393	1
Zfp467	0.0566848785551605	-0.41044957914953	0.114	0.136	1
Gm50240	0.0566993825244151	-0.484270248809012	0.035	0.05	1
Crlf3	0.0567174279607777	0.251251152843964	0.203	0.174	1
Pdcd2	0.0570975426872983	-0.593726698033907	0.069	0.087	1
Ccdc51	0.0571032958892797	0.54010473436352	0.034	0.022	1
Etfdh	0.0573582766641185	-0.497580222622309	0.111	0.131	1
Ubtd2	0.05760264559748	0.274944534728172	0.099	0.077	1
Hilpda	0.0577029416747811	-0.350818695390627	0.081	0.102	1
Cd320	0.0577529291426016	0.264245516633681	0.069	0.051	1
A430110L20Rik	0.0578423883370037	0.846160482211999	0.016	0.008	1
Blvrb	0.0581180746346921	-0.444935022404802	0.175	0.198	1
Rnf113a2	0.0581462742752734	0.268375096560422	0.082	0.063	1
Pcdhga7	0.058527155205754	0.372788374724962	0.016	0.008	1
Ticam1	0.0588481044077251	0.544799474456929	0.033	0.021	1
Brd8	0.0590246253904827	-0.252162625072861	0.336	0.351	1
Tstd2	0.059171415354903	0.252140818555553	0.114	0.091	1
Tmem42	0.0591805958805519	0.513634566508837	0.029	0.018	1
2610035D17Rik	0.0593125599537424	-0.347166265653782	0.223	0.245	1
Zkscan8	0.059414557407961	0.304100513563506	0.073	0.055	1
Acp6	0.0596369615760601	-0.914041475952858	0.036	0.05	1
Arl6	0.0596429787858851	0.38347462311184	0.051	0.036	1
C1qtnf6	0.0599898944460397	0.411932480624314	0.045	0.031	1
Lrp4	0.0603064232015478	-1.01940088078385	0.017	0.028	1
Gm26559	0.0603728112633254	0.701641689408194	0.022	0.013	1
Gm47664	0.0606953717836346	-0.794800548283416	0.03	0.044	1
Smad9	0.0610146229750429	0.882124707168587	0.014	0.007	1
Zbtb7c	0.0610146229750429	1.11701260459633	0.014	0.007	1
Nynrin	0.0611455052184547	0.538566902126304	0.094	0.075	1
Kctd15	0.0613578371277193	0.852491404703861	0.014	0.007	1
Fam189b	0.0614189190061469	0.533770884448265	0.028	0.017	1
2900089D17Rik	0.0614189190061469	0.598020780747858	0.028	0.017	1
Gm26854	0.0614725965004436	0.760246722275407	0.014	0.007	1
Hemk1	0.0614892846508431	0.664863135993196	0.032	0.021	1
Dock5	0.0616247995181398	0.639682628805568	0.022	0.013	1
2310001H17Rik	0.0617802792458221	-0.671665455006677	0.069	0.086	1
Npff	0.0618719515955815	-0.52687629667971	0.055	0.072	1
Lbx2	0.0619814300091894	-0.850916796209896	0.033	0.047	1
Jazf1	0.0624536195054752	0.344332388418085	0.083	0.064	1
Gm9984	0.0627790748098216	0.874183989596348	0.013	0.007	1
5430400D12Rik	0.06290040395175	1.01324691309362	0.013	0.007	1
Trdmt1	0.0631449330173843	-0.412229760724378	0.053	0.07	1
Slc20a2	0.0632365112042206	0.276853537681061	0.121	0.098	1
Tmx1	0.0633218518779262	-0.296479122530769	0.288	0.307	1
Cep72	0.0635711828112225	0.939626104286187	0.013	0.007	1
Fam160a1	0.063591602680148	0.394462315388319	0.013	0.007	1
Dedd2	0.0636514457115637	0.371535931573184	0.053	0.038	1
Gm7467	0.0637047144792757	1.6149897687916	0.012	0.005	1
Zfp418	0.0638806391077522	1.12615916839002	0.012	0.006	1
Gm13483	0.0639877903514385	-1.34658338691179	0.008	0.016	1
Zmat1	0.0640333581954951	-0.527204667106917	0.081	0.101	1
Gm37469	0.0640567484495009	1.86052612904466	0.01	0.004	1
Nnat	0.0641655259323886	0.560164063472182	0.013	0.007	1
Paqr5	0.0642336925154095	1.54041202103381	0.011	0.005	1
Tbc1d7	0.0642349263488636	-0.513767097197302	0.034	0.048	1
Gm49164	0.0643083628017175	0.948623594751504	0.012	0.006	1
AV356131	0.0643258623766523	0.464282483499541	0.059	0.043	1
Gm48250	0.0644027057891905	1.44609131431864	0.01	0.004	1
Eef1a2	0.0647168275226021	-1.13889166439111	0.012	0.021	1
Gm29361	0.0647334909376956	1.02197083563601	0.012	0.005	1
Bbs12	0.0647813480531167	-1.1348890512128	0.012	0.022	1
Hectd2os	0.0647985975619847	1.32828043115197	0.011	0.005	1
Lcat	0.0648235939716946	1.23906617380881	0.012	0.005	1
Tagap1	0.0648255113385611	-0.91481287158062	0.025	0.037	1
Gm11457	0.0648931457528549	1.31462234924821	0.011	0.005	1
Ndst2	0.0649095110896189	0.272003036817142	0.08	0.062	1
Tmod2	0.0651492376352732	1.29584417359961	0.01	0.004	1
Slc29a4	0.0654117890638438	0.894252616245487	0.012	0.005	1
Rpusd4	0.0654474510704958	-0.521216860694128	0.074	0.092	1
AC154200.1	0.0654498421133282	0.980469485955319	0.01	0.004	1
Coq2	0.0655552629151517	-0.423412909507939	0.12	0.141	1
Slc36a4	0.0655633716834212	0.308958633736803	0.094	0.075	1
Tiam1	0.0656536357111915	1.12877571396921	0.011	0.005	1
Gng7	0.0657012186275368	1.08586348316968	0.01	0.004	1
Glcci1	0.0657379169931794	-0.527348919095072	0.095	0.115	1
Gm11520	0.0657633232940486	0.601237366871578	0.027	0.017	1
Tctn1	0.0658057464886155	0.5887832756306	0.027	0.017	1
Dhx37	0.0658376833494333	0.672489370582707	0.048	0.034	1
Tyw3	0.06586737564707	-0.761418882656056	0.02	0.032	1
Gm31645	0.0659533904685354	0.653367165302473	0.01	0.004	1
AC132307.1	0.0659886526749528	0.855845192266328	0.011	0.005	1
Cited2	0.0660578096262213	-0.461971366908545	0.078	0.097	1
Clec12b	0.0660768003192553	-1.05512472319251	0.009	0.017	1
Tnik	0.0662288120105964	0.656003431333749	0.011	0.005	1
Zfp947	0.0663712420822512	0.722525560882179	0.012	0.005	1
Gm26670	0.0664601272162001	0.434396561692973	0.01	0.004	1
Vhl	0.0667762480229401	0.26264316134901	0.076	0.057	1
4930517O19Rik	0.0669206368062864	0.385848642235283	0.067	0.05	1
Rexo5	0.066928085942588	0.62531057754634	0.026	0.016	1
2900009J06Rik	0.0669981693548307	-0.684733377618837	0.012	0.022	1
Fignl2	0.0670732390594153	0.440849317380685	0.046	0.033	1
Plppr2	0.0671765301193439	0.559507085366093	0.026	0.016	1
Msantd3	0.0674037971589832	-0.87529598748461	0.041	0.056	1
Hbp1	0.0674624591429612	-0.282563857447055	0.306	0.324	1
Otud6b	0.0675055038443117	-0.363997629590345	0.171	0.193	1
Zfp579	0.0675128568842827	0.296533592202624	0.043	0.03	1
Nfkbiz	0.0675319936492342	0.306197573325989	0.079	0.061	1
Gm26944	0.0675409054457137	0.416144648386289	0.058	0.043	1
Socs1	0.0684222923690199	-0.563275349675358	0.056	0.073	1
Rnmt	0.0685426596651116	0.250529811864292	0.144	0.119	1
Abca4	0.0688840951638516	0.594792283503073	0.02	0.012	1
Fam110a	0.0689885096338951	-0.582337032463454	0.047	0.063	1
Ccdc152	0.0690051694365155	0.346896373579459	0.074	0.056	1
Tmem104	0.0692223116210244	0.272960445906778	0.059	0.043	1
Rpp38	0.0692270158794659	0.309656213437077	0.058	0.043	1
Cc2d1b	0.0693697657743937	0.499366478391634	0.055	0.04	1
Car7	0.0693953086950921	-0.454725759298015	0.127	0.149	1
9330020H09Rik	0.0697320543926733	0.670173281623006	0.025	0.015	1
Mtcp1	0.0699516460135912	-0.655416327163825	0.042	0.057	1
Thap3	0.0699534749813408	-0.290356256960635	0.329	0.34	1
Hdac3	0.070124263932347	-0.394667773283869	0.104	0.125	1
Nelfa	0.0703548092660675	-0.406525565281983	0.159	0.177	1
Nr1h3	0.0703818439529003	0.458941584497681	0.034	0.022	1
Tmc6	0.0704882870737366	-0.323819792186953	0.173	0.195	1
Slc25a10	0.0706123459870611	0.790459898317599	0.025	0.015	1
Pfkm	0.0710337139495903	0.304243353607039	0.053	0.038	1
Dnajb2	0.0712747509822239	0.364249517427024	0.111	0.089	1
Stap2	0.0712788959604813	-0.269483816775741	0.23	0.253	1
Rabep2	0.0713870418427655	-0.471799678015016	0.095	0.115	1
Trib3	0.0713943645699378	0.279268909402881	0.09	0.071	1
Gtpbp6	0.0714237730538006	-0.418224624677423	0.113	0.133	1
Srfbp1	0.071750380082446	0.265065828524189	0.119	0.096	1
Acss1	0.0721135506847814	0.314788096614278	0.098	0.078	1
Cog6	0.0721971830240124	0.257652173029533	0.103	0.082	1
Mettl26	0.0723551454344405	0.366690543030426	0.068	0.051	1
Hsph1	0.0724691680004355	0.615724372116582	0.053	0.038	1
Cd63	0.0730141523185151	-0.366254563174531	0.029	0.041	1
4930484I04Rik	0.0731107309151595	0.560061857997084	0.029	0.019	1
Zfp281	0.0735261586592144	-0.404113435943196	0.127	0.147	1
Ankrd42	0.0736747684184123	0.588311324831437	0.019	0.011	1
Fastkd5	0.0736812412121069	0.370075738180889	0.02	0.011	1
P3h4	0.0737632247576615	0.478456107333966	0.051	0.037	1
Cnr2	0.073901395276192	0.749799359411593	0.019	0.011	1
Zfp54	0.0742412789861436	0.468817389367415	0.025	0.015	1
Tmem246	0.0743398231324069	-0.365028696658076	0.075	0.094	1
Traip	0.0743957778982358	-0.908426065902183	0.004	0.011	1
Trip6	0.0744581473001136	0.394938192911892	0.034	0.022	1
Cyp51	0.0749874186334171	-0.609436074074026	0.03	0.043	1
Osgepl1	0.0752356270389395	0.402446377680941	0.059	0.044	1
Fbxo46	0.0752432130583451	0.285129544534302	0.09	0.071	1
Zswim3	0.0753833610180778	0.359088780236266	0.053	0.039	1
Igsf9b	0.0754030093658651	0.571605034209194	0.037	0.025	1
Gm26542	0.0754650174718017	0.509599577128074	0.061	0.046	1
Astn2	0.0754978698874127	-1.01530444828178	0.015	0.025	1
Ubqln4	0.0756849922675516	0.279691525844954	0.088	0.069	1
Flt3l	0.0757386972661878	-0.664758326863136	0.063	0.08	1
Bambi	0.0758986600182968	-0.586095691517276	0.074	0.092	1
Ndrg2	0.0759658447429748	0.642662061723808	0.024	0.015	1
Gm26631	0.0759992626542117	-0.656938800612577	0.021	0.033	1
Gm19684	0.0766838874671344	-0.667097451470399	0.059	0.075	1
Tubb2b	0.0767341717322163	0.362008687034661	0.067	0.051	1
Gm15441	0.0769289574221387	-0.510933787704093	0.054	0.07	1
Pcdhb4	0.077012449896124	0.824715554677649	0.018	0.01	1
6030445D17Rik	0.0771771686365757	-0.82195437301421	0.015	0.025	1
Tnni3	0.0772000480805338	0.293166301666165	0.087	0.069	1
Gpr182	0.0772918102379159	-0.417597978346025	0.072	0.09	1
C730034F03Rik	0.0775380525681446	0.590680420553993	0.032	0.021	1
Mastl	0.077623003411797	-1.4152282773179	0.005	0.012	1
Cyp2r1	0.0776395178766066	0.635215575848109	0.023	0.014	1
Cystm1	0.0779807837288641	0.76754376275266	0.018	0.01	1
Olfr1124	0.0780213450546384	0.580177843794901	0.018	0.01	1
3110056K07Rik	0.0780937976740588	-0.266344249848471	0.233	0.254	1
Mbtps1	0.0784132116611145	-0.285791163917831	0.147	0.169	1
Mboat2	0.0784181998377005	0.268871431218755	0.051	0.037	1
Gm28068	0.0784279038147798	0.389598619712275	0.018	0.01	1
Mpdu1	0.0784955720282218	-0.361566837189647	0.163	0.182	1
Wrnip1	0.0785383291103744	0.295046074330688	0.1	0.08	1
Cdk2	0.0785522078834686	0.268908823191056	0.077	0.059	1
Sorbs2os	0.0788604850421486	1.15418097826798	0.017	0.009	1
Zfp13	0.0789991481329164	-0.811508807338779	0.014	0.024	1
Slc17a9	0.0791640537157954	0.586965490905461	0.018	0.01	1
Gm14164	0.079255739672113	0.650328957599661	0.023	0.014	1
Mex3b	0.0793452184378332	0.579236115177594	0.028	0.018	1
Washc1	0.079347057841269	-0.419390135939052	0.103	0.122	1
4933439C10Rik	0.0793833873239782	-0.620641891221803	0.039	0.053	1
Atat1	0.0794696893442357	0.503112958981079	0.053	0.038	1
Aldh3b1	0.079646253930321	0.648193535559828	0.023	0.014	1
Zfand1	0.0798536190327643	-0.805883112477416	0.028	0.04	1
Cyp27a1	0.0798936406192699	0.538086484976686	0.028	0.018	1
2810454H06Rik	0.0801122760177999	-0.625411946756127	0.043	0.057	1
BC005624	0.0801309012379938	-0.303886567439354	0.295	0.308	1
Poc1b	0.0801751965055029	0.257316481896437	0.088	0.07	1
Heph	0.0801920981142342	0.385803194138703	0.053	0.038	1
Mss51	0.0803475920937176	0.70154277565706	0.028	0.018	1
Gm20655	0.0804076032818971	-1.42094241092652	0.006	0.013	1
Gnl1	0.080423432575764	-0.596020111057569	0.06	0.076	1
A430035B10Rik	0.08079282595515	-0.908131754222969	0.013	0.022	1
Dll1	0.0808110516836688	-0.261660473024151	0.077	0.095	1
Fam49a	0.0809159259881556	0.287011557592892	0.046	0.033	1
Nuak2	0.0812776415791722	0.317866653163092	0.073	0.056	1
Zfp775	0.0813199812633911	0.609739124565923	0.035	0.024	1
Gm26759	0.081719920763308	0.62808094307237	0.017	0.009	1
Acy3	0.0819195365099723	0.25061003340173	0.056	0.041	1
Phf1	0.0819506550468185	-0.375457167100248	0.161	0.181	1
Mpv17l	0.0819649366064868	0.294542595580864	0.055	0.041	1
Dffa	0.0823877329435309	0.31478608376456	0.061	0.046	1
Tbc1d4	0.082402944713555	0.394073322117845	0.07	0.053	1
Gm10687	0.0824047805161382	-0.583657620866838	0.05	0.065	1
Gk	0.0825082568032834	0.426159584689852	0.031	0.021	1
Gm43305	0.0828798279428221	0.621204775463962	0.035	0.024	1
Sephs2	0.0828966799735389	0.358852821346552	0.078	0.06	1
Kctd1	0.0830006899330848	1.05660705320579	0.016	0.009	1
4930509H03Rik	0.0831889572725108	0.2709404306197	0.049	0.035	1
Rrad	0.083374615327565	-0.989685694347329	0.011	0.019	1
Meis2	0.0834075544953215	0.459516217547065	0.061	0.047	1
Zfp709	0.0838869442913009	-0.944568282106389	0.011	0.019	1
Mitf	0.0839061500717197	0.284443791299032	0.088	0.07	1
Zmym5	0.0840061222403256	-0.254718802065291	0.326	0.338	1
Gm13362	0.0842182830829894	0.28975898403505	0.017	0.009	1
Tceanc	0.0842182830829894	-0.985870615879518	0.008	0.015	1
Ranbp17	0.0842724305253497	1.1027532296615	0.016	0.009	1
Tle2	0.0843015953511446	0.379568657346541	0.042	0.03	1
Slc18a2	0.0843181398321306	0.748677504320618	0.016	0.009	1
Cmya5	0.0845557577097742	0.436155676184292	0.041	0.029	1
Syne3	0.084738312043162	-0.631475444593029	0.029	0.041	1
Riox2	0.0848248705885164	0.499984227605561	0.077	0.06	1
Sugp1	0.0848522043630435	-0.403908582700521	0.128	0.146	1
Zfp276	0.0849603650548889	-0.335321703255355	0.042	0.056	1
Xpo4	0.0850544783343295	-0.281456369660367	0.156	0.179	1
Sdf2l1	0.0851180783070821	-0.364166358292572	0.072	0.09	1
1810034E14Rik	0.0851443435238429	0.468035456454123	0.016	0.009	1
Epb41l5	0.0855247765614351	-0.594993757286866	0.029	0.041	1
Mylpf	0.0855452837454547	0.322956659079054	0.087	0.069	1
Ppp1r18os	0.0856262500592125	0.577926490211301	0.041	0.029	1
Gm17092	0.0856277790841739	0.579471008098387	0.022	0.014	1
Mrm3	0.0859814025416618	0.481747659664896	0.035	0.024	1
Ubox5	0.0860483983137127	0.366391527103596	0.038	0.027	1
Il20rb	0.0862053818484624	-0.79294744046637	0.05	0.064	1
Gse1	0.0862734065438603	-0.387944772906949	0.162	0.182	1
Naa15	0.0862792584698065	-0.282688031574165	0.309	0.326	1
Dtx2	0.0870363139413121	-0.569263348812102	0.053	0.069	1
Oas1c	0.0873463002030424	0.359931782732997	0.045	0.032	1
Map11	0.0879733669367044	-0.84971239628359	0.017	0.027	1
1700017B05Rik	0.087983241024404	0.39001283925858	0.047	0.034	1
Gm4793	0.088152488014962	0.550889629514246	0.015	0.008	1
Alkbh7	0.0883299659559457	-0.629713551921509	0.068	0.083	1
Dhrs13	0.0883558822162081	0.425299813764985	0.034	0.023	1
Mblac2	0.0884353623710706	0.471463132832056	0.041	0.029	1
Pgm3	0.0885334393480083	0.321710202423923	0.058	0.043	1
Spryd4	0.0885782634078366	0.66030088635565	0.04	0.028	1
Fn1	0.0889311014520307	0.299518312956354	0.081	0.064	1
Pdzd4	0.0889698314147901	0.514921582010856	0.026	0.017	1
Pex6	0.0889965876870126	-0.466506750395091	0.108	0.125	1
Gm17949	0.0891344468332012	0.641945443486512	0.015	0.008	1
Rhpn2	0.0895712645304434	-0.561805975082984	0.051	0.066	1
2700062C07Rik	0.0896989700009357	0.28989350161592	0.045	0.033	1
Marveld2	0.0901084494784641	0.369381287653565	0.034	0.023	1
Abcd1	0.0903643725457222	0.258170763302504	0.083	0.065	1
Pla2g15	0.0906556749933244	0.669485645143345	0.02	0.012	1
Xirp2	0.090730502386738	1.16668947190307	0.014	0.008	1
Dapp1	0.0909504857548065	0.781957647428222	0.02	0.012	1
Zfp985	0.091104140808591	-0.40748651763752	0.153	0.174	1
Lamb2	0.09110774415819	-0.274628595230869	0.293	0.306	1
Trmt9b	0.0913006903711664	0.659270631035459	0.014	0.008	1
P2ry10b	0.0915892945012908	0.321605016068223	0.072	0.056	1
Alg8	0.0916496444615326	0.307654936993706	0.053	0.04	1
Snapc4	0.0916564381903797	0.296361324256453	0.03	0.02	1
Gm42699	0.0917171790987773	0.758235405837855	0.014	0.008	1
Slc9b1	0.0918737554393654	1.12423330122507	0.014	0.008	1
Ipp	0.0919111382360961	0.351240761967945	0.047	0.034	1
Scrn1	0.0922399354970261	0.450797016869495	0.014	0.008	1
E130308A19Rik	0.0924169963578238	0.257960323053974	0.073	0.057	1
Csrp3	0.0924629368399415	0.553016583806064	0.029	0.02	1
Zdhhc13	0.0925765406486545	0.627741061079349	0.025	0.016	1
Mbnl3	0.0926598614123261	0.488473514955888	0.014	0.008	1
4930556J24Rik	0.0926927495298458	0.766727384848736	0.02	0.012	1
Urgcp	0.0927895156050646	-0.334600341698582	0.194	0.213	1
Syn2	0.0928606816835287	-0.610607234722454	0.061	0.076	1
Ulk3	0.0932890724000147	0.488174328708838	0.029	0.02	1
Pcdhga11	0.0932937695840991	0.444877407093125	0.02	0.012	1
Zc3h12b	0.093306211394367	1.28963284269637	0.013	0.007	1
Srsf1	0.0933223502879574	-0.309122277503648	0.343	0.351	1
Psip1	0.0933622598052918	-0.284758722523108	0.308	0.322	1
Glrx	0.0934442268246275	0.251185152103218	0.037	0.026	1
Btbd19	0.0934514992693983	0.290924209413414	0.069	0.053	1
Zfp988	0.0935389048416338	0.596157694843785	0.025	0.016	1
Stard3	0.0937435968426789	0.265434337570315	0.145	0.121	1
Donson	0.0938718679857492	0.336840938712201	0.074	0.058	1
Gm17178	0.0940757308306571	1.05609023597095	0.013	0.007	1
Adgra2	0.0941925131797735	0.491781075547058	0.039	0.028	1
Chst7	0.0946933025061202	-0.369013420149283	0.112	0.13	1
Tfap4	0.09502854398615	-0.634310406212423	0.032	0.044	1
Pard3	0.0951712897026533	0.289450221407429	0.084	0.067	1
Siah1b	0.0951737305115581	0.404262713898608	0.025	0.016	1
Isg20l2	0.0952762757146	-0.35029492399372	0.086	0.104	1
Plekhf1	0.095295248343138	0.928314959973269	0.013	0.007	1
Serpinb6b	0.0955887380420408	0.393716077677742	0.033	0.022	1
Adora2a	0.0956900374967376	-0.39777369511162	0.25	0.263	1
Nsdhl	0.0958256122309677	0.272059114086436	0.051	0.037	1
S1pr2	0.0961798131416897	0.608590156339034	0.036	0.025	1
Gm16638	0.0962811479784476	-0.577930454933124	0.041	0.054	1
Mapk12	0.0963551267240435	-0.271521242362922	0.283	0.299	1
Gstm5	0.0964122363040108	0.514456175874333	0.029	0.019	1
Gm10550	0.0966963976563978	0.665411427040291	0.013	0.007	1
D17H6S53E	0.0970219282744529	0.256011214673688	0.081	0.064	1
Harbi1	0.0970888846273662	0.344329111075315	0.046	0.034	1
Lonrf1	0.0972214932373348	-0.552379401300767	0.025	0.036	1
Zscan18	0.0973674451584353	-0.846430746020026	0.013	0.022	1
Hexdc	0.0974965050771361	-1.00950507090492	0.029	0.041	1
Tigd3	0.0975018978786703	-1.61721606226989	0.004	0.01	1
Pola2	0.0975366819511639	-0.298807400456529	0.251	0.267	1
Gm37768	0.0976902313696052	0.297828084314853	0.046	0.034	1
Zfp512	0.0978471980342793	-0.502420983820469	0.115	0.132	1
Eya1	0.0978606136631422	0.482411392920114	0.02	0.012	1
Cep97	0.0979896970967275	0.520467109826609	0.048	0.035	1
Pgap3	0.0980607648559158	0.822773616059445	0.012	0.007	1
Gm11250	0.0981792701111532	1.03400252576148	0.012	0.007	1
Aimp2	0.0981795989654064	0.272863170925361	0.096	0.078	1
Cdk6	0.0981795995444205	0.360641455187541	0.096	0.078	1
1110035H17Rik	0.0981900990702436	-0.698305270556117	0.014	0.023	1
Akr7a5	0.0985434847790878	0.257885434080912	0.094	0.076	1
Cx3cr1	0.0986060677191411	-1.23302131525971	0.004	0.01	1
Ccnq	0.0987831216800794	-0.43490071972791	0.103	0.121	1
Fgf2	0.0987991352210509	-0.51900632770369	0.039	0.053	1
Ddx51	0.098979876812903	-1.10516745581782	0.018	0.027	1
Hoxa4	0.0990437984606858	-0.993292569441788	0.012	0.021	1
E130102H24Rik	0.0991429035126349	-0.287406600247434	0.254	0.27	1
Adck1	0.0992843995376017	0.318473074413041	0.061	0.046	1
Gm31036	0.0993107838735775	0.787957656868016	0.012	0.007	1
Dtnbos	0.0994304934493321	0.848172453546584	0.012	0.007	1
Lynx1	0.099460437099068	0.891223465556893	0.012	0.007	1
Tchh	0.0997903130509587	0.634857040034765	0.012	0.007	1
Dhcr7	0.10046446287082	0.574748278592186	0.031	0.021	1
Gm3411	0.100542724909025	1.05767414879432	0.012	0.006	1
9330179D12Rik	0.100731766644074	1.22859018370264	0.012	0.006	1
Gm4285	0.100783542090556	-0.570938915979527	0.028	0.039	1
2810004N23Rik	0.10129383961219	-0.415358766798979	0.16	0.177	1
4930455C13Rik	0.101363952126887	1.09999079377567	0.012	0.006	1
Mfap2	0.101403797457538	-1.13428216673197	0.012	0.02	1
Ccdc82	0.101685340834714	-0.284101842539261	0.336	0.353	1
Slc5a3	0.101836627960812	0.57045138247238	0.056	0.043	1
Prdm9	0.101919285772687	-0.727905446117143	0.027	0.038	1
Gm49226	0.101999293426234	1.00808730430329	0.012	0.006	1
Gm20712	0.102190512673795	0.806178766730678	0.012	0.006	1
Gm45605	0.102309960200835	-0.720024253837878	0.022	0.033	1
Gm9844	0.102318150587089	0.841578789792377	0.012	0.006	1
5430402O13Rik	0.102338213547176	-1.12242503843105	0.005	0.011	1
Mpp2	0.102397921624753	-0.889694080429269	0.012	0.02	1
1700094M23Rik	0.102460821533133	-1.25008713704888	0.005	0.011	1
Arrdc3	0.102491810388994	0.345971675233482	0.042	0.03	1
Zfp651	0.102701825584985	0.881711847978695	0.012	0.006	1
Rdh13	0.102715966888038	0.446723989835827	0.028	0.018	1
Pcdhb17	0.103046664453086	0.446065647868195	0.044	0.032	1
Limk1	0.10319588838629	-1.00152965959732	0.011	0.018	1
Fam151b	0.103543589329499	0.662876749549352	0.035	0.024	1
Amacr	0.104045006870504	-0.881066899766905	0.037	0.048	1
Plk4	0.104068382060236	0.663616417931537	0.035	0.024	1
Ppcs	0.104280164126143	0.293353510600649	0.066	0.051	1
Gm28863	0.104427431421117	1.25636373947308	0.011	0.005	1
Rnpc3	0.104533780743953	-0.306348008705615	0.196	0.215	1
Commd5	0.104545528289139	-0.906313698127355	0.021	0.031	1
B4galnt2	0.104835406437471	1.03474777626969	0.011	0.005	1
Reep2	0.104835406437471	0.946392868161796	0.011	0.005	1
Gm33524	0.104897646506192	0.47634068931381	0.012	0.006	1
Hist2h2be	0.104903525130462	0.859155673242313	0.011	0.005	1
4930539J05Rik	0.10493615566023	-1.17699714510331	0.006	0.012	1
Snn	0.104978862807242	-0.38753849065008	0.085	0.102	1
Myoz2	0.10521134467308	0.452157392273071	0.031	0.021	1
D430020J02Rik	0.105312975451552	0.583503164485578	0.011	0.005	1
Slc3a2	0.105539264118926	-0.268594773774922	0.335	0.346	1
Cttnbp2	0.105555626313497	0.389490156765502	0.037	0.027	1
Dnajc30	0.106176217403744	-0.364132829478609	0.129	0.148	1
Det1	0.106511233726284	-0.802284219053586	0.029	0.04	1
Drc3	0.106686975260555	0.509146914576116	0.011	0.005	1
Dlk2	0.107077259472034	-0.994464259111143	0.008	0.015	1
9330117O12Rik	0.107183997728798	0.575423963831988	0.018	0.011	1
D130040H23Rik	0.107297902210051	0.271803923830086	0.072	0.057	1
Adck2	0.108038749939898	-0.673399183777059	0.043	0.056	1
Kcnj13	0.108115508641895	0.823862323301044	0.01	0.005	1
Gli3	0.108115508641895	0.864421537887499	0.01	0.005	1
Neto2	0.108117434156754	0.472463591826103	0.018	0.011	1
Slc25a23	0.108225873170132	0.451367568933115	0.044	0.032	1
Lpcat4	0.108244481612546	-0.677884459747796	0.043	0.056	1
Rfng	0.108371269966156	-0.494405166805714	0.049	0.063	1
Adprhl1	0.108629851834866	0.836554609203445	0.01	0.005	1
Trim46	0.108777162057943	0.879499863921349	0.01	0.005	1
Ift81	0.108943906761282	0.607584997729663	0.022	0.014	1
Aldh18a1	0.108952546480731	0.475301010898337	0.018	0.011	1
Chaf1b	0.10903978892877	-0.63397653578847	0.009	0.016	1
Ccdc184	0.109146128998887	0.481755920974061	0.01	0.005	1
Kpna2	0.109460669072034	0.515573824864476	0.03	0.021	1
[truncated: 1,681 more rows]

## Sheet: Tie2KO_DE_ArterialEC.DE
	p_val	avg_log2FC	pct.1	pct.2	p_val_adj
Tek	1.32225904156799e-160	-3.28806884171742	0.17	0.796	2.79393335483317e-156
Cdk8	9.09706696386099e-84	0.948982815290255	0.985	0.898	1.92221024946383e-79
Cmss1	1.01055157697566e-83	0.74630444815408	1	0.982	2.13529548214957e-79
AC149090.1	6.95299568781816e-62	1.06068358000322	0.906	0.644	1.46916798883598e-57
Txnip	1.84435304789858e-48	-0.670795199923818	0.958	0.984	3.89711799020969e-44
H2-D1	2.01825786406109e-41	-0.495136097152613	0.999	0.997	4.26457886676109e-37
Plxna2	8.17104476041456e-39	0.889283785901341	0.852	0.606	1.7265417578756e-34
Gm42418	3.26267631554737e-36	0.598163217737291	1	1	6.89403505475159e-32
AY036118	2.00101296749624e-35	0.959151221221253	0.961	0.848	4.22814040031956e-31
Cdh13	1.11965502474126e-34	0.807943995945163	0.863	0.649	2.36583106727828e-30
Fau	7.17216709100845e-31	-0.426733777318971	0.99	0.997	1.51547890633009e-26
Col4a2	1.8453784511494e-30	0.556159093624168	0.972	0.896	3.89928466727868e-26
Cd93	9.6146663632443e-29	0.514667591598343	0.959	0.856	2.03157900255352e-24
Adamts9	4.23551410416095e-28	1.12351985808076	0.587	0.326	8.94964130209209e-24
Ly6c1	3.31530033516152e-27	-0.391240993448639	0.997	0.999	7.00522960819629e-23
Col15a1	3.78893419676617e-26	2.69707406916177	0.183	0.03	8.00601795776691e-22
Ccnd1	3.95179952245676e-25	0.849793195501159	0.723	0.488	8.35015239095112e-21
Rps24	1.10345071998583e-24	-0.380091418964816	0.995	0.994	2.33159137133006e-20
Ptprk	1.89775106968325e-23	0.948245362624426	0.567	0.326	4.0099480102407e-19
Rpl35a	6.69554015670831e-23	-0.384384216165673	0.986	0.994	1.41476763511247e-18
Rps20	6.88163868699862e-23	-0.391121185215691	0.985	0.99	1.45409025456281e-18
Eef1a1	9.72902560518203e-23	-0.334606583370319	0.996	0.997	2.05574311037496e-18
Slc9a3r2	1.02400953354206e-22	-0.431163967490657	0.983	0.987	2.16373214437437e-18
Tshz2	1.41564590134375e-22	0.84807495058514	0.715	0.51	2.99125978953934e-18
Glul	2.60971369384507e-22	-0.98231884268025	0.515	0.661	5.51432503509463e-18
Rpl21	3.23162016378359e-22	-0.389347434347241	0.977	0.987	6.82841340607472e-18
Uba52	2.50903545657457e-21	-0.553557745046173	0.83	0.899	5.30159191974206e-17
Rps4x	2.8165416702073e-21	-0.424552835746438	0.968	0.979	5.95135254914803e-17
Col4a1	3.10889213998081e-21	0.456521592884231	0.989	0.964	6.56908909177944e-17
Tm4sf1	2.55056774015848e-20	-0.394350792849541	0.996	0.999	5.38934963495488e-16
Nrp1	4.09314960784343e-20	0.365975485089089	0.99	0.955	8.64882512137316e-16
Rps5	4.51461740138483e-20	-0.379997899216379	0.972	0.97	9.53938656912614e-16
Dach1	1.22647524746356e-19	0.557502335535664	0.934	0.844	2.5915421978905e-15
Angpt2	2.37814179486907e-19	2.19600322784182	0.183	0.047	5.02501361255834e-15
Itm2b	2.69882673476343e-19	-0.286696869639066	0.999	0.999	5.70262089055512e-15
Rps16	3.29019324201383e-19	-0.333736182439129	0.985	0.99	6.95217832037521e-15
Ifi208	8.95700999011519e-19	6.76473534990923	0.08	0	1.89261621091134e-14
Hes1	1.27364035489995e-18	0.828381281876644	0.642	0.433	2.69120206990359e-14
Pde4b	1.90380230080418e-18	1.04486207988195	0.44	0.239	4.02273426159922e-14
Camk1d	2.09722947896545e-18	0.420837926739503	0.992	0.977	4.43144588905399e-14
Sgms1	2.4081842193568e-18	0.567081424436991	0.824	0.648	5.08849325550091e-14
Apbb2	2.63239388904027e-18	0.496126940153331	0.92	0.808	5.56224828754209e-14
Rasal2	4.82737954674155e-18	0.467624334182161	0.954	0.9	1.02002529822649e-13
Dock4	1.00288099915352e-17	0.647328537817117	0.739	0.547	2.11908755121139e-13
Pxdn	1.36856586188725e-17	1.00704765220175	0.43	0.235	2.89177966616777e-13
Sema6d	1.43903013504066e-17	0.920071647266849	0.486	0.286	3.04067067534092e-13
Fth1	1.9379494866868e-17	-0.361672557895487	0.982	0.983	4.0948872653692e-13
Bcl2	2.28725095542828e-17	1.09169511839108	0.354	0.171	4.83296126881996e-13
Ptprg	2.41476951076949e-17	0.427033498956398	0.977	0.936	5.10240797625592e-13
Rps8	5.31495616763338e-17	-0.297931905652425	0.997	0.992	1.12305023822093e-12
Lamc1	5.42302944220486e-17	0.804228634676431	0.514	0.306	1.14588612113789e-12
Lama4	6.58054816484769e-17	0.621273985035171	0.77	0.574	1.39046982723232e-12
Myo1d	1.18749448201078e-16	0.545390251426048	0.714	0.504	2.50917584048877e-12
Meox2	1.75241701835769e-16	0.640011896156741	0.684	0.49	3.70285715978981e-12
Hsp90ab1	1.9261945879182e-16	-0.377192840425689	0.972	0.98	4.07004916427116e-12
Rpl9	3.14078861237684e-16	-0.311353600123315	0.975	0.986	6.63648633795227e-12
H2-K1	3.28933007351942e-16	-0.376791635087135	0.978	0.988	6.95035444534654e-12
Shroom4	3.89385899196506e-16	0.597836091567946	0.642	0.428	8.22772405002218e-12
Itpkb	4.5702159321591e-16	0.395338372727896	0.957	0.912	9.65686626465218e-12
Jun	6.16067694453865e-16	0.548720774778704	0.841	0.714	1.30175103838102e-11
Gask1b	7.91989279416531e-16	0.625489953777731	0.744	0.555	1.67347334740713e-11
Anxa3	1.22281203204707e-15	0.408487449722016	0.915	0.805	2.58380182371546e-11
Spred2	1.43140949754762e-15	0.613912546535763	0.714	0.513	3.02456826831812e-11
Hspb1	1.5538758603522e-15	-0.449474467484904	0.935	0.952	3.2833396929242e-11
Hspg2	1.89344663184885e-15	0.418048505919627	0.907	0.764	4.00085273309661e-11
Tmbim6	2.25813171925475e-15	-0.395317407029289	0.908	0.936	4.77143232278529e-11
Mmd	2.99236292695211e-15	0.893827248516652	0.352	0.178	6.32286286464982e-11
Rpl8	3.91936986543745e-15	-0.335319687324015	0.958	0.979	8.28162852566934e-11
Fli1	4.25621998764346e-15	0.451017075932911	0.943	0.876	8.99339283389062e-11
Crip1	4.69015148494276e-15	-0.366151442674418	0.969	0.983	9.91029008768406e-11
Lrmda	4.92174298082448e-15	0.847790367592142	0.496	0.312	1.03996429184821e-10
Ttn	6.09392250725114e-15	1.29776738767038	0.243	0.102	1.28764582578217e-10
Tcf12	7.47081193880621e-15	0.53568458668093	0.805	0.641	1.57858256266975e-10
Rps10	7.58249845633674e-15	-0.288779870830541	0.98	0.984	1.60218192382395e-10
Sec14l1	7.88771772248975e-15	0.518926667311381	0.779	0.592	1.66667475476209e-10
Hdac9	8.64914784992944e-15	1.20218746653802	0.346	0.186	1.82756494069009e-10
Myh6	9.41466338989688e-15	2.54132099468875	0.109	0.02	1.98931837428521e-10
Rras	1.10046569208833e-14	-0.469894016173514	0.824	0.856	2.32528400738264e-10
Nus1	2.11734267733089e-14	0.684272661931829	0.555	0.367	4.47394507720018e-10
Esr1	2.17529223040755e-14	4.7930321466701	0.064	0.001	4.59639248285116e-10
Trib2	2.28728963199234e-14	0.565049670936133	0.587	0.393	4.83304299239981e-10
Rps3	2.34869748591456e-14	-0.334496418880182	0.943	0.95	4.96279778773747e-10
Capn11	2.49971011314236e-14	-7.05431809325191	0	0.071	5.2818874690698e-10
Mgat4a	2.61791559016921e-14	0.791449641416259	0.439	0.257	5.53165564202755e-10
Sik3	2.98803925789302e-14	0.767235434061716	0.486	0.299	6.31372695192795e-10
Nfkbia	3.70750484025172e-14	-0.474086119220141	0.83	0.874	7.83395772745189e-10
Plxnd1	4.99070908256005e-14	0.505599182806964	0.777	0.598	1.05453682914494e-09
Nedd9	5.46889141064249e-14	0.525217607900454	0.754	0.582	1.15557675506876e-09
Hlx	5.84794339481187e-14	0.758852729293327	0.436	0.257	1.23567043932375e-09
Cobl	7.5832603470468e-14	1.10093802335442	0.24	0.102	1.60234291133099e-09
Mbnl2	1.03156623404061e-13	0.372423478492347	0.921	0.854	2.17969945252781e-09
Anp32a	1.07912799669001e-13	-0.399017268874289	0.878	0.918	2.28019745700599e-09
Pcdh12	1.29154761149808e-13	1.07527464450995	0.295	0.146	2.72904010309544e-09
Rps7	1.37295414584234e-13	-0.298100022689081	0.967	0.967	2.90105211016487e-09
Mef2a	1.6559011712822e-13	0.395576517818461	0.869	0.745	3.4989191749193e-09
Laptm4a	1.8085904126094e-13	-0.316520079872554	0.954	0.97	3.82155154184366e-09
Ybx1	2.00443536448525e-13	-0.301040470423227	0.985	0.988	4.23537192515733e-09
Plekho2	2.15088424297125e-13	1.2307771111565	0.23	0.099	4.54481840539824e-09
Ccdc85a	2.80966560436586e-13	0.609063728487202	0.771	0.646	5.93682342202506e-09
Cdh5	3.02978621687261e-13	0.251264964107578	0.996	0.985	6.40193827625182e-09
Ctla2a	3.07011813069414e-13	0.573954398737185	0.78	0.625	6.48715961015671e-09
C1qtnf9	3.24823690087776e-13	0.439405960445301	0.842	0.712	6.8635245715547e-09
Atxn1	3.26671213858346e-13	0.494659773891059	0.807	0.65	6.90256274882685e-09
Gphn	4.2226096844032e-13	0.36584269105969	0.95	0.893	8.92237426314397e-09
Lamb1	4.50670381984785e-13	0.833913467839934	0.431	0.258	9.52266517133851e-09
Nf1	4.82287827256549e-13	0.660415281651796	0.532	0.354	1.01907417899309e-08
Sh3glb1	5.54312482899087e-13	-0.32792993371391	0.953	0.933	1.17126227636577e-08
Nrp2	5.64512961508909e-13	0.669619539415051	0.599	0.426	1.19281588766832e-08
Pdlim1	6.11380561101969e-13	0.621474038848093	0.665	0.482	1.29184712560846e-08
Rapgef1	6.20531956245641e-13	0.420612641008572	0.86	0.727	1.31118402354704e-08
Cyp4b1	7.85410881298737e-13	0.516534802161432	0.663	0.481	1.65957319218423e-08
Prkch	8.5907780924237e-13	0.442112039068757	0.847	0.705	1.81523141092913e-08
Ly6a	9.29416029319792e-13	-0.280812125424821	0.997	0.997	1.96385606995272e-08
Stard13	9.99937910948688e-13	0.669331560666795	0.604	0.432	2.11286880583458e-08
Jam3	1.00636318355184e-12	0.799268087578785	0.467	0.299	2.12644540684504e-08
Rpl19	1.01196022733155e-12	-0.265084444820256	0.983	0.987	2.13827196035156e-08
Rpl30	1.23083661714766e-12	-0.293611529552436	0.975	0.989	2.60075777203301e-08
Psd3	1.24762828743917e-12	0.745783785682786	0.453	0.28	2.63623857135896e-08
Rpl37	1.3271513695148e-12	-0.271831867666045	0.983	0.988	2.80427084378477e-08
Ldlrad3	1.48719281314272e-12	1.02050919124131	0.262	0.124	3.14243841417057e-08
Fabp4	1.49053271322193e-12	-0.321715762847076	1	1	3.14949562303794e-08
Cd34	1.74760023821442e-12	0.403359903402702	0.885	0.776	3.69267930334707e-08
Rps3a1	1.76040947423278e-12	-0.288868516361813	0.969	0.975	3.71974521905386e-08
Kdr	1.79252336761706e-12	0.294764521688817	0.986	0.975	3.78760187577485e-08
Dlc1	1.87335854602454e-12	0.360109159438106	0.967	0.913	3.95840660774986e-08
Lysmd4	2.28693877380437e-12	1.24316539064175	0.214	0.091	4.83230162904864e-08
9630028H03Rik	2.54214639560697e-12	1.26341471365369	0.172	0.063	5.37155533391752e-08
Rpl6	4.21849306603572e-12	-0.274333642898863	0.972	0.978	8.91367584853347e-08
Eepd1	4.64126587568188e-12	0.547579536424056	0.594	0.419	9.80699479531581e-08
Myadm	4.7786623340563e-12	0.429706246902435	0.872	0.748	1.0097313511861e-07
Lars2	5.32706152587146e-12	0.394378205095347	0.901	0.806	1.12560810041664e-07
Airn	6.15586055149374e-12	0.685270301710384	0.667	0.537	1.30073333453063e-07
Slc26a10	6.44622281317648e-12	-0.604822177810573	0.693	0.742	1.36208688042419e-07
2610203C22Rik	6.45818688547743e-12	1.2758337644397	0.188	0.075	1.36461488890138e-07
Rpsa	6.68900258514036e-12	-0.306604393842521	0.943	0.956	1.41338624624016e-07
Myo1e	7.30405143292339e-12	0.535697033661261	0.71	0.547	1.54334606777671e-07
Nr4a1	8.46406384656544e-12	0.881780288268932	0.224	0.101	1.78845669077928e-07
Ablim1	8.55792087458476e-12	0.287411431381697	0.968	0.921	1.80828868079976e-07
Slc6a6	9.26527879929298e-12	-0.359744106136563	0.832	0.912	1.95775341029061e-07
Jund	1.17433029513433e-11	0.398639409734278	0.891	0.794	2.48135991361883e-07
Sox17	1.284376351027e-11	-0.650178616771071	0.641	0.701	2.71388722972004e-07
Map1b	1.60703401312852e-11	1.06562859880192	0.257	0.13	3.39566286974057e-07
mt-Atp8	1.70360426460649e-11	0.60337110208406	0.469	0.294	3.59971581111352e-07
Tuba1b	1.81812602085155e-11	-0.412520511809475	0.844	0.861	3.84170028205933e-07
Nrarp	1.85802529592667e-11	0.622658296279438	0.524	0.354	3.92600745029306e-07
Nav1	2.02523211711384e-11	0.48742056986772	0.742	0.592	4.27931546346155e-07
Lrrc8c	2.07123468511097e-11	0.361415741570821	0.911	0.811	4.37651888963948e-07
Dusp16	2.52277727787901e-11	0.636638044647831	0.485	0.313	5.33062838815836e-07
Hsp90b1	2.56834026929564e-11	-0.357942303126382	0.889	0.887	5.42690298902169e-07
Plcb4	3.28770938850032e-11	0.30616085179724	0.962	0.92	6.94692993790118e-07
Rpl18a	4.6303132880643e-11	-0.274671303083063	0.977	0.977	9.78385197767986e-07
Exoc6	4.73669814240929e-11	0.539739302539493	0.665	0.486	1.00086431749108e-06
Hist1h4d	5.15923483955837e-11	0.639599458137635	0.378	0.219	1.09014632159868e-06
Plekhh2	5.36502267845442e-11	1.21731684468214	0.186	0.079	1.13362929195742e-06
Rps28	6.25944334993269e-11	-0.254351385803725	0.975	0.973	1.32262037984078e-06
Nav3	6.55702317224793e-11	0.587956981392031	0.587	0.435	1.38549899629599e-06
Mat2a	8.21616074772846e-11	0.474966623394719	0.721	0.585	1.73607476599502e-06
Rpl28	9.04132170331562e-11	-0.257901413549385	0.986	0.989	1.91043127591059e-06
Myo1b	9.22929628337207e-11	0.493688322578668	0.653	0.49	1.95015030467652e-06
Trp53i11	9.8020168158197e-11	1.00056225212437	0.268	0.141	2.0711661531827e-06
Myo10	1.01110542186864e-10	0.282765973307622	0.955	0.912	2.13646575640844e-06
Mef2c	1.13597141231923e-10	0.341575639521728	0.902	0.842	2.40030759423053e-06
Crip2	1.23466085383317e-10	-0.278610492171051	0.961	0.977	2.60883838414949e-06
Ift122	1.42812520226179e-10	1.34634491075047	0.17	0.07	3.01762855237916e-06
Gm15564	1.43760475894974e-10	0.545166865193909	0.426	0.266	3.03765885566079e-06
Ramp2	1.43931400536829e-10	-0.339644705913869	0.967	0.946	3.0412704933432e-06
Slc25a25	1.59242066404928e-10	0.979069843912465	0.272	0.145	3.36478486313612e-06
Dcbld1	1.68431316206817e-10	0.685196104512692	0.477	0.321	3.55895371145004e-06
Bcl6b	1.96999835746558e-10	0.584998774507194	0.467	0.309	4.16260652932476e-06
Vps13b	2.3024882178496e-10	0.51989668787428	0.511	0.341	4.86515760431621e-06
Ptprm	2.32836520485823e-10	0.256239285848424	0.971	0.959	4.91983567786543e-06
Nck1	3.18171475900103e-10	-0.353105156557757	0.929	0.92	6.72296328576918e-06
Tsc22d1	3.21511409500513e-10	-0.396440763876594	0.844	0.868	6.79353608274583e-06
Macf1	3.31068319147166e-10	0.323197704126426	0.896	0.81	6.99547358357962e-06
Prkcg	3.53208508229121e-10	0.812612894129155	0.302	0.168	7.46329577888133e-06
Zbtb20	3.96523136820054e-10	0.267917343262223	0.971	0.949	8.37853388100773e-06
Ifi203	4.1341310889355e-10	-0.43475390862703	0.83	0.846	8.73541899092071e-06
Rreb1	4.2311371639283e-10	0.484694691604689	0.471	0.297	8.9403928273805e-06
Bicd2	4.59169425049106e-10	0.665864441421951	0.397	0.252	9.70224995128762e-06
Prkd1	4.73272593602927e-10	0.494731277224243	0.552	0.391	1.00002499028299e-05
Robo2	4.74244301566171e-10	1.17498978629529	0.191	0.087	1.00207820920932e-05
Prkce	4.79003223128991e-10	0.467760406841781	0.612	0.441	1.01213381047156e-05
Spred1	4.80498760449854e-10	0.676376188144886	0.429	0.279	1.01529388083054e-05
Pde10a	5.00332554895738e-10	1.18474168105857	0.188	0.086	1.05720268849469e-05
Pdgfb	5.38358301907011e-10	0.281503348907246	0.955	0.87	1.13755109192952e-05
Adgrl2	5.55334204678318e-10	0.436511857563664	0.701	0.57	1.17342117448529e-05
Psme2	5.80268482057964e-10	-0.501894338999849	0.706	0.734	1.22610730258848e-05
Adam19	5.85296659307313e-10	1.73567816222147	0.106	0.032	1.23673184111635e-05
Magi1	5.97767829979346e-10	0.3544013572155	0.874	0.776	1.26308342474636e-05
Papln	6.51140560566244e-10	0.731634824271017	0.332	0.197	1.37586000447647e-05
Kif13a	6.63184458395806e-10	0.512776030109435	0.494	0.328	1.40130876059034e-05
Ksr1	6.74258874360877e-10	0.865975786275279	0.233	0.116	1.42470900152453e-05
Maml2	7.03662192409256e-10	0.444111814017323	0.746	0.606	1.48683821256076e-05
Trpm3	7.32981208215003e-10	0.521935929039248	0.546	0.389	1.5487892929583e-05
Dusp8	7.4501214994326e-10	0.918922940869148	0.263	0.143	1.57421067283011e-05
Clec2d	8.75602453878486e-10	-0.341320337630113	0.868	0.879	1.85014798504524e-05
Gm46367	9.30644020011693e-10	0.804551928335826	0.261	0.138	1.96645081428471e-05
Ankrd17	9.32353322575625e-10	0.41520240725219	0.584	0.399	1.9700625706023e-05
Flywch1	9.4670135047643e-10	0.608828979770489	0.368	0.224	2.0003799535567e-05
Ext1	9.58853897115371e-10	0.387617576865545	0.751	0.591	2.02605828460478e-05
Map2k1	1.0003402324774e-09	0.690475963110543	0.336	0.196	2.11371891122475e-05
Rhoa	1.04268449584932e-09	-0.257562282750138	0.983	0.967	2.20319233972962e-05
Plxna4	1.07684278167769e-09	0.386544406480982	0.519	0.35	2.27536879768496e-05
4930402H24Rik	1.24529788103816e-09	0.414760489459036	0.706	0.552	2.63131442263364e-05
Afdn	1.33708723601483e-09	0.318512107691436	0.943	0.877	2.82526532969934e-05
Asap2	1.39601189995472e-09	0.420830999576349	0.71	0.55	2.94977314460432e-05
Sh3rf1	1.72203166843636e-09	0.387218803448717	0.688	0.515	3.63865291540602e-05
Pard3b	1.80066197766267e-09	0.63791555298759	0.464	0.329	3.80479875880122e-05
Igf2r	1.80789593456124e-09	0.618894213885133	0.481	0.328	3.8200841097279e-05
Dock1	1.92368026493721e-09	0.362388012652142	0.785	0.6	4.06473639981232e-05
Fam181b	1.98962171259614e-09	-0.893600356860959	0.248	0.364	4.20407067871565e-05
Itga6	1.99654828309971e-09	0.381633454435248	0.852	0.751	4.21870652218969e-05
Mef2d	2.13930802946565e-09	0.457702626420103	0.487	0.324	4.52035786626092e-05
Arhgap18	2.34628355402945e-09	0.382067711491894	0.852	0.758	4.95769714966423e-05
Gda	2.39504702445666e-09	0.576767071108726	0.379	0.241	5.06073436267692e-05
Tacc1	2.41458047044868e-09	0.324719998851959	0.788	0.632	5.10200853405807e-05
Arhgef7	2.48701019665031e-09	0.498818677993428	0.422	0.266	5.25505254552211e-05
Hexb	2.55784455142638e-09	0.340481547595281	0.872	0.748	5.40472553716395e-05
Cpeb4	3.09296680300721e-09	0.455181262227699	0.447	0.281	6.53543885475423e-05
Itpr2	3.14962028756731e-09	0.389015004212261	0.604	0.434	6.65514766762973e-05
Ctif	3.21582360475271e-09	0.639983814784771	0.349	0.211	6.79503527684247e-05
Stox2	3.23380557443833e-09	0.342979561789621	0.742	0.593	6.83303117878819e-05
Zfp46	3.40726761059749e-09	0.641943189949973	0.262	0.14	7.19955646119249e-05
Tmtc2	3.48278823947048e-09	0.606769239638794	0.551	0.415	7.35913155000113e-05
Zfp521	3.90351254621343e-09	0.967153472296723	0.176	0.08	8.24812201014897e-05
Zfp366	3.98178089294358e-09	0.374941683776677	0.732	0.579	8.41350302678979e-05
9330175M20Rik	4.02511802718926e-09	0.635125152582223	0.419	0.276	8.5050743914509e-05
Ankib1	4.70055950220071e-09	0.600226977538995	0.37	0.23	9.93228222815009e-05
Psmb8	4.75439919340172e-09	-0.389985908975908	0.767	0.798	0.000100460454956578
St8sia4	4.9756085616406e-09	0.479539667613771	0.628	0.47	0.000105134608907466
Slc1a1	5.8296269303906e-09	1.14092099807816	0.172	0.08	0.000123180017039153
Wdfy2	5.83597400176824e-09	0.93438996186093	0.22	0.111	0.000123314130657363
Gm12002	5.85284561068633e-09	0.365568137018104	0.863	0.741	0.000123670627753802
Pde7b	5.87617854533746e-09	0.929249955093177	0.256	0.143	0.000124163652662981
Dennd5b	6.103329089413e-09	0.386928758914316	0.768	0.654	0.000128963343659297
Nr1d1	6.49665555124455e-09	0.490959290254788	0.385	0.24	0.000137274331797797
Mgat5	6.56855821828244e-09	0.584821183381491	0.27	0.15	0.000138793635152308
Zyx	6.57283444951417e-09	0.447481028086657	0.452	0.3	0.000138883991918234
Sult1a1	7.24465192116879e-09	0.427345476612115	0.723	0.569	0.000153079495094297
Exoc4	8.13343086500976e-09	0.465712628479859	0.711	0.559	0.000171859394177656
Nbeal1	8.36314243900397e-09	0.357457274312249	0.794	0.672	0.000176713199736154
Rpl29	8.58929322789194e-09	-0.262550026234259	0.95	0.961	0.000181491765905357
Pbx3	9.04187938268643e-09	0.659642842782189	0.313	0.188	0.000191054911356164
Ddit4	9.29477075157308e-09	-0.762832106146505	0.342	0.441	0.000196398505980739
Gm17106	9.32999758536213e-09	0.817280887836608	0.193	0.092	0.000197142848978702
Washc4	1.04106581002743e-08	0.430455038552806	0.378	0.232	0.000219977205658797
Raph1	1.0864573654905e-08	0.389611007148122	0.606	0.446	0.000229568441328142
Galnt1	1.14046976740856e-08	0.429406876003599	0.59	0.43	0.000240981261853428
Sez6l2	1.23010021978645e-08	0.895168840670062	0.23	0.123	0.000259920176440877
Brip1	1.25548600790126e-08	1.57569388959344	0.088	0.025	0.000265284193469535
Selenop	1.31097912236754e-08	-0.394651580431241	0.873	0.894	0.000277009888556262
Ergic1	1.33027898884416e-08	0.557212082430001	0.383	0.243	0.000281087950342771
Slco2b1	1.42050157242887e-08	0.570343915544505	0.244	0.13	0.00030015198225422
Tubb5	1.50239718957247e-08	-0.352457509368475	0.8	0.825	0.000317456526156664
Fbxl17	1.63625892651187e-08	0.483593310420148	0.583	0.436	0.000345741511171958
Rnd1	1.68278525997815e-08	1.43621760219003	0.131	0.053	0.000355572525433383
Palmd	1.69322389573474e-08	0.299346126768038	0.915	0.841	0.00035777820916875
Ncald	1.69333680609728e-08	0.959539680609883	0.253	0.144	0.000357802067128355
Sh3bgrl3	1.72023493359643e-08	-0.33448907519578	0.856	0.859	0.000363485641468927
Atp8a1	1.79909102884775e-08	0.594377749233403	0.37	0.237	0.00038014793439553
Acvr2a	1.92351068738408e-08	0.399556268758279	0.435	0.288	0.000406437808244257
Itga1	1.94358700705638e-08	0.269926288242799	0.962	0.908	0.000410679934591013
Lyn	2.13799455951223e-08	0.30198775963915	0.8	0.663	0.000451758250424935
Mill2	2.23943580958723e-08	0.410703855180019	0.398	0.259	0.000473192786565783
Smarca2	2.3528675197959e-08	0.371303697592869	0.592	0.424	0.000497160906932873
Cd9	2.3626030287305e-08	-0.61665279486812	0.455	0.546	0.000499218019970755
Hsd17b12	2.38959293002103e-08	0.442181475048775	0.374	0.237	0.000504920986113444
Adamts1	2.42717817710612e-08	0.543361988649012	0.573	0.436	0.000512862748822523
Agmo	2.58764343131468e-08	0.768682884288048	0.312	0.192	0.000546769057036793
Pan3	2.66289308947265e-08	0.385840422255427	0.611	0.46	0.000562669309805571
Smad7	3.04524871033317e-08	0.407696771069888	0.749	0.615	0.000643461052493398
Map4k5	3.07119621327335e-08	0.555389457236315	0.419	0.281	0.000648943759864658
Celf1	3.38450367196305e-08	0.460726988943295	0.565	0.415	0.000715145625885793
Psmb9	3.42117177924304e-08	-0.452441327726574	0.631	0.692	0.000722893596954055
Adipor2	3.45903586077665e-08	-0.400991023869096	0.646	0.712	0.000730894277382106
Gm14211	3.72380731170775e-08	0.726610575875819	0.293	0.175	0.000786840484963848
Ivns1abp	3.92736137689441e-08	0.941305914997326	0.212	0.113	0.000829851458937789
Mmp15	4.0253539098157e-08	0.362992501597507	0.673	0.515	0.000850557281144058
Gas2	4.07990149406416e-08	0.50425037151579	0.327	0.204	0.000862083185695756
Ppp2r5e	4.16752780294629e-08	0.449149703751228	0.472	0.321	0.00088059862476255
Nlk	4.17441248441862e-08	0.472561515767045	0.497	0.356	0.000882053357957655
Igf1r	4.17790306478036e-08	0.420286631351772	0.628	0.473	0.000882790917588091
Gm26532	4.60411969598751e-08	0.49707719225113	0.388	0.249	0.000972850491762161
Flnb	4.63539308584258e-08	0.417993178958085	0.696	0.546	0.000979458559038538
Tbc1d5	4.96267585647028e-08	0.445232690822648	0.565	0.412	0.00104861340847217
Sec24d	5.03925104536928e-08	0.976573972038699	0.169	0.082	0.00106479374588653
Schip1	5.09957427743976e-08	0.519154915723856	0.483	0.35	0.00107754004482302
Tspan15	5.35330592108204e-08	0.507605540450649	0.398	0.262	0.00113115354112464
Neurl1b	5.45690986491756e-08	1.3724249199688	0.095	0.032	0.00115304505445708
Morrbid	5.48005760239826e-08	2.01768700417266	0.069	0.017	0.00115793617138675
BC028528	5.66852418477564e-08	0.34084221588936	0.683	0.554	0.00119775916024309
Ndst1	5.68442353985505e-08	0.615673700657204	0.223	0.119	0.00120111869397137
Trps1	6.02177668842276e-08	0.741750307139445	0.327	0.21	0.00127240141426373
Elf4	6.02263949016172e-08	0.616181975411372	0.268	0.158	0.00127258372427117
Fgfr2	6.06735179740445e-08	0.392537642089643	0.505	0.351	0.00128203143479156
Sbf2	6.07701643902556e-08	0.3815335896307	0.697	0.561	0.0012840735735661
Ttc7b	6.2454955992307e-08	0.464922664074181	0.548	0.394	0.00131967322011745
Numb	6.39229786543957e-08	0.346152047802536	0.786	0.654	0.00135069253896738
Hist1h1e	6.65729486201012e-08	0.594471532533319	0.276	0.16	0.00140668640434274
Robo4	6.89831971314344e-08	0.431006738702006	0.649	0.5	0.00145761495538721
Eif3f	6.96067753486362e-08	-0.442357951713987	0.72	0.737	0.00147079116311668
Gimap6	7.41094928130769e-08	0.273607873780219	0.921	0.835	0.00156593358314031
Dgkh	7.41510393741197e-08	0.365403480486041	0.747	0.602	0.00156681146197515
Osbpl11	7.42206696344452e-08	0.674855226438931	0.246	0.137	0.00156828274937583
Klhl4	7.71529778712744e-08	0.45713154343671	0.408	0.266	0.00163024242242003
Gm26724	8.49333655682877e-08	1.48482893565738	0.076	0.021	0.00179464201445792
Snrpn	9.17037149657164e-08	-2.87554170376389	0.01	0.058	0.00193769949722559
Oxr1	9.42084896269718e-08	0.40030178761712	0.804	0.699	0.00199062538581791
Scaf8	9.4544380998592e-08	0.434876385149096	0.453	0.308	0.00199772277050025
Rpl18	9.48889265841793e-08	-0.258650590570487	0.966	0.955	0.00200500301872371
Hecw2	9.57529599145676e-08	0.397305224202814	0.686	0.537	0.00202326004299481
Cox7a1	9.59617512949259e-08	2.86653645582057	0.048	0.007	0.00202767180486178
Gapdh	9.67912129228338e-08	-0.356245342797864	0.878	0.881	0.00204519832905948
Gm48617	1.04860432892618e-07	1.14373748680913	0.148	0.069	0.00221570094702103
Arhgap26	1.05699609824835e-07	0.489791166299932	0.415	0.28	0.00223343275559876
Fam168a	1.13790453860824e-07	0.493250446797895	0.441	0.299	0.00240439229007922
Shank3	1.15510388024882e-07	0.331955767000786	0.795	0.691	0.00244073449896575
Vav3	1.17063358587042e-07	0.444833625574514	0.576	0.435	0.00247354876694419
St5	1.40544601693869e-07	0.418195768653373	0.485	0.338	0.00296970743379144
Depp1	1.447607422609e-07	-0.594046371341152	0.67	0.721	0.00305879448397282
Prrg1	1.59930358536201e-07	0.410553560852077	0.436	0.295	0.00337932847586992
Zfp462	1.72026738660847e-07	0.612115872404028	0.258	0.151	0.00363492498790369
Actg1	1.76178903825327e-07	-0.266807441834521	0.976	0.968	0.00372266023782915
Stmn1	1.83571565089359e-07	-0.730695739464519	0.279	0.379	0.00387886717033816
Krt222	1.84090188824403e-07	1.09938942438926	0.111	0.044	0.00388982568985963
Ppm1h	1.85186435232794e-07	0.424427972149886	0.509	0.361	0.00391298937646895
Inpp5a	1.87443526822998e-07	0.456289001510127	0.472	0.337	0.00396068172176995
Abcg1	1.88579572430584e-07	0.877208140765464	0.151	0.071	0.00398468636545825
Eef2	2.13669172259897e-07	-0.290649007648409	0.882	0.879	0.00451482960985162
Stmn2	2.1668040723964e-07	-0.476203348920714	0.641	0.704	0.00457845700497359
Tnfaip1	2.26040262608789e-07	0.404466091812615	0.714	0.59	0.00477623074892371
Slc12a6	2.41175988838992e-07	0.458782525494756	0.5	0.367	0.0050960486441679
Rere	2.45639633515074e-07	0.39956771340225	0.595	0.455	0.00519036545617351
Bean1	2.50192108420888e-07	2.19568275499922	0.051	0.01	0.00528655925093337
Atrn	2.5266915896758e-07	0.385687394086886	0.44	0.304	0.00533889932898497
E2f3	2.64014853400244e-07	0.867230018495428	0.176	0.09	0.00557863385234715
Csgalnact1	2.6987023226837e-07	0.511271538425405	0.564	0.433	0.00570235800783066
9530026P05Rik	2.73279063233355e-07	-0.265115857454874	0.592	0.71	0.0057743866061208
Hace1	2.77759762095545e-07	0.579038677181179	0.249	0.144	0.00586906377307887
Abcb1a	2.81986412905833e-07	0.323425922926404	0.813	0.712	0.00595837290470026
Stard8	2.84913847300355e-07	0.389327659959325	0.542	0.398	0.00602022959345651
Colgalt1	2.86888525213639e-07	0.636738166838729	0.275	0.165	0.00606195453776419
Map2k5	3.04695619779194e-07	0.609956194474856	0.332	0.212	0.00643821844593438
Tshz3	3.05089215368332e-07	0.423434924261725	0.346	0.219	0.00644653512073286
Cdk19	3.13941899231022e-07	-0.611292236197222	0.485	0.557	0.0066335923307515
Hspa5	3.25542219880729e-07	-0.460412968994377	0.687	0.706	0.0068787071060798
Ammecr1	3.27253940013641e-07	0.75254994856665	0.187	0.098	0.00691487575248824
Depdc5	3.33570488282465e-07	0.764146587666201	0.205	0.114	0.00704834441740848
Spry4	3.33955452812348e-07	0.58255348861114	0.299	0.186	0.00705647871792492
Rpl14	3.36367913255417e-07	-0.265485941649728	0.905	0.907	0.00710745400708696
Gm15614	3.51521176355309e-07	0.531818513927978	0.243	0.138	0.00742764245638767
Prkag2	3.58834197649192e-07	1.38924837352532	0.112	0.047	0.00758216659632742
Gm11747	3.63863411173008e-07	1.94417694709903	0.059	0.014	0.00768843387808566
Ptpn9	3.90964886932184e-07	0.520253268505569	0.316	0.203	0.00826108806087704
Igf2	3.94541415300594e-07	-1.32085588552314	0.085	0.163	0.00833666010530156
Ppp6r3	3.95840946769839e-07	0.398500230819776	0.545	0.408	0.0083641192052467
Alox12	4.09392326957015e-07	-0.636820391353755	0.328	0.424	0.00865045986860174
Gm43507	4.18189713955711e-07	1.82875360831854	0.059	0.014	0.00883634865588417
Gm12758	4.18351225057983e-07	0.740385023781634	0.182	0.096	0.00883976138547518
Arl5b	4.18738369127931e-07	0.462214734921721	0.391	0.254	0.00884794173967319
Auts2	4.30919561613781e-07	0.491265192655434	0.617	0.512	0.0091053303368992
Zfp710	4.36172970177344e-07	0.53931985074261	0.294	0.184	0.00921633485984729
Jarid2	4.44703709682145e-07	0.493066268875657	0.509	0.382	0.00939658938558372
Tet3	4.45865067046063e-07	0.409970128473273	0.378	0.245	0.0094211288666833
5330438D12Rik	4.46522092164559e-07	0.565099728554681	0.261	0.157	0.00943501180743713
Gm12158	4.59672403472169e-07	1.68607752679109	0.062	0.016	0.00971287788536692
Rsrc1	5.08079555841722e-07	0.417706743956123	0.472	0.343	0.0107357210149356
Phldb2	5.34613723025209e-07	0.405374483585877	0.631	0.493	0.0112963879675227
Pdia3	5.54864704073083e-07	-0.302200779718855	0.879	0.886	0.0117242911970642
Crim1	5.56823323567448e-07	0.322519344468982	0.809	0.695	0.0117656768269802
Gm48678	5.59720622144588e-07	0.452987576288766	0.313	0.197	0.0118268967459151
Rars	5.65426503525906e-07	0.419134733104816	0.319	0.2	0.0119474620195024
Gngt2	5.73022564002112e-07	0.284084852066341	0.696	0.562	0.0121079667773646
Tmem201	5.78533131784217e-07	0.885473430940988	0.159	0.08	0.0122244050746005
Cpq	5.82687011973646e-07	1.21197658340192	0.108	0.045	0.0123121765630031
Gm15581	5.84811560237565e-07	0.595706514189291	0.286	0.178	0.0123570682678198
Disp1	5.93870334549949e-07	1.0753407553064	0.134	0.063	0.0125484801690404
Colgalt2	5.9900714385892e-07	0.625259517529052	0.363	0.251	0.012657020949739
Dis3l2	6.0351282431036e-07	0.524466534235838	0.298	0.188	0.0127522259776779
Ptpn12	6.26127506502122e-07	0.319574479250724	0.711	0.566	0.0132300742123898
Psmb10	6.30414768838261e-07	-0.543100772965576	0.602	0.633	0.0133206640655525
Eps8l2	6.53430807106663e-07	-0.899590301039713	0.169	0.259	0.0138069929541638
Ptk2	6.71202735559994e-07	0.304226673609071	0.81	0.699	0.0141825138023827
Phlpp1	6.74832446561016e-07	0.310398198245622	0.71	0.563	0.0142592095958343
Snd1	6.79291473650793e-07	0.633136051206143	0.326	0.211	0.0143534288382412
Lnx1	7.1740810405573e-07	0.392572097023302	0.584	0.448	0.0151588332386976
Rab31	7.65563299637051e-07	0.606090311074513	0.314	0.202	0.0161763525213309
Kctd12b	7.73017873554239e-07	0.419658609451336	0.719	0.594	0.0163338676682011
mt-Nd6	7.74468592711802e-07	0.722836337601518	0.288	0.183	0.0163645213640004
Meox1	7.76807760999969e-07	0.485022289019839	0.377	0.258	0.0164139479899293
Slc10a7	7.83606536156783e-07	0.352537548791692	0.454	0.31	0.0165576061089928
Nostrin	8.07136109324801e-07	0.28647981106812	0.515	0.374	0.017054785990033
Trio	8.4070352075607e-07	0.394237976726984	0.562	0.433	0.0177640653935758
Mfsd4a	8.46749585746711e-07	0.592666068369545	0.243	0.142	0.017891818746828
Tut7	8.75093436850901e-07	0.324726555218562	0.65	0.512	0.0184907243206595
Hspa2	8.81775938943473e-07	0.963529969439032	0.169	0.089	0.0186319255898756
Dapk2	8.96174394356385e-07	0.523919771347601	0.2	0.109	0.0189361649527504
Susd6	9.05211977811071e-07	0.331789390921235	0.679	0.552	0.0191271290911479
Spata13	9.40054955917261e-07	0.401738486236544	0.508	0.385	0.0198633612185317
Cd44	9.66307638452787e-07	1.08160780143659	0.098	0.038	0.0204180804005074
Sipa1	9.69514714510839e-07	0.365828877118496	0.466	0.321	0.020485845917614
Rflnb	1.02385043354097e-06	-0.371784961313573	0.767	0.785	0.0216339596607207
Herc1	1.03130733325657e-06	0.302791210740844	0.598	0.455	0.0217915239517113
Gm6277	1.05211561025833e-06	2.08825597706155	0.046	0.008	0.0222312028447585
Ip6k1	1.05521377381915e-06	0.457867358668631	0.416	0.295	0.0222966670407986
Dop1a	1.09171794183647e-06	0.429973149834995	0.344	0.221	0.0230680001110046
Kdm4c	1.10641312917889e-06	0.448709239559436	0.464	0.332	0.02337850941955
Msi2	1.10687694976662e-06	0.426653499414593	0.342	0.225	0.0233883099485686
Nos2	1.12571345785182e-06	0.594942638397387	0.246	0.146	0.023786325364409
Mertk	1.15793612982946e-06	0.408171102058838	0.545	0.4	0.0244671904232966
Maml3	1.16973804496717e-06	0.783160376166613	0.225	0.136	0.0247165648901563
Stxbp6	1.19782061336225e-06	1.07927973238117	0.149	0.075	0.0253099495603443
Vcl	1.24914902760509e-06	0.38052743220821	0.542	0.404	0.0263945189532955
Sipa1l1	1.28473579856692e-06	0.584455458506295	0.27	0.167	0.027146467423719
Arid2	1.3099414406254e-06	0.425196613723778	0.427	0.297	0.0276790626404146
Ppp1r12b	1.33846942260106e-06	0.670632416917406	0.243	0.149	0.0282818588995605
Cdkal1	1.35051534958395e-06	0.42494711062166	0.393	0.27	0.0285363893367089
Lncpint	1.3733959265073e-06	0.342776831737177	0.482	0.342	0.0290198559270992
mt-Nd3	1.390861639179e-06	0.408565836491694	0.753	0.622	0.0293889064358522
Pkia	1.39135202180337e-06	0.679924388150428	0.183	0.099	0.0293992682207053
Ism1	1.40285228774558e-06	1.29313560178341	0.073	0.023	0.0296422688400641
Fam102b	1.41131975277269e-06	0.614845161749563	0.256	0.156	0.0298211863760869
Akr1c14	1.41654424356808e-06	0.363962062706536	0.356	0.235	0.0299315798665936
Dennd1b	1.47012367868276e-06	0.444777091646669	0.385	0.264	0.0310637133305667
Atxn7	1.50627742582495e-06	0.363639902070591	0.419	0.289	0.0318276420076812
Eif4g3	1.57031393843788e-06	0.460006306400296	0.59	0.465	0.0331807335191923
Col4a4	1.61385642601359e-06	5.10135771239743	0.024	0	0.0341007862816671
Rptor	1.61954666660028e-06	0.599204281531974	0.24	0.144	0.0342210210652639
Ubash3b	1.62434630478601e-06	0.835239052363209	0.15	0.076	0.0343224374201284
Hmbox1	1.63019888002234e-06	0.608829200631447	0.333	0.224	0.034446102334872
Agpat5	1.64847567332087e-06	0.39271233070238	0.27	0.163	0.03483229097727
Plekhg1	1.67673398643171e-06	0.275510497979361	0.785	0.668	0.035429389133302
Gm3264	1.68382378160409e-06	2.24652590220274	0.045	0.008	0.0355791965052945
Ccn2	1.69941494173386e-06	2.49054974236793	0.064	0.019	0.0359086377188364
Znrf1	1.71038907426527e-06	0.338659393645384	0.651	0.54	0.0361405211392251
Gm26917	1.79300350855076e-06	0.600716976859472	0.328	0.217	0.0378861641356776
Mtmr3	1.81693197168325e-06	0.402503132083453	0.45	0.323	0.0383917725616671
Dync1h1	1.82700387745719e-06	0.318998236324433	0.682	0.53	0.0386045919306704
Rasa4	1.87379631054811e-06	1.58219921114587	0.062	0.018	0.0395933160418815
Sntb2	1.94821240496426e-06	0.409681241065411	0.511	0.377	0.0411657281168949
Wdfy3	2.00107447846536e-06	0.351603335605055	0.527	0.382	0.0422827037299731
Gns	2.06488249617744e-06	0.530051513126435	0.244	0.148	0.0436309671442293
Zfp426	2.08272150678873e-06	0.598955869264285	0.19	0.106	0.0440079054384459
Ammecr1l	2.1837602768328e-06	0.467111930991727	0.233	0.136	0.046142854649477
Gab2	2.22136039445459e-06	0.348165633737199	0.704	0.563	0.0469373451348256
Gpr107	2.23776031083384e-06	0.696303326114414	0.242	0.149	0.047283875367919
Man1a	2.25095395144323e-06	0.466072860912141	0.31	0.203	0.0475626569939954
Arhgap28	2.28576728051654e-06	0.442582392115737	0.388	0.272	0.0482982626373145
Ypel3	2.31216701757901e-06	-0.413638064999854	0.688	0.714	0.0488560890814445
Top2b	2.36458816699869e-06	0.257598912927266	0.679	0.519	0.0499637479686823
Baz1a	2.41707117304594e-06	0.459406014905607	0.289	0.18	0.0510727138864608
Ythdf3	2.43315219236433e-06	0.347155205299186	0.471	0.343	0.0514125058246582
Ubr3	2.4358211333391e-06	0.360179115285981	0.548	0.414	0.0514689005474553
Bcas3	2.46330308333424e-06	0.335030375671944	0.466	0.338	0.0520495941508525
Csnk1d	2.48692302035454e-06	0.514288769798002	0.3	0.194	0.0525486834200915
Apold1	2.52033340161808e-06	0.479720888857172	0.382	0.274	0.05325464477619
Ppm1f	2.57070546992505e-06	0.406634584554663	0.415	0.291	0.0543190065795163
Mb	2.59896097586376e-06	0.650206917364096	0.151	0.076	0.0549160454200012
Rcsd1	2.6051229611585e-06	0.543404292761293	0.401	0.293	0.0550462481692792
Pvr	2.64368182346246e-06	0.788199057179887	0.178	0.099	0.0558609969297618
Cdkn1a	2.75742735902539e-06	-0.313426654782133	0.654	0.699	0.0582644400962065
Dhrs3	2.7610136388427e-06	-0.450432599185048	0.679	0.689	0.0583402181887462
H2-Q4	2.76499288118304e-06	-0.60420974512619	0.448	0.513	0.0584242995793976
P2ry2	2.77112782627081e-06	0.486750323234377	0.206	0.118	0.0585539309691022
Mdm2	2.88638888513365e-06	0.389463224272801	0.336	0.219	0.060989397142874
Wwox	2.93602353978518e-06	0.667055986210451	0.305	0.207	0.0620381773956609
Inpp4b	3.04252906690169e-06	2.01921379919756	0.05	0.012	0.0642886391836327
Gm26749	3.04991821090022e-06	1.03814612412985	0.116	0.053	0.0644447717963217
Txlng	3.10123721371629e-06	0.564228541918177	0.233	0.14	0.0655291423258251
Ar	3.15891498346379e-06	1.12918154362178	0.104	0.046	0.06674787360059
Rnf24	3.21208180737297e-06	0.817137867918456	0.125	0.059	0.0678712885897908
Cnot6l	3.24857361315031e-06	0.39294075111208	0.598	0.465	0.068642360445866
Stk3	3.41961914456731e-06	0.330999968917408	0.536	0.39	0.0722565525247072
Ube2e2	3.59805187951567e-06	0.586308639072785	0.317	0.215	0.0760268362141661
Esm1	3.69996449922233e-06	1.57844581764498	0.122	0.059	0.0781802498685679
Eda2r	3.7181344840213e-06	1.13162189594732	0.098	0.041	0.0785641816473702
Tspan5	3.7971215325676e-06	0.509618147618281	0.302	0.199	0.0802331779831533
Angptl4	3.81972218485061e-06	-1.5803415482114	0.047	0.106	0.0807107297658934
Dgkd	3.83965528743911e-06	0.509382344127561	0.318	0.214	0.0811319162235884
Fxyd6	3.87009009793031e-06	0.542196716881315	0.314	0.209	0.0817750037692674
Smtn	3.90951606699852e-06	0.43375451241028	0.337	0.224	0.0826080744956788
Zfp458	3.99387767528761e-06	0.902877037691033	0.08	0.03	0.0843906352788271
Ica1	4.00098990935074e-06	0.305919545739709	0.597	0.463	0.0845409167845812
Nptn	4.02456195759037e-06	0.263579622800623	0.74	0.602	0.0850389941638845
Rgs16	4.03482456120504e-06	1.44867491525354	0.066	0.021	0.0852558429782624
Cox7a2l	4.15524920029627e-06	-0.34038175354494	0.677	0.697	0.0878004156022601
Mllt10	4.17054184155201e-06	0.264307597152878	0.654	0.522	0.088123549111994
Aqp1	4.19440161913252e-06	0.954883789070113	0.246	0.158	0.0886277062122702
Zbtb34	4.21756722475008e-06	1.37653710106615	0.088	0.035	0.0891171954589693
A330040F15Rik	4.31968109154541e-06	1.49383834044474	0.055	0.015	0.0912748614643545
Pard3bos1	4.36949530342588e-06	1.57347418761145	0.064	0.02	0.0923274357613889
Sdc3	4.38102389935502e-06	0.373991971635765	0.503	0.37	0.0925710349933715
Car8	4.45609053873006e-06	0.434432578612266	0.5	0.38	0.0941571930833662
Zfand3	4.57393203649234e-06	0.275080876194819	0.69	0.546	0.0966471839310831
Adcy6	4.62150170981555e-06	0.679372298244989	0.176	0.098	0.0976523311284025
Kansl1l	4.62477010000072e-06	0.426070828362908	0.387	0.271	0.0977213922130153
Tbpl1	4.82712081176206e-06	0.410133335074729	0.31	0.204	0.101997062752532
Rgs10	4.9210604972461e-06	-1.12378539506077	0.099	0.172	0.10398200830681
Dhx33	4.94264545291385e-06	1.15836028600981	0.078	0.029	0.10443809842007
Litaf	5.02136392236126e-06	0.362446613369695	0.457	0.33	0.106101419679493
Dipk2a	5.15553698763764e-06	0.356961046178712	0.392	0.272	0.108936496548783
Braf	5.23809133535981e-06	0.342273183898749	0.463	0.342	0.110680869916153
Pear1	5.23852017768797e-06	0.479871137021492	0.295	0.191	0.110689931354547
Slc44a5	5.36536977935031e-06	1.75707872002316	0.052	0.014	0.113370263437672
2004-09-01	5.40094162602616e-06	0.277084758584691	0.845	0.755	0.114121896557933
Nhsl1	5.44290506253187e-06	0.565085245931463	0.218	0.131	0.115008583971298
Ralgapa2	5.4473082154465e-06	0.413741278812434	0.275	0.175	0.115101622592384
Mfn1	5.51924599275988e-06	0.631780637354305	0.237	0.146	0.116621667827016
St7l	5.56323273867037e-06	0.481209631443891	0.302	0.201	0.117551107768105
Bhlhe40	5.91692491305726e-06	0.783998525637034	0.197	0.116	0.1250246234129
Abcc5	5.92243047107504e-06	0.437175868261884	0.368	0.251	0.125140955853816
Arl4a	5.92655041030922e-06	-0.75807106222601	0.291	0.369	0.125228010169834
Wt1	5.96058215350561e-06	0.434676265712755	0.35	0.236	0.125947100903573
Cdc14a	6.03871694701787e-06	0.879887075475479	0.137	0.07	0.127598089090488
Ulk2	6.09226282857784e-06	0.392424899373192	0.429	0.306	0.12872951356785
Ubtd2	6.11816424414211e-06	0.595421520949068	0.151	0.079	0.129276810478723
Mlxip	6.1373781818826e-06	0.543882564398245	0.237	0.145	0.129682800983179
Pdzd8	6.20751597001471e-06	0.397261142083613	0.363	0.245	0.131164812446411
Dlst	6.3498661404492e-06	0.486936258352222	0.282	0.183	0.134172671547692
Psmd2	6.38789757938716e-06	0.331170078364202	0.457	0.331	0.134976275852451
Prdm5	6.60133294415672e-06	0.840095207672736	0.136	0.07	0.139486165110031
Fbxl7	6.69257023002112e-06	0.320755445922704	0.809	0.738	0.141414008960346
Cdh23	6.71523445069355e-06	0.600052578701452	0.23	0.141	0.141892903943155
Prpf39	6.74784881820648e-06	0.345723519655611	0.43	0.31	0.142582045528703
Rnf19a	6.79250112162381e-06	0.30869795002488	0.407	0.281	0.143525548699911
Creb1	6.83799392178275e-06	0.318348077822355	0.494	0.358	0.14448681156727
Samd4	6.83861500645743e-06	0.711173508695209	0.2	0.118	0.144499935086445
Plk3	6.86984314803852e-06	0.748118473286505	0.137	0.07	0.145159785718054
Cda	6.87344584087232e-06	0.820108753561472	0.095	0.04	0.145235910617632
Tinagl1	7.00682660452774e-06	-0.284937722581784	0.854	0.834	0.148054246153671
Odf2	7.03295202373143e-06	0.448490443544116	0.3	0.192	0.148606276261445
Tmem154	7.2470650787436e-06	0.707071617388961	0.184	0.106	0.153130485113852
1700017B05Rik	7.28587178320031e-06	1.72438469593826	0.062	0.02	0.153950470779023
Hivep2	7.51660434988638e-06	0.288988011762682	0.609	0.477	0.158825849913099
Creb3l2	7.5685358201853e-06	0.386100813896346	0.336	0.221	0.159923161880515
Clasp2	7.60660774145931e-06	0.396979902293749	0.45	0.318	0.160727621577035
Ptger4	7.67028417508235e-06	0.748463661984085	0.155	0.084	0.16207310461949
Gstm2	7.69142357831036e-06	0.384731470944272	0.491	0.373	0.162519780209698
Nin	7.6962357976866e-06	0.602127860454025	0.322	0.224	0.162621462405118
Nedd4l	7.84067426905836e-06	0.308979608394571	0.431	0.309	0.165673447305203
Fam78b	7.85014791662655e-06	0.696122966172778	0.247	0.157	0.165873625478319
Gm48383	7.85336054481032e-06	1.46562142690555	0.067	0.023	0.165941508311842
Jmjd6	7.87718179151803e-06	0.525161617977002	0.281	0.186	0.166444851254776
Cbl	7.89539104519919e-06	0.379745302244685	0.422	0.306	0.166829612785059
Cramp1l	7.92064905537698e-06	0.417614935833521	0.318	0.209	0.167363314540116
Ankfy1	7.9497154412942e-06	0.384823828426685	0.337	0.227	0.167977487274547
Trdn	7.9638606157292e-06	3.15897993606721	0.024	0.001	0.168276374810358
Ppp1cb	8.00318883846247e-06	0.273333400588389	0.695	0.574	0.169107380156712
Epn2	8.17651305696596e-06	0.273583481069312	0.688	0.551	0.172769720893691
Srgap2	8.22530470534805e-06	0.302720416685773	0.771	0.67	0.173800688424004
Dusp6	8.32251682043853e-06	0.324953031242601	0.481	0.35	0.175854780415866
Fscn1	8.38750691141343e-06	0.341876052730344	0.497	0.369	0.177228021038166
Gopc	8.87004335709282e-06	0.309572391384297	0.615	0.477	0.187424016135371
Dlg2	9.02102776762707e-06	0.459713124094549	0.592	0.481	0.19061431672996
Opa1	9.25324170743635e-06	0.330888307601422	0.318	0.209	0.19552099727813
Lmbr1	9.6089776168978e-06	0.463303608829148	0.458	0.342	0.203037697045051
Zhx3	9.66194284015668e-06	0.378825698785178	0.489	0.359	0.204156852212511
Rin3	9.82372791391128e-06	0.334154397370161	0.556	0.406	0.207575370820945
Gm9984	9.90246952952852e-06	2.19173666976827	0.045	0.011	0.209239181158938
Dmd	1.02782019091321e-05	0.569711644009016	0.291	0.194	0.217178406339962
Ehmt2	1.04385990858803e-05	0.724893124061404	0.178	0.103	0.220567598684651
Ankrd44	1.07855881708818e-05	0.278998602756712	0.5	0.369	0.227899478050733
Rdx	1.08820796521502e-05	-0.300526471789226	0.845	0.831	0.229938343049934
6430562O15Rik	1.0882092938639e-05	0.850956766211491	0.136	0.071	0.229938623793442
Herc4	1.12446034113776e-05	0.463453381792823	0.352	0.243	0.237598470082408
Bbx	1.14333450683394e-05	0.330125846697997	0.41	0.294	0.241586581294011
Mbd5	1.16235033049567e-05	0.372947376781473	0.468	0.348	0.245604624833735
Tmem245	1.16873096342182e-05	0.374220977412911	0.557	0.427	0.246952852571031
Tle5	1.1691961994957e-05	-0.255855668714577	0.86	0.851	0.247051156953441
Gigyf2	1.17162287716617e-05	0.374005728361571	0.445	0.327	0.247563913945212
Tmem164	1.18187881199335e-05	0.440083232450453	0.312	0.207	0.249730992974194
Rbfox2	1.18508700371967e-05	0.325997908472572	0.669	0.53	0.250408883885967
Ecpas	1.21234692856447e-05	0.439561668798138	0.373	0.264	0.256168906005672
Gm37240	1.22258456186366e-05	0.266606337304781	0.336	0.223	0.258332117921792
Fto	1.2368209216178e-05	0.441093849436578	0.397	0.294	0.261340260737841
Phf12	1.24264437605743e-05	0.362448306367881	0.377	0.263	0.262570756660935
Rnf217	1.25322881760766e-05	0.628580131586062	0.162	0.09	0.264807249160499
Mthfd1	1.28886579050182e-05	1.27044677178831	0.076	0.03	0.272337341533034
Ppp3cc	1.31697918527321e-05	0.416394820249257	0.244	0.153	0.27827770184823
Xpo7	1.3470839605275e-05	0.401237780471106	0.358	0.254	0.284638840859462
Nek6	1.35822946028308e-05	0.822661508766804	0.12	0.059	0.286993884957814
Bmp6	1.36868840008271e-05	0.471414986885759	0.436	0.331	0.289203858937476
Mvp	1.43891081558617e-05	0.363391941794633	0.383	0.27	0.304041855333359
Pltp	1.49074818521957e-05	0.381045249007867	0.621	0.512	0.314995091536895
Zbtb16	1.5182030917998e-05	0.552763873739563	0.377	0.272	0.320796313297298
Large1	1.54746726996107e-05	0.351915369320031	0.405	0.287	0.326979834142774
Smad1	1.56549257591955e-05	0.433549536543545	0.426	0.312	0.3307885812918
Gm26944	1.57502873032643e-05	0.99186811690049	0.078	0.031	0.332803570717976
Nck2	1.60167669326109e-05	0.422364677806132	0.504	0.384	0.338434285286067
Gm11808	1.62019292650263e-05	-0.43861206513861	0.496	0.544	0.342346765370006
Nsmaf	1.62864058681333e-05	0.538129329276265	0.281	0.187	0.344131755993656
Apbb1ip	1.62964860340589e-05	-5.49711453474374	0	0.023	0.344344749899664
Fer	1.63107621363635e-05	0.385899012002248	0.449	0.329	0.344646403941362
Map1s	1.63520473503223e-05	0.588349080690213	0.132	0.068	0.345518760512311
Fkbp14	1.66767256374258e-05	0.975499197396726	0.106	0.05	0.352379212718807
Limch1	1.68241466171005e-05	0.309587983720345	0.793	0.692	0.355494218019334
2210408F21Rik	1.75532987984906e-05	0.674217346194082	0.198	0.121	0.370901203612107
Gstm5	1.75989754096026e-05	2.09646303230952	0.043	0.011	0.371866350404902
Ankrd1	1.76069057838795e-05	2.23186230444897	0.028	0.003	0.372033919213374
Gm49797	1.76075472734819e-05	0.740669205515385	0.153	0.085	0.372047473888672
Rbp7	1.82924673673829e-05	-0.324748942620778	0.826	0.869	0.386519835472801
Luc7l	1.83541537127424e-05	0.344689805992074	0.388	0.274	0.387823267950248
Vash1	1.85026123280919e-05	0.727648897737157	0.131	0.068	0.390960198492583
Cdipt	1.87882719360581e-05	0.298604228507596	0.532	0.409	0.396996186008909
Acyp1	1.88256308756325e-05	0.594055140002182	0.146	0.079	0.397785580402114
Lrrc8b	1.88844311017412e-05	0.537878372205227	0.163	0.091	0.399028029179792
H2-Q7	1.88912368195118e-05	-0.4109895115934	0.506	0.557	0.399171833996285
Dchs1	1.89361794129922e-05	0.515796130642135	0.281	0.189	0.400121470996525
Ep400	1.90736647685977e-05	0.327767866056557	0.486	0.356	0.40302653656047
Myo6	1.90898347880185e-05	0.297508142466765	0.641	0.523	0.40336820907083
B9d1	1.92908078347065e-05	1.17959648228251	0.067	0.024	0.407614769547349
Sec11c	1.94075380530695e-05	0.36401883298192	0.284	0.186	0.410081279061359
Fbln5	1.95914545342959e-05	-0.762845276695526	0.254	0.334	0.413967434309673
Afg1l	1.98441881933547e-05	0.422114418547018	0.268	0.176	0.419307696525584
Tsc22d2	1.99506072258741e-05	0.389826906306664	0.412	0.299	0.421556330682719
Sumf1	2.00793515655882e-05	0.790406657218391	0.141	0.076	0.424276698580878
Rab3gap2	2.02079183281096e-05	0.584284726069781	0.244	0.155	0.426993314272957
Scarb1	2.04854956686629e-05	0.302462775308271	0.546	0.424	0.432858523478846
Man2a1	2.05980146109251e-05	0.321685842868605	0.519	0.393	0.435236048728847
Epb41l4a	2.11361059884964e-05	0.626921104758268	0.212	0.133	0.44660591953693
Plcl1	2.14269850611765e-05	0.653669564148612	0.317	0.225	0.452752194342659
Clcn3	2.18449883693915e-05	0.349922636826652	0.373	0.262	0.461584604245243
Sema3g	2.20448867192443e-05	-0.372049050740287	0.403	0.488	0.465808456377633
Dysf	2.21264584954957e-05	0.250946850794703	0.733	0.634	0.467532068009824
Utp18	2.21575661134217e-05	0.650340392859234	0.16	0.09	0.4681893719766
Ldb2	2.22109549928763e-05	0.306123551433704	0.833	0.774	0.469317478999477
Xylt1	2.23582624269357e-05	0.596981427674769	0.153	0.084	0.472430085081152
Mrps28	2.24565582189998e-05	0.40989212969358	0.33	0.228	0.474507075167466
Sort1	2.28071705767057e-05	0.747384583764019	0.12	0.061	0.481915514285792
Scai	2.30056892573059e-05	0.420994572597666	0.267	0.175	0.486110214006874
F2r	2.3078389229165e-05	0.420442262247929	0.286	0.192	0.487646364412257
Pim3	2.31718232644749e-05	-0.448075915032117	0.575	0.604	0.489620625578355
Lgals3bp	2.37765944355968e-05	0.291868451393289	0.532	0.417	0.502399440424161
Vps26b	2.40049965411027e-05	0.598695865142062	0.155	0.086	0.507225576913501
Dot1l	2.42784506846326e-05	0.607460120933821	0.183	0.107	0.513003662966288
Galns	2.45038577430678e-05	1.8073235631054	0.045	0.012	0.517766514111022
Sergef	2.4640283586875e-05	0.823134490034848	0.075	0.03	0.520649192190669
Cep192	2.48416203819087e-05	0.518871607361729	0.162	0.091	0.52490343866973
Cdc42ep3	2.49938264007957e-05	0.363837518364447	0.67	0.554	0.528119551848813
Prdm1	2.53045061157206e-05	0.620955545476577	0.211	0.132	0.534684214225176
Arid1b	2.53354278089163e-05	0.309674677302595	0.5	0.375	0.5353375896024
Elmo1	2.53437441325212e-05	0.330047142367901	0.627	0.522	0.535513313520173
Prrc2b	2.58128312516059e-05	0.282023685473215	0.56	0.424	0.545425124346433
Sucla2	2.62481752014818e-05	0.30303261654474	0.368	0.255	0.554623942007309
Tra2a	2.65015870407782e-05	0.263613100141151	0.665	0.528	0.559978534171644
Fosl2	2.65592912443081e-05	0.581105767183323	0.162	0.092	0.561197823992229
Kti12	2.6676680774011e-05	0.596474490849215	0.233	0.15	0.563678264754852
Rnf220	2.67515405909213e-05	0.378569459974199	0.543	0.418	0.565260052686168
Cyth1	2.68026717665871e-05	0.257152817214281	0.612	0.478	0.566340454427986
Ass1	2.68365735338888e-05	-0.981382100109418	0.131	0.201	0.567056798771069
Man2b1	2.73410116367693e-05	0.452322711994726	0.27	0.177	0.577715575884936
Anks1	2.80913553706495e-05	0.384500266239986	0.369	0.262	0.593570338981825
St3gal5	2.83121712300455e-05	0.539686994754975	0.23	0.145	0.598236178090861
Wdr26	2.87597505366366e-05	0.31763275770922	0.532	0.409	0.607693528839131
Sox7	2.88660835138042e-05	0.341536262287956	0.49	0.37	0.609940344646682
Gm29682	2.90308799693492e-05	1.5010046623611	0.048	0.014	0.613422493752349
Adm	2.93351893596509e-05	1.81398012454331	0.05	0.015	0.619852551169423
Kcna5	2.97449362731495e-05	0.306071798927994	0.491	0.367	0.628510503451649
Cnksr3	3.00168195777222e-05	0.641553584577686	0.179	0.106	0.634255397677271
Tmed8	3.00588034254048e-05	0.762387932639983	0.125	0.065	0.635142516378804
Pck2	3.00603320686506e-05	0.398382829460977	0.263	0.167	0.635174816610587
Zc3h12c	3.03648636962004e-05	0.523189401182214	0.214	0.135	0.641609569900715
Itgb5	3.0585965299529e-05	0.596389504544767	0.188	0.113	0.646281446779048
Tbcd	3.07676748930129e-05	0.53551860184106	0.168	0.097	0.650120970489363
Ngrn	3.08683857261237e-05	-0.832513557296508	0.221	0.291	0.652248990392994
Gmeb2	3.0972242466582e-05	0.494730822670328	0.242	0.158	0.654443483318877
Slc9a1	3.11168782608418e-05	0.305302005287023	0.207	0.124	0.657499637651588
Casz1	3.15513240339717e-05	0.481270427273901	0.364	0.259	0.666679476837822
Cerk	3.1759618900412e-05	0.537190762499802	0.218	0.138	0.671080747365706
Fam49a	3.23548153114701e-05	1.60526343290231	0.042	0.011	0.683657247531363
Cop1	3.27789741688386e-05	0.302777489918105	0.443	0.321	0.692619724187559
Ucp2	3.28688936499433e-05	-0.458330891731192	0.575	0.606	0.694519722823302
Iigp1	3.30385979316061e-05	-0.272753160747755	0.466	0.541	0.698105574294837
Lrrc8d	3.33248255927482e-05	0.524688875354147	0.176	0.104	0.70415356477477
Dip2c	3.40131475184919e-05	0.345716462484851	0.536	0.427	0.718697807065734
6720427I07Rik	3.4069902216065e-05	0.353160276875255	0.363	0.257	0.719897033825453
Nr5a2	3.43944855407162e-05	0.6933046933301	0.148	0.083	0.726755479475334
Zfp946	3.5106516996704e-05	0.574577773570438	0.158	0.089	0.741800704140355
Edf1	3.52965945363413e-05	-0.3073044925239	0.744	0.748	0.745817042552892
Tnks	3.55671846194917e-05	0.329462163456226	0.337	0.231	0.751534611009859
Pprc1	3.66939316376103e-05	0.921859995983198	0.095	0.045	0.775342775502706
Fam53b	3.67315253476509e-05	0.541953890308376	0.246	0.159	0.776137130595863
Afap1l1	3.74229564886757e-05	0.277393936815094	0.737	0.623	0.790747070605717
Pip4k2a	3.74243778123967e-05	0.371689215068039	0.312	0.208	0.790777103175942
Riok2	3.80405377288962e-05	0.567437335968017	0.197	0.121	0.803796562211577
Exoc5	3.84609776320141e-05	0.287516282364379	0.499	0.376	0.812680457364459
Ssh2	3.88698512107618e-05	0.261775194607431	0.771	0.653	0.821319956083396
Mylk3	3.93403873364582e-05	4.59243664695097	0.018	0	0.831262384419362
Ednrb	4.04836924067092e-05	0.466970954396623	0.328	0.236	0.855420420553765
Clasp1	4.06073003481435e-05	0.274797239985762	0.384	0.278	0.858032256356272
Daam1	4.0622305080867e-05	0.368658890701337	0.378	0.271	0.85834930635872
Sbf1	4.06611322814094e-05	0.658976188350408	0.163	0.094	0.85916972510618
Tent4b	4.12631019064162e-05	0.338918676487407	0.309	0.209	0.871889343282575
Setd7	4.13709349820397e-05	0.531418620282689	0.249	0.165	0.874167856170498
3830403N18Rik	4.18914313628174e-05	1.38554058115628	0.039	0.01	0.885165944696331
Acox1	4.23044707620839e-05	0.260137527107832	0.354	0.244	0.893893467202832
Aplnr	4.2312778013782e-05	0.809476915266804	0.182	0.114	0.894068999431213
Cables1	4.25753350009673e-05	0.877497768901355	0.125	0.066	0.89961682857044
Rnf213	4.28919567403958e-05	0.3311627525341	0.495	0.375	0.906307045924563
Mtln	4.31232889448705e-05	0.485734369722987	0.28	0.19	0.911195095405113
Map3k3	4.33101792822219e-05	0.282731529377875	0.461	0.34	0.915144088233349
Fam126a	4.34025889953143e-05	0.337804476487511	0.304	0.205	0.917096705470992
Cpeb2	4.36434443246024e-05	0.695299726168691	0.148	0.083	0.922185978578848
Gabarapl2	4.37520146518441e-05	-0.273839054630912	0.774	0.769	0.924480069593467
Prrg3	4.41356366139352e-05	0.656344146568521	0.172	0.103	0.932586001652452
Ski	4.47279243039156e-05	0.333171575803864	0.482	0.368	0.945101040541737
Sil1	4.47309580417772e-05	0.579491827419901	0.144	0.08	0.945165143422753
Rnf169	4.47514371797265e-05	0.349471142799097	0.448	0.33	0.945597867607622
Gmfb	4.48290054530517e-05	0.380148373899371	0.263	0.173	0.947236885222983
Cmtm4	4.49038538022303e-05	0.693756091941033	0.178	0.108	0.948818430841125
Snx25	4.50028412437147e-05	0.435951269459487	0.244	0.158	0.950910035479691
Vti1a	4.59319781328834e-05	0.281691771573356	0.534	0.421	0.970542697947827
Metap1	4.62960872931255e-05	0.544018372552337	0.193	0.116	0.978236324503743
Xrcc4	4.78266725188817e-05	0.541789230666571	0.295	0.209	1
Rapgef3	4.79699635827629e-05	0.306674295420719	0.556	0.424	1
Tmlhe	4.81090359199316e-05	0.408238003415801	0.205	0.124	1
Rnf216	4.84130304724975e-05	0.26449039331845	0.481	0.357	1
Gm27201	4.9004841981607e-05	0.700022425554461	0.113	0.057	1
Ssu2	4.92175756753511e-05	0.386920955344567	0.252	0.165	1
Sult5a1	4.92272480688686e-05	1.13665455557274	0.061	0.022	1
Ankrd50	5.02084713001623e-05	0.396035100814038	0.238	0.151	1
Ppm1b	5.06463196989178e-05	0.307371441807568	0.246	0.159	1
Pln	5.09936669240446e-05	1.00816161456251	0.118	0.063	1
Etv6	5.11680219808906e-05	0.383947662277343	0.486	0.375	1
Oaz2	5.12543451329946e-05	0.256117795710912	0.676	0.531	1
Larp1	5.15255173323457e-05	0.281339312272539	0.35	0.244	1
Etnk1	5.34078828803251e-05	0.253091222856115	0.497	0.374	1
Gbp4	5.4014157860637e-05	-0.56711508362842	0.427	0.477	1
Colec11	5.4421218256715e-05	1.53277928343266	0.041	0.011	1
Bnip3l	5.4736477299336e-05	-0.316404385089232	0.735	0.752	1
Exoc1	5.601588028505e-05	0.388349649865485	0.226	0.143	1
Nbea	5.60642656340875e-05	0.269587761611312	0.607	0.479	1
Ifi206	5.92113550314656e-05	2.72434987621881	0.023	0.002	1
Eml4	5.97592443419818e-05	0.325785325620069	0.314	0.217	1
Dcaf7	5.99662029167253e-05	0.40427742168749	0.272	0.186	1
Cep250	6.00835539322458e-05	0.484745232837553	0.214	0.133	1
Cs	6.05102515565936e-05	0.388918865657347	0.34	0.236	1
Chd9	6.05718511960429e-05	0.339472792622689	0.483	0.359	1
Trim2	6.0593395401444e-05	0.439250408149534	0.244	0.161	1
E130102H24Rik	6.10040585715721e-05	0.423049574363594	0.288	0.196	1
Rab11fip5	6.1133626474586e-05	0.432426505386375	0.214	0.135	1
2610020C07Rik	6.11618248209216e-05	0.641123807783961	0.121	0.064	1
Nacc1	6.12411572879088e-05	0.518304171461473	0.2	0.123	1
Zfp407	6.16343832435399e-05	0.335877659987919	0.441	0.335	1
Lncppara	6.28523923250318e-05	0.473650387990805	0.261	0.174	1
Elmsan1	6.39572660505356e-05	0.448196401816847	0.28	0.194	1
Plekhb2	6.58358140098985e-05	1.03384365648092	0.076	0.033	1
Usp54	6.69972008042513e-05	0.688643279070515	0.088	0.04	1
Nova2	6.91089688204877e-05	0.303626140150738	0.523	0.4	1
Rbl2	6.95749579598946e-05	0.483576109369048	0.19	0.117	1
Babam2	7.04001760148052e-05	0.350985124588449	0.49	0.376	1
Parp16	7.15193690548113e-05	0.78034878265835	0.109	0.056	1
Ppp1r18	7.19102211421834e-05	0.272933554476152	0.302	0.205	1
Sec16a	7.25726517082554e-05	0.444236022142694	0.206	0.13	1
1600002D24Rik	7.26160297167763e-05	0.902738811243007	0.101	0.05	1
Kidins220	7.33233767325455e-05	0.331567392354906	0.48	0.361	1
E030030I06Rik	7.37317513631376e-05	0.899395633224216	0.103	0.052	1
Pi4ka	7.38475662569509e-05	0.410420840362425	0.26	0.175	1
Arhgap23	7.38526137425626e-05	0.31970459130712	0.461	0.349	1
Scfd1	7.42121026528853e-05	0.317152856813857	0.363	0.26	1
Gpr137c	7.4538156180688e-05	1.16991944882999	0.071	0.03	1
Nlgn1	7.47633635116759e-05	4.49247171177459	0.017	0	1
Arap2	7.54278530682786e-05	0.254814704026913	0.421	0.307	1
Ddx21	7.61771385693076e-05	0.26328023456799	0.443	0.329	1
4930473A02Rik	7.70483697808839e-05	1.28076801645543	0.061	0.023	1
Wdr7	7.74849261788399e-05	0.451532964356105	0.204	0.127	1
Gtf2i	7.76289273505279e-05	0.262682906911601	0.511	0.396	1
Ide	7.79370636415838e-05	0.490505213364816	0.164	0.097	1
Ppard	7.84844666893804e-05	0.484604576649736	0.186	0.115	1
Prkd3	7.86857350203243e-05	0.305744550127087	0.403	0.294	1
Rin2	7.90058041037264e-05	0.329871747444551	0.422	0.313	1
Pik3r1	7.94426588148443e-05	0.349669007598138	0.358	0.256	1
Gm49959	8.22776695725009e-05	1.1087397497259	0.065	0.025	1
Tmem68	8.24900575309879e-05	0.5299669105063	0.156	0.091	1
Kcnb1	8.25223756086198e-05	0.667911044719089	0.165	0.1	1
Usp9x	8.25814899557925e-05	0.339875695159052	0.49	0.375	1
Arhgef37	8.30163206548231e-05	0.975980034817889	0.094	0.046	1
Tspan6	8.38391950929069e-05	0.296232413829427	0.416	0.311	1
Akap13	8.38415819296361e-05	0.295427231405179	0.742	0.634	1
Smad5	8.38929483320574e-05	0.327466020619667	0.248	0.162	1
Rnf157	8.44551636015395e-05	0.658024792359391	0.093	0.045	1
Ctps	8.49719625941635e-05	0.79314666096486	0.128	0.071	1
A430090L17Rik	8.54634939010266e-05	1.07109390309552	0.067	0.028	1
9630014M24Rik	8.54797376527386e-05	1.80625667196464	0.065	0.027	1
Pdss2	8.71299734537985e-05	0.598377869230225	0.211	0.139	1
Plscr2	8.90678428009149e-05	-0.358832897486211	0.768	0.776	1
Lst1	9.00454952042464e-05	1.83326042757121	0.036	0.008	1
Agap3	9.46847018047646e-05	0.329227253284259	0.24	0.156	1
Khnyn	9.47691034198346e-05	0.388448311774871	0.209	0.131	1
Stat5b	9.47931693741237e-05	0.270089661226291	0.327	0.228	1
Polk	9.47940558820344e-05	0.441609939812776	0.219	0.14	1
Slc22a23	9.54324917372117e-05	2.85566932443892	0.027	0.004	1
Tppp3	9.66413071385665e-05	0.652450833467616	0.211	0.137	1
Dsp	9.7726677077032e-05	3.74577475586799	0.019	0.001	1
Magi3	9.88125193987081e-05	0.2875096188523	0.477	0.367	1
Rab28	0.000100305872100268	0.349782576756898	0.368	0.263	1
Med14	0.000100399106503914	0.530977629362836	0.237	0.157	1
Cobll1	0.000101690611535734	0.496685395901235	0.168	0.101	1
Cxcr4	0.000102930875897081	0.432506699017773	0.29	0.208	1
6530409C15Rik	0.000103206577809809	1.06744026904194	0.074	0.032	1
Dyrk1a	0.000103337964487861	0.395798594104259	0.373	0.273	1
Fbxw11	0.000103385771733735	0.300862943390745	0.401	0.297	1
Cbx6	0.000104082075612783	0.266805754369838	0.246	0.16	1
Prl2c3	0.000104295306729026	3.02372916576222	0.024	0.003	1
Mtss1	0.000105364229064655	0.381948993282294	0.571	0.463	1
Eps15l1	0.000105612413001339	0.367468968738068	0.324	0.228	1
LTO1	0.00010588174927415	0.35430658999976	0.272	0.187	1
Sdhaf4	0.00010610137894631	0.397886586155829	0.258	0.175	1
Cndp2	0.000106929696957996	0.482008645654158	0.215	0.14	1
Igsf9b	0.000107502961686208	2.29138318776084	0.037	0.01	1
Uggt1	0.000111310250390014	0.348451804218495	0.302	0.209	1
Rps6ka2	0.000111563957206716	0.412952699982425	0.262	0.179	1
Nek9	0.000112543104846774	0.452814940007117	0.308	0.22	1
Anapc1	0.000113041786385608	0.339311045530545	0.293	0.202	1
Spcs3	0.000116928092894146	0.439609533590373	0.243	0.162	1
Enox2	0.000117206972699918	0.420478278355751	0.347	0.26	1
Ddx3x	0.000117953868084821	0.256378412042725	0.664	0.535	1
Lpin3	0.000118038527797649	1.36611081035658	0.041	0.012	1
Igfbp4	0.00011856144383482	-0.705452624277213	0.112	0.176	1
Ncoa2	0.000118687810373922	0.294919279142462	0.462	0.352	1
Gnpnat1	0.000118893822975222	0.695053537235467	0.089	0.042	1
Synm	0.000119905010532435	0.464332275461108	0.216	0.14	1
Pptc7	0.00012106468856427	0.448931746467659	0.211	0.136	1
Rbm33	0.000121087327277525	0.328420997805614	0.36	0.258	1
Rbm6	0.000121110759401094	0.26664248035893	0.555	0.439	1
Ttc19	0.000125541794850646	0.595047678451917	0.205	0.134	1
Ndrg2	0.000127277754010881	1.39087599389623	0.055	0.02	1
Chst1	0.000127754177137037	2.14047462159967	0.031	0.006	1
Mrtfa	0.000128159431047754	0.50119730160654	0.193	0.124	1
Zfp644	0.000128909552209489	0.29209526757539	0.501	0.392	1
Arhgap1	0.000128966771773322	0.325541076959009	0.237	0.153	1
Grap	0.000129634697158499	0.324001418054061	0.407	0.3	1
Mapk6	0.00013137541112965	0.526079998542875	0.178	0.109	1
Mapk3	0.000132889483976973	-0.26750930960263	0.817	0.812	1
Pcdhga6	0.000132984142633275	1.53583502647469	0.046	0.015	1
Tom1l2	0.000134097503152329	0.378698060805132	0.505	0.412	1
Zfp451	0.000137411669126048	0.312545320994145	0.294	0.204	1
Adhfe1	0.000137415452418556	1.72021545434136	0.031	0.006	1
Fosb	0.000139497314226916	1.51347765061295	0.067	0.029	1
Ttyh3	0.000139625711600242	0.610462076078966	0.106	0.054	1
Pcnx	0.000139669668791154	0.269958213084267	0.597	0.48	1
Cacybp	0.000141203558358284	0.332083832228978	0.356	0.257	1
Ripk1	0.000141288463505137	0.391954399513535	0.288	0.203	1
Timp4	0.000145028438146176	0.317898466173855	0.635	0.547	1
Eef1d	0.000147309508201348	-0.386334281896783	0.559	0.571	1
Ptch1	0.00014765682117358	0.296812791786238	0.336	0.237	1
Ralgapb	0.000147988645156621	0.277854558770748	0.321	0.227	1
Gm16068	0.000148505839079754	1.57677692247654	0.042	0.013	1
Smchd1	0.00014964052209201	0.293376689382395	0.557	0.446	1
Gm29007	0.00015075535976635	0.319074750576384	0.341	0.247	1
Gm43713	0.000153300571571202	0.74199624968339	0.126	0.071	1
Plcb1	0.000153934072085594	0.276027484212818	0.908	0.877	1
Inpp5d	0.000154599020877405	0.420146539840513	0.285	0.202	1
Il17rd	0.000155002400236002	0.33435910505907	0.247	0.165	1
Mark2	0.000155203551956505	0.290061695877397	0.402	0.294	1
Inpp5b	0.000156920434114167	0.614170822571737	0.201	0.131	1
Pdia6	0.000159643789030318	-0.355095547611567	0.707	0.711	1
Nid1	0.000160054955634246	0.334722042816797	0.565	0.463	1
Gm13481	0.000162737556512143	1.67686498735402	0.028	0.005	1
Cdr2l	0.000162940224086852	0.763944428978506	0.109	0.058	1
Tgfb2	0.000163150319102947	-0.905669245639393	0.154	0.219	1
Ipo4	0.000163744591810273	1.09907582621569	0.056	0.021	1
Fam111a	0.000163824024373557	0.326044531255738	0.211	0.137	1
Vsig2	0.000163826308900069	0.588771038018466	0.165	0.101	1
Tlnrd1	0.000164295058868812	0.319516448453594	0.402	0.298	1
Tlr4	0.000166738631601802	0.534509267891127	0.168	0.104	1
Uimc1	0.000166800979825034	0.316950608386761	0.397	0.29	1
Sri	0.000166867136354333	-0.252495756076863	0.782	0.777	1
Nt5dc3	0.000168081438516171	1.24326811643745	0.079	0.037	1
Mycn	0.000173798096949749	0.764093287555704	0.107	0.056	1
Gm27151	0.000174213856670675	0.887769392837541	0.074	0.033	1
Grrp1	0.000175370190916428	-0.509608862102449	0.411	0.453	1
Tm9sf4	0.000175411183825621	0.264232314448025	0.347	0.245	1
Lemd3	0.0001773805642183	0.460946532379564	0.198	0.127	1
Mri1	0.000178614689646933	0.568138106029651	0.134	0.076	1
Pepd	0.000179106168255467	0.629684369023475	0.107	0.056	1
Rhbdd1	0.000179807473582286	0.484920091121504	0.183	0.115	1
Maml1	0.00017987783967356	0.441324937048753	0.205	0.135	1
Fmnl2	0.00018024919952815	0.389544101649202	0.352	0.261	1
Il4ra	0.000181792605327119	0.624642715459192	0.193	0.125	1
Gbe1	0.00018221809525692	0.406969334230452	0.202	0.131	1
Spcs1	0.000182380285955398	-0.350774326838277	0.593	0.615	1
Rubcn	0.000182904467400814	0.372742547842621	0.202	0.128	1
Gm17146	0.000185000762183326	3.66017878360268	0.018	0.001	1
F11r	0.000185099468660852	-0.26099037723907	0.796	0.807	1
Pou5f2	0.000185406275402667	1.95888905867926	0.025	0.004	1
Bysl	0.000185798408242341	0.708798303606767	0.118	0.065	1
Lnx2	0.000185920610191014	0.327169206654114	0.309	0.217	1
Parva	0.000187390011308271	0.269531879293196	0.477	0.365	1
Midn	0.000188338094063811	0.278028298258528	0.476	0.367	1
Fam131a	0.000188363076354219	0.670137144823688	0.137	0.08	1
Kdm5d	0.000191345423649845	0.564001597787242	0.165	0.102	1
Arrdc3	0.000191551991215459	1.27065709557722	0.066	0.029	1
Gm38287	0.000193595945968009	1.18974030067051	0.066	0.029	1
Togaram1	0.000194176568418637	0.432697846532072	0.225	0.15	1
Gm49267	0.000194368590904988	0.580340959495078	0.127	0.072	1
Ap2m1	0.000195027515539541	-0.35087844372254	0.534	0.555	1
Capg	0.000197625730072143	0.49117950511906	0.167	0.103	1
Ipo7	0.000197763322125517	0.326031126751558	0.266	0.184	1
Fem1b	0.000198384586171939	0.457502128829663	0.178	0.111	1
Fancc	0.000200525663720041	0.589176470133777	0.115	0.063	1
Fam193b	0.000201041619124226	0.490433645975578	0.195	0.125	1
Glod4	0.000205806363914848	0.291575933964204	0.331	0.234	1
Slc30a4	0.000206931301326039	0.444962488118733	0.163	0.101	1
Brwd3	0.000208196972019262	0.603246794798037	0.167	0.104	1
Deptor	0.00020844283045536	0.514726720000051	0.209	0.137	1
Mink1	0.00020934809940418	0.43801497062068	0.232	0.154	1
Tbck	0.000209588833661988	0.35860967680358	0.313	0.224	1
Gm27003	0.000209733152573338	0.737920498329026	0.093	0.047	1
Erlin2	0.000211800184247835	0.47566435120895	0.184	0.117	1
Atrnl1	0.000213680777941505	0.29791666807307	0.429	0.326	1
Lmo1	0.000216207348817484	-0.973150919809408	0.115	0.171	1
Gbf1	0.000216727659656917	0.277924230545665	0.461	0.358	1
Usp32	0.000217468861119774	0.368065069739558	0.321	0.23	1
Cenpc1	0.000217567546746012	0.648401646546254	0.134	0.079	1
Sh2b1	0.00021759656772591	0.701130157297632	0.104	0.055	1
Rnasel	0.000218165685359395	1.14620069114739	0.036	0.01	1
Nme7	0.000218637305285737	0.658492299979636	0.103	0.054	1
Zswim6	0.000220858203112178	0.329656800478164	0.508	0.398	1
Invs	0.000221348110798435	0.461177314122666	0.192	0.124	1
Cog6	0.000223820054886681	0.366327475386739	0.142	0.083	1
Pkd2	0.000225055313364512	0.251571318153757	0.434	0.331	1
Prkci	0.000225762365981561	0.584503969268901	0.112	0.061	1
Snhg9	0.000228174236977732	0.707134091148928	0.085	0.041	1
Rest	0.000229130670653174	0.406704144930621	0.246	0.169	1
Orc3	0.000230079128904976	0.403524742707723	0.256	0.178	1
Armh3	0.000232024491534923	0.600259432724643	0.232	0.16	1
Acer3	0.000232195493015718	0.33226415793573	0.27	0.189	1
Dlg1	0.000234538201540828	0.295375876511021	0.466	0.357	1
Sik1	0.000234802437682861	0.429345009896262	0.298	0.214	1
Cog7	0.000236872423555344	0.474314297482694	0.13	0.074	1
Lrig2	0.000238011660083889	0.325108793186116	0.201	0.13	1
Lsmem2	0.000239611362612395	0.672058871452827	0.108	0.058	1
Itga5	0.000240292318163524	0.284939759285052	0.257	0.175	1
Hddc3	0.000240727624695737	-1.24112924356112	0.053	0.1	1
Sema3c	0.000242728371536561	0.837014950594206	0.107	0.058	1
Iffo1	0.00024604781433334	0.473881266239289	0.163	0.099	1
Mtap	0.00024632750310659	0.39072012465086	0.206	0.135	1
Xpo5	0.00024771293383664	0.465623472534042	0.137	0.08	1
Ubr2	0.000250528143139458	0.251777142122737	0.487	0.377	1
Pam	0.000251592593975317	0.30400513570122	0.556	0.463	1
Mir17hg	0.000252189284460183	1.26459736019784	0.041	0.013	1
Pip4k2b	0.000254159150770883	0.690287317951265	0.131	0.076	1
Fam210b	0.000257768684759779	0.418815527709701	0.174	0.108	1
Bcl2l13	0.000258574383711325	0.391014487383793	0.176	0.108	1
Taok3	0.00026091774112398	0.446986815715952	0.205	0.135	1
Nit1	0.000261620433475795	0.362557031444793	0.204	0.132	1
Cdyl2	0.000264594601151126	0.555782878882786	0.122	0.069	1
Rasa1	0.000266014391611302	0.279226019493122	0.561	0.448	1
Vps54	0.000266114834884689	0.31581688249861	0.364	0.27	1
Cdip1	0.000268440257162671	0.337199359349329	0.21	0.137	1
Sesn1	0.000268740920757205	0.43893517414316	0.29	0.213	1
Mss51	0.000268947525891932	1.50489532504983	0.037	0.011	1
Mif4gd	0.000269231534781841	-0.739455918588466	0.215	0.272	1
Fkbp5	0.000269981262599699	0.475549037975638	0.155	0.094	1
Ttl	0.000270047338175803	0.618320214128482	0.186	0.121	1
D430042O09Rik	0.000271143320794869	0.753423532936593	0.132	0.077	1
Lrrk1	0.000272114701478311	0.360566235134824	0.281	0.199	1
Suclg2	0.000275660809810155	0.391966300941254	0.252	0.172	1
Ddt	0.000277065928560752	0.25406653939957	0.346	0.249	1
Gm2000	0.000277256069773661	-0.344075575929644	0.585	0.603	1
Gm39090	0.000277312620015287	1.08020892957082	0.069	0.031	1
Lcorl	0.000279476024525042	0.278079319706161	0.399	0.297	1
Hhex	0.000279878877385123	0.390107644124873	0.251	0.172	1
Pias1	0.000280857609887716	0.306117906011612	0.464	0.356	1
Cby1	0.00028736407257113	0.455108306179506	0.155	0.094	1
Ldlrad4	0.000287985392260122	0.353285470817698	0.379	0.28	1
Psme1	0.000288794008877861	-0.293337428731041	0.841	0.848	1
BC052040	0.000289536382445563	0.984441399443312	0.071	0.033	1
Vars2	0.000289867646004906	0.904136221753225	0.041	0.013	1
Stxbp5	0.000291677238839195	0.267685748111315	0.407	0.305	1
Prepl	0.000292628339942717	0.95542540954176	0.062	0.027	1
Fbh1	0.000293126373286908	0.579968676473316	0.176	0.114	1
Fam129a	0.000295560264049582	0.831253241865843	0.127	0.075	1
Txndc11	0.000296533250414216	0.304585936885183	0.201	0.13	1
Aldh1l1	0.000298849678967067	0.408983104824042	0.083	0.04	1
Gprasp1	0.000300809269454914	0.293155763974777	0.254	0.174	1
Sft2d3	0.000301229469001444	0.302731348753051	0.234	0.156	1
Tfap4	0.000302006552431096	-1.18183064212729	0.031	0.069	1
Kit	0.000304298072512928	1.08776988818096	0.046	0.016	1
A730049H05Rik	0.000308539913845276	1.12928939852147	0.051	0.019	1
0610030E20Rik	0.00030991604621313	0.28487219129214	0.298	0.208	1
Ap3m1	0.000311462682608856	0.346870237562592	0.27	0.186	1
Mfsd14b	0.000315483672350028	0.332802891584094	0.268	0.188	1
Atg4a	0.000317696760995369	0.37587824939958	0.317	0.236	1
Abcf3	0.000322388365080772	0.423145166420832	0.186	0.12	1
Phka1	0.00032290252394346	0.317638511560702	0.169	0.106	1
Man1c1	0.000323149955033968	0.557711355772486	0.19	0.124	1
Col8a1	0.000326336242561521	-0.457695033622311	0.232	0.304	1
Per1	0.000328555776035713	0.300502213072942	0.211	0.139	1
Gm34648	0.000329921295636674	1.74913532141258	0.024	0.004	1
Abcb1b	0.000330915013984248	0.335801561322512	0.346	0.254	1
Plxna1	0.000331123197912736	0.572254882150964	0.084	0.041	1
Eif2ak4	0.000331410832966756	0.529568856057742	0.21	0.143	1
Pspc1	0.000332791655010061	0.281645159141161	0.272	0.189	1
Gm43330	0.000338040018028659	1.63378472870529	0.024	0.004	1
Gm3164	0.000338040018028659	1.3054039878961	0.024	0.004	1
Gm13919	0.000340216971496016	1.4084578270886	0.031	0.007	1
Cspp1	0.00034057237658427	0.32964493036945	0.338	0.252	1
Tubb2a	0.000343469644692095	-0.281362477952724	0.791	0.785	1
Tmem131l	0.000346094233971979	1.16493696706501	0.066	0.03	1
Cpt1a	0.000346584647873811	0.345298108173175	0.271	0.189	1
Pla2g12a	0.000347085379379433	0.438065664312672	0.186	0.12	1
Arhgef6	0.000352250183385821	0.369392132153068	0.209	0.139	1
Polb	0.000353672585001905	0.319050393871189	0.336	0.247	1
Arih1	0.000356237264552459	0.263865376910752	0.628	0.529	1
Mdga2	0.000358556777432247	3.36205843814419	0.022	0.003	1
Opa3	0.000361990718081815	0.457490879115134	0.107	0.058	1
Rmdn3	0.000363110921481494	0.5606547355317	0.123	0.071	1
Gtpbp1	0.000363485496196331	0.692642696292309	0.111	0.062	1
Styx	0.000367566020247523	0.660128738052427	0.156	0.098	1
Ehd4	0.000373583670743941	0.278462597500593	0.585	0.455	1
Farp1	0.000374021657189778	0.280911626019611	0.221	0.149	1
Jak2	0.000378319180515935	0.330555739139207	0.313	0.227	1
Gpr160	0.000382481756287349	-0.901622618877081	0.142	0.201	1
Cemip2	0.000390701968409869	0.266449285578649	0.378	0.283	1
Helz	0.000390705375781859	0.270198490576543	0.463	0.366	1
Ctsa	0.000392763441177702	0.296181182003136	0.324	0.231	1
Esyt2	0.000396428089091013	0.278177888498545	0.547	0.444	1
Atp2b4	0.000399657998601613	0.288378789029233	0.457	0.348	1
Wdr44	0.000403807895748181	0.294206923157722	0.276	0.191	1
Ano6	0.000404859426231047	0.256866594696681	0.626	0.512	1
Gm15418	0.000409436267383493	1.08698359052753	0.048	0.018	1
Lrp1b	0.000410004587231811	1.87464902977411	0.032	0.008	1
Slc50a1	0.000413697809187323	-0.360734553323716	0.623	0.646	1
Frs2	0.000414966645631639	0.297148699892494	0.333	0.242	1
Syn3	0.000418575237210702	0.30555000764265	0.351	0.261	1
Tead1	0.000419875152664712	0.345498415791107	0.422	0.33	1
Bmp2k	0.000421661228839348	0.605697823393374	0.108	0.059	1
Acly	0.000422612104875224	0.26810379639552	0.416	0.313	1
Wiz	0.000425990679705816	0.509280609566547	0.15	0.092	1
Cnot9	0.000426470106606153	0.569790643605505	0.149	0.092	1
Gm3364	0.000427758425446036	0.90662646413417	0.06	0.025	1
Rybp	0.000429117758470903	0.30188260401664	0.303	0.215	1
Agrp	0.000429637338250707	0.433278748348314	0.188	0.123	1
Asxl1	0.000433554638527324	0.309250056500773	0.394	0.298	1
Arpc1a	0.000433631131013897	-0.410825748199852	0.551	0.566	1
Gm28379	0.000435440422443237	1.31947083341262	0.045	0.016	1
Fyn	0.000443780875659104	0.258929847452313	0.688	0.582	1
Ndufs1	0.000445177290327162	0.32458049334266	0.291	0.208	1
Dusp19	0.000445281896301427	0.767756384424314	0.079	0.039	1
Arel1	0.000449566612267685	0.431426176876083	0.162	0.101	1
Mcu	0.000451087176810777	0.296106326825577	0.326	0.239	1
Cyp1a1	0.000454751966276502	-3.12665433188578	0.004	0.024	1
Rabgef1	0.000456231599693284	0.503745367115586	0.178	0.116	1
Cntrl	0.000456885532564651	0.266908803426624	0.215	0.142	1
Ranbp10	0.00045724357820274	0.342754315441397	0.21	0.14	1
Adh1	0.000458123185581904	0.737095800426639	0.118	0.069	1
Sidt2	0.000460433099914794	0.370934972053041	0.19	0.123	1
Usp38	0.000460514676859446	0.316104890262491	0.176	0.113	1
Pcca	0.000460599063811198	0.297917318845414	0.263	0.18	1
Sema6b	0.000463478013180842	0.367631324449038	0.15	0.091	1
Arid5a	0.000465404688259685	0.70324099088286	0.098	0.053	1
Kremen1	0.000466127685896039	0.528362114956652	0.134	0.08	1
Pcdh19	0.00046890160900545	0.399147255574758	0.372	0.287	1
Sacs	0.000471484605229027	0.417913997345122	0.196	0.13	1
Ilrun	0.000472177637091939	0.30790854075544	0.383	0.29	1
Aen	0.000473049078987241	0.528123876934983	0.12	0.069	1
Tap2	0.000475841430586267	-0.336597646347937	0.611	0.624	1
Plscr1	0.000478380112848514	-0.377297203017076	0.567	0.604	1
Spata5	0.000479317725041159	0.501315655992852	0.205	0.138	1
Suco	0.000483492698776648	0.305932672754463	0.249	0.171	1
Cdkn1c	0.000483976708101177	-0.302909633111393	0.8	0.806	1
Sipa1l3	0.000485008110887709	0.393827908818271	0.16	0.1	1
Sel1l	0.000487865297994306	0.304598194277442	0.389	0.292	1
Birc3	0.000492164869779973	0.315252106304456	0.212	0.143	1
Mest	0.000493623651803451	0.556655670929525	0.131	0.079	1
Endod1	0.0004957400833151	0.650426023478169	0.137	0.084	1
Pcgf3	0.000503121886302979	0.316602596294662	0.262	0.18	1
Rgp1	0.000506173666264881	0.274171486661969	0.235	0.156	1
St3gal1	0.000510264372679609	0.264553868844831	0.543	0.441	1
Lrrk2	0.000511061366887033	0.318178908132059	0.277	0.195	1
Tspan2	0.000519231549467463	0.304376113556151	0.439	0.34	1
Inhbb	0.000519363618370026	4.28135536695108	0.013	0	1
Armc2	0.000519363618370026	4.21267590170118	0.013	0	1
Stam	0.000521339904179017	0.324447306781556	0.229	0.153	1
Fam219a	0.000524794602002108	0.254672731148803	0.506	0.403	1
Mpp7	0.000533561357924056	0.372716163950563	0.135	0.081	1
Tcf7l1	0.000535977534321608	0.311009008953079	0.346	0.261	1
Nop58	0.000536857110820593	0.274523391616275	0.251	0.175	1
Efr3b	0.000538603025738325	0.281379090340265	0.574	0.47	1
Gm8281	0.000539333997539021	0.523694938091252	0.107	0.059	1
Fbxo42	0.000541765013077158	0.269435625656683	0.188	0.121	1
Wars2	0.000542769431396728	0.487916658166707	0.131	0.079	1
Eln	0.000542926327060512	-0.571282941125143	0.118	0.176	1
Commd6	0.00054423425344105	0.36463352678155	0.288	0.206	1
Pde7a	0.000545124927063078	0.75216107175545	0.109	0.063	1
Pitpnm2	0.00054992355521124	0.280099729906848	0.365	0.272	1
Stx1a	0.00055305492622645	1.07323792137509	0.093	0.051	1
Pcdh17	0.000554827548100805	0.312642699239927	0.607	0.506	1
Psma7	0.000555161781288828	-0.275929428445281	0.803	0.799	1
Manba	0.000561720453891339	0.42769506060006	0.164	0.104	1
Dpy19l4	0.000564459761964431	0.34262860468509	0.197	0.132	1
Ttll4	0.0005661025721428	0.643152584598926	0.08	0.04	1
Tmem263	0.000569644972787254	0.354512850035026	0.214	0.143	1
Gm49767	0.000569687076794735	0.835332099475658	0.099	0.055	1
Rad51b	0.000571325533312692	2.48005853238746	0.023	0.004	1
Gm47271	0.000572380209946469	2.43836736565336	0.023	0.004	1
Slc7a5	0.000573436699295063	2.42655739500279	0.023	0.004	1
Ids	0.000574798374786473	0.335798454061574	0.235	0.16	1
Tfe3	0.000579044812615873	0.478312418249689	0.176	0.114	1
St3gal2	0.000580765920384643	0.313526347039484	0.235	0.161	1
Efnb1	0.000581668908750984	-0.4198706895508	0.576	0.598	1
Flt4	0.000584550333147404	0.305777549618509	0.394	0.298	1
Morc2a	0.000586161742123821	0.586554545696599	0.136	0.083	1
Clec16a	0.000587400134956082	0.498097677001893	0.131	0.079	1
Arhgap35	0.00059332807501096	0.261239373726409	0.253	0.175	1
Gpr146	0.000593575613527162	0.26189769148668	0.328	0.243	1
Gpx8	0.00059572031873244	0.93847890944741	0.059	0.025	1
Cebpb	0.000596416843607313	-1.0914201471618	0.094	0.143	1
Tex2	0.000600029324584329	0.485138938462565	0.137	0.083	1
Btg1	0.000602768354521415	-0.338134558807353	0.734	0.719	1
Ptges3	0.000604067972799649	-0.258558997078258	0.728	0.715	1
Dmac1	0.000609916843470341	0.364868683086609	0.207	0.139	1
Zcchc14	0.00061283885777184	0.294363687626083	0.421	0.328	1
Atp6v1a	0.000623320722450229	0.272404335671353	0.412	0.312	1
Gmds	0.000624280927062005	0.37836928859486	0.397	0.311	1
Senp5	0.00062655144532967	0.317137349279063	0.355	0.269	1
Prdx6	0.000627167144995066	0.370330579455936	0.267	0.188	1
Scamp1	0.00062909324444414	0.359084494870968	0.256	0.179	1
Apopt1	0.000630725214882228	0.2736360057286	0.421	0.33	1
Fem1a	0.000635456609745331	0.596868909222168	0.118	0.069	1
Gm26672	0.000638859988208301	0.702139435169398	0.103	0.057	1
Scgb3a1	0.000642442536086538	-1.42558993126707	0.089	0.137	1
Cyp26b1	0.000642513031424331	-1.5230343917036	0.064	0.108	1
Jak3	0.000643675565554077	0.545989632309751	0.115	0.066	1
Thyn1	0.000646187082309282	0.750062789077016	0.098	0.054	1
Ubp1	0.000651218708431633	0.295202905284289	0.29	0.21	1
Rab8b	0.000653023146008202	0.290848653261598	0.361	0.27	1
Bst2	0.000654507249816743	-0.280081499720735	0.878	0.856	1
Tapbp	0.000654986291087481	-0.299123001345458	0.691	0.701	1
Mrtfb	0.000654990187346502	-0.265436780543602	0.668	0.673	1
Trib1	0.000656052097811752	0.298206074261997	0.243	0.168	1
Gm7072	0.000659187059843629	0.332290592124032	0.221	0.152	1
Rtp3	0.00066094995674281	-0.603600054035811	0.228	0.282	1
Magi2	0.000661847442654271	3.56690957035646	0.015	0.001	1
Tbp	0.00066881869085897	0.592842687587209	0.112	0.065	1
Fbxo11	0.000669530720916337	0.325252268062367	0.523	0.431	1
Nepro	0.00066989156524735	1.22986550842819	0.043	0.016	1
Qrich1	0.000670298015269097	0.254934465386396	0.336	0.244	1
Zbed4	0.000670512328623229	1.11124735732487	0.053	0.022	1
Dclre1c	0.00067661279160147	0.739656820001601	0.09	0.049	1
Usp15	0.000676963560355772	0.253017439150257	0.472	0.367	1
Mob1a	0.000677440940178927	0.257861065842768	0.445	0.345	1
Nbas	0.000683724925020116	0.41393145037414	0.202	0.136	1
Tcaf2	0.000689154303367058	1.20059964748605	0.064	0.03	1
Cox6a2	0.0006949480232907	0.895177694099281	0.067	0.032	1
Pds5a	0.000695624273335659	0.274722898128688	0.426	0.332	1
Tbce	0.000701560337547088	0.271980349427291	0.209	0.14	1
Trappc2l	0.000703052416214978	0.265457241217572	0.364	0.264	1
Pou6f1	0.000704317325241022	0.56994528581449	0.135	0.082	1
Ifi211	0.000705271369324871	-1.2616864839402	0.037	0.074	1
Tmcc3os	0.000706691785809656	2.59719654057862	0.018	0.002	1
Mlkl	0.0007116503385185	0.443365572507541	0.186	0.124	1
Atp9b	0.000719250739847768	0.271938132363128	0.354	0.266	1
Gpat4	0.000727669092837831	0.348773571579546	0.188	0.124	1
Riox1	0.000742403037882344	0.521051934509086	0.163	0.105	1
Tbccd1	0.000750430696416186	0.775066618961572	0.079	0.04	1
Ciao2a	0.000751478235009428	0.278066359817735	0.243	0.17	1
Nup153	0.000751585376847056	0.280917135523946	0.242	0.168	1
Ubald2	0.000755211564095679	-0.334878063082949	0.506	0.538	1
Sufu	0.000759942285390292	0.342527158275952	0.193	0.128	1
Synj1	0.000760485718441074	0.283264904920049	0.349	0.263	1
4930545L23Rik	0.000760715092305057	0.803273344191944	0.106	0.061	1
Ranbp9	0.000761291313392281	0.311143597534149	0.385	0.293	1
Fbxo45	0.000768135893427005	0.484383385021084	0.131	0.08	1
Ntf3	0.000768408974624188	0.308350399588831	0.331	0.243	1
Abhd17b	0.000768942689239039	0.334605387849434	0.276	0.201	1
Tnfrsf21	0.000779634480893623	0.537037212313776	0.108	0.063	1
Kcnrg	0.000787719747230322	0.652930916482994	0.108	0.062	1
Ambra1	0.000790213973188199	0.384613933085616	0.434	0.351	1
Sh3tc2	0.000790263545851958	0.33734648257861	0.192	0.128	1
Il1rap	0.000793129073206627	0.991180295229577	0.081	0.042	1
Slc27a3	0.000797702649983877	-1.16464572898611	0.036	0.072	1
Adam12	0.00080180291987051	1.31478974034732	0.067	0.033	1
Gm9889	0.00081455678947231	-1.09633271988509	0.069	0.114	1
Ubxn2b	0.000816432065252329	0.604138770322313	0.101	0.056	1
Tmem176b	0.000820150718435329	-0.769389263095023	0.09	0.14	1
Cmc4	0.000820299875876943	0.523165927079016	0.107	0.061	1
Tceal9	0.000820825504417438	0.294950227495734	0.452	0.36	1
Btaf1	0.000831578953126068	0.259769506324104	0.333	0.244	1
Arl6ip6	0.000832744981900524	0.255696988276592	0.242	0.167	1
Rbm4	0.000833056342838467	0.262702588035847	0.205	0.137	1
Dcxr	0.000838346464185341	0.325371461500937	0.118	0.069	1
Rhbdl3	0.0008404151861099	1.12979414565539	0.051	0.021	1
Atp11b	0.000847131443358428	0.312509758900196	0.342	0.257	1
E230001N04Rik	0.000847165395098899	-2.20730237678281	0.005	0.025	1
Rassf9	0.000851860197723405	-0.334467604860592	0.654	0.676	1
Kat14	0.000863963855044677	0.318982531921083	0.146	0.091	1
Slc20a2	0.000870573784868314	0.448390094975843	0.135	0.083	1
Gxylt1	0.000873142875116396	0.321553124442792	0.244	0.171	1
Rngtt	0.000875494712090674	0.359007127600602	0.251	0.178	1
Gbp2	0.00087838811238982	-0.431040375399284	0.477	0.511	1
Grik2	0.000878885107073995	1.20451077223295	0.059	0.027	1
Tbc1d4	0.000898835621966312	0.867097396590149	0.087	0.047	1
Impad1	0.000899060848589529	0.51179552616568	0.239	0.173	1
Vps52	0.000902853263596019	0.427437563458668	0.179	0.118	1
Swi5	0.000908926669590063	-0.307409499871822	0.542	0.566	1
Mettl6	0.000912439653334817	0.478264337304281	0.16	0.105	1
Xirp2	0.000919063047286087	2.07991479743744	0.028	0.007	1
Fbrsl1	0.000922803739609871	0.345982974676159	0.22	0.153	1
Rbm41	0.000923962129334245	0.382394999327015	0.184	0.123	1
Gab3	0.000924388168606355	0.385590591143748	0.205	0.14	1
Ceacam1	0.000925622499291414	-0.365327578643633	0.65	0.645	1
Dcun1d2	0.000925809857210808	0.574341797509472	0.126	0.076	1
Cand1	0.000926593222808354	0.348698521835491	0.206	0.139	1
Cd3eap	0.000928875703184534	0.642264747039184	0.131	0.081	1
Ddx19a	0.000936577001015372	0.398690485652204	0.174	0.115	1
Twf1	0.000946638582242581	0.260258738340449	0.421	0.325	1
Amd1	0.000954879640243435	-0.569735976944413	0.281	0.34	1
Gm29237	0.000978906593651905	1.01320826854589	0.052	0.022	1
Gm11457	0.000980990158085569	1.48419570262711	0.028	0.007	1
Coro1c	0.000981172840086123	0.375834301646011	0.312	0.234	1
Sec61a1	0.000982115434037372	0.295188288816189	0.298	0.214	1
Ehbp1	0.000982846202551381	0.336815106967649	0.228	0.159	1
Trp53bp2	0.000995124324336386	0.569310616395156	0.113	0.067	1
Calu	0.000995403362349561	0.279410999305462	0.478	0.377	1
Csmd3	0.000996636780484887	3.96059932695886	0.011	0	1
Tyw5	0.00100084541801277	0.327447486119263	0.125	0.074	1
Gtf3c4	0.00100464805764702	0.618526920965633	0.095	0.053	1
Pttg1	0.00101203356620918	-0.400120904310805	0.471	0.503	1
Aqr	0.00102662415625569	0.344710978032551	0.352	0.268	1
Wfs1	0.00102709195161031	1.03306346096801	0.052	0.022	1
Dnal1	0.00103038103168572	0.805621645103423	0.052	0.022	1
Terf2	0.0010352416268892	0.354648393220942	0.191	0.126	1
Gm34408	0.00104923296868144	1.46671421750827	0.022	0.004	1
Shroom3	0.00105493473092053	1.90514640523747	0.022	0.004	1
Impact	0.00105556812352909	0.393416196894232	0.234	0.165	1
E130307A14Rik	0.00105717540161596	0.505207202626941	0.125	0.075	1
Hjurp	0.00105753225077271	0.279857548527406	0.31	0.225	1
Ech1	0.0010623637406964	-0.322177642019607	0.587	0.613	1
Hmgn3	0.00107373206134698	0.426576433119132	0.186	0.126	1
Wdpcp	0.0010755166305283	0.982016709285517	0.084	0.046	1
Plekha3	0.00107715185210055	0.334137782647882	0.327	0.245	1
Map3k4	0.00108869672748967	0.330461431009558	0.243	0.173	1
Tsc22d3	0.00111038189466058	-0.419324945030149	0.438	0.471	1
Itpripl2	0.00112728426945616	0.292053379628271	0.398	0.303	1
Dpysl3	0.00113017161871463	0.589211559748044	0.155	0.102	1
Cldn5	0.00113510590455599	0.282859443767471	0.595	0.519	1
Ckm	0.0011450917292763	-1.62997404074311	0.033	0.067	1
Scfd2	0.00114737546492786	0.38863299970276	0.179	0.12	1
Raf1	0.00115165473665851	0.279645600703791	0.412	0.321	1
Ubfd1	0.00115904141220968	0.310273059004261	0.14	0.087	1
Setd1a	0.00116300235471597	0.283072855194817	0.15	0.096	1
Gm26703	0.00117269656065029	0.587950442869578	0.052	0.022	1
Lypla1	0.001185218030781	0.264340261601872	0.344	0.257	1
Acaca	0.00119855293531242	0.32040718655905	0.135	0.084	1
Arc	0.00119996250559331	2.36010157961782	0.019	0.003	1
Btbd19	0.0012014961120807	0.611240224905353	0.103	0.059	1
Gzmk	0.00120926040411615	2.81552228012055	0.019	0.003	1
Cys1	0.00121159525427998	1.77905922653176	0.019	0.003	1
Lancl2	0.00121527966097208	0.519482573342316	0.118	0.071	1
Gm45345	0.00121627745214991	2.04434817228608	0.019	0.003	1
Prnd	0.00121862481329447	2.29854771504234	0.019	0.003	1
Fars2	0.00122620450629782	0.273618067280219	0.316	0.234	1
Sepsecs	0.00124070574068351	0.381359455344755	0.136	0.085	1
Acyp2	0.00124207829496634	0.380064846083824	0.326	0.252	1
Slc7a6os	0.00125728273853231	0.530607553124912	0.111	0.066	1
Dgkq	0.00126099949305219	0.821268606982876	0.062	0.03	1
9330159M07Rik	0.00126503530006798	1.39283913151011	0.029	0.008	1
Cpeb1	0.00127218149077689	2.96474537168408	0.014	0.001	1
Polr2h	0.00127485693462298	0.558653089671631	0.109	0.065	1
Shroom2	0.00127814565424328	0.352784476061826	0.158	0.103	1
Lmna	0.00127831436527289	0.272738412346626	0.421	0.334	1
Ocrl	0.00128416971243338	0.401983909023003	0.179	0.121	1
Gm9958	0.00128798480281143	2.70636719861269	0.017	0.002	1
Gm11831	0.00129340792275197	2.88634517557242	0.017	0.002	1
Xdh	0.00130634275050568	-0.289733325351062	0.728	0.737	1
Nup214	0.00131314024723254	0.308269658705137	0.276	0.203	1
Smox	0.00131604199282206	0.43658043565522	0.156	0.102	1
Osbpl5	0.00132779280614378	0.552912217154969	0.071	0.036	1
Casp2	0.00132885324115652	0.357581955407216	0.13	0.08	1
Tmcc2	0.00135105637026687	0.275123906246829	0.223	0.156	1
Abcc9	0.00135375752498856	1.31263147199702	0.045	0.018	1
Klhl20	0.00135709044381274	0.258170583377882	0.224	0.155	1
Nsmce1	0.00135879367463829	0.299943529990566	0.337	0.257	1
Uchl3	0.00136287600376828	0.332366852948236	0.196	0.134	1
Smyd3	0.00136504963094314	0.348009917359837	0.274	0.202	1
Frmd8	0.00136691274506668	0.420999888215699	0.148	0.094	1
Grk5	0.00137214607713238	0.262285674762637	0.557	0.459	1
Fam151b	0.00137508785165633	0.906773926303288	0.05	0.021	1
Castor2	0.00139896776342941	0.642579609828569	0.064	0.031	1
Galnt18	0.00140941554704046	0.251442647153706	0.721	0.64	1
Lmtk2	0.00141041491080602	0.29685605657839	0.272	0.197	1
Gabarap	0.00141410667276186	-0.255745452723866	0.847	0.825	1
Fbln2	0.00144984272582481	-0.348126239637731	0.506	0.562	1
Lrig1	0.00145595120170793	2.31767398219451	0.023	0.005	1
Galnt2	0.00147231237385907	0.272985814204231	0.28	0.203	1
Myoz2	0.00147402366529987	1.16664737988194	0.039	0.015	1
Tpcn1	0.00148075549617287	0.387677168637739	0.198	0.137	1
Phlda1	0.0014836901492412	1.28551815060164	0.031	0.01	1
Cdr2	0.00149056248264324	0.369006192874562	0.134	0.084	1
Zfp275	0.00149307107430537	0.592633327606966	0.089	0.05	1
Zswim8	0.00150227343284423	0.282281782437808	0.244	0.175	1
Hmgcr	0.00151274707939531	0.464922635412753	0.144	0.092	1
Cask	0.00151653945919565	0.282181147964684	0.438	0.356	1
Maf1	0.00151923219265707	-0.486307555501068	0.346	0.392	1
Gm26590	0.00153333170387707	1.02413371435947	0.034	0.012	1
Tmx2	0.00154039275225756	0.310927798783738	0.168	0.11	1
Atp9a	0.00154570945816461	0.346889927675975	0.313	0.236	1
Cwc27	0.00155665035578733	0.354499197617131	0.299	0.225	1
Gaa	0.00156914608806755	0.614348704175585	0.104	0.062	1
2310009B15Rik	0.00158506238223803	0.605451454744001	0.123	0.077	1
Zfp971	0.00160198484693008	0.530220029997468	0.099	0.057	1
Nmrk1	0.00160740499849826	0.380303614876268	0.111	0.066	1
Zfp236	0.00161281569712289	0.254892884494928	0.196	0.133	1
1700037C18Rik	0.00161738405053694	0.731498027080749	0.059	0.028	1
Cep170	0.00162543597914302	0.266243538183596	0.332	0.254	1
Kcnip4	0.00163100060865353	1.54118086520486	0.027	0.007	1
Fbxw4	0.00163228351158213	0.373576496368364	0.242	0.175	1
Eif3k	0.00164551784460952	-0.31703672904146	0.613	0.61	1
Slc20a1	0.00165276909817736	0.515353124938914	0.113	0.068	1
Exo5	0.00166801821808338	0.906719350294029	0.052	0.023	1
Mapk14	0.0016708472424046	0.357795754103006	0.288	0.212	1
Ddx54	0.00167390586950593	0.302133251822366	0.321	0.241	1
Snx13	0.00168714835153943	0.380854834329345	0.368	0.29	1
Nsa2	0.00168849327535364	-0.322406439870382	0.635	0.654	1
Nab1	0.00169171871579687	0.263240173233621	0.358	0.272	1
Zfp169	0.0017074953058502	0.709117540022651	0.067	0.034	1
Unc45b	0.00171059296567282	-0.273946361079741	0.662	0.665	1
Slc9a8	0.00171475638025007	0.320590634678608	0.141	0.089	1
Hps6	0.00172313749443345	0.598554448556199	0.09	0.051	1
Etv5	0.00172388499858549	0.54379806456706	0.117	0.072	1
Fgd6	0.00172429028107895	0.251796051432005	0.187	0.126	1
Vgll4	0.00172483448479736	0.271193112443355	0.571	0.468	1
Tulp3	0.00172748655886007	0.509741194332273	0.121	0.075	1
Lrrc20	0.00172934989695778	0.344056474934197	0.084	0.046	1
Hs6st1	0.00174126846184968	0.523500694297897	0.106	0.063	1
Ubr1	0.00175759460963558	0.273648890477824	0.426	0.33	1
Ampd3	0.00176736483136072	0.411454165006221	0.195	0.136	1
Slc7a1	0.00177108732745751	0.463424654967724	0.159	0.106	1
Utp6	0.00178061861348296	0.252438494009099	0.163	0.107	1
Cipc	0.00178340532194549	0.383549150678222	0.164	0.109	1
Fbxl12os	0.00180063085727419	0.942773356878866	0.036	0.013	1
Mex3c	0.00180937379697171	0.294683965992322	0.211	0.146	1
Odf2l	0.00181119818779435	0.430887292222789	0.135	0.086	1
Apoe	0.00181407305068288	-0.398936982602528	0.578	0.592	1
H2-T22	0.00181780160071359	-0.389420331867138	0.496	0.51	1
Ctla2b	0.00183289411425748	0.313279735891483	0.312	0.239	1
Kif1bp	0.00183537055396427	0.320259464234084	0.19	0.128	1
Itfg1	0.00183954969006676	0.269616939805954	0.335	0.251	1
Tdrd7	0.00185635324463281	0.314481321205015	0.354	0.272	1
Fas	0.00187255609913041	-0.272231739048576	0.569	0.586	1
Samd8	0.00187843598925042	0.271477453595187	0.215	0.15	1
Sgip1	0.00188581044436075	0.909156609871069	0.02	0.004	1
Pde4a	0.00189942556292777	0.514278197656096	0.108	0.066	1
Cdk5rap1	0.00190698179464496	-0.724087704984185	0.151	0.201	1
Wbp1l	0.00191194624566089	0.304249500222234	0.216	0.154	1
Cutal	0.00192031792572596	3.67703955383579	0.01	0	1
Ptprt	0.00192031792572596	4.2375069967327	0.01	0	1
Ctnnal1	0.00192031792572596	4.35900903319466	0.01	0	1
Epha1	0.00192031792572596	3.67701319987467	0.01	0	1
Gm44123	0.00192031792572596	3.61866000398652	0.01	0	1
Cdh11	0.00192031792572596	3.44708157509924	0.01	0	1
Gm8297	0.00192031792572596	3.88475366328427	0.01	0	1
Fgf12	0.00192031792572596	3.31822449937125	0.01	0	1
Pde4d	0.00194297943081285	0.557092113048281	0.167	0.114	1
Rab29	0.00194892798101701	0.280035226706419	0.14	0.089	1
0610009E02Rik	0.00195557032662275	0.422814933092795	0.112	0.068	1
Adamts6	0.00196149150482684	0.93739989422306	0.056	0.027	1
Apln	0.00196258019797446	3.39791868778692	0.024	0.006	1
Tacc2	0.00196402550840614	0.314126720979671	0.303	0.227	1
Zfp820	0.00196409237154098	0.344851997723513	0.118	0.072	1
Dcaf6	0.00199009079427808	0.283254002732417	0.359	0.279	1
Crkl	0.00200323866562622	0.275809610674872	0.223	0.158	1
Iqsec2	0.00200369364090375	0.289102279599262	0.286	0.213	1
Alpk1	0.00200377296398439	0.522298639890983	0.101	0.059	1
Il1rapl1	0.0020103982515058	1.07444665489003	0.028	0.008	1
1700109H08Rik	0.00202628059966645	0.745445889266503	0.062	0.031	1
Zfp503	0.00202740570997627	0.666042251162678	0.055	0.025	1
Zfp942	0.00203070216140373	0.396633576771241	0.178	0.122	1
Ivd	0.00204235637705562	0.481293203955653	0.092	0.052	1
Ogdh	0.0020543653825801	0.255914864197464	0.43	0.339	1
Phf21a	0.00205445647609444	0.253588233281855	0.584	0.486	1
Pald1	0.00206303293023787	0.320239886259249	0.153	0.1	1
Pola1	0.00208185374025643	0.616188806662859	0.118	0.074	1
Vegfd	0.00208399631087925	1.44004270088555	0.028	0.008	1
Katna1	0.00208820659288213	0.301960511523459	0.173	0.115	1
Zfp677	0.00209318235504501	3.00944963258802	0.018	0.003	1
1810034E14Rik	0.00209787376485479	0.677368061471798	0.032	0.011	1
Man2a2	0.00210162887137351	0.688048330541135	0.075	0.04	1
Evl	0.00210452612534987	0.293912922157437	0.429	0.346	1
Grid2	0.00211315223517214	2.73275439205388	0.018	0.003	1
Myom1	0.00211325468223445	1.49770617491785	0.024	0.006	1
H2-Ab1	0.00212031669113862	-2.78064919489557	0.009	0.03	1
Hs2st1	0.00212742233895642	0.47305592495386	0.201	0.142	1
Ifi213	0.00215124242938938	0.84965517917892	0.067	0.035	1
Lrrc14	0.00215136161226091	0.324461071119658	0.123	0.076	1
Cntn5	0.00217000103943004	2.34192783077684	0.018	0.003	1
Fig4	0.0021855227517095	0.418370991339415	0.112	0.068	1
Chst15	0.00220162569581963	0.316053619349707	0.218	0.156	1
Dkc1	0.002202622935635	0.3657882345462	0.2	0.14	1
Tmem159	0.00220891909275643	0.254060940027986	0.225	0.159	1
Slc3a2	0.00221330205621576	-0.348982363533328	0.539	0.534	1
Stc1	0.00222216163021473	0.568132646150917	0.192	0.138	1
Ubac1	0.00222299265131039	0.370109481337936	0.182	0.125	1
Ubr4	0.00223335899420098	0.270643098208882	0.316	0.237	1
Lrrc29	0.00224123915571948	0.701936436200767	0.065	0.033	1
Tmem87b	0.00224689244352889	0.324144004957115	0.303	0.228	1
Lama3	0.00224822816234561	0.25124534838278	0.349	0.272	1
BC017158	0.00226118040985771	0.700065068408603	0.057	0.028	1
E2f7	0.00226297497116349	0.708130641798306	0.097	0.057	1
Odc1	0.00226659106817573	0.663342710442969	0.094	0.055	1
Creb5	0.00227390164757999	0.334452812921544	0.261	0.194	1
Nipal3	0.00227873011873117	0.267384886952112	0.174	0.119	1
Osbpl10	0.00228947004682669	0.313177810019324	0.092	0.052	1
Cep170b	0.00229544755239902	0.813193701960253	0.051	0.023	1
Tex9	0.0023132681278328	1.1435713197774	0.033	0.012	1
Slc30a9	0.00232939274855378	0.319679178452765	0.314	0.239	1
Cstf2	0.00233243004750994	0.294051407942256	0.178	0.122	1
Gm38604	0.0023449734545118	1.09126398136348	0.038	0.015	1
Tceal8	0.00234801727179896	0.282100591015839	0.246	0.176	1
Relb	0.00235610885266969	0.492727899657411	0.163	0.113	1
Strn4	0.00237974573570733	0.28410019967839	0.274	0.204	1
H2-Eb1	0.00238141489636257	-3.89467042217091	0	0.012	1
Atp7a	0.00238353664873665	0.549897792708921	0.195	0.139	1
Tnpo3	0.00238545365165749	0.271867429395678	0.346	0.264	1
Sod3	0.00240963589384494	2.65188549628483	0.015	0.002	1
Mark1	0.00241495472663882	2.83806942390006	0.013	0.001	1
2510002D24Rik	0.00241682965536828	0.384935342837269	0.183	0.126	1
Il34	0.00242623039364983	2.72705413855507	0.013	0.001	1
Nfic	0.00244040293101829	-0.334108263311795	0.495	0.517	1
Specc1l	0.00244389885549093	0.325552620181123	0.296	0.225	1
Eif5a	0.00246851614882383	-0.258539394306912	0.742	0.719	1
Inip	0.00247162308557785	0.286005034293538	0.178	0.12	1
Colec12	0.0024732398513344	1.2363999230636	0.045	0.019	1
Tmem175	0.00247423123829001	0.483967981950927	0.156	0.106	1
Lgals1	0.00248377910418341	0.72164884578087	0.109	0.068	1
Gm44777	0.00250006529368962	0.452436669135262	0.05	0.022	1
Kctd3	0.00251181347930807	0.516904423862698	0.107	0.065	1
Adamts2	0.0025124589467561	2.35113578046788	0.022	0.005	1
Purg	0.00251428780393957	0.527715250685513	0.153	0.103	1
Nfxl1	0.00253021849616192	0.467590938599519	0.092	0.053	1
Frmd4a	0.00253056913769243	0.263454943131972	0.366	0.291	1
Npr2	0.00254152790125512	0.397053015593904	0.195	0.136	1
Gramd3	0.00255493109421515	0.853262032164766	0.038	0.015	1
Eif2ak3	0.00256078330546929	0.412767355999419	0.144	0.093	1
Fbxl18	0.00258000973551608	0.591677610051824	0.059	0.029	1
Foxk2	0.00258020763224433	0.294164831092254	0.204	0.142	1
Lasp1	0.00258591086613582	0.282540368848933	0.499	0.413	1
Edem1	0.00258630470238003	0.377142423484496	0.183	0.125	1
Banp	0.00258635224965815	0.3081978554946	0.202	0.14	1
Col20a1	0.00261787869795076	1.88112951924748	0.022	0.005	1
Pyroxd1	0.00262958305248788	0.345839776585007	0.121	0.076	1
Gab1	0.00265185091595955	0.336367654389721	0.215	0.153	1
Gm20404	0.00267153976640431	1.16915805588261	0.034	0.013	1
Thada	0.00267155647695084	0.347777793443238	0.253	0.188	1
Gm9903	0.00267428060846273	1.71482637134702	0.022	0.005	1
2610507B11Rik	0.00267444249807136	0.290107341741079	0.378	0.294	1
Mras	0.00268936367797666	1.00440201601172	0.062	0.032	1
Slc25a33	0.00269626776412503	1.05083003175299	0.022	0.005	1
Bin3	0.002726582936541	0.336485654016814	0.187	0.131	1
Ddx31	0.0027465800281604	1.06477038737448	0.046	0.02	1
Vps8	0.00275586153679773	0.562434756779947	0.151	0.103	1
Itpripl1	0.00275844002972829	-0.421845156906241	0.354	0.401	1
Rabl6	0.00276995376953527	0.299063640947333	0.303	0.229	1
Ank	0.00277811968173244	0.349440172749611	0.168	0.116	1
AW549877	0.00281648556577463	0.262622434283802	0.209	0.146	1
Itga9	0.00281873310663577	0.428255259453274	0.135	0.088	1
Tax1bp1	0.00283581814988375	-0.261708580893382	0.76	0.747	1
Akr1c19	0.00285623283418937	0.255227290558829	0.183	0.125	1
Gm49539	0.00286641656304069	0.555800357062405	0.07	0.037	1
Arhgap25	0.00287038865860613	0.53864322904493	0.131	0.085	1
Gm13387	0.00287308349606563	0.608267437447476	0.034	0.013	1
Zfp72	0.002892792084782	0.669933193982684	0.039	0.016	1
Fbxo4	0.00290327546452648	0.392708022312388	0.182	0.127	1
Adss	0.00290586426304443	0.260694137264968	0.285	0.212	1
Slc23a2	0.00291529308899062	0.253182174378484	0.254	0.186	1
B3gnt3	0.00291728321331364	0.681241107072426	0.073	0.039	1
Mustn1	0.00292076100776514	0.290695967007703	0.191	0.135	1
Plin2	0.00292643766284506	-0.48174425869952	0.358	0.403	1
Acad9	0.00295156872209459	0.443909899067489	0.113	0.07	1
Hbegf	0.00295793345390499	0.358278085849951	0.242	0.18	1
5530601H04Rik	0.00295819990642487	0.292183186840189	0.112	0.069	1
Cadps2	0.00296622076302385	0.435589637680554	0.172	0.12	1
Zfp944	0.00298431758600353	0.303109382923057	0.136	0.088	1
Ext2	0.00298936998930223	0.269262419614676	0.336	0.258	1
Gfod2	0.00300460383670346	0.311283537832498	0.168	0.114	1
Chrnb1	0.00301581614849565	0.486655104404199	0.126	0.082	1
Insr	0.00305504845996906	0.259756421110914	0.281	0.209	1
A630001G21Rik	0.00306715406455545	0.530341154759325	0.073	0.039	1
Nfya	0.00306983949561126	0.33675367415088	0.218	0.154	1
Ghr	0.00308102509803426	0.354948564118635	0.553	0.475	1
Ago4	0.00309185720111551	0.612676750612688	0.111	0.069	1
Rfc4	0.00311269330148161	0.736545170050654	0.055	0.027	1
Asxl3	0.00317591469170839	0.959049974064987	0.071	0.039	1
Pex7	0.00320773198426707	0.623382503626293	0.102	0.062	1
Slc7a6	0.00321003875530161	0.789595750263585	0.056	0.028	1
Gm49595	0.00321083534748803	0.727242902914281	0.041	0.017	1
Gm50163	0.00321099386212834	2.14418685128853	0.019	0.004	1
Pdlim3	0.0032163095539922	-1.21040735869816	0.036	0.067	1
Arfgef2	0.00321747110820228	0.350843488999801	0.206	0.148	1
Katnbl1	0.00322670964377711	0.317105732150917	0.282	0.213	1
Rarb	0.00325489051515549	0.385043974365022	0.17	0.118	1
Slc43a2	0.00325520346293446	0.833818037600635	0.048	0.022	1
Tle3	0.00326944154686084	0.345768301519542	0.163	0.11	1
Pde1c	0.00327841872353558	1.81863615139673	0.019	0.004	1
Smarcal1	0.00328212787580407	0.451899596445287	0.095	0.056	1
Il31ra	0.00330008840013517	0.314496440459616	0.22	0.157	1
Prune1	0.00332573761959874	0.67552178060098	0.078	0.044	1
Mrrf	0.00334533456856743	0.522037722252833	0.159	0.109	1
Dhrs7c	0.00334741571828533	1.52770155927278	0.027	0.008	1
Ift140	0.00335698539662274	0.595620998752221	0.098	0.059	1
Atf3	0.00337064765275501	1.00031671093701	0.085	0.05	1
Ccdc166	0.00338444177962513	0.502635014868897	0.076	0.042	1
Gm13402	0.00342806253060125	1.25139721904679	0.027	0.008	1
Nav2	0.00344639198610781	0.741671294801503	0.098	0.059	1
Gm46565	0.00346235529431956	1.32537604111176	0.051	0.024	1
D5Ertd615e	0.00346296847721047	0.575752208120989	0.069	0.037	1
Ripk3	0.00346389718768042	0.889353637414426	0.07	0.038	1
Nnmt	0.00346886289048409	1.64294078840557	0.023	0.006	1
C1qtnf7	0.00348313227988603	1.08599933625842	0.075	0.042	1
Gm16541	0.00349228400470495	0.377547050070503	0.099	0.059	1
Kazn	0.00351087815105932	0.517999055110433	0.148	0.1	1
Gm48616	0.00351166742000147	1.56261517706278	0.023	0.006	1
Lrch4	0.00353754036728254	0.289709250500934	0.094	0.055	1
Mpp5	0.00356581004855144	0.2597187609701	0.249	0.187	1
Tsc22d4	0.00356717017518863	0.267093041065327	0.459	0.377	1
Csrnp1	0.00357847145145616	0.29415298770039	0.125	0.08	1
Mical2	0.00358821081034127	0.256803660440493	0.169	0.116	1
Tprgl	0.00360142074592265	-0.285462414521753	0.715	0.705	1
Arhgef25	0.00361422440640698	0.553891639806962	0.083	0.048	1
Pole4	0.00361994901411748	0.303421876391021	0.184	0.127	1
Gm44699	0.00362632572491129	1.20940480652212	0.023	0.006	1
Gm28198	0.0036522104536976	0.400655028043754	0.103	0.063	1
Surf4	0.00365499759388984	0.264084052562455	0.296	0.225	1
Rexo4	0.00365803303039483	0.296406433226935	0.193	0.136	1
Stam2	0.00366893567283171	0.260503588428798	0.28	0.207	1
Spcs2	0.00367199354062874	-0.291199697331363	0.645	0.653	1
Gm14966	0.00367233001233381	0.486693644119461	0.095	0.057	1
Adgra3	0.00368631119053185	0.532146570600027	0.123	0.08	1
Slc25a40	0.0036909262107946	0.285067844838265	0.13	0.085	1
Tmtc3	0.00369253020827607	0.409314123222824	0.191	0.137	1
Mafk	0.00370437838680576	0.366041590451591	0.188	0.133	1
Zfp69	0.00370679306016133	0.458948813459263	0.137	0.09	1
B4galt5	0.00371048608177683	0.713400278616393	0.059	0.03	1
Lancl3	0.00371141082539719	0.55409199956211	0.074	0.041	1
Stard6	0.00375043383685824	0.663474084515833	0.066	0.035	1
Vps39	0.00375407267076016	0.388983138719142	0.115	0.072	1
Hist1h4c	0.00375430841481261	0.703281216636907	0.094	0.057	1
Recql	0.00375823912003983	0.345944346486607	0.101	0.061	1
Trim33	0.00375951842886549	0.251170529403138	0.323	0.248	1
4430402I18Rik	0.00377308354159248	0.841937351617455	0.073	0.04	1
Klhl23	0.0037756866720866	1.0088605310366	0.032	0.012	1
Syk	0.00378240148507439	-4.16726565221902	0	0.011	1
Aldh5a1	0.00381111588239339	0.658076262572581	0.043	0.019	1
Kpna1	0.00381450300508057	0.372708655117709	0.244	0.182	1
Mon1b	0.00382294883270287	0.804331643999494	0.06	0.031	1
Smyd1	0.00382780886286626	1.13110267566764	0.032	0.012	1
Zfp654	0.00383587841973813	0.299738558914494	0.219	0.158	1
Gja5	0.0038670326093418	-0.758248098982003	0.09	0.133	1
Gm19409	0.00390243846232987	2.29569525115351	0.017	0.003	1
Arhgap19	0.00390243846232987	2.47764330187388	0.017	0.003	1
Reep5	0.00390813515060157	-0.292292570821315	0.515	0.54	1
Ncoa4	0.00392040664643689	0.250815271846581	0.223	0.16	1
D830030K20Rik	0.00392375887229252	0.624300290943353	0.043	0.019	1
E130309D02Rik	0.00393215156866285	0.463247000689953	0.089	0.052	1
Ak1	0.0039365752632968	1.18613915265781	0.038	0.016	1
Ggact	0.00397357497602927	0.764135747529119	0.059	0.03	1
Cenpb	0.00400938879307807	-0.410644309794428	0.463	0.48	1
Hid1	0.00404692833084742	0.447033127171447	0.07	0.038	1
Xrcc6	0.00407726137901882	0.417764621389118	0.101	0.062	1
Prmt3	0.00408806391792337	0.563383811732554	0.081	0.047	1
Chid1	0.00416138371189005	0.608442868291385	0.088	0.052	1
Gm3558	0.00416150658207947	1.11905849703138	0.038	0.016	1
Dmxl2	0.00418219136602911	0.729554283876211	0.074	0.041	1
Hipk2	0.00419077598247953	0.370047814177128	0.173	0.122	1
Xkr6	0.00422335487275809	0.610804337320354	0.085	0.05	1
Clcf1	0.00422679238257574	-2.42643057673414	0.005	0.021	1
Akap5	0.00423532769444674	0.327190934399368	0.095	0.057	1
Rdh10	0.00426023065951482	0.428653320348796	0.07	0.038	1
Garem1	0.00426899610066754	0.503830231025419	0.097	0.058	1
Gm39469	0.00429053127076725	0.428801471584033	0.103	0.064	1
Zfp362	0.00431284615269285	0.480370561549581	0.142	0.097	1
Acsf2	0.00433083513074693	0.250065942908197	0.167	0.114	1
Mast2	0.00434816159537285	0.478214935309371	0.163	0.114	1
Ak6	0.00436168236726638	0.409033767525252	0.19	0.136	1
Rai14	0.00437434410689213	0.262939794286964	0.304	0.237	1
Tsr3	0.00437800994824229	0.297936692638532	0.107	0.066	1
Trmt2b	0.00438630662052113	0.384406244773004	0.125	0.081	1
Emc1	0.00438867525275308	0.352587814438497	0.16	0.109	1
Bnip1	0.00443862921642838	0.519833200834592	0.088	0.052	1
4930595D18Rik	0.00444523787497243	2.62271342638752	0.014	0.002	1
Crebrf	0.00445055815044672	-0.372391283371166	0.466	0.483	1
Gm41764	0.00445706799738131	1.93832196904447	0.02	0.005	1
Txnrd1	0.00446341196423092	0.267106328005033	0.303	0.229	1
Tbxa2r	0.00446879401711454	0.280192276834787	0.364	0.292	1
Lysmd3	0.00447213163216013	0.315010488407481	0.256	0.193	1
4930517O19Rik	0.00449473859633975	0.342502169478865	0.168	0.117	1
Ak3	0.00452815464229377	-0.352845287389145	0.345	0.392	1
B3gnt8	0.00453280852781152	-1.90441081054221	0.009	0.028	1
Efhc1	0.00453634205403424	2.06441028204432	0.014	0.002	1
2700033N17Rik	0.00456197764681499	3.2845556142698	0.011	0.001	1
Gm17130	0.00457251633980365	3.25243053723753	0.011	0.001	1
Msra	0.00457439340996739	0.281461975019736	0.16	0.11	1
Gm50399	0.00459895823743523	3.0966742114798	0.011	0.001	1
Prkcq	0.0046191817947229	0.962614485835461	0.039	0.017	1
Ccdc142os	0.00463134456971997	1.54206617758571	0.02	0.005	1
Gm21887	0.00463172393421994	1.19094552460748	0.024	0.007	1
Enc1	0.00463291786209108	0.393128878396507	0.123	0.081	1
Gm43466	0.00463621287534079	2.2410214104991	0.011	0.001	1
Trmt9b	0.00463621287534079	2.3115689843085	0.011	0.001	1
Gm38190	0.00464305186685831	1.3187176080245	0.034	0.014	1
Gm5432	0.00464690673906639	1.74587159994358	0.011	0.001	1
Ints11	0.00466884624587919	0.41095997222641	0.22	0.162	1
Prdm10	0.00467241573651198	0.411526815349017	0.141	0.094	1
Cyb5r3	0.00467379456154082	-0.324498236999405	0.547	0.574	1
Actn1	0.00468390192851651	0.295031377278293	0.215	0.157	1
Ctsf	0.00469491848042984	0.418924552493666	0.076	0.044	1
Chrm3	0.00469729004664606	1.25212279556218	0.034	0.014	1
Cnnm3	0.00470442607981742	0.323180437517709	0.12	0.076	1
Lactb2	0.00475024847198993	0.526427988846204	0.135	0.091	1
Pigt	0.00476038379522095	0.338661474267784	0.205	0.149	1
Hist1h4h	0.00477334728935939	-0.887066823163982	0.137	0.179	1
Lrrc39	0.00478775494737747	0.595283348876756	0.09	0.054	1
Slc25a44	0.00484517841087128	0.290275525291491	0.101	0.062	1
Bicra	0.00485014050398931	0.332766041897369	0.234	0.175	1
Usp8	0.00485812700968878	0.265294022435225	0.328	0.254	1
Stab1	0.0048808699819692	0.335534173545192	0.322	0.252	1
Mir99ahg	0.00490470710075119	0.716335824823241	0.084	0.05	1
Gm17491	0.00490748141809629	1.12588164768943	0.041	0.018	1
Plekhm3	0.00491709113120037	0.390139483710255	0.139	0.093	1
Nab2	0.0049314221003381	0.47690962043481	0.095	0.058	1
Gm19951	0.00494184870675528	0.250356149762714	0.198	0.144	1
Prkcz	0.00494852872234087	1.0488195746913	0.034	0.014	1
C1qtnf1	0.0049515771365248	0.32437018261827	0.214	0.159	1
Echdc1	0.00495180410699759	0.274406675106784	0.137	0.091	1
2900089D17Rik	0.00495997185831623	0.792077202441418	0.034	0.014	1
Wdr75	0.00497552437973019	0.348324754382271	0.158	0.109	1
Mettl8	0.00500052377412004	0.813707339507663	0.081	0.048	1
E230032D23Rik	0.00501879547375723	-0.873772877887728	0.041	0.072	1
Fam57b	0.00502316937328926	0.380358293110993	0.193	0.139	1
Rcc1	0.00504656102416543	1.03862224414201	0.034	0.014	1
Arl6	0.00505892962889589	0.683566270083159	0.047	0.022	1
Pigm	0.00506111129945528	0.326523964400293	0.134	0.088	1
Nckap5l	0.00507501160012747	0.381208279726194	0.116	0.074	1
Lrch2	0.00509779412152011	0.414424208563129	0.095	0.058	1
2010315B03Rik	0.00513062867853072	0.351579666599642	0.115	0.073	1
Mepce	0.00515099168189424	0.343378092070239	0.165	0.114	1
Zeb2	0.0051566246407174	0.542449846836501	0.089	0.054	1
Rhoq	0.00516561924818691	0.373199545215174	0.127	0.084	1
Tbc1d7	0.00518945986630068	0.438942045919529	0.074	0.041	1
Shq1	0.00519248422236632	0.864562289710684	0.048	0.023	1
Hivep3	0.00521000836949473	0.330478398353253	0.219	0.16	1
Oas1a	0.00521423889000527	0.333978094307445	0.144	0.097	1
AI506816	0.00521752217865309	0.618257552837354	0.067	0.037	1
Mms19	0.0052243071624004	0.253029680988347	0.212	0.151	1
Bod1l	0.00522533371683526	-0.374612290795803	0.489	0.514	1
Rab2b	0.00523166393876918	0.300819361540127	0.179	0.127	1
R3hcc1l	0.0052608846209072	0.268959372473025	0.307	0.237	1
AI429214	0.00527206929619491	0.759053706328713	0.034	0.014	1
1700109K24Rik	0.00528980794988833	1.81411976661821	0.025	0.008	1
Tapt1	0.00533111418686047	0.261789757142312	0.187	0.134	1
Slc9a5	0.00536356337787426	0.770492096695195	0.034	0.014	1
Osbpl3	0.00538456327457115	1.36072631813936	0.025	0.008	1
Snhg6	0.00542021062548823	0.277737266449895	0.184	0.131	1
Tarbp1	0.00547268644679763	1.18642472487716	0.036	0.015	1
Fis1	0.00549318045454408	-0.253962558371356	0.66	0.663	1
Slc12a9	0.00552219033441297	0.4632309032719	0.056	0.029	1
Rbms3	0.00554380858493941	2.44211311306262	0.022	0.006	1
Gpd1l	0.0055532440443981	0.434670741925156	0.116	0.075	1
Tstd2	0.00556896415641398	0.321342632617668	0.135	0.09	1
Prg4	0.00557818442108726	0.430855117042966	0.122	0.081	1
Gpx1	0.00558111135345825	-0.253447120080681	0.697	0.697	1
Hmgcs1	0.00559071028954654	0.275173088327198	0.206	0.15	1
Dbp	0.00560422251661434	0.394503018983255	0.132	0.088	1
Polr3g	0.00560910421495012	0.890086249516217	0.025	0.008	1
Sorbs2os	0.00564183439569557	0.813272665203314	0.062	0.034	1
Ddi1	0.00565886230494433	1.00667163245828	0.036	0.015	1
Selenon	0.0056954336257779	0.397983119419671	0.14	0.094	1
Itgb1bp1	0.00572389692148022	0.289104636567035	0.261	0.194	1
Tmod1	0.00574785006820361	1.12143149421846	0.025	0.008	1
Gramd1b	0.00574894233691348	1.22725400851	0.031	0.012	1
Tmem260	0.00574999637503603	0.292361578373618	0.176	0.124	1
Arl4c	0.00575777739144064	0.457909356829789	0.067	0.037	1
Dlg3	0.00577685839103924	1.63755831876678	0.018	0.004	1
Mtpap	0.00579167642521863	0.283492476953268	0.284	0.215	1
Utp20	0.00579623040822043	0.512129246432771	0.083	0.049	1
Gm16897	0.00583554056400885	1.31001547962363	0.018	0.004	1
Trim47	0.00584204050574239	-0.287063929285998	0.552	0.576	1
Adap2	0.0058678607689198	1.52666950854634	0.022	0.006	1
Pcdhga1	0.00587495999926875	1.45947328195518	0.018	0.004	1
Ccdc66	0.00588212723358667	0.312233895211322	0.191	0.137	1
Zscan21	0.00589491471350361	0.252386398137369	0.16	0.11	1
Slc35a5	0.00595845692136042	0.259192984224671	0.126	0.083	1
Pqlc2	0.00597730463224555	0.646662833141514	0.064	0.035	1
Eif2d	0.00598397283779474	0.261718886494736	0.135	0.09	1
Nagpa	0.00600591630634074	0.338164732674805	0.174	0.123	1
Gypc	0.00600624549714779	0.653079880201957	0.051	0.025	1
Tsn	0.00601219192915774	-0.337714812787281	0.464	0.493	1
mt-Co3	0.0060233075124175	0.288011603878156	0.935	0.923	1
Laptm5	0.00602669943815486	-3.69202618157287	0	0.01	1
Cdh18	0.00602669943815486	-3.82591611022886	0	0.01	1
Nbn	0.00602776964387247	0.339779131910595	0.17	0.119	1
Fam227a	0.00603457505931317	0.796527911974833	0.043	0.02	1
Slc25a17	0.00606830371409897	0.276682005382884	0.205	0.148	1
Ptprq	0.00608122445453244	1.27942693092501	0.022	0.006	1
Ccdc47	0.00610244331020044	-0.350405984932899	0.461	0.476	1
Pnrc1	0.00611319259285934	-0.301007875584815	0.66	0.649	1
Gm2897	0.00612247164245695	0.688766095236158	0.061	0.033	1
H3f3aos	0.00615388344885262	1.15770650605038	0.022	0.006	1
Arl6ip5	0.00617056626997086	-0.264148561229905	0.659	0.64	1
Smim13	0.00619890982945268	0.364986927247753	0.103	0.065	1
Gm11110	0.00619969138679012	1.13719040785868	0.022	0.006	1
Prrc1	0.00621545498126173	0.304045423773923	0.193	0.14	1
Zfpm2	0.00622093521288697	0.741074150519181	0.069	0.039	1
Ago2	0.00623353676114712	0.260246657456256	0.234	0.172	1
Tmem100	0.00624648676482193	-1.8796997936442	0.022	0.046	1
Zfp933	0.00627857886485276	0.371896867402849	0.165	0.116	1
Wt1os	0.00629034326308565	0.632635835019566	0.08	0.048	1
Map3k12	0.00629760221710295	0.540211197443749	0.085	0.052	1
Acer2	0.00633791877409947	0.274441464908426	0.391	0.315	1
Rnf34	0.00635654197783214	0.436284273504876	0.173	0.124	1
Ttll12	0.00638750469648682	0.912202312164868	0.052	0.027	1
Rmc1	0.00645387298399495	0.35623922424521	0.115	0.074	1
Slc41a1	0.00647101552947149	0.322299003893342	0.134	0.089	1
Clcn7	0.00647699282424198	0.426125178769658	0.104	0.067	1
Cc2d2a	0.00647877397667576	0.439324927927038	0.087	0.053	1
Gm48855	0.00649602002562095	1.20812565917847	0.032	0.013	1
Casp3	0.00650251196122854	0.385060062826855	0.103	0.066	1
Csf1	0.00651036967702891	0.276822982231603	0.282	0.213	1
Gpatch2	0.00653709499874428	0.313560047645791	0.271	0.208	1
Steap4	0.00655699015768533	1.08379716891738	0.032	0.013	1
Gm39326	0.00659574943953227	1.39096349906939	0.027	0.01	1
Dmap1	0.00660226305910923	0.432856291051028	0.113	0.074	1
Nop9	0.00660979936261494	0.305223091321926	0.142	0.097	1
Daam2	0.00661076066985083	0.870656113938057	0.032	0.013	1
5830444B04Rik	0.00661464726190421	0.569808264736264	0.081	0.049	1
Ulbp1	0.00662064025540278	0.558761065609724	0.076	0.045	1
4930509H03Rik	0.00662090817058644	0.490777566770298	0.061	0.033	1
Ulk4	0.00662443624602348	0.375570057805532	0.184	0.133	1
Ltv1	0.00666577250056197	0.585380286666109	0.08	0.048	1
Eno3	0.00668987346920359	-1.60404910750557	0.015	0.036	1
Pex26	0.0067247784190226	1.31629023987437	0.027	0.01	1
Kcnab1	0.00675956716598063	1.18544680513162	0.027	0.01	1
Ghdc	0.00678435485908009	0.272820998732996	0.093	0.057	1
Ddx55	0.00679629945618963	0.331824897112177	0.145	0.099	1
Nlgn2	0.00682914311277085	1.07049579171318	0.059	0.032	1
Dph6	0.0068320404454477	0.469498054151684	0.191	0.139	1
Gm15587	0.00683848858974158	0.994880806614777	0.038	0.017	1
Cdkn2d	0.00684890555187492	-0.809433679681097	0.12	0.16	1
Epha2	0.00687205704735983	0.304310868032765	0.168	0.119	1
Gm9968	0.00687547236659767	0.661405751911696	0.045	0.021	1
1110018N20Rik	0.00695370311989633	0.818528094952644	0.038	0.017	1
Prdm15	0.00699494186541569	0.453072848608179	0.075	0.044	1
Nfatc1	0.00700190136980259	0.258088934699012	0.243	0.179	1
Prkab2	0.00702028896989864	0.571990607767529	0.055	0.029	1
Cdc6	0.00702598300244148	2.2966327370347	0.015	0.003	1
Hdhd2	0.00711178638653498	0.263302440064107	0.167	0.117	1
Fam120b	0.00715212926594951	0.326219961078366	0.196	0.143	1
Hist1h4j	0.00716703027439748	1.66800195653769	0.015	0.003	1
Cacnb2	0.00717958597185647	0.677017748961579	0.056	0.03	1
Wdr46	0.00722441574997679	0.472320805589218	0.075	0.044	1
Mn1	0.00726549910449938	0.289140214681845	0.187	0.136	1
Xpnpep3	0.00726671781408873	0.261563327297999	0.134	0.09	1
Rfx3	0.00727942127060527	0.437062635743938	0.178	0.128	1
Ccrl2	0.00731604359181596	-0.546876340137734	0.173	0.215	1
Tbc1d2b	0.00736281374446104	0.517219590421796	0.118	0.079	1
Laptm4b	0.0073682342044689	0.340123792039375	0.163	0.115	1
Hacd1	0.00741749409303981	0.306412983414328	0.111	0.072	1
Uhrf1bp1l	0.00742018662897204	0.353981454788751	0.107	0.069	1
Aars2	0.00744151475919774	1.09790835056974	0.023	0.007	1
Tubgcp6	0.00746760991030041	0.637286261132489	0.07	0.04	1
Nckipsd	0.00747801668125812	0.427816574091281	0.095	0.059	1
Ptpn4	0.0075010520820874	0.30738587101515	0.218	0.163	1
Dpf3	0.00751461652518785	0.474681902880814	0.087	0.053	1
Pcsk6	0.00751505243464725	1.63273777462089	0.028	0.011	1
Pnn	0.00757787614239874	-0.344042634222382	0.569	0.553	1
Ankrd37	0.00760878356671926	0.459181236409281	0.154	0.109	1
Ppp2r1b	0.00761379536612737	0.926462104759765	0.062	0.035	1
Dctn6	0.00766137355260362	-0.411998612972827	0.372	0.395	1
Rbmx2	0.00767935662971503	0.529911153563537	0.09	0.056	1
4933407K13Rik	0.00769062694617889	0.388679805536322	0.085	0.052	1
Tppp	0.0077014290904728	1.19188565210514	0.041	0.019	1
Gm3248	0.00770549481652213	1.18205910573863	0.023	0.007	1
Cpe	0.00771791649083466	0.945452762791312	0.051	0.027	1
Gm48619	0.00777679535271167	1.54351021156573	0.019	0.005	1
Jpt2	0.00777814775059678	0.57641969294595	0.056	0.03	1
Capn12	0.00778059316913683	0.739487244828324	0.064	0.036	1
Fam124b	0.00779486774620227	-0.83370375676487	0.108	0.146	1
Sirt1	0.00783992544918777	0.259604526037275	0.191	0.139	1
Gm15984	0.00786386795572993	0.4540215785749	0.069	0.039	1
Zbtb17	0.00791034141201661	0.426141487375994	0.085	0.052	1
St6galnac2	0.00793378038237011	-0.509095896818686	0.263	0.306	1
Agap1	0.00794779709288137	0.25592986475563	0.541	0.448	1
Kif3c	0.00795092128476648	0.882775365977591	0.062	0.035	1
Bace1	0.00796249187927235	0.41046915972877	0.108	0.07	1
Gm20663	0.00797014427356368	0.289606665394609	0.097	0.061	1
Taf1b	0.00798636602120869	0.291524020183529	0.179	0.13	1
Rundc1	0.00806769258532142	0.61173423307661	0.071	0.041	1
Mid1	0.00810362318296919	0.385302317988208	0.099	0.064	1
Asxl2	0.00810734709699005	0.2730313466809	0.35	0.28	1
Rbpms2	0.0081787040118114	0.596295558485773	0.069	0.039	1
Zfp777	0.00822745020888103	0.442358735278082	0.09	0.056	1
Pim1	0.00827802661041071	-0.653315793964556	0.183	0.224	1
Gm26559	0.00828380747753475	2.35044490850551	0.013	0.002	1
Gm22146	0.00828380747753475	2.46881685444954	0.013	0.002	1
Palm	0.00830868900470164	-0.343075762278997	0.571	0.559	1
Gm36328	0.00831677456973788	1.2108130207808	0.013	0.002	1
Cracr2b	0.00832092959894179	-0.265797347078817	0.673	0.67	1
Tcf23	0.00832917066930514	-0.764600254896288	0.045	0.074	1
Pcp4l1	0.00837027295225608	-0.331051744383224	0.436	0.483	1
Il11ra1	0.00839594315135338	0.370887084812838	0.191	0.14	1
Scn2a	0.00839970638680764	1.58413981196195	0.013	0.002	1
Ckb	0.00840933467573182	-0.432812692434194	0.406	0.43	1
Zfp711	0.0084744937100562	0.475381796281702	0.071	0.041	1
D030056L22Rik	0.00848358918799824	0.406101895667283	0.118	0.079	1
Cep57l1	0.00851352214782469	0.476471958555523	0.08	0.049	1
Amy1	0.00860333970588614	0.413052748372691	0.076	0.046	1
4931406C07Rik	0.00861768174324799	0.326390608449853	0.13	0.089	1
Zswim3	0.00861785867087675	0.328164529063069	0.059	0.032	1
Rev3l	0.00864950583192957	0.293491437176571	0.233	0.176	1
Rarres2	0.00865085063806045	1.87619520851197	0.024	0.008	1
Fam160a2	0.0086523172346882	0.351188887359836	0.128	0.086	1
Ttpal	0.00865347442952738	0.563845181056164	0.078	0.047	1
Alkbh4	0.00865596214742537	0.864907679908199	0.052	0.028	1
Slc24a3	0.00869988042293914	2.69545011845272	0.01	0.001	1
Galc	0.00870935905299901	0.581351209689026	0.065	0.037	1
Trim46	0.00871973426470522	2.74093902484578	0.01	0.001	1
Tinf2	0.00872759174208479	0.498524557352903	0.108	0.071	1
Rtkn2	0.00879955513582558	2.46686473464291	0.01	0.001	1
Gm16861	0.00879955513582558	2.82070759914493	0.01	0.001	1
Smarcd3	0.00880363223184782	-1.15873754156234	0.033	0.059	1
4930444A19Rik	0.00880916754058877	0.573162561329384	0.095	0.061	1
Fgf20	0.0088598485480775	2.23327729717746	0.01	0.001	1
Gm50410	0.0088598485480775	2.17005712470549	0.01	0.001	1
Ces2e	0.0089058636663065	0.355247242695225	0.108	0.071	1
2002-03-01	0.00890734161197633	-0.274105999141051	0.561	0.566	1
Fn1	0.00891515834384648	0.370321287954957	0.452	0.391	1
Cd99l2	0.00894970177902468	0.301172140545184	0.2	0.146	1
Trmt13	0.0089660318734942	0.425310926601361	0.15	0.106	1
Hspa13	0.00897314368699468	0.307832761588939	0.125	0.084	1
Tbc1d16	0.0089856467081306	0.643774492249072	0.064	0.036	1
Flna	0.00899355517314184	0.257442923486197	0.288	0.225	1
Chmp5	0.00899546613776713	-0.252850083958104	0.66	0.646	1
Nfkbib	0.00903023385724564	0.286660214380378	0.164	0.117	1
Olfr482	0.00903581313164056	-1.91364760122836	0.004	0.017	1
Irak4	0.00908366655929611	0.284941567943438	0.19	0.138	1
6430573P05Rik	0.00908400340570009	1.34486615525254	0.024	0.008	1
Abraxas1	0.00912767557304956	-0.899747959490756	0.033	0.059	1
Zdhhc14	0.00915928581784897	0.425167345342494	0.102	0.066	1
Bcas3os1	0.00918393968458629	0.610766631972875	0.051	0.027	1
Dync2li1	0.00918490684571267	0.856958780634753	0.053	0.029	1
Gm49969	0.00920700130589108	0.927520700963881	0.029	0.012	1
Bend7	0.00924834717534989	0.264920101175368	0.338	0.273	1
Edem3	0.00925591261753899	0.310938380633637	0.191	0.139	1
Axin2	0.00928943371654745	0.700128654950966	0.024	0.008	1
Zfp180	0.00928949570922045	0.400528761754896	0.136	0.094	1
Gm28791	0.00933956342346724	0.965443084363025	0.036	0.016	1
Gm28068	0.00936457321229235	-2.05450018742159	0.009	0.025	1
Adam9	0.0093980010285354	0.327347008487567	0.204	0.151	1
6230400D17Rik	0.00943268293120337	0.879163145188597	0.053	0.029	1
Gm20721	0.00945465080540063	0.457790082568216	0.131	0.09	1
Rtn1	0.00947011772411862	0.339133305441094	0.179	0.131	1
Ibtk	0.00948039613657383	0.350032493558667	0.134	0.092	1
Tpm2	0.00948704180268902	0.607086488974641	0.036	0.016	1
Gm14410	0.00950581695460547	0.810042776432804	0.043	0.021	1
Aspa	0.00955371716630286	-0.496717712059293	0.146	0.189	1
Tsc1	0.00957951507315666	0.418983385424513	0.141	0.099	1
Clip2	0.00962014343001997	0.334483826835229	0.131	0.089	1
Agl	0.00963696340053474	0.350890130962703	0.118	0.08	1
Cisd3	0.00964325908276433	0.414903498628207	0.073	0.042	1
Aqp11	0.00964691840528339	-0.807394831256344	0.074	0.108	1
Serping1	0.00967150010146051	2.54683284630394	0.017	0.004	1
Mcph1	0.0098117456907791	0.740701712472871	0.081	0.051	1
Tcte2	0.00983828556930466	0.294634703665398	0.09	0.056	1
Dusp10	0.00984148488326344	1.65372201040387	0.02	0.006	1
Exoc3l4	0.00984860798145201	0.546180678104631	0.043	0.021	1
Ranbp17	0.00988015575900587	2.27919780526	0.017	0.004	1
P3h2	0.00995903693390788	0.55118871368845	0.055	0.03	1
Foxj2	0.00997990771323074	0.300920083996209	0.288	0.228	1
Myo19	0.00999489967036108	1.31891908829297	0.031	0.013	1
Dus2	0.00999967024465417	0.555852219906443	0.055	0.03	1
4930412C18Rik	0.0100433795230238	1.83370454495116	0.017	0.004	1
Smim10l1	0.0100642265480844	-0.355617056809792	0.543	0.541	1
Rhobtb2	0.0100649907348669	0.69987468116862	0.055	0.03	1
Ifitm1	0.0100763109865957	1.68348189567302	0.017	0.004	1
Tgtp1	0.0100913878441289	-0.787265551841278	0.089	0.125	1
Slc16a4	0.0101017151695844	0.388530870922885	0.064	0.036	1
Ppp1r18os	0.0101055064030419	0.453286583397903	0.064	0.036	1
Dapp1	0.0101549864028026	0.997602998349799	0.037	0.017	1
Zbtb21	0.0101781987622857	0.297136317150092	0.116	0.077	1
Mapkapk2	0.010181444998913	0.26654794453849	0.247	0.188	1
1110051M20Rik	0.0101869640595233	0.519761929762142	0.053	0.029	1
Gm26632	0.0101947004540981	0.324073994001705	0.192	0.142	1
Inpp5e	0.0102134620593822	0.554360881632762	0.07	0.041	1
Slc25a45	0.0102138760845855	0.497247558552751	0.069	0.04	1
Gm4221	0.0102424149280299	0.763589751270724	0.017	0.004	1
Gm29488	0.0102442004834657	0.782501881945532	0.045	0.022	1
Casc4	0.0102591586411058	1.33893845690747	0.017	0.004	1
Gpatch1	0.0102722036844759	0.305661661715676	0.153	0.107	1
4930512B01Rik	0.010281562742527	0.758081443586086	0.045	0.022	1
Htt	0.0102825702738267	0.280023880791129	0.216	0.162	1
Ahdc1	0.0102870344257599	0.250711358653353	0.168	0.12	1
Wdr81	0.0103093806096562	0.58808653842945	0.056	0.031	1
Car4	0.0103947858165006	-0.415173701172932	0.509	0.527	1
Chn1	0.010503244954213	1.39621865685855	0.025	0.01	1
4930414N06Rik	0.0105042277926	0.279321741806852	0.052	0.028	1
Dok1	0.0105354937366902	0.411651332235222	0.065	0.037	1
Dffa	0.0108112627722458	0.681968614423859	0.084	0.053	1
Irx5	0.0108395553537564	0.560057878928696	0.031	0.013	1
Cmtr2	0.0108771222335149	1.22318110842771	0.025	0.01	1
Sfn	0.0108814394821036	0.727373899070338	0.046	0.023	1
Zfyve26	0.0109127299803826	0.410431212175807	0.125	0.085	1
Pcyox1l	0.0109599580691044	0.484332857988446	0.071	0.042	1
Dtnb	0.0109661739689976	0.494346621569107	0.127	0.088	1
Sgsh	0.0110049215608981	0.576791819007749	0.045	0.022	1
Poglut2	0.0110257177426861	0.26911727778212	0.12	0.081	1
Prkdc	0.01103882188857	0.368881372946033	0.144	0.101	1
Uchl1	0.0110646837009331	0.760657049351777	0.081	0.051	1
1700030K09Rik	0.0111162508487157	0.832821705126735	0.056	0.031	1
5033406O09Rik	0.0111510915187138	0.509728499362825	0.059	0.033	1
Nf2	0.0111514339957443	0.291664187931004	0.237	0.182	1
Vac14	0.0112053249268568	0.268996363278359	0.104	0.068	1
Sec22c	0.011212285680907	1.08272383158793	0.032	0.014	1
Flvcr1	0.0113344531465207	0.45440421345636	0.099	0.065	1
Plekha8	0.0113354970701706	0.330162197240504	0.163	0.118	1
Cd247	0.0113522223543438	0.457514534787026	0.111	0.074	1
Tmem173	0.011367236359815	0.417474988953123	0.149	0.106	1
Nectin3	0.0114607493319514	0.363626619164039	0.178	0.132	1
Cox11	0.0114789652893878	0.253163505782602	0.132	0.09	1
Usp46	0.0114951453488717	-0.399616177933851	0.413	0.437	1
Siae	0.0115113960702615	0.553569993464735	0.08	0.05	1
Gm3468	0.0115586209630018	0.39941020124964	0.032	0.014	1
Aacs	0.01166475058398	0.837977808287611	0.039	0.019	1
Zfand2a	0.0116774268615405	0.470070034559425	0.099	0.065	1
Insyn2a	0.011678280159154	0.325751501334071	0.069	0.04	1
Wipi1	0.0116796984584413	0.345859280256646	0.178	0.132	1
Lpcat4	0.011746491449781	-0.956188849620238	0.067	0.099	1
Trmt2a	0.0117497703796592	0.282360777716229	0.137	0.096	1
Ppp2r3a	0.0117686764611444	0.395858527718987	0.257	0.202	1
Zfp653	0.0117697575088992	0.777174825131698	0.06	0.034	1
Rmdn2	0.011787948949967	0.695763317250692	0.059	0.033	1
Atp1a2	0.0119624446954795	1.43956417827608	0.022	0.007	1
Il4i1	0.0119903559752576	-2.43844705835801	0.003	0.014	1
Sncg	0.0120078448800308	-0.46838883221145	0.288	0.33	1
Aktip	0.0120198057435253	-0.598209322495217	0.181	0.219	1
Brf1	0.0120857486457847	0.38688006054742	0.188	0.141	1
B020010K11Rik	0.0120861260955844	0.9383448919188	0.041	0.02	1
Nadk2	0.0121060901462179	-0.903208885406338	0.066	0.098	1
Selenoi	0.0121089170634056	0.407651705123702	0.113	0.076	1
Zfp980	0.0122064745761604	0.695835805627165	0.048	0.025	1
Enpp4	0.0122223574449711	-0.434137199307652	0.332	0.36	1
Cdc27	0.0122837203871658	0.253920703104827	0.242	0.186	1
Fos	0.0123291112257958	1.02694866475012	0.121	0.085	1
Nfkbil1	0.0123413149384839	0.270667119547184	0.183	0.135	1
Gm15737	0.0123488352161439	1.3834385940747	0.027	0.011	1
Fgfr1op	0.0123617014600156	0.501273818969025	0.084	0.053	1
Pagr1a	0.0124013783102667	-1.82489857914189	0.015	0.034	1
Rac3	0.0124103780939376	-0.761521191226851	0.047	0.076	1
Pradc1	0.0124131006278336	-0.868215189339737	0.083	0.117	1
Gm16008	0.0124404088960493	1.14344311079931	0.022	0.007	1
Ccdc57	0.0124668387074073	1.17297577028379	0.027	0.011	1
Rab3b	0.0125149020071956	1.91304947156568	0.014	0.003	1
Rp2	0.0125289519169204	0.265157568111399	0.103	0.068	1
Fn3k	0.0125369272901859	2.03059370449234	0.014	0.003	1
Id4	0.0125369272901859	2.0211557561698	0.014	0.003	1
Gm43920	0.012558986888187	1.76251077201475	0.014	0.003	1
Plcxd2	0.0125810808460709	1.99892816566862	0.014	0.003	1
2700054A10Rik	0.0125836362155355	0.674367682876891	0.053	0.03	1
Ift74	0.0126178819811211	0.356706967796081	0.09	0.057	1
Mrpl3	0.0126186246104184	0.310982078904582	0.19	0.141	1
Alg6	0.0126545158197675	0.316958619486639	0.112	0.075	1
Ldhd	0.012736704406288	1.56800239052576	0.014	0.003	1
4930452B06Rik	0.012736704406288	1.4777978943906	0.014	0.003	1
6430550D23Rik	0.0127590748638068	1.43123364918308	0.014	0.003	1
Cfap74	0.0127842605069756	0.418965531659153	0.059	0.033	1
Pdlim4	0.012843877882257	0.551731642363567	0.05	0.027	1
Poglut3	0.0128546004425434	0.397775771723641	0.116	0.079	1
Hhat	0.0128856504782647	1.06425616524772	0.042	0.021	1
Acbd4	0.0128931508948891	0.347190957208235	0.128	0.088	1
Arhgef17	0.0129701975684681	0.408564991432805	0.062	0.036	1
Slc36a1	0.0129754202948349	0.741015179158171	0.052	0.029	1
Tpk1	0.0129988295894932	0.331024757138871	0.162	0.118	1
Chsy3	0.0130070116983457	0.878573545870009	0.053	0.03	1
Tln2	0.0130103037265119	-0.445799069232268	0.239	0.286	1
Dhx58	0.0130306517269651	0.479072507767937	0.061	0.035	1
Gem	0.0130628635802155	1.50542547210145	0.018	0.005	1
Cnrip1	0.0130780837231913	0.409350598667542	0.125	0.086	1
Tatdn3	0.0131187813411868	0.472103543558283	0.087	0.055	1
Usp3	0.0131849270896086	0.268136826105305	0.282	0.226	1
Vps28	0.0132747721531496	-0.34090156890856	0.527	0.523	1
Abca4	0.0132806057865885	1.2551764275084	0.018	0.005	1
Mad2l1bp	0.0132836310558108	0.300007301169766	0.136	0.096	1
Col28a1	0.0133005587387575	1.19980989861655	0.018	0.005	1
Gm49313	0.0133338864350777	-2.5114348484071	0.004	0.016	1
Mannr	0.0133386441558851	-0.418133828995105	0.242	0.287	1
Ykt6	0.0133546364597913	0.265316238136503	0.22	0.169	1
Slc25a42	0.0133685161200806	0.799328331270013	0.053	0.03	1
Ltc4s	0.0133763573790718	1.07309067331885	0.043	0.022	1
Slc38a6	0.0133794834645606	0.477286205114934	0.158	0.117	1
Bicc1	0.0133928128952016	0.534624574626148	0.061	0.035	1
Dhrs13os	0.0134007215117348	1.23054001926154	0.018	0.005	1
Vtn	0.0134007215117348	1.04147374698206	0.018	0.005	1
Itga2	0.013460019087137	0.626683824051866	0.043	0.022	1
Tdrd12	0.0134611386469803	1.1626154372665	0.018	0.005	1
Plagl2	0.0134616028305948	0.269604422003093	0.076	0.047	1
Ino80dos	0.0134913916392689	0.640781834655313	0.074	0.046	1
Fam124a	0.0135973905328109	0.444855115447753	0.065	0.038	1
[truncated: 3,259 more rows]

## Sheet: Tie2KO_DE_ActivatedEC.DE
	p_val	avg_log2FC	pct.1	pct.2	p_val_adj
Tek	1.65554345458481e-59	-3.56154059760871	0.186	0.877	3.4981633195377e-55
Cdk8	2.1261748378559e-25	0.912271169966766	0.997	0.968	4.49260743238952e-21
Cmss1	3.91342307054094e-22	0.678942746649593	1	1	8.269062948053e-18
AC149090.1	3.50644603231164e-16	0.900190044826766	0.946	0.845	7.40912046627449e-12
Col4a2	4.23460153743962e-10	0.480656200362692	1	1	8.94771304860991e-06
Anxa3	7.60605644676113e-10	0.642480616762588	0.957	0.903	1.60715972720063e-05
Uba52	1.53992631749416e-09	-0.479760821745659	0.957	0.981	3.25386430886516e-05
Tuba1b	2.9498438870428e-09	-0.502112899560222	0.895	0.955	6.23302013332144e-05
Gm42418	4.10668855203882e-09	0.504766198241193	1	1	8.67743291045802e-05
Hsp90b1	1.17109029935223e-08	-0.470036457746585	0.943	0.987	0.000247451380253126
H2-D1	1.6934288370873e-08	-0.358384794646907	1	1	0.000357821513276547
Fabp4	1.79532338394325e-08	-0.405117104427236	1	1	0.000379351831027209
Plxna2	2.61145448410256e-08	0.664829377104377	0.898	0.819	0.000551800332490871
Limch1	2.1945175355217e-07	0.746370888342906	0.819	0.671	0.00463701555255734
Ptma	2.22895623081251e-07	-0.371066554978881	0.997	1	0.00470978451570684
Hsp90ab1	2.44934904823835e-07	-0.375797261369319	0.997	1	0.00517547453892762
Col4a1	3.37080761733775e-07	0.380657108068247	0.997	1	0.00712251649543467
Rpl21	8.34448417459165e-07	-0.312800447626836	0.992	1	0.0176318950609122
Tubb5	9.28835652803423e-07	-0.429477383908194	0.925	0.955	0.0196262973437363
Rps24	1.18628920232508e-06	-0.319567256890118	0.995	1	0.025066290845129
Lrmda	1.26073513956898e-06	0.857357176135625	0.725	0.548	0.0266393334990926
AY036118	1.63191802986659e-06	0.598882449954087	0.989	0.981	0.0344824279710811
Rpl8	1.70253646794937e-06	-0.276833355461821	0.995	1	0.0359745955677701
Pxdn	2.36152990396699e-06	0.582599184011263	0.908	0.794	0.0498991268708226
Esm1	3.03490025788972e-06	1.53758105081459	0.197	0.039	0.0641274424492099
H2-K1	3.14746129278623e-06	-0.345216253308041	0.995	1	0.0665058571165731
Map1b	6.79413278394267e-06	0.736372242497276	0.736	0.594	0.143560025724709
Prpf4b	6.83909004816425e-06	-0.411938919339436	0.903	0.929	0.144509972717711
Nfkbia	7.00243805630613e-06	-0.464536750832659	0.906	0.968	0.147961516129748
Cd93	7.52874597575401e-06	0.364646560688501	0.989	0.968	0.159082402467682
H2-Q7	7.53873535537552e-06	-0.53359098115423	0.706	0.839	0.159293478059085
Zmat3	8.44409929224458e-06	2.38442920388997	0.213	0.058	0.178423818045128
Ybx1	9.93018407545664e-06	-0.263061017414215	0.995	1	0.209824789514399
Gphn	1.2663237175151e-05	0.404189863806363	0.984	0.974	0.26757420151094
Robo4	1.32019651523531e-05	0.545026412623449	0.841	0.716	0.278957523669221
Mef2d	1.42066343060718e-05	0.77488298912931	0.598	0.4	0.300186182887296
Stard13	1.4216210084457e-05	0.630605162067369	0.803	0.677	0.300388519084576
Capn11	1.46219835821735e-05	-2.25819775422074	0.008	0.077	0.308962513091327
Hspa5	1.52537032091196e-05	-0.416091809622178	0.836	0.942	0.322310748808698
Slc23a2	1.59619662599231e-05	0.679048091073342	0.507	0.29	0.337276347072175
Rpl10	1.65715780361167e-05	-0.286789596678168	0.976	1	0.350157443903145
Dusp8	1.87728208400428e-05	1.07713425059661	0.345	0.148	0.396669704350104
P2ry2	1.98679418453122e-05	1.3703880426326	0.264	0.097	0.419809611191446
Myo10	2.0647217603204e-05	0.474099982987811	0.973	0.916	0.4362757079557
Ltc4s	2.13933881518801e-05	2.20708817618911	0.229	0.077	0.452042291649227
Ifi27	2.14638866573593e-05	-0.527084213450893	0.725	0.826	0.453531925070002
Kif13a	2.41247388626842e-05	0.575044638535386	0.782	0.6	0.509755732168517
Rpl19	3.47420348751144e-05	-0.257398816124789	0.995	1	0.734099196911167
Nedd9	3.68406331476647e-05	0.531397028244273	0.9	0.8	0.778442578410155
Psme2	3.79973344853121e-05	-0.411267894562655	0.827	0.916	0.802883677674644
Pdgfd	4.02069545311595e-05	0.562573680833358	0.943	0.903	0.849572949243399
Nbea	4.26619720176304e-05	0.722782957415949	0.749	0.6	0.901447468732531
Plcl1	5.13622002785005e-05	1.99396939854667	0.24	0.09	1
Rps3	6.1455808185503e-05	-0.30366211829674	0.992	1	1
Cbx3	6.86055477943094e-05	-0.394059375797686	0.876	0.961	1
Angpt2	7.43235711007495e-05	1.50745646752191	0.38	0.213	1
H2-Q4	7.92142001741161e-05	-0.495632790211548	0.685	0.819	1
Hspa12b	7.95081317664897e-05	0.470928435728024	0.879	0.781	1
Zdhhc20	9.08101295789825e-05	0.619599434096424	0.682	0.555	1
Abca1	9.12381550897806e-05	1.14734927294455	0.31	0.148	1
2004-09-01	9.13613695238374e-05	0.538233633347387	0.898	0.8	1
Banf1	9.2696689281432e-05	-0.501462154887027	0.623	0.774	1
Mettl1	9.38422808403828e-05	-1.2820123017259	0.105	0.232	1
2900026A02Rik	9.48919374530568e-05	0.408263073212942	0.887	0.806	1
Papln	9.76978566781698e-05	0.844889732797291	0.412	0.239	1
Iigp1	9.94398841464411e-05	-0.926362374116762	0.566	0.703	1
Egr1	0.000103283459976496	-1.06408799242192	0.164	0.303	1
Igf2r	0.000106862289097884	0.595101476033423	0.725	0.574	1
Psmb8	0.000116229378864028	-0.440059321703442	0.849	0.903	1
Rps20	0.000117441021938252	-0.271057679855195	0.997	1	1
Pdgfb	0.000118014924166452	0.417200281199561	0.976	0.948	1
Auts2	0.000119751751456407	0.525538811016287	0.857	0.742	1
Rbm3	0.000128698615857719	0.39401105539604	0.895	0.819	1
Hspb1	0.000129241388213892	-0.421000467861722	0.957	0.981	1
Med18	0.000135109654098769	-1.45926762709018	0.062	0.168	1
Map3k20	0.000138535890051326	1.01995088491118	0.415	0.258	1
Axl	0.000141224778636857	-3.8702016546196	0	0.039	1
Rapgef2	0.000143342660583025	0.323016913083096	0.96	0.91	1
Plekhg1	0.00014393243218865	0.392259887684268	0.935	0.929	1
Rpl18	0.000147776711603274	-0.264219718577228	0.987	0.994	1
Ift74	0.000150075695054637	1.61951418642793	0.205	0.071	1
Zfp87	0.00015318172279987	-1.15413399947485	0.097	0.219	1
Tgtp1	0.000186390910132649	-1.24326455480527	0.121	0.245	1
Nav2	0.000186846673745443	3.25984991297844	0.111	0.013	1
Apln	0.000187556291504943	1.53547384048619	0.472	0.329	1
Fbxl7	0.000192653251679937	0.564690289740509	0.93	0.89	1
Rpn1	0.000194176941148684	-0.494786057219058	0.596	0.716	1
Irf1	0.00019772899545396	-0.309449686313038	0.623	0.832	1
Sptan1	0.000197807038321964	0.337752917776968	0.987	0.955	1
Ephx1	0.000209848276042125	1.20023864307627	0.509	0.374	1
Ckm	0.000219755794099551	-1.49875789246173	0.078	0.187	1
Crim1	0.000221588145469012	0.444918124895698	0.881	0.768	1
Hspg2	0.000221767560119423	0.286166098140084	0.992	0.981	1
Dhrs3	0.000228773626790663	-0.632019275401005	0.65	0.748	1
Itpkb	0.000234417642485691	0.327798509220608	0.976	0.968	1
Heg1	0.000235227138834581	0.367914148244558	0.949	0.916	1
Dock4	0.000238422091844054	0.442106357068322	0.976	0.923	1
Rpl29	0.000240299846596008	-0.268997925062802	0.989	1	1
Dach1	0.00024079823876983	0.649153934283136	0.957	0.974	1
Eda2r	0.00025104058370199	1.70640514514281	0.278	0.142	1
Rnf169	0.000255758048159723	0.686531366372806	0.631	0.477	1
Prkcg	0.000267414065596986	0.746875481178302	0.515	0.342	1
Flnb	0.000271030517933095	0.371376753518261	0.916	0.858	1
Hoxd4	0.000279725033415674	-3.49982856264651	0.003	0.045	1
Ybx3	0.000279800809046351	-0.38516749684529	0.849	0.858	1
Rapgef1	0.000280820039306096	0.401999773937677	0.927	0.877	1
Rpl36a	0.00030239777640959	-0.281578924211759	0.981	0.994	1
Dmd	0.000329261817560012	0.79675484428204	0.418	0.252	1
Sh3glb1	0.00033432797425187	-0.264908101875291	0.976	0.981	1
Lmo1	0.000338424592568488	-0.762480639370164	0.197	0.342	1
Ubn2	0.000340658544660381	0.420063672574256	0.817	0.658	1
Actn4	0.00034607106212988	0.356289545064113	0.962	0.948	1
Lars2	0.000346904932751644	0.327045988901468	0.968	0.935	1
Rbm12b2	0.000348266868186384	1.76047299303727	0.148	0.039	1
Exoc6	0.000365254971195572	0.585064424372389	0.811	0.748	1
Smpd3	0.000374982849635355	1.63007797955418	0.183	0.065	1
Rps5	0.000379297894192519	-0.274387921218474	0.984	0.994	1
Zfp985	0.00038652759960839	-0.743845586737254	0.24	0.394	1
Mkln1	0.000412657986918858	0.448277660305433	0.825	0.671	1
Rnasek	0.00041496760564631	0.413137049155098	0.827	0.716	1
Cnbp	0.000417044864189089	-0.289172572269177	0.914	0.948	1
Psmb9	0.000419662456112555	-0.53709668868926	0.709	0.774	1
Cobl	0.000428906221987403	1.03392220427363	0.278	0.135	1
Edf1	0.000432228303687555	-0.365102002406179	0.849	0.897	1
Ifngr1	0.000442642884127244	-0.376536649995897	0.954	0.987	1
Tm6sf1	0.000456497748730529	0.968293180141257	0.329	0.174	1
Nfkbid	0.000471836882085486	-2.60271396849959	0.008	0.058	1
Tubgcp4	0.000475918186272948	1.54175780519103	0.199	0.077	1
Tcf12	0.000476552172200622	0.360186614602131	0.96	0.865	1
Susd6	0.000486644309162772	0.491148609062071	0.865	0.755	1
Gtdc1	0.000501359187775669	0.607294935755273	0.542	0.374	1
Map3k3	0.000504507516370884	0.591423670674143	0.66	0.555	1
Aen	0.000510523381837768	1.21405904739248	0.267	0.129	1
Pde4a	0.000511062823776379	1.66670775798792	0.173	0.058	1
Sgk1	0.000514137153631604	-0.29224388285582	0.889	0.955	1
Stk17b	0.000516223503038575	0.659259241126033	0.38	0.219	1
Rpsa	0.000519706967547975	-0.307816859986048	0.995	1	1
Kcnip4	0.000522323446462644	2.43010469500312	0.111	0.019	1
Usp5	0.000534856634645085	1.1944371326551	0.213	0.084	1
Hexb	0.000547495468968209	0.356428517341763	0.954	0.961	1
Gm11808	0.000555190676686051	-0.343058515626213	0.722	0.845	1
Col8a1	0.000556573338148577	-1.5495800182087	0.013	0.071	1
Phb2	0.000560060651019675	-0.564103362576066	0.526	0.639	1
Gab2	0.000571144499953772	0.57947485791576	0.836	0.729	1
Kdm5a	0.000573390452277747	0.524863841698837	0.655	0.484	1
Eif3f	0.000580201712022723	-0.358830301900328	0.911	0.916	1
Nop53	0.000583871280032167	-0.383886736368067	0.811	0.845	1
Fli1	0.000585379562896265	0.276992458055209	0.989	0.981	1
Zfp595	0.000585615394103831	-1.11657990367036	0.065	0.161	1
Serinc3	0.000586705701240404	0.30126711084852	0.989	0.948	1
Nek9	0.000598933497676061	0.75857449794757	0.429	0.258	1
Cd44	0.00060387545549323	1.00217754106065	0.415	0.271	1
Trappc6a	0.000613672212575005	0.970851189966258	0.296	0.155	1
Selenop	0.000645103573826417	-0.27445068992084	0.97	0.974	1
Lrch3	0.000666188424541585	0.38789220158277	0.83	0.703	1
Nab2	0.000670472240119458	1.60543365937861	0.159	0.052	1
Ctsz	0.000683364706552809	0.535148140567767	0.709	0.561	1
Id1	0.000718540627598503	0.375078140346296	0.938	0.89	1
Txndc11	0.000726365870089635	1.07716501150085	0.302	0.155	1
Pdia6	0.000734936000936501	-0.362757041101303	0.86	0.884	1
Elovl5	0.000737351333357651	0.527202771822442	0.69	0.523	1
Atp5d	0.000760110264905592	-0.312893028467718	0.863	0.871	1
Col28a1	0.000762173837464086	-1.32106736229761	0.059	0.148	1
Oat	0.000796028775706475	-0.65148015889949	0.407	0.535	1
Lpgat1	0.000796447588481661	0.823502502465521	0.329	0.181	1
Abcb10	0.000851285526590318	0.976400552754014	0.205	0.084	1
Ehd4	0.000855141627911718	0.759208150049614	0.509	0.381	1
Fbxo8	0.000857995494491693	0.897993516997768	0.318	0.181	1
Grrp1	0.000869614949435554	-0.780660270603511	0.358	0.477	1
Emcn	0.000877130011972492	0.265219296824785	0.995	0.974	1
Mbnl2	0.000888015786492298	0.322492845061348	0.978	0.968	1
Klhdc10	0.000888037403895622	0.702883063051146	0.515	0.361	1
Nus1	0.000891461510491759	0.475149231889266	0.784	0.645	1
Ssr1	0.000908984196509021	-0.507211321911504	0.593	0.677	1
Nmi	0.000922655448398145	-0.449644890525383	0.639	0.729	1
Tagln2	0.00092723350322139	-0.354040372778146	0.954	0.935	1
Hectd3	0.000969781054274796	1.30354945072704	0.173	0.065	1
Spty2d1	0.000977283999225782	0.880178324702507	0.423	0.284	1
Ice2	0.000981858018319879	1.60903909498657	0.154	0.052	1
Psmb5	0.000995590439415764	-0.457820490188222	0.741	0.845	1
Mecom	0.00100953646311938	0.483404983504938	0.946	0.852	1
H2-T23	0.00103153277587044	-0.378058227891989	0.763	0.813	1
Hnrnpk	0.00103414165052674	-0.271158506303753	0.954	0.981	1
Lysmd4	0.00104158868642519	1.05574194790099	0.323	0.187	1
Hnrnpa2b1	0.00106249771115206	-0.270746221537553	0.984	0.994	1
Tril	0.00110707477192255	-1.02091439463507	0.151	0.265	1
Dph3	0.00116691448895721	0.494097578168493	0.531	0.361	1
mt-Atp8	0.00119478086147607	0.49159050891773	0.674	0.51	1
Ifi208	0.00121124162102255	3.64274113249679	0.065	0	1
Zfp503	0.00128070218238555	-1.77561238179809	0.046	0.123	1
Slc9a3r2	0.00131163353415968	-0.292042347116391	0.954	0.981	1
Myo1d	0.00132078709318187	0.392024156107417	0.925	0.845	1
Cap1	0.00133948297457626	-0.379018151839599	0.679	0.748	1
Afg1l	0.00134234091718145	0.86988752897311	0.423	0.29	1
Aldh3a2	0.00135188284023028	0.741595002012745	0.464	0.316	1
Airn	0.00135800759932477	0.562896808482077	0.895	0.819	1
Lrrc32	0.00141760475529747	1.5114492028525	0.162	0.058	1
Psmb2	0.00141788470904749	-0.331154634033362	0.825	0.858	1
Gm20732	0.00147599019188383	1.08184068955152	0.221	0.103	1
Amfr	0.00148570449044371	0.565643519581102	0.482	0.342	1
Gask1b	0.00151091403810884	0.444968452070792	0.768	0.658	1
Mbnl1	0.00153044688298425	0.342818113869535	0.954	0.942	1
Gm47644	0.0015337045182218	1.23165552473993	0.143	0.045	1
Nfic	0.00155788154602061	-0.458565171934522	0.736	0.794	1
Nr6a1	0.00155885295430855	1.40780468274066	0.205	0.09	1
Psmb1	0.00157837256210576	-0.330603826133537	0.871	0.929	1
Catip	0.00158724527461671	-1.68272511845802	0.008	0.052	1
Myo1e	0.00159389291402957	0.345492692107	0.876	0.768	1
Plekhg2	0.00160532576288384	0.841723539426413	0.307	0.174	1
Dusp16	0.00161632591861024	0.581613724155118	0.55	0.394	1
Slc25a24	0.00163572704117954	-0.696110031141776	0.248	0.374	1
Meox2	0.00165362979285437	0.422301506365718	0.849	0.806	1
Sult1a1	0.00169404935508368	0.377652831786353	0.911	0.826	1
Prpf38b	0.00171700241950508	0.465618138799707	0.714	0.568	1
Tbl1x	0.00171830048231807	0.367049237755113	0.854	0.774	1
Hddc3	0.00175833544744362	-1.31484675828531	0.089	0.181	1
Ctso	0.00177148849533048	0.603900195496908	0.539	0.387	1
Psmb10	0.00183483380111425	-0.387271951591191	0.714	0.794	1
Invs	0.00183993172597861	0.965312472346537	0.315	0.187	1
Ly6a	0.00184232220779011	-0.255176946391105	0.995	1	1
Junb	0.00190894971837493	-0.282872660428943	0.412	0.561	1
Gm43463	0.00192882098321855	-3.49802949105395	0	0.026	1
Cyp1a1	0.00192882098321855	-4.58422226837719	0	0.026	1
Adap2os	0.00192882098321855	-3.30022287887212	0	0.026	1
Tubb4b	0.0019362143495066	-0.316330774316534	0.857	0.923	1
Tspan31	0.00193633597934024	-0.547775222484141	0.404	0.542	1
Pde4dip	0.00196023896198713	0.953038049161122	0.286	0.155	1
Ttll7	0.0019632085808783	0.688896045030233	0.439	0.297	1
H2-Q6	0.00196475320685262	-0.43373271466818	0.563	0.677	1
Cyc1	0.00197172802003432	-0.532862756566672	0.585	0.677	1
Tom1l2	0.00197733560420694	0.406400889562054	0.679	0.542	1
Cep350	0.00201258930168113	0.427464614025017	0.644	0.516	1
Zfp704	0.00202686167826237	0.622247052738693	0.507	0.355	1
Socs2	0.00205470030408501	0.305947364153356	0.695	0.516	1
Ccnd2	0.00205862638708655	-0.603425923887112	0.631	0.703	1
Ccny	0.0020667346468083	0.300470626828986	0.933	0.852	1
Abca8b	0.00207275020358241	1.56796020726053	0.146	0.052	1
Anp32a	0.00208385882513531	-0.285801386219424	0.941	0.948	1
9530062K07Rik	0.00211375127737723	-2.34200941976104	0.022	0.077	1
Pttg1	0.00211467496637367	-0.552116121470651	0.491	0.6	1
Pam	0.00211787678169802	0.52224841372216	0.752	0.677	1
9330175M20Rik	0.00212467443637568	0.731896697083551	0.509	0.368	1
Bcl2l1	0.00212587262551671	0.428151374644897	0.666	0.542	1
Pfkfb3	0.00213294791156127	-1.05824678602292	0.164	0.271	1
Pfkl	0.0021354993741174	-0.586608938406808	0.237	0.361	1
Kif3c	0.00217864490365335	1.62844739503058	0.108	0.026	1
Tnfrsf1a	0.0022273950054766	-0.378579768459953	0.741	0.8	1
Rbp7	0.00227313602236815	-0.741580537754606	0.445	0.542	1
E2f3	0.00228432928903581	0.919348962613465	0.302	0.174	1
Tnfsf10	0.00230765683296205	-0.291402505207232	0.698	0.794	1
Taok3	0.00231223459656496	0.741188198548673	0.315	0.181	1
Cdh13	0.00232187670529025	0.259489315347146	0.989	0.987	1
Pkn1	0.00232453494552755	0.491810051874343	0.507	0.361	1
Atf1	0.00237711108987537	-0.546145444030113	0.329	0.452	1
Phlda3	0.00238889051294604	0.951916888057037	0.323	0.2	1
Ifi47	0.00242238135100466	-0.764146480626987	0.208	0.316	1
Rbck1	0.00248026132075167	-0.404418132535107	0.59	0.742	1
Cep83os	0.00249684685933138	-1.27889262183739	0.062	0.142	1
Abcb1a	0.0025052235090995	0.425737614272881	0.798	0.684	1
Tll1	0.00251675387917399	-0.824022423454053	0.032	0.097	1
Snrpb	0.00252276015543574	-0.310803112018492	0.911	0.91	1
Cd63	0.00252534937691099	-1.42070366198723	0.119	0.213	1
Trp53inp1	0.00253139588080303	1.08042245335206	0.286	0.161	1
Tomm20	0.00254987137900952	-0.287420870303158	0.787	0.839	1
Ngrn	0.0025649147843862	-0.690556872854082	0.275	0.394	1
Socs1	0.0026185105492805	-1.13799293632794	0.075	0.161	1
Exoc4	0.00267142224207013	0.602577573267285	0.863	0.819	1
Ndufa8	0.00274792411917845	-0.31938163231264	0.857	0.91	1
Serinc5	0.00277154087837498	1.07474887179266	0.261	0.148	1
Bean1	0.00280435074429771	1.52409354642901	0.07	0.006	1
2200002D01Rik	0.0028396348544011	0.794959713739831	0.183	0.077	1
Pltp	0.00285281507452406	0.627167263669944	0.677	0.568	1
Nr2f2	0.00285926042178228	-0.831698376407623	0.154	0.265	1
Jun	0.00287278909447279	0.406275631731289	0.881	0.813	1
Snrpf	0.00294510856811595	-0.369506565894748	0.717	0.813	1
Fam162a	0.0029591074488762	-0.37619327427725	0.45	0.587	1
Gnb2	0.00296005401962164	-0.262493250538518	0.954	0.948	1
Timeless	0.00296588407696708	-0.709877284665514	0.358	0.477	1
Fam219a	0.00297412190286231	0.485461315846843	0.612	0.484	1
1700109H08Rik	0.00298316176730377	2.09578896178482	0.092	0.019	1
Inpp5a	0.00300309119092306	0.539405794928358	0.639	0.542	1
Rap2b	0.00302335173572909	1.02765506175477	0.24	0.129	1
Spaca6	0.0030370713785113	0.695195485715102	0.407	0.271	1
Ess2	0.00307392829611058	-1.09850832531277	0.105	0.2	1
Akr1c14	0.0031279951932048	0.695246026166604	0.383	0.252	1
Trp53i11	0.00314478052581614	0.346811533457848	0.895	0.826	1
Asap2	0.00317767637475686	0.319436119033163	0.881	0.806	1
Pkn2	0.00320152241107532	0.352781732081532	0.854	0.774	1
Noc3l	0.00321517332621034	-0.899205400914436	0.156	0.265	1
Tmem140	0.00321618720922997	-0.369860511816162	0.782	0.877	1
Cd274	0.0032178609188515	-0.525393394317135	0.399	0.542	1
Gm48512	0.00325337231443603	2.94495219945895	0.054	0	1
Col15a1	0.00331045707344501	0.707186086927153	0.609	0.484	1
Slc1a1	0.00337141761290424	0.762732376071337	0.345	0.219	1
Esr1	0.00338071154627011	2.15351953244335	0.078	0.013	1
Ahr	0.00338604812805294	-0.731223862188046	0.275	0.394	1
Hps5	0.00345151492195213	0.986633076245358	0.229	0.116	1
Nme2	0.00346160692533551	-0.299959848420881	0.933	0.981	1
Aplnr	0.00352634725623301	-0.391127060521552	0.765	0.858	1
L3hypdh	0.00354699802551602	-2.33275553733176	0.013	0.058	1
H2-Ab1	0.0035590798941396	-3.06370413132832	0.003	0.032	1
Fam107b	0.00359828759682292	-3.24265933480734	0.003	0.032	1
Cxcl2	0.00359828759682292	-3.53569638447856	0.003	0.032	1
Esd	0.00359956214204668	-0.35979948923077	0.633	0.742	1
Smc1a	0.00360200953519987	-0.277698600432537	0.827	0.897	1
Aamdc	0.00366126909394827	-0.587844855350715	0.334	0.465	1
Stxbp2	0.00367788387070681	-2.89613447725938	0.003	0.032	1
Eno3	0.00367814380625589	-1.52995667367988	0.043	0.11	1
Diaph2	0.00369112085756009	0.439328242903957	0.903	0.884	1
Pim3	0.00372397497212181	-0.547048413405863	0.663	0.716	1
Nrarp	0.00373887297584154	0.443730534118896	0.58	0.445	1
Itfg1	0.00375720875028637	0.570704116304195	0.458	0.323	1
Npc2	0.00377827529028203	-0.390125303313389	0.774	0.813	1
Trmu	0.00381092615871305	-1.10695999598542	0.084	0.168	1
Slc43a2	0.00384344712466693	2.45354828401693	0.078	0.013	1
Scaf8	0.00385366932550436	0.449880406939647	0.655	0.535	1
Fbxo34	0.00387715407695011	0.656515113273695	0.358	0.232	1
Gm37240	0.00392642320061839	0.62561463265854	0.418	0.277	1
6530409C15Rik	0.00395141035218175	1.74023985511574	0.119	0.039	1
Cblb	0.00399148045546798	0.740979014977993	0.528	0.394	1
Flna	0.00408756315098265	0.592519409765652	0.593	0.465	1
Ctif	0.00409014951808075	0.549590977520102	0.569	0.439	1
Prkch	0.00409678329519169	0.318846165031594	0.922	0.942	1
Nr1h2	0.00414477977422275	-0.583145459037868	0.394	0.497	1
AA388235	0.004164747367052	3.09638404735889	0.051	0	1
Nosip	0.00416498212119596	-0.55843505945794	0.318	0.432	1
Cpeb1	0.0042361478955728	-2.28725021817804	0.011	0.052	1
Lats2	0.00423978740227351	0.387299417805054	0.79	0.684	1
Gpx8	0.00429829478786846	2.18154545988498	0.097	0.026	1
Tmem101	0.00431192516727874	-1.09419050320537	0.137	0.232	1
Gm19951	0.0043384844767359	0.812958416993659	0.261	0.148	1
Adprhl1	0.00434892261771151	-2.77305288770453	0.008	0.045	1
Gm16153	0.00435546352125695	-2.6559364986729	0.005	0.039	1
Mdm2	0.00439466606976157	0.528700676561487	0.488	0.348	1
Gpatch8	0.00441097777022051	0.287592182395279	0.83	0.768	1
Trak1	0.0044211500221377	0.590552524880228	0.555	0.439	1
A930024E05Rik	0.00443748266050575	-2.47230597523795	0.005	0.039	1
Tapbp	0.00445478178948534	-0.336758276178228	0.809	0.865	1
Slc52a2	0.00445563535282557	-1.71655519154762	0.024	0.077	1
Lpp	0.00447470579489998	0.454889885035128	0.776	0.665	1
Hoxb7	0.0044790148987163	-2.69905366072167	0.005	0.039	1
Snrpg	0.00448209619780855	-0.281130112733385	0.9	0.942	1
Nek1	0.00449918564358352	1.1599341819008	0.21	0.11	1
Tango2	0.00451963683529128	0.763552054041511	0.205	0.097	1
Abcg1	0.00453114919619666	0.803357581872428	0.337	0.232	1
Atg9b	0.00455720735378041	-1.19794699818842	0.04	0.103	1
Aqp7	0.00456780248281395	0.336994369855044	0.806	0.671	1
Mast4	0.00465983695428973	0.314643258327293	0.957	0.935	1
Fkbp10	0.00470794931083978	1.13366911361505	0.119	0.039	1
Fam102a	0.00471653333408314	0.734865960995496	0.423	0.29	1
H2-T22	0.00471939475847676	-0.445001278127815	0.604	0.703	1
Rhod	0.00472378808942063	2.07052711401168	0.075	0.013	1
Apbb2	0.00473150125046996	0.354087282517525	0.992	0.974	1
Rad1	0.00475204097093352	-0.910383260537711	0.151	0.245	1
Zc3hc1	0.00479707672261689	-0.915982250492856	0.137	0.232	1
Lrrk1	0.00485510455794291	0.560932336933446	0.507	0.374	1
Arhgap23	0.00486683287711892	0.592329856118594	0.582	0.445	1
Magi1	0.00488483299495722	0.366719445077591	0.962	0.929	1
Ldlrad4	0.00488886500247278	0.723941521228697	0.518	0.419	1
Rnf130	0.00491604030901266	0.284266584926659	0.9	0.845	1
Lmo7	0.00495803362323868	0.394726348141217	0.798	0.69	1
Gm49539	0.00497896326630888	1.53168646013261	0.108	0.032	1
Hnrnph3	0.00498396830738921	-0.340776119033323	0.615	0.742	1
Zfp784	0.0050004015230787	-1.88735989248636	0.022	0.071	1
Fiz1	0.0051104152786714	1.06179234670672	0.189	0.09	1
Cdipt	0.00514466862706403	0.468398590904317	0.62	0.516	1
Apoe	0.00514467060095128	-0.4675650767608	0.55	0.684	1
B930036N10Rik	0.00516417439166798	-0.744981764677109	0.067	0.142	1
Mrpl14	0.00519048033692308	-0.379743662530843	0.458	0.613	1
Fgf2	0.00527382518795885	2.62769601369457	0.062	0.006	1
Park7	0.005274401423887	-0.42092224277782	0.722	0.755	1
Fam129b	0.0053101701240707	0.722536914579925	0.307	0.181	1
Tprgl	0.00533669065947097	-0.294376645659553	0.806	0.871	1
Ecm2	0.00533779769720516	0.587474910222206	0.62	0.51	1
Nnmt	0.00537093085377259	1.32664978406905	0.167	0.077	1
Slc27a4	0.00537512318940729	-1.78578524531395	0.022	0.071	1
Rab11b	0.00538747101636721	-0.274879006824003	0.733	0.813	1
Rps26	0.00547671892444857	-0.260408069190087	0.997	0.987	1
Gm1673	0.00548863449949286	-0.96307024563797	0.121	0.213	1
Tbx3	0.00550797542591394	-0.623330449017556	0.283	0.4	1
Arhgef28	0.00550848344021278	0.733482968043223	0.499	0.374	1
Unc5b	0.00552910752928361	0.690715963727152	0.482	0.361	1
Tsc22d2	0.00555131755555639	0.420408700000493	0.62	0.497	1
Sf3b4	0.00560538205971484	-0.734811848321135	0.326	0.426	1
Nap1l1	0.00565625066132901	-0.439751150967904	0.736	0.794	1
Eva1a	0.00566958470977876	-0.438722227826146	0.437	0.542	1
Map2k2	0.00569490259477338	-0.439209526798767	0.526	0.632	1
Gnptab	0.00570957260972009	1.05930347128632	0.178	0.084	1
Mief1	0.00572700137485036	0.680369956087966	0.194	0.09	1
Vps26c	0.00574571636091911	-0.638212683789209	0.191	0.297	1
Rad23a	0.00574621351666149	-0.380648845636288	0.45	0.6	1
Myo1c	0.00575870842323106	0.379290491582176	0.72	0.613	1
Rpf1	0.00576946752861899	-0.65164501077619	0.337	0.432	1
Plxna4	0.00577112887993806	0.572364281408045	0.596	0.477	1
Oxr1	0.00580666453084498	0.293667555732971	0.933	0.929	1
Arih1	0.0058341752925386	0.314512277102294	0.795	0.71	1
Senp1	0.00599085873462185	0.689193405215516	0.447	0.335	1
Sec61a1	0.00599417783159581	0.471998534039895	0.458	0.316	1
St8sia6	0.00599964723114823	1.07868273902171	0.275	0.161	1
Ppp1ca	0.00604093811755255	-0.300260341694941	0.827	0.91	1
Rpap1	0.00614713354320051	1.01361712168179	0.135	0.052	1
Wdhd1	0.00615541791565405	-0.876235840506553	0.049	0.116	1
Rhbdf2	0.00617903586877193	0.599454079570799	0.342	0.226	1
Srrm1	0.00620465532290214	-0.302481079957722	0.833	0.884	1
Ppp1r16b	0.00627019495502123	0.4012723697966	0.739	0.658	1
Gab1	0.00629959978557868	0.706076299116414	0.496	0.368	1
Slc12a7	0.00633059876618453	-0.835694900172591	0.148	0.245	1
Dus4l	0.00633107995454714	-0.898876049920044	0.097	0.181	1
Zfp366	0.00635918266898362	0.466164029650164	0.811	0.774	1
Acot9	0.00637428183589134	0.554139374470936	0.509	0.387	1
Gm20721	0.00639159222364024	1.20168513970867	0.175	0.084	1
Ubxn7	0.00640927305982015	0.591940182710874	0.461	0.323	1
Zfp462	0.00641408211425557	0.550236277388192	0.456	0.329	1
Poli	0.00642071814056584	-1.11082443901232	0.046	0.11	1
Dennd1a	0.00642269916768844	0.431639343119213	0.655	0.529	1
Ranbp3	0.0064535856119131	-0.851914126358559	0.175	0.271	1
Ptgs1	0.0065098050539662	-1.13998737869272	0.108	0.194	1
St13	0.0065259326772364	-0.338696867816503	0.852	0.826	1
Asap1	0.00652773791111126	0.33953491373815	0.906	0.845	1
Inpp5d	0.0065331492497265	0.646233968576518	0.402	0.277	1
Cyb561a3	0.00657020223629929	1.03419642180202	0.094	0.026	1
Rps2	0.00660324880784136	-0.303443233015576	0.987	0.994	1
Capg	0.00662961805661791	0.479878987771428	0.415	0.297	1
Got2	0.00663771088899313	-0.551106559277284	0.353	0.477	1
Fyn	0.00667954523189869	0.400875351701725	0.873	0.871	1
Prpsap2	0.00668677680307559	-0.888370193664399	0.086	0.168	1
Prps2	0.00669424751120832	0.783627591345519	0.294	0.181	1
0610043K17Rik	0.00675859781833561	0.901158190961646	0.275	0.168	1
2410006H16Rik	0.0068092811008382	-0.414157639057695	0.482	0.606	1
Tshz3	0.00684258652243685	0.587940281238137	0.453	0.335	1
Ndufa3	0.00685619691416916	-0.259141120448547	0.884	0.89	1
Agpat5	0.00693483406591667	0.454712529544487	0.474	0.335	1
Ogdh	0.00695014633043833	0.549315714451195	0.566	0.458	1
Gimap9	0.00698694559533469	-0.552622368210878	0.412	0.51	1
Hic2	0.00705311799971948	2.29322465645148	0.059	0.006	1
Edc4	0.00706649966534903	0.508678537826306	0.294	0.168	1
Tmem241	0.00708638971403095	0.728012811825765	0.313	0.206	1
Fbxl17	0.00710118721495924	0.396695473936121	0.798	0.684	1
Apold1	0.00710866848491838	0.788002333556209	0.488	0.413	1
Prkag1	0.00712385159428256	-0.434158376909467	0.35	0.465	1
Ccdc124	0.00715248997880753	-0.46996897794224	0.431	0.548	1
AI837181	0.00715503756146921	-0.440861496110795	0.256	0.381	1
Tmem201	0.00718464446549936	0.743268615895096	0.245	0.135	1
Tmem248	0.00721139282013131	0.54864533238429	0.394	0.265	1
Oas2	0.00722404392736491	0.778090202604368	0.307	0.187	1
Cfap36	0.00725705900297332	0.573299969845142	0.329	0.213	1
Chek2	0.00729724786993955	0.394687832741404	0.655	0.529	1
Plekhm2	0.00730226177773716	0.721495394853186	0.294	0.181	1
Aff3	0.00731034012616244	-4.08991632256618	0	0.019	1
Adamts13	0.00731034012616244	-3.04219565140654	0	0.019	1
Cacnb4	0.00731034012616244	-3.25975385888525	0	0.019	1
Lime1	0.00731034012616244	-3.08834634994681	0	0.019	1
Gabrr2	0.00731034012616244	-3.13067235024066	0	0.019	1
Kcnq4	0.00731034012616244	-2.84847599391868	0	0.019	1
Gm10401	0.00731034012616244	-3.17181705457467	0	0.019	1
Gm16499.1	0.00731034012616244	-3.10397984643895	0	0.019	1
Hrc	0.00731034012616244	-3.3009246999464	0	0.019	1
A630009H07Rik	0.00731034012616244	-3.30111828544099	0	0.019	1
Ndrg4	0.00731034012616244	-3.49441000982855	0	0.019	1
Hmga1b	0.00731034012616244	-3.06992025730728	0	0.019	1
1300014J16Rik	0.00731034012616244	-3.16412973596548	0	0.019	1
Akr1c13	0.00731034012616244	-3.1948420590996	0	0.019	1
Id4	0.00731034012616244	-3.28974247065334	0	0.019	1
Itgb7	0.00731034012616244	-3.83010126533666	0	0.019	1
Grik1	0.00731034012616244	-2.95163249021076	0	0.019	1
Satb1	0.00731034012616244	-3.50212826826333	0	0.019	1
Qpct	0.00731034012616244	-2.92893150798144	0	0.019	1
Gm30082	0.00731034012616244	-3.23845353942663	0	0.019	1
Il33	0.00731034012616244	-2.83750989112178	0	0.019	1
Gm5127	0.00731034012616244	-3.62229935687158	0	0.019	1
Tmem208	0.00737614923506691	-0.479291660022334	0.566	0.613	1
Mertk	0.00743945898459978	0.607483883591282	0.531	0.4	1
Klra9	0.00748042244857639	-0.792734317229978	0.197	0.297	1
Prrg3	0.00756465111086781	0.538550885745615	0.496	0.381	1
Polr2e	0.00758073813670964	-0.362035913297029	0.642	0.729	1
H2-M3	0.00770414256518582	-0.60167635084927	0.305	0.413	1
Etnk1	0.0077132534751886	0.418993937450374	0.679	0.581	1
Ap3m1	0.00772196016400487	0.64129664741784	0.464	0.355	1
Cct5	0.00775730071708156	-0.28848331155099	0.722	0.813	1
Txnip	0.00778438708517242	-0.361273626631962	0.954	0.955	1
Morf4l2	0.00781311137531224	0.421345543263452	0.663	0.561	1
Arl15	0.00781796307806351	0.550094515137431	0.825	0.755	1
Dglucy	0.00781919292634448	1.62734977383309	0.183	0.097	1
Mybbp1a	0.00789313019501544	-0.592964066336461	0.318	0.432	1
Rab31	0.00792789886322672	0.544331883521331	0.561	0.458	1
Slfn2	0.00793097757573059	-0.516172328418172	0.361	0.471	1
Dennd6a	0.00796480822853715	0.520541533823743	0.677	0.619	1
Tbc1d32	0.00799890233139704	0.892737873864487	0.232	0.129	1
Hmg20a	0.00801938589567568	0.379933588134637	0.531	0.381	1
Stub1	0.00804109690635682	-0.393868909778395	0.528	0.639	1
Ppp1r13b	0.00811990206702964	0.467922321750094	0.849	0.819	1
Rrs1	0.00819249198804406	-0.651893750682291	0.148	0.245	1
Robo2	0.00821249528706728	1.27655993066794	0.288	0.187	1
Rps27l	0.00835122383828962	0.34756439185077	0.873	0.884	1
H2afv	0.0083961477300808	-0.272418570626218	0.668	0.781	1
Cldn5	0.00840451987917671	0.425568505347711	0.873	0.865	1
Psma7	0.00851480811267599	-0.311204531335828	0.908	0.955	1
Copb2	0.00853330076805245	0.355746834509937	0.601	0.484	1
Npepps	0.0086640419063825	0.607083676333124	0.477	0.361	1
Mta2	0.00869327784288054	0.667186705690972	0.412	0.297	1
Ap2m1	0.0086952615760936	-0.348212355641018	0.741	0.794	1
Swap70	0.00871062862490053	0.364692818997613	0.69	0.555	1
Hps1	0.00874823261237535	2.66023781154242	0.043	0	1
Dmac1	0.00878312791230561	0.552212746728422	0.342	0.226	1
Lama4	0.00883200228675854	0.268269581577564	0.968	0.923	1
Polrmt	0.00883849825933843	-1.69745447943354	0.054	0.116	1
Snx30	0.00884854919361154	-1.30351112630326	0.043	0.103	1
Gopc	0.00887307574892055	0.529738202367253	0.668	0.568	1
Azin1	0.00887993202606242	0.333535793843059	0.402	0.265	1
Mcoln1	0.00889911976312404	1.10144335200256	0.181	0.09	1
Trim14	0.00894164358665372	0.860634364832608	0.213	0.116	1
Kdm2a	0.00895661541490802	0.397725839568765	0.722	0.652	1
Sema6d	0.00902902694348341	0.656590696598435	0.571	0.445	1
Vwa8	0.00913139489912472	0.699024877665829	0.348	0.239	1
Slc10a3	0.00919961880067043	1.24105413674914	0.119	0.045	1
Csgalnact1	0.0092303126561522	0.314380115834079	0.857	0.755	1
Prkrip1	0.0092643346837868	0.758379895491343	0.307	0.2	1
Sgta	0.00927105865983629	-0.506086197304145	0.302	0.406	1
Ptpn21	0.00927936727781491	0.751430120029221	0.272	0.161	1
Slc25a4	0.0092992255905372	-0.306782117595964	0.908	0.903	1
Agtrap	0.00932048560170012	0.70266322408014	0.326	0.219	1
Pik3c2a	0.00932158810934285	0.308411637708448	0.846	0.787	1
Map4	0.00932395003768199	0.322446718971065	0.889	0.871	1
Nsmf	0.00932599167824959	1.10802490111535	0.178	0.09	1
Mier2	0.00934209282815372	-1.41676312251779	0.016	0.058	1
Dock1	0.00938794715877622	0.271288333904786	0.914	0.845	1
Rreb1	0.00940514322563009	0.357142590968962	0.612	0.503	1
Gadd45g	0.0094055757107767	1.17727479550711	0.224	0.123	1
Zfp384	0.00942210715659347	-0.524759543224795	0.251	0.355	1
Natd1	0.00945607438306034	2.03025698355412	0.067	0.013	1
Fxyd6	0.00955501547283626	0.267929211285957	0.771	0.639	1
Ythdf3	0.00958484243672937	0.318143509467837	0.623	0.503	1
Car4	0.00959301047096156	-0.438938538976412	0.65	0.716	1
Pfdn2	0.00966546462176201	-0.3893339877906	0.59	0.658	1
Efnb1	0.00967308659625532	-0.329167359478628	0.62	0.677	1
Gm2000	0.00968486249142138	-0.307455547638184	0.836	0.884	1
Gm3558	0.00976771435530146	1.09663431402245	0.162	0.077	1
Gpr182	0.00977441692184784	-1.09352000072409	0.075	0.148	1
Chchd5	0.00979138026125022	-0.68647268293545	0.151	0.245	1
Aopep	0.00983486079326927	0.317510811011522	0.779	0.677	1
Snx11	0.00989482698964001	0.490437746072398	0.264	0.155	1
Lrig2	0.00989780362787402	0.619179455614452	0.296	0.181	1
Kank2	0.00990948050507387	0.840587095543693	0.253	0.155	1
Il11ra1	0.00992380240125143	0.614007678225219	0.275	0.161	1
Setd7	0.0100360139385475	0.419844003195405	0.456	0.335	1
Erh	0.0100467929941267	-0.345840783912585	0.466	0.574	1
Mrpl9	0.0100903310429106	-0.462696922154836	0.302	0.426	1
Igtp	0.0101163929144774	-0.686761954288555	0.256	0.368	1
Nfyb	0.0103563277935658	-0.531162589976793	0.34	0.452	1
Ebf1	0.0104025444783225	0.313820945007854	0.97	0.923	1
Tmem170	0.0104451668215167	-0.81845331640467	0.081	0.155	1
Prcp	0.010446711670309	-0.432375479974218	0.402	0.497	1
Rab20	0.010458706871785	-1.53348622444143	0.032	0.084	1
Fam168a	0.0105003506885095	0.65258849667404	0.558	0.503	1
Smg1	0.0105507247052568	0.385767840880811	0.685	0.555	1
Gm49267	0.0106285564118596	1.01252720524051	0.232	0.135	1
Ube2r2	0.0106990271230343	-0.258969251615371	0.795	0.858	1
Adhfe1	0.0107059663873664	1.14311444229188	0.089	0.026	1
4931406C07Rik	0.0108290973656836	0.991562552702548	0.194	0.103	1
Ip6k1	0.0108717954265568	0.442066524595056	0.539	0.432	1
Ptprm	0.010945666328815	0.265516479915596	0.989	0.987	1
Snrpd3	0.010982507205397	-0.356745161610669	0.69	0.774	1
Ramac	0.011038594500673	0.443630163839461	0.512	0.4	1
Gbp9	0.0110813459308037	-0.369328450863002	0.507	0.613	1
Ahcyl1	0.0110928817850137	0.420247300228273	0.496	0.381	1
Pde4b	0.0111363747053661	0.526418966669798	0.695	0.613	1
Set	0.0111811995948558	-0.279777880757091	0.852	0.89	1
S100a11	0.0111817046011009	0.344524878944279	0.968	0.935	1
Nr4a3	0.0112131727568587	2.55279965785502	0.04	0	1
Cntnap2	0.0112131727568587	2.52214481881757	0.04	0	1
Dnaja3	0.0112333448011633	0.583648117647029	0.307	0.187	1
Frmd4a	0.0113266546559576	0.294569174625836	0.555	0.406	1
Zfp617	0.0113953976105308	-0.79456445797439	0.159	0.252	1
Mxd1	0.0114973371427759	1.28363587723148	0.129	0.058	1
Rfng	0.0115325886335549	-1.15071732679154	0.067	0.135	1
Cnot10	0.0115339158714075	0.464453901008272	0.299	0.181	1
Rer1	0.0115517391113193	-0.310968323541076	0.757	0.8	1
Gm45435	0.0115585019916762	1.9743772806813	0.075	0.019	1
Arl8b	0.0115766006955747	-0.584151407134565	0.358	0.465	1
Nts	0.0115821997021759	-1.35884208365028	0.059	0.123	1
Mcc	0.0116100609549739	0.27802768384828	0.906	0.852	1
Gm15787	0.0116443789701569	-1.20762703153977	0.046	0.103	1
Pf4	0.0116529513477682	-0.550946797815718	0.119	0.206	1
Brip1	0.0116678840156498	0.629638707529688	0.178	0.084	1
Plcb1	0.0116810463738017	0.552424852195322	0.892	0.839	1
Wdr70	0.0117673148786951	0.435076519888452	0.445	0.329	1
Trim11	0.0118870772966573	0.791767612199092	0.218	0.123	1
Atf6b	0.0118919610968256	-0.531304276963023	0.178	0.284	1
Mapk6	0.0119179508344322	0.588904283542209	0.477	0.348	1
Pex11g	0.012008712300182	1.69783214261049	0.054	0.006	1
Gm26749	0.0121272006180418	1.30446766022839	0.148	0.071	1
S100a6	0.0121501613917729	0.67300555658585	0.485	0.374	1
Stk24	0.0122413792444089	0.506818959843507	0.426	0.303	1
Porcn	0.0122615491827954	-1.68085584435081	0.022	0.065	1
Lrrc28	0.0122869798636356	1.12715476313709	0.191	0.103	1
Mex3d	0.0124397923153956	-0.821740455682376	0.14	0.226	1
Usp36	0.0124888791510164	0.572805695469519	0.345	0.219	1
Acox1	0.012495778927301	0.251948892464538	0.458	0.316	1
Tmem141	0.012573745266521	-1.74778021210101	0.011	0.045	1
Maml2	0.0126794576475198	0.432743218903017	0.865	0.813	1
Trio	0.0127693895036724	0.396063910421589	0.806	0.781	1
Tesc	0.0127807115540195	-3.34136007365756	0.003	0.026	1
Gm49463	0.0127807115540195	-3.40553194661687	0.003	0.026	1
Tbc1d5	0.0128604951774206	0.393074938438041	0.704	0.587	1
Sdad1	0.0129015173887332	-0.782713594533001	0.156	0.245	1
Sltm	0.012903182142508	0.434174965646161	0.682	0.594	1
Kbtbd3	0.0129296700514068	0.846296112180199	0.186	0.097	1
Klra10	0.0129382591172991	-1.45283686380288	0.011	0.045	1
Srsf9	0.0129880262230654	-0.290541577942496	0.628	0.716	1
Gt(ROSA)26Sor	0.0129952602389691	-0.549620982792222	0.288	0.387	1
Zfp395	0.0130132119384972	-0.936753616509961	0.105	0.181	1
Alg6	0.0130295438805009	1.05182808857511	0.17	0.09	1
Kcnip3	0.0130524965121387	-2.23490327340822	0.003	0.026	1
Gm37876	0.0130524965121387	-2.38699483445985	0.003	0.026	1
Smad7	0.0130636533287883	0.404696213235242	0.674	0.594	1
Anp32b	0.0130710757939209	-0.351788377541086	0.733	0.813	1
Slc39a14	0.0131013988185772	0.640935061042134	0.253	0.148	1
Ism1	0.0131264027510427	2.16138808964842	0.065	0.013	1
E130114P18Rik	0.0131675905017827	-2.42281695808521	0.008	0.039	1
Slc10a7	0.0131956502635972	0.479684103106952	0.606	0.497	1
Pi4kb	0.0132008281352782	0.540175637446277	0.307	0.206	1
Sirt3	0.0133229924171502	1.1152293925925	0.105	0.039	1
Rbfox2	0.0133471214464401	0.336808046278821	0.833	0.723	1
Gm15270	0.0133752000855343	1.61818394347904	0.065	0.013	1
Slc36a1	0.0133824662306793	1.40238768644977	0.086	0.026	1
Spr	0.0135147248807703	-0.417246623161845	0.485	0.594	1
Ube2v1	0.0135294772790834	-0.291087707236766	0.666	0.716	1
Sec23a	0.0135386450689778	0.385074830898517	0.286	0.174	1
Ehbp1	0.0135412525134384	0.549545559786994	0.348	0.232	1
Zcchc7	0.0136328704984238	0.314050926892963	0.809	0.703	1
2008-09-01	0.0136428706597751	0.453944439717961	0.41	0.284	1
Zfp36l2	0.0136598373520136	-0.295712961338176	0.693	0.787	1
Cfap46	0.0136937795355441	-2.01368791968772	0.008	0.039	1
Usp31	0.0136940443024782	0.578440820549989	0.332	0.219	1
Mfsd2b	0.0137631725066372	-2.61673206210466	0.005	0.032	1
Csnk1g3	0.0137642831962049	0.428364616496274	0.636	0.535	1
5430416N02Rik	0.0138211835985166	1.67870757303025	0.102	0.039	1
Tcap	0.0139910336269691	2.47785909527509	0.051	0.006	1
Tmx2	0.0140013604637283	-0.528095741061066	0.191	0.297	1
Ctla4	0.0140085115864019	-2.97313039781801	0.005	0.032	1
Ptpa	0.0140143774529721	0.283470974770115	0.458	0.323	1
4930432K21Rik	0.0140183320391968	-1.80749820348092	0.008	0.039	1
Trpm4	0.014049743313158	0.817565122546814	0.167	0.084	1
Sesn2	0.014091732057865	1.49755194581902	0.094	0.032	1
Usp24	0.0140940308557771	0.465107442900474	0.42	0.297	1
Trp53cor1	0.0141454925980713	1.5135169152078	0.094	0.032	1
9630028H03Rik	0.0141472607868585	1.07256959384795	0.183	0.097	1
Lgals3bp	0.0141526529621933	0.394400087202339	0.674	0.632	1
Aspscr1	0.0141619659189239	-0.558625241291241	0.178	0.271	1
Nhsl1	0.0141688599879231	0.763468473947979	0.332	0.226	1
Hinfp	0.0141843996833777	1.04457605010045	0.14	0.065	1
Zbtb25	0.0142765934332779	-1.30279739789735	0.084	0.148	1
Tcaf2	0.0143002962604164	0.890648360484209	0.124	0.052	1
Rpgrip1l	0.0143205076982886	1.35864998153872	0.121	0.052	1
Kcnj13	0.0143823462090794	2.43912771440049	0.038	0	1
Kcnab1	0.0143823462090794	2.76055631335348	0.038	0	1
Pla2g15	0.0143823462090794	2.71019928506939	0.038	0	1
Cdc42se2	0.0144642170653633	0.305140023251396	0.752	0.626	1
Rassf9	0.0145021808495351	-0.37622094181132	0.674	0.723	1
Zfp568	0.0145032230656492	0.698537805194594	0.251	0.161	1
Ap4s1	0.0145457439808754	0.395774958620977	0.356	0.245	1
Kcnc2	0.0145773421903665	2.38992059182753	0.084	0.026	1
Apol10b	0.0146158236882249	-0.464173052346836	0.633	0.684	1
Arpc1a	0.0146201325636722	-0.305039739021173	0.73	0.768	1
3300002A11Rik	0.0146388227796112	-2.47652166464799	0.005	0.032	1
Prdm5	0.0146450852623559	0.431899500300238	0.253	0.161	1
Trim21	0.0146486031836606	-0.483161978388077	0.121	0.213	1
Gm7030	0.0146631351075713	-1.28560877730506	0.062	0.123	1
Gys1	0.0146931316648407	1.40432852817347	0.094	0.032	1
Brwd3	0.0147244980210286	0.426382079469934	0.294	0.187	1
Tgtp2	0.0147585034127886	-0.588479674182159	0.345	0.439	1
Pdap1	0.0148092905671466	-0.272036748511235	0.776	0.839	1
Cpne3	0.0148126582931958	0.353626959082256	0.628	0.51	1
Malsu1	0.0148456211611166	0.575695448636363	0.35	0.245	1
Prpf4	0.0149018865418658	0.49748509282506	0.326	0.213	1
Mustn1	0.015026034947534	0.559387400724748	0.334	0.213	1
Vps51	0.0150396051273096	-0.80889391982483	0.084	0.155	1
Rsad2	0.0150566371736667	-0.428199887658449	0.701	0.761	1
U2surp	0.0150959335188996	-0.401828577826963	0.771	0.755	1
Msrb3	0.015149298549339	0.536991714272997	0.555	0.477	1
Hlx	0.0151860178101143	0.480421999665189	0.482	0.381	1
Mmp14	0.0152376120430695	-1.06960082208871	0.086	0.155	1
Dip2c	0.0152590034831907	0.455883878674724	0.704	0.639	1
Vwf	0.0152605292741884	-1.04160362336845	0.03	0.077	1
Snhg5	0.0152718536809834	-1.18420501822828	0.062	0.123	1
Ptcd2	0.0152860667588865	0.591595266864316	0.329	0.226	1
Gm44079	0.0152996158905389	1.31105739212375	0.051	0.006	1
Ddx42	0.0153745838036409	-0.331869732307246	0.585	0.71	1
Nploc4	0.0154699555232444	0.619714510750058	0.356	0.265	1
Galnt10	0.015534395332506	0.799522242128583	0.345	0.245	1
Shc1	0.0155633190567961	0.587766296087649	0.313	0.206	1
Ilf2	0.0155785138253632	-0.537997100317589	0.445	0.516	1
Zfp873	0.0156146701133128	1.22158958288632	0.121	0.052	1
Lig4	0.015634352064206	0.832272070533091	0.113	0.045	1
Herc6	0.0156631818043989	0.439378597565662	0.544	0.458	1
Ccng1	0.0157476447482375	0.57452204224839	0.348	0.239	1
Uba6	0.015748370975088	0.343382319203907	0.291	0.181	1
Cxcr4	0.0157584508486512	0.825515738582796	0.291	0.187	1
Snrpd1	0.0158740440238965	-0.270723194585668	0.636	0.742	1
Gne	0.0159356829964336	0.488655965520716	0.291	0.187	1
Ift22	0.0159876033414308	0.901462034003261	0.143	0.065	1
Lin37	0.0160465040247053	-0.843537145886819	0.175	0.252	1
Eif5a	0.0161054802392662	-0.289914294701084	0.879	0.903	1
Cdc42bpb	0.0161667340625326	0.382504728869663	0.763	0.723	1
Gm14858	0.0161742884812829	1.80708543187649	0.062	0.013	1
Ubac2	0.0162082876966713	0.466650995061759	0.375	0.265	1
Acss2	0.016219865889555	-1.01547305207479	0.094	0.168	1
Prkce	0.0162664754463779	0.440839792522825	0.801	0.781	1
Map2k5	0.0163011765042623	0.568611883982505	0.485	0.374	1
Nol7	0.0163393378215802	-0.257390436985366	0.774	0.813	1
Pomt1	0.0164023178929774	1.75871783819839	0.062	0.013	1
Frk	0.0164795455135968	1.38467138574854	0.135	0.065	1
Creld2	0.0164862094218839	-0.609899646096213	0.251	0.355	1
Nfix	0.01650914386539	-0.490076058097259	0.394	0.49	1
Slc35e1	0.0165443900895208	0.972190432235318	0.191	0.11	1
Fam131a	0.0165719735920433	0.791680258149762	0.232	0.142	1
Timp4	0.0166382485971141	-0.41206127981889	0.76	0.845	1
Sil1	0.0166632976640041	0.801640832677183	0.237	0.148	1
Zfp28	0.0166683929786043	1.53495299996669	0.073	0.019	1
Mcm4	0.0168253500651608	-0.494195111973477	0.148	0.239	1
Urod	0.0168623784582205	-0.683101707757788	0.181	0.271	1
Nans	0.0169188873779414	-0.555326971107303	0.21	0.31	1
Nudcd1	0.0170369019756716	0.900849756793007	0.197	0.116	1
Oxld1	0.0170997997457804	-0.957285412281278	0.065	0.129	1
Brox	0.0172551807534209	0.472121037954775	0.515	0.426	1
Xdh	0.0173523263978578	-0.376352144511134	0.782	0.819	1
Gm48678	0.0173666095872779	0.535164676671061	0.447	0.329	1
Gdpd1	0.0173986260608167	0.490428601876627	0.248	0.148	1
Gdpd5	0.0176000038128227	0.598125603393077	0.245	0.148	1
Sp3	0.0176059186829588	0.280223561718298	0.671	0.542	1
Ckb	0.0176997871838221	-0.549829938621623	0.326	0.413	1
Mrps35	0.017704242619274	-0.63901189368897	0.175	0.258	1
Cnih4	0.0177139059040832	-0.341911307784087	0.606	0.684	1
Gm9922	0.0178373235141708	-1.48439212641906	0.019	0.058	1
Rcc1	0.0178802663214516	-0.998497890230299	0.043	0.097	1
St6gal1	0.0179112427341328	-0.783948669670129	0.213	0.303	1
Gm11867	0.0179239397919531	-1.67305858057863	0.027	0.071	1
Stk38	0.0180905451456568	0.402835191553178	0.628	0.497	1
Large1	0.0180951182054318	0.547704620695681	0.526	0.413	1
Fam177a	0.0181058122396742	-0.954699413506054	0.1	0.168	1
Gata2	0.0181624312738619	0.322109838149923	0.482	0.361	1
Rasa1	0.0181776064148925	0.297398097867109	0.744	0.632	1
Dusp6	0.0182328689004344	-0.542896835336639	0.42	0.516	1
Crispld1	0.0182485899958237	-1.4235254334729	0.035	0.084	1
Ttc7b	0.0182503694774251	0.355534932568861	0.728	0.639	1
Gm13056	0.0182834459167784	0.948031836334961	0.21	0.123	1
Eif3b	0.0183052408897044	-0.371876729091986	0.482	0.581	1
Tmem182	0.0183099672283346	-0.391435275038619	0.132	0.219	1
Gm17259	0.0183100298916536	2.28541985772768	0.049	0.006	1
Nckap1	0.0184319030520406	0.273275465030631	0.895	0.819	1
Alkbh3	0.0185181212531377	-0.710224640905862	0.283	0.361	1
Polb	0.018641553634251	0.499135423063898	0.45	0.342	1
Commd5	0.0188336236226323	-1.29743489386056	0.035	0.084	1
Zdhhc17	0.0188964810189814	0.419119022866389	0.488	0.394	1
Cd200	0.0189158225259138	0.278283908205181	0.973	0.961	1
Bcar3	0.0189247234522913	1.06930360858403	0.167	0.09	1
Trnau1ap	0.0190646918146195	-0.366259760899721	0.531	0.626	1
Rdm1	0.0190826406169347	-0.760929901722789	0.181	0.265	1
Nmt2	0.0191864097720354	0.497511434559846	0.456	0.355	1
Pcdhga9	0.0191977331832391	2.00442751704981	0.059	0.013	1
Lamc1	0.0193670450512184	0.319209196981101	0.854	0.806	1
Arhgap28	0.0194494071660153	0.458150483537856	0.58	0.503	1
Xpo7	0.0194750660969239	0.426077584246426	0.553	0.432	1
Gpatch11	0.0195063766248849	-0.613020759463616	0.275	0.355	1
Parva	0.0195208741306828	0.425683531184719	0.658	0.581	1
Usp6nl	0.0196142217676749	0.656872538662649	0.38	0.277	1
Ube2k	0.019667751548393	0.297872951817625	0.792	0.761	1
Ppp5c	0.019676723372321	-0.570232487402891	0.189	0.284	1
Champ1	0.0197631700483455	-1.02022869836307	0.062	0.123	1
Polk	0.0197764020910537	0.632261066930357	0.41	0.297	1
Emp2	0.019877863456637	-0.440972548194265	0.569	0.645	1
Pdlim1	0.0198915735363636	0.357250847463722	0.876	0.852	1
Gm43848	0.0199144668027872	-2.08255639682125	0.016	0.052	1
Stmn1	0.0199607738069339	-0.471833038693577	0.243	0.335	1
Zfp513	0.0199820918437477	-1.09438519613375	0.092	0.155	1
Odf2l	0.0200526738822774	0.370123352570259	0.216	0.123	1
Pomp	0.0200537095294098	-0.268999604438649	0.787	0.871	1
Hist1h4c	0.0200549576090725	0.83734619489635	0.162	0.084	1
Crybb3	0.0200832194731214	1.59576199563952	0.097	0.039	1
Tcf23	0.0201112808010236	-1.85591855178906	0.032	0.077	1
Pfn1	0.0201318979475938	-0.290948830037827	0.976	0.987	1
Gigyf1	0.0201516066138647	-0.610182174622597	0.305	0.394	1
Srsf2	0.0202664056818284	-0.277312380500849	0.806	0.858	1
Pja1	0.0203652340410237	-0.6887198671576	0.162	0.245	1
Emc9	0.0204261256000927	1.31229909889771	0.108	0.045	1
Npr1	0.0204290241584641	-0.468175188876241	0.404	0.503	1
Abcd3	0.0204377903636401	0.708633733192152	0.326	0.232	1
Rfx3	0.0205277628824423	0.822383884491107	0.278	0.187	1
Atf6	0.0205335058335233	0.433387974835655	0.45	0.329	1
E430024I08Rik	0.0205540143025976	-0.813559056906136	0.113	0.187	1
Mrps34	0.0206133598760351	-0.636031418629948	0.278	0.374	1
Fmo2	0.0206444065099118	-0.536262458742958	0.491	0.568	1
Dclk2	0.0206837447047545	1.05754393186761	0.151	0.077	1
mt-Nd6	0.0207198550661698	0.537811584546144	0.456	0.342	1
Gm11290	0.020734997340517	-0.780080649528947	0.189	0.277	1
Cbfa2t3	0.0207773016268331	-0.349987318227947	0.679	0.703	1
Lmcd1	0.0208286974937419	-0.383474154285376	0.553	0.626	1
Ankfy1	0.0208463856073066	0.488058554125243	0.544	0.419	1
Cyp26b1	0.0208583371894849	-0.816396247787792	0.167	0.252	1
A730049H05Rik	0.020868417768449	0.946337304085247	0.119	0.052	1
Trmt11	0.0209878522313603	-0.534675346528436	0.278	0.368	1
Zfp638	0.0210092290160639	0.353394195126828	0.755	0.677	1
Tanc1	0.021044618158653	0.258705090322054	0.914	0.89	1
Pde9a	0.021159786812956	1.33623125572572	0.059	0.013	1
Fam241a	0.0211806182466659	0.406436289399047	0.342	0.239	1
Zc3h12c	0.0213252636717594	0.574211391368275	0.458	0.368	1
Gtf2ird1	0.0213436959744528	-0.639913415203505	0.216	0.303	1
Chst7	0.0213719506249398	-0.618245181212399	0.253	0.355	1
Ppp4c	0.0213872621944102	-0.382878996019142	0.447	0.51	1
Mir100hg	0.021412989243516	0.794112404884	0.108	0.045	1
Psmd11	0.0215259467530597	-0.291084360855925	0.65	0.71	1
8430426J06Rik	0.0215267392381216	-1.64042216079888	0.016	0.052	1
Mat2a	0.0216017481667563	0.294079752899534	0.887	0.839	1
2310001H17Rik	0.0216060616031218	-0.894241963315757	0.094	0.161	1
4930545L23Rik	0.0216943506686529	1.21299767068938	0.116	0.052	1
Leng9	0.0217037574250577	0.767189420814202	0.135	0.065	1
Tmem219	0.021841286456622	0.591257972452764	0.375	0.271	1
Med13	0.0218589313632955	0.364505840790262	0.679	0.574	1
Galc	0.0219456107394455	-0.74771196010265	0.081	0.148	1
Vps13d	0.0220692984276033	0.39354617597802	0.563	0.439	1
Zfp979	0.0220848154284326	-0.375454878938552	0.588	0.658	1
Zfp2	0.0221804347739512	-1.92002505063633	0.024	0.065	1
Anapc11	0.0221899359295591	-0.415920894244668	0.652	0.671	1
Stat3	0.0222584236852806	-0.261943307750199	0.644	0.735	1
Zfp54	0.0224600513700271	-1.23986737503747	0.032	0.077	1
Dapk3	0.0224712220927925	0.595902017647704	0.35	0.252	1
Dhx57	0.0224992501483057	0.63253642889441	0.391	0.29	1
Gbp7	0.0225398858537159	-0.337877492600613	0.725	0.761	1
Kctd12b	0.0225463107069486	0.512388927810081	0.674	0.632	1
Cplane1	0.022556618077307	0.554931449618483	0.375	0.271	1
Tnfrsf23	0.0225914387799702	1.31365136899536	0.108	0.045	1
Ppp2ca	0.0226159649448006	-0.266539194844568	0.717	0.768	1
Btnl9	0.0226190940303557	-0.272008636280346	0.674	0.8	1
Rprd1a	0.0226326840829138	0.544766297690566	0.391	0.284	1
Als2	0.0226878043105965	0.643736267459754	0.189	0.11	1
Rarres1	0.0227568866118171	0.795499610472896	0.267	0.174	1
Inka2	0.0227853051522033	0.458913393993416	0.318	0.213	1
Sos2	0.0227859730529438	0.302677776646216	0.615	0.51	1
6030442K20Rik	0.0229053540679439	-1.17314305631622	0.04	0.09	1
Slc44a2	0.0229368027153104	0.451726484643956	0.426	0.316	1
Gpr89	0.023063179195481	0.659705358936829	0.216	0.129	1
Atxn7	0.0230769843509365	0.401195347970501	0.544	0.458	1
2900097C17Rik	0.0230971818069219	-0.390252548357202	0.418	0.503	1
Grik2	0.0232015193088219	1.3530158435405	0.108	0.045	1
Chkb	0.0232021188502648	-0.8041383230405	0.135	0.206	1
Ppp2r1b	0.0232858213808166	0.796687993640544	0.116	0.052	1
Gm27201	0.0233763736362972	0.767093198974656	0.213	0.129	1
Kmt2c	0.02345800487899	0.314958174484025	0.827	0.671	1
Trim16	0.0235452469192294	0.510726207589311	0.221	0.135	1
Cox16	0.023547557120952	-0.290384269491461	0.687	0.723	1
Samd10	0.0235906935364011	1.45292577864149	0.078	0.026	1
Erg	0.0236052734236535	0.258948390376509	0.914	0.923	1
Evc2	0.0237285761351336	2.27839521458794	0.032	0	1
Tbc1d17	0.0238624823252199	-0.420705893337884	0.186	0.284	1
Rsl1d1	0.0238879027042154	-0.424282159162497	0.526	0.619	1
Lrrc4	0.0239785196134639	0.936400980031154	0.167	0.09	1
Mfsd1	0.0241326585116198	0.407417593506298	0.407	0.303	1
Sharpin	0.0241566550622612	-0.603069874453073	0.264	0.355	1
Cpsf4	0.0242742571899891	-0.953086678022881	0.094	0.161	1
Akt3	0.0243314017973618	0.251625069011115	0.86	0.787	1
Plaa	0.0243891829430562	0.31956649660552	0.45	0.323	1
Mtor	0.0244136711687549	0.606752402550893	0.321	0.232	1
Gm12158	0.0244296689542004	1.75068790212836	0.057	0.013	1
Gm9968	0.0244608942928786	1.65097134744447	0.086	0.032	1
Nfu1	0.0244910732716777	-0.379359201435635	0.415	0.51	1
Sumo1	0.0245115866666817	-0.251626112768289	0.803	0.858	1
Heatr6	0.0245321003612371	0.451391960037376	0.307	0.206	1
Dbnl	0.0245437471329425	-0.339676223890723	0.434	0.523	1
Cdk5rap1	0.0245558105814039	-0.590295175512686	0.235	0.316	1
Nsun2	0.0245973884522063	-0.455696790391139	0.296	0.387	1
Abca5	0.0246063314817037	-0.934631235769899	0.065	0.123	1
Zfp955b	0.0247130401558909	-0.703164986334478	0.186	0.271	1
Ercc6l	0.024717984280017	1.65439290798049	0.046	0.006	1
Nup93	0.0247868157437713	0.568859008482384	0.191	0.11	1
Gm49980	0.0248168947526902	-0.475358627286101	0.307	0.394	1
Tmem223	0.0248992348495671	0.253673137845154	0.582	0.497	1
Cables1	0.0249317133649974	0.432682518019186	0.183	0.103	1
Zfp467	0.0249423855417884	-0.594442400563347	0.229	0.316	1
Camk2b	0.0249590686414067	0.77615257595331	0.167	0.09	1
Tmsb10	0.0249976483985428	-0.262196746546734	0.981	1	1
Actn2	0.0250380584788448	-2.07160620692366	0.013	0.045	1
Fam114a1	0.025161274915348	-0.451702685122272	0.232	0.323	1
Zfp62	0.0252047595875676	-0.460802627509445	0.313	0.4	1
Skp1a	0.0252056264375439	-0.321347267657047	0.72	0.748	1
Fam181b	0.0252619914206524	-0.55801611074174	0.116	0.194	1
Mms19	0.0253669823734172	0.307892238677331	0.342	0.239	1
Sel1l	0.0254171177292393	0.382049433052739	0.563	0.445	1
6430562O15Rik	0.0254333939585131	0.425087780148102	0.345	0.239	1
Dicer1	0.0254400176717078	0.410796495871824	0.439	0.335	1
Gins3	0.0255516467615394	-0.998511164287395	0.065	0.123	1
Cyren	0.0255676422602738	-0.609473897508142	0.31	0.394	1
Hspe1	0.0255703061047852	-0.339943064449547	0.658	0.71	1
Lrp5	0.0255927334017338	0.453974406220353	0.45	0.348	1
Ndufs7	0.0257338553594816	-0.279236748082842	0.66	0.768	1
Cdk13	0.0257396117762442	0.301723810436184	0.701	0.581	1
Maff	0.0258175258981212	-0.511341781541649	0.194	0.284	1
Ndufb2	0.0258943757889583	-0.33388890244878	0.561	0.626	1
0610010K14Rik	0.0259101208008276	-0.347964420316709	0.515	0.626	1
Comt	0.0259598966789746	-0.37900463761737	0.574	0.594	1
Jund	0.0259990626240876	0.315479613256222	0.949	0.929	1
Rpusd4	0.0260775765066655	-1.06046065954322	0.124	0.194	1
Srpk2	0.0261564066015186	-0.326429276768242	0.507	0.568	1
Rab40c	0.0262538441087395	0.463029507860413	0.332	0.232	1
Pea15a	0.0262672794712118	-0.267921336542331	0.879	0.865	1
Plscr1	0.0262742733904641	-0.397869391042902	0.418	0.516	1
Letmd1	0.0264076822460305	-0.838635780135781	0.132	0.206	1
Schip1	0.0265056751586777	0.261616254856109	0.757	0.639	1
Zbtb37	0.0265318792103032	1.11412130333157	0.148	0.077	1
Lmbr1	0.0265677558096675	0.442891739868758	0.464	0.368	1
Cul4a	0.0266008782981667	0.396582914923649	0.402	0.284	1
Sik2	0.0266120113259897	0.464097786520919	0.345	0.239	1
Adora2a	0.0267686548747483	-0.392983644692009	0.377	0.458	1
Cpd	0.0268719018021586	0.324992586195493	0.755	0.735	1
Mtmr12	0.0268751630057043	0.478323418657954	0.42	0.335	1
Dcxr	0.0269223970319778	1.10129935910589	0.137	0.071	1
Cdc42ep2	0.0270470135214559	-0.374848851097099	0.62	0.665	1
Gm48617	0.0270589633548247	0.668402426204352	0.245	0.155	1
Pck2	0.027061719502161	0.463545201527692	0.369	0.265	1
Etaa1	0.0270799944544105	-0.904177653572205	0.119	0.194	1
Gm15834	0.0271617252763521	-1.62639685535951	0.013	0.045	1
Oas1c	0.0272209286760944	0.886491538430307	0.078	0.026	1
Zfp944	0.0273361784645462	0.708970963034587	0.189	0.11	1
Gm3248	0.027477557035617	1.19547386944197	0.067	0.019	1
Haus5	0.0275288229663558	-0.690566923436218	0.075	0.135	1
Slc26a10	0.0276008986083006	-0.341983830871211	0.415	0.529	1
Wipf1	0.0276397976625826	0.336634865164288	0.76	0.716	1
Oaz2	0.0277232874615262	0.438455926866345	0.639	0.581	1
Xrn2	0.0279872420811467	-0.303526291014953	0.615	0.69	1
Tmem214	0.0279896075482126	-0.615177501725101	0.205	0.297	1
Ankrd13c	0.028005105821649	0.269452997307745	0.493	0.374	1
Cttnbp2nl	0.0280786492172132	0.347113625217594	0.733	0.684	1
Arhgef11	0.0281537132807119	0.464828058600475	0.531	0.445	1
Gm20707	0.0282032923613769	-0.845822663901559	0.119	0.187	1
Fbrsl1	0.0282725062524824	0.622909123603325	0.313	0.226	1
Gpr4	0.0283651683833726	-0.405575382314319	0.434	0.529	1
Tmem198b	0.0284033557133119	0.983857825117464	0.154	0.084	1
Dhrs13	0.0284088498527883	-1.75095811689393	0.022	0.058	1
Pcdh17	0.0284174005753815	0.433178100615464	0.798	0.787	1
Rhebl1	0.0284787066949883	-1.09313874674438	0.057	0.11	1
Trim30a	0.0284866156722021	0.339135836124783	0.709	0.574	1
Jph1	0.0287370675871141	-2.83069724674457	0	0.013	1
Kcnq5	0.0287370675871141	-2.57317654591028	0	0.013	1
Stat4	0.0287370675871141	-2.92203348723002	0	0.013	1
Gm10552	0.0287370675871141	-2.67030603957745	0	0.013	1
Serpinb3b	0.0287370675871141	-3.12086906420139	0	0.013	1
Gm37982	0.0287370675871141	-2.71808737050178	0	0.013	1
Traf3ip3	0.0287370675871141	-2.40906900997492	0	0.013	1
Mcm10	0.0287370675871141	-3.14031901517333	0	0.013	1
Il2ra	0.0287370675871141	-2.41592067540972	0	0.013	1
Gpr158	0.0287370675871141	-2.62651004253438	0	0.013	1
Aif1l	0.0287370675871141	-2.47304018085697	0	0.013	1
Grb14	0.0287370675871141	-2.72040400015248	0	0.013	1
Lrrc4c	0.0287370675871141	-2.53145918841057	0	0.013	1
Pla2g4e	0.0287370675871141	-3.01105213214956	0	0.013	1
Slc4a11	0.0287370675871141	-2.56241228620402	0	0.013	1
4930519P11Rik	0.0287370675871141	-2.59523410517005	0	0.013	1
Mybl2	0.0287370675871141	-3.08891017877915	0	0.013	1
Gm16337	0.0287370675871141	-2.74726512748527	0	0.013	1
Chrnb2	0.0287370675871141	-2.58472613515615	0	0.013	1
Ptpn22	0.0287370675871141	-3.84068809965487	0	0.013	1
Kcnc4	0.0287370675871141	-2.72516719582494	0	0.013	1
Nkain3	0.0287370675871141	-3.07468881224462	0	0.013	1
Shoc1	0.0287370675871141	-4.06062557534184	0	0.013	1
Sytl1	0.0287370675871141	-3.09203541894176	0	0.013	1
Tmem51	0.0287370675871141	-2.83369004024653	0	0.013	1
Gabrd	0.0287370675871141	-2.56058557688178	0	0.013	1
4632411P08Rik	0.0287370675871141	-2.38998331170032	0	0.013	1
Zfyve28	0.0287370675871141	-2.75298566726419	0	0.013	1
Nwd2	0.0287370675871141	-2.94850579426453	0	0.013	1
Gabrb1	0.0287370675871141	-2.44195544251113	0	0.013	1
Gm20548	0.0287370675871141	-2.54909777652315	0	0.013	1
Dnah10	0.0287370675871141	-2.52418994879303	0	0.013	1
Adgrd1	0.0287370675871141	-2.59319340272208	0	0.013	1
Gm43598	0.0287370675871141	-2.7212453599927	0	0.013	1
Hoxa1	0.0287370675871141	-2.81082845984944	0	0.013	1
Lmod3	0.0287370675871141	-2.47304018085697	0	0.013	1
Slc27a5	0.0287370675871141	-3.08203991806142	0	0.013	1
Sptbn4	0.0287370675871141	-2.63650630790014	0	0.013	1
Thap8	0.0287370675871141	-2.4187430081423	0	0.013	1
Gm12762	0.0287370675871141	-2.59789564484744	0	0.013	1
Alpk3	0.0287370675871141	-2.64536063641964	0	0.013	1
Scube2	0.0287370675871141	-2.71277003824568	0	0.013	1
Lyve1	0.0287370675871141	-2.57317654591028	0	0.013	1
Htra4	0.0287370675871141	-2.69733292190213	0	0.013	1
Gm16793	0.0287370675871141	-2.49858055720879	0	0.013	1
Elmo3	0.0287370675871141	-2.59307377583362	0	0.013	1
Gm16096	0.0287370675871141	-2.59786044957661	0	0.013	1
Hspb2	0.0287370675871141	-2.58051973944918	0	0.013	1
Fam81a	0.0287370675871141	-2.55884525645836	0	0.013	1
Vipr1	0.0287370675871141	-2.45284285451441	0	0.013	1
Grm1	0.0287370675871141	-2.70792489550395	0	0.013	1
Lin28b	0.0287370675871141	-2.7447865111025	0	0.013	1
Oit3	0.0287370675871141	-2.78737412587312	0	0.013	1
Tmem26	0.0287370675871141	-2.62115361729203	0	0.013	1
Gm47922	0.0287370675871141	-2.56500948274329	0	0.013	1
Gm48552	0.0287370675871141	-2.76469102215397	0	0.013	1
Fhl4	0.0287370675871141	-3.08786221035787	0	0.013	1
Gm15915	0.0287370675871141	-2.66117951744264	0	0.013	1
Gm48427	0.0287370675871141	-2.78444124033379	0	0.013	1
Gm47578	0.0287370675871141	-2.56895120332566	0	0.013	1
Gm12082	0.0287370675871141	-3.26613910793094	0	0.013	1
Tcf7	0.0287370675871141	-2.83952019431158	0	0.013	1
Tekt1	0.0287370675871141	-2.52742833193943	0	0.013	1
Bcas3os2	0.0287370675871141	-3.25208469995868	0	0.013	1
Gm15892	0.0287370675871141	-3.20433091304563	0	0.013	1
Lrrc46	0.0287370675871141	-2.64625697968147	0	0.013	1
Kcnh4	0.0287370675871141	-2.93273764852349	0	0.013	1
Asb16	0.0287370675871141	-2.81199491917956	0	0.013	1
Ripor2	0.0287370675871141	-4.53381905380161	0	0.013	1
A830005F24Rik	0.0287370675871141	-2.5722768702031	0	0.013	1
Ssbp2	0.0287370675871141	-2.57998158015441	0	0.013	1
D030051J21Rik	0.0287370675871141	-2.98536878133754	0	0.013	1
9930004E17Rik	0.0287370675871141	-2.626711270642	0	0.013	1
Itih4	0.0287370675871141	-3.03407097399396	0	0.013	1
Gm15218	0.0287370675871141	-2.47293740697128	0	0.013	1
Rnf212b	0.0287370675871141	-2.58236071491772	0	0.013	1
Gm35769	0.0287370675871141	-2.59110178145743	0	0.013	1
Gm26766	0.0287370675871141	-3.19885129255214	0	0.013	1
Csf2rb2	0.0287370675871141	-2.78079191530933	0	0.013	1
Grap2	0.0287370675871141	-3.57428714431104	0	0.013	1
D930007P13Rik	0.0287370675871141	-2.6119456430884	0	0.013	1
Ciita	0.0287370675871141	-2.77319423558797	0	0.013	1
Gm49735	0.0287370675871141	-2.82668578079941	0	0.013	1
Robo1	0.0287370675871141	-2.493036785632	0	0.013	1
Prr18	0.0287370675871141	-2.74146261749885	0	0.013	1
1700063J08Rik	0.0287370675871141	-2.91709863404332	0	0.013	1
Gm20496	0.0287370675871141	-2.60957067810993	0	0.013	1
Ptcra	0.0287370675871141	-3.29501986907219	0	0.013	1
Gm19585	0.0287370675871141	-2.37020246045341	0	0.013	1
Gm19696	0.0287370675871141	-2.54255514815807	0	0.013	1
Ptprcap	0.0287370675871141	-3.16196555429397	0	0.013	1
Syt12	0.0287370675871141	-2.77635310793141	0	0.013	1
Kcnk4	0.0287370675871141	-3.15237227325904	0	0.013	1
Lrrn4cl	0.0287370675871141	-2.68959080337675	0	0.013	1
Gm50321	0.0287370675871141	-2.41232075060096	0	0.013	1
Cd5	0.0287370675871141	-2.56328895177968	0	0.013	1
C130060C02Rik	0.0287370675871141	-2.95035522405713	0	0.013	1
Gm50136	0.0287370675871141	-2.78348655597871	0	0.013	1
Hpse2	0.0287370675871141	-2.75129294129441	0	0.013	1
Tktl1	0.0287370675871141	-2.49478310858268	0	0.013	1
Gm4779	0.0287370675871141	-3.13645992721946	0	0.013	1
Cenpi	0.0287370675871141	-2.87993465638976	0	0.013	1
9530051G07Rik	0.0287370675871141	-3.24791182208643	0	0.013	1
Ciao2a	0.028751189053172	0.284859256205106	0.337	0.226	1
Hist1h2bc	0.0287562819353697	-0.259036208051422	0.48	0.561	1
Tinagl1	0.0287566597572749	-0.345856394801171	0.687	0.768	1
Gm15581	0.0288249032131931	0.308887288647549	0.415	0.303	1
Ipo8	0.0288297412820233	0.406737831624947	0.377	0.277	1
Kdm7a	0.0289015329396126	0.4236711127666	0.601	0.497	1
Fhod3	0.0289355571790298	-1.68111504818971	0.03	0.071	1
Heph	0.0289775819430863	0.746202206886406	0.164	0.09	1
Unc13b	0.0290167726223993	0.430069861804905	0.615	0.51	1
Praf2	0.0292030068319325	-0.585776499111045	0.162	0.239	1
Ufsp2	0.0292160024707538	0.319777799569429	0.299	0.2	1
Elmod3	0.0292185551120842	-0.853671647521233	0.051	0.103	1
Cdk9	0.0294129307992707	-0.402773249510099	0.458	0.535	1
Mrps24	0.0294460113111892	-0.315669529920043	0.674	0.697	1
Trim5	0.0294604418576596	-0.518733075123052	0.173	0.252	1
Ap5z1	0.0294735857888312	-1.30861905413744	0.043	0.09	1
Fam91a1	0.0295046289602346	0.53439560058525	0.326	0.232	1
Ppp2cb	0.0295156925873199	0.270478362122712	0.499	0.368	1
Fggy	0.0295958075047133	1.13266640029864	0.121	0.058	1
Abhd4	0.0295982484797511	0.796894072048049	0.213	0.135	1
Mpv17l	0.0297716795570884	0.89851528614184	0.124	0.058	1
Srxn1	0.0298081359579998	0.741038910944471	0.14	0.071	1
Rtp3	0.0298341253694969	-0.631828295203546	0.235	0.316	1
Akap17b	0.0298412810744883	2.18981487049713	0.065	0.019	1
Rnf187	0.029867305239058	-0.417231267551176	0.585	0.652	1
Ppp2r5a	0.0299043280892105	-0.251082899291931	0.846	0.865	1
Pip4k2a	0.0299292091678339	0.486458942993029	0.399	0.303	1
Coa7	0.0299886085564007	-0.949939558787618	0.075	0.135	1
Rnpc3	0.0299890179596319	-0.469474571615672	0.286	0.374	1
Tirap	0.0300467104412206	-0.815843040925881	0.156	0.232	1
Trp53	0.0300929345157188	-0.30774528676006	0.636	0.735	1
Utp15	0.0302868345442343	-0.691798683235472	0.151	0.226	1
Asb7	0.030302336360372	-0.632112462463323	0.127	0.2	1
Abhd17b	0.0303240256643985	0.48717869885409	0.493	0.387	1
Phf14	0.0303856749708085	0.352430654581719	0.709	0.6	1
Ppil3	0.0304781110416564	-0.633432509299716	0.156	0.232	1
Casc4	0.0305381535701319	2.05364332349504	0.03	0	1
Hdhd3	0.0305381535701319	2.16790871811764	0.03	0	1
Dnah6	0.0305381535701319	2.53539811105871	0.03	0	1
Gm15991	0.0305381535701319	2.27353943825751	0.03	0	1
Ntm	0.0305381535701319	2.2132515613955	0.03	0	1
Rab34	0.0305381535701319	2.1370832751895	0.03	0	1
Gm15713	0.0305381535701319	2.06969952197629	0.03	0	1
Hibch	0.0305867888287335	0.673751952616506	0.202	0.123	1
Nasp	0.0306230105262188	0.454929301494849	0.34	0.239	1
B4galnt1	0.0306668298782598	-2.26174103265209	0.011	0.039	1
Grcc10	0.03067402970828	-0.301406049274365	0.811	0.871	1
Ttc13	0.0306933095569805	0.729257093001814	0.17	0.097	1
Ccdc157	0.0307061115276182	0.697421184631116	0.156	0.084	1
Fam78b	0.0307127331527013	0.357332979013962	0.477	0.361	1
LTO1	0.0307556777331155	0.296057070487107	0.544	0.439	1
Cep85l	0.0307710908663451	0.338974853427209	0.83	0.774	1
Sf3b5	0.0307962999883885	-0.263500135356317	0.601	0.645	1
Efl1	0.0308168839570778	-0.557147478436805	0.208	0.284	1
Acer3	0.0308171890105798	0.636216551143171	0.358	0.271	1
Trpc1	0.0308711070987628	1.96517407190552	0.043	0.006	1
Nsa2	0.0308871841203208	-0.251844345960688	0.865	0.903	1
Afg3l2	0.0309934233616111	0.616531632200433	0.208	0.123	1
Ctdnep1	0.0310035309818617	-0.397198300930146	0.456	0.529	1
Metap2	0.0310162705988235	-0.289558497681758	0.798	0.852	1
Coa3	0.0310804875793667	-0.321694123589177	0.666	0.735	1
Ddit3	0.0310864716285405	0.726596852525418	0.248	0.161	1
Ttc4	0.0310961211296734	-0.519612865327309	0.278	0.361	1
Zwilch	0.0311914095324888	1.56862759810147	0.043	0.006	1
St6galnac3	0.0312317390141191	0.443273147985023	0.709	0.619	1
Tnip2	0.0312829697106688	0.458177388295352	0.256	0.168	1
3110021N24Rik	0.0313121569254656	0.856184436760202	0.137	0.071	1
Mamld1	0.031330465227073	1.26351046622131	0.127	0.065	1
Fto	0.0313641102996238	0.260210299833518	0.588	0.477	1
F730311O21Rik	0.0314204557588844	-1.27023474843763	0.03	0.071	1
Tap1	0.0314448308416468	-0.569605837472846	0.369	0.445	1
Peak1	0.0314622628481331	0.295493325524391	0.919	0.832	1
Etv1	0.0315145595715952	-1.5419072329219	0.022	0.058	1
Crocc	0.031635557488913	1.6658406343214	0.054	0.013	1
Ranbp17	0.031635557488913	2.00340475421468	0.054	0.013	1
Slco2b1	0.031660514468144	0.39671968185629	0.35	0.245	1
Tmem255a	0.031677208632145	0.826929281991362	0.043	0.006	1
Mfsd6	0.0317706055026237	0.343149532678749	0.499	0.387	1
Dnase1l1	0.0318387417030482	-0.675779729672733	0.256	0.342	1
Rhbdf1	0.0318458180207213	0.731055570467997	0.137	0.071	1
Tram2	0.031848333889539	0.549935392751349	0.278	0.187	1
Klhl9	0.0319057178195745	-0.484871275797231	0.45	0.516	1
Prmt1	0.0319099040358153	-0.395629247583076	0.569	0.626	1
Pnrc1	0.0319519305562042	-0.285785011831181	0.811	0.877	1
Ipo9	0.0319791817903588	0.694306109759065	0.288	0.2	1
Lpcat1	0.0319937438492074	-0.499756801006848	0.345	0.426	1
Lamp2	0.0320378931720951	0.260301222757132	0.873	0.8	1
Dimt1	0.0320384689292503	-0.720128312424926	0.213	0.29	1
mt-Co3	0.0320913102329004	0.314293685615904	0.995	1	1
Gm15419	0.0321476480138264	1.30306817389538	0.065	0.019	1
Jarid2	0.0321542911392777	0.278373130393064	0.714	0.652	1
Nectin3	0.032175367517768	0.528361893196087	0.31	0.219	1
Rnf213	0.0322570537435049	0.366391382726092	0.72	0.639	1
Gm17745	0.0323269215967914	0.97603478266929	0.102	0.045	1
Trim54	0.0323476520515097	-2.03724270201965	0.011	0.039	1
Hoxb5	0.0323617076812352	1.5903710163107	0.054	0.013	1
Pmp22	0.0324099926437547	-0.402772712940878	0.189	0.277	1
Gm10130	0.0324797327759165	-1.05385937100529	0.038	0.084	1
Adar	0.0325374269217155	0.628364171705553	0.337	0.245	1
Zbtb9	0.0325891726004665	1.06117917259413	0.119	0.058	1
Bckdha	0.0326444142392159	-0.532725081347958	0.208	0.297	1
Rex1bd	0.0326602958444206	-0.302906695384405	0.553	0.645	1
Ercc3	0.0328624030498669	0.67330495688586	0.224	0.142	1
Mthfsd	0.0331743170990425	1.03747943565969	0.102	0.045	1
Cxxc4	0.0332153101129747	-0.67079663748775	0.127	0.2	1
Trpv2	0.0332172575646722	-1.44932801966748	0.011	0.039	1
Matn2	0.0332172575646722	-1.64489715118174	0.011	0.039	1
Sptlc2	0.0332491926666253	0.288721486806616	0.679	0.574	1
Asna1	0.0332936998769285	-0.400502614588274	0.31	0.4	1
St3gal5	0.0336575459281209	0.389145715529257	0.377	0.284	1
9430060I03Rik	0.033659511579701	-1.63116635662457	0.011	0.039	1
Zfp692	0.0337099214562966	0.546123995774748	0.208	0.123	1
Gm10382	0.0338825206619425	-1.63978830049556	0.011	0.039	1
Fgfr2	0.0339910084843217	0.282894680966081	0.65	0.535	1
Gm17231	0.0340096453462185	1.28945545146667	0.054	0.013	1
Mgmt	0.034029815734791	0.643390304880494	0.426	0.342	1
Krba1	0.0344754912639193	-1.16787643360747	0.043	0.09	1
Smtn	0.0345384214326925	0.409537516363632	0.561	0.477	1
Fam122b	0.0346051207792668	0.53316765017893	0.065	0.019	1
Fgd4	0.0346264283086546	0.38780494439378	0.054	0.013	1
Cd247	0.0346418273278481	0.738814948294127	0.321	0.245	1
Dnajc14	0.0346471407654473	0.368424936142631	0.391	0.284	1
Cic	0.0346639811138723	-0.539265865887839	0.264	0.348	1
Trabd2b	0.034782108569629	1.28924056883031	0.054	0.013	1
Tcte2	0.035130249040928	1.03227234729997	0.143	0.077	1
Rrp9	0.0352110488428582	-0.618640629052972	0.186	0.265	1
Msi2	0.0352358506682925	0.426091484989476	0.534	0.458	1
Gba2	0.0353394914742474	0.667834703949822	0.208	0.129	1
Fam204a	0.0354186449430838	-0.480675346988879	0.445	0.516	1
Cmip	0.0354671295956482	0.361896819799328	0.725	0.69	1
C330018D20Rik	0.0355221043589496	1.21632477820823	0.092	0.039	1
Ankrd13a	0.0357029935482385	0.394151942956381	0.426	0.316	1
Sntb1	0.0357760822079183	-0.384302059155221	0.105	0.174	1
Adprh	0.0357830802761576	-0.418979744211839	0.396	0.497	1
Nudt21	0.0358136604050098	-0.400710441945555	0.35	0.432	1
Clk2	0.0359978397422269	-0.395314847930087	0.342	0.439	1
Clasp2	0.0360183728636107	0.426060961086333	0.563	0.477	1
4930512B01Rik	0.0360608522914177	0.92221912423353	0.102	0.045	1
Sipa1l1	0.0361127548454011	0.519233848344948	0.501	0.426	1
Gm4258	0.0361192421447761	0.663038929498327	0.388	0.297	1
Gda	0.0361560001353097	0.297035417742842	0.752	0.658	1
Commd9	0.0361723226455126	0.753273495671137	0.159	0.09	1
Gm5165	0.0361723332731858	-0.735966882396291	0.119	0.187	1
Fxyd5	0.0362357453750329	0.484379214868798	0.625	0.542	1
Mis12	0.036255662954887	-0.565954394446798	0.208	0.29	1
Fn1	0.0362565390589508	1.07589411965601	0.167	0.097	1
Tmem222	0.0363489361557032	-0.445151462654217	0.226	0.31	1
Map2k1	0.0364182876041892	0.307540596934705	0.491	0.381	1
Sidt2	0.0364282935625306	0.619781150513642	0.264	0.181	1
Pik3r6	0.0364881075317974	0.438358386908379	0.633	0.587	1
Pawr	0.0365028435339071	0.94055889220766	0.237	0.155	1
Mus81	0.0365194894276041	-0.855722808112325	0.089	0.148	1
Baz1a	0.0366188246805691	0.522904176643141	0.496	0.406	1
Ccdc88a	0.0366997101535765	0.456039415547818	0.531	0.432	1
Slc25a38	0.0369174362434575	-0.748405836374518	0.129	0.2	1
Nf1	0.0369993126497721	0.357146221678474	0.744	0.658	1
Polr2d	0.0370714545591861	-0.623774322406302	0.267	0.361	1
Zbed5	0.0371400455805705	-1.84280734473977	0.019	0.052	1
Dcbld1	0.0371997271890684	0.338191046373403	0.736	0.665	1
Mapk12	0.037224855557883	-0.363312289515466	0.369	0.465	1
Cep170b	0.0373031268617283	1.72165467753852	0.062	0.019	1
Manea	0.0374426129766739	0.871061110235895	0.199	0.129	1
Ramp3	0.0374570272104952	-0.624731651819057	0.388	0.471	1
Ugcg	0.0374630288114029	0.310052209201517	0.588	0.49	1
Zfx	0.0375689916824556	0.464830468526239	0.534	0.458	1
Adam23	0.0376099737411456	1.64379268886962	0.062	0.019	1
Ppp4r1	0.0376305544137848	0.398648167597115	0.488	0.4	1
Csrnp1	0.0376868740055089	1.08120289267717	0.073	0.026	1
Grwd1	0.0377238760330353	-1.00847915710216	0.075	0.129	1
Fam189a2	0.0378034916917464	-0.349005649403582	0.272	0.368	1
Creb5	0.0379441575919164	0.53470735212483	0.507	0.419	1
Kif20b	0.0379892462817074	2.47557329034344	0.04	0.006	1
Gm9774	0.0380036081450162	-1.36619280804252	0.027	0.065	1
Tnni3	0.0381335772028763	-0.633255648088167	0.159	0.232	1
Nptn	0.0381491743500849	0.259132686817262	0.849	0.794	1
Eml3	0.0381827825973063	0.637632473299797	0.175	0.103	1
Cers5	0.038221211334207	0.29078144017329	0.561	0.465	1
BC065397	0.0382626464578496	-1.13066544040442	0.04	0.084	1
Hjurp	0.0382749971337388	0.331814344311973	0.429	0.323	1
Chrnb1	0.0383499163559115	-0.586633636633663	0.235	0.31	1
Ttf1	0.0383882113060579	0.456042714319876	0.302	0.213	1
2210016L21Rik	0.0384271344863041	0.522143619700851	0.364	0.277	1
Ints14	0.0385044303672829	-0.674825458940898	0.173	0.245	1
Atg3	0.0385847567569377	0.478507360900996	0.528	0.439	1
2610001J05Rik	0.0385974108855856	0.47359149136305	0.426	0.335	1
Stk19	0.0386272926103594	0.356644625101739	0.385	0.284	1
Erbb2	0.0386347768752293	0.934763130073315	0.1	0.045	1
Tnc	0.0387135003516919	-0.786094598048335	0.027	0.065	1
Ctsa	0.0387251984654973	-0.49237782430814	0.358	0.439	1
Gins1	0.0388243665817761	-1.88157519028481	0.008	0.032	1
Gm28068	0.0388927237375391	-1.39310041624595	0.027	0.065	1
Amz2	0.0389900581632726	0.43961145114743	0.302	0.213	1
Gm13727	0.0391054927526215	-1.81923162555197	0.008	0.032	1
Nrg4	0.0391054927526215	-2.00663148063883	0.008	0.032	1
Gm31645	0.0391054927526215	-1.96394772471669	0.008	0.032	1
Cmpk2	0.0392154927529635	-0.451985887231795	0.34	0.413	1
Sh3tc2	0.0392201661309415	0.473350488228653	0.504	0.413	1
Vsig2	0.0392420317316974	0.510311918467921	0.226	0.148	1
a	0.0393309631849913	-1.22476218273702	0.04	0.084	1
Msl3	0.0393589616405396	-0.264475196434265	0.329	0.419	1
Gm28323	0.0393714327064191	1.95346352048609	0.027	0	1
2210011C24Rik	0.0393714327064191	2.40714598383604	0.027	0	1
Gm15910	0.0393714327064191	2.24150941529502	0.027	0	1
Gm9776	0.0393714327064191	2.01686200390719	0.027	0	1
Gm50250	0.0393714327064191	1.99283252995251	0.027	0	1
Hspa12a	0.0393714327064191	2.10159947300937	0.027	0	1
Wdr19	0.0393828047283886	1.61212592924387	0.04	0.006	1
C1qtnf1	0.0394137772373762	0.91133119453814	0.221	0.148	1
Dchs1	0.039428071518066	0.485242081482516	0.404	0.316	1
Gm30054	0.0394341508500566	1.24884230661736	0.081	0.032	1
Nme1	0.0395415940806587	-0.463671377533703	0.58	0.613	1
Zfp651	0.0395870526435762	-1.4360759239908	0.019	0.052	1
Nip7	0.03959683602665	-0.254865630014573	0.323	0.419	1
Gtf3c1	0.0396433669489842	0.594402686963537	0.329	0.245	1
Clcn4	0.0397479763698852	0.35845607445118	0.407	0.316	1
Erlin2	0.039937321286418	0.593586786251501	0.313	0.226	1
Cnot6l	0.0401315812778618	0.262625726261559	0.873	0.884	1
Phf1	0.0401521318012436	-0.637094048726421	0.218	0.29	1
Mtg1	0.0401662729502525	0.992527111563941	0.073	0.026	1
AC137513.1	0.0401984379994302	1.40090040333366	0.04	0.006	1
Racgap1	0.0401984379994302	1.5176072025597	0.04	0.006	1
Lpl	0.0402180708110093	-0.27087745883492	0.922	0.935	1
Zfand2b	0.0402391858534193	0.457964728116491	0.283	0.2	1
Galnt12	0.0402473479185521	-1.54473830103582	0.008	0.032	1
Pnpla8	0.0402666135678973	-0.267594037846509	0.526	0.658	1
Mcm3ap	0.040276753628592	0.646462563420211	0.202	0.129	1
Gbp4	0.0402784048693349	-0.486046089210178	0.41	0.49	1
Dbi	0.0402791992815231	0.301620773867488	0.76	0.703	1
Ift20	0.0403685873440867	-0.293035026790307	0.528	0.619	1
Ints2	0.0404610704492921	1.29198367605289	0.129	0.071	1
Dffa	0.0405703985121867	-0.779551549528091	0.078	0.135	1
Slc38a10	0.0406317422425705	-0.371600708537547	0.41	0.484	1
Zfp668	0.0407118811458091	-0.967390871725611	0.054	0.103	1
Lama5	0.0407387109130378	0.537180690716306	0.194	0.116	1
Thumpd1	0.0407590201370832	-0.529136866664694	0.208	0.29	1
Gk5	0.0407693613343309	-1.47671523372105	0.046	0.09	1
Plekhh2	0.0408021887352888	0.477506921088977	0.42	0.316	1
Gm3716	0.040828799665482	-1.66249841925386	0.008	0.032	1
Sdhaf2	0.0409384841827705	0.486917974906455	0.337	0.252	1
Zdhhc8	0.0409988861566092	-0.722168075025978	0.213	0.284	1
Pus7l	0.0412266985939832	1.11313217569182	0.073	0.026	1
Gpx1	0.0412569214563441	-0.271585192536226	0.822	0.89	1
Pkig	0.0412758221705151	0.283242659189181	0.515	0.432	1
Cd320	0.0413329429822042	0.400562978494898	0.148	0.077	1
Trmt2a	0.0413693547890985	0.313748092680022	0.218	0.135	1
Sh3pxd2b	0.0414677844311508	1.49157311119621	0.051	0.013	1
Gatad2b	0.041646688541751	0.283376087405587	0.701	0.632	1
Rcan2	0.0416533172458556	1.59298918363096	0.051	0.013	1
Sult5a1	0.04165545249679	1.15975780389948	0.097	0.045	1
Zfat	0.041686536320218	0.762465208272483	0.092	0.039	1
Nagpa	0.0417012405692027	-0.565467728535126	0.205	0.277	1
Gm49959	0.0417131910387907	0.812278357062463	0.116	0.058	1
Map10	0.0417180217209059	1.12452370740315	0.081	0.032	1
Sp110	0.0417578763600014	-0.403352465335433	0.41	0.49	1
Sertad1	0.0417984595158159	0.518994616940169	0.299	0.219	1
Tab3	0.0418199233182447	0.76089801353994	0.159	0.09	1
Nr2c2ap	0.0418434786306032	-0.68190096126159	0.143	0.206	1
Dipk2a	0.0419101245588998	0.342670839509539	0.528	0.452	1
Insig2	0.0420317739917484	0.355602800636029	0.461	0.355	1
Gm42439	0.0422388383096503	0.77749601914794	0.092	0.039	1
Herc4	0.0422450059618784	0.517443787427204	0.496	0.426	1
Pcdhb17	0.0423061761041068	1.15418331569202	0.081	0.032	1
Spry4	0.0423309878586223	0.32956242042194	0.402	0.31	1
Ror1	0.0424026773117746	1.89353011903419	0.051	0.013	1
Dhdh	0.0424026773117746	1.3374489051535	0.051	0.013	1
Cds2	0.0425668097787548	0.27163355347408	0.704	0.652	1
Cdk1	0.0425917797695448	1.35893837945383	0.051	0.013	1
Myl3	0.0426595408307269	-0.832427526284114	0.156	0.226	1
Pitpnm2	0.0426875182217075	0.373772942241133	0.62	0.529	1
Abraxas1	0.0427526904618537	-0.643764858498102	0.067	0.123	1
Rsad1	0.0428224037988042	-1.09727500528054	0.027	0.065	1
Trappc3	0.0428943023338905	-0.271787636583366	0.528	0.581	1
Gm4632	0.0429842067132578	1.26789890387628	0.089	0.039	1
Trps1	0.0430192638653232	0.438615656933174	0.515	0.432	1
Maged1	0.043075476601543	-0.563835436703826	0.229	0.31	1
Tfpi	0.0431074514974649	-0.363071159798808	0.337	0.432	1
Slc22a5	0.0431136133994425	0.839881215140099	0.156	0.09	1
Slc38a6	0.043138722319133	0.729729539306438	0.237	0.161	1
Usp33	0.0431399969138408	0.528743810144784	0.437	0.342	1
Borcs8	0.0431853629795485	0.662063520361154	0.229	0.155	1
Gpr107	0.0433436171371951	0.322859218283292	0.358	0.252	1
Gm48383	0.0433572392520652	0.671168824894687	0.135	0.071	1
Apba1	0.0433614531035351	0.525005139626299	0.253	0.168	1
1700087M22Rik	0.043364662535571	-2.17244767404037	0.005	0.026	1
Mkrn2	0.0434472692119007	-0.679026352128037	0.186	0.252	1
Cbll1	0.0434912265955591	-0.59946984696557	0.326	0.394	1
4933433G19Rik	0.0435480229778273	1.2061334781628	0.051	0.013	1
Golph3	0.0436727284521179	0.436388977652908	0.402	0.31	1
Tmem56	0.043720625757364	-2.60289748865312	0.005	0.026	1
Pkd2	0.0437863038996113	0.278113282162327	0.652	0.548	1
Nutf2-ps1	0.0438227713947671	-0.902131505997978	0.116	0.174	1
Slc31a1	0.0438299473116893	0.719386391803747	0.162	0.09	1
Kat8	0.0438555396661717	-0.781272160170599	0.154	0.219	1
Tmem251	0.0438730636090349	-0.738009539925236	0.148	0.213	1
Tipin	0.0439030867971224	-0.582355757287553	0.28	0.368	1
Pcgf6	0.0439598806954021	1.23723089596835	0.081	0.032	1
Esyt2	0.043999793698554	0.289252724599157	0.636	0.581	1
Syt7	0.0440244649267392	-0.413679838682565	0.318	0.406	1
Hsd11b2	0.0440790534754795	-2.19075249935549	0.005	0.026	1
Nme4	0.0440790534754795	-2.63086638669869	0.005	0.026	1
Piezo2	0.0440790534754795	-3.02354878091885	0.005	0.026	1
Angptl4	0.0443084351804471	-0.66123212897393	0.113	0.174	1
Cpxm2	0.0444399585286392	-2.28709076580577	0.005	0.026	1
Tfeb	0.0444631999549514	0.685891634248537	0.173	0.103	1
Arrb1	0.0444715683747663	0.78341493656945	0.202	0.129	1
Ssbp1	0.0445663262194106	-0.392025859999596	0.375	0.458	1
Ddi1	0.0446434048095087	1.29597241651572	0.07	0.026	1
Fam49a	0.0446659281164435	1.11189092783797	0.151	0.09	1
B3gnt2	0.0446675538395163	0.384237201773031	0.488	0.381	1
Gm44732	0.0447095675775865	-2.28737729120612	0.003	0.019	1
Gnao1	0.0447095675775865	-2.41405870482178	0.003	0.019	1
Drc3	0.0447095675775865	-2.49073565640152	0.003	0.019	1
Cpsf4l	0.0447095675775865	-2.50446813198203	0.003	0.019	1
Nlrc4	0.0447095675775865	-2.24783943629831	0.003	0.019	1
Mbp	0.0447095675775865	-3.30928119186864	0.003	0.019	1
AC168977.2	0.0447095675775865	-2.51922144841389	0.003	0.019	1
Senp8	0.044714581602846	-1.06680398872035	0.04	0.084	1
H2-Eb1	0.044803353786112	-1.93940122339174	0.005	0.026	1
Hoxb4	0.0448391674241412	-1.03274364896065	0.065	0.116	1
Cfap74	0.0448846811150029	1.26617014832907	0.081	0.032	1
Kalrn	0.0449300481907991	0.335716514681159	0.528	0.426	1
Stox2	0.0449601132243015	0.32210369084406	0.876	0.806	1
1700021F05Rik	0.0451432938638542	-0.558244283100485	0.167	0.239	1
Erich2	0.045156397801495	-2.14803267397728	0.003	0.019	1
Lck	0.045156397801495	-2.77628075208701	0.003	0.019	1
Prom1	0.045156397801495	-2.48802257942487	0.003	0.019	1
Ppp1r3a	0.045156397801495	-2.40635104542563	0.003	0.019	1
Gm45822	0.045156397801495	-2.25768024966028	0.003	0.019	1
4930448E22Rik	0.045156397801495	-2.11810970207838	0.003	0.019	1
Prune2	0.045156397801495	-2.49357345434778	0.003	0.019	1
Asah2	0.0452584953174736	0.337000801341023	0.523	0.413	1
Galk1	0.0453503487045013	-0.552118130298445	0.197	0.271	1
Celf3	0.0455376665423469	-1.9076476607131	0.005	0.026	1
Tnf	0.0455417172358544	-1.23042755746276	0.046	0.09	1
Tead1	0.04558465238975	0.371327031151289	0.582	0.49	1
Gm37229	0.0456069870321839	-2.28802059415645	0.003	0.019	1
Gm47248	0.0456069870321839	-2.18063347170907	0.003	0.019	1
F7	0.0456069870321839	-2.14536191435414	0.003	0.019	1
Cenpn	0.0456069870321839	-2.28405195514028	0.003	0.019	1
Gm10827	0.0456069870321839	-2.10566603408157	0.003	0.019	1
AK157302	0.0456069870321839	-2.02468232585503	0.003	0.019	1
Gm49077	0.0456069870321839	-2.10103459165561	0.003	0.019	1
1110020A21Rik	0.0456069870321839	-2.46814148207725	0.003	0.019	1
Dhrs7b	0.0456447453461002	0.758340543138905	0.159	0.09	1
Snx16	0.0457808852660593	-0.544444784285159	0.173	0.245	1
Pgap1	0.0457941424206144	0.924690182772119	0.1	0.045	1
Kansl1	0.045827559069318	0.293964637449428	0.852	0.826	1
Surf1	0.0458815292362303	-0.522015164935586	0.248	0.329	1
Mcts2	0.0459181958960528	-1.27419813735966	0.116	0.168	1
4930402H24Rik	0.0459699938067558	0.305343749859793	0.798	0.768	1
Mtrf1l	0.0459833987065291	0.703719305440304	0.202	0.129	1
Arl3	0.0459898217781868	0.311088890541321	0.45	0.329	1
Klhl2	0.0460262357392778	0.321825730548682	0.523	0.426	1
Neb	0.0460613589459405	-1.36517011416049	0.003	0.019	1
Car9	0.0460613589459405	-1.86801308279723	0.003	0.019	1
Mgp	0.0460613589459405	-1.46667421310934	0.003	0.019	1
5033428I22Rik	0.0460613589459405	-1.69741844242974	0.003	0.019	1
Gm10030	0.0460613589459405	-1.9638881837903	0.003	0.019	1
Pcdhgb1	0.0460613589459405	-2.00736549153007	0.003	0.019	1
Tcp11l1	0.0460923019557369	-1.41668509618828	0.032	0.071	1
Psmd3	0.0462075620908197	-0.353683557334708	0.445	0.516	1
Garem1	0.0462093902578722	0.557872679690992	0.143	0.077	1
Dancr	0.046268348108031	-1.12105514860911	0.081	0.135	1
St3gal4	0.046327717992431	0.368236150570025	0.385	0.303	1
Ints12	0.046365236007401	-0.785559416831684	0.129	0.194	1
Acss1	0.046457838242671	1.22197633481434	0.143	0.084	1
Zmym6	0.0465310920228093	0.567661185453449	0.191	0.116	1
Mdfic	0.046641791170144	0.306393180721783	0.749	0.652	1
Itpa	0.0466441298537337	0.567372595497664	0.232	0.155	1
Pop4	0.0467465268507615	-0.609639095582479	0.143	0.213	1
Serpinb1a	0.046753420625804	-0.763134704023009	0.162	0.232	1
Abcb7	0.046926569528988	-0.410835117086843	0.278	0.355	1
Ppp2r5e	0.0469853633317037	0.334646506438284	0.623	0.51	1
Adprhl2	0.0470172783717847	-0.436268756094873	0.202	0.277	1
Dhx33	0.0471067306263676	0.960660685085311	0.116	0.058	1
Gskip	0.0471671191044787	0.512531583503854	0.302	0.219	1
Ddb1	0.0472154426936345	0.328505773224243	0.526	0.419	1
Man2b1	0.0472279453416547	0.343724185493844	0.407	0.303	1
Fhl1	0.0472302225524577	0.59542826503584	0.164	0.097	1
Rce1	0.0473185361800099	-0.65491662723665	0.245	0.323	1
Klk8	0.0474667209284505	-0.351060477466846	0.499	0.587	1
Safb	0.0475501889407672	-0.435065501897039	0.547	0.606	1
Mmd	0.0476404303859636	0.317231502895156	0.62	0.516	1
Washc5	0.0476908580186333	-0.57814737135098	0.202	0.277	1
Fhl2	0.0476985488401806	-1.69641820655304	0.024	0.058	1
E2f4	0.0477117508980701	-0.525803071825083	0.275	0.342	1
Ubash3b	0.0477550321118911	0.665935979021236	0.251	0.174	1
8030462N17Rik	0.0477946921915108	0.3425672968225	0.41	0.297	1
Kif18a	0.0478653110960943	-1.0443931291743	0.032	0.071	1
Hacd1	0.0479131841766887	0.799731202166208	0.186	0.116	1
Lrp1b	0.0479332840822726	1.57329112914773	0.049	0.013	1
Hip1	0.0481148824350641	0.28285935023665	0.863	0.806	1
Vamp2	0.0481312265456795	0.403047726970888	0.342	0.245	1
Ddx17	0.0482132934564521	0.255263654661551	0.827	0.787	1
Sf3b6	0.048301280627047	-0.267486824989473	0.685	0.761	1
Wipi1	0.0483032079231826	0.463234560661356	0.288	0.2	1
2010315B03Rik	0.0483244484104261	0.733676938639781	0.178	0.11	1
Tmem135	0.0483950183980174	0.503079459034908	0.426	0.335	1
Cntn5	0.0484813820242037	1.75797238372684	0.059	0.019	1
Hmgn3	0.0484979362727387	0.368131129955517	0.27	0.181	1
Frmd4b	0.0488106318809402	0.426181330391565	0.582	0.51	1
Setd1b	0.0490458068964862	0.531133864443568	0.329	0.245	1
Tex9	0.04905913123706	1.22611064483949	0.078	0.032	1
Fdxacb1	0.0490788840958346	-1.11378494981766	0.032	0.071	1
Usp25	0.0491476367113116	0.27663618093115	0.709	0.645	1
Cnpy4	0.0492899877104889	0.677723896315217	0.178	0.11	1
Gm49313	0.0493628521738474	-1.73612750041857	0.016	0.045	1
Sipa1l2	0.0494579212421386	0.521562223065444	0.283	0.2	1
Apex1	0.0495669382077963	-0.568930208041607	0.135	0.2	1
Sec24d	0.0496479147374765	0.599232288648047	0.313	0.226	1
Plppr2	0.0496733391770249	1.59918402154729	0.049	0.013	1
Bmp1	0.0497211928018329	0.518212760456863	0.24	0.155	1
Stoml2	0.0497339832149862	-0.365333813715134	0.404	0.471	1
Ing1	0.0498126957433191	-0.511801529829036	0.348	0.419	1
Epha4	0.0498154711371537	0.313825122525251	0.45	0.361	1
Gins4	0.0498579574553075	-0.583912024207652	0.191	0.265	1
Repin1	0.0498584380343152	1.25105144958152	0.059	0.019	1
Ppp1cb	0.0499057619457768	0.292468142313745	0.774	0.742	1
Lrrfip1	0.0501020040484751	0.273554182787644	0.798	0.742	1
Eif2s3y	0.0502522947049916	0.281524672539613	0.431	0.329	1
Clpx	0.0504287484297107	0.44115862699897	0.372	0.284	1
Tm2d3	0.0504360500863093	-0.351218146497345	0.361	0.452	1
Zfp526	0.0504551529270069	-1.58458408420229	0.016	0.045	1
Pwwp2b	0.0504672404255302	0.873002395055561	0.146	0.084	1
Serpine1	0.0505630451866236	2.54643165599199	0.049	0.013	1
C1qbp	0.0507177454191109	-0.599067359563165	0.41	0.471	1
Tcf7l2	0.0507534563999656	0.421011447659516	0.561	0.484	1
Serpinc1	0.0508731332820425	2.10491092262044	0.024	0	1
Spag6	0.0508731332820425	2.10378924321127	0.024	0	1
Sgms2	0.0508731332820425	2.1903488558951	0.024	0	1
Rhbdl2	0.0508731332820425	2.5484577511909	0.024	0	1
Morn1	0.0508731332820425	1.81041477261508	0.024	0	1
Smim18	0.0508731332820425	1.75986578261214	0.024	0	1
Gm9869	0.0508731332820425	1.79705820078879	0.024	0	1
Gm16104	0.0508731332820425	1.85077205185648	0.024	0	1
Gna15	0.0508731332820425	2.15485137000433	0.024	0	1
Hist1h3d	0.0508731332820425	1.77068480816059	0.024	0	1
1810021B22Rik	0.0508731332820425	1.68637590878231	0.024	0	1
Cndp1	0.0508731332820425	1.72078060227181	0.024	0	1
1810055G02Rik	0.0508731332820425	1.63967115772208	0.024	0	1
Slc33a1	0.0509601211095756	0.685231480564779	0.216	0.142	1
Daam1	0.0510064183205747	0.269867077331502	0.558	0.426	1
Dis3l2	0.051044812340616	0.34671577265159	0.45	0.348	1
Nmrk1	0.0510898858388297	0.511193460512245	0.283	0.2	1
Numb	0.051128159323465	0.330343436959059	0.814	0.774	1
Tmem39a	0.0511313488538166	0.500352016791674	0.199	0.123	1
Elmo1	0.0511458905409803	0.281069430463746	0.849	0.794	1
Cabp1	0.0511628907886489	-0.280045311296445	0.407	0.49	1
Bgn	0.0511673090173995	-1.09770419780092	0.024	0.058	1
Arrdc4	0.0511837617669968	-0.325443781621877	0.388	0.458	1
BC052040	0.0512753845310217	0.565779127315631	0.121	0.065	1
2001-09-01	0.051349367931696	0.268641068832606	0.337	0.239	1
Cdyl	0.0513497063205643	0.337979335065884	0.353	0.258	1
Mrps22	0.0513756243166676	0.667586723585131	0.148	0.084	1
Cmtm3	0.0513903476751359	-0.426758103987857	0.499	0.561	1
Xylt2	0.0514095310193447	0.603264046807395	0.197	0.123	1
Tma16	0.0516870129294153	-0.791776291494358	0.113	0.174	1
Filip1	0.0517329948545413	0.263557345274518	0.803	0.8	1
Rrp1b	0.0517446732690043	-0.524476629650406	0.078	0.135	1
Dusp7	0.0517616092666499	-0.318164778334947	0.593	0.632	1
Chd7	0.0518845226014391	0.377318513949936	0.625	0.548	1
Bod1l	0.051885259325244	-0.364669736234125	0.695	0.684	1
Fut11	0.0519056912663363	0.531193688380499	0.305	0.232	1
Inppl1	0.051912933014827	0.576654316498529	0.275	0.2	1
Hist1h4n	0.0519226117895474	1.26861878469366	0.049	0.013	1
Srd5a1	0.0519226117895474	1.26308470613727	0.049	0.013	1
Gm49969	0.0520885638211034	1.09929082636016	0.059	0.019	1
Trpt1	0.0521271965684871	-1.03519446097263	0.024	0.058	1
Ambra1	0.052135530383982	0.283347007576743	0.585	0.49	1
Fyco1	0.0521685231595359	0.341750748316956	0.353	0.258	1
Anxa6	0.0522048245228142	-0.375857919299146	0.402	0.484	1
Eef1g	0.0522748885544394	-0.251860193481479	0.846	0.871	1
Hgsnat	0.052332555023406	-0.489124149467	0.186	0.265	1
Gtpbp4	0.0523466455211099	-0.387711429713927	0.531	0.594	1
Cpe	0.0523863460310479	0.460594804268941	0.264	0.181	1
Zfp937	0.0524154051035664	-1.4175084421609	0.016	0.045	1
Tcp11l2	0.0525435433816162	-0.390204017566027	0.439	0.51	1
Tmem131l	0.0529404026333442	0.50747585708262	0.191	0.123	1
Ext1	0.052956580267944	0.349897913668275	0.865	0.839	1
Rbak	0.0529663975682842	0.711332433982588	0.156	0.09	1
Gm8098	0.0530677268737159	-0.368535385188434	0.189	0.271	1
Ube4b	0.053121569817808	0.284470016465377	0.485	0.387	1
Tle1	0.053189523088766	0.575894249459419	0.385	0.31	1
Med16	0.0532353017159373	0.853782020809087	0.129	0.071	1
Ift172	0.053260847189383	0.484506652712899	0.221	0.142	1
Ifi213	0.053305674274146	0.377123829022053	0.089	0.039	1
Mamstr	0.0533397659386854	0.993677648557355	0.059	0.019	1
Zfp143	0.0535111335298886	0.440872780381594	0.288	0.2	1
Gm42413	0.0535638637603531	-1.52344363008464	0.016	0.045	1
Epb41l4a	0.0535714993844526	0.44610099192085	0.437	0.355	1
Gm15418	0.0536247263526788	1.14252702047987	0.086	0.039	1
Pccb	0.0538180499760238	0.482145709296971	0.124	0.065	1
Ltb	0.0538542390436999	-1.56967508430219	0.016	0.045	1
Zfp827	0.0538964188685909	0.443618182308443	0.367	0.284	1
Nop10	0.0539008194667419	-0.32723420723371	0.59	0.645	1
Chst15	0.0539032627163271	0.256514395518461	0.472	0.361	1
Ssu2	0.0541887259264645	0.543585784463531	0.226	0.155	1
Pno1	0.0543133609601789	-0.679719926851605	0.121	0.181	1
Rin2	0.0543423475405026	0.266963109783323	0.571	0.497	1
Gm34408	0.05440151965448	0.963773211666819	0.059	0.019	1
Ccne2	0.0544168428480597	-0.510646308795295	0.032	0.071	1
Tbc1d19	0.0544262679085204	0.404149465288391	0.256	0.168	1
Inpp4b	0.0544945915140094	-1.21463058540417	0.049	0.013	1
Srp54a	0.0545967391094626	-0.62207189926376	0.167	0.232	1
Fan1	0.0546159725751179	0.7922501764152	0.059	0.019	1
Bahcc1	0.0546709398264061	0.500283576711452	0.213	0.142	1
Pygb	0.0548682031088951	0.693518493121353	0.232	0.161	1
Nr4a1	0.0552499892652334	0.82972925290753	0.213	0.142	1
Vxn	0.0552635660099426	0.782091422796288	0.059	0.019	1
Pvt1	0.0553990174107678	1.1967204353604	0.162	0.097	1
Tmem80	0.0554398271603823	-0.476633878037323	0.221	0.29	1
Lrrc42	0.0556527560947973	-0.802667711908848	0.102	0.161	1
Dhx37	0.055879634069681	-0.892031438867462	0.051	0.097	1
Map2k4	0.0559436098591785	0.454957304903011	0.477	0.4	1
Pmpca	0.0559910585873794	0.396810642443566	0.272	0.194	1
Rnaset2b	0.0561022564395285	-0.266260959829996	0.52	0.594	1
Map3k2	0.056230178401689	0.32743509730559	0.464	0.387	1
Amotl2	0.0567565797504009	0.332129967181417	0.644	0.594	1
B4galt5	0.0568487624163521	-0.607350432944656	0.097	0.155	1
Gm34425	0.0569889774253848	-1.63321370470977	0.03	0.065	1
Chmp1b	0.057180422367542	-0.521747345005865	0.35	0.413	1
Dele1	0.0574129796040408	-0.441758811460231	0.302	0.381	1
Ankrd29	0.0574725837142719	0.792390263397686	0.129	0.071	1
Ube2q2	0.0574825711335268	0.392093120498741	0.388	0.284	1
6430590A07Rik	0.0575895717733915	-0.698385978142412	0.127	0.187	1
Pdia4	0.057593917562263	-0.421201822368838	0.456	0.523	1
Mfsd8	0.0576228498155119	0.701614078006604	0.135	0.077	1
Zadh2	0.0576229403555246	-0.321044517732272	0.315	0.394	1
Gm20404	0.0577010151653253	1.2171545529004	0.067	0.026	1
Tnpo3	0.0577920432747596	0.3620405758484	0.561	0.49	1
Cldnd1	0.0577930110769742	0.33974322451335	0.445	0.355	1
Rbm4b	0.0578188490407851	-0.506347645064938	0.216	0.297	1
Napb	0.0579109196378697	0.854887657211231	0.067	0.026	1
Ints7	0.0579550740602398	-0.726720756409263	0.164	0.226	1
Sp3os	0.0579704426788397	0.569851985710407	0.132	0.071	1
Ncald	0.0581563304752028	0.390893670742173	0.407	0.329	1
Wee1	0.0581864836983347	0.834697289650877	0.183	0.116	1
4930453N24Rik	0.058320062444124	-0.363635642741619	0.353	0.439	1
Tmem150a	0.0583871818754541	0.460874998561817	0.078	0.032	1
BC024978	0.0584535041204462	-0.997015839309256	0.038	0.077	1
Gm16066	0.0584557640209538	-1.41664809036853	0.03	0.065	1
Rasgef1b	0.0585444107367653	1.15961247338931	0.067	0.026	1
Snap29	0.0586858673637455	0.305951208931758	0.315	0.226	1
Tubgcp5	0.058799902470522	0.543829390054734	0.307	0.226	1
Timp2	0.0588734990452501	0.667793404815061	0.21	0.142	1
Arhgap26	0.0589070373386397	0.308320059477135	0.685	0.613	1
C130074G19Rik	0.058966707754397	0.358303970563344	0.396	0.297	1
Eid2b	0.0590442833842936	-0.790839483621864	0.116	0.174	1
Prmt7	0.0590638471687517	-0.57863003796133	0.189	0.258	1
Tef	0.0591201858844357	0.673373425311853	0.21	0.142	1
Arl14ep	0.0591552036904965	-0.292733176407843	0.202	0.284	1
Npat	0.0592658932461894	-0.501787038887877	0.208	0.277	1
Tceal8	0.0593312682731108	0.443059627367556	0.345	0.265	1
Ap3b1	0.0596224428273704	0.269771075117918	0.625	0.587	1
Dnpep	0.0596458855575814	0.2920872447509	0.356	0.258	1
Atxn3	0.0596468648461785	-0.481899722778766	0.369	0.439	1
Col4a3bp	0.059686844579428	0.285976381733543	0.701	0.652	1
Mafg	0.0598355177387617	0.318585032709678	0.385	0.29	1
Tex261	0.0598660512662432	-0.270820389431578	0.515	0.606	1
Arid2	0.0599583665888426	0.252702128600545	0.609	0.529	1
Pdrg1	0.0600377324315828	-0.393755619046706	0.383	0.458	1
U2af2	0.0604391197779074	-0.406958129548666	0.523	0.561	1
Rptor	0.0604974304137179	0.478437726044781	0.388	0.316	1
Naa25	0.0605657205852407	0.734412710925506	0.229	0.161	1
Abraxas2	0.0609344671983987	0.34750805894159	0.329	0.239	1
Qdpr	0.0609808758442151	-0.479716592683004	0.394	0.445	1
Thra	0.0614198769553294	-0.289355184828986	0.72	0.781	1
Zbtb7b	0.0617387186954002	0.345258979588939	0.086	0.039	1
Zfp777	0.0617446710881397	0.570402331085455	0.162	0.097	1
Cox8b	0.0618256817262508	-1.00024819215978	0.062	0.11	1
Ass1	0.0619054188928357	-0.732069393701267	0.132	0.194	1
Panx1	0.0619343339243102	0.75334248258725	0.086	0.039	1
Gmcl1	0.0619545837361841	0.386735054225863	0.218	0.142	1
B3galt2	0.0619816828346883	1.6773392603134	0.035	0.006	1
Exosc5	0.0620281769504648	-0.660278897734192	0.256	0.323	1
Micu2	0.0620607000040386	0.458262225259991	0.464	0.374	1
Ago3	0.0621940206704419	0.304532672105441	0.544	0.471	1
Donson	0.0622918922241387	-0.512299742834214	0.113	0.174	1
Evi5l	0.0623445224031769	-0.798255138069364	0.084	0.135	1
9930014A18Rik	0.0623681603150805	-1.12381811519068	0.119	0.174	1
Kctd19	0.0623970869508439	-1.99479336117075	0.013	0.039	1
Nup98	0.0624049020673438	-0.355855300704787	0.477	0.555	1
Cul9	0.0625690725797784	0.884395391291106	0.094	0.045	1
Gm6710	0.0626153506576205	1.74692365493028	0.035	0.006	1
Paqr3	0.0626153506576205	1.60878941215989	0.035	0.006	1
Fgfr1op2	0.0626697984804171	0.269955648008077	0.695	0.626	1
Smad2	0.0627130330868737	0.375276674633922	0.442	0.342	1
Ufsp1	0.0628209756882672	-1.70072913302814	0.035	0.071	1
Gm13402	0.0629341880263746	1.59899785936786	0.035	0.006	1
Enpp2	0.0629341880263746	1.94777930168386	0.035	0.006	1
Ifi211	0.0630456539787582	-0.420226075444137	0.097	0.155	1
Gm38287	0.0630823359037804	1.01911452714348	0.092	0.045	1
Zfp975	0.0630911190442782	0.760730984232402	0.151	0.09	1
5033430I15Rik	0.0633088321992156	-1.10421325625994	0.03	0.065	1
Lipe	0.0633221593789517	-0.282951961384223	0.547	0.626	1
Zfp213	0.0633359206971673	-0.852344912637752	0.067	0.116	1
Lsm5	0.063475270695703	-0.250487695489838	0.415	0.497	1
Firre	0.0635041532611482	0.566244060724569	0.307	0.226	1
Itprip	0.0635795389422598	1.52845481445786	0.046	0.013	1
Dzip3	0.063643335693635	0.524975505631936	0.162	0.097	1
Zfp647	0.0637482232300345	-1.43537203149606	0.022	0.052	1
Mtmr1	0.0638242316231505	0.594525787185682	0.221	0.148	1
Acp6	0.0639802603772888	-1.14366837655237	0.049	0.09	1
Flrt2	0.0640309665502868	1.50145458506291	0.124	0.071	1
Neat1	0.0640530433962164	0.30916627980057	0.73	0.677	1
Ube2m	0.0641710190297499	-0.304298012078329	0.59	0.619	1
Mcph1	0.0643041365856843	0.749984574157976	0.197	0.129	1
Cnksr3	0.0643879980741424	0.736711133087627	0.353	0.29	1
Bbs12	0.0644178179174048	1.41028711735046	0.046	0.013	1
Atf4	0.064462862686098	0.325485527998211	0.55	0.445	1
Psmb7	0.0644930693893172	0.251987296333924	0.679	0.606	1
Fryl	0.0645208795356498	0.340057325926686	0.739	0.703	1
Cr2	0.0645485694984324	1.38332356823266	0.035	0.006	1
Gm15492	0.0645485694984324	1.30293840498845	0.035	0.006	1
Gm3411	0.0645485694984324	1.32494827046	0.035	0.006	1
Csnk1g1	0.0645615560585259	0.250654347188193	0.528	0.419	1
Hbs1l	0.0646072066519682	-0.322905149354463	0.353	0.432	1
Primpol	0.0648356551114031	-0.681432414934956	0.078	0.129	1
Osbpl5	0.0648666480634348	0.796525668409391	0.094	0.045	1
Ckap2	0.0648755127764349	1.33741478363911	0.035	0.006	1
Rbfox1	0.0648755127764349	1.30519868257462	0.035	0.006	1
Dcakd	0.064884125768914	0.783818008629117	0.202	0.135	1
Stam	0.0648909168172182	0.29154009863169	0.348	0.252	1
Tnfrsf26	0.064981722931201	1.6824923624215	0.046	0.013	1
Eogt	0.0650164630373941	0.391737654153476	0.237	0.155	1
Eya1	0.0652038210821177	1.01551006517401	0.035	0.006	1
Mapkapk5	0.0652038210821177	1.19092960398948	0.035	0.006	1
Rpusd2	0.0653066391545343	-1.52212406863137	0.013	0.039	1
Slc29a1	0.0653434480352809	-0.261504116148502	0.399	0.49	1
Zfp24	0.0654324751215822	0.335768339519409	0.372	0.277	1
Uckl1	0.065526762284175	0.408259975250989	0.259	0.174	1
Ttyh1	0.0655334984354421	1.34464523366444	0.035	0.006	1
Pcbp3	0.0655373086402819	0.612013924970616	0.229	0.155	1
Brdt	0.0655496938901028	1.59053446353557	0.046	0.013	1
Atp10a	0.0655496938901028	1.41301428687454	0.046	0.013	1
Dennd4a	0.0655560573689182	0.535161887621292	0.326	0.245	1
Stoml1	0.065590682253647	-0.748410046613953	0.094	0.148	1
Wdr5	0.0655983683319132	0.627565845920767	0.205	0.135	1
Polr2g	0.0656738797676116	-0.370092984640089	0.507	0.587	1
Rsf1os1	0.0657638853129088	1.21002694137826	0.075	0.032	1
Nup210	0.0658352105498986	1.322916379255	0.046	0.013	1
Gng12	0.0658855179414894	0.27541117296355	0.752	0.684	1
Cdc42ep3	0.0658957357599128	0.291989855650638	0.817	0.781	1
Arhgap21	0.0659002548669282	0.356171545901209	0.447	0.368	1
4930405A21Rik	0.0659215290627459	1.58045176181268	0.022	0	1
Gm11457	0.0659215290627459	1.69678332078143	0.022	0	1
Sycp2	0.0659215290627459	2.48914392922238	0.022	0	1
Clca2	0.0659215290627459	2.12141235384104	0.022	0	1
Nppa	0.0659215290627459	3.50541216480532	0.022	0	1
Gm19409	0.0659215290627459	1.8038610542595	0.022	0	1
Ppbp	0.0659215290627459	3.21499069429773	0.022	0	1
Bc1	0.0659215290627459	2.40654690815231	0.022	0	1
4930429F24Rik	0.0659215290627459	1.68907825386298	0.022	0	1
Gm10097	0.0659215290627459	1.81470306652732	0.022	0	1
A830082N09Rik	0.0659215290627459	1.66051711914095	0.022	0	1
Hist1h3e	0.0659215290627459	1.61073917121413	0.022	0	1
Cenpk	0.0659215290627459	2.46289594578095	0.022	0	1
Gm47920	0.0659215290627459	1.66854248470553	0.022	0	1
D130009I18Rik	0.0659215290627459	1.56852386383433	0.022	0	1
Gtse1	0.0659215290627459	1.84251221663404	0.022	0	1
Gm50071	0.0659215290627459	1.72110515585958	0.022	0	1
1700054A03Rik	0.0659215290627459	1.42085343032498	0.022	0	1
mt-Nd3	0.0660050272549897	0.3240328349419	0.903	0.89	1
Slc6a6	0.0661599366088206	-0.348270263624331	0.488	0.555	1
Arhgap8	0.0661621498061215	0.602134338709404	0.086	0.039	1
Mrpl35	0.0661918211900129	0.334264402955361	0.315	0.239	1
Brpf1	0.0663326898223461	0.530115018812184	0.226	0.155	1
Gm16201	0.0663441622715099	-1.22491349539656	0.035	0.071	1
B230118H07Rik	0.0664235673521288	0.649386298447822	0.213	0.148	1
Rnase4	0.0664261755075835	-1.49128501944776	0.013	0.039	1
A1bg	0.0665204743666461	-1.31547530516615	0.022	0.052	1
Eif2b3	0.0665263108182121	0.547011901039208	0.256	0.181	1
Tmem184c	0.0668045745128258	-0.818995805931992	0.067	0.116	1
Kdm6a	0.0668413743367277	0.413590325706667	0.426	0.335	1
Tead4	0.0670269431578735	-0.459042246731093	0.218	0.29	1
Scyl2	0.0670415345590802	0.48977717007749	0.321	0.245	1
Slc35b1	0.0671608787444574	0.337582869135581	0.507	0.426	1
Tacc3	0.0671812796356081	-1.2622187339914	0.013	0.039	1
Xkr6	0.06725082131174	0.386295085636304	0.205	0.135	1
Traf6	0.0674099813752421	0.440099584459084	0.299	0.226	1
Snhg15	0.0675286479796213	0.366608563789208	0.102	0.052	1
Eef1aknmt	0.0675417127661094	0.857670512214448	0.075	0.032	1
Uqcrc1	0.067545972643053	-0.269266129842763	0.612	0.69	1
Thrsp	0.0676664721193939	-0.262827375074989	0.558	0.645	1
Atg101	0.0677185278763812	-0.549038289617823	0.299	0.355	1
Dnmt1	0.0677558308511491	-0.608784488620319	0.248	0.31	1
Nin	0.0677638843512582	0.287283961187113	0.609	0.51	1
Tbck	0.0679598305881962	0.418515561976404	0.423	0.342	1
Cpt1c	0.0681564334068634	1.22293475523992	0.046	0.013	1
Cul4b	0.0681631231660585	0.46724145832245	0.259	0.194	1
Slco3a1	0.0681898075853122	-0.37282918495615	0.439	0.516	1
Mrps16	0.0682248393853624	-0.42464337481406	0.415	0.49	1
Gstm1	0.0683166810022148	-0.261154508926221	0.763	0.806	1
9930012K11Rik	0.0684232382099944	-1.24028391525884	0.022	0.052	1
Gm48027	0.0684360644525682	1.38381299490541	0.065	0.026	1
Tiprl	0.0684993775539903	0.313597825559528	0.509	0.413	1
Gfod2	0.0685929811373028	0.654194393400008	0.288	0.226	1
Capn1	0.0686061124656967	-0.536167474075331	0.21	0.277	1
Ccdc184	0.0687471367430461	0.578948975794361	0.046	0.013	1
Bend7	0.0687862535356896	0.425057628127087	0.404	0.329	1
Pnkp	0.0688754681430945	0.543475508648606	0.27	0.194	1
Cpox	0.0690112933914217	-0.725054778169088	0.135	0.194	1
1810024B03Rik	0.0690179629196464	1.03543586470108	0.084	0.039	1
BC051226	0.0690440623209443	1.05284843521715	0.046	0.013	1
Ubald1	0.0692435272601362	-0.450165914316634	0.296	0.368	1
Ahsa2	0.0693337723294304	0.268727518776629	0.315	0.226	1
Cask	0.0693658182545177	0.260946930217832	0.625	0.523	1
Ptpn2	0.0694166785332166	-0.284893832924233	0.315	0.406	1
Pdk2	0.0695362945796549	-0.777164640274699	0.054	0.097	1
E130311K13Rik	0.0697599120142352	-1.41396696890453	0.035	0.071	1
Rap1gds1	0.0698908620838615	0.308216096246873	0.701	0.619	1
Ppp1r11	0.0699471338432342	-0.346312485368004	0.698	0.742	1
Rasa4	0.070059664748304	0.477778986040767	0.426	0.342	1
Tgfbrap1	0.0702471716613181	0.56424439426447	0.226	0.155	1
Mettl22	0.0703290539984525	0.882496210889365	0.084	0.039	1
Gnaq	0.0703802730903331	0.251230923346349	0.865	0.826	1
1810026B05Rik	0.0704290728771347	-0.254788612639572	0.658	0.697	1
A330023F24Rik	0.0705974899792205	0.632163538156828	0.28	0.206	1
Ube2g2	0.0706662784440098	0.356023015148227	0.447	0.368	1
Ankrd24	0.0707501147710395	0.677310986882732	0.108	0.058	1
Hsd17b4	0.0708628564719011	0.469493060024709	0.38	0.297	1
Rusc1	0.0709410893805921	0.72212400523774	0.181	0.123	1
Lrrc45	0.0709694944707335	0.867545455273285	0.1	0.052	1
Mfsd5	0.0710223848694746	-0.491420496068261	0.253	0.323	1
Zfp950	0.0710527826366673	0.438176459729063	0.48	0.4	1
1700094D03Rik	0.0711115301675859	-1.05709102746006	0.035	0.071	1
Vkorc1l1	0.0712657573753829	0.356660502399657	0.361	0.271	1
Fam126a	0.0713253166539389	0.783583012632449	0.369	0.316	1
Gm26691	0.0713610739777276	-0.770782482499767	0.022	0.052	1
Slc2a9	0.0713909221166982	0.965278265539666	0.124	0.071	1
Cdan1	0.0713964258693677	-0.566594384628713	0.1	0.155	1
Rhbdd2	0.0714069725386688	0.45516708649318	0.156	0.097	1
Copz1	0.0714874522735335	-0.32326067988822	0.402	0.477	1
Gm46367	0.0715062662140194	0.613913844206978	0.264	0.187	1
Lypla1	0.0715623896958758	0.450870896951313	0.48	0.413	1
1700084E18Rik	0.071687578601872	1.13953836161212	0.065	0.026	1
Nrep	0.0718733421607003	0.289507186834418	0.52	0.432	1
9430015G10Rik	0.0719327554241269	-1.83939418196117	0.035	0.071	1
2410018L13Rik	0.0720756880235655	-1.10863697937185	0.04	0.077	1
Rexo1	0.0721212370893188	-0.32025653797561	0.315	0.4	1
Nacc1	0.0721582529851472	0.464577967082825	0.296	0.213	1
Btg2	0.0722688308038792	0.270672217372423	0.817	0.742	1
Sap30	0.0723884761585697	0.564749520479505	0.221	0.155	1
Snx25	0.072417225613964	0.440108019207506	0.456	0.368	1
Ndst1	0.0727444277899424	0.41717292212847	0.318	0.239	1
Gpcpd1	0.0728618942722045	-0.428923183373903	0.286	0.355	1
Ggact	0.0731212719350144	1.45324449844192	0.054	0.019	1
Cxcl16	0.0732507980376994	-0.333349575073305	0.375	0.445	1
Zfp407	0.0733076396045459	0.263156968227491	0.571	0.477	1
Ddx49	0.0734029735717157	0.671621659500926	0.156	0.097	1
Ttc3	0.0734285866845414	-0.317928287623663	0.588	0.626	1
Bpnt1	0.0735713467824895	0.689703743687668	0.156	0.097	1
Dgcr6	0.0736480403045841	-0.410819615548105	0.199	0.271	1
Gm31224	0.0736920178048456	1.45719647709743	0.054	0.019	1
Ncapg2	0.073879182446405	-0.91811261929141	0.035	0.071	1
Wdr45	0.0739808966866999	-0.444014241867881	0.162	0.232	1
Lsm7	0.0740301073320823	-0.313867304502348	0.447	0.529	1
Sec24c	0.0741042435097021	0.412749424423881	0.342	0.258	1
Scap	0.0741453805145816	0.560268516917843	0.197	0.129	1
Lta4h	0.0742556644813325	0.303884080099456	0.531	0.452	1
Pi16	0.0743699145412611	-0.455122665197588	0.054	0.097	1
Trpv4	0.0745266849244632	0.847277435651522	0.108	0.058	1
Spata2	0.0745607584279206	0.818831773705874	0.124	0.071	1
Pdxdc1	0.0746824420707061	0.412418549375771	0.426	0.342	1
B430010I23Rik	0.0746910590020713	0.752148890860911	0.143	0.084	1
Ctps2	0.0747845077662647	0.4504038236831	0.226	0.155	1
Gm20275	0.0748209212083545	0.883212214048389	0.146	0.09	1
Cnot7	0.0748384840276607	-0.415774698244294	0.375	0.432	1
Bcdin3d	0.0748388635943861	-0.904324539857026	0.065	0.11	1
Fam167b	0.0748771189069629	-0.540824193606038	0.084	0.135	1
Gm12743	0.0749411258034181	0.59023665091314	0.124	0.071	1
Arl4c	0.0750103707651757	-0.598900098289781	0.278	0.342	1
Pnpt1	0.0750133305700965	-0.538321869226987	0.31	0.368	1
Ubl7	0.075023587870396	-0.542105565317984	0.224	0.29	1
Arl10	0.0751056865421031	0.635841681595083	0.167	0.103	1
Apaf1	0.0752033625363395	0.445267370904197	0.383	0.297	1
Klhl26	0.0752713916991208	0.441667108245163	0.164	0.103	1
Lrch2	0.0753377250061105	0.706181843202722	0.148	0.09	1
Mterf4	0.0753423784857757	-0.695114974972055	0.078	0.129	1
Zcchc17	0.0755423244553665	-0.376833981657298	0.445	0.516	1
Pip4p2	0.0756246215915914	0.522019764639627	0.332	0.265	1
Ksr1	0.0756539145685236	0.564630768027617	0.305	0.232	1
Nxt2	0.0757818157953734	-0.815271936193614	0.086	0.135	1
Batf2	0.0757904478667459	-1.40439194407455	0.051	0.09	1
Slc39a11	0.0759433563273725	0.471829882539302	0.189	0.123	1
Lsm2	0.0761011808011517	-0.394905077023729	0.507	0.581	1
Rtca	0.0761331777273783	0.517849937083217	0.272	0.2	1
Hbegf	0.0761980517062162	0.805466785677629	0.202	0.135	1
Zzef1	0.0762973201522918	0.353545142374167	0.569	0.503	1
Col25a1	0.0763056186114531	1.69761066826365	0.054	0.019	1
Prr14	0.0765640918899474	0.395912102711987	0.326	0.245	1
Rngtt	0.0768366551521885	-0.307878848933529	0.302	0.381	1
Lypla2	0.0769017510771596	-0.425428136054396	0.307	0.387	1
Chtf8	0.0769616567694779	0.900253681223551	0.097	0.052	1
Naa30	0.0770913979143635	0.48110665439508	0.178	0.116	1
Ppif	0.0771168676783515	-1.21796288147913	0.046	0.084	1
Elp2	0.0771369940940016	0.440116238533033	0.24	0.174	1
Tbce	0.0771860749609365	-0.432745409501498	0.264	0.335	1
Dipk2b	0.0772498091538404	-0.280591131983994	0.606	0.69	1
Pbx3	0.0774343705486005	0.651538639987239	0.456	0.387	1
Ceacam1	0.0774898335466331	-0.307452789070722	0.59	0.652	1
Elp5	0.0775646931923195	0.290727069191375	0.356	0.277	1
Kansl3	0.0776403860683637	0.343335225150971	0.364	0.277	1
Tcaf1	0.0777302448271519	0.62165848952939	0.318	0.265	1
Cadps2	0.0778131033789512	0.604864383873523	0.213	0.148	1
Xpr1	0.078134557094898	0.334095286277259	0.496	0.419	1
Ddx20	0.0781680606606662	0.580506986606461	0.162	0.103	1
Bcl2l2	0.0781965716963649	0.613512178569822	0.116	0.065	1
Mettl26	0.0783720007975638	-0.879159567872974	0.092	0.142	1
Ptger4	0.0784668418495007	0.267978105687765	0.17	0.103	1
Dbr1	0.0784796495589173	-0.693867837950783	0.097	0.148	1
Gm14305	0.0785061819056681	-0.795937164401865	0.07	0.116	1
Hint3	0.0787508771004619	-0.297332229854125	0.361	0.445	1
Tmem240	0.0787838430367439	-1.23856991259636	0.027	0.058	1
Spidr	0.0788781322680247	0.292922240652755	0.283	0.206	1
Zfp825	0.0789520788455038	1.05565552705806	0.097	0.052	1
Gprin3	0.0791157504398753	-1.23745787771308	0.027	0.058	1
Rps6kc1	0.0791516453411957	0.6144283148405	0.154	0.097	1
Pglyrp1	0.0792831103385959	2.31345625435522	0.032	0.006	1
Kdm1b	0.0793170066697974	0.408047033341365	0.108	0.058	1
Fmnl2	0.0794444531695589	0.257388774963675	0.642	0.535	1
Harbi1	0.0795035089571707	-0.912758735358158	0.046	0.084	1
Fhit	0.0796021671555242	1.11113711711876	0.054	0.019	1
Stk4	0.0797188165009149	-0.456073602058809	0.224	0.29	1
Ext2	0.0797263369545498	0.2926219619411	0.512	0.426	1
Prpf38a	0.0797975806732545	-0.371111153302604	0.348	0.413	1
Chpt1	0.0799344646838878	-0.452950841385688	0.202	0.265	1
Zfp644	0.0799781671422378	0.302670582016621	0.693	0.613	1
Mapk8ip1	0.080118301410085	-1.26768931018258	0.027	0.058	1
Pus1	0.080188788603457	-0.59107954476541	0.148	0.206	1
5430405H02Rik	0.0802577091552298	-0.497175164793608	0.237	0.31	1
Bloc1s5	0.0802725266005672	0.715624698408998	0.14	0.084	1
Parp6	0.0802890677306388	0.426391877156364	0.253	0.181	1
Rbmx	0.0803679714851596	-0.596500194005244	0.361	0.413	1
Gm49958	0.0804914913042133	1.58963543593141	0.032	0.006	1
Rhobtb1	0.0807459730958958	0.264459298481666	0.491	0.4	1
Rbm15	0.0807551773125192	0.36693880670484	0.31	0.226	1
Gm43573	0.0808651872443969	0.978442786634421	0.089	0.045	1
Rnf139	0.0809311003082365	0.348338983304046	0.288	0.213	1
2810410L24Rik	0.0809574125484138	0.383912758349431	0.127	0.071	1
Mitd1	0.0811053992583923	0.367534610571314	0.485	0.406	1
Lrp6	0.0812067403205038	-0.259253501096098	0.469	0.548	1
Med8	0.0812100689441907	-0.291553000414287	0.418	0.497	1
Gnpnat1	0.0813361940791302	0.388431484467492	0.164	0.103	1
Kctd20	0.0813399472778786	0.3961407134265	0.45	0.368	1
Ccpg1os	0.0813878902550954	-1.18757483334396	0.04	0.077	1
Mrtfa	0.0816805946685677	0.389033552894719	0.334	0.258	1
Triobp	0.0817404232640104	-0.273591730697331	0.65	0.697	1
Trim23	0.0817898652417891	0.455237109935238	0.159	0.097	1
Tle6	0.0819213782233352	-1.65672162333059	0.011	0.032	1
Spata13	0.0823076108662025	0.420229773168943	0.606	0.561	1
Gm20631	0.0823370378940446	1.3267046545916	0.043	0.013	1
Plekhb2	0.0823534581277277	0.501957444470599	0.108	0.058	1
Gm20635	0.0824147797186761	-1.85696132977577	0.011	0.032	1
Lmo2	0.0824305424107686	-0.317481650208602	0.488	0.555	1
Frmd8	0.0827077985098346	-0.525420277855306	0.216	0.277	1
Trappc9	0.0827203869540007	0.437472316201488	0.35	0.284	1
F2rl1	0.0829531265496203	1.25629030996282	0.032	0.006	1
AC132307.1	0.0829531265496203	1.31395055019584	0.032	0.006	1
Gm13816	0.0830444854859965	1.21564384079798	0.043	0.013	1
Fbxl4	0.0831553102450073	0.514585957537889	0.251	0.181	1
Rcbtb1	0.083225384946086	-0.344183823764296	0.232	0.31	1
Rnf219	0.0832877696242642	-0.578718003217462	0.189	0.258	1
Slc16a6	0.0834873473199224	0.781478494956409	0.105	0.058	1
Pmm1	0.0836435983622037	-0.657850804570295	0.086	0.135	1
BC005561	0.0837858594334399	-0.458648599010901	0.364	0.452	1
Cdkn2a	0.0837871011996819	0.884013296919494	0.032	0.006	1
Nexmif	0.0837871011996819	1.08171390381892	0.032	0.006	1
Gm43303	0.0839094545487824	-1.80440889117252	0.011	0.032	1
Haspin	0.0839094545487824	-1.53800740725111	0.011	0.032	1
2610044O15Rik8	0.0839582215738856	-0.564053661601346	0.146	0.206	1
Slc2a3	0.0840736677019311	1.44004078999105	0.078	0.039	1
Dcaf5	0.0841859036470252	0.281345374312199	0.394	0.323	1
Slc25a13	0.084202035982121	0.401204130157842	0.189	0.129	1
Ndc80	0.0842066270932771	0.960181651424928	0.032	0.006	1
Nck2	0.084306370199759	0.295771761675922	0.714	0.606	1
Entpd5	0.0843452615843658	0.596379913810616	0.124	0.071	1
Gramd3	0.0843720467261261	0.691045076791084	0.081	0.039	1
Txn2	0.0845073476685046	-0.357607100560236	0.491	0.529	1
Naa80	0.0847130007338221	-0.603801247969088	0.097	0.148	1
Jam3	0.0848277069766449	0.303339095928761	0.728	0.639	1
Slc40a1	0.0849180413317621	-1.29923529565176	0.011	0.032	1
Hist2h2be	0.0849180413317621	-1.47658141273486	0.011	0.032	1
Sap18b	0.0849432727539519	-0.762212381983323	0.086	0.135	1
Gm29682	0.0849880117427374	0.66482111079921	0.073	0.032	1
Plxdc2	0.0849948884633896	0.82047124299912	0.089	0.045	1
Sik1	0.0850036832421295	0.428758226988548	0.329	0.252	1
Gm42047	0.0850354537759583	0.686372406735545	0.137	0.084	1
Nfkbiz	0.0851246708128955	0.38987285202409	0.151	0.097	1
Pcdhb20	0.0854917541963363	0.928898615672881	0.089	0.045	1
Lipt1	0.0857334599430756	1.53445862117937	0.019	0	1
Speg	0.0857334599430756	1.59026654434464	0.019	0	1
Tstd1	0.0857334599430756	1.50614341891899	0.019	0	1
Gm34342	0.0857334599430756	2.0412148279524	0.019	0	1
Stamos	0.0857334599430756	1.57345446119663	0.019	0	1
Brd3os	0.0857334599430756	1.68062215771494	0.019	0	1
Fahd2a	0.0857334599430756	1.5040845683	0.019	0	1
Necab3	0.0857334599430756	1.44959181872583	0.019	0	1
Sulf2	0.0857334599430756	1.5519362122225	0.019	0	1
Ccdc39	0.0857334599430756	1.30741728001277	0.019	0	1
Pdzk1	0.0857334599430756	1.57012195329358	0.019	0	1
Acot11	0.0857334599430756	1.67423508738286	0.019	0	1
Ttc39a	0.0857334599430756	1.58033963447545	0.019	0	1
Gm12811	0.0857334599430756	1.71657863469281	0.019	0	1
Gm21123	0.0857334599430756	1.81473381350554	0.019	0	1
Pidd1	0.0857334599430756	1.93664344571148	0.019	0	1
Ces2g	0.0857334599430756	1.44266648817561	0.019	0	1
4930579K19Rik	0.0857334599430756	1.68800388307799	0.019	0	1
Kif9	0.0857334599430756	1.73426844015093	0.019	0	1
Zfp365	0.0857334599430756	1.8546262296963	0.019	0	1
1700016P03Rik	0.0857334599430756	1.46541831283421	0.019	0	1
Ptges3l	0.0857334599430756	1.68477751373337	0.019	0	1
Cacng1	0.0857334599430756	1.52790641808789	0.019	0	1
Fam228b	0.0857334599430756	1.75246313157309	0.019	0	1
Gm30655	0.0857334599430756	2.04237499955415	0.019	0	1
Gm48900	0.0857334599430756	1.43082918213711	0.019	0	1
Ldb3	0.0857334599430756	2.19663084198054	0.019	0	1
Gm34934	0.0857334599430756	1.57156982875578	0.019	0	1
Tmem117	0.0857334599430756	1.62933421210675	0.019	0	1
Gm17546	0.0857334599430756	1.60942701804701	0.019	0	1
Msh5	0.0857334599430756	1.56026625104859	0.019	0	1
Gm15345	0.0857334599430756	1.56020177676521	0.019	0	1
Gpr34	0.0857334599430756	1.61098842385595	0.019	0	1
Rtl5	0.0857334599430756	1.51384819361271	0.019	0	1
Hoxa2	0.085936410685728	-1.37651270074325	0.011	0.032	1
Tsta3	0.0859552923199431	0.336415842584748	0.202	0.135	1
Prkd3	0.0859785871601217	0.258588765213953	0.536	0.458	1
Pip4p1	0.0860484243915474	0.258654344355153	0.35	0.258	1
Tmem181a	0.0860717156326245	-0.305649520142044	0.291	0.355	1
Npdc1	0.0861521104271592	-0.309643120583649	0.631	0.652	1
5330438D12Rik	0.0862491482906573	0.417348974713859	0.447	0.361	1
Dnah2	0.0862891755956373	0.977569888606881	0.043	0.013	1
Tgs1	0.0863930975904024	-0.274944712391785	0.477	0.555	1
Ap2a1	0.0864463949808161	0.26551538011217	0.388	0.29	1
Nudc	0.086522750672613	-0.27677630842178	0.658	0.723	1
Nek6	0.0865248839924556	0.43177324579298	0.216	0.148	1
Gm17106	0.0866403394337006	0.430605785497342	0.259	0.187	1
Gm49492	0.0867199016493635	-1.508827137008	0.019	0.045	1
Ctla2a	0.0870026845454812	0.32328515232154	0.884	0.877	1
Togaram1	0.0870513874544958	0.403115545514152	0.345	0.265	1
Dhps	0.0870648080491714	-0.435267627096974	0.194	0.258	1
Fpgt	0.0870688413283649	0.586854675963737	0.181	0.123	1
Kbtbd8	0.0871359315214462	-1.3217948932015	0.019	0.045	1
Plk4	0.0873070464526725	0.919963539011144	0.062	0.026	1
Slc17a9	0.0875535707159314	-1.55977502071376	0.019	0.045	1
Ogfrl1	0.0880909216811501	-0.529540404349763	0.186	0.252	1
Armc8	0.0882343262716926	0.341793137243744	0.439	0.355	1
Mrpl2	0.0883534714472597	-0.348845505044787	0.318	0.406	1
Dll4	0.0883616643192005	0.279037404426288	0.631	0.555	1
Lpcat4	0.0884209617844032	-1.03128147752677	0.051	0.09	1
Alas1	0.0885666890750901	-0.26263229480811	0.235	0.323	1
Zfand2a	0.0887345608439677	-0.778876439116037	0.1	0.148	1
Cobll1	0.0888015784917431	0.386158460971266	0.385	0.31	1
Stxbp4	0.0888145329740908	0.586221790251424	0.146	0.09	1
Arsk	0.0889102810848509	0.598133641312477	0.148	0.09	1
Slc7a7	0.0889139722994462	0.680363438014011	0.229	0.168	1
[truncated: 4,910 more rows]

## Sheet: Tie2KO_DE_VenousEC.DE
	p_val	avg_log2FC	pct.1	pct.2	p_val_adj
Tek	2.60283530705401e-37	-3.05545409407558	0.307	0.949	5.49979100380513e-33
Dcn	1.88018884659273e-09	3.7579560511268	0.229	0.006	3.97283903285044e-05
AC149090.1	1.28588031206676e-08	0.878247471505267	0.9	0.756	0.000271706509939705
H19	1.49070527692602e-05	6.73221297671715	0.114	0	0.314986025014468
Fkbp6	2.84853947156705e-05	6.71358662745125	0.107	0	0.601896390342119
Gsn	5.43063874371967e-05	6.77949956371778	0.1	0	1
Rgs5	6.71885923598822e-05	2.24552621174991	0.293	0.115	1
Cmss1	6.72205093857415e-05	0.448252242258617	0.986	0.994	1
Txnip	8.02423668503787e-05	-0.447540220057048	0.921	0.942	1
Hbb-bs	0.000103323533702949	5.78897105963339	0.093	0	1
Car4	0.000135126926401559	2.28629733085873	0.3	0.135	1
Id3	0.000254184784068983	0.430258380774679	0.907	0.853	1
Rbm3	0.000270398458991534	0.823257085047102	0.65	0.545	1
Nrarp	0.000310470412625699	1.28447534570324	0.379	0.212	1
Cyp26b1	0.000389980001398422	-1.56174464145112	0.35	0.5	1
Cyfip1	0.0004478005209322	-0.565300527361583	0.607	0.808	1
Ttyh3	0.000454681162289486	2.3354732223299	0.179	0.051	1
Ncln	0.000474559223809266	-1.36272289486611	0.114	0.276	1
Bax	0.000479474313347542	0.857693061601649	0.543	0.372	1
Adgrl4	0.000520873521129364	-0.343459498402788	0.943	0.994	1
Srrm2	0.00052864793159091	-0.376313112528399	0.843	0.936	1
Myo10	0.00055809906072388	0.889070592588241	0.486	0.301	1
Nipal3	0.000572456619670625	1.19329864578574	0.257	0.103	1
Scd2	0.000658492346669342	2.3902699059695	0.214	0.077	1
Hspa5	0.000680295604668003	-0.519311812896705	0.636	0.776	1
Spry2	0.000723666510348755	1.67598592335011	0.221	0.083	1
Mgp	0.000732945090381921	0.556242105644281	0.407	0.231	1
Avl9	0.000752938466082996	0.819687373146225	0.357	0.186	1
Anxa2	0.000769438660183723	-0.323670740761564	0.914	0.904	1
Gpc6	0.000814652452221406	4.01850617561429	0.1	0.013	1
Prcp	0.000848883352471273	-0.688725575805662	0.493	0.673	1
Nelfe	0.000868773940355598	-2.06042276869722	0.079	0.212	1
Eng	0.000873488647342281	0.403930487788612	0.971	0.949	1
Cdk8	0.000891337374891566	0.485681081418127	0.929	0.929	1
Commd10	0.000922127071823015	1.38011526586135	0.279	0.122	1
Il33	0.000956215668898397	-1.20790510852777	0.143	0.308	1
Park7	0.000996782161149504	-0.600624185565497	0.514	0.686	1
Mbnl1	0.000999882032929089	-0.507230777683395	0.821	0.91	1
Hsp90b1	0.0010003228932203	-0.474607645414507	0.864	0.891	1
Commd7	0.00107978115078158	-1.03978691883932	0.214	0.378	1
Calcrl	0.00109810478706091	-0.37066695667203	0.907	0.962	1
Pum2	0.00114293360890424	-0.643324337033237	0.543	0.712	1
Fmo2	0.00123264654723852	-0.483599942581327	0.8	0.949	1
Irf2bpl	0.00123774174026301	-0.58824050641429	0.45	0.641	1
Asb1	0.00133738254532614	4.00066652389927	0.064	0	1
Gja4	0.00133738254532614	5.11822372247468	0.064	0	1
Aspn	0.00133738254532614	5.02171628144472	0.064	0	1
Cldn5	0.00141933589085228	0.591695392728533	0.264	0.115	1
Ctdnep1	0.00142167797049145	0.927046277998205	0.4	0.237	1
Dglucy	0.00143341838653092	1.33650753581238	0.207	0.077	1
Gng12	0.00150481790805299	-0.700995952631721	0.421	0.622	1
Tmed7	0.00156816006491044	-0.736594497270055	0.336	0.5	1
Igkc	0.00159638306284232	4.62932750271511	0.079	0.006	1
Mthfs	0.00160344366455249	2.04251294288907	0.121	0.026	1
Dbnl	0.0016759718166633	-0.973858226045277	0.186	0.346	1
Nab1	0.00178484099650927	-1.04608679437769	0.221	0.378	1
Urb1	0.00204194854458948	-3.24548755790277	0.007	0.083	1
Pde7b	0.00217814446672356	1.31158849895196	0.164	0.051	1
Ndufb8	0.00227560785544677	0.563364757131333	0.729	0.571	1
Ctbp2	0.00233719515570993	1.26149581882585	0.35	0.212	1
Ifi208	0.00253649472444508	5.00003032329158	0.057	0	1
4930412C18Rik	0.00253649472444508	4.06423978400442	0.057	0	1
Gm9856	0.00253649472444508	3.87671904381483	0.057	0	1
Pcdhgc4	0.00253649472444508	3.66371902135769	0.057	0	1
Abraxas2	0.00267977110412557	-1.65660946106564	0.114	0.244	1
Timm13	0.00273468045390923	0.777093084327651	0.55	0.41	1
Acad10	0.00283296608284471	1.35486807536465	0.136	0.038	1
Celf2	0.002895008280115	3.71224125496994	0.086	0.013	1
1500015A07Rik	0.00311168224131349	2.73651332940427	0.086	0.013	1
Ccnd3	0.00318600365595864	0.504351766140891	0.621	0.455	1
Ahnak	0.00320315389885086	-0.301938980310471	0.936	0.981	1
Cog2	0.00328824996217245	-1.46098696241997	0.057	0.167	1
Add1	0.00335748297245483	-0.566359202905445	0.457	0.654	1
Kcnt2	0.00336485391213327	3.52218155086084	0.071	0.006	1
Rfc3	0.00337832405948793	-1.44052121578314	0.036	0.135	1
D030056L22Rik	0.00352100743896055	1.83138007579487	0.179	0.071	1
Cyb5r4	0.00365459065589278	1.37158956800274	0.279	0.147	1
Bcam	0.00372860167188477	-0.295980147089801	0.893	0.923	1
Immt	0.0037650286907715	-0.3515767268312	0.4	0.59	1
Nrip1	0.00397187309076787	-0.884491213747288	0.35	0.5	1
Trib3	0.00400799543134423	-1.23356893817305	0.071	0.186	1
Pdia6	0.00408652738300357	-0.531349263086665	0.607	0.712	1
Tuba1a	0.00409047683654098	-0.503730687841104	0.736	0.859	1
Ogdh	0.0041661634370147	0.710137130189259	0.521	0.372	1
Trappc2l	0.00419049448793796	0.920299250969216	0.357	0.205	1
Uqcr10	0.00422611967876971	0.65728841984975	0.75	0.641	1
Sec13	0.00439376831316479	0.877764843701758	0.4	0.256	1
Bmx	0.00454594865426448	2.14816616401704	0.129	0.038	1
Bscl2	0.00457088973401527	1.52640857158028	0.229	0.109	1
Tox2	0.0048197084615071	3.53581679100197	0.05	0	1
Kcnip4	0.0048197084615071	3.70564453778446	0.05	0	1
Cntnap2	0.0048197084615071	3.33347664215885	0.05	0	1
Lama2	0.0048197084615071	4.44701065032655	0.05	0	1
Hba-a2	0.0048197084615071	4.69963000990384	0.05	0	1
Abca8a	0.0048197084615071	4.87929194517	0.05	0	1
Tgfbi	0.0048197084615071	4.15097617474154	0.05	0	1
Fgf14	0.0048197084615071	3.51388465435879	0.05	0	1
Zbtb6	0.00497219876792049	-1.99002423558957	0.064	0.167	1
Ino80e	0.00508520474256489	-0.747381237260662	0.129	0.269	1
Fnbp1l	0.00513600307633242	-0.406547416723076	0.664	0.788	1
1110065P20Rik	0.00515676167008549	-1.92822426094038	0.05	0.147	1
Cdc42ep1	0.00533267715270983	0.637570278115512	0.471	0.321	1
Mmp2	0.00535761225333175	1.8418325976516	0.143	0.051	1
Sdf2l1	0.00541096535887472	-1.63032045719525	0.05	0.147	1
Igfbp5	0.00555807644995122	-2.89186851311691	0.107	0.218	1
Aldh2	0.00576476842070596	-0.330391270553713	0.786	0.885	1
Tepsin	0.00580649961960443	-3.18093336465267	0.007	0.071	1
Fn1	0.00589802094829416	1.00638393537968	0.329	0.199	1
Tgfbr3	0.00590232597543719	0.919682821283449	0.414	0.276	1
Prelid2	0.00593600022042395	-0.712582654615128	0.236	0.378	1
Ranbp17	0.0059459429304241	2.95307454327437	0.064	0.006	1
Igfbp4	0.00595968823369234	3.32116864828402	0.121	0.038	1
Rabif	0.00603893394206922	-1.25048060890293	0.1	0.218	1
Rpl41	0.0060667672360445	0.302877883859413	0.979	0.955	1
Npr3	0.00606713749631921	3.77772605621529	0.121	0.038	1
Aspscr1	0.00609668422540138	-1.40095048231846	0.05	0.147	1
Thoc3	0.00623684945861446	-1.1758177059064	0.1	0.218	1
Hexb	0.00636929967859281	0.550464082402468	0.864	0.827	1
6430562O15Rik	0.00638268834060057	1.66724937593727	0.114	0.032	1
Ankrd37	0.00640724951010831	-0.710930187879743	0.35	0.519	1
Naa15	0.00641086437939442	-0.733032919881096	0.35	0.474	1
Tomm70a	0.00653047117196183	-0.751429564065651	0.279	0.429	1
B3gntl1	0.0065615781070893	-1.84763220635442	0.036	0.122	1
H2-Q6	0.00660889715491162	-0.685909970188825	0.314	0.481	1
Rhoj	0.00664014544676799	-0.356453554759804	0.857	0.929	1
Ranbp2	0.00664776837581765	0.873118263133776	0.586	0.462	1
Gata6	0.00685051878682173	0.715386724279265	0.436	0.288	1
Ssr2	0.00686764255939778	0.72395930433631	0.464	0.321	1
Ndfip1	0.00696162064871534	-0.342001362020567	0.707	0.821	1
Mogs	0.00709288644200739	-1.71844254990585	0.036	0.122	1
AY036118	0.00711022979674704	0.799320974968265	0.921	0.885	1
Shroom2	0.00722704269602963	2.29101210099997	0.157	0.064	1
Smpd2	0.00724431720205984	1.75919824124392	0.15	0.058	1
Il4ra	0.00733186542453108	-1.03938869824631	0.179	0.308	1
Phc3	0.00740790566956546	0.628208978788746	0.393	0.244	1
Gm5141	0.00747176312092912	-2.0320556428383	0.014	0.083	1
1110059G10Rik	0.00753364748433596	0.970976120219702	0.321	0.205	1
Cep44	0.00753986719139106	-2.11092874435357	0.043	0.128	1
Ep400	0.00760301780148063	-0.389542908038309	0.443	0.583	1
Radil	0.00763166244210458	1.69381822651515	0.121	0.038	1
Ppp1r2	0.00763751020800947	-0.285032473184253	0.807	0.84	1
Ndufa1	0.00781113920573426	0.639880902897999	0.679	0.577	1
Itga9	0.00792836870826647	-0.420596961950125	0.393	0.551	1
Slc25a12	0.00793865390278817	0.84252562699721	0.243	0.122	1
Vps41	0.00798038906642546	-0.309501097137966	0.243	0.391	1
Fgfr2	0.00804816739832737	0.579355493040239	0.486	0.333	1
Serpina1e	0.00807207625059881	0.83693098479156	0.15	0.058	1
Uckl1	0.00807568539785765	1.39865328955873	0.2	0.096	1
Ccpg1	0.0080919924733692	-0.72472328912622	0.357	0.494	1
Tal1	0.00817203297383861	-0.907101652895597	0.243	0.378	1
Per3	0.00836749685797924	-1.48982178889426	0.079	0.179	1
Cd59a	0.00854532417644755	-0.358175746206159	0.736	0.872	1
Rhob	0.00854532417644755	0.387762699904304	0.85	0.769	1
Adat1	0.00863453720927792	-1.35378772383358	0.064	0.16	1
Pabpn1	0.00868729141762071	0.505068784069414	0.607	0.487	1
Cdk13	0.00869676694476016	-0.645270467308045	0.486	0.615	1
Ppm1l	0.00871630236339158	-1.35589611870977	0.079	0.179	1
Hspa13	0.00877568348263062	1.16155612542604	0.186	0.083	1
Trafd1	0.00889244078855221	-0.985863081262027	0.207	0.327	1
Lman2l	0.00893642001200628	-1.40687187604685	0.05	0.141	1
Vcl	0.00902981854570305	-0.689947834512641	0.571	0.718	1
Cnn2	0.00907200266932408	0.707619638530608	0.464	0.327	1
Nebl	0.00918992906865367	4.72574231364438	0.043	0	1
Fahd2a	0.00918992906865367	3.80826289982434	0.043	0	1
Mannr	0.00918992906865367	3.41949829649185	0.043	0	1
Synpo2	0.00918992906865367	3.80397501656252	0.043	0	1
Rasl11b	0.00918992906865367	3.61080456645091	0.043	0	1
Col1a2	0.00918992906865367	4.42517445128654	0.043	0	1
Cntn5	0.00918992906865367	3.32969311305635	0.043	0	1
Lrp1	0.00918992906865367	4.20146637770922	0.043	0	1
Gm3558	0.00918992906865367	3.85893464624183	0.043	0	1
3830403N18Rik	0.00918992906865367	3.83639686029557	0.043	0	1
Erc1	0.00951164959006608	-0.361869363428632	0.393	0.538	1
BC024063	0.00954356280714021	-3.73118420639463	0.007	0.064	1
Cryab	0.00956491144504222	0.952836110926666	0.279	0.154	1
Sulf2	0.00962092153010867	1.55196222499904	0.086	0.019	1
Sel1l	0.00973663236364867	-0.771934778130912	0.307	0.429	1
Tnks	0.00979621219915674	0.550238740637052	0.429	0.276	1
Tmcc2	0.00996134558774646	0.952632547495209	0.221	0.109	1
Zfp945	0.0100795484433978	-0.67987231779008	0.193	0.327	1
Grb14	0.0105052458331506	-1.8107742629832	0.007	0.064	1
Tmem30a	0.0105206116114215	-0.568387520848785	0.621	0.731	1
Slc15a2	0.0105701287069217	-2.12567429527729	0.036	0.115	1
Ubl5	0.0106796788398771	0.367507389434174	0.843	0.731	1
Atp5e	0.0107979899713245	0.3660737200415	0.914	0.846	1
Adam15	0.010896892473601	0.351615622763102	0.85	0.776	1
Zhx1	0.0109001690217507	-0.923382926852025	0.2	0.321	1
Thbs1	0.010934796945918	3.38494827645439	0.057	0.006	1
Kdm4c	0.011029182617806	-0.821607788769303	0.35	0.462	1
Gucy1a2	0.0110788200213306	2.89439435618929	0.057	0.006	1
Polr2c	0.0110884158035809	0.849256236155136	0.436	0.321	1
Efcab7	0.0111881638469388	-1.96130080366983	0.029	0.103	1
Yars	0.0112682678345648	-1.30239455979304	0.107	0.218	1
Fam177a	0.011288457206985	-1.95263306457963	0.029	0.103	1
Gm12185	0.0113018307456821	-0.341711932393639	0.393	0.532	1
Ilf3	0.0113294000171696	-0.969840547703668	0.143	0.256	1
4930527F14Rik	0.0113559560235328	-2.14095519998582	0.021	0.09	1
Tmem79	0.0114236271523624	-2.83930763939415	0	0.045	1
Zfp964	0.0114236271523624	-3.19633094435718	0	0.045	1
Gm47802	0.0114236271523624	-3.27397862528259	0	0.045	1
Osbpl8	0.0114483691995921	-0.514205566023457	0.393	0.551	1
Ccdc77	0.0114738039378356	1.02604661070622	0.164	0.071	1
Nup93	0.0115049217000211	0.730015837367076	0.15	0.058	1
Dnaja1	0.0117023899438086	0.439106620234431	0.843	0.821	1
Hdx	0.0118004022902223	-2.17064631372988	0.021	0.09	1
Dzip3	0.0118388406414255	1.24362035460255	0.143	0.058	1
Ccdc43	0.01188709565427	-1.30912882878395	0.05	0.135	1
Reep3	0.0120332078727364	-0.33358536899911	0.721	0.801	1
Ifi27l2a	0.0120668860933774	1.28314526418096	0.236	0.128	1
Pkn3	0.012094669131146	-0.813697533647459	0.243	0.378	1
Cox7c	0.0122501191179199	0.391272467415083	0.9	0.84	1
1700096K18Rik	0.0123776110443887	-1.79395274483717	0.021	0.09	1
Ube3b	0.0125256672631306	1.16262651006745	0.243	0.141	1
Ifi203	0.0126050085308985	-0.360461648636032	0.736	0.788	1
Gm15564	0.0126073108064274	0.963045620049038	0.421	0.295	1
Tpp1	0.0126761659462918	0.781399004645362	0.436	0.327	1
4930556M19Rik	0.0127358170465855	1.56000326376973	0.093	0.026	1
Gosr2	0.0127773501539572	-0.675376722906725	0.236	0.365	1
2011-09-01	0.0128277820791055	-0.516258157539041	0.486	0.622	1
St3gal6	0.0128486252746311	-0.388769015084384	0.629	0.744	1
Ttc3	0.0128822586418217	-0.700245290535137	0.507	0.622	1
Tusc1	0.0131041549843212	1.79161913590851	0.114	0.038	1
Tomm7	0.0133714602164703	0.37452258478606	0.807	0.795	1
Kat2a	0.0134128116067993	-1.32934859586216	0.05	0.135	1
Txlnb	0.013550367544697	-0.40949043019472	0.064	0.16	1
Rtl8b	0.0137258130113787	-0.627784054101355	0.329	0.468	1
Elmod3	0.0137362699282986	1.5800669769167	0.093	0.026	1
Dynll1	0.0139223735540216	0.441400351523594	0.857	0.859	1
Yme1l1	0.0140168528554524	0.611400830823673	0.629	0.519	1
Ctdsp1	0.0140523013104649	-0.584135395216769	0.271	0.41	1
Ddx49	0.0140943028259298	-1.20126304629759	0.079	0.173	1
LTO1	0.0142428262613108	0.755431292754543	0.307	0.179	1
Agpat4	0.0145025259049645	-0.556398290263894	0.214	0.346	1
Hey1	0.0145054379315251	2.49529459407105	0.1	0.032	1
Dcbld2	0.0145596842935021	1.36388918010474	0.179	0.083	1
L3mbtl3	0.0145866548585695	-1.21247405188403	0.093	0.192	1
Oxct1	0.0147459835898656	-0.973727053530728	0.157	0.269	1
Gm44686	0.0149648337526244	2.24114127466188	0.079	0.019	1
Cyth1	0.0150862058601711	-0.54940262750774	0.536	0.628	1
Icam2	0.0151177322795294	-0.303816901112127	0.886	0.891	1
Dyrk1a	0.0151371355715907	0.860591733762383	0.457	0.327	1
Hmgxb4	0.0151797407393589	-0.926205303247575	0.25	0.385	1
Ifi35	0.0152229502931026	-0.627761477197125	0.321	0.455	1
Dsel	0.0152371515112272	-0.976638977622297	0.107	0.212	1
Id1	0.0152646873741911	0.496193206329431	0.786	0.705	1
Ippk	0.0153516071266046	-0.957260242085914	0.079	0.179	1
Adh1	0.0153803726815935	1.73026778263214	0.157	0.071	1
Pex26	0.0154317455428783	-2.14343943507361	0.029	0.096	1
Fbxo42	0.0154408226081014	0.987146201904311	0.314	0.199	1
Camkk2	0.015441998339318	0.834584942934137	0.221	0.115	1
Mapk1ip1	0.015592449545711	0.772295549335753	0.157	0.071	1
Cfh	0.0156314497918171	1.16932295006961	0.221	0.122	1
Pdxk	0.0156860921526798	-2.47675463679141	0.007	0.058	1
Atox1	0.015809218610966	0.289437584690248	0.857	0.821	1
Nup205	0.0159153892981943	1.21919580393357	0.157	0.071	1
mt-Nd3	0.0160708062020559	0.331365814016733	0.857	0.744	1
Pfdn2	0.0161007594241477	-0.582378835099882	0.343	0.5	1
Snrnp200	0.0162268738705907	-0.621756191348542	0.279	0.404	1
Ganc	0.0162545283847184	-1.99595724965399	0.086	0.173	1
Kank4	0.01629546429048	1.73227772013524	0.121	0.045	1
Idh3b	0.016309993376924	-0.71796237040952	0.293	0.417	1
Senp8	0.0164508619013087	-2.3820109298508	0.007	0.058	1
Fam104a	0.0165400475189885	-0.579869147266985	0.307	0.442	1
Inpp1	0.0166484820516394	0.496164948277045	0.493	0.385	1
Agpat2	0.0167251186202251	-1.61626925224226	0.036	0.109	1
Dot1l	0.0167604332782229	1.27736351618367	0.193	0.096	1
Gm27201	0.0168054829952787	1.57527400479814	0.157	0.071	1
Tm4sf1	0.0168516509612313	0.620251043416703	0.914	0.872	1
Rnf144a	0.0169821865804061	-0.892913038285685	0.371	0.487	1
Pfkfb3	0.0169827484680806	-1.16887691157477	0.107	0.205	1
Csnk1e	0.0169914147880705	-0.808012866194316	0.343	0.455	1
Ldlr	0.0170457457787403	-2.32247636724672	0.007	0.058	1
Plcb1	0.0170890037286235	-0.515041908977328	0.757	0.872	1
Bcl2l1	0.0171369430675247	0.725919295178442	0.579	0.468	1
Dhrs3	0.0173462749461353	-0.567750531027559	0.707	0.782	1
Anxa6	0.017418475514578	0.890896595913095	0.421	0.308	1
Psen1	0.0174367365904484	0.898743401277448	0.286	0.167	1
Synm	0.0174852983866669	1.44836194787396	0.15	0.064	1
Tmub2	0.0175062458029058	-1.05540305460438	0.093	0.192	1
Arhgef3	0.0175082934486011	-0.476273551745014	0.693	0.795	1
Sos2	0.0175228182476339	-0.639866120017307	0.35	0.474	1
Col3a1	0.0176252830959573	3.69903366485698	0.036	0	1
Col4a3	0.0176252830959573	3.58812832581306	0.036	0	1
Heyl	0.0176252830959573	3.68067906551273	0.036	0	1
Rhof	0.0176252830959573	2.57222492340475	0.036	0	1
Map11	0.0176252830959573	2.97438318883073	0.036	0	1
Medag	0.0176252830959573	3.72628983558383	0.036	0	1
Antxr1	0.0176252830959573	3.81515031194365	0.036	0	1
Ssu2	0.0176252830959573	3.54180874795418	0.036	0	1
Coro1a	0.0176252830959573	3.55539426963405	0.036	0	1
Prdm1	0.0176252830959573	3.41852324964973	0.036	0	1
Col6a1	0.0176252830959573	3.41760523662938	0.036	0	1
Mier2	0.0176252830959573	2.98457200116054	0.036	0	1
Lum	0.0176252830959573	3.69181291862137	0.036	0	1
Cep170b	0.0176252830959573	3.55724111622544	0.036	0	1
Ly6d	0.0176252830959573	3.98269620675279	0.036	0	1
Ppl	0.0176252830959573	4.77567610888654	0.036	0	1
Slc1a1	0.0176252830959573	3.32729764385391	0.036	0	1
Fam227a	0.0176316736085153	-2.15943960580602	0.014	0.071	1
Tagln2	0.0176324179185635	-0.267754876350967	0.843	0.897	1
Wasf2	0.0177134125093977	-0.306862010189937	0.886	0.897	1
Swap70	0.0177168683086961	-0.535286369947837	0.4	0.526	1
Cenpo	0.0177468619399802	-1.79535756099855	0.029	0.096	1
Tmod3	0.0178548541640783	-0.283244648431377	0.857	0.904	1
Mxi1	0.0178960052415474	-0.977255070581431	0.279	0.41	1
Ncapd3	0.0181077950112209	-0.73415622483173	0.1	0.199	1
Pole4	0.0181426304323865	0.804663778573398	0.243	0.135	1
Nrp1	0.0182976433080146	-0.259067040246289	0.886	0.974	1
Ddx24	0.0183364899369958	-0.292582809065008	0.436	0.59	1
Prpf4b	0.0183573948605292	-0.357084683254534	0.75	0.846	1
Mfap5	0.0183711731666121	1.46957781075128	0.1	0.032	1
Adal	0.0183711731666121	-1.45818217999937	0.029	0.096	1
Ifi27	0.018374004450901	-0.425511160024368	0.586	0.699	1
Vbp1	0.018405344514787	-0.38475643474877	0.243	0.385	1
Mettl25	0.0184602806425178	1.29964361564358	0.121	0.045	1
Fbln5	0.018463562633817	1.52308119535039	0.129	0.051	1
Gm38287	0.0185043507070358	2.51594293712901	0.064	0.013	1
Nde1	0.0185216916629708	-0.72025241935269	0.186	0.308	1
Klf4	0.0185633424441624	0.285636883799481	0.907	0.84	1
Ptdss2	0.0186013722233246	-2.05771592621742	0.057	0.135	1
Snd1	0.0186356885736891	-0.524806115462845	0.286	0.423	1
Champ1	0.0188930886003285	0.995130662186511	0.121	0.045	1
Puf60	0.0189424546623881	0.687604461044822	0.386	0.276	1
Ints6l	0.0190537501897726	-0.539145720030788	0.171	0.308	1
Lhpp	0.0191336338207081	2.368932261656	0.064	0.013	1
Ndufa3	0.0191454046510649	0.340382556639778	0.764	0.635	1
Chmp1b	0.0192471099657275	-0.795126260835209	0.193	0.301	1
Klhdc3	0.0192586786910521	-0.795330836084542	0.086	0.179	1
Rbmx	0.0193060628872393	-0.85364169820619	0.243	0.359	1
Ctla2a	0.0193746930282232	0.389944104414407	0.786	0.705	1
Dmxl2	0.0193897934018973	0.968846201279349	0.15	0.064	1
Gm10382	0.0194157455870396	-2.92775214157899	0	0.038	1
Cntrob	0.0194157455870396	-3.16366121505895	0	0.038	1
Capn11	0.0194157455870396	-3.0806001019583	0	0.038	1
Fhod1	0.0195863807001012	1.10985134640477	0.207	0.109	1
Hadh	0.0195932560806928	-0.691691152837745	0.214	0.333	1
Hdgfl2	0.019685681902577	-0.724812036128516	0.164	0.282	1
Scaf11	0.0197100620066959	-0.514128838389352	0.55	0.66	1
Plcl1	0.019781544737091	1.32019169310125	0.064	0.013	1
Gstcd	0.0198573260301619	-1.41688964118782	0.021	0.083	1
Sned1	0.0198796236678949	1.33914950061241	0.243	0.135	1
Ndst1	0.0199037486796826	-0.354561676785742	0.279	0.429	1
Osbpl5	0.019914436945198	2.32086565692896	0.136	0.058	1
Uqcrq	0.0199363367038651	0.413423177962626	0.729	0.647	1
Ahi1	0.0200017317793649	1.36404003545722	0.064	0.013	1
Mrpl21	0.0200272806937199	0.709768270580679	0.35	0.244	1
Ssbp3	0.0200927066107759	0.446459952352053	0.436	0.308	1
Tecpr2	0.0202061139468107	1.17712979939833	0.164	0.077	1
Tspyl3	0.020224055066294	1.83367377682628	0.064	0.013	1
2310022A10Rik	0.020360870854516	-1.64167681080752	0.014	0.071	1
Nutf2-ps1	0.020360870854516	-1.26978400264992	0.014	0.071	1
Sdc2	0.0203791952504497	3.01418058871715	0.05	0.006	1
Nrxn1	0.0203791952504497	3.51759184313309	0.05	0.006	1
Cyyr1	0.0203856063016042	-0.388419185037433	0.936	0.968	1
Mzt1	0.0204493850248642	-0.707543271613689	0.1	0.205	1
Flot2	0.020474118601281	1.00740688386026	0.214	0.115	1
Rasgef1b	0.0206430341500836	3.23252758773729	0.05	0.006	1
Aldh1l1	0.0206430341500836	2.71403435870745	0.05	0.006	1
Stambpl1	0.0206430341500836	2.58343024593922	0.05	0.006	1
Fkrp	0.0208676519225442	0.666894575998094	0.164	0.077	1
Sult1a1	0.0208873838223803	0.525381977753797	0.55	0.442	1
Tmem209	0.0209552183495652	1.34378001390589	0.157	0.071	1
Rpf1	0.0209640826814488	0.826988381698513	0.279	0.167	1
Aff4	0.0210280634462805	-0.581757390726707	0.543	0.673	1
Arl5b	0.0211963492055793	0.779506966595204	0.257	0.147	1
Serping1	0.0212788188335498	2.12879406711729	0.086	0.026	1
Bola1	0.0213042144489982	0.611573768083565	0.243	0.135	1
Unc5b	0.0214748934259545	2.05550415395053	0.086	0.026	1
Ets1	0.0217056976821591	0.376682362251693	0.857	0.833	1
Aim2	0.0217283955803947	2.09536549477378	0.05	0.006	1
Gm42047	0.0217283955803947	2.36524554112258	0.05	0.006	1
Ehd3	0.0217632663575124	-1.45911392816408	0.043	0.115	1
Emg1	0.0218898378241778	-0.601279518873575	0.321	0.442	1
Opa1	0.0220093391101088	-0.73192297298211	0.257	0.378	1
Nat2	0.0220725855544269	1.77814588844224	0.086	0.026	1
Nmi	0.0221482411446316	-0.489367185167206	0.393	0.506	1
Anapc2	0.0221991776288082	-0.694018636636614	0.25	0.365	1
Cdca7	0.0222894643637351	0.785054158104204	0.05	0.006	1
Ica1	0.022332067197441	-0.396399993429285	0.664	0.75	1
Wdr53	0.0223521002804921	1.45306622080387	0.107	0.038	1
Tprgl	0.022458722209664	0.416668775675724	0.65	0.564	1
Prkaa1	0.0224793854598806	-0.955750255365839	0.171	0.276	1
Eif3d	0.0224918108736972	-0.70303831977538	0.321	0.449	1
Taco1	0.0225476377678351	-1.85946442846596	0.079	0.167	1
Mast2	0.0225942661421398	1.03098599837776	0.229	0.135	1
Vps13c	0.0226508298224368	-0.27978637913572	0.421	0.583	1
Adcy4	0.022654634904009	-0.443438317947118	0.543	0.667	1
Fam161a	0.0226846955863393	2.43899634365553	0.086	0.026	1
Kpna4	0.0230603438428993	-0.383425399518079	0.543	0.673	1
Gtf2h1	0.0230659823973876	-0.834645453801975	0.193	0.308	1
9630014M24Rik	0.023100916931069	0.96175330404004	0.086	0.026	1
Fam171a2	0.0231319424403586	-1.10172295935415	0.086	0.173	1
Fcgrt	0.0232337997147617	0.545779120470279	0.671	0.532	1
Tubb4b	0.0232703817408077	-0.279943165735257	0.686	0.795	1
Kdelr2	0.0234313755400167	0.745778609944771	0.45	0.346	1
Nsfl1c	0.023526832577969	-0.56510131096286	0.257	0.378	1
Cttn	0.0237075890605882	0.714415817927375	0.393	0.276	1
Pde4a	0.0237376803721098	1.74690019602338	0.086	0.026	1
Ruvbl1	0.0238084719900142	-0.971518096995656	0.143	0.244	1
Gm17018	0.023828509625671	0.913389419118509	0.107	0.038	1
Pde4b	0.0238313231388718	0.836512941862084	0.371	0.263	1
Per1	0.02388306743403	1.09064360647006	0.157	0.071	1
Rab11fip2	0.0239764382123674	-0.864725099909869	0.229	0.34	1
Xylt2	0.0240006332321443	-0.939318205736978	0.043	0.115	1
Osbpl1a	0.0241275792498075	0.727079510488064	0.279	0.173	1
Dlg1	0.0244169316268294	-0.605303674416835	0.386	0.494	1
Secisbp2	0.0245308904440173	-0.870265218597556	0.186	0.295	1
Pkm	0.0246091269928143	-0.341979063451012	0.521	0.641	1
Plekhh2	0.0247042001996455	1.10373876714337	0.114	0.045	1
Ring1	0.0247480945283281	-1.05799994249489	0.057	0.135	1
Tbl1x	0.0247608764745193	-0.540507733139687	0.557	0.641	1
Fbxw11	0.0248184074987734	0.579775403350815	0.421	0.314	1
Insig2	0.0250215887520084	-0.684579225099141	0.214	0.346	1
Ankrd10	0.0250601134096917	-0.630853385131311	0.214	0.353	1
Med25	0.0251084159557572	-0.90930751826053	0.121	0.218	1
Ftl1	0.0252095806707807	0.345532723887903	0.914	0.872	1
Ublcp1	0.0253672394259103	1.30331308728115	0.15	0.071	1
Abhd16a	0.0254525685116527	0.460147059848362	0.443	0.308	1
Cdipt	0.0255227609752373	0.579771213356109	0.371	0.263	1
Actr5	0.0255898974161476	-1.51164380247505	0.036	0.103	1
Crk	0.0257466988101564	-0.417648680548114	0.464	0.609	1
Ing5	0.0257802432979328	-1.36422780295888	0.107	0.192	1
Nap1l1	0.0258067656268593	-0.480269364968275	0.486	0.603	1
Cir1	0.0260514688075258	0.493066319601948	0.443	0.314	1
Snx11	0.0262391930709492	0.943690621584334	0.179	0.09	1
Stxbp3	0.0262414593015463	-0.563003750868371	0.343	0.468	1
Rbfox2	0.0262531001941451	-0.606700814445493	0.529	0.66	1
Siah1b	0.0264116233812442	-2.53387262618087	0.007	0.051	1
Stag1	0.0264669257910292	-0.455520558869178	0.729	0.853	1
Abce1	0.0264845648230041	-0.619186972716107	0.257	0.372	1
Tomm5	0.0266271868240879	-0.426479343638505	0.35	0.468	1
Zfp820	0.0267205241228331	1.10862235902608	0.15	0.071	1
Igfbp7	0.0268585145794098	0.405975117114733	0.85	0.788	1
Trub1	0.0268798783776525	1.7792406481138	0.093	0.032	1
Bms1	0.026906883305364	-0.741953459676141	0.229	0.346	1
Ypel3	0.0269193679444593	0.417044998098096	0.614	0.487	1
Pcdhb4	0.0270386339155802	-2.2882116375932	0.007	0.051	1
Rgs3	0.0272391966262218	0.452172381803011	0.557	0.423	1
Nectin3	0.0272717828963109	0.460786191902979	0.293	0.173	1
Hbegf	0.0273357066829904	1.99008398696459	0.093	0.032	1
E130308A19Rik	0.0274749744346324	2.04274818906244	0.071	0.019	1
Pprc1	0.0275861511991852	-1.06197299321313	0.057	0.135	1
Ceacam1	0.0276362476235885	-0.370157955363084	0.614	0.724	1
Tsr1	0.0276784519737682	-1.99346554556314	0.007	0.051	1
Marveld2	0.0276784519737682	-2.44528803673591	0.007	0.051	1
Frrs1	0.0280175412475933	1.93445162516773	0.071	0.019	1
Pdk2	0.0280319497228622	1.64287492188539	0.093	0.032	1
Phka1	0.0280353729126244	-1.03392194882829	0.129	0.224	1
Trim35	0.0281328482862383	-0.802491099769842	0.229	0.327	1
Pms1	0.0281494640572371	-2.08908186734334	0.029	0.09	1
Uqcrb	0.0282244903492198	0.365821076316636	0.836	0.737	1
Hlf	0.0282922709099769	2.00809958470657	0.071	0.019	1
Sox17	0.0283426991301333	1.15958858445244	0.343	0.244	1
Cd74	0.0284199129672407	1.35646676303667	0.207	0.122	1
Enpp4	0.0285124126651881	-0.644299299594752	0.271	0.378	1
Miga2	0.0285693185840335	1.71903608039596	0.071	0.019	1
Tnfrsf10b	0.0285746231020625	0.482538385359773	0.157	0.071	1
Phf3	0.0286070574898688	-0.365866137171001	0.514	0.635	1
Ppip5k1	0.0286220165339468	0.72058754836856	0.136	0.058	1
Tnnt1	0.0286626465399607	-1.79769871207294	0.007	0.051	1
Lcat	0.0286626465399607	-2.43792208893163	0.007	0.051	1
G3bp1	0.0292299494936317	-0.283675827814462	0.464	0.603	1
Phc2	0.0292421164557345	-0.323768377858077	0.371	0.487	1
Gm41077	0.0293481456056902	-1.14167785160687	0.029	0.09	1
Garem1	0.0297009994735537	1.71475159296478	0.071	0.019	1
Tcof1	0.0297170668772548	-1.01290402928092	0.143	0.244	1
Lsm2	0.0297411704310839	0.745300211636631	0.336	0.237	1
Atf3	0.0297763182256905	1.0967723379763	0.121	0.051	1
Ppm1h	0.0297910463193796	0.465987819679574	0.443	0.321	1
Rnf40	0.0298862791810655	-0.331019745247741	0.064	0.141	1
Ell	0.0300486611683144	-0.830043872385258	0.121	0.218	1
Tlnrd1	0.0300496318982199	-0.608801512679458	0.364	0.481	1
Bckdhb	0.030050063530688	0.899168502990737	0.179	0.09	1
Ssh1	0.0300548208469795	-0.423218826358449	0.307	0.429	1
Taok1	0.0302339635056615	0.54399187369249	0.721	0.647	1
Uchl1	0.0302438763264268	-1.51612264331937	0.021	0.077	1
Sp140	0.0304731213034817	-0.683554402760153	0.1	0.192	1
Tspyl4	0.0305086962224136	-1.58180182557821	0.014	0.064	1
Ap1g2	0.0305086962224136	-1.78749492726309	0.014	0.064	1
Dpp8	0.0305690957372881	-0.369520148115598	0.371	0.474	1
Rb1cc1	0.0307423114795168	-0.395657902510793	0.607	0.679	1
Clp1	0.0309049142117413	-0.873863945027296	0.057	0.135	1
Nsg1	0.0309845780651496	-0.592555333621453	0.143	0.25	1
Exoc5	0.0313489558162196	-0.481280715928246	0.379	0.487	1
Lysmd3	0.0313837706640605	-0.839830595419584	0.157	0.256	1
Rala	0.0315038220888782	-0.57229395773997	0.421	0.551	1
[truncated: 7,655 more rows]

## Sheet: Tie2KO_DE_Ifit+EC.DE
	p_val	avg_log2FC	pct.1	pct.2	p_val_adj
[truncated: 7,562 more rows]

[truncated: 12 more sheets: Tie2KO_DE_EndocardialEC.DE, Tie2KO_DE_Cardiomyocytes.DE, Tie2KO_DE_Fibroblasts.DE, Tie2KO_DE_Pericytes.DE, Tie2KO_DE_B-cells.DE, Tie2KO_DE_MAC I.DE, Tie2KO_DE_Proliferating cells.D, Tie2KO_DE_NeuralorGliI.DE, Tie2KO_DE_NeuralorGliII.DE, Tie2KO_DE_LEC.DE, Tie2KO_DE_Myeloidcells.DE, Tie2KO_DE_Erythroblasts.DE]
