# Supplementary material for: Deletion of the angiopoietin receptor Tie2 enhances proliferation and sprouting of cardiac endothelial cells
Source: Angiogenesis. 2026 Jan 21;29(2):13. doi: 10.1007/s10456-025-10028-2 (PMC12823625; doi:10.1007/s10456-025-10028-2)
Supplement: Supplementary file 17 — Supplemental Table 13. Differentially expressed genes in kidney ECs in mice with Tie2 EC deletion versus wild-type mice. [file 10456_2025_10028_MOESM17_ESM.xlsx]

## Sheet: Description
Supplemental Table 13. Differentially expressed genes in kidney ECs in mice with Tie2 EC deletion versus wild-type mice.

## Sheet: Tie2KO_K_DE_KOvsWT_CapECI
	p_val	avg_log2FC	pct.1	pct.2	p_val_adj
Esm1	1.39318661163617e-110	1.23282964743958	1	0.942	2.03642087022859e-106
Tek	2.28775330420449e-106	-4.29064369738013	0.067	0.641	3.34400900475571e-102
Ehd3	1.58781213087539e-31	1.06489360588318	0.801	0.538	2.32090499170056e-27
Ctgf	2.29935683228146e-26	5.02447587154601	0.182	0.009	3.3609698817458e-22
Cyp26b1	2.31829796817456e-26	-3.17915809014879	0.034	0.235	3.38865614008075e-22
Angpt2	2.09705835912994e-23	2.13066001843819	0.311	0.092	3.06527020354023e-19
Gng11	1.89842878247948e-18	-0.6344569257161	0.837	0.902	2.77493335135025e-14
H2-D1	7.7290913998031e-18	0.268602877564119	1	1	1.12976128990922e-13
Igfbp3	1.57632669555538e-17	0.594165763903313	0.972	0.902	2.3041167308933e-13
Sox18	7.13945989596385e-17	0.7205404329671	0.745	0.512	1.04357485299304e-12
Cst3	1.3286526785441e-16	0.452314546164386	0.967	0.868	1.94209162022791e-12
Slc6a6	3.38373587290433e-16	-1.23703149824332	0.258	0.437	4.94600672542425e-12
Itm2b	4.86172132412949e-16	0.306189164099523	1	0.995	7.10637805948007e-12
Uchl1	5.26050064773154e-16	0.966220674165075	0.512	0.284	7.6892737967892e-12
Emcn	2.81714462468194e-15	0.28370214849931	0.994	0.985	4.11782029789759e-11
Rnd3	4.97261129741228e-15	1.74549533696488	0.173	0.037	7.26846593342752e-11
Cwc22	2.65740164602226e-14	2.55137776910638	0.142	0.025	3.88432398599073e-10
Cd9	5.02725364490867e-14	-0.82296971704158	0.535	0.655	7.348336652763e-10
Cd14	6.26109316394286e-14	1.80495069769814	0.168	0.038	9.15183987773528e-10
Rps19	2.21959573650567e-13	-0.348214061976345	0.969	0.971	3.24438308805034e-09
Cxcr4	3.41386472050678e-13	3.54211981505369	0.098	0.008	4.99004606196477e-09
Col15a1	8.08292006300381e-13	1.30556084029721	0.289	0.126	1.18148042560927e-08
Cyp4b1	8.70550341637915e-13	0.606831519997928	0.751	0.561	1.27248343437214e-08
Tinagl1	2.19926581600929e-12	-0.937977972270962	0.406	0.532	3.21466684326078e-08
Tgm2	2.26205243230657e-12	-2.39435936971957	0.037	0.149	3.30644204030252e-08
Plac8	2.33069647249949e-12	-1.8777655279121	0.096	0.227	3.40677903385251e-08
Dkk2	2.61953149503112e-12	1.01967540479576	0.375	0.195	3.82896918628699e-08
Rps28	2.99719557856657e-12	-0.458370280134106	0.852	0.876	4.38100077719075e-08
Calm1	4.39344023088526e-12	0.375051643950989	0.946	0.867	6.42189158548498e-08
Gpx8	5.30343798670188e-12	0.708866163792062	0.582	0.362	7.75203530516214e-08
Olfml2b	1.05931127832234e-11	1.42283079597042	0.218	0.081	1.54839529552376e-07
Rgcc	1.86517590985483e-11	-0.494644395176746	0.813	0.836	2.72632762743481e-07
Tm4sf1	2.83475433362084e-11	-0.478073165294377	0.844	0.888	4.14356040945358e-07
Rps6	3.68240952796043e-11	-0.400867317150457	0.913	0.903	5.38257800701976e-07
Myo1c	4.80568092366174e-11	0.646706499543524	0.561	0.356	7.02446380611637e-07
Cd36	1.81202771983259e-10	-1.55809478519492	0.07	0.189	2.6486409180793e-06
Ifitm3	1.93893150744257e-10	-0.271497170917083	0.988	0.983	2.83413618442881e-06
Nrp1	2.15970726387437e-10	0.311236976194477	0.949	0.876	3.15684410760517e-06
Cd59a	2.75843835994994e-10	1.25080836808343	0.204	0.078	4.03200935073883e-06
Ehd4	8.46892988271187e-10	0.363139626665487	0.869	0.758	1.23790348095599e-05
Gpihbp1	1.02680154211042e-09	0.377822822000639	0.855	0.739	1.50087581410281e-05
Actg1	1.18118317811466e-09	-0.496134540688958	0.745	0.821	1.72653545145019e-05
Ltbp1	1.8819026401642e-09	1.27172605570522	0.207	0.086	2.75077708912801e-05
Gm10076	2.06465782907495e-09	0.565263238488453	0.599	0.41	3.01791034875885e-05
Hlx	2.20668090549767e-09	0.987774985873649	0.323	0.179	3.22550547956594e-05
Slc1a1	2.60384450996105e-09	3.07767454178237	0.076	0.009	3.80603952021007e-05
Ctdspl	3.49504388936879e-09	1.19775007739643	0.19	0.075	5.10870565309036e-05
Ctbp1	6.75506248577974e-09	0.60145663510646	0.535	0.359	9.87387483546425e-05
Gas6	6.93133117077771e-09	-0.49759790532746	0.594	0.684	0.000101315267723258
Cdk5rap1	8.11242646756884e-09	-3.85037587536641	0.006	0.066	0.000118579337676454
Atp1b3	9.12513897891202e-09	0.780314382913093	0.333	0.181	0.000133382156454757
Lpar6	1.4046583126842e-08	0.912396155900345	0.35	0.201	0.00020531890556505
Prdx4	1.75994704611313e-08	0.712458984354576	0.412	0.248	0.000257251459730356
Irx3	1.79111254711912e-08	-0.727378140912221	0.313	0.437	0.000261806921012401
Sepp1	2.23150911163048e-08	0.412150569338211	0.804	0.663	0.000326179686847027
Anxa3	2.46350938330358e-08	0.474954069652211	0.614	0.443	0.000360091166557485
Gstm1	3.81805989637151e-08	0.694807151140512	0.395	0.247	0.000558085815052624
Maged2	4.09810705518297e-08	1.24252556356976	0.21	0.1	0.000599020308256095
Car8	5.42827775356275e-08	-1.63549803854201	0.067	0.158	0.000793451359238267
Rpl18a	6.52546235853986e-08	-0.26643101259333	0.956	0.963	0.000953826832947771
Cd74	8.65335578060685e-08	-3.07870552954562	0.014	0.075	0.0012648610144513
Apln	9.34643477769656e-08	1.86543195880789	0.129	0.046	0.00136616837145591
Rpl13	1.27896931029956e-07	-0.265907369903885	0.949	0.945	0.00186946944086487
Galnt15	1.48070924677541e-07	1.21831554577026	0.16	0.066	0.00216435270601162
Gm11730	1.64297805971309e-07	2.13463822295913	0.082	0.018	0.00240154102988263
Irf7	1.82303822986491e-07	0.653825973967458	0.462	0.31	0.00266473498059353
Ifi27l2a	2.12199369866931e-07	1.19257481455456	0.166	0.072	0.00310171818934492
Edn1	2.4372081559019e-07	2.00964146635283	0.081	0.018	0.0035624671614818
3110099E03Rik	2.68308052893999e-07	-1.31455242604566	0.123	0.219	0.00392185880915159
Tspan13	2.94313048276597e-07	0.839977346671854	0.25	0.132	0.00430197382665902
Pydc3	3.2677736871207e-07	4.71466527011006	0.044	0.002	0.00477650479846433
Lmcd1	3.75452179667823e-07	0.536128081336985	0.476	0.316	0.00548798451020456
Pdzd2	4.45497089611398e-07	0.820423711611969	0.219	0.109	0.00651183095884981
Rps5	4.48445298768875e-07	-0.284598871507562	0.913	0.928	0.00655492493210464
Pdia6	4.75681117789131e-07	0.437163739192107	0.603	0.431	0.00695303089872372
Cracr2b	4.85484762749717e-07	0.520965073141114	0.491	0.33	0.00709633077711261
Ptpru	4.9039227192919e-07	-0.774971087943538	0.334	0.433	0.00716806383878898
Hspa8	6.34899921805467e-07	-0.281687169733217	0.922	0.939	0.00928033215703051
Mmd	6.85356826783361e-07	0.931267178922691	0.24	0.129	0.0100178607370924
Ntf3	8.76379939895831e-07	-1.29442458213467	0.086	0.172	0.0128100455814574
Thbs1	1.25033932746679e-06	1.9948981317992	0.067	0.014	0.0182762099495821
Egln3	1.31976876676401e-06	-1.88782470518519	0.036	0.103	0.0192910600637896
Dhrs3	1.54099814271717e-06	-0.434956014352466	0.6	0.65	0.0225247698520969
Ubc	1.55365784958823e-06	0.259626962161935	0.932	0.81	0.0227098167874311
Chmp4b	1.74414894261289e-06	0.729454950225342	0.272	0.156	0.0254942250941726
Mafk	1.80627990598207e-06	1.76516330068059	0.082	0.023	0.0264023933857399
Thrsp	1.973327104676e-06	-0.667809829059375	0.367	0.452	0.0288441222890491
Rarb	2.25321205309703e-06	-1.42989489818364	0.068	0.146	0.0329352005801194
Rps8	2.4616874573982e-06	-0.313158646212186	0.871	0.856	0.0359824855647896
Sema3g	2.96942178896204e-06	0.914444983507875	0.18	0.087	0.0434040382892582
Nrarp	3.54299626126137e-06	0.79234532948743	0.236	0.132	0.0517879763508574
Il33	4.1295038672227e-06	-1.35899867637064	0.09	0.169	0.0603609580271941
Rasgrp2	4.39172819288715e-06	1.09767950667766	0.132	0.057	0.0641938909954315
Hist3h2a	4.44633035519673e-06	0.609428506325031	0.292	0.176	0.0649920108019106
Fam174b	4.48263305580464e-06	1.13577948436305	0.143	0.064	0.0655226473766964
Rps15a	4.59856249145103e-06	-0.320150494861506	0.76	0.807	0.0672171879375397
Tnfrsf26	4.70935200427837e-06	0.744120242815254	0.202	0.106	0.068836598246537
Cnn3	5.08402007462378e-06	0.350381460177627	0.644	0.5	0.0743131214307758
Sparc	5.64292903015598e-06	0.26034282022232	0.932	0.857	0.08248269363379
Myct1	6.24568328133667e-06	0.399229276260888	0.527	0.393	0.0912931525232981
Ccnd1	6.4103828758253e-06	0.933426290541202	0.17	0.084	0.0937005664959384
Marcksl1	6.44472400582734e-06	-0.985719269462103	0.21	0.302	0.0942025307931783
Rpl34	6.87898192258487e-06	-0.317956408264481	0.834	0.853	0.100550078762423
Fscn1	7.69262206992643e-06	0.48242061324995	0.429	0.294	0.112443056796115
Robo4	8.23095864502687e-06	0.512383529193812	0.435	0.296	0.120311922514358
Tubb2a	8.46706780588733e-06	0.800218529755452	0.207	0.11	0.123763130118655
Dll4	8.83272259755501e-06	0.543674186828925	0.49	0.359	0.129107906208462
Anxa2	1.02261264982859e-05	0.329130933095083	0.701	0.58	0.149475291025445
Igfbp7	1.04443903616712e-05	-2.88531061297283	0.014	0.06	0.152665653916549
Id3	1.05737435467627e-05	-0.281449221058682	0.922	0.92	0.154556409423031
Gmfg	1.15794399767185e-05	0.70244256111566	0.278	0.167	0.169256674139695
Spg7	1.33490292254106e-05	1.11870957698427	0.128	0.057	0.195122760187827
Tpt1	1.43992929252303e-05	-0.298110505223476	0.792	0.81	0.210474464688091
4430402I18Rik	1.59381782586696e-05	1.86316954527137	0.056	0.012	0.232968351606974
Rpl26	1.6044711621819e-05	-0.334194661740653	0.782	0.821	0.234525549776129
Jund	1.62347195047533e-05	-0.693515423420391	0.453	0.517	0.237302895000978
Ank	1.67537514407824e-05	2.22399617639285	0.05	0.009	0.244889584809917
Notch4	1.7616916936067e-05	0.745686090197206	0.19	0.101	0.257506474854492
Trib3	1.86836225201208e-05	1.38984030109901	0.092	0.034	0.273098510376606
Lrrc8c	2.00883099093763e-05	0.521697032320728	0.278	0.166	0.293630825945353
Rpl36	2.1580399056232e-05	-0.252529759830415	0.849	0.847	0.315440693004943
Vwa1	2.1897876780312e-05	0.674106460601849	0.252	0.152	0.32008126489782
Mcc	2.24609370705537e-05	0.780807418302076	0.205	0.115	0.328311517160284
Spns2	2.37995266180315e-05	1.38528669171002	0.076	0.025	0.347877680575766
Gbp3	2.40003387847109e-05	0.89356252635918	0.188	0.103	0.350812952016119
Ntn4	2.53368234028111e-05	1.50672732043055	0.081	0.028	0.37034834767889
Rnf14	2.98866138789925e-05	0.886789986337659	0.17	0.09	0.436852635069234
Inpp5k	3.05486695054627e-05	0.449214021031312	0.44	0.314	0.446529902161348
Nfkbia	3.10763705351701e-05	-0.48026951088185	0.471	0.528	0.454243308112581
Cnot8	3.11593120268762e-05	0.912207673234922	0.148	0.074	0.455455663896849
Fxyd5	3.39678151749845e-05	0.526686107430777	0.336	0.221	0.496507554412748
Calr	3.50093171807657e-05	0.38309579483746	0.532	0.387	0.511731189231252
Lmtk3	3.62993200521213e-05	1.69638300025048	0.067	0.02	0.530587161201856
Tnfaip2	4.12249116659725e-05	-0.482694296302047	0.457	0.525	0.60258453382152
Samhd1	4.19711990763567e-05	0.642070235485329	0.227	0.133	0.613493016899105
Adgrf5	4.39012550796049e-05	0.383346969834955	0.462	0.327	0.641704645498586
Rps27a	4.40423779616989e-05	-0.286296694171069	0.806	0.817	0.643767438666153
Tmco6	4.62234551693207e-05	1.82524521841822	0.05	0.011	0.675648244209961
Npr3	5.24987934874199e-05	0.326096018640893	0.565	0.426	0.767374864405616
Rexo2	5.48923341498538e-05	0.434794577690323	0.292	0.183	0.802361248268413
Hsp90b1	5.55376636140781e-05	0.376056897004369	0.633	0.523	0.81179402904698
Sft2d1	5.74810622948473e-05	0.418965524989389	0.533	0.396	0.840200687563783
Rnd1	6.05015174361161e-05	0.67505029032195	0.222	0.133	0.884350680363709
Rps3a1	6.14324926492818e-05	-0.366351502876171	0.67	0.698	0.897958745054551
Pear1	6.27669769150688e-05	0.537396112760006	0.193	0.107	0.91746490156756
Sec14l1	6.40085792854548e-05	0.452912221804471	0.325	0.212	0.935613403415493
Rpl9	6.57790708083396e-05	-0.250006940379583	0.882	0.893	0.9614926780055
Dpysl2	7.43613462193923e-05	0.434983083772086	0.493	0.359	1
H2-Aa	7.65782768170767e-05	-1.88781355184957	0.026	0.074	1
Bmpr2	8.05743503977042e-05	0.724419615529449	0.243	0.152	1
Rpl24	8.61179827197506e-05	-0.288190535980805	0.807	0.813	1
Palmd	8.94695472624626e-05	0.72773747287049	0.176	0.097	1
Tmem204	9.40737955276814e-05	0.298403103379229	0.667	0.537	1
Junb	9.70946552590334e-05	-0.692223660431411	0.277	0.351	1
B4galt4	9.89666776798704e-05	0.504737303012639	0.24	0.146	1
Rrbp1	0.00010091601822835	0.469451963594375	0.389	0.275	1
1810011O10Rik	0.000103529594361042	-0.266415043563738	0.743	0.776	1
Ube2l3	0.000112903439914594	0.447072596043874	0.24	0.144	1
Hspb11	0.000113814872644981	1.62948160629974	0.07	0.025	1
Cd63	0.000120483608746242	-3.90285015018858	0.003	0.031	1
Cxx1b	0.000120745068288992	0.799235973329903	0.17	0.095	1
Plk2	0.000124005358796343	0.420957468484495	0.459	0.348	1
Ccny	0.000124586832307446	0.680994510320761	0.146	0.075	1
Mal	0.000126490783960663	0.727774111497883	0.205	0.124	1
Txnip	0.000130325939328422	0.293756797856855	0.692	0.567	1
Rpl21	0.00013920518271193	-0.256029484444092	0.778	0.81	1
Cxx1a	0.000145107876055924	0.530664663924776	0.333	0.227	1
Rhog	0.000155918706374885	0.969116577704024	0.129	0.066	1
Snrpb2	0.000165552481443351	0.631981578577922	0.208	0.126	1
Tmem150a	0.000183326766404195	-1.38261102392461	0.054	0.109	1
Adgre5	0.000184258479198965	0.607053038099532	0.205	0.121	1
Usp43	0.000187127850178764	1.35338689195915	0.064	0.021	1
Dnaja1	0.000192822691637177	-0.361384682006668	0.602	0.629	1
Rpl19	0.00019294908675958	-0.250395024381432	0.815	0.825	1
Dnajb6	0.000199397691719379	0.332706118353508	0.429	0.31	1
Map6	0.000202855804845822	2.20054638979863	0.036	0.006	1
Fam171a2	0.000207727591964876	2.03399986738564	0.036	0.006	1
Bcam	0.000207873921199682	0.354954028280629	0.361	0.245	1
Exoc3l2	0.00022260013221053	-0.474323180549819	0.476	0.515	1
Gstp1	0.000240047205841472	0.857426318042538	0.12	0.06	1
Ptprr	0.000250106003328696	0.869678634864076	0.117	0.058	1
Hey1	0.000259746888935465	0.811091030774097	0.114	0.055	1
Cyb5r3	0.000268076226735716	0.410610239053986	0.288	0.192	1
Rhob	0.000268622384228284	-0.419286818448707	0.541	0.581	1
Dusp11	0.000277393505181639	0.666938189222408	0.137	0.072	1
Opa3	0.000278744035801624	1.50725859703885	0.047	0.012	1
Lgals9	0.000284989731085604	0.331648804061543	0.442	0.308	1
Srbd1	0.000293697237234559	3.13790458220514	0.031	0.005	1
Tap1	0.000296399113916106	0.647433788848546	0.221	0.138	1
Clcc1	0.000299612257971502	0.772524906416862	0.149	0.083	1
Nr1h3	0.000300986849714722	1.71175130763082	0.044	0.011	1
Xpc	0.000321598583642542	0.795983335854246	0.148	0.081	1
Hoxb5	0.00032566977205636	0.475924945285836	0.232	0.144	1
Suds3	0.000327500085680589	0.49868709913	0.18	0.103	1
Insr	0.00032866978017991	0.838332706164472	0.132	0.071	1
Thbd	0.000343760416272035	0.318147713580032	0.473	0.345	1
Tspan15	0.000356476556950811	0.281485885336226	0.644	0.518	1
Sptan1	0.000358358034737394	0.530733887846774	0.235	0.15	1
Jam2	0.000360841120248147	0.577868259660005	0.213	0.133	1
Gpr182	0.000361238046183773	-2.06912286868998	0.023	0.063	1
Tprgl	0.000361644592410224	0.279413502155608	0.709	0.574	1
Tcta	0.000374424731819851	0.819418830225813	0.101	0.048	1
Dcxr	0.000380104870642839	-3.10362496550662	0.006	0.034	1
Taldo1	0.000382281985317255	0.337141910608848	0.513	0.387	1
Cdc42ep4	0.000405067254163283	-0.810682818644767	0.124	0.189	1
Mob2	0.000410334379541249	0.666747476921914	0.165	0.094	1
Col4a1	0.000437335028330784	0.376782480500348	0.474	0.371	1
Rnf157	0.000442307507469854	1.63243474946882	0.053	0.017	1
Eno1	0.000444032889327903	0.388820828967711	0.406	0.29	1
Gngt2	0.000451370870629479	0.269102454199667	0.61	0.468	1
Limch1	0.000452084108155065	0.350949952354344	0.535	0.411	1
Arl2bp	0.000460015857842936	0.410796541147917	0.177	0.103	1
Nsdhl	0.00047205630147821	1.27713628173087	0.053	0.017	1
Rfk	0.000476955315018838	0.689996309621199	0.126	0.066	1
Ehd2	0.00049118517163688	0.407034332635583	0.263	0.175	1
Pde4b	0.000491720372226049	0.756441193747638	0.14	0.078	1
BC031181	0.000494481388930067	0.355389028894928	0.386	0.271	1
Cdkn1c	0.00050249454251464	0.770363475432376	0.143	0.08	1
Wdyhv1	0.000512537907757916	2.20621915624513	0.036	0.008	1
Hmgb2	0.000529783774314106	0.572718586411663	0.185	0.11	1
Tgfbr2	0.000542973188008958	0.335719048105891	0.313	0.212	1
Mlf2	0.000553924573882136	0.365051024491325	0.344	0.236	1
Sra1	0.000554020154950531	0.507061141387819	0.201	0.123	1
Fam167b	0.000560133286307458	-0.486473687817303	0.418	0.457	1
Arhgef12	0.000571106996100108	0.585369105035813	0.143	0.08	1
Nrros	0.000589064471160263	-0.893411074155839	0.092	0.152	1
Oas1a	0.000597739909618368	0.836838176168775	0.118	0.061	1
Dctn4	0.000609158547319402	0.841063106086162	0.135	0.077	1
Sil1	0.000609358439093318	1.39319306138971	0.047	0.014	1
Mat2b	0.000610701333053033	0.365339270405294	0.393	0.282	1
Mtpn	0.000616403153756552	0.795772465498865	0.17	0.104	1
Fam114a1	0.000616615252698954	1.27377446700594	0.059	0.021	1
Gbp7	0.00063798947690294	0.601123636247373	0.308	0.218	1
S1pr4	0.00064152242190099	0.610043070547975	0.131	0.071	1
Rnaset2a	0.000642665062163642	-0.499483660190999	0.359	0.406	1
Mfsd10	0.000672197925463359	0.644204468773116	0.096	0.046	1
Tmem184b	0.000690034973614918	0.431539609863365	0.226	0.144	1
Gadd45a	0.000692443535372843	0.771902873146816	0.123	0.066	1
Cdc42ep3	0.000696037046731625	0.444105676807914	0.306	0.212	1
Hilpda	0.000696536074010421	0.601260878119791	0.134	0.074	1
Slc3a2	0.000723100406926366	-0.501311117588093	0.393	0.446	1
Erg	0.000724714096485962	0.719602315014378	0.135	0.075	1
Baiap2	0.000727295330712721	0.543734174224404	0.187	0.113	1
F8	0.000739426512049341	-1.1062560236255	0.079	0.133	1
Pcdh17	0.000754163440061313	0.318089175086873	0.437	0.327	1
Wdr37	0.000775390505596522	0.98288009828215	0.096	0.048	1
Tsc22d3	0.000817010852179208	0.414381598735772	0.289	0.199	1
Tsc22d1	0.00082388383762492	0.296715254526998	0.703	0.626	1
Fam195a	0.000839651136965836	3.13635120889049	0.028	0.005	1
Gbp4	0.000840281090193909	0.705022939560804	0.17	0.104	1
Saraf	0.000845440861242782	0.314789603099846	0.526	0.399	1
Mif	0.000858751942646996	-0.658070996738824	0.233	0.287	1
Hspa1a	0.000866446524708513	-0.7050607280693	0.226	0.296	1
Aurkaip1	0.000882916006594515	0.466887613184735	0.32	0.23	1
Mgmt	0.000896773703186602	2.03452032347828	0.031	0.006	1
Zfp36l1	0.000907100287401254	-0.624058960684389	0.278	0.337	1
Nckap1	0.000927646093737012	0.649952035924105	0.168	0.103	1
Ece1	0.000936549709165869	0.298359707894147	0.572	0.442	1
Afap1l2	0.00094146055572854	0.984562714229311	0.072	0.031	1
Ndufb5	0.000943923096883328	0.338735900503479	0.344	0.241	1
Gpx3	0.000946556277657911	-6.41157115333098	0	0.017	1
Kcnj8	0.000987516204196663	1.05708458032009	0.095	0.048	1
Cdkn1a	0.00100585199977322	0.327954417434699	0.331	0.236	1
Rab3gap1	0.00101195316054944	0.95589628908895	0.072	0.031	1
Sult1a1	0.00101827126047233	0.561854860771513	0.272	0.193	1
Tcf3	0.00103697804146742	0.413651842186474	0.272	0.187	1
Degs1	0.00103994651480042	0.302285925496123	0.435	0.324	1
Impdh1	0.00105242427836351	0.490812877443587	0.215	0.138	1
Epas1	0.00105469616940562	0.294085583690214	0.636	0.532	1
Sp110	0.00106132494399741	-1.02337272123598	0.086	0.138	1
Ccdc186	0.00108312270925934	0.70721321801666	0.081	0.037	1
Slc15a2	0.00108643827949409	1.41895485368612	0.042	0.012	1
Tsen15	0.00110684589632015	-1.21561966709689	0.048	0.094	1
Pydc4	0.00112434617750645	1.2464731084845	0.054	0.02	1
Nuak2	0.0011315087831373	1.29401649865488	0.059	0.023	1
Ids	0.0011325154102914	1.8339337812764	0.039	0.011	1
Nubp2	0.00117375805935677	0.651844523678359	0.103	0.052	1
6430548M08Rik	0.00118645388405733	0.703838722663588	0.138	0.081	1
Akt1	0.00120785104807095	0.533682968139638	0.205	0.132	1
Sorbs3	0.00121549503935294	0.679864484581174	0.145	0.086	1
Emp2	0.0012163533489693	1.02161282089643	0.092	0.046	1
Cbfa2t3	0.00121904378144822	0.422041099855781	0.238	0.155	1
Fam53a	0.0012218222410521	0.593442590686701	0.121	0.066	1
Mri1	0.00137591176383322	1.39844236598207	0.056	0.021	1
Polk	0.00137944078849926	0.845711271280672	0.068	0.029	1
Dctn3	0.00138396749565351	0.270411197213912	0.429	0.31	1
Ecm1	0.00142243157090154	0.433955012031393	0.23	0.152	1
Rasgrp3	0.00143143921338402	0.350990626737788	0.449	0.347	1
Lama3	0.0014333630464029	2.39894864771222	0.03	0.006	1
Trim30a	0.0014338392972118	0.428500959581307	0.204	0.13	1
Rpl7	0.00143853660270356	-0.323152613214663	0.691	0.686	1
Khk	0.00144771786696604	1.03549926165753	0.056	0.021	1
A130014A01Rik	0.00145985582093963	1.06260556412074	0.076	0.035	1
Ifi204	0.00147383814758097	0.379929773855934	0.143	0.083	1
Golga7	0.00148006558355926	0.263510345287184	0.42	0.305	1
Fam177a	0.00150969374063954	0.51068931528335	0.215	0.143	1
P4ha1	0.00151125207790795	0.731132095427164	0.12	0.067	1
Scarb1	0.00153037544796416	0.31442568645825	0.356	0.248	1
Edil3	0.00153402135552544	0.828344933708451	0.146	0.089	1
Jun	0.00153545437362889	-0.461498813790441	0.568	0.59	1
Nup35	0.00154765091380698	-1.55936820765262	0.022	0.055	1
Arhgdib	0.00158860773732922	0.791429216186248	0.098	0.051	1
Nrep	0.00161434499729124	-1.9216109520195	0.014	0.043	1
Atf3	0.0016280545141663	-5.88145716295791	0	0.015	1
Mettl9	0.00165409474589867	0.415682067858736	0.274	0.186	1
Tmem176a	0.00168485264974534	0.267548390471069	0.574	0.479	1
Rnf121	0.0016891357932783	1.12917859032957	0.073	0.034	1
Naa60	0.00171518147219717	1.05845755458255	0.067	0.029	1
Tulp4	0.00173170308644093	0.695724731098197	0.121	0.069	1
Hs6st1	0.00173552633363249	-2.90934085572996	0.005	0.026	1
Aplnr	0.00174646883760246	0.275394578128966	0.359	0.264	1
Lrrc58	0.00174748206566446	0.403668555624268	0.345	0.25	1
Dnaja4	0.00176461641236223	0.788010109930551	0.114	0.063	1
Hipk3	0.00180908034861757	0.828574629013482	0.067	0.029	1
Mrps21	0.00184013027142871	0.31374154922872	0.353	0.256	1
Phb2	0.00185953323875158	0.425566276482513	0.285	0.199	1
Rhbdl2	0.00186641706292118	1.39795050712563	0.05	0.018	1
Abcg1	0.00186864860608045	0.618989818428221	0.16	0.1	1
Vps45	0.00189422580927464	0.903335743809858	0.058	0.023	1
Cmpk2	0.00192810394519374	0.368929551048161	0.4	0.299	1
Arap3	0.00194470469331739	0.327224969832004	0.275	0.192	1
Ankrd13a	0.00197179174627899	0.600104557344207	0.106	0.057	1
Nid2	0.00197808870798766	0.738634665054269	0.11	0.061	1
Tmem88	0.00200375060946172	-0.416692682334726	0.46	0.485	1
Ctdsp1	0.00201274763317809	0.459420124460971	0.235	0.161	1
Sfxn3	0.00202823115146766	0.501762428733562	0.112	0.061	1
Id4	0.0020320975650284	-1.31662030215302	0.05	0.092	1
Gt(ROSA)26Sor	0.00205070915626709	0.407310565043048	0.219	0.147	1
Chmp5	0.00205500780566581	0.259019941325396	0.407	0.299	1
Wdr3	0.00206500855571868	1.20776054646252	0.054	0.021	1
Tomm40l	0.00208851314647643	1.20860651588752	0.054	0.021	1
Rbm27	0.0021102317663335	0.972123573165582	0.07	0.032	1
Mib2	0.0021106719070196	1.15315686320707	0.054	0.021	1
Lmf2	0.0021306287193465	0.47761554774465	0.163	0.101	1
Rhbdf2	0.0021533723207746	1.56018856146151	0.042	0.014	1
Rps24	0.0022909530068698	-0.307161135414101	0.692	0.698	1
Lmo2	0.00232800929389444	-0.428848666410023	0.456	0.486	1
Pdcd7	0.00233261599692113	0.685433478056341	0.098	0.052	1
Ube2l6	0.00233847341472975	0.416601808395221	0.258	0.179	1
Egr1	0.00238334056921279	-1.0630540569391	0.028	0.063	1
Pabpc1	0.00241239758790822	-0.629578196163208	0.289	0.337	1
Dync1li1	0.00241597432886663	0.552667662481258	0.14	0.083	1
Ap1s1	0.0024240924945458	0.403341103799807	0.19	0.123	1
Arsg	0.00244745323763718	5.49147354331354	0.014	0	1
Kcnj2	0.00244745323763718	6.29701334983023	0.014	0	1
Ablim1	0.0024825432020863	0.929398332370058	0.076	0.037	1
Dnm1l	0.002518768598586	0.717685272063435	0.112	0.063	1
Tef	0.00252360450001065	-1.70810497442582	0.009	0.034	1
Rere	0.00253549234334563	0.771825139540529	0.087	0.044	1
Akr1e1	0.00254362419048106	1.10815610806861	0.056	0.023	1
Mmp11	0.00257400210673975	0.844239527375386	0.115	0.066	1
Zwint	0.00258681864568111	0.567199632372348	0.138	0.083	1
Bbx	0.00259262657127153	0.561314317927136	0.162	0.101	1
Synj1	0.00260895097202789	0.929922006824571	0.051	0.02	1
Myadm	0.00264373700572041	0.556479910935589	0.128	0.075	1
Zfand5	0.00269694640484838	0.322962634289599	0.372	0.288	1
Stk11	0.00274455238592227	0.43041276524514	0.241	0.164	1
Mpdu1	0.00274682503868057	0.718174319304035	0.093	0.049	1
Hipk2	0.00276479846043533	-0.643048858334305	0.124	0.183	1
Dnajc12	0.00278293829956437	1.36558184650425	0.044	0.015	1
Wdr92	0.00278591923852601	1.41810292235851	0.053	0.021	1
Arl15	0.00284793623410153	0.832063485916576	0.061	0.026	1
Plat	0.00285820819309355	0.264863549223639	0.527	0.436	1
Cars	0.00293157951285834	0.627623746098408	0.101	0.055	1
Trim26	0.0029476649811854	0.652098978437764	0.095	0.051	1
Gm6563	0.00296348199386467	0.779139363088094	0.072	0.034	1
Wdr76	0.00296728439796548	1.48493771420703	0.036	0.011	1
Dpp3	0.00299704926526386	0.64004659352644	0.093	0.049	1
Smad2	0.0030346805173919	0.599917531156323	0.093	0.049	1
Chst2	0.0030473448829552	0.324776279161405	0.415	0.33	1
Colgalt2	0.00309718968537326	-1.2792415635799	0.031	0.066	1
Nmt1	0.00312250571727662	0.34260144911147	0.302	0.215	1
Fblim1	0.00312500494871082	-2.03430701373115	0.016	0.043	1
Mms19	0.00312791677683883	0.887408901706735	0.048	0.018	1
Hsd17b12	0.0031516799019257	0.412901735821392	0.162	0.103	1
Plcd1	0.00316696967658385	1.11995451884182	0.048	0.018	1
Galnt18	0.00318156430370444	0.932460008100035	0.087	0.046	1
Ucp2	0.00318923999137477	0.769438377132575	0.084	0.043	1
Naa20	0.00323534698827924	0.28746734986732	0.393	0.285	1
Arrdc4	0.00323665730953696	-1.26263127051248	0.036	0.072	1
Rabl2	0.00324813706971957	1.75728934067944	0.033	0.009	1
Prdx5	0.00325291850418678	-0.593634992400284	0.201	0.252	1
Calcrl	0.00330827183799079	0.331590907407342	0.327	0.235	1
Lix1l	0.00334499503436545	0.786150971198228	0.093	0.051	1
Ivns1abp	0.00334878535494486	0.283590486630359	0.505	0.402	1
Sox17	0.00335119824563251	0.352456479996292	0.278	0.198	1
Rer1	0.00341169365718278	0.368484998660346	0.381	0.291	1
Xaf1	0.00344766337136166	0.259084993947695	0.417	0.314	1
Acvrl1	0.00346527891822591	0.29486504176354	0.303	0.216	1
Tbc1d9b	0.00346626436636292	0.550220769328744	0.101	0.055	1
Tmcc3	0.00347232551540379	0.412257384566605	0.16	0.1	1
Atp6v0d1	0.003478870174427	0.3163641208451	0.257	0.176	1
Aldh4a1	0.00348332986484359	3.28721138750273	0.017	0.002	1
Rab3ip	0.00349726677501432	1.28143589790901	0.045	0.017	1
Gipc2	0.00351348889057531	2.91551566118485	0.017	0.002	1
Wwtr1	0.00355939769800409	0.56710543714362	0.145	0.09	1
Fam57b	0.00361254895834133	0.592213529933944	0.104	0.058	1
Xrcc6bp1	0.00366123217616252	1.54025398741134	0.03	0.008	1
Trmt10b	0.00366495650172995	1.74472175121199	0.03	0.008	1
Cul2	0.00372055923158339	0.801002556041519	0.075	0.037	1
Sqrdl	0.00374968902040662	0.539474840678794	0.118	0.069	1
Timeless	0.00381256143808969	0.843898871512045	0.076	0.038	1
Myo10	0.00381704865103975	0.806694836926072	0.076	0.038	1
Ebf1	0.0038673069341445	-0.376772883180685	0.429	0.457	1
Nfix	0.00387354515394525	-1.88230963327052	0.009	0.032	1
Prdm1	0.0038819709169699	0.509528494328854	0.143	0.087	1
Rnf213	0.003884028622828	0.521664754317946	0.112	0.064	1
Clu	0.00400666195561254	-3.85549184794395	0.002	0.017	1
Cryab	0.00400666195561254	-4.01096554612905	0.002	0.017	1
Epg5	0.00402839223217148	2.2537331638269	0.02	0.003	1
Pla2g6	0.00403537947609605	2.39671944340058	0.023	0.005	1
N4bp2	0.00403863764524447	2.41348672371877	0.02	0.003	1
H2-T22	0.00405172662642242	0.304524347675821	0.384	0.298	1
Pes1	0.00406478693622297	0.832242818913792	0.082	0.043	1
Arid5a	0.00408698946627924	-2.91040912120183	0.002	0.017	1
Asap1	0.00411858543946864	0.358137644102992	0.337	0.255	1
Ssr4	0.00417714429060859	0.340431726449097	0.336	0.25	1
Flot1	0.00417746610594968	0.406401189549155	0.149	0.092	1
Art3	0.00418200580677604	0.641197231844117	0.126	0.077	1
Jkamp	0.0042026773041275	0.349006224899527	0.166	0.106	1
Serpinb6a	0.004237956834208	0.312457302719989	0.32	0.23	1
Uaca	0.00426977419181188	0.395975502719548	0.205	0.138	1
Acaa1a	0.00429613757142349	0.416290199652953	0.19	0.126	1
Pecr	0.0042993151004191	4.88355606753108	0.012	0	1
Rwdd2b	0.0042993151004191	5.17741602340153	0.012	0	1
Cfdp1	0.00431578963042	0.321376067388595	0.277	0.199	1
Add1	0.00435231416339	0.551700782244591	0.143	0.089	1
Taf6l	0.00438997971577187	0.293415732477599	0.191	0.126	1
Ing4	0.00441949828559187	0.568219199644906	0.114	0.066	1
Mat2a	0.00446145140164469	-0.384305267527735	0.393	0.433	1
Lasp1	0.0044713647672619	0.416756623749756	0.179	0.118	1
Mtx1	0.00450308262176999	0.420335979174032	0.137	0.083	1
Fam188a	0.00451050920088126	0.630232355991318	0.109	0.063	1
Pafah1b2	0.00451668613630144	0.343343257048618	0.207	0.141	1
Acer2	0.0045290757928964	-0.612565158865201	0.253	0.304	1
Lgals1	0.00453058706421877	-3.80445818778632	0.003	0.02	1
Slc12a4	0.00453270974411898	0.463964283664542	0.16	0.104	1
Aip	0.00453581637239144	0.309280313011515	0.179	0.117	1
Plbd2	0.00458287396575353	0.59859531172553	0.143	0.09	1
Pla2g4a	0.0045993582961011	-2.83783200388362	0.003	0.02	1
Lyl1	0.00462249182091737	-2.86774493223343	0.003	0.02	1
Tmem167	0.00463963363212282	0.407648796158429	0.221	0.153	1
Eps8l1	0.00464122387367975	-2.10510869044445	0.006	0.026	1
Edem2	0.00465182058767319	0.576599203628274	0.114	0.066	1
Irgm1	0.00466445507573686	0.306059203783255	0.272	0.192	1
Tma7	0.00469350114293808	0.266666902927375	0.431	0.328	1
Mtus1	0.00470942474158431	0.304468588341537	0.308	0.227	1
E2f4	0.0047509367490429	0.420665397939138	0.173	0.113	1
Mysm1	0.00475237322876394	0.44903947701518	0.12	0.071	1
Hacd1	0.00475247171847454	-2.69388420546941	0.005	0.023	1
Rbm3	0.00480852909494836	-0.393667732298645	0.341	0.382	1
Ido1	0.00486406595465678	-5.30154491220031	0	0.012	1
Znrf3	0.00486406595465678	-5.210949079398	0	0.012	1
Capza1	0.00487287082976705	0.686637023262241	0.114	0.067	1
Fmnl3	0.00489640552536123	0.530309526540065	0.166	0.11	1
Gapvd1	0.00492006169531807	0.5666309500272	0.118	0.071	1
Slc17a5	0.00493305280946677	0.75154758347573	0.079	0.041	1
Pea15a	0.0049627383743431	0.296880008567939	0.509	0.4	1
Ppt2	0.00505640864893403	0.435864011107651	0.128	0.077	1
Morf4l2	0.00512732296602739	0.269606383879848	0.281	0.202	1
Exoc6	0.00516472337171805	0.712814295279284	0.073	0.037	1
Stx17	0.0052557549800786	1.10991833389064	0.039	0.014	1
Fam49a	0.0053296151726448	1.07802663473193	0.044	0.017	1
Tefm	0.00534845694102541	1.38836882396715	0.031	0.009	1
Rtn4	0.00538763757360767	0.262748293920865	0.431	0.327	1
Nid1	0.00538841282986318	0.466992707418453	0.171	0.113	1
Fam129b	0.00541748026273091	0.252816732773921	0.137	0.084	1
Tnfsf10	0.00544508445221116	0.270436010466472	0.319	0.236	1
Tbc1d4	0.00548540835837566	0.371109813253586	0.152	0.097	1
Slc44a2	0.00553270625076436	0.307313262955768	0.266	0.193	1
Rras	0.00558977795523749	0.312255621660326	0.266	0.19	1
Lats2	0.00561718198803259	0.322283535825183	0.193	0.129	1
Drg1	0.00562004367559625	0.33798422510682	0.185	0.124	1
Nudcd2	0.00563021821544202	0.642602947936594	0.109	0.064	1
Ifi44	0.00563133965360558	0.332486754834419	0.565	0.466	1
Rbm25	0.0056759230232048	0.287144877391167	0.333	0.255	1
Gulp1	0.00575959534358179	1.479909963026	0.036	0.012	1
Slc10a3	0.00577033492114574	0.987000950308414	0.044	0.017	1
Sh3bgrl	0.005820293203223	0.378571204102592	0.274	0.198	1
Foxn2	0.00587316919839566	0.605194611400856	0.075	0.038	1
Bckdk	0.00587926941628167	0.550776704157751	0.121	0.074	1
Rhod	0.00589969326984001	1.36085241067875	0.036	0.012	1
As3mt	0.0059142556692827	0.598691391398144	0.135	0.084	1
Arhgap12	0.00593103609210468	0.794160414880052	0.068	0.034	1
Adm	0.00593178374223101	4.24802483697518	0.016	0.002	1
Ankrd46	0.00593221088572874	0.470255703711748	0.124	0.075	1
Tspan17	0.00594143820113363	0.602195398011161	0.151	0.098	1
Zdhhc17	0.00594837909722876	0.867618745177261	0.07	0.035	1
Cdk16	0.00600496562566887	0.458454535454376	0.098	0.055	1
Crat	0.00600847918015464	1.0281361341256	0.054	0.025	1
Tro	0.00603416645642552	3.38198061210445	0.016	0.002	1
Plin3	0.0060416959075402	0.654435405402187	0.104	0.061	1
Cdc25a	0.0060850054844607	2.21821899043309	0.025	0.006	1
Sh3glb2	0.00608585117715349	0.426235059726429	0.218	0.152	1
Alg13	0.00608595246047541	2.93124753758541	0.016	0.002	1
Cabp1	0.00610330321331971	2.68205289481106	0.016	0.002	1
Pgs1	0.00613737972686703	0.616206418546216	0.112	0.067	1
Aga	0.00627791389039792	0.508041715759742	0.128	0.078	1
Tmem255b	0.00636127532853178	1.71337755663208	0.025	0.006	1
Foxp1	0.00637905071801497	0.411151553119257	0.236	0.172	1
Ets2	0.00639828232856174	0.329677123792335	0.446	0.357	1
Trappc1	0.00640204163003909	0.497116959269641	0.117	0.071	1
Msrb3	0.00645384226293799	1.95276376422006	0.033	0.011	1
Slc43a3	0.00654797215024961	-0.312472035047183	0.571	0.595	1
Tns3	0.00657758086838471	2.33309670440371	0.022	0.005	1
Btbd9	0.00659565495099508	0.584367728282914	0.109	0.064	1
Tnk2	0.00660525824910134	1.76739422152331	0.033	0.011	1
Ndc1	0.00660717516041236	2.95967015839334	0.019	0.003	1
Cyth4	0.00660717516041236	2.87281594390002	0.019	0.003	1
Unc93b1	0.00661596746216148	0.274361209928753	0.171	0.112	1
Tmtc3	0.00665248625266394	1.74462550232999	0.033	0.011	1
Slc48a1	0.00667837815634075	0.32444057087681	0.226	0.158	1
Sfmbt1	0.0067004743078108	-2.01660740084488	0.008	0.028	1
Klhdc8a	0.00671368016425398	2.22541030676022	0.022	0.005	1
Atad3aos	0.00672895750466756	1.77917916614871	0.022	0.005	1
Rps6kb1	0.00676043101237348	0.345883125985004	0.149	0.095	1
Stard8	0.00676247365851233	0.418894445660065	0.185	0.126	1
Pim3	0.0067721571677419	0.293628876060207	0.372	0.285	1
Gstz1	0.00677463599335422	1.51421234032669	0.019	0.003	1
Scarb2	0.00678410056503977	0.306258889425947	0.174	0.115	1
Zfp81	0.00685230553769825	1.79062632781734	0.022	0.005	1
Rell1	0.00686197142638798	0.308066538829666	0.252	0.178	1
Plaur	0.00692842335353109	0.291095145896352	0.381	0.291	1
St3gal6	0.00696282789774582	0.524334440570779	0.165	0.11	1
Peli2	0.00699283641117947	0.657873836859263	0.04	0.015	1
Irgm2	0.00703924150852856	0.695595596621938	0.084	0.046	1
Rogdi	0.00709499509739748	1.13745176425922	0.07	0.037	1
Uba5	0.00712996450042004	0.565081553195803	0.118	0.072	1
Dhrs7b	0.00713238612626529	0.839638947302785	0.056	0.026	1
Tnfrsf11b	0.00725616835469395	0.977124976314714	0.033	0.011	1
Mllt4	0.00729307212464405	0.622827732980059	0.123	0.077	1
Rpl28	0.00730944665872526	-0.312763806065064	0.627	0.621	1
Nipbl	0.0073205850357441	0.356745213919581	0.177	0.118	1
Kctd5	0.00732238386770997	0.502312329219679	0.135	0.086	1
Ifit3	0.00735725736040628	0.519678735662357	0.226	0.164	1
Tpra1	0.00737647963373863	0.442241756744351	0.117	0.071	1
Lrrfip1	0.00739207620284088	0.346814592505778	0.177	0.118	1
Plp2	0.0074381698475764	0.575249603344271	0.082	0.044	1
Card19	0.00749786856542869	0.270643428459925	0.243	0.172	1
Plekhg1	0.00749915648250326	0.660693978031855	0.101	0.06	1
Pim2	0.00758956620840024	5.06516759308495	0.011	0	1
S100g	0.00758956620840024	5.79423924049099	0.011	0	1
Gm27029	0.00758956620840024	5.31301052632899	0.011	0	1
Slc45a4	0.00758956620840024	5.00432814977406	0.011	0	1
Snx13	0.00762003593336968	0.731785475419829	0.067	0.034	1
Nr2f2	0.00765803080052909	-1.38622449374043	0.026	0.055	1
Cebpg	0.00767200328486979	0.304476787334829	0.291	0.212	1
Snap23	0.00767393518974325	0.417592549808352	0.156	0.101	1
H2-Ab1	0.00772968384745234	-0.652152920081177	0.145	0.192	1
Nans	0.00779906330308822	0.594181190952094	0.135	0.086	1
Scrn2	0.00781337654317226	1.09178694663026	0.037	0.014	1
Zc2hc1a	0.00791726511888529	0.600173997596754	0.086	0.048	1
Zdhhc16	0.00792130743699987	0.645084971017222	0.086	0.048	1
Cgrrf1	0.00792915713714966	0.468769756882179	0.096	0.055	1
Ppp3cb	0.00802793039789497	0.630233024180169	0.093	0.054	1
Rbfa	0.0080392951374717	0.342074201169975	0.168	0.11	1
Eif3f	0.00804786082102591	-0.294963049147812	0.527	0.554	1
AW011738	0.00820480723446711	1.39361233370836	0.03	0.009	1
Anapc5	0.0082167392332432	0.284809842777927	0.353	0.27	1
Slc30a9	0.0083054278661709	0.510725833993139	0.112	0.067	1
R3hdm1	0.00831957448261944	0.418507378045272	0.182	0.124	1
Psmf1	0.00834435810991163	0.756112483642369	0.082	0.046	1
Zfand6	0.0084215841416599	0.29697702860849	0.314	0.236	1
Casp6	0.00842297998619138	0.458674625056179	0.11	0.066	1
Wdr38	0.00846487396817551	-5.69994230392739	0	0.011	1
Wfdc15b	0.00846487396817551	-5.19649462369709	0	0.011	1
Kcnj14	0.00846487396817551	-5.31148787189454	0	0.011	1
Slc26a10	0.00846487396817551	-5.27527558384147	0	0.011	1
Defb1	0.00846487396817551	-5.24547269532816	0	0.011	1
Ciita	0.00846487396817551	-5.31286277509933	0	0.011	1
Pdpk1	0.00847831591246687	1.20901106322969	0.048	0.021	1
Wars	0.00861077098275413	0.361887627494384	0.138	0.087	1
Zcrb1	0.0086432920783711	0.373708678269608	0.202	0.14	1
Per3	0.00871009616674844	-1.74048013939924	0.017	0.041	1
Pld3	0.00871648499745992	0.554775473880686	0.128	0.081	1
Npr1	0.00872413678468393	-0.583143232798055	0.202	0.25	1
Bik	0.00873739219469427	0.349742968250996	0.191	0.13	1
Ldb1	0.00874685931566636	0.62177863987518	0.101	0.06	1
Spidr	0.00876909027119087	1.40005701607382	0.034	0.012	1
Apold1	0.00877221862396917	-1.06786923570892	0.04	0.074	1
Pcdh1	0.00879960624291291	0.331148667614685	0.17	0.112	1
Rcn3	0.00883429228139038	-0.887813083493451	0.075	0.115	1
Pam16	0.00885953204548484	0.324849106470062	0.166	0.109	1
Yipf4	0.00887199723307347	0.269742556562375	0.439	0.347	1
Lrrk2	0.00887544149922065	1.28434337039208	0.044	0.018	1
Klf3	0.00896517610222608	0.29337122326512	0.393	0.302	1
Spry2	0.00897377665789542	0.413098584853583	0.171	0.118	1
Gmpr	0.00899293122430173	0.711154239862923	0.09	0.052	1
Tnks2	0.00900097583316126	0.454356342389104	0.101	0.06	1
Taf5l	0.00907270969303522	0.6517217160904	0.07	0.037	1
Rab40c	0.00914299044760093	0.811940930509204	0.078	0.043	1
Ankhd1	0.00917215357287594	0.47830102363878	0.121	0.075	1
Hras	0.00920438402908967	0.263067807854352	0.291	0.216	1
Prps1	0.00931218481306896	0.862891389958587	0.053	0.025	1
Bcl6b	0.00934584428549018	-1.39623461263543	0.034	0.064	1
2002-03-01	0.00935277377033967	0.317236920064439	0.317	0.236	1
Exoc3l	0.00944890103255434	0.386555561718441	0.188	0.13	1
Chtop	0.00947587630477901	0.364238064755511	0.196	0.137	1
Nr2c2ap	0.00951604789287039	0.523420757267573	0.095	0.055	1
Tbl1xr1	0.00955483270926471	1.18901619398584	0.039	0.015	1
Ube2m	0.00955638538929844	0.580019434395874	0.112	0.069	1
Klf10	0.00960856496281159	0.263024535088384	0.233	0.17	1
Klhdc1	0.00967300828830737	1.13518336257486	0.039	0.015	1
Tsnax	0.00971464128963067	0.361375533504091	0.118	0.072	1
Pdrg1	0.00972106987071173	0.323255535331699	0.222	0.155	1
Plekho1	0.00977373875144822	0.356380590927794	0.261	0.192	1
Tmtc2	0.00981288832870573	0.958361347486054	0.044	0.018	1
Dennd3	0.00990145935441948	0.553463954475564	0.134	0.087	1
Sel1l	0.00991127227059827	0.487451746336818	0.14	0.092	1
Rai2	0.00992847090136844	0.924922528827417	0.039	0.015	1
Zfp865	0.00995563748380554	0.853881714867782	0.048	0.021	1
Bop1	0.010019250136665	-1.60501939015467	0.019	0.043	1
Nxpe2	0.0100203613540162	-1.2970522084975	0.03	0.058	1
Gm10638	0.0102287639813418	0.815057734996085	0.048	0.021	1
Pitpnc1	0.0102341642075429	-0.491651297534298	0.243	0.288	1
Ttc12	0.0103812257624913	1.56398466765032	0.023	0.006	1
Zfyve1	0.0104025809493688	1.69147251825217	0.023	0.006	1
Bri3	0.0104196562650419	-0.279069840221542	0.386	0.426	1
Fam195b	0.0104226994463964	0.356118718918222	0.264	0.193	1
Gm38399	0.0104654549513483	-1.66588778732701	0.016	0.038	1
Acad11	0.010473956658632	2.83207669362521	0.014	0.002	1
Nsrp1	0.0105002623034393	0.341223875833148	0.114	0.071	1
Amt	0.0105629096950606	2.52647128587317	0.014	0.002	1
Fbxo36	0.0105927096784198	2.48226684272316	0.014	0.002	1
Gm11707	0.0105985764903034	0.535953807945302	0.078	0.043	1
Tmem147	0.0105988685051958	0.314082946268312	0.246	0.176	1
Rhoj	0.0106690170525343	0.30318117551315	0.221	0.156	1
Mrpl41	0.0106902891154185	0.252035628707789	0.134	0.084	1
Klk1	0.0107377671221112	2.99157008730359	0.02	0.005	1
Dusp23	0.0108935285198429	0.748506150681028	0.087	0.051	1
Golgb1	0.0108959813704548	0.354980390962795	0.198	0.138	1
Lpcat3	0.0109050228933268	0.43998536978369	0.11	0.067	1
Pcca	0.010952565416483	1.16418877923824	0.031	0.011	1
Foxo4	0.0109550769190825	2.15512912483726	0.02	0.005	1
Prickle1	0.010975126758624	0.643391441135448	0.079	0.044	1
Znrd1as	0.0109902821724082	1.188289079925	0.031	0.011	1
Enox2	0.011008105754655	1.38995010234147	0.036	0.014	1
Man2b1	0.0110136411450498	0.364568723214769	0.132	0.084	1
Ptpn14	0.0110774237017716	1.20224534528103	0.045	0.02	1
Rps20	0.0112278978732365	-0.273751052465492	0.56	0.557	1
Galk1	0.0113761625415069	0.453356274832336	0.128	0.081	1
Brdt	0.0114066731716088	2.06351578898364	0.017	0.003	1
Mical1	0.0114412703185926	1.21019792906964	0.04	0.017	1
Fbxl12	0.0114550440114433	0.575017281943558	0.084	0.048	1
Epm2aip1	0.0114833025798855	0.987120632708511	0.04	0.017	1
Zfp511	0.0115576692829862	0.551043179390267	0.073	0.04	1
Tyw5	0.0115860330969191	1.0757854612864	0.045	0.02	1
Ptrf	0.0116400818954986	0.448450940570199	0.114	0.071	1
Tdrp	0.0116410766611702	-0.816281547776352	0.089	0.129	1
Fndc3b	0.0116519694988372	0.522765976699422	0.072	0.038	1
Itga1	0.0116787140246221	0.444605905925531	0.106	0.064	1
Cmtm6	0.0116939521799878	0.284213667577123	0.285	0.21	1
Prss36	0.0117492158007697	-3.62724057352379	0.002	0.014	1
Mt1	0.0117492158007697	-4.57556190834515	0.002	0.014	1
Polr3e	0.0117981412117548	1.0317436899117	0.036	0.014	1
Pop5	0.0118205620829634	0.258905199184644	0.271	0.198	1
Lmbr1l	0.0119373576645611	0.927260686812078	0.04	0.017	1
Lrrc3b	0.0120241742834686	-0.869917382032454	0.093	0.133	1
Mphosph10	0.0121104460926938	0.853152952686375	0.078	0.044	1
Csf1	0.0122030288381233	-0.910644326177341	0.062	0.098	1
Dnajc1	0.0122295116164352	0.343234552211126	0.157	0.106	1
Dapk3	0.0122352142820418	0.477644219557111	0.128	0.081	1
Med20	0.0122556714813653	0.484830979869621	0.095	0.057	1
Tsn	0.0123101413222213	-0.46188561312698	0.208	0.256	1
Prickle2	0.012340750400421	1.17036797698806	0.047	0.021	1
Nob1	0.0123409403186676	0.445593213161571	0.075	0.041	1
Pde4a	0.0123852128938051	0.895893789821698	0.07	0.038	1
Kdm5c	0.0125776538475029	-0.967642426303008	0.054	0.089	1
Dcbld1	0.0125992573245882	0.660356011583575	0.075	0.041	1
Orc6	0.0126042166557702	0.444586461251797	0.056	0.028	1
Tapbp	0.0127056251181096	-0.349219015321664	0.532	0.548	1
Sec24c	0.0127428572851413	0.839394029350027	0.051	0.025	1
Gm26764	0.0127446573510099	-3.17710905633081	0.003	0.017	1
Pdgfb	0.0127588431815588	0.487971183956991	0.131	0.086	1
Atg3	0.0128749435549425	0.327846857822309	0.176	0.12	1
Vti1b	0.0128871862336428	0.273683879659959	0.243	0.176	1
Lrch2	0.0128951599902751	-2.1340623876045	0.005	0.02	1
Gdpgp1	0.0128998443880887	-2.4905083115447	0.003	0.017	1
Gmeb1	0.012903600479355	1.08627486174148	0.028	0.009	1
Emid1	0.0129090101369167	0.767609581111268	0.086	0.051	1
Irx5	0.0129581960913206	-0.85434533282926	0.061	0.097	1
Tceb1	0.012981738907414	0.286966902124398	0.316	0.239	1
Cndp2	0.0129976545588597	0.482863701465774	0.079	0.044	1
Hook3	0.0130064266584003	0.259002479181967	0.18	0.121	1
Usp18	0.0130111320926288	0.314242791346004	0.212	0.153	1
Uqcrfs1	0.0130623154776762	-0.616794746829061	0.201	0.242	1
Klf4	0.0130703651807622	0.288333733997934	0.233	0.172	1
Cisd2	0.0130738281712407	0.338233891866994	0.201	0.141	1
Slc25a10	0.0131485650175358	1.3256152256413	0.037	0.015	1
Hlcs	0.0131516224633598	-2.15971752874584	0.003	0.017	1
H2-Q7	0.0131744020230836	0.256736019049322	0.33	0.252	1
Rab9	0.0131821455757961	0.32086471247648	0.17	0.115	1
Tmem123	0.0132147693146836	0.270279267223628	0.235	0.17	1
Tex9	0.0132152420009311	-2.22583403595795	0.003	0.017	1
Eif2b4	0.0132155182130773	0.631353720560875	0.084	0.049	1
Ddit4	0.0132611965287233	-1.52625408478621	0.014	0.035	1
Arl13b	0.013263847052023	0.787187393672822	0.058	0.029	1
Pi16	0.0133681724683506	-1.09744505281378	0.059	0.094	1
Rpl30	0.01336835871666	-0.408243978680191	0.449	0.454	1
Pcnt	0.0134352568548422	0.602148548517716	0.056	0.028	1
Eif2ak3	0.0134482166953907	1.16523502131846	0.042	0.018	1
Ndufb2	0.0134651541024117	0.307884400609716	0.308	0.238	1
Unc45b	0.0135745118977712	-0.552994248462678	0.19	0.235	1
Eef1e1	0.0136161293999342	0.62023539081532	0.084	0.049	1
Ahr	0.0136961936012315	0.35683367799282	0.159	0.107	1
Guf1	0.0138398846996912	0.55354420352813	0.082	0.048	1
Hmg20b	0.0138553712177506	0.326415000193604	0.311	0.235	1
Ncaph2	0.0138596324534075	0.400111633182496	0.157	0.106	1
Fam101a	0.0138665448827794	0.349390498653938	0.149	0.101	1
Trmt2a	0.0138761590714315	0.503229894788514	0.114	0.072	1
Setd3	0.0139024779643308	0.439857733138104	0.126	0.081	1
Ercc6l2	0.0139382957450595	1.14327217607026	0.033	0.012	1
Etfdh	0.0140183952901394	0.606295096868715	0.076	0.043	1
Lmo4	0.014021177013587	0.323062848031467	0.075	0.041	1
Ndufab1	0.0140677495972476	0.286423076688617	0.317	0.235	1
Rfesd	0.0140852951889705	1.19792739553676	0.033	0.012	1
0610037L13Rik	0.0141926786606859	0.350366799780624	0.171	0.118	1
Tmem106a	0.0143122241061517	0.862387612145135	0.059	0.031	1
Actr3	0.0143197624945424	-0.476120161783695	0.215	0.258	1
Tradd	0.0143506844062449	0.683823487904456	0.078	0.044	1
Hist1h2bc	0.0144090321387281	0.323466129957278	0.145	0.095	1
Ppp2r4	0.0144367532030935	0.300520151194734	0.149	0.1	1
Glul	0.0146061715160745	0.40114445984133	0.134	0.087	1
Calcoco1	0.0146221433387424	0.66892180793988	0.058	0.029	1
Slc36a4	0.0146689267056573	0.657391992304824	0.064	0.034	1
Cyp4v3	0.0147303670785202	1.00630736727613	0.037	0.015	1
Lta4h	0.0148101926382067	0.392519240404741	0.124	0.081	1
Tex264	0.0148294777980957	0.309283853280095	0.222	0.163	1
Insig1	0.0148758216660326	0.339755645704586	0.238	0.172	1
Gm26632	0.0149422641771879	0.687501749922334	0.042	0.018	1
Myo1b	0.0150077844801448	0.647200464622182	0.065	0.035	1
Naca	0.015021807989082	-0.2630585403738	0.614	0.604	1
Dcaf10	0.015107104216495	-1.21350800771551	0.022	0.046	1
Sfpq	0.0153301442265385	-0.390335128213448	0.277	0.325	1
Mlx	0.0153468570839303	0.662145258715162	0.081	0.048	1
Tusc2	0.0153913067840911	0.503130601866186	0.07	0.038	1
Maml2	0.0153977014668618	0.477155931292253	0.123	0.08	1
Wdr46	0.0154195862036648	-0.97600439326076	0.036	0.064	1
Golm1	0.0154374557021178	0.996326037390852	0.054	0.028	1
Tmem47	0.015573104967675	0.532731827634539	0.12	0.078	1
Zfand2b	0.0156102033926716	0.469599214203626	0.103	0.063	1
Fam174a	0.0156235662345111	0.331826397532905	0.264	0.199	1
Erp29	0.0156491652010991	0.279321564128346	0.222	0.164	1
Tor1aip2	0.0156534089722757	0.603841814728561	0.104	0.066	1
Prkrip1	0.0157023460082276	0.579995063592243	0.078	0.044	1
Meaf6	0.0157094976068091	0.637627400692546	0.087	0.052	1
Jmjd6	0.0157488161199773	-0.68889271472056	0.109	0.149	1
Ero1l	0.0157639681296191	0.834302434391881	0.061	0.032	1
Clec2d	0.0158335229665403	0.307917766779886	0.267	0.202	1
Gas2l1	0.016012042109056	0.353351689991815	0.132	0.087	1
Xab2	0.0160631472664943	0.482150376303817	0.109	0.069	1
Nfib	0.016083158292026	0.274028913237281	0.386	0.31	1
Rnf19a	0.0161356372076864	0.643919919619451	0.104	0.066	1
Pacs2	0.0161821059692546	-0.927950877335268	0.025	0.051	1
Tab1	0.0162099994502744	1.84522636165522	0.022	0.006	1
Tspyl1	0.0162707730460186	0.479670319234238	0.162	0.113	1
3110062M04Rik	0.0162988520160999	0.426735694692301	0.1	0.061	1
Iqsec1	0.0163069401561366	0.594372987603689	0.079	0.046	1
Pex12	0.016317238126121	1.27215508364212	0.03	0.011	1
Pogk	0.016322473132044	-2.26913862006946	0.008	0.025	1
Atf5	0.0163404519630004	1.74671217268073	0.022	0.006	1
Setd5	0.0163646905310257	0.431306313114802	0.151	0.103	1
Erdr1	0.0163768634676923	0.278095097936158	0.129	0.084	1
Smtn	0.0164629107111995	-0.760524983330027	0.123	0.163	1
Plau	0.016537860224179	1.72957747189469	0.022	0.006	1
Pim1	0.016553286929568	0.317615300750837	0.266	0.198	1
Ephb1	0.0165833905809309	1.10331357446795	0.039	0.017	1
Eogt	0.0166278499357047	0.340790670161552	0.213	0.155	1
Chac1	0.0166294725719192	0.611129609173728	0.059	0.031	1
Gipc1	0.0166487238571103	0.407851242050967	0.149	0.101	1
Prss23	0.0166706265691781	2.19149330691585	0.022	0.006	1
1700084E18Rik	0.0167373600178872	1.2744356442823	0.022	0.006	1
Inafm1	0.0167568446055454	0.500256099321767	0.084	0.049	1
Gpbp1	0.0168038924758582	0.378859403637424	0.174	0.123	1
Arfgef2	0.0168715308563433	1.23952234332047	0.022	0.006	1
Rmnd5a	0.0169036737258799	0.936825816171969	0.05	0.025	1
Eral1	0.0169272316449174	1.1961346321477	0.03	0.011	1
Rps6ka2	0.0169620542766485	0.966282697784158	0.044	0.02	1
Pi4kb	0.0169836653281462	1.05567469251399	0.03	0.011	1
Bmyc	0.0171333646204031	0.286814546775506	0.173	0.12	1
Dolk	0.0172039231367297	0.500218312163285	0.079	0.046	1
Ubl7	0.0172838077684344	0.528303263073595	0.107	0.069	1
Slc10a6	0.017296594335499	1.05983126021659	0.034	0.014	1
Hspa12b	0.0173344958407662	0.28794926962201	0.171	0.118	1
Ruvbl2	0.0174162001569124	-0.715703631154886	0.076	0.113	1
Sdc3	0.0174327975256158	0.414124596749548	0.121	0.078	1
Agl	0.0174553178862675	0.870276689196165	0.034	0.014	1
Eepd1	0.0175164866889155	0.304082470994378	0.072	0.04	1
Nacc1	0.0176153170737953	0.930628875442845	0.034	0.014	1
Arhgap10	0.0177972763318319	0.401747705009963	0.134	0.089	1
Rpl23a-ps3	0.0179267554286627	-0.416726655556251	0.347	0.374	1
Pafah1b3	0.0179983268646153	-1.82433671986179	0.011	0.029	1
Mutyh	0.0180229216208047	3.63461906342811	0.012	0.002	1
Gnai1	0.0180229216208047	3.17455596465725	0.012	0.002	1
Hmces	0.0180474493045655	0.434480168679477	0.072	0.04	1
Dmtf1	0.0180747417014058	0.748151224527441	0.062	0.034	1
Dmxl2	0.0181236958420902	3.01015408621059	0.012	0.002	1
Thap7	0.018150930395208	0.506835608490611	0.106	0.067	1
Dars2	0.0182249631701405	2.78217247939051	0.012	0.002	1
Arl2	0.0183212507818291	0.637425946193326	0.134	0.092	1
Mrpl9	0.0183665810102164	0.367001420715799	0.107	0.067	1
Zfp9	0.0183777930672018	2.60822221450975	0.012	0.002	1
Oaf	0.0184289850666068	1.73512606571906	0.012	0.002	1
Slc25a47	0.0184289850666068	2.33621466832415	0.012	0.002	1
Slc2a1	0.0184537218539859	0.895629060051198	0.045	0.021	1
Eif4enif1	0.0184537235326231	0.89462118955308	0.045	0.021	1
Ddx1	0.0184942611318101	0.336174345589714	0.114	0.072	1
Lhfpl2	0.0185100613186592	-0.518074234093518	0.026	0.052	1
Tmeff1	0.018597240042833	1.53707588994606	0.019	0.005	1
Exosc9	0.0186278047490477	0.686288520639211	0.068	0.038	1
Znhit3	0.0186409348926814	0.694810601243774	0.062	0.034	1
Cnot6l	0.0187977052526356	0.397054581720873	0.137	0.092	1
Itfg1	0.0188194628002159	0.396459288076242	0.232	0.172	1
Orai3	0.0188743141296353	0.523150227269334	0.087	0.052	1
Ifih1	0.018887541341736	0.404429523569278	0.12	0.078	1
Fbxo6	0.0189798214968884	0.407008105485113	0.162	0.113	1
Taf9b	0.0189891013679639	0.474283090961801	0.104	0.066	1
Sgk3	0.0189969330003095	0.471627895615437	0.104	0.066	1
Vcam1	0.0190003658593679	-1.75695075614797	0.006	0.021	1
Fancl	0.0190818292526413	2.56097147887562	0.016	0.003	1
Xlr	0.0191276905586909	2.15555336498088	0.016	0.003	1
Zfp229	0.0191736481895485	1.96643298179453	0.016	0.003	1
Pik3r3	0.0192446674215126	0.704705336277585	0.058	0.031	1
Lsm3	0.0193407191262392	0.363936295576263	0.135	0.09	1
Rnf145	0.0193661139505238	0.410389143416548	0.19	0.14	1
Rc3h1	0.019393263292611	0.663044008694076	0.084	0.051	1
2700012I20Rik	0.0194980626167887	1.9295995424153	0.016	0.003	1
Dcaf11	0.0197455791075641	0.423229754862155	0.124	0.083	1
Stx5a	0.0197887815837903	0.327518112129579	0.23	0.172	1
Smarce1	0.0198852442193201	0.312663456630615	0.182	0.13	1
Tmem218	0.0199291581943793	1.32587382274942	0.031	0.012	1
Wtap	0.0199700941101441	0.323090866531985	0.278	0.218	1
Ankrd24	0.0199720455684885	0.882473226204604	0.04	0.018	1
B230118H07Rik	0.0200013595970376	0.624843164625389	0.062	0.034	1
Esyt2	0.0200248122304561	0.399425806756011	0.098	0.061	1
RP23-4H17.3	0.0200267967183848	1.19739540307687	0.026	0.009	1
Il16	0.0201111859586395	0.602569323574052	0.106	0.067	1
Lxn	0.0201883360497087	0.28691587340715	0.146	0.098	1
Rpp38	0.0202732348074624	-3.24352809541091	0.002	0.012	1
Spire1	0.0202732348074624	-3.06266554622522	0.002	0.012	1
Crebrf	0.0202918008150658	-1.03595362086992	0.061	0.092	1
Purg	0.0203290108845111	-2.85619153608241	0.002	0.012	1
Zfp276	0.0203540789349183	0.84040863862675	0.04	0.018	1
Clec16a	0.0203849207812694	-2.74321289544111	0.002	0.012	1
Zfp553	0.0204058400610883	-1.33002970472694	0.022	0.044	1
Il18bp	0.0204143250714094	-1.03139723114145	0.025	0.049	1
Mrpl48	0.0206075766130305	0.355313394468641	0.171	0.121	1
Fmo5	0.0206106494191018	0.732985432979589	0.058	0.031	1
Tbce	0.0206182046207936	0.342453422606367	0.068	0.038	1
Klhl36	0.020720775158523	0.886806818917542	0.059	0.032	1
Tbc1d10b	0.0207828847525594	0.72565247541759	0.058	0.031	1
Cdk20	0.0208401901391824	1.10519342536162	0.031	0.012	1
Mrpl15	0.0208639900648708	0.357505852908444	0.152	0.106	1
Rhot2	0.0209049760213676	0.965422465342608	0.036	0.015	1
Vps54	0.0209390793213579	0.773136972816444	0.04	0.018	1
Npdc1	0.0209565228394334	0.255382734141933	0.306	0.238	1
Pitpna	0.0209664124377112	0.296011924858947	0.403	0.325	1
Pelp1	0.0211230937997376	0.798074509731359	0.04	0.018	1
Tmem14a	0.0211779736796309	0.920300049652725	0.036	0.015	1
Ano10	0.0213542900667202	0.594602619422286	0.058	0.031	1
Asb13	0.021426378540084	0.688213158187537	0.064	0.035	1
2310033P09Rik	0.021435426756075	0.330199045751113	0.109	0.071	1
Ap1b1	0.0215403826167393	0.375665419181426	0.072	0.041	1
Bin1	0.0215900195507283	0.48539162257507	0.09	0.055	1
Hspa12a	0.0215980509480049	-2.4887472122731	0.003	0.015	1
Gm28875	0.0217065905203107	0.532619541341803	0.089	0.055	1
H2afj	0.0217475336303483	0.334106434475832	0.227	0.166	1
Fbxo22	0.0219398734394583	0.357714245640581	0.107	0.069	1
Zc3h12a	0.0219579220997633	-2.07801272021883	0.003	0.015	1
Phlpp1	0.0219657032141983	-1.25046581100186	0.039	0.066	1
Krba1	0.0220902664606338	1.76087716692101	0.023	0.008	1
Epb41l2	0.0221784511445382	0.627868496641976	0.073	0.043	1
Stag2	0.0221826813838161	0.405167412816269	0.12	0.08	1
Eif2b3	0.0221885007697846	0.715079348594397	0.065	0.037	1
Gosr1	0.0223490509800411	0.847303704212672	0.047	0.023	1
Trafd1	0.0224939758870378	0.458220654658193	0.174	0.126	1
Ltf	0.02250949831428	-1.59469159427413	0.016	0.035	1
Ldlr	0.0226690211040844	1.0899622020295	0.048	0.025	1
Sf3b6	0.0226914787547347	0.297696322326361	0.261	0.196	1
Papd7	0.0228287828033427	1.53245913243283	0.023	0.008	1
Gng2	0.0228852859177332	0.450965823489917	0.121	0.081	1
Oxr1	0.0229078257946503	0.292650712545168	0.174	0.123	1
Gm11808	0.0229144951880805	-0.4723015195361	0.28	0.308	1
Ing1	0.0229600014998811	0.415601579578421	0.101	0.064	1
Lifr	0.0230136758597121	0.278778485681829	0.246	0.184	1
Smyd2	0.0231132523602988	0.614404810371588	0.089	0.055	1
Lbp	0.0231958112084238	-1.1166927466857	0.019	0.04	1
Tfap4	0.0232112322243066	-1.21364166240882	0.019	0.04	1
Msh3	0.0232633015467241	1.14061074993226	0.037	0.017	1
Pomgnt1	0.023336533362019	0.764193121328465	0.061	0.034	1
2810006K23Rik	0.0233410487388498	-1.39953929822751	0.012	0.031	1
Actr1a	0.0233492663273409	0.469956291300494	0.148	0.104	1
Clasp2	0.0233553939729859	0.477453650561787	0.087	0.054	1
Zfp580	0.0233752474749311	0.720966196700072	0.042	0.02	1
Nol12	0.0233904160888312	0.70207813352677	0.053	0.028	1
Zcchc17	0.0234678707002654	0.421169901944257	0.16	0.115	1
Nipa2	0.0236848750934948	0.490780446461767	0.106	0.069	1
Ndufaf6	0.0239980877654063	-1.23049065148276	0.016	0.035	1
Rpp30	0.0240077147826618	0.523617492504356	0.087	0.054	1
Sharpin	0.0240736276549453	0.589085806423473	0.089	0.055	1
H2-Q6	0.0241901851543995	0.254981625015841	0.205	0.152	1
Bicd2	0.0243175456938625	0.269339300298058	0.184	0.13	1
Osbpl8	0.0243460381954913	0.807151666390254	0.037	0.017	1
Desi1	0.024368453974406	0.545989189487658	0.079	0.048	1
Tfpi	0.0244428187529071	0.271181053098513	0.165	0.117	1
Myo18a	0.0244624859227485	0.317791007008716	0.207	0.153	1
Sspn	0.0245041874821865	1.32502423112	0.028	0.011	1
Mrps28	0.0245732015495748	0.38451043599636	0.124	0.084	1
Slc35b2	0.0247892551854919	0.636322357034583	0.075	0.044	1
Htatsf1	0.0248353457246923	0.698064722632406	0.054	0.029	1
Aar2	0.024876450815728	0.370206062805107	0.086	0.052	1
Kbtbd3	0.024963283161754	0.746203359084832	0.061	0.034	1
Ctnna3	0.0249841308257872	0.851945233627893	0.028	0.011	1
Gba2	0.0250119442187242	0.443725665416033	0.053	0.028	1
Zfp707	0.0250282087335867	1.05241194015397	0.044	0.021	1
Cops6	0.025214585034329	0.293800206465642	0.278	0.216	1
2004-09-01	0.0254034897947086	0.274352095282008	0.395	0.316	1
Fam118a	0.0254312044773525	1.02670317332541	0.028	0.011	1
Ythdc2	0.0254312044773525	0.976648044323921	0.028	0.011	1
Gimap5	0.025491202911582	-0.317545959342619	0.474	0.483	1
Ppp1r21	0.0256926985329151	0.892021488886003	0.033	0.014	1
Poglut1	0.0257328309105987	0.512617968230054	0.089	0.055	1
Kdm4b	0.0258442556967095	0.901735759232081	0.033	0.014	1
Agap3	0.0259524103423479	0.830293079131665	0.044	0.021	1
Dars	0.0260426881713192	0.353547622492404	0.184	0.133	1
Dapk2	0.0260508236857537	-0.981937124846605	0.068	0.1	1
Akt1s1	0.0260652867036577	0.312765194681718	0.151	0.106	1
Rbbp4	0.0264023692403032	0.352865324879508	0.191	0.141	1
Oas1g	0.0264451652402324	1.39410572704541	0.02	0.006	1
Thsd7a	0.0265656566191832	-1.56337452640405	0.008	0.023	1
Rb1	0.0267165820723306	0.491015833889319	0.054	0.029	1
2610001J05Rik	0.026727313663802	0.31719894124995	0.288	0.224	1
Arl6	0.0267460053713586	0.43739979757292	0.054	0.029	1
Nudt1	0.0267539979185215	1.14385023893779	0.02	0.006	1
Mill2	0.0269095788144473	1.29137305552663	0.02	0.006	1
Trappc3	0.0271305764768373	0.253374559705243	0.246	0.183	1
Rdx	0.0271329552600035	-0.323041107959404	0.554	0.561	1
H2-Eb1	0.0271374241034733	-1.78680669367603	0.011	0.028	1
Tnfrsf10b	0.0272754984703701	0.77962241541556	0.044	0.021	1
Ftsj1	0.0272848462114825	0.804627585214613	0.05	0.026	1
Rassf9	0.0273353810727938	-0.85149134666494	0.082	0.115	1
Mthfs	0.0275685290243042	0.784067181199439	0.05	0.026	1
Mnat1	0.0275816826038615	0.512517072964728	0.084	0.052	1
Iqsec2	0.0276156971238409	0.969142993735182	0.039	0.018	1
Zfp758	0.0278709388388762	0.630712995056968	0.039	0.018	1
Stx3	0.0278978795908229	-1.21482054323025	0.017	0.037	1
Dbp	0.0280078638684201	-1.31782968049766	0.014	0.032	1
Otud1	0.0281000597423759	0.446640475378236	0.073	0.043	1
Rhbdd1	0.0281466666062472	0.9782863636878	0.039	0.018	1
Fbxo33	0.0282359335883206	0.714783629370645	0.044	0.021	1
Urod	0.0282553876686185	0.489439655009296	0.092	0.058	1
Pex5	0.0282761446358976	0.917999105980804	0.039	0.018	1
Manbal	0.0284283766672721	0.337748964546711	0.142	0.098	1
Hint3	0.0284876909320008	0.629146619256553	0.09	0.058	1
2410002F23Rik	0.028550139805486	0.653655385614951	0.056	0.031	1
Mfap3	0.0285992040758417	0.446392241698919	0.09	0.057	1
Pmvk	0.0286709748445703	0.387537732141211	0.09	0.057	1
Atf6b	0.0287797340297222	0.295503257442612	0.163	0.117	1
Pou2f1	0.0289141028092454	1.4832481223209	0.025	0.009	1
P2rx4	0.0289154058704525	-0.852923815723444	0.05	0.078	1
Vkorc1	0.0289511745140933	0.294070343109918	0.188	0.14	1
Cpsf3	0.0289992671397334	0.433091814450998	0.067	0.038	1
Stat1	0.0290112678152167	0.29085183186948	0.202	0.153	1
Haus5	0.0290258913860511	0.695921114085205	0.039	0.018	1
Tnpo3	0.029061093675063	-0.839873317202684	0.072	0.103	1
Ppa1	0.0291017987134428	0.844969031283956	0.039	0.018	1
Inf2	0.0291144129610175	0.951339447067841	0.051	0.028	1
Tmem176b	0.0291753865274416	0.265856996069954	0.585	0.518	1
Ckap5	0.0292730647201334	0.884534860282292	0.045	0.023	1
Tcp11l2	0.0292756905288522	-0.544157040875416	0.17	0.206	1
Tmem220	0.0293164070137418	2.18792583350818	0.017	0.005	1
Slc23a2	0.029324607898959	0.620987707306542	0.05	0.026	1
Cir1	0.0293362062893734	0.294578627645156	0.162	0.115	1
Neo1	0.0294228292244126	-2.03184287223093	0.006	0.02	1
Cda	0.0294497020793161	0.556123993830163	0.056	0.031	1
Zfp467	0.0295486540791451	0.344527517158677	0.064	0.037	1
Tjp2	0.0295497895452342	0.475062309400885	0.093	0.06	1
Ccl27a	0.0295916853010469	-1.95846647393706	0.006	0.02	1
Ankrd26	0.0296030989338722	1.14083844054674	0.025	0.009	1
Pold1	0.0296765683409293	0.769709243960413	0.039	0.018	1
Fxyd6	0.0297047281402103	-1.91310743661191	0.006	0.02	1
Nup155	0.029750413531325	1.63961480332596	0.017	0.005	1
Ccdc85a	0.0297546648389875	0.304701698491647	0.14	0.097	1
Fkbp11	0.0298521643020334	0.269994846305319	0.134	0.092	1
Pgp	0.0298736892259431	0.272907124891601	0.149	0.104	1
Il3ra	0.0299245698837199	0.279703905969517	0.14	0.097	1
Dhrs13	0.0299380977984865	1.49475767080997	0.017	0.005	1
Chd1l	0.0299528603945513	1.19499794262112	0.025	0.009	1
Tbccd1	0.0300008849883726	1.30514269040989	0.017	0.005	1
E030030I06Rik	0.0300031151604371	1.17307664625252	0.025	0.009	1
Cfap43	0.0300055827263958	-0.715998770047781	0.12	0.155	1
Ubr3	0.0300518504011961	0.841336260073906	0.034	0.015	1
Tmem161a	0.0301072365439101	0.470211547291084	0.087	0.055	1
Slc35d2	0.0301357908827195	1.0442599822783	0.034	0.015	1
Gdap10	0.0301899261061482	1.61074720722857	0.017	0.005	1
Cd302	0.030258985753192	0.317590060135177	0.168	0.121	1
Trrap	0.0303512993351248	1.17112965245849	0.04	0.02	1
Gm9968	0.0303799899215155	1.48259767077025	0.017	0.005	1
Traf3ip2	0.0303888223264656	0.844738237259391	0.034	0.015	1
Huwe1	0.0304227776322088	0.527971761623279	0.123	0.086	1
Fkbp14	0.0304790661592501	0.946894622571067	0.03	0.012	1
Rbms2	0.0305378954378433	0.382388436249655	0.137	0.095	1
St6galnac4	0.0305380003360713	0.430922911392679	0.132	0.092	1
Ddi2	0.0306217113721147	0.66931473271172	0.058	0.032	1
Pddc1	0.0306638743037671	0.561863569701451	0.072	0.043	1
Cdk5rap3	0.0306648122601607	0.372117292387979	0.076	0.046	1
Mdp1	0.0306866231785329	0.383209733181503	0.142	0.1	1
Iigp1	0.0308747080801728	0.305473060306933	0.322	0.258	1
Ces2e	0.0311276418672446	0.265451407030668	0.269	0.207	1
Sdccag3	0.0311576304333228	0.298884252716303	0.148	0.103	1
Usp33	0.031202190387925	-0.994600297939088	0.037	0.063	1
Cct4	0.0313136307006324	-0.395310087686295	0.271	0.305	1
Atg7	0.0313178868430568	-1.27568189758778	0.019	0.038	1
2900026A02Rik	0.031346498715595	0.476851061377578	0.086	0.054	1
Cklf	0.0313837154660825	0.731017737179104	0.059	0.034	1
Slc24a5	0.0314857343764628	0.5461166281617	0.096	0.063	1
Hap1	0.0315460946845375	2.94041714695011	0.011	0.002	1
Kri1	0.0316157901550252	0.76620588954647	0.034	0.015	1
Trpc3	0.0316456921118197	0.613311830809373	0.051	0.028	1
2210016F16Rik	0.0316715205856427	0.557159091429172	0.065	0.038	1
Acvr2b	0.0316839362974723	-1.27048695862931	0.019	0.038	1
6720427I07Rik	0.0317196958730164	2.7248690080575	0.011	0.002	1
Plaa	0.0319300711064349	0.556106820846184	0.092	0.06	1
Tgtp2	0.0319314633647947	0.358845438464623	0.093	0.06	1
Paics	0.0319722403527192	0.30721815506432	0.162	0.115	1
Rbfox3	0.0319816334127419	2.49221860750313	0.011	0.002	1
Snx24	0.0319816334127419	2.52082056900164	0.011	0.002	1
Vps13a	0.0319853934039576	0.661478081978595	0.03	0.012	1
Slco2b1	0.0320849966540691	2.24315958281459	0.014	0.003	1
1700030K09Rik	0.0320849966540691	2.34646089174424	0.014	0.003	1
Akap12	0.0322436603671237	0.459140830243456	0.096	0.063	1
Tmem37	0.0322872326146323	-1.74852830140046	0.009	0.025	1
Cops2	0.0323006324008421	0.307526655849622	0.132	0.09	1
Stx1a	0.0323107255228606	2.06459551643997	0.014	0.003	1
Endod1	0.0323606239103108	0.499681321609519	0.16	0.117	1
Tcaim	0.0323862702343609	1.87856853875657	0.014	0.003	1
Pmaip1	0.0324619662173045	1.91909261220499	0.014	0.003	1
Numa1	0.0325863930517124	0.499726793737526	0.087	0.055	1
Osgin1	0.0326138129441618	1.84930738647187	0.014	0.003	1
Rin1	0.0326138129441618	1.88828091867886	0.014	0.003	1
Chchd10	0.0326523669094512	-0.360861800698981	0.165	0.204	1
Mmp15	0.0326909668548969	0.413408074327686	0.112	0.075	1
Akr1c14	0.0327662675987972	1.70628910630633	0.014	0.003	1
Picalm	0.0327823299178167	0.271976069919405	0.177	0.129	1
Pole	0.032794269645964	0.548983134473841	0.065	0.038	1
0610012G03Rik	0.0327947220482816	0.33054656707611	0.295	0.236	1
Dnase2a	0.0328221705701715	-1.39806590559208	0.03	0.052	1
Tbc1d10a	0.0328812904762374	0.613590971416323	0.067	0.04	1
Sema7a	0.0329135032978875	0.338969172255287	0.081	0.051	1
Gpr4	0.0329505349503552	0.334522189162929	0.135	0.094	1
Taf4a	0.0330140385783995	-2.50346436377854	0.005	0.017	1
Tysnd1	0.0330380510969087	0.562715924661191	0.067	0.04	1
Wwp2	0.0332257229065163	1.11049354587642	0.036	0.017	1
Cds2	0.0332784290268036	0.290483560724928	0.222	0.169	1
Snx21	0.0332828115752168	0.358009719225894	0.093	0.06	1
9430016H08Rik	0.0333697329027841	0.619390154523673	0.082	0.052	1
Oxct1	0.0334583977698009	0.644394643954682	0.086	0.055	1
Podxl	0.0334905830562141	-0.308070676830249	0.551	0.541	1
Creg1	0.0335742704066731	0.586418655154849	0.112	0.077	1
Rai14	0.0336261188204591	0.620495363153794	0.086	0.055	1
Cox18	0.0337699178882946	0.813790812281276	0.04	0.02	1
Cyp2u1	0.0337810274118893	-1.60930269542775	0.012	0.029	1
Tgds	0.0337881557256483	0.615361759581018	0.059	0.034	1
Ddx42	0.0338328428184892	0.507399186437585	0.081	0.051	1
Wiz	0.0339713181175618	-0.934967569170211	0.028	0.051	1
Rnf135	0.0339808808683583	0.668103332645099	0.04	0.02	1
Kcnq1ot1	0.0340047490814724	0.301742357339539	0.146	0.104	1
Stk32c	0.0340789362806315	0.414460815409803	0.112	0.077	1
Asns	0.0341595675571771	0.417205120661173	0.072	0.043	1
Tanc1	0.0341738587231414	0.287578836735826	0.173	0.126	1
Nup62	0.0343050603309699	1.00377925802332	0.036	0.017	1
Rnf167	0.0343239905350415	0.263673705455551	0.222	0.167	1
Lrp4	0.0344225718571248	1.60987901478695	0.022	0.008	1
Hs1bp3	0.0345775805456259	0.741164477874123	0.04	0.02	1
Tmem80	0.0346071230299473	0.294146022024611	0.171	0.126	1
Chsy1	0.034666539972647	1.61798922035881	0.022	0.008	1
Wrap73	0.0346665812102382	0.760616980328813	0.062	0.037	1
Eid1	0.0347421695661	0.45744413729569	0.118	0.081	1
Shc1	0.0347443545281766	0.484005574989484	0.09	0.058	1
Epb41l4a	0.0347493816567167	-1.37209285577875	0.012	0.029	1
Sh3gl1	0.0347937312647747	-0.658737048707599	0.084	0.117	1
0610009L18Rik	0.0347986397537576	-3.39945744722194	0.002	0.011	1
Rpp25l	0.0348026845896669	-0.643742685659211	0.073	0.104	1
Msantd3	0.0348526838803577	-1.38936781457873	0.012	0.029	1
Slfn2	0.0350264683325407	0.287744390538545	0.278	0.219	1
C1qtnf2	0.0350317567647657	0.69628489329002	0.061	0.035	1
Mccc2	0.0350970383850537	1.31594674972966	0.022	0.008	1
Gcc1	0.0351178862536594	0.619807500390257	0.04	0.02	1
Cln6	0.0353206346377643	0.915807396452754	0.036	0.017	1
Pdia4	0.0353601391792733	0.271947967183453	0.227	0.173	1
Vwa8	0.0353676580751688	-2.50378762937894	0.002	0.011	1
Abhd5	0.035410446572031	0.470909677530698	0.082	0.052	1
Intu	0.035463278349807	-1.99890745046963	0.002	0.011	1
Nrbf2	0.0356534485998323	0.555183229668716	0.106	0.072	1
Selo	0.0356973120926068	0.642899905882269	0.061	0.035	1
Trim45	0.0357398043357368	-2.25250487524762	0.003	0.014	1
Setd1b	0.0357757545217058	0.578671842108998	0.04	0.02	1
Dhrs1	0.0357910077193228	0.33590575233514	0.104	0.069	1
Trp53inp2	0.0357952137652746	0.523617005298343	0.047	0.025	1
1700086O06Rik	0.0358221507073573	-2.33807781149617	0.003	0.014	1
Scfd1	0.0358828002696086	0.581752788343189	0.104	0.071	1
Rbm12b2	0.0359046588327882	-2.45719357792291	0.003	0.014	1
Gm2415	0.035929266357703	1.4910277275173	0.026	0.011	1
Pcbp1	0.0359932346731418	-0.254576108321196	0.367	0.397	1
Brd9	0.03600239795066	0.302574095642176	0.168	0.123	1
Map4k4	0.0360264007306251	0.259984577322877	0.171	0.124	1
Frs3	0.0360982004176851	1.13861126707889	0.022	0.008	1
Myrip	0.0361531561876518	-2.2689246074144	0.003	0.014	1
Rftn2	0.036161573418821	0.921507893291465	0.022	0.008	1
Pgm1	0.0361826722847361	0.283013615410589	0.124	0.086	1
Utp23	0.036241859844831	0.584298509999984	0.053	0.029	1
Tmem98	0.0362747033563241	1.00738814180802	0.031	0.014	1
Tle1	0.0363443324646891	0.393710986245142	0.098	0.064	1
Gm14226	0.0364031181756819	-1.93543216302709	0.003	0.014	1
Pin1	0.0364046214365933	0.255649396830678	0.25	0.195	1
Scamp3	0.0364176877091387	0.287010835952206	0.17	0.124	1
Aebp2	0.0366290494059582	0.71315393280902	0.062	0.037	1
Fam219a	0.0366514593677075	0.4073090594954	0.151	0.11	1
Prkcsh	0.036766828657902	-0.786017513827837	0.082	0.113	1
Zfp414	0.036788243617996	0.65484751376789	0.061	0.035	1
Mvk	0.0368488774506903	0.925994798131796	0.042	0.021	1
Slc39a13	0.0368813508523411	0.799453880835063	0.048	0.026	1
Hn1	0.036885640616269	-0.789432327745285	0.095	0.127	1
Atl1	0.0370262339322806	0.84021346565225	0.042	0.021	1
Zbtb8a	0.0370643653004206	1.14486278139268	0.037	0.018	1
Pja1	0.0370792042890273	0.391056547076948	0.098	0.064	1
Zfp451	0.0375634620460434	0.561684522011768	0.062	0.037	1
Lsm7	0.0375715755238364	0.347043993180333	0.154	0.109	1
Rbl2	0.0377997936599879	0.714393094200406	0.031	0.014	1
Mapkap1	0.0378958386990792	0.367313172693899	0.1	0.066	1
Ak3	0.0379644724702009	0.570538206730078	0.078	0.049	1
Dcaf13	0.038006176082784	-0.79125425973504	0.048	0.075	1
Cttnbp2nl	0.0380095314944244	0.374656142981463	0.11	0.075	1
Tbc1d14	0.0380617408890515	0.902279521227013	0.026	0.011	1
Enho	0.0381085742500526	0.298031516210882	0.131	0.092	1
Hrsp12	0.0381220492026466	0.580141703807213	0.031	0.014	1
Map3k1	0.0381379938797597	0.293262968144618	0.117	0.08	1
Aimp1	0.0381646429727927	0.28829266796683	0.146	0.104	1
Lipt2	0.0382244736108671	0.455529632966509	0.061	0.035	1
Ndufb10	0.0382558751549779	-0.320546549167015	0.376	0.396	1
Zfp57	0.0382646819852489	1.06870624495833	0.037	0.018	1
Polr3f	0.0384120083549451	0.502864074590502	0.061	0.035	1
Med13	0.0384597675491415	0.998353565449161	0.037	0.018	1
Krcc1	0.0384777581308257	0.266042507231699	0.241	0.186	1
Itgb3bp	0.0385173515983432	0.676292186728292	0.042	0.021	1
Ccm2l	0.0385583658948234	0.330008942431956	0.12	0.083	1
Ampd2	0.0387707682987136	-1.26429974234776	0.022	0.041	1
Sephs2	0.0388084534828009	-1.11158173033447	0.039	0.063	1
Klhl4	0.0388117044346955	0.6464440821242	0.07	0.043	1
Dctpp1	0.0389095916946416	-1.33486037788502	0.022	0.041	1
Idh1	0.0389572964121356	0.492261775616444	0.076	0.048	1
Frmd4a	0.0389981643095882	0.566113377682796	0.101	0.069	1
Pigk	0.03901687375248	0.391846024628694	0.117	0.08	1
Mpzl1	0.0391686755790722	0.28318487130427	0.426	0.368	1
Abhd14a	0.0393980111837698	0.924679219497832	0.037	0.018	1
Hecw2	0.0393995506705958	0.372833888961228	0.129	0.09	1
Zbtb25	0.0394622788988992	-1.5833326138317	0.014	0.031	1
1600012H06Rik	0.0397815951983009	0.38442285014378	0.101	0.067	1
Fam162a	0.0399331516560691	0.297366423648101	0.16	0.115	1
Reck	0.0400769036278148	-1.59397884233711	0.014	0.031	1
Cd40	0.0401098381430761	-0.933507498646653	0.054	0.081	1
B4gat1	0.0403860990475203	0.257751991232908	0.143	0.101	1
Trim34a	0.0404749583021704	0.577140393101357	0.079	0.051	1
Klc1	0.0405279149879838	0.32934954832304	0.179	0.133	1
Cd27	0.040761646431125	0.613502121485618	0.103	0.071	1
Ptk7	0.0409118601966797	1.16472378730107	0.033	0.015	1
Tdrd7	0.0409481525111764	-0.832111664952887	0.044	0.069	1
Ptdss1	0.0409527412819379	0.34783552573612	0.092	0.06	1
AI314180	0.0409549018420985	0.339202177481769	0.054	0.031	1
A230050P20Rik	0.0410378189093352	0.376904752470695	0.104	0.071	1
Tmem230	0.0411321393472459	0.431872509605588	0.07	0.043	1
Gm37350	0.0413665877262008	-1.68630993130903	0.011	0.026	1
Otub2	0.0415012191416086	1.64939341790096	0.019	0.006	1
Wbp1	0.0415857805494252	0.651411984658677	0.095	0.064	1
Gm5424	0.0416566648847063	1.57081767636902	0.019	0.006	1
Pigb	0.0416566648847063	1.38977968317486	0.019	0.006	1
Itpr3	0.0417072213814418	-1.34478171261536	0.014	0.031	1
Usp53	0.0417345724243136	1.52390446292619	0.019	0.006	1
Slc9a8	0.0417945652934869	-1.18689304560834	0.014	0.031	1
Acsl5	0.0418004346051302	0.32440515645004	0.229	0.175	1
Ralgds	0.0418140601156569	-1.0044214278668	0.058	0.084	1
Arrdc2	0.0419474922276256	0.625204707529027	0.05	0.028	1
Bpnt1	0.0420132054755967	0.57753441930449	0.081	0.052	1
Gpkow	0.04212736215639	0.653591498246755	0.05	0.028	1
Sult2b1	0.0422046123400317	1.18649666005239	0.019	0.006	1
3110040N11Rik	0.0422503872345358	0.811252628039936	0.044	0.023	1
Btbd6	0.042250646768358	0.583810890213447	0.037	0.018	1
Agfg2	0.0422771236770269	0.428215814726893	0.037	0.018	1
Gemin6	0.0424413069775915	1.20127101384234	0.019	0.006	1
Cbx8	0.0425204542808576	1.00683644623785	0.019	0.006	1
Nedd1	0.0425251627297563	0.410768810584426	0.062	0.037	1
Nipal3	0.0425435014371147	0.54772253421428	0.065	0.04	1
Cpne3	0.0425688679323358	0.354495643035042	0.137	0.098	1
Xpa	0.0426203995966934	0.511729748347953	0.064	0.038	1
Ercc1	0.0426339198688968	0.274095849673089	0.124	0.086	1
Prkcq	0.0426709024600172	-1.12863634666003	0.028	0.049	1
Raf1	0.0430251586766303	-0.59854859318559	0.114	0.146	1
Pacs1	0.0432395548855559	-1.51112547882043	0.019	0.037	1
Iars	0.0432797933190341	0.801452708983839	0.058	0.034	1
Fam212a	0.0432842756099452	-0.535466519464358	0.146	0.181	1
Atg4a	0.0434368277339131	0.362388211618692	0.1	0.066	1
Epn1	0.0435579004949233	0.329448501376444	0.17	0.126	1
Rab3d	0.0436193606186467	0.400018549000983	0.1	0.067	1
Prkch	0.0437016697038675	0.284921719322163	0.342	0.276	1
Stoml1	0.0437191215630304	0.4082384822449	0.098	0.066	1
Ttc3	0.043744594054351	-0.514539116775625	0.098	0.132	1
Letm1	0.0437624813167837	0.315880796548959	0.124	0.087	1
Mrps5	0.0437699784940581	0.406378054981883	0.117	0.081	1
Pramef8	0.0438038000335498	0.605217962131348	0.044	0.023	1
Sacs	0.0438932318677566	1.37645078493267	0.023	0.009	1
Esf1	0.0440400582431117	0.292069560086626	0.121	0.084	1
Nceh1	0.0441793415501305	0.314794335644107	0.096	0.064	1
Gm10116	0.0442518356281679	0.267853022304577	0.09	0.058	1
Kbtbd2	0.0443177279873078	0.278239287042056	0.12	0.083	1
Jak3	0.0444046708773753	0.522470805717415	0.073	0.046	1
Tfip11	0.0444334674196911	0.590847899367038	0.044	0.023	1
Rpp14	0.0445067987174277	-0.890879579766584	0.05	0.075	1
Gtf3a	0.0445148863509388	0.642084471409456	0.051	0.029	1
Capg	0.0446458007170648	0.67653644808681	0.059	0.035	1
Sergef	0.0446819005421625	1.26600648929867	0.023	0.009	1
Cep41	0.0447541867616653	1.29343985869074	0.023	0.009	1
Galt	0.0448769172311329	0.878687565578964	0.053	0.031	1
2700033N17Rik	0.044960989414246	0.281244597575629	0.089	0.058	1
2011-09-01	0.044979637066896	-0.591995403303396	0.128	0.163	1
Ptpn12	0.0450189291360281	0.266620290179182	0.112	0.077	1
Mxra7	0.0450406923147281	0.251747920270364	0.236	0.183	1
Zfp598	0.045068904263012	0.714161538504788	0.033	0.015	1
Hps5	0.0450736279878793	0.730936395385244	0.051	0.029	1
Stx18	0.0452005733243389	0.389440249814855	0.07	0.043	1
Rabggta	0.0452385849693832	0.355607087310849	0.05	0.028	1
Pum3	0.045408453840928	0.499188658510337	0.081	0.052	1
Ddx18	0.0454899700417155	0.28739726208056	0.163	0.12	1
Ube2e2	0.04556922326776	0.785209748858033	0.045	0.025	1
Emilin1	0.0456199243209109	-0.649437930509014	0.07	0.1	1
Plekha1	0.0456808862083517	0.402594067174161	0.098	0.066	1
Myo1d	0.045712762644849	0.939634157255876	0.028	0.012	1
Suz12	0.0457191606267067	0.353366375094211	0.05	0.028	1
2510046G10Rik	0.0458230329876994	0.66456430780043	0.045	0.025	1
Gm43573	0.04588395661732	0.78791937328675	0.039	0.02	1
Dgcr14	0.0460418179495186	0.690947274107867	0.051	0.029	1
Ppm1a	0.0462387516513741	0.350911997126456	0.078	0.049	1
Hvcn1	0.0464690418949873	-1.82095126025751	0.006	0.018	1
B230307C23Rik	0.0464690418949873	-1.70604275809204	0.006	0.018	1
Sema3f	0.0469055052207239	0.363643933964385	0.179	0.135	1
Zfp748	0.0469690852681175	0.734752574538553	0.023	0.009	1
Hgh1	0.0469836602183547	-1.77492703569226	0.006	0.018	1
Inpp5a	0.0471338233369228	0.289620463360167	0.168	0.124	1
Gamt	0.0471698307713607	0.547418949046882	0.075	0.048	1
Plec	0.0473975909367633	0.621746840339037	0.068	0.043	1
Raph1	0.0473984119120494	0.37610675530979	0.107	0.074	1
Etv3	0.0474081970762666	0.751512156233569	0.053	0.031	1
Tmem126b	0.0475851358413651	0.544507975038478	0.084	0.055	1
Ppp2r2a	0.0477276576290497	0.415016077641314	0.16	0.12	1
Vps4a	0.0478020842676923	0.306558111259403	0.117	0.081	1
Rab4b	0.0478816280545308	1.00462189555622	0.034	0.017	1
Mast2	0.0479448554725668	1.82906311220797	0.016	0.005	1
Ticam1	0.0479448554725668	1.87518649609618	0.016	0.005	1
Mrps2	0.0480272884328591	-1.28457100521077	0.006	0.018	1
Pigx	0.0480454239212692	0.371592684333613	0.134	0.097	1
Fam118b	0.0480555088893623	-1.15004321064714	0.03	0.051	1
Junos	0.0484325422437444	1.64184565372632	0.016	0.005	1
Gpr150	0.0484325422437444	1.55577478346804	0.016	0.005	1
Cpne8	0.0484346435269449	0.282702356987728	0.145	0.104	1
Sos2	0.0484539199460724	-1.27662423553024	0.025	0.044	1
Smox	0.0485066278873436	0.317458059793338	0.073	0.046	1
Col4a4	0.0486287801640908	1.57115896424638	0.016	0.005	1
Prkdc	0.0486287801640908	1.42696327122872	0.016	0.005	1
Rftn1	0.0486384533050927	0.406652708556149	0.143	0.104	1
Pole2	0.0488256852979677	1.41707606962353	0.016	0.005	1
Col4a3	0.0489821099628931	0.929237838200012	0.04	0.021	1
Ttf1	0.0490561876356467	-1.13340098628727	0.039	0.061	1
Tnip2	0.0490703396578269	0.910090121337402	0.047	0.026	1
Dnmt3a	0.0490772173560956	-1.00644107261127	0.03	0.051	1
Fam188b	0.0490797249861745	-1.8485982674937	0.009	0.023	1
Hmgn5	0.049087678260847	0.624269649402399	0.061	0.037	1
Fam206a	0.0491222872078155	1.25627520144547	0.016	0.005	1
Ankrd9	0.0491222977064222	1.30934321433167	0.016	0.005	1
Zbtb43	0.0491718798282588	1.3556452154436	0.016	0.005	1
Rps12	0.0492629937144096	-0.368794185475269	0.453	0.446	1
Fhod1	0.0493469804660767	0.487840881648696	0.095	0.064	1
Gm43796	0.0493539696502499	-1.56705498904339	0.009	0.023	1
Dpm2	0.0493835265802492	0.299773292823241	0.118	0.083	1
Bhlhe22	0.0494097668062607	-1.18384948616072	0.037	0.06	1
Trim39	0.0494365768519499	0.840800566826502	0.034	0.017	1
Atp11b	0.0494475011431786	0.469494240525661	0.067	0.041	1
1110012L19Rik	0.0495497129423175	0.588786927931167	0.068	0.043	1
Pcyox1	0.049614866601071	0.572550397978036	0.068	0.043	1
Ttc19	0.0497671826375126	0.542483994830946	0.068	0.043	1
Rasal2	0.0497834726678106	0.26597484286307	0.194	0.147	1
Fam20a	0.0498298790631268	0.439258373008867	0.045	0.025	1
Tmcc2	0.0499216246534988	0.281506214990387	0.089	0.058	1
Lancl2	0.0499430210003676	0.894135711126682	0.034	0.017	1
Orc2	0.0501340556990554	0.862205848222361	0.034	0.017	1
Mettl25	0.0501844552124236	-1.5104158063289	0.009	0.023	1
Nudt6	0.0502617521569473	0.881199906653505	0.034	0.017	1
Iqcc	0.0504317611367715	0.75461054181347	0.047	0.026	1
F2rl3	0.0504538079048686	0.662122194663177	0.034	0.017	1
Suclg1	0.0504731319960494	0.310123464175385	0.154	0.113	1
Ntmt1	0.0504804727848649	0.416726248314409	0.082	0.054	1
Tfpi2	0.0507741478865713	-1.22480652364971	0.012	0.028	1
Zfp395	0.0507752672277085	0.843110447262251	0.034	0.017	1
2310009B15Rik	0.0508109734651321	-1.27477834163796	0.026	0.046	1
Ufl1	0.0508742680672575	0.325707703674571	0.107	0.074	1
Ric8b	0.0509918135275672	-1.30739235823294	0.012	0.028	1
Tti2	0.0510710721975121	-1.02038424877252	0.031	0.052	1
Slc15a4	0.0512465462777704	0.781855692362178	0.04	0.021	1
Prdm16	0.0512472836702666	0.507857241390536	0.047	0.026	1
Dhx58	0.0512535464748818	0.29254445407836	0.051	0.029	1
Eif2d	0.0515583699819953	0.579259916031685	0.068	0.043	1
Abt1	0.0516451533348452	0.336449283811834	0.075	0.048	1
Sncaip	0.0516482040465587	0.505027881579991	0.068	0.043	1
Ccrl2	0.0517083097446965	-0.306741329901848	0.42	0.437	1
Fnbp4	0.0518523236951935	0.664247847514958	0.047	0.026	1
Clip2	0.0519711124636116	-1.1149599204131	0.031	0.052	1
Nit2	0.0521527068966468	0.374977590418574	0.053	0.031	1
Hax1	0.0523153079746032	0.374625921971181	0.128	0.092	1
Sipa1l2	0.0524252448331714	0.679305053630235	0.062	0.038	1
Pcnx	0.0525436166826189	0.535069230479592	0.053	0.031	1
Fmo1	0.052754380778585	0.362282850873562	0.123	0.087	1
AI839979	0.0527958510596872	1.83667517292568	0.02	0.008	1
Arhgap23	0.0528043453259675	0.646271444919924	0.04	0.021	1
Cep350	0.0528715931039484	-0.844445163313533	0.02	0.038	1
Pdcd11	0.0530427143758298	0.444621906138691	0.076	0.049	1
Ccnyl1	0.0532152284918585	1.36389719974726	0.025	0.011	1
Sema6d	0.053229342549949	0.566502146474078	0.073	0.048	1
Htatip2	0.0532539903249064	0.284412311822976	0.067	0.041	1
Zfp445	0.0532767587194564	-2.1367708406833	0.005	0.015	1
Rubcn	0.0532915583733743	0.616613645753927	0.04	0.021	1
Akap2	0.0533382126923832	0.304918034975579	0.134	0.097	1
E130309D02Rik	0.0534396464164202	0.536473577109249	0.061	0.037	1
Hscb	0.0534752324227209	0.59876186881753	0.04	0.021	1
Fam214b	0.0534852196741941	0.972213579966947	0.03	0.014	1
Mob1a	0.0535464646957152	0.341172146777043	0.084	0.055	1
Acap2	0.0537749901088195	-0.706485742118183	0.086	0.115	1
Zbtb1	0.0537854552415632	0.395477037339031	0.061	0.037	1
Gm42469	0.05378905907423	2.18331557920042	0.012	0.003	1
Esr1	0.05378905907423	2.2697675704447	0.012	0.003	1
Xrcc5	0.0538094417594977	-1.75037430762628	0.005	0.015	1
Gm16740	0.0538094417594977	-1.98913755803862	0.005	0.015	1
Fdxr	0.0539721808597099	1.44060976783011	0.02	0.008	1
Chpt1	0.0540135142619616	0.459278437094675	0.098	0.067	1
Gm43568	0.0540331106932568	1.91457514689451	0.012	0.003	1
Rnf181	0.0542284907964234	0.330156629673384	0.135	0.098	1
Nxpe4	0.054390276095883	-0.800727021301176	0.025	0.044	1
Gcnt2	0.0544268370229782	0.290320488109733	0.146	0.107	1
Zfp408	0.0544304031197274	1.20936120204404	0.02	0.008	1
Hoxd3os1	0.0544393361833768	0.417523479837136	0.062	0.038	1
Pcdhgb4	0.0544545231367549	-1.64496424930118	0.005	0.015	1
Amz1	0.0545239869299459	1.74363167618489	0.012	0.003	1
Deptor	0.0545409918790448	0.279950371474372	0.101	0.069	1
Prkab1	0.0545837623469818	0.32348565791666	0.115	0.081	1
Ankrd54	0.0545928043367419	0.4276897400136	0.068	0.043	1
Zfp747	0.0548918662946874	1.21004246772219	0.02	0.008	1
Klhl26	0.0548918662946874	1.09968796576202	0.02	0.008	1
Zfp709	0.0548945805256918	1.58850528938484	0.012	0.003	1
Hdlbp	0.0549846047304503	0.277324153062809	0.128	0.09	1
Cmas	0.0550023479959654	0.301521543589754	0.131	0.094	1
Snapc3	0.05500267775193	0.289535436483267	0.104	0.072	1
A930004D18Rik	0.0552467515990704	1.18883354290924	0.025	0.011	1
Eva1a	0.0552467515990704	1.05307355532122	0.025	0.011	1
Arhgef1	0.0554787401741815	0.26884160889928	0.323	0.264	1
Pced1a	0.0556369901282959	0.718307805200237	0.02	0.008	1
Smg9	0.0557308397185878	0.31487655499085	0.067	0.041	1
Adprm	0.0557589092146421	0.529629627023539	0.062	0.038	1
Psmb10	0.0558496870071096	-0.276022177653494	0.473	0.486	1
Mmgt2	0.0559185755555219	0.960142432831765	0.02	0.008	1
Ccnc	0.0559278617484552	0.634688571615545	0.048	0.028	1
Prr5	0.0560127007379475	0.973936651873535	0.02	0.008	1
Shroom4	0.0560750848197423	0.78744325448905	0.042	0.023	1
Fam220a	0.0562804398768408	-0.603113577234768	0.1	0.129	1
Cd2bp2	0.056304021861871	0.643997067983751	0.048	0.028	1
Rgs12	0.0563159918966959	0.640385735488049	0.056	0.034	1
Emc1	0.0563232588831316	-0.806272287668222	0.045	0.069	1
Gm20721	0.0563284372412761	0.53293092036439	0.025	0.011	1
Slc6a8	0.0565956188847046	0.832188214183689	0.036	0.018	1
Clpp	0.0565959764883746	0.283558169209589	0.154	0.113	1
Lztr1	0.0567366031135824	0.377292912054352	0.079	0.052	1
Pip4k2a	0.0568779140451462	0.490968562962799	0.072	0.046	1
Polr3k	0.0569181791454118	0.407883739926438	0.107	0.075	1
Dusp19	0.0569844996308278	0.543020673178166	0.042	0.023	1
Ttll12	0.0572156864662397	0.749407454250035	0.036	0.018	1
Slc2a8	0.0574135194862529	0.519771391887448	0.062	0.038	1
Ndrg1	0.0574493144883155	0.258930668866876	0.292	0.236	1
Sox7	0.0574981009311695	-0.784295626701825	0.047	0.071	1
Sppl2b	0.057677751728562	0.652319261604941	0.05	0.029	1
Zfp87	0.0576878776088299	0.310473987967273	0.061	0.037	1
Rpsa	0.0576952548202072	-0.344722639030794	0.467	0.475	1
Metrnl	0.0577492948304516	0.438628278574279	0.062	0.038	1
Erap1	0.0578614661435695	0.26899446968614	0.087	0.058	1
Ikbip	0.0584025887993294	0.607105687775746	0.058	0.035	1
Clcn3	0.0585762863469887	0.274461127084552	0.115	0.081	1
Rab32	0.058848471381581	-2.72588524241484	0.003	0.012	1
Ankzf1	0.0589072588712778	0.622119117168797	0.056	0.034	1
Msx1	0.0589798538904981	-2.67040002298735	0.003	0.012	1
Txndc11	0.0589997561555489	0.481905798464587	0.072	0.046	1
Dnajc5	0.059264571845347	0.430271635870736	0.107	0.075	1
Cdk10	0.0593607904316222	0.525585643634112	0.042	0.023	1
Pomgnt2	0.059375463154415	-2.26927685544782	0.003	0.012	1
Mrpl34	0.0593805060705317	0.396504697704486	0.126	0.09	1
Tgif1	0.0593847700637053	0.42657909577983	0.065	0.041	1
Ankrd37	0.0595892005021605	-1.88851253326807	0.008	0.02	1
Bmp1	0.0596068240663394	0.909565136148594	0.037	0.02	1
Megf9	0.059640424022151	-1.90637101769817	0.003	0.012	1
Rnf41	0.0596571327571927	0.388116362024888	0.073	0.048	1
Zbtb5	0.0597732718374878	-1.94952128212618	0.003	0.012	1
BC022687	0.0597732718374878	-1.97698146673814	0.003	0.012	1
Pex6	0.0598489737319947	-0.559069111907065	0.09	0.12	1
Gab1	0.059858390450681	0.484675631531163	0.056	0.034	1
Sdhaf3	0.0599377931801791	0.528067480876794	0.048	0.028	1
Ccdc50	0.0599464249801401	0.398754329698871	0.07	0.044	1
Chd6	0.0599872244188012	0.293470234210407	0.087	0.058	1
Pcid2	0.0600169692888336	-1.16335857668216	0.023	0.041	1
Sulf2	0.0602206000292719	-1.22480354342256	0.019	0.035	1
Zcchc6	0.0603027505630948	0.355468307010739	0.104	0.074	1
Anapc15	0.0605655690107586	0.941383536929863	0.031	0.015	1
Tusc3	0.0605847216311025	0.274693679552163	0.257	0.206	1
Fam63a	0.0605966272615609	0.42825394954883	0.087	0.058	1
Rxra	0.060748085611337	0.688705542964167	0.044	0.025	1
Wdr12	0.0610860393599926	0.478478576461043	0.072	0.046	1
P2ry1	0.0611466007769808	-1.3778721741536	0.011	0.025	1
Adam15	0.0611858031391807	-0.442645703478776	0.289	0.31	1
Cbwd1	0.0611940028571013	0.727197899399476	0.031	0.015	1
Gstm5	0.0612948822560849	-1.41217803978954	0.008	0.02	1
Hmgxb4	0.0613427778829374	0.492800691172592	0.05	0.029	1
Ier5	0.0615776014534386	-0.350766008989145	0.359	0.374	1
Nfkb2	0.0619074926533935	-1.12923358559787	0.036	0.057	1
Tmx2	0.061940111855162	0.291220068671199	0.159	0.118	1
Nudt18	0.0619873961073739	0.585257881209264	0.05	0.029	1
Hps6	0.0620669010271135	0.710270891511022	0.031	0.015	1
Ppp1r7	0.0621084076636612	0.357194752299434	0.079	0.052	1
Zfp113	0.0621409859630058	-1.17606458397452	0.011	0.025	1
Rala	0.0621811803542625	0.255638109213624	0.159	0.12	1
Nab2	0.0622036382852251	-0.913028139187366	0.028	0.048	1
Herpud2	0.0622591273692196	0.266792815853856	0.156	0.117	1
Tbcel	0.0623053927292934	0.359857165026257	0.072	0.046	1
2810001G20Rik	0.0627932430391857	0.566424150139749	0.05	0.029	1
Rpe	0.0628397859479034	0.450798423969468	0.065	0.041	1
Arhgef26	0.0628426183801592	-0.762340793946959	0.051	0.075	1
Dgke	0.0628486835516038	0.793820004977088	0.037	0.02	1
Gm9917	0.0630351932586004	0.307980275437773	0.079	0.052	1
Ciz1	0.0631024237621264	0.280350576221561	0.09	0.061	1
Sufu	0.0632332510830646	0.58663219387643	0.031	0.015	1
Mrps17	0.0636713395110111	0.263820688697155	0.168	0.127	1
Med27	0.0637356806244902	0.513838772388282	0.067	0.043	1
Poll	0.0639014168847131	1.14406425092706	0.026	0.012	1
Fbxo28	0.063923718617681	0.299653397013347	0.079	0.052	1
Rhno1	0.0640587660824936	-0.656323463956314	0.034	0.055	1
Dnaja3	0.0643086638774813	0.251873722727105	0.115	0.081	1
Erf	0.0644817480211639	0.345008020649596	0.081	0.054	1
Slc37a4	0.0645793316932837	0.698216664203801	0.037	0.02	1
Crcp	0.0646179763063526	0.47893599539068	0.086	0.058	1
Prkrir	0.064622430583182	0.548318158312016	0.044	0.025	1
Sec16a	0.0646237040043459	0.552915752834653	0.031	0.015	1
9430020K01Rik	0.0647530827035249	0.403760083380089	0.065	0.041	1
Rapgef1	0.0649528331609827	0.375177629798112	0.092	0.063	1
Plpp5	0.0649687773055647	0.93917105249596	0.039	0.021	1
Pctp	0.0651955468852982	1.34511182559935	0.017	0.006	1
1700052K11Rik	0.0653125138363882	1.34823538278318	0.017	0.006	1
Eapp	0.0653721968803469	0.258538481294346	0.204	0.158	1
Cog1	0.0654652523293324	0.467054479504235	0.058	0.035	1
Rnpc3	0.0655623421617789	-0.752548129124763	0.044	0.066	1
Klhl17	0.0655785470730525	0.461167118115227	0.031	0.015	1
Atp6v0a1	0.0657800017707856	0.317398181145003	0.037	0.02	1
Dnm3	0.0657949950101406	-0.650787767993004	0.152	0.181	1
Bach2	0.0658932680720058	0.828427158809025	0.026	0.012	1
Spats2	0.0659973120342664	-1.43122587733783	0.016	0.031	1
Fam216a	0.0661037116539058	0.357038410321186	0.05	0.029	1
Nlk	0.066115759533126	0.463787665164185	0.059	0.037	1
Fos	0.06611834430832	-0.427671399302165	0.121	0.155	1
Soat1	0.0661654316851047	-1.56078899721074	0.016	0.031	1
Telo2	0.0661846161945455	-0.825285209592849	0.036	0.057	1
Nxpe3	0.0662148157658486	0.877558967587637	0.026	0.012	1
Zfp24	0.0663662659893123	0.339425496587807	0.067	0.043	1
Trpt1	0.0663730230120504	1.15368664373329	0.017	0.006	1
Mfsd5	0.0663834875436671	-0.617035315293372	0.056	0.081	1
Ppcs	0.0664948180978238	0.743509506311846	0.045	0.026	1
Atg9a	0.066501708902975	0.513583529170908	0.059	0.037	1
Tubb6	0.0665467303125716	-0.907421343542537	0.036	0.057	1
Pmp22	0.0666640429720322	-0.331621679268274	0.327	0.345	1
Flnb	0.0666951909525061	0.330598310090349	0.076	0.051	1
Nr1d2	0.0668458678579017	-1.08458412493486	0.025	0.043	1
Igf1	0.0668839453683899	-1.480371348018	0.02	0.037	1
Creld1	0.0669233941965702	0.300910387846045	0.093	0.064	1
Rmi1	0.0670575099091866	0.546165871848713	0.044	0.025	1
Gtf2e1	0.0670941276682155	0.74303409339268	0.026	0.012	1
Eif4ebp2	0.0671843551503479	0.671371886961874	0.045	0.026	1
Dgka	0.0672064363063117	0.355709834713703	0.067	0.043	1
Maff	0.0672348502771675	0.458246266629396	0.051	0.031	1
Ppil1	0.0672627575235306	0.493669878296463	0.067	0.043	1
4933415A04Rik	0.0673275682189427	0.958766112798945	0.017	0.006	1
1810013L24Rik	0.0675509731320301	0.340316958105172	0.058	0.035	1
Tmem209	0.0677481804164229	0.550893780208713	0.026	0.012	1
Pex7	0.0679146883821172	0.602552314042582	0.045	0.026	1
Atf4	0.0679173102414718	0.27102590521996	0.146	0.107	1
Rfx5	0.0681487092374743	0.924583719660505	0.022	0.009	1
Bpgm	0.0682539622739936	1.11521908735451	0.022	0.009	1
Pde7b	0.0685106886227334	0.641535152696859	0.045	0.026	1
Traf1	0.0686763117543322	1.01251366651344	0.022	0.009	1
Borcs5	0.0688882905550393	0.638894772129165	0.022	0.009	1
Ceacam1	0.0691816700133978	-0.394837625512222	0.152	0.186	1
Fam45a	0.069351568802262	0.475421625353248	0.079	0.054	1
Zfp738	0.0694205903455507	0.726589904932634	0.022	0.009	1
Lemd3	0.0695416081216063	0.785017862196317	0.033	0.017	1
Nqo2	0.0696587108127647	0.372184582258581	0.084	0.057	1
Ski	0.0699216859552321	0.497751557403695	0.089	0.061	1
Dnajb14	0.0700832535694833	0.427238181920789	0.087	0.06	1
Vps33b	0.0701811117787677	0.747248316418768	0.033	0.017	1
Fut4	0.070438258637157	0.618224535261908	0.033	0.017	1
Maml3	0.0704775029737092	0.506021067988693	0.039	0.021	1
Rrp1b	0.0707566013575218	-1.3726115626136	0.012	0.026	1
AI846148	0.0709335481510692	0.408956317514079	0.059	0.037	1
Efhd2	0.0711408761595178	0.469428892448723	0.061	0.038	1
Srprb	0.0711750148702756	0.451427461869054	0.101	0.072	1
Ddx52	0.0714321532884444	0.337821045858054	0.084	0.057	1
Hmgb3	0.0714572536953617	0.373302919921578	0.068	0.044	1
Prkra	0.0714697313542013	0.536443518666291	0.072	0.048	1
Rnf10	0.0716094349533728	0.302623264532642	0.187	0.147	1
Arsk	0.0716140889001443	0.670712820790345	0.054	0.034	1
Lace1	0.0716152851574473	-0.950800827059282	0.02	0.037	1
Gls	0.0717293368998272	-0.65790485208794	0.053	0.077	1
Btf3l4	0.0717736802311617	-0.556028199917488	0.131	0.161	1
Shmt2	0.0719402210690644	-0.866991574519044	0.02	0.037	1
AI467606	0.0719724829828328	0.587753477429571	0.039	0.021	1
Narf	0.0720518757491916	-1.23641849315314	0.022	0.038	1
Usp47	0.0720664020915975	0.467102008228964	0.062	0.04	1
Socs6	0.072099909984738	-1.06266415771277	0.047	0.069	1
2010111I01Rik	0.0721235661147546	-0.363253324562857	0.295	0.327	1
Fen1	0.0722272210955189	-1.30032784301768	0.012	0.026	1
Mnda	0.0725074401550662	-1.15622060672527	0.034	0.054	1
Abca1	0.0725897774477276	-1.8566944027202	0.006	0.017	1
Fndc8	0.0727175369998974	-1.71181514488121	0.006	0.017	1
Praf2	0.0728812631915412	0.35682478008373	0.096	0.067	1
Gramd1a	0.0730702200026139	0.324961786627782	0.089	0.061	1
Zfp672	0.0730832446542494	0.370936307050186	0.061	0.038	1
Cep135	0.0732304168778099	-1.40292041350211	0.006	0.017	1
2010320M18Rik	0.0733346977038607	-0.965098429043867	0.02	0.037	1
Grrp1	0.073582537863553	-0.387556126344361	0.295	0.316	1
Ccs	0.0737614649962484	0.29052539072328	0.138	0.103	1
Bcl2l1	0.0738827493132866	-0.352601541884643	0.171	0.206	1
Gfm1	0.0739608814084019	0.419743557354791	0.079	0.054	1
Tspan18	0.0741316621870393	-0.446034479795093	0.14	0.172	1
Coq2	0.0743637239433836	0.250348140241761	0.12	0.086	1
Tma16	0.0745911156174311	-1.56998064078383	0.009	0.021	1
Isca1	0.0747186431416448	0.434762311176423	0.053	0.032	1
2810402E24Rik	0.0748762889474414	0.457420942956054	0.039	0.021	1
Siah1a	0.0749740692633382	-0.52127254545067	0.134	0.161	1
Atxn7l3	0.0750453188748931	-1.39406335116303	0.009	0.021	1
Zfp180	0.0751078593377395	0.802099447432739	0.028	0.014	1
Gstk1	0.0751430358993323	0.417725183957795	0.062	0.04	1
Jrkl	0.0753519643949269	0.555565110277495	0.047	0.028	1
D15Ertd621e	0.0753892416787395	0.585316283186581	0.047	0.028	1
Stat3	0.0755386063591078	-0.419638076313379	0.138	0.17	1
Uchl3	0.0757257566606393	-0.685610053678361	0.044	0.066	1
Fnip1	0.0757410314560418	-1.09377446208919	0.022	0.038	1
Otos	0.075960500934565	-1.52625796470521	0.009	0.021	1
Stx2	0.0761040528285228	0.285779075277068	0.156	0.12	1
Cspp1	0.0761187239429742	-0.6124626211573	0.064	0.089	1
Klhdc4	0.0763539796242281	0.602205236120671	0.048	0.029	1
Snta1	0.0764214950430805	-1.28161919925402	0.009	0.021	1
Aph1b	0.0764845032054772	0.737872627673742	0.034	0.018	1
Gatad2b	0.0764946221462677	0.338227992333078	0.138	0.103	1
BC005624	0.0769561567537763	0.283993936117425	0.218	0.173	1
Gla	0.0770387555363509	1.86934391546223	0.014	0.005	1
AA474408	0.0773385678804594	1.73768558976725	0.014	0.005	1
Bace1	0.077386380959906	0.52372805672504	0.047	0.028	1
Tmem128	0.0775585612099275	0.274964095016194	0.182	0.143	1
4632415L05Rik	0.0777619230406201	0.608903461615681	0.04	0.023	1
Bzw2	0.0778006415223202	0.640936585059928	0.028	0.014	1
Mycbp	0.0779134813967371	0.331170512265844	0.089	0.061	1
Dus3l	0.0780584570912904	0.371260484281539	0.079	0.054	1
Susd6	0.0780687072060936	0.251954797539937	0.135	0.101	1
Shkbp1	0.0780806041252247	0.459316376350722	0.073	0.049	1
Fcer1g	0.0780849335096137	0.579448335603268	0.064	0.041	1
Cd46	0.0780922592210833	1.5634839998065	0.014	0.005	1
Smim12	0.0780998956050898	0.290688139112887	0.174	0.135	1
Zc3h4	0.0781143483986476	1.25914106210948	0.023	0.011	1
Snd1	0.078331526328048	0.328311713410361	0.078	0.052	1
Mgat5	0.0783954053106747	1.25841007357667	0.014	0.005	1
Zfp26	0.0783954053106747	1.4466800065815	0.014	0.005	1
Tpm3-rs7	0.0784243366409419	0.559827430972039	0.04	0.023	1
Ctdspl2	0.0785972428441881	-0.666507408678568	0.078	0.103	1
Pkm	0.0786370587412734	-0.251259668515712	0.513	0.517	1
Cnnm4	0.0786995084949718	1.19091349634921	0.014	0.005	1
Ttc38	0.0786995084949718	1.29234514309282	0.014	0.005	1
Ndrg3	0.0788637957599204	0.360943604367773	0.078	0.052	1
Ppp5c	0.078884017865221	0.298366000650876	0.121	0.089	1
B930041F14Rik	0.0790045708172116	1.34713174940987	0.014	0.005	1
Oxsm	0.0790045708172116	1.4340950976339	0.014	0.005	1
Hsp90aa1	0.0790637519532241	-0.351052622612768	0.258	0.288	1
Zfp664	0.0790888167189108	0.342931373746611	0.062	0.04	1
Mapk9	0.0791406363837141	0.405949793533346	0.079	0.054	1
Gm28048	0.0791574622936491	1.19977175021401	0.014	0.005	1
Tmem129	0.079192448575006	0.332952071774845	0.053	0.032	1
Gm37305	0.0793105943209128	0.75888224717935	0.014	0.005	1
4930453N24Rik	0.0793467344203054	0.376017749227277	0.079	0.054	1
Arl10	0.0794322200730389	0.539366571102517	0.048	0.029	1
Pfkm	0.0794845831090083	-1.5840681889952	0.014	0.028	1
Tbl1x	0.0796026782599736	0.269957766608191	0.138	0.103	1
Parva	0.0797026384748159	0.299506294027668	0.07	0.046	1
Kctd11	0.0797629228381675	0.498318376488665	0.04	0.023	1
Jrk	0.0799255330480699	0.728663664123288	0.014	0.005	1
Zhx2	0.079926865892498	1.11976258922059	0.023	0.011	1
2610002M06Rik	0.0801291127284934	-1.02565204928617	0.028	0.046	1
Filip1	0.0804290567621788	0.377037792629108	0.048	0.029	1
Slc11a2	0.0804674914924564	0.408581780217502	0.028	0.014	1
Dnajb1	0.0804723316730797	-0.558059701582311	0.104	0.132	1
Zfp143	0.0807410862777672	0.735117594100933	0.042	0.025	1
AI662270	0.0808458597069184	1.32776353560982	0.023	0.011	1
Cdc34	0.0808528214237374	0.470058207389123	0.064	0.041	1
Pgam5	0.0809531352309165	0.419171653285035	0.064	0.041	1
Klhl28	0.0814245749132235	0.892061084833655	0.023	0.011	1
Whsc1	0.0815407204042663	0.928817025894126	0.023	0.011	1
Nup210	0.0818899636523551	0.705490834974423	0.023	0.011	1
Nhlrc2	0.0821645344292947	0.737140968731024	0.042	0.025	1
Slc38a10	0.0823552688350074	0.304043070800365	0.18	0.141	1
Mrps9	0.0824301490989083	0.269798277751967	0.079	0.054	1
Gadd45g	0.0825318819629334	-1.19133225189351	0.03	0.048	1
Zkscan6	0.0827284421760287	-1.29578450749427	0.014	0.028	1
Fuz	0.0827457270100845	0.366091537928812	0.034	0.018	1
Vcpkmt	0.0829449787533065	0.691691763766909	0.023	0.011	1
Bcl9	0.0829576828014206	1.2042675620742	0.019	0.008	1
Atp13a3	0.0830915729046234	0.955114634594299	0.019	0.008	1
Selenbp1	0.0831201703773139	0.352554894388394	0.072	0.048	1
Stam	0.0831809074597739	0.801375397744053	0.023	0.011	1
3110056K07Rik	0.0832615569217474	-1.15644908418573	0.014	0.028	1
Zcchc14	0.0833219276825457	0.563744573759147	0.048	0.029	1
Inpp5f	0.0833598783407019	1.35852303125061	0.019	0.008	1
Ranbp3	0.0837533411603102	-0.911365841655791	0.056	0.078	1
1700037H04Rik	0.0837588862320218	-0.983671458875102	0.023	0.04	1
Tmppe	0.0838959083317414	-0.598720233962885	0.022	0.038	1
Ift74	0.0838985944020815	0.983853072246439	0.019	0.008	1
Mamstr	0.0838985944020815	1.01439051770529	0.019	0.008	1
Pcbp4	0.0840109809721457	0.263925612227978	0.023	0.011	1
Hacl1	0.0840491800114582	0.888686039989785	0.03	0.015	1
Fam49b	0.0840732452084025	0.469679333230073	0.056	0.035	1
Dopey2	0.0843361347889794	-1.28790943873381	0.014	0.028	1
Ccdc15	0.0843393593679024	-2.40838684714137	0.005	0.014	1
Rdh10	0.08436876975665	0.508109432107566	0.023	0.011	1
Zfp85	0.0845005729607086	-2.4943126286424	0.005	0.014	1
Iqcb1	0.084570578012814	0.981134520649315	0.03	0.015	1
Pyurf	0.0847931920500698	0.328150713300557	0.092	0.064	1
Pnpla6	0.0848844573301413	0.609774135692078	0.05	0.031	1
Fam109a	0.0849844814453388	0.905066833073609	0.019	0.008	1
Dync2h1	0.0851479223099716	-1.75002366029576	0.005	0.014	1
Naa30	0.0851495803286097	-1.08051845679804	0.019	0.034	1
Stc1	0.0853281452254085	-0.981100445039653	0.045	0.066	1
Rnpep	0.0853920771147729	0.291936183858338	0.182	0.143	1
Ezr	0.0856360612070554	-1.95575372091634	0.005	0.014	1
Crot	0.0856445029033733	0.325171099478023	0.093	0.066	1
Gmnn	0.0856740254424603	0.787365045172536	0.03	0.015	1
Spef1	0.0859627418706086	-1.87006889851328	0.005	0.014	1
Actr1b	0.0860085844213307	0.331792961332416	0.117	0.086	1
Aarsd1	0.0861504894058551	0.956776473281956	0.03	0.015	1
Tob2	0.0863487362702698	-0.827765456469884	0.036	0.055	1
Ccdc125	0.0864546500762976	-1.32865524238976	0.005	0.014	1
Acox3	0.0864694228719777	0.556669085611234	0.042	0.025	1
Gpr137	0.086717168185272	0.740706966586318	0.036	0.02	1
Gm9956	0.0868958977447997	0.836266235592982	0.03	0.015	1
Slc33a1	0.0871201573624184	0.478612575382061	0.05	0.031	1
Fam102a	0.0873293350286796	0.677307667442663	0.044	0.026	1
Smim4	0.0874497454512784	0.50490433680173	0.058	0.037	1
Aktip	0.0874804199798073	0.33370277094857	0.103	0.074	1
Bloc1s5	0.0875253803464773	0.404573937691807	0.067	0.044	1
Larp4	0.087616877118213	-0.835419354337794	0.047	0.067	1
Fbxw9	0.0876465039037829	0.551824244597587	0.03	0.015	1
Grk5	0.0876465039037829	0.869764172771248	0.03	0.015	1
Ttc7b	0.0878913323930701	-1.43185033961005	0.011	0.023	1
Trappc10	0.0879158350625694	0.604422869751763	0.03	0.015	1
Lonp2	0.0880166554991244	0.339660822150379	0.109	0.08	1
BC030336	0.0882416003699359	0.540807684874843	0.042	0.025	1
Snx7	0.0882911385648954	0.382943438698675	0.067	0.044	1
Hectd3	0.0882940289962808	0.641231391128474	0.03	0.015	1
Itga3	0.0883863801870765	-1.34710604644301	0.011	0.023	1
Tmem168	0.0884256681160522	-0.662379350458525	0.079	0.104	1
D8Ertd82e	0.0886344263384874	0.889202625269522	0.037	0.021	1
Pvr	0.0886909007080148	0.464745223150582	0.087	0.061	1
Cpsf6	0.0887188238604418	-0.509628857697507	0.11	0.138	1
D730003I15Rik	0.0887278555024116	0.610389054061633	0.03	0.015	1
Gart	0.0887401857840708	0.330440258359351	0.065	0.043	1
Tsen2	0.088883673275798	-1.3291636944814	0.011	0.023	1
Phtf1	0.0889586206547019	0.448762904270416	0.042	0.025	1
Pdik1l	0.0890462283921595	0.395662977273003	0.036	0.02	1
Arhgef40	0.0893509162343268	-0.736887765135501	0.056	0.078	1
Xrcc4	0.0894145952402535	0.372781490090234	0.067	0.044	1
Wdr74	0.0894483703752442	-0.805209949610357	0.047	0.067	1
Elp3	0.0894934184651513	0.39757728308082	0.058	0.037	1
Stard3	0.0895342784076176	0.639024516933351	0.061	0.04	1
Flt3l	0.0896338374055372	-1.14412792640275	0.011	0.023	1
U2surp	0.0898597184301277	0.284518470302731	0.177	0.14	1
Dip2b	0.0902715816921288	-0.972853208413835	0.031	0.049	1
Xrn2	0.090314588472865	-0.480463486719619	0.089	0.115	1
Prmt2	0.0903292588773695	0.254262867852515	0.084	0.058	1
Sort1	0.0903700320014271	0.532017373716921	0.03	0.015	1
Gm26853	0.0903982697770368	1.75170214207806	0.011	0.003	1
Prune	0.0904910165435966	1.13774767115847	0.025	0.012	1
Tmem245	0.0905414303664719	0.612061251433816	0.059	0.038	1
Tmco4	0.090594933092194	1.88315949581197	0.011	0.003	1
G6pc3	0.0907636345941465	-0.834842698234296	0.045	0.066	1
Diaph1	0.0907760712263155	0.37311998624669	0.036	0.02	1
Creb3l1	0.0907919404360042	1.74169932644888	0.011	0.003	1
Mcph1	0.0907919404360042	1.85748269142843	0.011	0.003	1
Slc39a11	0.0907919404360042	1.5807141259189	0.011	0.003	1
Med30	0.0910040968055928	0.310892566519102	0.082	0.057	1
Dbr1	0.0910399484422919	0.652119449519763	0.037	0.021	1
Fgfr3	0.0911869887747415	1.46513001117403	0.011	0.003	1
Syne3	0.0911869887747415	1.22959610884186	0.011	0.003	1
Ahdc1	0.0912338405919222	-1.60456416992852	0.008	0.018	1
Emg1	0.0912605719666896	-0.271424766575499	0.274	0.302	1
Wisp1	0.0912766823522645	-1.42583853349166	0.011	0.023	1
Jdp2	0.0913850305521179	1.32638084391387	0.011	0.003	1
Wrn	0.0914592470031152	-0.952321836427471	0.025	0.041	1
Vimp	0.0914980628565477	0.31771571527031	0.112	0.083	1
Usp30	0.0915231635877949	-1.59985977936118	0.008	0.018	1
Zkscan5	0.0915834179230431	1.38782588163487	0.011	0.003	1
Gab2	0.0915834179230431	1.10743316535605	0.011	0.003	1
Ankle2	0.0916432882287551	0.419383043946449	0.042	0.025	1
Cnr2	0.0917614077595961	0.320014170309652	0.075	0.051	1
Ap1g2	0.0917870150822615	-0.946823259321565	0.011	0.023	1
Mpp3	0.0919812310098389	0.253306982621771	0.011	0.003	1
Rnf165	0.0919812310098389	0.534130486857078	0.011	0.003	1
Zxdc	0.0920709921317001	0.318965654647466	0.05	0.031	1
Letm2	0.092104021723285	-1.55666130368408	0.008	0.018	1
Cmtm7	0.0921252201630564	-0.666297991134214	0.078	0.101	1
Actr10	0.0922569800785952	0.25464719458303	0.188	0.149	1
Srrd	0.0922925454699434	0.534994215875608	0.044	0.026	1
Xpo4	0.0923243605433941	-0.762571283188912	0.031	0.049	1
Slc35a4	0.0924308310110739	0.268629112640713	0.124	0.092	1
Decr1	0.0924935681163312	0.420122120051856	0.05	0.031	1
Gpank1	0.0927180121517372	0.258756696706309	0.076	0.052	1
Cald1	0.0927569996479081	-0.296052119139035	0.398	0.417	1
Sox13	0.0928327537265427	-0.854436257797507	0.031	0.049	1
Gstm2	0.0929548191592831	0.30885002353173	0.086	0.06	1
Ipo7	0.0930197166431549	0.546888698705313	0.044	0.026	1
Mcm6	0.0930726463081564	-0.664841944631259	0.045	0.066	1
Las1l	0.0931121204062935	-0.61418685754055	0.092	0.117	1
Pck2	0.09335864920922	0.441356793579698	0.079	0.055	1
Lpin2	0.0933737417187291	0.958418166926199	0.025	0.012	1
Zfp433	0.0934980263504649	0.900436265750863	0.025	0.012	1
Zcchc11	0.0935278820197928	0.624110583450044	0.053	0.034	1
Bms1	0.0937514791206889	0.462547008580869	0.044	0.026	1
Srebf2	0.0940650465834781	0.405255581453679	0.053	0.034	1
Ints4	0.0941190879269719	0.521929647143397	0.044	0.026	1
Tsga10	0.0941214415327194	0.981462711245307	0.025	0.012	1
Trim59	0.0941214415327194	0.888143935092954	0.025	0.012	1
Nop16	0.09412312545063	0.469191404625271	0.07	0.048	1
H2afv	0.0941346313134125	-0.319411652953341	0.325	0.337	1
Fam172a	0.0942522935789963	-0.720115077071354	0.037	0.057	1
Kars	0.0944841383012632	0.454698799586147	0.114	0.084	1
AW554918	0.0944970875445536	0.739104538567822	0.025	0.012	1
Cenpa	0.0945958265951596	0.601157260467301	0.037	0.021	1
Dusp7	0.0948333287793181	0.299163794971419	0.078	0.054	1
Mn1	0.0948422951848993	0.43972104167892	0.07	0.048	1
Map3k8	0.0948610920809882	0.597124222579412	0.045	0.028	1
Zfp84	0.0950983850978798	0.73726992435258	0.037	0.021	1
Cisd3	0.0951982774213304	0.471927748535713	0.073	0.051	1
Surf4	0.0952119847528786	0.270154156511576	0.079	0.055	1
Otub1	0.0953766129545088	0.288864773777929	0.14	0.106	1
Ythdf1	0.09539904515505	0.348163078370207	0.1	0.072	1
Gtpbp3	0.0955889644008644	0.486415693722642	0.045	0.028	1
Hsf1	0.0955981402773126	0.359814829171033	0.09	0.064	1
Tmigd1	0.0956166473152709	-1.09079234618312	0.016	0.029	1
Pcgf2	0.0958847475001229	0.779119323638351	0.025	0.012	1
Suco	0.0961387931093797	0.420798353490027	0.025	0.012	1
Rnf168	0.0961616411773816	0.273694467892508	0.044	0.026	1
Slc25a44	0.0963933770931165	0.650339783649597	0.025	0.012	1
Dicer1	0.0964962122699967	0.667439306558832	0.047	0.029	1
Scap	0.0969815381139593	0.54684293850686	0.064	0.043	1
Dedd2	0.0972430432651405	0.6219010127178	0.045	0.028	1
Lmo7	0.0972906235486527	0.373779951245595	0.044	0.026	1
Rbm43	0.0973257722487842	0.436484898370276	0.062	0.041	1
Pagr1a	0.097384406444813	-3.07220504594747	0.003	0.011	1
Kcnq1	0.097384406444813	-2.70294712566891	0.003	0.011	1
Fam213a	0.0975931644841158	-2.21078022883692	0.003	0.011	1
Bcl2l2	0.0976433412783993	0.516892286884214	0.037	0.021	1
Prpf18	0.0976766314847503	0.343380542788833	0.061	0.04	1
Dnajc24	0.0977561670766569	-0.764859307500939	0.04	0.06	1
Tprkb	0.0977665517606538	0.528824367223149	0.053	0.034	1
Slc16a1	0.0978022800138262	-2.21407141874692	0.003	0.011	1
Gas2	0.0978022800138262	-2.13781046443861	0.003	0.011	1
Nupl1	0.0978022800138262	-2.16053910403821	0.003	0.011	1
Parp8	0.0978022800138262	-1.91870509855558	0.003	0.011	1
Iah1	0.097811660749325	0.350107220221955	0.087	0.061	1
2310001H17Rik	0.0979854952210571	0.533535890833123	0.045	0.028	1
Parvb	0.0981715692738188	-0.487129540208862	0.159	0.183	1
Ctsh	0.0982345037329529	-0.71910178905521	0.04	0.06	1
Ar	0.0982621591523293	-1.23375842939729	0.022	0.037	1
Xpo1	0.098314418240474	0.291875787716033	0.061	0.04	1
Cdk5rap2	0.0984317754323286	-2.04819571578528	0.003	0.011	1
Acap3	0.0984743802617351	-0.772820931271435	0.04	0.06	1
Ska2	0.0985723599632521	0.59043523003238	0.031	0.017	1
A330069E16Rik	0.0986423248100953	-1.68321109010151	0.003	0.011	1
Yrdc	0.098754278793034	-0.579625506346368	0.1	0.126	1
Gatsl2	0.098760021133129	1.24239372040053	0.02	0.009	1
2610301B20Rik	0.0988014846711808	0.59295643632495	0.031	0.017	1
Gm684	0.0988532336209775	-1.92437501069133	0.003	0.011	1
Ttc23	0.098916203028564	0.61755624464101	0.031	0.017	1
Hist2h2aa1	0.0991980005761418	1.19758181658258	0.02	0.009	1
Serinc5	0.0996375286480044	0.77660158566739	0.02	0.009	1
Pmf1	0.0997004709587379	-1.54985488116321	0.003	0.011	1
Sdf2l1	0.0997426231833232	0.274764344315075	0.134	0.101	1
Crem	0.0998564067104524	0.384296223806388	0.081	0.057	1
Adsl	0.0998913235057671	0.407558534678526	0.081	0.057	1
Irf2bpl	0.100008606662181	-0.376738559419302	0.222	0.248	1
Rab11fip3	0.100225981025426	1.03622413581851	0.02	0.009	1
Crnkl1	0.100688288196542	0.587705965541834	0.054	0.035	1
Stx16	0.10068939345272	0.272066547984247	0.143	0.11	1
BC037034	0.100697545994172	-0.752063040307504	0.02	0.035	1
Ada	0.100732321436941	-0.766341241526273	0.103	0.126	1
Zfp692	0.100965439169141	1.05370587100613	0.02	0.009	1
Api5	0.10125482288255	-0.348565346225432	0.114	0.143	1
Cramp1l	0.101709237404774	0.796997399191449	0.02	0.009	1
Btg3	0.101718299194253	0.347323438876156	0.087	0.061	1
Trpm7	0.101727056693604	-0.68166515574918	0.051	0.072	1
5033430I15Rik	0.101891438521909	1.30212746714275	0.016	0.006	1
Trdmt1	0.102065273740587	1.31889562962333	0.016	0.006	1
Znhit2	0.102115377850986	0.476940844716776	0.054	0.035	1
Slc25a29	0.102239330154616	0.954557592528945	0.016	0.006	1
Gstt3	0.102239344925733	1.04754938783434	0.016	0.006	1
Camk2b	0.102239344925733	0.908829943279543	0.016	0.006	1
Ces2b	0.102413652277658	1.0441775619773	0.016	0.006	1
Pdcd2l	0.102427987802838	0.29156812903976	0.072	0.049	1
Fam210a	0.102588195996619	1.19184444856538	0.016	0.006	1
Nol11	0.102757493828743	-0.722793484666819	0.042	0.061	1
Znfx1	0.102874262955145	0.339364451920995	0.096	0.071	1
Wipi2	0.102891104641584	0.263182398404079	0.101	0.074	1
Arhgef18	0.102937993336408	1.18901746902648	0.016	0.006	1
Lims1	0.102943661287311	-0.434640245420439	0.18	0.206	1
Impad1	0.102944311845543	0.441526615142022	0.054	0.035	1
Lmnb2	0.103113247357479	0.983800027490974	0.016	0.006	1
Mon1a	0.103209917929719	0.500718760505515	0.02	0.009	1
Lig4	0.103288738546069	0.946475603856762	0.016	0.006	1
Sp4	0.103288738546069	1.15276599485206	0.016	0.006	1
Rbfox2	0.103432549189409	-0.502917763003105	0.078	0.103	1
Lekr1	0.10346446710216	1.08257218588341	0.016	0.006	1
Ltbp3	0.103512156146306	0.478315383506906	0.02	0.009	1
Nup37	0.103580758221326	0.450074922221294	0.053	0.034	1
Npm3	0.103620528603486	-0.626240682741871	0.04	0.06	1
Dclre1c	0.103640433225679	1.03044009778128	0.016	0.006	1
Rnaset2b	0.103740888788581	-0.283558056269019	0.325	0.339	1
Zhx3	0.10381410508754	-0.901066100583996	0.044	0.063	1
Pde7a	0.103816637116494	0.866123250820429	0.016	0.006	1
Sos1	0.10397268385805	0.438383096298578	0.047	0.029	1
Hspa1b	0.104073692103487	-0.915022030806568	0.034	0.052	1
Gstt2	0.10413146234839	0.439113812342563	0.054	0.035	1
Qser1	0.104189985973402	-0.959568552918122	0.022	0.037	1
Pus3	0.104249306759093	-1.16049188409813	0.017	0.031	1
Fyco1	0.104452630642421	0.572570983062574	0.039	0.023	1
Eif5a2	0.104523834348052	0.78858573212382	0.016	0.006	1
Ap1g1	0.104550012669362	1.02861526130973	0.033	0.018	1
Med11	0.104558559554251	0.483311224494929	0.039	0.023	1
Dnajc4	0.104770467198293	0.436151766441062	0.065	0.044	1
Fars2	0.104938486971329	0.381968726105491	0.062	0.041	1
Zfp472	0.10496497993267	-1.04263616980888	0.012	0.025	1
Zfp513	0.105171631517538	0.252206968293483	0.061	0.04	1
Bcl2l13	0.105511893726557	-1.35926707545148	0.017	0.031	1
Cars2	0.10558010046969	-1.01093465853317	0.012	0.025	1
Rbm15b	0.105622546571754	-1.28772088192002	0.023	0.038	1
Akap11	0.105718617018607	0.737757278136271	0.033	0.018	1
Tmc8	0.105935448753102	-1.11529560488783	0.017	0.031	1
Nudt21	0.106091358522875	0.265416953371993	0.095	0.069	1
Itpripl1	0.106363828248103	-0.618505191791159	0.082	0.106	1
Ten1	0.10637847782085	0.556348469930144	0.058	0.038	1
Psen1	0.106610845339136	-0.626129275787543	0.062	0.084	1
Mettl8	0.106680983867726	0.637403822198217	0.026	0.014	1
Dnajc25	0.106779191528872	0.646164346560554	0.033	0.018	1
Brip1os	0.106820203280575	0.394709401010987	0.072	0.049	1
Dhx8	0.106860988813693	-0.737320072948254	0.026	0.043	1
Parl	0.106870653383483	0.251127588783843	0.106	0.078	1
Gorab	0.107016017455701	0.615741782318051	0.033	0.018	1
Ap4s1	0.107522732600774	0.341394982744302	0.121	0.092	1
Cln5	0.107538408402273	-0.449664200210101	0.093	0.118	1
Ttc5	0.10763841184701	0.251580742217959	0.093	0.067	1
Itga5	0.107705050348413	0.331911178851011	0.118	0.089	1
Cluh	0.107720803556139	-0.814135084447674	0.012	0.025	1
Gm9843	0.107851957905324	-0.346161920602429	0.289	0.31	1
Entpd7	0.107860084502005	-0.936067603246067	0.012	0.025	1
Snx14	0.107904424803218	0.372545368453118	0.047	0.029	1
Wrap53	0.108015828515411	0.630738312807941	0.026	0.014	1
Kctd3	0.108574354813249	0.563562431224431	0.04	0.025	1
Pde8a	0.108801219171304	0.303303515087816	0.14	0.107	1
Gm10250	0.108958061377554	0.472499277903392	0.026	0.014	1
Use1	0.109141551492213	-0.320722624534484	0.159	0.187	1
Galc	0.109214304510194	-2.04054391940845	0.006	0.015	1
Lrba	0.109363860278777	0.655633654375202	0.026	0.014	1
Smap1	0.109492512794214	0.290079706418697	0.17	0.135	1
Fam149b	0.109770853162861	0.584091463886016	0.026	0.014	1
Taf1a	0.109906783156758	0.540344972594888	0.026	0.014	1
Enoph1	0.10996765070152	0.63844897859605	0.04	0.025	1
Mfn2	0.110028824618909	0.397841766490427	0.056	0.037	1
Dpy19l4	0.110102549430921	-1.52070404326607	0.009	0.02	1
Gtf2f1	0.110173594929258	0.445963363830745	0.058	0.038	1
Slc12a2	0.110315371344322	0.651608760444892	0.026	0.014	1
Gm16070	0.110320011279837	-1.81759324235428	0.006	0.015	1
Tet2	0.110679425655314	-1.4586683496869	0.019	0.032	1
Gsn	0.11069053903894	-1.70091007804254	0.006	0.015	1
Mbtps2	0.110824398676001	0.481329831565816	0.048	0.031	1
Elp4	0.11093185934168	0.784543271312239	0.034	0.02	1
Plcb3	0.110972462979183	0.426683422024121	0.054	0.035	1
Dmap1	0.111122692846401	0.497292724250851	0.056	0.037	1
Dgkq	0.111248172513423	-1.6598989695705	0.006	0.015	1
Nabp1	0.11143454228296	-1.73450077879763	0.006	0.015	1
RP24-416M6.5	0.111808020920888	-1.47928327841764	0.006	0.015	1
Pdk1	0.111952950664017	-0.831697160271757	0.03	0.046	1
Wasl	0.112018330538499	0.261401835464033	0.156	0.121	1
Timm22	0.112051900050428	0.289682420336413	0.09	0.064	1
Dok1	0.112113053712912	0.45405064925852	0.067	0.046	1
Zfp932	0.112182486336009	-1.51812963146084	0.006	0.015	1
Schip1.1	0.112238003740239	0.4978286125698	0.026	0.014	1
Foxj2	0.112393810426278	0.362811083357367	0.033	0.018	1
Pkmyt1	0.112463968443785	-1.38740663806253	0.006	0.015	1
Ccdc32	0.112556902215738	0.303767682985268	0.078	0.055	1
Bbs4	0.113016566292375	0.482969238893158	0.04	0.025	1
Ranbp10	0.113122977345842	-1.34405469114691	0.006	0.015	1
Slc25a37	0.113134936125698	-1.2143146609743	0.019	0.032	1
Rfxank	0.11315802861429	0.48918587958609	0.058	0.038	1
Rab3a	0.113221398264307	0.290489566139831	0.082	0.058	1
Cox10	0.113442279256264	0.763687294058109	0.034	0.02	1
A230046K03Rik	0.11348955527397	0.304538971237397	0.075	0.052	1
Abhd12	0.113547794218864	0.319281848550454	0.067	0.046	1
B9d2	0.113615296310691	-0.931383884090399	0.031	0.048	1
Elmod2	0.113641955888054	-0.937560917908281	0.009	0.02	1
Mycn	0.113716591699072	0.471679387749808	0.068	0.048	1
Slc4a2	0.113832651436653	-0.555764130932768	0.044	0.063	1
Chrm3	0.114452167267956	-0.772233461277206	0.036	0.054	1
Slc30a1	0.114628707814421	0.602220717415934	0.042	0.026	1
Rrnad1	0.114771268122839	-0.710055614087052	0.076	0.098	1
Sntb2	0.114787164799203	-0.522653787483895	0.121	0.146	1
Ptpn1	0.11501345158465	-0.633753203535177	0.112	0.137	1
Rpap3	0.115113005067561	0.440741238073926	0.056	0.037	1
Mapk7	0.115254229594903	-0.77801336312748	0.047	0.066	1
Cirh1a	0.115914961697734	0.36416114490878	0.056	0.037	1
Tmem219	0.11594345399989	0.323447983391331	0.128	0.098	1
Paqr7	0.116137588457252	1.0950810018841	0.022	0.011	1
Gpd2	0.116190571096318	0.345565447214149	0.082	0.058	1
Bahd1	0.116453399297312	1.0276163150852	0.022	0.011	1
Pxn	0.116593439819732	-0.330361985357408	0.176	0.206	1
Paf1	0.116742091717081	0.382485025700212	0.05	0.032	1
Armc7	0.116769884399052	0.97104933198698	0.022	0.011	1
D2Wsu81e	0.117087044616641	0.78356811486548	0.022	0.011	1
Neurl1b	0.117245878160622	0.47054211304325	0.022	0.011	1
2001-09-01	0.117387838050823	0.340521793206965	0.048	0.031	1
Ccdc3	0.117598964353853	-0.944037725585766	0.019	0.032	1
Gss	0.118042584496043	0.825651857684598	0.022	0.011	1
Pced1b	0.118174572834409	-1.04211831563831	0.019	0.032	1
Eif2ak2	0.118405410573449	0.266627523672446	0.065	0.044	1
Tmem259	0.118817670412722	0.622181481523772	0.075	0.054	1
Fastkd3	0.119004231102827	0.778609972507047	0.022	0.011	1
Crybg3	0.119331314126825	0.809565139352922	0.028	0.015	1
Zfp518a	0.11972539073666	0.495645266206957	0.034	0.02	1
Acsl4	0.119848583930917	0.829777094009476	0.036	0.021	1
Zfp943	0.120116024742486	0.458728997419374	0.042	0.026	1
Mynn	0.120326303127361	-0.601122024532426	0.056	0.077	1
Cep63	0.120455088369777	0.464578700566293	0.042	0.026	1
Gpr137b	0.120558183620917	0.362049132952408	0.103	0.077	1
Phxr4	0.120898413523446	0.611931588090915	0.051	0.034	1
Zfp820	0.12092526125144	-0.971949227881067	0.014	0.026	1
Mettl7a1	0.121198523110656	0.422255493129574	0.05	0.032	1
Trf	0.121201981257973	0.406335874565536	0.059	0.04	1
Mocs3	0.121444667658266	0.575130289426474	0.028	0.015	1
Slc25a36	0.121493173648733	-0.667374769361643	0.059	0.08	1
Mul1	0.121511207134679	0.410104671976908	0.051	0.034	1
Rab31	0.121515406045273	0.286577675436948	0.076	0.054	1
Riok1	0.121682849910154	0.384684596165013	0.068	0.048	1
Ip6k2	0.121685195376437	0.309552938677457	0.09	0.066	1
Ythdf2	0.121785956783515	-0.419866531354571	0.118	0.143	1
Arhgap27os1	0.121815512302807	-1.14092185391826	0.02	0.034	1
Pcdh12	0.122178457239687	0.305740012483985	0.145	0.115	1
Poc1b	0.122254118174772	0.383649210891467	0.022	0.011	1
Map2k7	0.122262517547663	0.375045097159465	0.034	0.02	1
Phf8	0.122298160758196	0.624249725220255	0.028	0.015	1
Zfp397	0.122704811606401	0.494944003711207	0.062	0.043	1
Rilp	0.122798192245494	0.423448898153646	0.028	0.015	1
Magi1	0.122912342942169	0.369659778267526	0.022	0.011	1
Flcn	0.122926473720018	-0.892701530473691	0.045	0.063	1
Slc35d1	0.123033064813556	1.15674199314397	0.017	0.008	1
Isg20	0.123079522853844	0.468698159625672	0.042	0.026	1
Ttc17	0.123224701963908	-1.10395948917473	0.02	0.034	1
Cyb561	0.123597825825753	1.49147769963661	0.012	0.005	1
D830044I16Rik	0.123825940292583	1.70576883627598	0.012	0.005	1
Mrpl49	0.123845445860686	0.337831414603873	0.089	0.064	1
Rsl24d1	0.123897210944623	0.250133634921721	0.126	0.097	1
Cdkn2b	0.123940100124584	1.46283226159279	0.012	0.005	1
Uevld	0.124054362644644	1.50066193670431	0.012	0.005	1
Ppp6r3	0.124272295232882	0.356038633043842	0.059	0.04	1
Prr7	0.124359504369147	1.28042358594118	0.017	0.008	1
Farp2	0.124512255454535	1.37999881311582	0.012	0.005	1
Rnf217	0.124512255454535	1.34386704445901	0.012	0.005	1
Thumpd2	0.124549900950454	1.06692286099004	0.017	0.008	1
Syvn1	0.124577303661228	0.424186605036873	0.036	0.021	1
Uba6	0.124971444757416	1.3360237101178	0.012	0.005	1
Dhps	0.125079300713808	0.334772665049143	0.068	0.048	1
Plekha5	0.125122454987529	0.98529797045209	0.017	0.008	1
Rnaseh2a	0.125146671418088	0.319248608250531	0.059	0.04	1
Sass6	0.125201533984471	1.129934052083	0.012	0.005	1
Hspbap1	0.125201533984471	1.25630620947985	0.012	0.005	1
Pcdhb17	0.125201533984471	1.10259452862123	0.012	0.005	1
Kif1b	0.125271413461568	-0.662879691851455	0.073	0.095	1
Cdyl2	0.125285229541679	-0.838145313582882	0.025	0.04	1
Trit1	0.125313761617864	1.17919111482621	0.017	0.008	1
[truncated: 2,910 more rows]

## Sheet: Tie2KO_K_DE_KOvsWT_GenCapECI
	p_val	avg_log2FC	pct.1	pct.2	p_val_adj
Tek	3.53890173708654e-63	-3.56732086896579	0.102	0.697	5.1728126690994e-59
Esm1	5.86971130185341e-39	1.89074349203874	0.853	0.539	8.57975700991913e-35
Olfml2b	4.78709304707925e-12	2.27336766303126	0.219	0.046	6.99729390691574e-08
Ehd3	3.69752848428769e-11	0.902588993323697	0.64	0.402	5.40467738548332e-07
Cyp26b1	4.61562568335815e-10	-3.90246284870196	0.011	0.129	6.7466600613646e-06
Ly6e	1.94741677051493e-08	-0.353026318940156	0.978	0.992	0.000284653909346167
Nrp1	3.47704192323246e-08	0.499418314890772	0.892	0.786	0.000508239217918889
Kdr	7.23481563499185e-08	0.467733085808169	0.886	0.753	0.00105751300136676
Emcn	1.71029371068958e-07	0.269644276618214	0.992	0.987	0.00249993631691495
Tm4sf1	3.94485372678526e-07	-0.421022904948237	0.839	0.909	0.00576619269244201
Gpx8	4.31092126883442e-07	0.967693596651862	0.316	0.15	0.00630127361865527
Cd74	5.38127199408101e-07	-0.94614627741441	0.141	0.284	0.00786580527374821
Sox18	5.92233092252618e-07	0.621075894427279	0.657	0.477	0.00865667110945652
S100a13	7.41155978212893e-07	0.490471538671909	0.765	0.582	0.0108334769335379
Cd14	9.57704225801482e-07	2.05039412846975	0.136	0.035	0.0139987626685403
Cd9	1.0615668412525e-06	-0.415767388879872	0.842	0.901	0.0155169225185878
Il33	1.28649159858131e-06	-1.3899158232781	0.089	0.214	0.0188046476964631
Cdk5rap1	1.44365705157426e-06	-4.7354397269456	0.003	0.07	0.021101935122861
Cd36	1.62034760579304e-06	-1.20395007510698	0.122	0.26	0.0236846209538769
Gmfg	1.78110974467161e-06	0.93384314867645	0.316	0.164	0.0260344811378649
Pdzd2	1.94200862733414e-06	1.37399288353288	0.186	0.07	0.0283863401057431
Timp3	2.40242509438062e-06	0.458156544435611	0.859	0.791	0.0351162476045615
Thbd	2.83062291087328e-06	0.57977184062814	0.643	0.461	0.0413752150882347
Cst3	3.45996797066912e-06	0.290378850862322	0.972	0.895	0.0505743518272706
Cwc22	3.46316837270198e-06	1.83174430336674	0.116	0.027	0.0506211321037849
Hlx	5.99242048225718e-06	1.04083020408734	0.296	0.155	0.0875912101891532
Limch1	7.19015592214115e-06	0.776017567911137	0.476	0.327	0.105098509113937
Fth1	7.62159168670454e-06	-0.307186493208156	0.895	0.914	0.11140480568456
Gngt2	8.01108292532967e-06	0.443137893386035	0.695	0.531	0.117097999119544
Anxa2	2.40182362067325e-05	0.385484862595523	0.792	0.662	0.351074558633808
Aplnr	2.44087890501084e-05	0.617979361340033	0.499	0.338	0.356783269545435
Uchl1	2.76326744981841e-05	1.11263865116733	0.199	0.088	0.403906803139957
Rps28	3.7234399646514e-05	-0.355322427114733	0.831	0.866	0.544255219633096
Stab1	4.40082141820162e-05	-1.27533389869334	0.08	0.182	0.643268066698531
Cd59a	4.97479085156981e-05	1.006234982233	0.241	0.123	0.727165178773959
Igfbp7	5.56992346507129e-05	-3.39771550988404	0.008	0.064	0.81415571288947
Tmem88	5.75110982255647e-05	-0.587385081194969	0.391	0.501	0.840639722763079
Rarb	7.65402950709625e-05	-1.42566636871643	0.075	0.169	1
Crip2	8.02361880086505e-05	0.255720271502446	0.909	0.831	1
Cd63	8.81639373665534e-05	-3.40702173848957	0.008	0.062	1
Pim3	9.20979767950493e-05	0.731300612797633	0.352	0.231	1
Hs3st1	0.00011861104779112	0.954978182754932	0.208	0.105	1
Fam167b	0.000119072704729839	-0.69398592700054	0.418	0.515	1
H2-Aa	0.000154880036680668	-0.901250306759688	0.127	0.228	1
Gng11	0.000158403106518762	-0.346404567106473	0.867	0.901	1
Maged2	0.000173438078534727	1.17168291209684	0.119	0.043	1
Actg1	0.000186214754968566	-0.416944595491913	0.784	0.791	1
mt-Cytb	0.000193172037699326	0.349876215707709	0.806	0.71	1
Pydc3	0.000220403801338499	6.27754674142175	0.036	0	1
Acer2	0.000234882871360457	-1.00227559331226	0.155	0.263	1
Cdk5	0.000240039918891077	1.78934691308618	0.086	0.024	1
Lmcd1	0.000284289689340703	0.59834064277597	0.529	0.381	1
Igfbp3	0.000285921892800056	0.491975044589576	0.848	0.767	1
Cox14	0.000291739708979449	0.652944479655087	0.302	0.182	1
Hspa8	0.000292334067397398	-0.29133251478297	0.886	0.925	1
Apobec3	0.000300116830941673	-0.900271562520973	0.119	0.217	1
Igfbp5	0.000358324337676566	0.254889245400794	0.939	0.901	1
Palmd	0.000388146498256861	1.21555548962989	0.155	0.072	1
Sfxn3	0.00043042783195499	1.10610188936713	0.114	0.043	1
Rps6	0.000458007990580835	-0.339417980599647	0.884	0.874	1
Calm1	0.000490189443374482	0.263454381007735	0.917	0.885	1
Arid4a	0.000518740219404839	0.867310285485195	0.141	0.062	1
Pola2	0.000553607423609205	-1.02281853998847	0.114	0.204	1
Baiap2	0.000569301504422961	0.848379504943493	0.194	0.099	1
Clu	0.000597297253807493	-6.86997642828697	0	0.032	1
Mief1	0.000597297253807493	-6.47863914942077	0	0.032	1
Klf4	0.000611714286270206	0.583052580791895	0.338	0.22	1
Txnip	0.000651808359442035	0.3492390403529	0.726	0.595	1
Ppp1r16b	0.000656672460185019	0.739762894469486	0.299	0.188	1
Rcn2	0.000685708833520962	0.434471225021791	0.402	0.271	1
Ifi27l2a	0.00080597488157947	1.24483459148519	0.183	0.099	1
Tinagl1	0.00084675236421489	-0.472673677238229	0.512	0.609	1
Ttc32	0.000850766465206328	1.65415058070404	0.094	0.035	1
Marcksl1	0.000880794475596986	-0.759192848841213	0.324	0.402	1
Tbcc	0.00092233301892935	1.14752317695873	0.119	0.051	1
Hspb1	0.000957540729695128	0.395151828313498	0.706	0.563	1
Phf2	0.000963899043905024	3.61818469352851	0.036	0.003	1
Srsf5	0.000965645347868336	0.444794261559939	0.468	0.346	1
Phyh	0.00109860454040611	-2.72363765178574	0.008	0.048	1
Cracr2b	0.00117251701469131	0.673046971582226	0.346	0.255	1
Znhit3	0.00118468349732612	2.15814287133037	0.053	0.011	1
Inpp5k	0.00121205185925157	0.563424646254287	0.352	0.249	1
Socs1	0.00123316770877546	-1.93947980722884	0.014	0.059	1
Peg3	0.00123575884908413	-1.78267010119473	0.03	0.086	1
Sptbn1	0.00132706662852135	0.423625615807571	0.571	0.456	1
Tpgs1	0.00138938223397612	0.829679631676695	0.183	0.102	1
Dtnbp1	0.0014119077572575	1.67287030885885	0.083	0.029	1
Ptprr	0.00142493739042308	1.09410762679143	0.105	0.043	1
Jam2	0.00142734170446993	0.618847715231662	0.208	0.115	1
H2-Ab1	0.00143924751301453	-0.849757044553688	0.316	0.399	1
Bnip3l	0.00148754395761938	0.480266924509561	0.476	0.354	1
Dync1h1	0.00150733233861037	-1.25568405150717	0.061	0.129	1
Mplkip	0.0015403007074354	1.16956468253888	0.116	0.051	1
Park7	0.00154210306858769	0.37581351799722	0.521	0.383	1
Zfp503	0.00157688251826416	0.874097462028928	0.197	0.113	1
Serpine2	0.00161046730826374	0.789566342064004	0.263	0.172	1
Msrb1	0.00165858698296365	1.10749696448315	0.119	0.054	1
Galnt4	0.00173612396331536	3.34316956668492	0.033	0.003	1
2008-09-01	0.00175219506779034	-6.09325913575731	0	0.027	1
Drg1	0.00177962013923466	0.712440053252893	0.208	0.121	1
Commd7	0.00184104036969523	0.898201337523565	0.169	0.094	1
Psmb10	0.00184392360132488	-0.513425930499048	0.476	0.55	1
Ctbp1	0.00184819852831867	0.489852508167815	0.443	0.322	1
Ubr3	0.00186849560507079	2.17241028385815	0.05	0.011	1
Nrros	0.00188456088041605	-1.3456451188045	0.05	0.113	1
Gas6	0.00197222619176009	-0.309465854051995	0.787	0.786	1
Fabp4	0.00205396645646617	-0.347594973362293	0.917	0.909	1
Dapk2	0.00207652898209319	-1.23189293934303	0.069	0.137	1
Zfx	0.00209296376683181	1.46605160598702	0.064	0.019	1
Nckap1	0.00218328002039163	0.830758637493134	0.169	0.091	1
Rpl36	0.0022392668005331	-0.260466171783823	0.795	0.818	1
Wasf2	0.00226922398283122	0.479726480050015	0.421	0.311	1
Mcc	0.00228773785490369	0.873247031681002	0.194	0.115	1
Anxa3	0.00237608582936011	0.402043384984696	0.576	0.464	1
Map4	0.00239892484961484	1.00641257412934	0.141	0.072	1
Ccdc85a	0.00251576730173093	-1.18416053461778	0.036	0.091	1
Osbpl2	0.00253286275306658	1.40008751546645	0.08	0.029	1
Pet100	0.00255337407436716	0.664994699491698	0.249	0.158	1
Tspan13	0.00278700284248894	0.804759179602433	0.166	0.091	1
Capns1	0.00278715782462706	0.25645554594392	0.64	0.525	1
Gpr182	0.00280537270620972	-1.01582839142888	0.061	0.126	1
BC017643	0.0028577255120472	1.63160521062754	0.066	0.021	1
Piezo2	0.00286589933821927	1.30305393792656	0.08	0.029	1
Palm	0.0029013129759062	0.579104282149167	0.235	0.145	1
Hacd4	0.00297403402361432	-1.60956336061899	0.03	0.08	1
Pcgf2	0.00301714863828247	3.31102199089026	0.03	0.003	1
Rnaset2a	0.00304924158812519	-0.415627640634766	0.338	0.437	1
Naprt	0.00309582718730941	2.75676754299048	0.03	0.003	1
Babam1	0.00311326691364519	0.74196735874087	0.18	0.102	1
Gm38399	0.00311815626456701	-2.55820493796411	0.008	0.043	1
Tdrd7	0.00315454204127034	1.63137858963948	0.078	0.029	1
Robo4	0.00317739148447574	0.564313675423483	0.357	0.265	1
Srebf1	0.00333098128730778	1.12596460897634	0.075	0.027	1
Zfp105	0.00333145552822326	2.81540467143559	0.036	0.005	1
Zbtb38	0.00337483453447983	-0.8517030136738	0.161	0.239	1
Itga9	0.00355138346204037	2.30393865435513	0.036	0.005	1
Sepp1	0.00357209011997639	0.291240891484918	0.684	0.574	1
Ywhab	0.00360900299430268	0.430893770314777	0.416	0.311	1
Kctd20	0.00361021129919372	0.894338285577401	0.152	0.083	1
S1pr4	0.00365229995719699	0.988709844759881	0.116	0.056	1
Mfsd6	0.003705094634579	1.5119573217414	0.061	0.019	1
Tecpr1	0.00371652880428864	0.474820191426009	0.241	0.147	1
Rassf9	0.00379384573455744	-1.24080486402086	0.055	0.113	1
Irx3	0.0038270429315948	-0.449083391032653	0.49	0.571	1
Dph6	0.00384695243858084	-1.71005127299034	0.019	0.062	1
Zfp217	0.00387878802691575	5.60137503261969	0.022	0	1
Brf2	0.00387878802691575	5.61871597237498	0.022	0	1
Ypel3	0.00396227613467153	0.450835779536027	0.38	0.284	1
Prdm1	0.00403745938863954	1.3681361583741	0.078	0.029	1
BC003331	0.00405143972065436	-1.50908184852173	0.042	0.094	1
Tgm2	0.0040720439396163	-0.804932408393914	0.175	0.257	1
Slc25a4	0.00412966766289743	0.347680922864975	0.557	0.456	1
Mrpl45	0.00415016363812844	1.06801254513619	0.069	0.024	1
Rpl7	0.00422613498120225	-0.256126258930525	0.654	0.732	1
Rangrf	0.00443407773066686	-2.73561581708683	0.003	0.029	1
Gm4950	0.00445493715498479	1.2973364869777	0.055	0.016	1
Fgd5	0.00455664267982588	0.500013445898478	0.222	0.137	1
Tmem184c	0.00458328771529287	-1.7897327434348	0.017	0.056	1
Tnfrsf23	0.00465597161013818	1.19872026599789	0.064	0.021	1
Plekho1	0.00476611060332115	0.483623245952908	0.271	0.18	1
Jrkl	0.00477237545442532	1.79906093181578	0.05	0.013	1
Smc6	0.00477402318974211	0.56922673592298	0.211	0.129	1
H2afj	0.00479351590377323	0.574141469477148	0.233	0.145	1
Nes	0.00483809684919194	0.978986179723878	0.1	0.046	1
Med21	0.00487941236714166	-0.753965672399579	0.127	0.198	1
D1Ertd622e	0.00490479840974054	2.29267787322478	0.044	0.011	1
Ankrd24	0.00490714289553753	1.83456334618837	0.058	0.019	1
Cir1	0.0050268450382829	0.796429116067779	0.127	0.064	1
Cxcl1	0.0051913064196969	-5.48623274777404	0	0.021	1
Cryab	0.0051913064196969	-5.76477347615102	0	0.021	1
Samd10	0.00522283216956569	3.43488026402701	0.028	0.003	1
Fam129b	0.00522336217124177	0.771778843019943	0.108	0.051	1
Dcaf4	0.00530353384310146	3.09215406383832	0.028	0.003	1
Slc15a2	0.00530353384310146	3.24636587145928	0.028	0.003	1
Tapbpl	0.00530746246408277	-0.905183075774119	0.133	0.204	1
Ndst2	0.00534920653519173	-2.0428273081382	0.008	0.04	1
Slc9a1	0.00538536011019176	2.93082157634567	0.028	0.003	1
Kri1	0.00538536011019176	3.09742492958279	0.028	0.003	1
Megf9	0.0054405424531446	2.89025029758038	0.028	0.003	1
Ndrg2	0.00560261194959843	-1.86206268387892	0.019	0.059	1
Cmpk2	0.00562470875224094	0.441884556226249	0.36	0.247	1
Cnn3	0.00564818805832264	0.355625957405443	0.582	0.485	1
Epha2	0.00566726649411404	2.35191752305071	0.039	0.008	1
Akap13	0.00567785664184925	0.576414957336848	0.288	0.204	1
Car8	0.0056809830902616	-0.630736325546353	0.197	0.279	1
Slc16a2	0.00573733501128401	2.21666713864721	0.039	0.008	1
Ccng2	0.00587749958628928	-1.05408725038363	0.069	0.129	1
Gm14698	0.00587936240058317	1.28713606192317	0.086	0.038	1
Plk2	0.00589566204912392	0.502406977317979	0.324	0.231	1
Arl15	0.00598878901687432	1.96154204812486	0.039	0.008	1
Litaf	0.00612213855845669	-0.630170445734922	0.163	0.244	1
Mapk3	0.00619289964922116	0.356320055963805	0.463	0.354	1
Cxx1a	0.00628197668129715	0.581121497224033	0.327	0.233	1
Tpst2	0.00628726786381062	0.349538957731811	0.554	0.434	1
Ttc9c	0.00629377547656187	1.22253774996382	0.066	0.024	1
Rnd3	0.00632472680811011	1.79351947264846	0.053	0.016	1
B4galt4	0.00636768247923763	0.895335941809057	0.144	0.08	1
Faap100	0.00654279357933026	1.06074047111781	0.086	0.038	1
Phykpl	0.0067370597242225	2.08265966990375	0.047	0.013	1
Gimap5	0.00674919665246285	-0.372851697990086	0.438	0.534	1
4430402I18Rik	0.00694717680420829	5.72797481414818	0.019	0	1
Capn11	0.00694717680420829	5.40174660509046	0.019	0	1
Lars	0.00695143815647356	1.01896517622554	0.086	0.038	1
Mrps18a	0.00713818090729224	0.412075776141242	0.233	0.145	1
Tspan15	0.00715717197653314	0.321254445938639	0.573	0.48	1
Pltp	0.00716911132064354	0.417684109117793	0.191	0.115	1
Nf1	0.00717699419846901	-1.60613006370243	0.017	0.054	1
Ppp1r15a	0.00718804184743927	0.87230923638901	0.108	0.054	1
Wdr18	0.00721192136114517	1.07251173359149	0.108	0.054	1
Hspe1	0.00724306455880674	0.785236417947678	0.183	0.115	1
Ppp2r2d	0.00725876906105978	1.02671411971091	0.111	0.056	1
Thrsp	0.00733568030653162	-0.524513229598915	0.374	0.45	1
Comtd1	0.00739903030034985	1.83580909318681	0.047	0.013	1
Prmt1	0.00742052315220779	0.476982196687384	0.291	0.204	1
Nudt2	0.0074251150327061	1.84899090677651	0.047	0.013	1
Map1lc3a	0.00742640434398212	0.343600906652444	0.332	0.231	1
Prdm2	0.00769326126887126	1.30783216353703	0.08	0.035	1
Vat1	0.0077877835258747	0.590941491755268	0.191	0.118	1
Atad3a	0.00784599077012612	0.889701547256203	0.097	0.046	1
Pde4b	0.00797983328828649	0.698426897539306	0.122	0.064	1
Map3k6	0.00813292273648232	1.42208757805156	0.047	0.013	1
2900026A02Rik	0.00816071606915393	1.16207040739058	0.08	0.035	1
Cd109	0.00821303314277069	-2.77559022327937	0.006	0.032	1
Insr	0.00829352019116099	0.92116921914009	0.1	0.048	1
Mum1	0.00832968574585375	0.550437070587677	0.224	0.145	1
Rbm22	0.00836659038804152	0.455082995589837	0.199	0.123	1
Tstd2	0.00836918360525845	-2.29805308715326	0.008	0.038	1
Sncg	0.00846488736707053	-0.782561466639321	0.166	0.233	1
Bcl7a	0.00849838462629292	0.919224637007257	0.061	0.021	1
Fam234a	0.00852567323437053	2.03643449099475	0.042	0.011	1
H2-Eb1	0.00867636015904258	-0.733044639674156	0.089	0.147	1
Ecm1	0.0086793485527522	0.726964933916569	0.197	0.129	1
Bik	0.00870112837195435	0.602015879282157	0.208	0.134	1
Mysm1	0.00890419970337208	0.988279357385333	0.119	0.064	1
Hmgcs1	0.0089359786321807	0.927212021753928	0.1	0.048	1
Zfp11	0.00898854109905434	-5.40587942247183	0	0.019	1
Mtfp1	0.00898854109905434	-5.67391672836008	0	0.019	1
Slfn5os	0.00898854109905434	-5.31107415476022	0	0.019	1
Alg12	0.00898854109905434	-5.22010809978019	0	0.019	1
Kctd2	0.00900710567792223	1.29851617702828	0.055	0.019	1
Ctdspl2	0.00904282025742064	-1.20595308957276	0.047	0.097	1
Prdx5	0.00910288133634559	-0.621049861796152	0.197	0.268	1
Ssfa2	0.00912950301432715	1.25181946765432	0.064	0.024	1
Cltb	0.00919233183189572	0.481117365582927	0.324	0.241	1
Zfp606	0.0094227931193255	2.24520772739388	0.036	0.008	1
Dpysl3	0.00963258206710954	1.79854283959391	0.05	0.016	1
Tapbp	0.00965357269953347	-0.466527130849865	0.496	0.544	1
Rint1	0.00966203389205085	1.15637002175455	0.083	0.038	1
Adgra3	0.0096674197823827	-1.93309788057731	0.017	0.051	1
Ptp4a2	0.00970116485801936	-0.645733883547004	0.152	0.225	1
Kdelc2	0.00979274611005989	0.874383791061866	0.08	0.035	1
Nudcd3	0.00987473558767225	0.554449262402997	0.23	0.153	1
Rnpepl1	0.00987865110112408	0.482434533331314	0.211	0.134	1
Vamp8	0.00987936021229773	0.286069047505905	0.338	0.241	1
Tspan14	0.0099201027214172	0.437801130914137	0.283	0.201	1
Psma6	0.00994166243845285	0.357792530108218	0.349	0.255	1
Casp6	0.00995389128877922	0.890372425509248	0.105	0.054	1
Gart	0.009959426457982	0.851247777005748	0.094	0.046	1
Ccdc82	0.0100444457254561	1.40516035253142	0.036	0.008	1
Cox7a2	0.0100645992809174	-0.338435381825532	0.645	0.697	1
Napa	0.0101355610796358	0.454375685304492	0.271	0.182	1
Esd	0.0101634248163434	0.48646709472078	0.269	0.185	1
Carhsp1	0.0101884392832208	0.40169054864792	0.355	0.263	1
Rab3ip	0.0102091038187893	-1.63902688449267	0.017	0.051	1
Arntl	0.0102604557986685	1.4994038713027	0.058	0.021	1
Fzd4	0.0103495035353138	-0.929202727997714	0.108	0.169	1
Mat2a	0.0103631900147258	-0.470658908162053	0.355	0.432	1
Ralb	0.0104410005656629	0.496658460892803	0.26	0.18	1
Rbx1	0.0104736987493422	0.379713540258902	0.551	0.456	1
Zfp414	0.0104997944109266	0.742106686377183	0.083	0.038	1
Blvra	0.0105699980503336	0.727780784962242	0.114	0.059	1
Tmem11	0.0105787343788935	0.821675125998984	0.141	0.083	1
Arsk	0.0106075726476279	-1.67808268272177	0.017	0.051	1
Med27	0.010611916539453	0.911091996206815	0.091	0.043	1
Ralbp1	0.0108102319793554	0.490052849126933	0.319	0.231	1
Gpat4	0.0110038134210792	0.65620715605066	0.125	0.067	1
Csf1	0.0111482879968425	-0.881993054121806	0.089	0.147	1
Ube2g2	0.0112192965990395	0.549742760423006	0.211	0.134	1
Ercc1	0.0112267806148197	0.740384412625107	0.119	0.064	1
Ptp4a3	0.0112528456952768	0.394682723272418	0.283	0.201	1
Wbscr22	0.0112927070214923	1.02672893220271	0.086	0.04	1
Ptpn9	0.01141328262494	0.865575338450936	0.058	0.021	1
Pygo2	0.0114468849685175	1.09712422832065	0.058	0.021	1
Sh2d3c	0.0116276668709716	0.59084202130395	0.23	0.155	1
Ctsa	0.011693363328413	0.59159792070764	0.213	0.139	1
Hcfc1	0.011774873080571	1.80039199764591	0.044	0.013	1
Calcrl	0.0118173153251626	0.480934355594113	0.285	0.204	1
Erc1	0.0118370215977912	-1.32356070690898	0.028	0.067	1
Ubl4a	0.0118651401175977	0.859863747477536	0.111	0.059	1
Gcdh	0.0119780090113464	1.81160083715725	0.044	0.013	1
Gpcpd1	0.0120190147998481	1.33554387383862	0.044	0.013	1
Bad	0.0120465149893332	0.619065336558408	0.186	0.118	1
Vegfc	0.0120670077595746	1.05892885631958	0.091	0.046	1
Rasgrp2	0.0121120454758563	0.587390481026776	0.13	0.072	1
Kctd5	0.0121261039520763	1.03732218138025	0.102	0.054	1
Irf9	0.0122401743504502	0.704620068441334	0.23	0.161	1
Wdr82	0.0122801245732134	0.879772591761741	0.058	0.021	1
Cd93	0.0123172948786107	-0.600714392456871	0.263	0.335	1
Rbm48	0.0123936307521223	1.40255794308407	0.044	0.013	1
Tmtc2	0.0124358785916971	1.37286899960076	0.044	0.013	1
Hmgb2	0.0124373350606513	0.734850625115305	0.147	0.088	1
Ldlr	0.0124439437687837	1.2537450755657	0.069	0.029	1
Arhgef9	0.0125156598902226	5.46052187374291	0.017	0	1
2410131K14Rik	0.0125156873829446	5.69850884201623	0.017	0	1
Acy1	0.0125156873829446	4.98770984165394	0.017	0	1
Nhp2l1	0.0125294536674586	0.332790112989985	0.396	0.295	1
Vdac1	0.0125791020956926	0.543004818343533	0.183	0.115	1
Gsn	0.0125791125588545	-3.12550153692306	0.003	0.024	1
Dpm2	0.0126017062347956	0.871468655952512	0.111	0.059	1
Sdccag3	0.0126432344393452	0.711195519216841	0.15	0.088	1
Eea1	0.0126991402269422	0.802924572752345	0.125	0.07	1
Agrn	0.0127323702403481	1.3408608902534	0.061	0.024	1
Gpx3	0.0128271961069773	-2.65267572948832	0.003	0.024	1
Rnf7	0.0128358861270625	0.42488859612582	0.366	0.282	1
Eif5	0.0130903369171511	-0.472119045528997	0.285	0.373	1
Xaf1	0.0132184768557056	0.410641772747595	0.366	0.279	1
Cmas	0.0133921241718543	0.698439464841031	0.122	0.067	1
Trip12	0.0135133646341096	0.966597330568632	0.078	0.035	1
Arpc1a	0.0135909783931701	0.361028918372285	0.302	0.212	1
Npr3	0.0136290034400596	0.753922012526462	0.163	0.102	1
Acvr2a	0.0136941453800408	1.07296068264799	0.061	0.024	1
Hist2h2aa1	0.0138391488459273	-2.05877793292727	0.008	0.035	1
Gdpgp1	0.0138980648743663	-2.34770765371033	0.006	0.029	1
Cln6	0.013907411294424	1.85109924047251	0.039	0.011	1
H2-Q6	0.0139794335192397	0.526818437048457	0.205	0.134	1
Aars	0.0140556552200742	0.823515263283201	0.136	0.08	1
Eml2	0.0140761174420078	-2.3105853672515	0.006	0.029	1
Fam173b	0.0140761174420078	-2.18816838103805	0.006	0.029	1
Fubp1	0.0140920970287973	-0.629882294826162	0.227	0.295	1
Btg3	0.0141288119402901	1.07659057283903	0.091	0.046	1
AY036118	0.0141465129540555	0.514154214642444	0.38	0.298	1
Adgre5	0.014184999693424	0.479390409275086	0.202	0.131	1
Eif4g3	0.0142938761777088	0.957730119043174	0.108	0.059	1
Gbp3	0.0143256031551769	0.759527372942154	0.133	0.078	1
Rras	0.0144484739434963	0.525128761913038	0.244	0.169	1
Dnaja1	0.0144899511925995	-0.30282706611679	0.54	0.611	1
Pdcd4	0.0145306703981172	-1.57354995572391	0.033	0.072	1
Prickle1	0.0145968763469658	1.3186005612175	0.053	0.019	1
Cdkn1a	0.0146088967502187	0.534776853846986	0.357	0.271	1
Gm10076	0.0148231908519566	0.268183453576242	0.507	0.405	1
Arhgdib	0.015140991660485	0.845794971301624	0.141	0.086	1
Cwf19l2	0.0151821437489704	0.905476363128901	0.08	0.038	1
Mllt6	0.0152839020410953	1.0589698723955	0.072	0.032	1
Wipi1	0.015296987487626	0.935571014145213	0.091	0.046	1
Snrpd3	0.0154278871683568	0.442755558660138	0.296	0.214	1
Jak1	0.0155325983720251	0.561850542418698	0.255	0.182	1
Gpbp1l1	0.0155563812776177	0.651348715369986	0.102	0.054	1
Garnl3	0.0156540028484577	-5.21317913335799	0	0.016	1
Nap1l3	0.0156540028484577	-5.04232771833681	0	0.016	1
Tesk1	0.0156540028484577	-5.16912413862783	0	0.016	1
Ttll3	0.0156540028484577	-5.02425041592658	0	0.016	1
Slc26a10	0.0156540028484577	-5.95877352048164	0	0.016	1
BC068281	0.0156540028484577	-5.23633763304219	0	0.016	1
C1qtnf2	0.015654055338344	0.813150427349714	0.08	0.038	1
Zranb1	0.015696429110505	1.40912159425868	0.064	0.027	1
Vcam1	0.0157684599131197	-1.804053863213	0.022	0.056	1
Rdx	0.0157917346303522	-0.378195441376643	0.59	0.635	1
Mrps14	0.0159926675688876	0.334522424747274	0.374	0.284	1
Cxx1b	0.0160165323408605	0.675093540285493	0.172	0.11	1
Mtdh	0.0160562595745132	0.362113458669132	0.36	0.268	1
Gmfb	0.0161017914998145	0.845182224338095	0.122	0.07	1
Ccdc43	0.016156183884597	0.956619092334868	0.094	0.048	1
Ago3	0.0162519560051779	1.44964961254732	0.047	0.016	1
Etfb	0.0162688847259172	0.400398698746101	0.31	0.223	1
Epas1	0.0163426541284261	0.287810611257477	0.548	0.434	1
Apln	0.0164070598879577	1.97396921569541	0.033	0.008	1
Slc1a5	0.016710883730989	2.94324413876694	0.022	0.003	1
Cox7b	0.0168730223799978	-0.585530943046673	0.213	0.279	1
Atf6b	0.0168866380658925	0.47056802884187	0.166	0.102	1
Mrps28	0.0168926971646536	1.15496998307415	0.089	0.046	1
Rfxank	0.0169061314797988	1.09186493985094	0.064	0.027	1
Gmpr2	0.0169080261341553	0.877262901907157	0.097	0.051	1
Ntf3	0.0169238963337628	-0.833440915702999	0.111	0.169	1
Plxna2	0.0169577098728744	0.966614509100746	0.083	0.04	1
Zbtb33	0.0169621255957067	2.42914278319318	0.022	0.003	1
Hint3	0.0170190300642414	1.01443116076735	0.086	0.043	1
Hps5	0.0170406340698423	1.21810932590111	0.078	0.038	1
Efemp2	0.0171444895508078	1.3006106415841	0.047	0.016	1
Myo18a	0.0172713070486539	0.466996066981669	0.202	0.134	1
Fancg	0.0173014168174959	2.13627486502905	0.028	0.005	1
1110002L01Rik	0.0173014168174959	2.10659183453225	0.028	0.005	1
Mcee	0.0174599415602785	0.720839845472603	0.122	0.07	1
Zfp142	0.017601396836379	1.94068783532667	0.028	0.005	1
2009-09-01	0.0177563056510765	-0.981879826683842	0.047	0.091	1
Ddx47	0.0178277849539455	0.828926002102621	0.111	0.062	1
Oxa1l	0.0179984536533412	0.947344186472198	0.102	0.056	1
Wapl	0.0181076618954072	-0.961881600584127	0.066	0.115	1
Anp32e	0.01813524078919	0.718653934414817	0.119	0.067	1
Cdc14a	0.0182996403485694	0.564792238723291	0.144	0.086	1
Caap1	0.0184910412830244	1.01867541441914	0.089	0.046	1
Rfk	0.0186069309940041	0.88847654842699	0.097	0.051	1
Prkaa1	0.018818587342927	1.1814124034312	0.066	0.029	1
Mfng	0.0188422197070124	0.355586545364877	0.285	0.204	1
AW209491	0.0188663036972167	1.12201144350974	0.066	0.029	1
Ftsj2	0.0188809219864085	-2.41912558275961	0.011	0.038	1
Scarb1	0.019140208760119	0.460147403593815	0.252	0.18	1
Tead1	0.0192344771272182	1.63849076288901	0.042	0.013	1
Klhl12	0.0192798484171208	-2.17839317151646	0.011	0.038	1
Anapc5	0.0194963132423492	0.314765094850896	0.335	0.244	1
Stx5a	0.0195204184374375	0.503517965321715	0.224	0.155	1
Ltbp1	0.0196686417284631	0.725308917356472	0.166	0.107	1
Peli1	0.019884276851731	-0.728741504011986	0.078	0.131	1
Mak16	0.0198920277083688	-2.38097382341827	0.011	0.038	1
BC003965	0.0199287536626171	0.988727426939921	0.102	0.056	1
Rpl23	0.0201190843495327	-0.287617448766569	0.687	0.718	1
Endog	0.0201732233883981	0.730975505069209	0.086	0.043	1
Sugp1	0.0202571626892583	1.38078605550627	0.05	0.019	1
Fam3c	0.020291633580109	0.535998368153383	0.197	0.131	1
Tmem104	0.0203095139138111	-1.82198615663808	0.011	0.038	1
Naca	0.0203840177889931	-0.310761723098491	0.54	0.595	1
Taf7	0.0204154087069446	-1.07399376740839	0.072	0.121	1
Dtd2	0.0205142659632895	0.685057973458254	0.119	0.067	1
Tcf12	0.0205814561658006	-0.867645278344928	0.064	0.113	1
Cwc25	0.0207467093345099	0.571882431435261	0.075	0.035	1
2310001H17Rik	0.0208010024298186	1.31893362401636	0.05	0.019	1
Ercc6l2	0.0209500591554243	-1.5237677204128	0.011	0.038	1
Zak	0.0212508175152565	-3.48202889418707	0.003	0.021	1
Klhl15	0.0212508175152565	-3.0980530871174	0.003	0.021	1
Plcb4	0.0212762521756653	-1.25118203796081	0.019	0.051	1
Timm17a	0.0214127385375538	0.460038141034866	0.269	0.196	1
Nxn	0.0214133205423946	-1.01160054963434	0.061	0.107	1
Fam69b	0.0214570061004934	-2.90291919855987	0.003	0.021	1
Wdr41	0.0214570061004934	-2.84577188816929	0.003	0.021	1
Ruvbl2	0.0215541615269122	0.732495427542427	0.119	0.07	1
Tsc22d3	0.021589997637691	0.367291887535738	0.385	0.29	1
Rnf146	0.0216111633350779	0.518936652328652	0.144	0.086	1
Pole	0.0216139510643113	1.12698902612292	0.069	0.032	1
Ubtf	0.0216771410113032	0.712108749122933	0.133	0.08	1
Phactr1	0.0216823875429974	-1.53288100793573	0.011	0.038	1
Eif2s1	0.0217370384204277	-0.716487476806808	0.075	0.126	1
Stk40	0.0218439644099602	0.735152891003535	0.058	0.024	1
Ckb	0.0220492233791328	-0.738553389937281	0.136	0.193	1
Arfip1	0.0221159198099293	0.543433060505183	0.114	0.064	1
Nfe2l1	0.0221466607346313	0.540812971701549	0.188	0.123	1
Fbxo30	0.0222502589448846	-2.05533376588451	0.008	0.032	1
Trp53i11	0.0222807192431386	-0.719110394401742	0.091	0.145	1
Ankrd37	0.0225848544384035	-2.04110694390247	0.008	0.032	1
3110040N11Rik	0.0226093857575366	1.79605264436382	0.036	0.011	1
Tmem238	0.0227053187744511	0.988289442519922	0.08	0.04	1
Cmpk1	0.022709364393984	0.366426153170927	0.235	0.161	1
Thsd1	0.0227247316183849	0.718870549614024	0.116	0.067	1
Nck2	0.0227315326215856	4.8106814353833	0.014	0	1
Fbxo36	0.0227315326215856	4.68234488478546	0.014	0	1
Prkab2	0.0227315326215856	4.80649934834414	0.014	0	1
2810405F17Rik	0.0227315326215856	5.06888077487756	0.014	0	1
Zfp784	0.0227315326215856	4.89088970070731	0.014	0	1
Gm4673	0.0227315326215856	5.19745089270127	0.014	0	1
BC048403	0.0227315326215856	4.85800267994972	0.014	0	1
Nek4	0.0227315326215856	5.04023485759929	0.014	0	1
Zfp846	0.0227315326215856	5.10510989509225	0.014	0	1
3010026O09Rik	0.0227315326215856	4.67765446495545	0.014	0	1
Chrnb1	0.0227315326215856	4.92517493106641	0.014	0	1
Dhx33	0.0227315326215856	5.27876254100752	0.014	0	1
Osbpl7	0.0227315326215856	5.01602098877602	0.014	0	1
Trmt5	0.0227315326215856	4.96532205910272	0.014	0	1
Slc25a29	0.0227315326215856	4.90900900343836	0.014	0	1
Cacnb3	0.0227315326215856	5.04079088587236	0.014	0	1
Airn	0.0227315326215856	5.1752884985482	0.014	0	1
Pygm	0.0227315326215856	5.04935794084771	0.014	0	1
1700020I14Rik	0.0227420128368423	0.568302941371019	0.177	0.118	1
Tmem183a	0.0228880331947911	0.65137189203987	0.114	0.064	1
Atxn3	0.0229685485195107	1.71340122399333	0.036	0.011	1
Gan	0.0230087750706605	1.71154327227336	0.036	0.011	1
Prr5l	0.0230893810762235	1.67047741780312	0.036	0.011	1
Bnip2	0.0230933751856066	0.382322167953855	0.349	0.268	1
Lcor	0.0231556178216539	-2.67772670934226	0.006	0.027	1
Dffa	0.0231702322004595	1.59121088977318	0.036	0.011	1
Rbm19	0.0233483017673125	-2.20465803206011	0.006	0.027	1
Gmip	0.0233483017673125	-2.17938984079095	0.006	0.027	1
Hdac1	0.0234582133007852	-0.4243866688477	0.219	0.292	1
Uqcc3	0.0235245532299606	-0.547053043159099	0.197	0.255	1
Eif5a	0.0237236847032637	-0.304116910673554	0.548	0.601	1
Plcd1	0.023806785093607	1.02773377854711	0.061	0.027	1
Hic1	0.0240135989003384	-0.950683912773837	0.044	0.086	1
Psmb4	0.0240695128094018	0.494291219749212	0.238	0.169	1
Eif4enif1	0.0241624646426243	1.69811554294057	0.044	0.016	1
Smim10l1	0.0243149730223862	-0.485732776878383	0.247	0.314	1
Hnrnpul1	0.0243449926037923	0.79381956257043	0.125	0.075	1
Kansl1	0.0244611566965926	1.337789039653	0.053	0.021	1
2310036O22Rik	0.0244695076128256	0.334642037710864	0.374	0.29	1
Nasp	0.0244976792664766	1.16282933062267	0.036	0.011	1
Wdsub1	0.0246120207468001	1.13266431250048	0.061	0.027	1
Ralgapb	0.0247337077616796	1.50768130815732	0.053	0.021	1
Abhd5	0.0247646860436744	0.932424810251991	0.083	0.043	1
Egln3	0.025209519228814	-0.823759438392468	0.066	0.113	1
Ankrd44	0.0252893441880457	0.508956111176337	0.125	0.072	1
Hoxd4	0.0254266210729114	1.22286374899533	0.053	0.021	1
Gm10073	0.0254777788218826	0.622594540081392	0.161	0.105	1
Ckap5	0.0255876030843933	2.16487661633781	0.03	0.008	1
Lpcat1	0.0256734952954854	0.541213915172199	0.294	0.228	1
Relb	0.0256908897025463	-0.989691358035616	0.061	0.105	1
Faf2	0.0257601969144011	0.689632513760888	0.094	0.051	1
Arhgap23	0.0257620270698533	1.35942839319448	0.044	0.016	1
Ccdc124	0.0258190916771293	0.529851541537403	0.202	0.142	1
Adora2a	0.0258327027822133	-1.22421429090229	0.028	0.062	1
Trib3	0.0261338344415686	0.635704822966855	0.102	0.056	1
Bola2	0.0261448735666287	0.380645211250945	0.219	0.15	1
P4ha1	0.0261767866781893	-1.0677391884529	0.061	0.105	1
Eif3f	0.0262638974058431	-0.29117748228331	0.496	0.558	1
Arhgap27os1	0.026475107445678	1.20104368285896	0.044	0.016	1
Pitpna	0.0265087427769588	0.355228807204854	0.371	0.29	1
Nod1	0.0265366627657818	0.708574119475286	0.08	0.04	1
Wdr61	0.0266473124122446	0.378588916309872	0.194	0.131	1
Hadhb	0.0268871237265359	-0.53669496598592	0.188	0.247	1
Hspg2	0.0271172717115641	0.35340127752359	0.346	0.265	1
Erf	0.0271767145207913	0.935508518515855	0.086	0.046	1
Ndor1	0.0271816257876245	1.57204939752423	0.03	0.008	1
Sema7a	0.0272051759677391	1.14295624663384	0.044	0.016	1
Eif1a	0.0272247891445432	0.937551955474846	0.122	0.075	1
Gtpbp10	0.0272840373715963	1.71137111917772	0.03	0.008	1
Bmp1	0.0272840373715963	1.58407637898135	0.03	0.008	1
Gabarapl2	0.027357411805856	0.300183292210192	0.537	0.448	1
Pikfyve	0.027386781735845	1.77895098351477	0.03	0.008	1
F2rl3	0.027438258076678	1.58394743575919	0.03	0.008	1
Ermard	0.0274523625900014	1.12811887222764	0.044	0.016	1
Gm29107	0.0274826436280596	-5.17641991739867	0	0.013	1
Col5a2	0.0274826436280596	-5.11636006626449	0	0.013	1
Nhej1	0.0274826436280596	-4.71207780529014	0	0.013	1
Rpp38	0.0274826436280596	-5.07123221203563	0	0.013	1
Tyw3	0.0274826436280596	-4.93270175185636	0	0.013	1
Gm12802	0.0274826436280596	-4.81826306034174	0	0.013	1
Zkscan5	0.0274826436280596	-4.95353641724023	0	0.013	1
Gm9956	0.0274826436280596	-5.00226678653569	0	0.013	1
Frs2	0.0274826436280596	-4.96202728714612	0	0.013	1
Tcf19	0.0274826436280596	-4.92399081974923	0	0.013	1
Tmem173	0.0274826436280596	-5.01887999772195	0	0.013	1
Rev3l	0.027593272241362	1.54034925177542	0.03	0.008	1
Polr2e	0.0276492452009986	0.324439747826019	0.355	0.268	1
2510039O18Rik	0.0277676411803523	0.552872858040486	0.13	0.078	1
Arf4	0.0280218545738264	0.286576725238654	0.449	0.383	1
Map4k2	0.0280799011558224	0.687466256078535	0.072	0.035	1
Angpt2	0.0281417706789186	0.921360284096531	0.064	0.029	1
Plat	0.0281978682712721	0.261933462467326	0.413	0.335	1
Lrrc3b	0.0282422295370709	-0.971453839511746	0.058	0.102	1
Tpra1	0.0283514529545136	0.685953818262149	0.133	0.083	1
Dennd4c	0.0289572947222049	2.56953222024937	0.025	0.005	1
4632404H12Rik	0.0289590810713619	3.17419745189521	0.019	0.003	1
Map6	0.0289590810713619	3.2764951810823	0.019	0.003	1
BC031181	0.0290789091757867	0.367211292383519	0.321	0.252	1
Sulf1	0.0291016446310495	3.29250999373979	0.019	0.003	1
Fbxo34	0.0291016446310495	3.45147524742597	0.019	0.003	1
Pycr2	0.0291198091645676	0.61601036871415	0.147	0.094	1
Trappc2	0.0291848758933883	0.837683875540943	0.102	0.059	1
Aldh4a1	0.0292448117977739	3.15141536072535	0.019	0.003	1
Hsd17b10	0.0292836223281122	-0.734983884798968	0.091	0.142	1
BC023829	0.0292929942868527	-1.49314650304321	0.033	0.067	1
Pds5a	0.0293578015238896	-1.21576272102367	0.039	0.075	1
Lysmd1	0.0293885845881862	3.04665592332879	0.019	0.003	1
Pcca	0.0293885845881862	2.53257554515472	0.019	0.003	1
Slc38a6	0.0293885845881862	2.7022802725622	0.019	0.003	1
Rps21	0.0294921073629441	-0.279621231071532	0.512	0.566	1
Fastkd2	0.029532965022918	2.55480714221533	0.019	0.003	1
Gm26601	0.029532965022918	2.78891403587715	0.019	0.003	1
Gpatch2l	0.029532965022918	2.75620725587905	0.019	0.003	1
Lck	0.0296053455299415	2.78133545620289	0.019	0.003	1
Phtf2	0.0296779551265751	2.69967319357737	0.019	0.003	1
Brdt	0.0296779551265751	2.55544797894458	0.019	0.003	1
Mettl17	0.0296946351336626	2.08863648393578	0.025	0.005	1
2610035D17Rik	0.0296982300824835	1.03368939484689	0.066	0.032	1
Sdf2	0.0297023315202145	-0.545538240072381	0.15	0.206	1
Fn3krp	0.029819081875505	1.90422083037148	0.025	0.005	1
Phlpp2	0.0298235569277319	2.37757798293526	0.019	0.003	1
Ablim1	0.0299439767567823	2.13285732696554	0.025	0.005	1
Rbm12b2	0.0299697724589251	2.15248098519453	0.019	0.003	1
1810009A15Rik	0.0299697724589251	2.15637653033783	0.019	0.003	1
Cyp2j9	0.0300693210481147	1.57964118347115	0.025	0.005	1
Dhrs1	0.030289105609161	0.680949545507044	0.1	0.056	1
Rdm1	0.030479190383526	0.623966004288196	0.116	0.07	1
Csnk2b	0.0306749932496063	0.448739337049493	0.213	0.15	1
Copg2	0.0306982440073161	1.15803894629428	0.047	0.019	1
Pkm	0.0307670565900216	-0.385006293644391	0.432	0.485	1
Bcl2l1	0.0307845904703247	-0.523681855548029	0.177	0.236	1
Asl	0.030785662753711	1.3432077103858	0.047	0.019	1
Hdgfrp2	0.030874811500286	0.677193403648601	0.111	0.064	1
Ankrd16	0.0310042302939274	-2.07234069475178	0.011	0.035	1
Vsig10	0.0314243301072391	0.914628820009207	0.055	0.024	1
Slc35f6	0.0315263898878974	1.10976812147755	0.066	0.032	1
Rnaseh1	0.0316972309351471	1.44815608549235	0.039	0.013	1
Sirt7	0.0319090369203587	0.671859107548011	0.114	0.067	1
Fam174b	0.0319695914966681	0.834857429817472	0.102	0.059	1
Nat9	0.0320031789405357	0.787162680134607	0.086	0.046	1
Dirc2	0.0321014787747316	1.26163509269544	0.039	0.013	1
Timmdc1	0.0322755626338391	-1.72584427551822	0.011	0.035	1
Brms1	0.0323225124799283	0.489460299699771	0.122	0.072	1
Gusb	0.0323408674027295	0.537823383684581	0.155	0.102	1
Jade1	0.0323961342917332	0.992463594548843	0.047	0.019	1
Rb1cc1	0.0324440661556162	0.477472286768796	0.197	0.134	1
Strbp	0.0324593700200763	-1.25064257187639	0.019	0.048	1
Rpp21	0.0324911035999682	0.488743257619584	0.222	0.158	1
Rbmx2	0.0327091498090148	-1.33660734013043	0.011	0.035	1
Usp34	0.0327869752274249	-0.886963405336481	0.066	0.11	1
Mrps25	0.032812263222301	0.943241141049297	0.083	0.046	1
Rnf145	0.032904005672802	0.526520859334535	0.158	0.105	1
Zfp260	0.0329599662896466	0.900558251414947	0.055	0.024	1
Smim11	0.0329787627474812	0.319545505225313	0.288	0.217	1
Htra2	0.0330838802441426	0.92189107061687	0.097	0.056	1
Raver1	0.0332597107648146	-1.0977231186486	0.05	0.088	1
Rbm33	0.0332762585250291	-1.05146757996846	0.019	0.048	1
Rad23b	0.0336236602051288	0.455241273846569	0.208	0.147	1
Nostrin	0.0340903402437594	-0.827152468911494	0.152	0.204	1
Dram2	0.0341785084262462	0.448179534344642	0.271	0.198	1
Dkk2	0.0342938481327326	0.608318168134698	0.213	0.155	1
Mrpl30	0.0345597097755508	0.561011170724225	0.15	0.097	1
Gpsm3	0.0345943511276409	-1.63953686694668	0.017	0.043	1
Tor1a	0.0347307742088478	-0.753696309543752	0.08	0.129	1
Usp12	0.0348679969456068	0.834748881065875	0.066	0.032	1
Tnfaip8	0.0348856645464569	2.01899607867915	0.033	0.011	1
Ncald	0.0350474907688192	0.622674454281742	0.055	0.024	1
Uso1	0.0352728838849186	0.704203120919171	0.094	0.054	1
Lrrfip1	0.03546680588894	0.562124786700309	0.155	0.102	1
Pbx2	0.0354832631849302	1.77910973014997	0.033	0.011	1
Gbp5	0.0355043904778955	0.350583784335288	0.064	0.029	1
Dhcr24	0.0355729296988229	-1.13160342529066	0.028	0.059	1
Srsf1	0.0355909690608741	-0.474957268531163	0.175	0.236	1
Crnde	0.035601393038426	-1.06604344281907	0.033	0.067	1
Flna	0.0357693114797797	1.12748108149495	0.069	0.035	1
Rb1	0.0358455547385866	-1.9783918810981	0.008	0.029	1
Cbx7	0.035849244595121	1.09141794504838	0.069	0.035	1
Cox11	0.0358983326747205	1.32946976855225	0.05	0.021	1
Zyg11b	0.0359676103558469	1.83777024793232	0.033	0.011	1
Gadd45a	0.0360009039781496	0.749093860196996	0.091	0.051	1
Asb8	0.036187439141354	1.321624002424	0.05	0.021	1
Trim47	0.0364515698015731	0.278539957869535	0.44	0.349	1
Sbf2	0.0364565793283918	0.731675824915518	0.108	0.064	1
Cnot2	0.0364930102494543	-0.589978741165006	0.078	0.126	1
Amer1	0.0365186439360455	-2.99746439960922	0.003	0.019	1
Ghr	0.0367385992146733	0.97232862317839	0.069	0.035	1
Dynlt1c	0.0367559446639368	1.17387033759917	0.058	0.027	1
Tceanc2	0.0368754411406997	-1.58397086633177	0.017	0.043	1
Rhoq	0.0368754411406997	-1.42156116872594	0.017	0.043	1
Rnmt	0.0369102360207986	-1.10915850206973	0.033	0.067	1
Ube2v1	0.0369532330983621	1.72769038569573	0.033	0.011	1
Magi3	0.0369532330983621	1.56835539049144	0.033	0.011	1
Stx11	0.0370423975239038	-2.63491532058418	0.003	0.019	1
Nsg1	0.0372037815712675	-0.611481628263502	0.136	0.19	1
Lamtor3	0.0372114661914747	-0.641768293792662	0.172	0.228	1
Gm17354	0.0372183974749601	-2.61752489081716	0.003	0.019	1
Ranbp9	0.0372183974749601	-2.44283318237587	0.003	0.019	1
Narfl	0.0373287257650978	1.48416633923429	0.033	0.011	1
Gins4	0.0373486952384439	1.00676947902157	0.089	0.051	1
Rpn1	0.0373810411924557	0.392423719621032	0.332	0.268	1
Adrm1	0.0373934997355539	0.420937063141551	0.211	0.147	1
Tmem191c	0.0373951088116982	-2.28884361507195	0.003	0.019	1
Abhd16a	0.0374167989610943	0.257054557281834	0.26	0.185	1
Adar	0.0374632759719136	1.20055014396206	0.05	0.021	1
Slc25a40	0.0375808544375404	1.62309692411145	0.033	0.011	1
Fgfr1	0.0376431051745689	1.5358161496927	0.042	0.016	1
Zfp938	0.0377506744867692	-2.14246845708854	0.003	0.019	1
Letm2	0.0377506744867692	-2.17469315574033	0.003	0.019	1
Skp2	0.0377506744867692	-1.99940514582112	0.003	0.019	1
Ces2e	0.0377518647214738	0.48786908538871	0.341	0.273	1
Uckl1	0.0378634625163616	1.14356506339761	0.05	0.021	1
Dmwd	0.0379640754223042	1.18384086740756	0.05	0.021	1
Ncapd3	0.0379991369880674	-2.26175253669242	0.006	0.024	1
Cyp2j6	0.0380379134870709	0.946059725046496	0.072	0.038	1
Zc3h7a	0.0381237149697946	0.428882807506459	0.152	0.097	1
Ift20	0.0382216818065383	-0.530331977864427	0.161	0.214	1
Galm	0.0383069741950632	-2.16564567046785	0.006	0.024	1
Klhl20	0.0387444520422648	0.816482987652733	0.069	0.035	1
Coa4	0.0387659826737952	1.40972892428313	0.042	0.016	1
Mdc1	0.0387727038488841	-1.91455557009086	0.006	0.024	1
4930555A03Rik	0.0389290123343921	-0.999021568761676	0.006	0.024	1
Nim1k	0.0389290123343921	-1.92608477296702	0.006	0.024	1
Erlin2	0.0389473768537725	-1.13392546740377	0.017	0.043	1
Isoc2a	0.0390858557824522	-1.90762260427515	0.006	0.024	1
Pyurf	0.039114652500114	0.659057616012487	0.097	0.056	1
Birc6	0.0392576624499241	0.611541100855248	0.147	0.097	1
9930021J03Rik	0.0393380120979656	1.2533321557002	0.042	0.016	1
Galnt15	0.0393521813161127	0.881630225309352	0.058	0.027	1
Lin52	0.0394011531682368	-1.64630112163712	0.006	0.024	1
Sat1	0.0396801572862229	-0.389903230446884	0.296	0.359	1
Ralgds	0.0396825428193792	-1.01576025406829	0.042	0.078	1
Dgkz	0.0398640482134161	0.606597577304858	0.199	0.142	1
Alg1	0.0398900102616517	0.607510193903763	0.108	0.064	1
Wrap73	0.0399673253614497	0.917947047730381	0.072	0.038	1
Dnaja2	0.0400078335501134	0.417842920640856	0.219	0.155	1
Col4a3bp	0.0401300607948069	1.06795321701908	0.05	0.021	1
Hspa13	0.0401508453912876	0.947891696034646	0.042	0.016	1
Thoc7	0.0401513048105779	0.641235108278452	0.13	0.083	1
Psmc5	0.0402390740874461	0.347256250100644	0.247	0.177	1
Smc2	0.0402473749947738	-1.0159674576773	0.022	0.051	1
Flcn	0.0404139619602889	-1.25505487597739	0.03	0.062	1
Zfp740	0.0404332760865901	1.02368791848536	0.061	0.029	1
Ltbp4	0.0404800096628268	-0.470546535942676	0.233	0.295	1
Iigp1	0.040597663421566	0.466098052011765	0.302	0.233	1
Dnajc3	0.0406522060262949	0.300985716001656	0.285	0.214	1
Canx	0.0406652280360608	0.284347618800967	0.41	0.327	1
Npr1	0.040675622656136	-0.411002592978348	0.269	0.324	1
Gon4l	0.040740743319803	0.77109622755958	0.083	0.046	1
Slc35f5	0.040744592545033	0.958228770685439	0.072	0.038	1
Tmem159	0.0408707737357926	-0.806009015595433	0.097	0.142	1
Cxxc1	0.040872344322544	0.709900151868628	0.097	0.056	1
Opa3	0.0410053381437496	0.888731542613826	0.061	0.029	1
Rapgef2	0.0411975590157096	1.02524310614735	0.061	0.029	1
Mesdc2	0.041199327388679	0.423029105486586	0.175	0.121	1
Zdhhc14	0.041216894722583	1.18369031782892	0.042	0.016	1
Mprip	0.041240426803046	0.472852031492495	0.191	0.134	1
Arhgap17	0.0412804118625597	0.623419684183357	0.111	0.067	1
Dhx8	0.0415835884067799	1.04757348819185	0.053	0.024	1
Cpt1a	0.0415958908744155	-1.14535834483005	0.03	0.062	1
Ncbp2	0.0417133581062843	-0.777486101712129	0.064	0.105	1
Klhdc8a	0.0417737144011487	4.37711615809302	0.011	0	1
S100g	0.0417737144011487	6.3425998916718	0.011	0	1
Tbc1d2	0.0417737144011487	4.64593283292627	0.011	0	1
Bend5	0.0417737144011487	4.51932299459126	0.011	0	1
Gm13075	0.0417737144011487	4.78352528221673	0.011	0	1
BC051077	0.0417737144011487	4.27076797811439	0.011	0	1
Tbl2	0.0417737144011487	4.63689347852698	0.011	0	1
1110019D14Rik	0.0417737144011487	4.54287912864832	0.011	0	1
Zfp382	0.0417737144011487	4.56831785804005	0.011	0	1
Gdpd3	0.0417737144011487	4.83926776990574	0.011	0	1
Cenpu	0.0417737144011487	4.55513246297986	0.011	0	1
G430095P16Rik	0.0417737144011487	4.71390749321086	0.011	0	1
Mief2	0.0417737144011487	4.63232057468529	0.011	0	1
Dok3	0.0417737144011487	4.43887875931788	0.011	0	1
Zfp273	0.0417737144011487	4.78735043009567	0.011	0	1
Cmya5	0.0417737144011487	4.44482757543808	0.011	0	1
Gm28068	0.0417737144011487	4.68161811938991	0.011	0	1
Sik1	0.0417737144011487	4.37198618279644	0.011	0	1
Tmem200c	0.0417737144011487	4.57496775754212	0.011	0	1
Pcdhb21	0.0417737144011487	4.17443977580454	0.011	0	1
Slc25a43	0.0417737144011487	4.46918499865161	0.011	0	1
Gm4353	0.0417737144011487	4.77883538031724	0.011	0	1
Psmb2	0.041784761800557	-0.312233231068239	0.421	0.472	1
Psmg1	0.0419800755878247	0.803016735390302	0.086	0.048	1
Nsun4	0.0420382740592869	2.19768346238281	0.028	0.008	1
Mvb12b	0.0421209937655176	0.99000881700018	0.061	0.029	1
Pum3	0.0422638607087169	-1.00038688718859	0.028	0.059	1
Trappc12	0.0422684024515579	0.907427729338143	0.061	0.029	1
Papolg	0.0423077024768286	-1.72157785845191	0.014	0.038	1
Rapgef5	0.0423077024768286	-1.63598792930176	0.014	0.038	1
Tex2	0.0423471002236928	2.10645108596948	0.028	0.008	1
Slc4a2	0.0427523127979823	1.22266969387327	0.053	0.024	1
Gadd45g	0.04290816169845	-0.879737790853475	0.039	0.072	1
Fam177a	0.0429107719344125	0.471107514229841	0.177	0.121	1
Dnajb12	0.0429639632983999	0.856663997423639	0.086	0.048	1
2410004B18Rik	0.0429976882800134	-0.744547910391124	0.091	0.137	1
Cnppd1	0.0430301247386641	0.597023386318015	0.139	0.091	1
Pkn1	0.0430874334775738	0.715945818285109	0.1	0.059	1
Timeless	0.0431241667109219	0.942019876155445	0.075	0.04	1
Rnf38	0.04326478770162	-1.32131767126874	0.025	0.054	1
Akt1	0.0435825781463408	0.558665485084668	0.172	0.121	1
Rab3il1	0.0436016646400828	1.70853707122871	0.028	0.008	1
Cops4	0.0436407386022509	0.683018606977673	0.152	0.105	1
Ppid	0.0436583976377953	-0.654106613072883	0.125	0.174	1
Mfsd10	0.0437052831751876	0.650852834128305	0.1	0.059	1
Mnt	0.043760670521267	1.80833325055973	0.028	0.008	1
Plcb3	0.0437665040391241	0.747170317958261	0.061	0.029	1
Enho	0.0438286277972938	0.688124995563298	0.152	0.105	1
Nfatc2ip	0.0438403262593915	1.67244454686358	0.028	0.008	1
Tspan17	0.04385009856049	0.60654193711173	0.144	0.097	1
Dolpp1	0.0439201658022719	1.55684484748458	0.028	0.008	1
Galk1	0.0440170033944055	0.705176365005889	0.1	0.059	1
Pprc1	0.0440801516177824	1.57759378734112	0.028	0.008	1
B230118H07Rik	0.0442067934473405	0.883751747935618	0.075	0.04	1
Pcdh12	0.0443649378176968	-0.668312444253101	0.125	0.174	1
Nae1	0.0443964273766659	0.395307484552004	0.155	0.102	1
Rnf157	0.0444015993970923	1.58379961328763	0.028	0.008	1
Stim2	0.0444714715755067	0.461087493377608	0.202	0.145	1
Snapc5	0.0448101966861394	0.313790695995888	0.241	0.174	1
Kdm3b	0.0448105120653793	-1.40614202515499	0.014	0.038	1
Etv6	0.0448874785111704	1.34055859264847	0.028	0.008	1
Scn1b	0.0449883352543087	0.622263093440738	0.127	0.083	1
Lztr1	0.0451195871154306	0.736181014437663	0.086	0.048	1
Zcrb1	0.0452735384888562	0.419306218873422	0.205	0.147	1
Creb3	0.0453294707312861	0.35943793621732	0.18	0.123	1
Vps54	0.0454400563876434	1.32020832162022	0.044	0.019	1
Zdhhc4	0.045498764014982	0.848044302764877	0.075	0.04	1
1810013L24Rik	0.045684637404054	0.851997468906112	0.064	0.032	1
Chchd4	0.0457049178815416	-0.911231937742572	0.047	0.083	1
Adss	0.0458368847224037	0.586599242271299	0.111	0.067	1
Zfp646	0.0458531702607093	0.872731758880771	0.053	0.024	1
Efcab14	0.0459383428118599	0.630426713552566	0.161	0.113	1
Ccar1	0.0460819838669234	-0.580171129118035	0.05	0.088	1
Zfp143	0.0461837091926055	1.54881380788676	0.036	0.013	1
Cndp2	0.0462091469389362	0.660395306031526	0.086	0.048	1
Cnr2	0.0463429396493101	-1.15982921530232	0.025	0.054	1
Tex261	0.0463883019335629	0.441536693254391	0.247	0.185	1
Wdr43	0.046405007009127	0.746374188043221	0.125	0.08	1
Plec	0.0465033781295514	0.559265484532266	0.072	0.038	1
Zbtb24	0.0467731770994429	1.05169929010936	0.053	0.024	1
Tyk2	0.0468989060587493	1.29870989466863	0.036	0.013	1
Ldha	0.0471653291388095	-0.26499211143596	0.618	0.638	1
Fnbp4	0.0472101662022433	-2.10225872043016	0.011	0.032	1
Tmem18	0.0472106264801462	1.21665565401517	0.044	0.019	1
Ubqln1	0.0472579751493623	0.682952719962852	0.108	0.067	1
Acvr2b	0.0473324803746152	1.44204974082607	0.036	0.013	1
4932438A13Rik	0.0473877053083205	-1.0269259501248	0.064	0.102	1
Taf15	0.047437252150127	0.703434613902972	0.061	0.029	1
Nde1	0.0474668791554227	0.555397753409167	0.116	0.072	1
Zfp943	0.0474777521506021	1.42675801500231	0.036	0.013	1
Ifrd2	0.0477086679505301	0.874549904274033	0.053	0.024	1
Irak4	0.0477270355738706	1.15044419779371	0.044	0.019	1
Prpf4b	0.0478305846919422	0.29749887307331	0.183	0.126	1
Khk	0.0478568771806339	1.1622696648111	0.044	0.019	1
Sra1	0.0480630633399361	0.496056483694148	0.15	0.099	1
Filip1l	0.0480862276994883	0.876620246139868	0.064	0.032	1
Arid5b	0.0481053830485364	0.337654158059445	0.163	0.107	1
Zfp598	0.048137779205063	-1.87875998497278	0.011	0.032	1
Asb6	0.0481827618983695	0.709620619540767	0.044	0.019	1
Apold1	0.0481993723080652	-0.786069024624338	0.039	0.072	1
Akt3	0.0483792160667819	1.01916555347923	0.044	0.019	1
Tctex1d2	0.0484311604706221	1.34084344092615	0.036	0.013	1
Magoh	0.0484555971239187	0.514547858096996	0.175	0.123	1
Atrn	0.0484599585543789	0.646473130283846	0.089	0.051	1
Schip1.1	0.0485105464285623	1.08431832709073	0.044	0.019	1
Pop5	0.0485335809495942	0.467969925871914	0.199	0.145	1
Pla2g6	0.0485393012900957	2.40128692468051	0.022	0.005	1
Rictor	0.0486421760578812	0.948495024286235	0.044	0.019	1
Dnaic1	0.0487373661893692	2.23866147607534	0.022	0.005	1
Akna	0.0487373661893692	2.1883118293025	0.022	0.005	1
Mypopos	0.0488021461443855	1.38633597858051	0.036	0.013	1
Aven	0.0488120573766145	-4.42386768405968	0	0.011	1
Myl9	0.0488120573766145	-6.78512057417003	0	0.011	1
Tbc1d25	0.0488120573766145	-4.54356925119837	0	0.011	1
Gk	0.0488120573766145	-4.93656870785421	0	0.011	1
Mnd1	0.0488120573766145	-4.50928271911064	0	0.011	1
Grk4	0.0488120573766145	-4.85606357886795	0	0.011	1
Snrnp35	0.0488120573766145	-4.49985648604006	0	0.011	1
Micall2	0.0488120573766145	-4.34579822499406	0	0.011	1
Ezh2	0.0488120573766145	-4.62859670867623	0	0.011	1
Prr15	0.0488120573766145	-4.50750937129182	0	0.011	1
Znrf2	0.0488120573766145	-4.33541252625303	0	0.011	1
Ncapd2	0.0488120573766145	-4.85030403000525	0	0.011	1
Gm12758	0.0488120573766145	-4.78610002269608	0	0.011	1
9830147E19Rik	0.0488120573766145	-4.35518471333371	0	0.011	1
Gstt1	0.0488120573766145	-4.99814844263752	0	0.011	1
Cmtr2	0.0488120573766145	-4.52375861734411	0	0.011	1
Gm26916	0.0488120573766145	-4.71292889776936	0	0.011	1
Wdfy2	0.0488120573766145	-4.23393605859232	0	0.011	1
Nrgn	0.0488120573766145	-5.49690207645258	0	0.011	1
Prlr	0.0488120573766145	-5.06926537366345	0	0.011	1
Ppp1r1a	0.0488120573766145	-5.2178135515502	0	0.011	1
B4galt6	0.0488120573766145	-4.80185365755047	0	0.011	1
Psat1	0.0488120573766145	-4.7251557431299	0	0.011	1
2610044O15Rik8	0.0491355320467775	2.18439690870958	0.022	0.005	1
Hnrnpf	0.0493341648667309	-0.266528265379538	0.596	0.633	1
Ces2b	0.0493356364505301	2.0797990433119	0.022	0.005	1
Prr12	0.0495364241377074	2.03508051304405	0.022	0.005	1
Ambra1	0.0495720055315427	0.8664104758997	0.044	0.019	1
Cog3	0.0497178151907942	-1.8577014500495	0.011	0.032	1
Ppp6r3	0.0499221020805772	1.14077379851788	0.055	0.027	1
Arhgap21	0.0499400562731652	1.47175248627537	0.022	0.005	1
Eya3	0.0499400562731652	1.97076707191035	0.022	0.005	1
Msrb3	0.0499400562731652	2.07364379194193	0.022	0.005	1
Zfp609	0.0499400562731652	1.98926879039983	0.022	0.005	1
Itfg1	0.0499513018003854	0.476497346469755	0.213	0.153	1
Adrbk1	0.0500094286601855	0.603666538021962	0.089	0.051	1
Map2k6	0.0501429041812645	1.90320698596724	0.022	0.005	1
Arsb	0.0501429041812645	1.87575681677971	0.022	0.005	1
Tmem241	0.0501429041812645	1.90894940703147	0.022	0.005	1
Mapk11	0.0501785029101759	0.73489572781014	0.078	0.043	1
Tsfm	0.0501929672136791	-0.608488834727833	0.094	0.139	1
Trmt10a	0.0503463989989131	2.00013566194124	0.022	0.005	1
Iqce	0.0503464422924068	1.81002810637921	0.022	0.005	1
Mxra8	0.0504745990132748	0.359175013004696	0.216	0.155	1
Mllt4	0.0504802178448381	0.638102668562864	0.108	0.067	1
Bloc1s1	0.0505630732270252	0.385253353069554	0.211	0.153	1
Casc3	0.0506389153062653	0.866479688046947	0.08	0.046	1
Fkbp15	0.05081607805857	0.438771166834102	0.064	0.032	1
1810022K09Rik	0.0509086606482148	-0.628532205958984	0.078	0.121	1
Gdi1	0.0510142274823755	0.252142427486273	0.241	0.174	1
Tmem246	0.0510399519669242	0.628341061465213	0.064	0.032	1
Txnrd1	0.0512526488622226	0.926224541602195	0.072	0.04	1
Cnpy4	0.0512646771193719	0.666958765784794	0.064	0.032	1
Rabepk	0.0515058596255718	-1.15570196044018	0.011	0.032	1
Ifit3	0.0516348368116206	0.435368126814246	0.213	0.153	1
Psmg4	0.0516434752555264	-0.607072530158916	0.1	0.147	1
Ripk2	0.0517892804132889	-1.82364629133652	0.017	0.04	1
E2f3	0.0518507561806312	2.59060086718675	0.017	0.003	1
Trpt1	0.0518507561806312	2.46866414890885	0.017	0.003	1
Frat2	0.0518507561806312	2.89191423931173	0.017	0.003	1
Nqo2	0.0520051068823888	1.03391274950291	0.069	0.038	1
Ddx19b	0.0521005160177451	2.47965367387498	0.017	0.003	1
Abcc10	0.0521005160177451	2.66368232224171	0.017	0.003	1
Gpkow	0.0522262734874622	-1.62042390057569	0.017	0.04	1
Alkbh7	0.0523273742483675	0.77930200072869	0.097	0.059	1
Zfp428	0.052351281311171	2.41557765056064	0.017	0.003	1
Tor4a	0.052462219973064	-1.43576036415107	0.022	0.048	1
Cep192	0.0526030550313239	2.31799293272012	0.017	0.003	1
Vstm5	0.0528558401519176	2.2639963190061	0.017	0.003	1
Tvp23b	0.0529437557746025	0.46150503834264	0.238	0.177	1
Cdipt	0.0530609323428954	0.382226810399969	0.172	0.118	1
Gtpbp3	0.0530837698224462	0.900167581324413	0.055	0.027	1
Mtmr4	0.0531096396499394	1.95229673671333	0.017	0.003	1
Csgalnact1	0.0531435052477982	0.6736142584627	0.116	0.075	1
Hnrnpdl	0.0532230099490279	0.455645049938194	0.219	0.164	1
Peak1	0.0532978386362414	-0.603910509704733	0.163	0.212	1
F8	0.0534027372182547	-0.444209385220384	0.13	0.182	1
Ift172	0.0535600949209674	1.2925753472497	0.047	0.021	1
Tgtp1	0.0537229582671019	0.59466795862699	0.111	0.07	1
Ric1	0.0538579467670798	-0.913774542362757	0.033	0.064	1
Adh5	0.0539353656054118	0.557448323650776	0.158	0.11	1
Ctdspl	0.0539630402939129	0.849269982943963	0.055	0.027	1
Eny2	0.0540921120263513	0.31487442602396	0.216	0.158	1
Ddx52	0.0541130656663845	0.772057636229791	0.08	0.046	1
Ncln	0.0542397053323702	-0.944586388711668	0.058	0.094	1
Sco2	0.0544065193586887	-1.21827622222209	0.028	0.056	1
Mrpl10	0.0544403992375221	0.56546396140165	0.078	0.043	1
Tcp11l2	0.0544443281864432	-0.515821032418876	0.144	0.196	1
Pwwp2b	0.0544985768276659	0.522136177539957	0.064	0.032	1
Taldo1	0.0545643775185528	0.27559583834547	0.429	0.362	1
Ogfod3	0.0547123852128042	-1.01314377181614	0.044	0.078	1
Fnip1	0.0547612018142233	-1.20402121836435	0.017	0.04	1
Atl1	0.0550660643216245	-1.35384042852785	0.017	0.04	1
Neurl3	0.0550828384598582	-1.03197939684832	0.044	0.078	1
Aebp2	0.0551113411986046	0.856299872720688	0.055	0.027	1
Arhgap12	0.0553109658581959	-1.36617268138987	0.03	0.059	1
Plcg1	0.0553217634216891	-1.0822567081874	0.036	0.067	1
Ngfrap1	0.0555472709435909	-0.511472038392267	0.158	0.214	1
Ppp5c	0.0556962921138247	0.540682996738432	0.13	0.086	1
Lipe	0.0557231074397776	0.825325777192151	0.083	0.048	1
1500011B03Rik	0.0557932369139074	0.920718880819505	0.047	0.021	1
Mpdz	0.0560184840848143	0.921275061525532	0.055	0.027	1
Tnxb	0.0560274779667793	-0.899373080337783	0.066	0.105	1
Ubp1	0.0560565992826365	-0.891300141805291	0.028	0.056	1
Wsb1	0.0560906165566837	0.400328603213706	0.188	0.137	1
Trappc6b	0.0561074891213387	0.296622453862229	0.316	0.247	1
Lats2	0.0561390893420176	0.541791329442144	0.166	0.118	1
Ube2j2	0.0561441845464125	0.374328963176201	0.169	0.118	1
Pqbp1	0.0561679596198859	-0.74227595443428	0.072	0.113	1
Sco1	0.0561732084328817	-2.06782389256344	0.008	0.027	1
Ctgf	0.0561903818521549	2.37027446541184	0.03	0.011	1
Rnf215	0.0562177373630337	0.441167290362378	0.147	0.099	1
Stard3	0.0567314324504929	-1.17797802415516	0.039	0.07	1
Dll4	0.0569534102062094	0.348854526673054	0.205	0.145	1
Lpar4	0.0569833717709904	-0.985441888986115	0.022	0.048	1
2810004N23Rik	0.0570422824982546	0.919156913288568	0.072	0.04	1
Rnf170	0.0570831069001839	0.97029593463154	0.047	0.021	1
Ormdl1	0.0571621352764428	-1.89041689392102	0.008	0.027	1
Psmd4	0.0572737743107803	0.320151097405534	0.321	0.255	1
Mon2	0.0573616484152818	-1.68824383748265	0.008	0.027	1
Hp1bp3	0.0574477177462299	0.41858087709294	0.175	0.123	1
Mta3	0.0574913185502912	1.41080988106493	0.039	0.016	1
Sdhaf4	0.0575304912745514	0.473518320942417	0.15	0.099	1
Zfp697	0.0575528107196759	-1.0261799640094	0.022	0.048	1
Hdac11	0.0575617403032822	-1.63094357300085	0.008	0.027	1
Cryl1	0.0575617403032822	-1.70576403043067	0.008	0.027	1
F2r	0.0576636070983908	-0.275305575461716	0.601	0.635	1
Trmt13	0.0576962661162108	-1.26530048759988	0.03	0.059	1
Frmd4a	0.057892976210048	0.656344076208143	0.069	0.038	1
Slc22a17	0.0582346508487061	1.56202119511043	0.03	0.011	1
Snrnp70	0.0582489824918083	0.546500767138666	0.141	0.097	1
Dhdds	0.058306914732516	1.25913198816223	0.039	0.016	1
Rabif	0.0583551895138002	-0.813996645626954	0.069	0.107	1
Copa	0.0584108643020644	0.508209537234424	0.158	0.11	1
Ptgr2	0.0584781328047323	-1.09059141007549	0.039	0.07	1
Smtn	0.0585866892841398	-0.617523867484479	0.15	0.196	1
Micu2	0.0587307005552341	0.644350486474905	0.066	0.035	1
Tmem5	0.0587873047374391	0.378727420417465	0.152	0.105	1
Agpat5	0.0589302757522389	0.928381933945771	0.086	0.051	1
Pacrgl	0.0589931788133201	1.39850240627961	0.03	0.011	1
Got2	0.0590209997772643	-0.578161356626311	0.114	0.161	1
Golga5	0.0590648414229803	0.76604910416075	0.058	0.029	1
Srsf3	0.0590907319836873	-0.3643779240476	0.338	0.381	1
Abhd11	0.0592879689099109	0.933792884435483	0.047	0.021	1
Sbno1	0.0595325920178327	0.406233019033889	0.155	0.107	1
Wbp2	0.0596019436746154	-0.515127859396392	0.139	0.19	1
Emc8	0.0596107341992798	0.473507500775766	0.133	0.088	1
Tap1	0.0598511960896543	0.452934665688329	0.197	0.142	1
Arcn1	0.059857283467211	0.410567253512844	0.122	0.078	1
Ebf1	0.059857530856333	-0.310123958480143	0.454	0.499	1
Pfkl	0.0599071759389189	-0.678010124716925	0.136	0.182	1
Ift74	0.0599528546240263	1.31488419042961	0.03	0.011	1
Prkci	0.0601463351171525	1.30749863643922	0.03	0.011	1
Mylk	0.0602563895820744	-0.989794836026044	0.053	0.086	1
Zfp825	0.060925441204824	1.26006255394693	0.03	0.011	1
Pced1b	0.060925441204824	1.23871008805923	0.03	0.011	1
Ngdn	0.0613796315906001	0.49017013757779	0.18	0.129	1
AI467606	0.0613801966473876	1.23664300553176	0.05	0.024	1
Sf3a2	0.0614442660220798	0.511648481988187	0.172	0.123	1
Msi2	0.0614659684092836	0.712160577549734	0.083	0.048	1
Rbl1	0.0615152418718479	1.22961284428602	0.03	0.011	1
Myo9a	0.061621362106618	0.671568567656243	0.058	0.029	1
Zkscan14	0.0616660006927094	0.819542999654115	0.039	0.016	1
Borcs8	0.0616769508316047	1.28201188985842	0.05	0.024	1
Fxyd5	0.0617613929525009	0.294588619033741	0.368	0.295	1
Gosr2	0.0617651412531966	0.476416034047641	0.133	0.088	1
Wdtc1	0.0618380755471127	1.0301110655357	0.039	0.016	1
Skiv2l	0.0619110625054196	0.457865680056092	0.03	0.011	1
Fbxo38	0.0619110625054196	1.06896122091995	0.03	0.011	1
Homer3	0.0619678537111403	-0.725922830183463	0.097	0.139	1
Chst12	0.0620210688092963	0.706022702217563	0.097	0.059	1
Ccdc53	0.0620373536010813	0.559508270828037	0.15	0.105	1
Cep70	0.062109761863359	1.03300097244969	0.03	0.011	1
Phospho2	0.0623914408841782	-0.945284068280191	0.05	0.083	1
Mcm3ap	0.0624111207826322	-2.28778667257663	0.006	0.021	1
Rps26	0.0625330970592067	-0.295112731820065	0.521	0.555	1
Tet3	0.0625462347163474	0.653666227350232	0.086	0.051	1
Gin1	0.0628376375809426	-1.23680166553559	0.025	0.051	1
Pcdhb4	0.0629003386917198	-2.15861227568444	0.006	0.021	1
Gm28809	0.0629473629165291	-2.75554289119981	0.003	0.016	1
Rbms3	0.0629473629165291	-2.88777134686546	0.003	0.016	1
Chac2	0.0629473629165291	-3.22632218625065	0.003	0.016	1
Fkbp11	0.0630642970565412	0.589533519342948	0.122	0.08	1
Fam135a	0.0630918552025067	-1.54852462388031	0.014	0.035	1
Clec2d	0.0631056945687704	0.422363633722728	0.183	0.131	1
Tmem62	0.0632408147172621	-2.63909347483596	0.003	0.016	1
Gm15706	0.0632408147172621	-2.85658648967619	0.003	0.016	1
Camkk1	0.0632408147172621	-2.48031417240375	0.003	0.016	1
Wdr55	0.0632408147172621	-2.62238742979925	0.003	0.016	1
Rhoc	0.0632433613101788	-0.340432394435082	0.476	0.517	1
Pold4	0.0633016775968701	0.687210155074071	0.105	0.067	1
Tmem110	0.0634815580828244	-0.929213340014923	0.039	0.07	1
Rbm12b1	0.0636401063747992	-1.78936834503796	0.006	0.021	1
Med19	0.0636405457606139	0.471706015804303	0.083	0.048	1
Tbxas1	0.0636469981700924	-1.49662124322435	0.014	0.035	1
Spns1	0.0636626679179144	0.515082227957887	0.1	0.062	1
Hvcn1	0.063832940132317	-1.74344147615273	0.014	0.035	1
Uqcr10	0.0638405595009593	-0.324687791632889	0.463	0.496	1
Arhgef7	0.0638493140681557	0.569279046112817	0.111	0.072	1
Zfp948	0.0639501836363871	1.15281504179711	0.061	0.032	1
Pla2g4a	0.0640649700898648	-1.49469536863913	0.019	0.043	1
Zfp235	0.0641279604507925	-2.37345220800979	0.003	0.016	1
Mrps27	0.0641372665691017	-1.70078646415972	0.006	0.021	1
6430562O15Rik	0.0641372665691017	-1.65659254278631	0.006	0.021	1
Klf3	0.0642668209309705	0.256900379478791	0.385	0.303	1
Shkbp1	0.0642867179125036	0.814257219302092	0.091	0.056	1
Tnrc6b	0.0643722720659414	0.391169848593653	0.125	0.08	1
Spef1	0.0647250804107864	-1.87457659262036	0.003	0.016	1
Tnnt1	0.0647250804107864	-2.0263481950034	0.003	0.016	1
Gbf1	0.0647308071523626	-1.34344795460634	0.019	0.043	1
Bhlhe22	0.0650985817772748	-1.2485072725859	0.033	0.062	1
Ube2m	0.065154750209361	0.568948402880985	0.1	0.062	1
Fbl	0.0652217482737739	0.60220609357704	0.15	0.105	1
Tspan6	0.0655711735558634	-1.24752934881263	0.019	0.043	1
Tipin	0.0655862922728177	0.501248232713833	0.1	0.062	1
Ptdss1	0.0656397133530254	0.612000769275965	0.083	0.048	1
Snf8	0.0656983951142185	0.297411808985171	0.205	0.145	1
Qrsl1	0.0657403170714911	-1.36327329662469	0.019	0.043	1
Sympk	0.0658761128680706	0.43521910879557	0.105	0.064	1
Zfp451	0.0663506799138625	1.37034646847827	0.042	0.019	1
Ssr3	0.0663843184642697	-0.586098473031771	0.13	0.177	1
Nifk	0.0663973802609322	0.856850399738123	0.078	0.046	1
Uxs1	0.0664245734287974	0.745497247178347	0.075	0.043	1
Usp50	0.0666052447774003	0.425579576247737	0.136	0.091	1
Ppp3ca	0.0666191811509057	0.26926292004641	0.274	0.209	1
Gabpa	0.0669310785491029	0.914419674190929	0.064	0.035	1
Rnf41	0.0671611881793542	-0.895602884593579	0.03	0.059	1
Lmna	0.0672752924397353	0.269967359310905	0.208	0.153	1
Trip11	0.0672938265524028	0.626751093917741	0.102	0.064	1
Usp39	0.0673630203383156	1.2929101261323	0.053	0.027	1
P4hb	0.067444313780549	0.495447773460105	0.147	0.102	1
2011-09-01	0.0674901621143828	0.327182329260951	0.158	0.11	1
Amotl2	0.0676882718332946	0.596331076671426	0.119	0.078	1
Rab3d	0.0677709695584376	0.548785681160949	0.086	0.051	1
Dyrk1a	0.06802636449785	0.717074134187304	0.05	0.024	1
Fosb	0.0682021024006393	1.21133583857647	0.042	0.019	1
Siva1	0.0682867879256103	-0.962186745628185	0.042	0.072	1
Mycbp	0.0684046290937589	0.807968997502278	0.078	0.046	1
Txn2	0.0684669096282066	0.36377006790667	0.211	0.153	1
Mgme1	0.0686711975795921	-1.12016843912163	0.019	0.043	1
Cldnd1	0.0688950708366999	0.359585475266457	0.241	0.185	1
Phlda1	0.0691702940538148	-0.622218818993879	0.163	0.212	1
Paqr7	0.0692652310174639	2.18292529954679	0.025	0.008	1
Lmbrd1	0.0692831988142377	-0.513999049798872	0.188	0.239	1
Fam220a	0.0695332626477573	-0.712063118125005	0.069	0.107	1
Sec1	0.0697523718328674	1.876889699909	0.025	0.008	1
Man1a2	0.0701895303357634	0.759357671977816	0.094	0.059	1
Pgs1	0.0702016436868436	0.759426977629643	0.078	0.046	1
Igf2bp3	0.0702249913509271	0.710363264990845	0.061	0.032	1
Zfand2b	0.0703869177455129	0.636516116009076	0.091	0.056	1
Tmem251	0.070416293540503	-0.790061890580825	0.061	0.097	1
Smpd1	0.07045466190557	0.504930344487748	0.102	0.064	1
Ublcp1	0.0705116580603203	0.760930994643753	0.053	0.027	1
Manea	0.0705529436919548	0.869567132172669	0.042	0.019	1
Tbc1d4	0.0707224035465777	0.500189752421174	0.166	0.121	1
Klhdc1	0.0707364975778148	1.07401558606775	0.042	0.019	1
Rbm17	0.0709501929117936	0.505741423309477	0.127	0.086	1
Stom	0.07104871241055	-0.462322750686695	0.197	0.244	1
Ube2r2	0.0711006652904814	0.590319472906571	0.155	0.113	1
Ythdc1	0.0712341499343159	0.641490223407208	0.114	0.075	1
Kdelc1	0.0712895102694223	1.17161272038281	0.042	0.019	1
2810474O19Rik	0.0713881036355093	-0.639078370553228	0.161	0.206	1
Ypel2	0.071410030082252	1.58196481066071	0.033	0.013	1
Syt7	0.071479559268135	1.63295067800494	0.025	0.008	1
Pear1	0.0715405909229894	0.417402648582961	0.136	0.091	1
Rrn3	0.0715672933420018	1.09919510901333	0.042	0.019	1
Ifit3b	0.0716139118397631	0.346719185933797	0.127	0.086	1
Ndfip2	0.0716487883083309	-0.279254110172491	0.266	0.322	1
Rell1	0.0716493616369208	0.426972214338669	0.172	0.123	1
Atad3aos	0.0717291374445004	1.11450086129192	0.025	0.008	1
6330408A02Rik	0.0717291374445004	1.58947267051163	0.025	0.008	1
Sssca1	0.0719047983187195	0.601015461963907	0.078	0.046	1
Scp2	0.071935110683088	0.26003922621065	0.38	0.316	1
Hmgn1	0.0720566661015243	-0.433096659567618	0.183	0.233	1
Pnn	0.0721656673510101	0.312011593032934	0.211	0.153	1
Ahr	0.0721939165744974	0.307408868914037	0.136	0.094	1
Nat6	0.0724646925497302	-1.0787496918628	0.028	0.054	1
Chac1	0.0724821586233233	1.3697926674348	0.025	0.008	1
Flywch2	0.0724821586233233	0.850456535589712	0.025	0.008	1
Gm10269	0.0724821586233233	1.47228982698356	0.025	0.008	1
Hnrnph3	0.0725913940074056	0.431093521767503	0.155	0.107	1
Dmtn	0.0726788047064328	1.34408494774272	0.033	0.013	1
Cdyl2	0.0727867220900861	0.986834058337988	0.053	0.027	1
Pan3	0.0729049133066272	0.525866105390187	0.122	0.08	1
Ttll1	0.0734962416746682	1.16304560203573	0.025	0.008	1
Odf2l	0.073751567344118	1.2854773291763	0.025	0.008	1
Gxylt1	0.073751567344118	1.19522693531366	0.025	0.008	1
Eml3	0.073751567344118	1.2773588580862	0.025	0.008	1
Sdad1	0.073868418619752	-1.57776858927112	0.022	0.046	1
Mtmr10	0.0743991462102895	1.0730387977077	0.033	0.013	1
Prr7	0.0743991462102895	1.29448355597714	0.033	0.013	1
Polr2a	0.0744547763431389	0.68724252106592	0.078	0.046	1
Zfp821	0.0746165095140933	1.23216298947288	0.033	0.013	1
Fam98c	0.0746518930182484	0.43286377394627	0.139	0.094	1
St3gal4	0.07472881392709	0.449246992062931	0.172	0.123	1
Creb3l2	0.0748430639288328	0.663355795691731	0.064	0.035	1
Pgam1	0.0748834913764858	-0.470182190987333	0.197	0.244	1
Trak1	0.0750328781933689	-1.89309676897141	0.011	0.029	1
Mid1	0.0750527925091917	0.786961689592676	0.033	0.013	1
Tor1b	0.0750711727303043	0.716622076562114	0.064	0.035	1
Elp5	0.0751400582131174	0.476912311365342	0.108	0.07	1
Acsl3	0.0751621555477614	1.26401116840251	0.033	0.013	1
Sgta	0.0752760665960022	0.348128039730413	0.211	0.158	1
Prkra	0.0755002743654909	0.761934133293887	0.08	0.048	1
St6galnac6	0.0755261378868256	1.26167499458017	0.044	0.021	1
Fam20a	0.0755291568801577	0.341057399257049	0.064	0.035	1
Rai14	0.0755647329330427	0.683100768897751	0.094	0.059	1
Nob1	0.0755845294863136	-1.02516677900908	0.028	0.054	1
Anapc2	0.075600139013709	0.7126383870057	0.141	0.102	1
Ndfip1	0.075643880312549	0.726616798198592	0.1	0.064	1
Ets2	0.0757402501462263	0.374748014283169	0.377	0.306	1
Dennd5b	0.07582161187493	0.341632292598436	0.119	0.078	1
Rybp	0.0758422947285021	0.82497823350915	0.042	0.019	1
Sec23b	0.0758461858500797	0.80245824648981	0.066	0.038	1
Ahsa2	0.076188565273843	0.636628278618223	0.1	0.064	1
Mrpl23	0.0762252250667868	0.314397515059381	0.249	0.193	1
Tex264	0.0762840284889642	0.421284955582639	0.172	0.126	1
Sgk1	0.0763460873038767	-0.264215843734423	0.742	0.756	1
Arhgap1	0.0764397590990875	0.417713419774087	0.116	0.078	1
Eci1	0.0765743502159974	0.428427768311264	0.147	0.102	1
E2f6	0.0766545209050912	0.613882038519101	0.053	0.027	1
Crim1	0.076800462214091	0.51446184749761	0.141	0.099	1
D730003I15Rik	0.0768188005737569	1.00390729254696	0.033	0.013	1
Abl2	0.0769110804648545	-1.64180361014781	0.011	0.029	1
Slc35g2	0.0770419141268004	0.878491241018934	0.033	0.013	1
Wdr6	0.0771485271109256	-1.41941639103793	0.011	0.029	1
Smim13	0.0771485271109256	-1.58753704992563	0.011	0.029	1
Rab28	0.0772869053222608	-0.523225628530929	0.122	0.164	1
Fbrs	0.0773865707896851	-1.60464180496283	0.011	0.029	1
Stc1	0.0776251750375246	-1.27273705747821	0.011	0.029	1
Lmo2	0.0777666847297466	-0.258296128929755	0.521	0.576	1
Btbd1	0.0778085996085113	0.36907586319451	0.161	0.113	1
Mpp5	0.0778644533231355	-1.5104187809305	0.011	0.029	1
Mcfd2	0.0779102238780591	0.51675187564479	0.191	0.142	1
Zfp395	0.0779741861703325	1.20363397787898	0.044	0.021	1
Cul4b	0.0781042942171127	-1.39556808283211	0.011	0.029	1
Fbxl4	0.0781651195450324	1.15915792786568	0.044	0.021	1
Lfng	0.0781651973715441	0.395525286528289	0.211	0.161	1
3110099E03Rik	0.0781667935595554	-0.492231787574125	0.188	0.236	1
Zdhhc1	0.0783876737301366	0.823370483740384	0.053	0.027	1
Trmu	0.0784014057717164	-1.37067204508407	0.017	0.038	1
Ctnnb1	0.0785106717197481	0.302085718942326	0.371	0.308	1
Trim12a	0.0785411961789058	0.354616624491622	0.166	0.118	1
Ide	0.0786427692709589	-1.30492556072178	0.022	0.046	1
Fbxw11	0.078733648358778	0.714729779570795	0.066	0.038	1
Npr2	0.0788274276465399	-1.16395361943401	0.011	0.029	1
Hps3	0.0788458959485904	1.01202194523148	0.033	0.013	1
Tm6sf1	0.0789820064268884	0.475780685278668	0.139	0.097	1
Slc12a7	0.0791123839442672	-0.977976188876301	0.039	0.067	1
Slc44a2	0.0791255434372117	0.38962291862365	0.216	0.164	1
Ptprg	0.0793064657370636	0.503859688909279	0.211	0.164	1
Mrpl57	0.0793681258858767	0.494096345891459	0.163	0.118	1
Sars	0.0796466443388009	0.552241869446533	0.15	0.107	1
Aifm1	0.0797417249545622	0.546799453779875	0.066	0.038	1
Fam110a	0.0798932784958251	0.278364401533268	0.283	0.223	1
Vangl2	0.0800447470657913	-1.27738239102538	0.011	0.029	1
Ier5	0.0801978175331299	-0.257356217716388	0.391	0.437	1
Telo2	0.0802168201414803	-1.09431804709789	0.03	0.056	1
Lbx2	0.080290900617139	1.05260387741222	0.044	0.021	1
Yipf2	0.080290900617139	1.14619610160718	0.044	0.021	1
Tssc4	0.0803641131403866	0.708783365948219	0.114	0.078	1
Cep295	0.0805843334106485	1.1036999656062	0.044	0.021	1
Clpp	0.0807652954624753	0.493406923228698	0.155	0.11	1
Thap11	0.0808628771329515	-0.852955223989644	0.058	0.091	1
Atp7a	0.0810295634120702	-0.987084258638407	0.011	0.029	1
Crot	0.0811719047559557	0.582662268952682	0.1	0.064	1
Snapc3	0.081226855660574	-0.979681388562691	0.053	0.083	1
Plaur	0.0812886181501402	0.370776160400474	0.363	0.306	1
Lyrm5	0.0813280511709768	-1.13153116628935	0.03	0.056	1
Efnb1	0.0813568596736482	-0.552712577084262	0.177	0.22	1
Qsox1	0.0815560812861982	0.591012263518595	0.1	0.064	1
Yipf5	0.0816231241883483	0.457082364769228	0.15	0.107	1
Nsmce4a	0.0816641689666629	0.419033745377189	0.177	0.129	1
Mxi1	0.0816679416991214	1.09190996344161	0.044	0.021	1
Hras	0.0818138417476862	0.360286982183881	0.252	0.201	1
Dnajb4	0.0819965534905415	-0.849256902196605	0.058	0.091	1
Acy3	0.0820448397097128	1.1561337312069	0.058	0.032	1
Cic	0.0822639386087579	1.12896025432351	0.044	0.021	1
Pxmp2	0.0823493883072037	2.15484600920045	0.019	0.005	1
Tomm20	0.0824157864270412	-0.32864818026236	0.343	0.397	1
Agpat3	0.0824189689775417	-0.700959201832176	0.036	0.064	1
Hsph1	0.0824360404834172	0.810194783404251	0.055	0.029	1
Rpa3	0.0824745820622748	0.37835849396118	0.108	0.07	1
Cr1l	0.0825012473338448	0.271830083417999	0.299	0.241	1
Flnb	0.0825057746878538	0.442305630538401	0.091	0.056	1
Gm9493	0.0825564459938114	0.288846982472393	0.241	0.182	1
Mtfr1l	0.0827294166124989	0.500889439024089	0.116	0.078	1
Zfc3h1	0.0827895844117462	0.840093208587304	0.055	0.029	1
Map1b	0.0827968416560819	0.636705724581728	0.108	0.072	1
Mmp14	0.0829960682643212	2.34681168230474	0.019	0.005	1
Phlda3	0.083096105533196	1.88500263494594	0.036	0.016	1
Rps18-ps3	0.0833376636672642	-1.06371402259182	0.017	0.038	1
Tom1l2	0.0833780567430582	0.75528096398999	0.072	0.043	1
Lpar6	0.0834508937464563	0.382787784014833	0.18	0.131	1
Rpa1	0.0835749397797687	0.596893154748641	0.083	0.051	1
Exosc8	0.0837246269922335	-0.789573557977975	0.036	0.064	1
Psma3	0.0837418279396361	-0.351446731682361	0.424	0.458	1
Rc3h2	0.0837638344483312	-1.10051883464942	0.03	0.056	1
Coro1b	0.0841038907497511	0.393598325310125	0.227	0.177	1
Golt1b	0.0841661804415283	0.733928036159044	0.069	0.04	1
Zfp507	0.0843017717091536	2.01327394815906	0.019	0.005	1
Dhx16	0.0843679984515744	0.640284492535494	0.066	0.038	1
Hmgxb3	0.0846307168517734	1.66709803594547	0.019	0.005	1
Rfc5	0.0846307817999498	1.65369740011067	0.019	0.005	1
Gm26764	0.0846307817999498	1.06001305386486	0.019	0.005	1
Rin1	0.0846307817999498	1.82732099599622	0.019	0.005	1
Soga1	0.0849608299232426	1.84387305456922	0.019	0.005	1
Gm20696	0.0849608299232426	1.77596380083907	0.019	0.005	1
2010007H06Rik	0.0849608299232426	1.56527673610103	0.019	0.005	1
Tmem259	0.085054055052123	-1.09817565223863	0.053	0.083	1
Kdm6b	0.0851026120788401	-0.935779346315683	0.039	0.067	1
Pld1	0.0852919182492258	1.65883213627089	0.019	0.005	1
Ddrgk1	0.0852948532898021	0.290305659766925	0.299	0.241	1
Prmt5	0.0853606517020293	-0.952361307561244	0.03	0.056	1
Gtf3c4	0.0856240489479802	0.687470066758058	0.019	0.005	1
Arhgef18	0.0856240489479802	1.45339682907822	0.019	0.005	1
Gda	0.0856240489479802	1.53695514814946	0.019	0.005	1
Cep68	0.0857866995815788	-1.32638205124319	0.025	0.048	1
Sh2b1	0.0858445682562184	0.752523491627177	0.055	0.029	1
Prpsap1	0.0862079782769488	0.385818073686966	0.166	0.121	1
Hbs1l	0.0863680813207687	-0.945112028796743	0.042	0.07	1
Ift43	0.0863725189551719	0.523652421597955	0.139	0.097	1
Slc25a24	0.0865789509137878	1.07884145026031	0.058	0.032	1
Arhgef11	0.0866267169795109	1.18795890403654	0.019	0.005	1
Frmd6	0.0866267169795109	1.11851862546796	0.019	0.005	1
Stat5b	0.0868465697757087	0.880434766573851	0.058	0.032	1
Synj2bp	0.0868701150256928	-0.573819516407661	0.069	0.105	1
Cmtm8	0.0868875137565874	0.250712345581241	0.51	0.429	1
Vac14	0.0869630388671137	1.34066756750866	0.019	0.005	1
Mpv17l	0.0869630388671137	1.08095578739057	0.019	0.005	1
Zdhhc18	0.0869757767473835	-0.821699581595959	0.061	0.094	1
Cmklr1	0.0871807552741434	-0.661930803256784	0.044	0.075	1
Rnf13	0.0872851773580399	-0.415310961347885	0.163	0.209	1
Oraov1	0.0874549550436044	-1.1744353042707	0.025	0.048	1
Psme4	0.0874610055493116	1.41854345813834	0.036	0.016	1
6030445D17Rik	0.0874714247957973	-2.58856727125295	0.008	0.024	1
Inpp1	0.0875188965419139	0.378424499111655	0.091	0.056	1
Trim2	0.0877105188746598	-1.10956293214994	0.03	0.056	1
Hilpda	0.0878588296400733	-0.843947215394345	0.05	0.08	1
Taf10	0.0879764709166676	0.481042792747933	0.122	0.083	1
Anxa1	0.0883022973018639	0.415751562349837	0.183	0.137	1
Nsun5	0.088403102419923	1.20808898345537	0.036	0.016	1
Tbp	0.0886525928485359	-1.95076833843188	0.008	0.024	1
Wdr53	0.0888772091913392	1.11521097546524	0.036	0.016	1
Dysf	0.0889102703301457	0.393040261916702	0.18	0.131	1
Kctd9	0.0889182183661343	1.6844305934643	0.028	0.011	1
Triap1	0.0891221286201553	0.547633773640387	0.105	0.07	1
Abhd17b	0.0892030396118788	0.545810311475958	0.13	0.091	1
Socs3	0.0892329334959078	0.799969522308152	0.075	0.046	1
Dpm3	0.089235629650433	0.252527868411155	0.343	0.279	1
Spata13	0.0892680536494213	0.627272410728547	0.044	0.021	1
Socs2	0.0893258201609236	-0.935469685172312	0.053	0.083	1
Mtrf1l	0.089546877506883	-1.71397983368887	0.008	0.024	1
Agps	0.0895922084990347	1.19725048051083	0.036	0.016	1
Fam57b	0.0897283914499962	0.357784340662422	0.094	0.059	1
Ly96	0.0899817405322147	-0.460046220043451	0.1	0.139	1
Commd2	0.0902684833441495	0.708783160111515	0.108	0.072	1
Arhgap10	0.0902949074124886	0.412883168484733	0.097	0.062	1
Rbm3	0.0903951725554984	-0.325211166816262	0.307	0.346	1
Gm26518	0.0904484120413891	-1.17222415920727	0.008	0.024	1
Rsl24d1	0.090672079663301	0.604623230774564	0.105	0.07	1
Bcor	0.0907505412428573	-1.56112867249905	0.008	0.024	1
Sec24c	0.0907941598162085	0.936148078098551	0.036	0.016	1
Echdc1	0.0909418640070187	0.83856214368214	0.058	0.032	1
Ppm1k	0.0910534816478675	-1.72815700277409	0.008	0.024	1
Nr1d1	0.0910534816478675	-1.76359331530964	0.008	0.024	1
Dusp11	0.0911769579086721	0.499296158467995	0.136	0.097	1
Tyw1	0.0912202939134551	0.487214058680899	0.058	0.032	1
Snap47	0.0912532376143984	-0.961384875796055	0.044	0.072	1
Actn1	0.0912785571918958	0.987936911874752	0.036	0.016	1
Slc52a2	0.0912785571918958	1.02627871501061	0.036	0.016	1
Timm23	0.0913572346711367	-1.58630672218522	0.008	0.024	1
Aebp1	0.0913811740351894	-1.02346029101519	0.025	0.048	1
Dyrk1b	0.0914294713853355	1.5081897705188	0.028	0.011	1
Plbd2	0.0914453644736772	0.510592716092573	0.127	0.088	1
Gstm5	0.0915215338005272	1.00923012082991	0.036	0.016	1
Vprbp	0.0917649974292036	0.932254751393679	0.036	0.016	1
Foxj2	0.0917650299832458	0.984455488811289	0.036	0.016	1
Casp8ap2	0.0921856520092446	-0.768854450718594	0.03	0.056	1
Cnnm4	0.0922887351102045	2.35573084216937	0.014	0.003	1
Gatsl2	0.0922887351102045	2.55336652722469	0.014	0.003	1
Homez	0.0922887351102045	2.69256092712507	0.014	0.003	1
A930012L18Rik	0.0922887351102045	2.67031052629965	0.014	0.003	1
Snx18	0.0923002124479537	-1.58644111844998	0.019	0.04	1
Ltn1	0.0923002124479537	-1.39894903530985	0.019	0.04	1
Aptx	0.0924986431754016	1.08638286181513	0.036	0.016	1
Hmha1	0.0925637335736025	1.43567469287499	0.028	0.011	1
Gfm2	0.0925637335736025	1.41077377689363	0.028	0.011	1
Zfp69	0.0927214388479508	2.43071390771785	0.014	0.003	1
Trmt44	0.0927214388479508	2.43372049897145	0.014	0.003	1
Tm6sf2	0.0927214388479508	2.32855092204461	0.014	0.003	1
Oxsm	0.0927214388479508	2.3582262055168	0.014	0.003	1
Scube1	0.0927214388479508	2.5234590436511	0.014	0.003	1
Sharpin	0.092811161774165	0.688061515130276	0.058	0.032	1
Tefm	0.0928490574341232	1.27930564296981	0.028	0.011	1
Elmsan1	0.0928490574341232	1.40404892241986	0.028	0.011	1
Cebpz	0.0929509976550683	-0.805071557334942	0.069	0.102	1
Gtf3c3	0.0929903297039623	0.949269763277368	0.036	0.016	1
Nagpa	0.0930646499284967	0.588337412190165	0.086	0.054	1
Lrrc8b	0.0931350868719452	1.60719290038506	0.028	0.011	1
RP23-60P18.10	0.0931557698444147	2.27375912154057	0.014	0.003	1
Zfp677	0.0931557698444147	2.35375202436811	0.014	0.003	1
Heatr5b	0.0931557698444147	2.22555522792735	0.014	0.003	1
Dmxl1	0.0932369584467789	0.862715953645963	0.036	0.016	1
Nagk	0.0932661599330958	0.314657066264447	0.175	0.129	1
Copb2	0.0933776428892538	-0.597716980129994	0.072	0.107	1
Cog6	0.0933843369078388	0.975329997550108	0.047	0.024	1
Tmem255b	0.0934218230125679	0.970101820702896	0.028	0.011	1
Ptch1	0.0934218230125679	1.39204228946612	0.028	0.011	1
Gak	0.0934841118008995	0.887414032553042	0.036	0.016	1
Nckipsd	0.0935674645039531	0.68993101464361	0.058	0.032	1
Pmf1	0.0935917320459603	2.28779523381822	0.014	0.003	1
C2cd3	0.0935917320459603	1.95712164513111	0.014	0.003	1
Zbtb39	0.0935917320459603	2.24465274347577	0.014	0.003	1
Nmral1	0.0935917320459603	2.27495440812282	0.014	0.003	1
Ugdh	0.0936213731057433	-1.09655629371957	0.033	0.059	1
Pik3c2b	0.0939077413739032	-1.56861326429265	0.019	0.04	1
Gnai1	0.0940293293974796	1.92675455887976	0.014	0.003	1
Alms1	0.0940293293974796	1.73072535179049	0.014	0.003	1
Supv3l1	0.0940293293974796	1.86971134132472	0.014	0.003	1
Slc25a23	0.0940293293974796	1.7851365989204	0.014	0.003	1
Rtcb	0.094123220279577	0.458079362537447	0.144	0.102	1
Htatip2	0.0941508873855475	0.430121876130367	0.069	0.04	1
Grb10	0.0941962005090545	0.444136847849229	0.175	0.129	1
Nexn	0.0942287267204872	0.407377513976613	0.036	0.016	1
Csnk1g1	0.0942287267204872	0.713087917091203	0.036	0.016	1
Mtor	0.0942862829020509	1.36207502237691	0.028	0.011	1
Pigf	0.0943512188435759	-0.791866860978005	0.042	0.07	1
Srprb	0.0944663999862861	0.602088874858067	0.105	0.07	1
Pole4	0.0944677447886898	0.49470511823355	0.127	0.088	1
Ccnyl1	0.0944685658423281	1.82776044334832	0.014	0.003	1
Kctd7	0.0944685658423281	1.90014178284285	0.014	0.003	1
Gm15545	0.0944685658423281	1.93106818589587	0.014	0.003	1
Smg8	0.0944685658423281	1.62401712932445	0.014	0.003	1
Arel1	0.0944685658423281	1.12808253123109	0.014	0.003	1
Pcdhb20	0.0944685658423281	0.97264601574288	0.014	0.003	1
Nap1l4	0.0945760742241216	0.441818188390855	0.188	0.139	1
Reep3	0.09462768230985	0.29870707377365	0.263	0.212	1
Snx6	0.0946294616441119	0.294755522403626	0.188	0.139	1
Ces2g	0.0948661436304231	1.09021287977757	0.028	0.011	1
Ppp1r37	0.0949491133030786	-0.622972118624618	0.091	0.129	1
Rab35	0.0952224443471938	0.432453261518805	0.155	0.113	1
Rad51d	0.0955949389330989	1.02715796219238	0.028	0.011	1
Otud1	0.0956070890095667	0.60320770750391	0.072	0.043	1
Mocos	0.0957412884036142	1.06102325226721	0.028	0.011	1
Oma1	0.0957436471266588	0.870969088134797	0.047	0.024	1
A330017A19Rik	0.0957793581444152	0.537201223245342	0.072	0.043	1
Zc3hav1	0.0958555516533597	0.305968411383567	0.175	0.129	1
Nipsnap1	0.0958713615276522	-1.58636441220812	0.014	0.032	1
Wbp1l	0.0959518756807887	0.589348652268534	0.072	0.043	1
Dph7	0.0966228845450404	0.961656536806649	0.028	0.011	1
Dennd6a	0.0966896596925434	0.479140147193179	0.147	0.105	1
Fes	0.0968086553353024	0.718671839080619	0.075	0.046	1
Upp1	0.0968655310508821	0.260423634958444	0.357	0.295	1
Nt5dc1	0.0969422682961395	-1.45317644727066	0.014	0.032	1
Ndufaf7	0.0969526655371141	-1.08871762417049	0.019	0.04	1
Tmem138	0.0969997452936036	0.800704169439521	0.036	0.016	1
Ccdc186	0.0971400906991777	-0.861588194013931	0.042	0.07	1
Fam20b	0.0972142143608894	0.909183582426694	0.028	0.011	1
Stox1	0.0973459104606837	0.622789591039611	0.061	0.035	1
Dnmt1	0.0976696934223148	0.996931950019832	0.05	0.027	1
Atp6v1e1	0.0977527028607002	0.270671358854054	0.299	0.236	1
Brat1	0.0978084338850792	0.817625713404379	0.028	0.011	1
Stx3	0.0979052879485159	-0.965371560838832	0.019	0.04	1
Adam9	0.0979183975494126	0.854636964372807	0.061	0.035	1
Sp3	0.0979680930629515	0.40291725557791	0.144	0.102	1
0610010F05Rik	0.0980227197381427	-1.29020691799756	0.014	0.032	1
Ttc28	0.0981165878576215	0.877830714798087	0.078	0.048	1
Ahnak	0.0982077492063724	0.302268899420452	0.197	0.147	1
Camta2	0.0983843957317514	-1.08161616663214	0.019	0.04	1
Atp5e	0.098465636134279	-0.33629513131046	0.402	0.421	1
Zfp367	0.0985665415637834	-1.37261629755794	0.014	0.032	1
Nacc2	0.0987040956519631	0.614689010286033	0.047	0.024	1
Snap23	0.0987384494256957	0.281921122188326	0.152	0.107	1
Irf3	0.0987886848256355	0.337402277695391	0.166	0.123	1
Gpatch11	0.0989614859591298	0.681920681500796	0.078	0.048	1
Zfp771	0.0990009482285684	0.510387116963261	0.058	0.032	1
Cdc34	0.0990009482285684	0.558297570640051	0.058	0.032	1
Polr2l	0.0991506773857896	0.317818580019868	0.15	0.107	1
Sox17	0.0993135238263082	0.384545683149763	0.18	0.134	1
2610301B20Rik	0.0996614110896675	-1.3448365188304	0.014	0.032	1
Nf2	0.0997937817625877	1.24498494473881	0.039	0.019	1
Ttc5	0.0999677934152779	0.602063754158307	0.091	0.059	1
Cerk	0.0999830181751332	0.584866737615158	0.078	0.048	1
Micu3	0.100319578523877	-1.04484189678783	0.019	0.04	1
2004-09-01	0.100402275796946	0.311195564138829	0.191	0.142	1
Sntb1	0.100488874346639	-1.13388184730448	0.014	0.032	1
Mapk8	0.100598766760869	0.455018813727617	0.058	0.032	1
Nprl2	0.10072353017336	0.75564134337602	0.061	0.035	1
Acvrl1	0.100902340199746	0.251148890049959	0.274	0.217	1
Ifih1	0.100994351230694	-0.74495901528169	0.072	0.105	1
Rif1	0.101115562538135	0.942107959710363	0.05	0.027	1
Cry1	0.101321880918008	-1.11085157883997	0.014	0.032	1
Zfp524	0.101410155142781	0.64629701083744	0.061	0.035	1
Mpc1	0.101529468666258	-0.38408442609037	0.197	0.244	1
Cep350	0.101600755974853	-1.12955004384431	0.014	0.032	1
Becn1	0.101870339294502	0.484114915753079	0.141	0.102	1
Man2b2	0.10200163672977	0.715399704886819	0.061	0.035	1
Tmc4	0.102066327839527	-2.26383840679137	0.006	0.019	1
Acap1	0.102066327839527	-2.27717107674487	0.006	0.019	1
C1qtnf6	0.102066327839527	-2.11063881724564	0.006	0.019	1
Ctnnd1	0.102111901391632	0.409644507163014	0.136	0.097	1
Ccdc167	0.10230155536859	1.05196535787739	0.039	0.019	1
Ncoa5	0.102555066608094	1.17165642491231	0.039	0.019	1
Lrrc14	0.102555066608094	0.82792948803088	0.039	0.019	1
Plekha8	0.102834599289535	-1.72251082596316	0.006	0.019	1
Nudt22	0.102834599289535	-1.77992488054545	0.006	0.019	1
Mrps2	0.10322045608265	-1.9765419260341	0.006	0.019	1
Tti1	0.10322045608265	-2.06023184280657	0.006	0.019	1
1110059G10Rik	0.103239914065946	0.586134456815886	0.111	0.075	1
Cdc42ep1	0.103445749287064	0.34697347556167	0.283	0.233	1
Nelfe	0.103511180096908	-1.00711140240207	0.05	0.078	1
Suds3	0.103533194867803	0.448131747264294	0.111	0.075	1
Gramd1a	0.103555434075513	-0.832353166161967	0.058	0.088	1
Stbd1	0.103570031542418	-0.871132970946018	0.014	0.032	1
Bivm	0.103607463101404	-1.87019749528659	0.006	0.019	1
Mipol1	0.103607463101404	-1.74425358351474	0.006	0.019	1
Sephs2	0.103646072700739	-0.904138815044684	0.036	0.062	1
Atp6v0a2	0.103700921241566	-0.650753187723036	0.05	0.08	1
Ddx3x	0.10371049138449	0.408050439664606	0.186	0.142	1
Fgfr1op2	0.103772990253722	0.377298890831003	0.23	0.182	1
Dchs1	0.103830128023464	1.02820149158628	0.039	0.019	1
Hdc	0.10399562247932	-1.75021985205512	0.006	0.019	1
Nudt1	0.10399562247932	-1.61399881882499	0.006	0.019	1
Farp1	0.10399562247932	-1.61323475362383	0.006	0.019	1
Znrd1as	0.10399562247932	-1.62286731733525	0.006	0.019	1
Traf7	0.104034679358813	0.576031137635148	0.133	0.097	1
Galt	0.104086614161362	1.1217285744719	0.039	0.019	1
Tram2	0.104086645646538	1.05295463483361	0.039	0.019	1
Uba3	0.104505803158992	0.424412951643985	0.102	0.067	1
1110038F14Rik	0.104613479574183	-0.509773611305391	0.186	0.225	1
Usp6nl	0.104775406839966	-1.7836262163409	0.006	0.019	1
Mt1	0.104775406839966	-1.60849934650966	0.006	0.019	1
Hgh1	0.104775406839966	-1.91874601559016	0.006	0.019	1
2310057M21Rik	0.104784695077455	-0.820313223036319	0.019	0.04	1
Plscr4	0.104798539248937	0.369393400900308	0.266	0.22	1
Tmem208	0.104867539638821	-0.446771872471485	0.194	0.239	1
Mgat4b	0.105144258332426	0.590945469480759	0.097	0.064	1
Mapkap1	0.105145890775074	0.519298704942829	0.094	0.062	1
Mid1ip1	0.105172125261781	-0.542954551243474	0.125	0.164	1
Cct8	0.105466575720228	0.278504993732484	0.26	0.206	1
Ggnbp2	0.105498336748757	0.569234028538869	0.15	0.11	1
Nol6	0.105559826205339	-1.31224937829282	0.006	0.019	1
Cdr2l	0.105784455262641	0.815794349388216	0.05	0.027	1
Trp53bp2	0.105953779333819	-1.18715660456088	0.006	0.019	1
Xrn1	0.105958916576789	-0.621635631913635	0.055	0.086	1
Npc2	0.106167731043123	-0.374979537019798	0.418	0.445	1
Gm26699	0.106350546536638	0.469506448146765	0.119	0.083	1
Dcp1b	0.106418022220725	0.957497415308996	0.039	0.019	1
Pard6g	0.106418022220725	1.0316057810935	0.039	0.019	1
Dcps	0.106676482543245	0.58051786282104	0.1	0.067	1
Nrd1	0.106740688819976	0.561626359209456	0.102	0.07	1
Dock4	0.107254882986052	1.56530290734843	0.03	0.013	1
Syde1	0.107825364687991	0.770946392298312	0.066	0.04	1
1110032A03Rik	0.107837046078003	0.888441117408729	0.05	0.027	1
Tmem237	0.107859655609587	-0.913527627704682	0.036	0.062	1
Ankrd33b	0.108191017365701	0.505822234646433	0.097	0.064	1
Brcc3	0.108248947951238	0.413385584042981	0.105	0.07	1
Tmem129	0.108297432064075	0.497921275045512	0.05	0.027	1
Fnbp1	0.108489394055709	0.751736466660738	0.064	0.038	1
Rnf25	0.108524935679568	0.84331907117274	0.039	0.019	1
Ptrf	0.108606962763841	0.509735370080427	0.119	0.083	1
Colgalt2	0.1086774037621	-0.778434802638171	0.036	0.062	1
Cab39	0.108745525196456	0.434419152899331	0.1	0.067	1
Eif2a	0.108803742681133	-0.383283400795733	0.091	0.129	1
Slc35e3	0.108919197846608	-2.8026928237104	0.003	0.013	1
Stk17b	0.108919308222029	-2.65658389939115	0.003	0.013	1
Cd82	0.108919308222029	-2.71035771986756	0.003	0.013	1
Msx1	0.108919308222029	-2.4478562332588	0.003	0.013	1
Zswim4	0.108919308222029	-2.65119914898731	0.003	0.013	1
Myrip	0.108919308222029	-2.60134721508109	0.003	0.013	1
Egfl8	0.108919308222029	-3.03882485273422	0.003	0.013	1
Rnf121	0.108990926014675	0.6749585360192	0.05	0.027	1
Ccng1	0.108990926014675	0.685699502258715	0.05	0.027	1
Tmem260	0.109014475194433	-1.38886788997693	0.022	0.043	1
Eefsec	0.109084398918301	-1.24247707237536	0.03	0.054	1
Nup50	0.109222869592953	0.497592071271265	0.05	0.027	1
Usp18	0.109320639715937	0.504999503088833	0.169	0.129	1
Gm26641	0.109413065087714	-2.22250527560955	0.003	0.013	1
Lockd	0.109413065087714	-2.34150690503136	0.003	0.013	1
Neurl4	0.109413065087714	-2.29420355970644	0.003	0.013	1
Zhx2	0.109413065087714	-2.45082178806601	0.003	0.013	1
Wdr5b	0.109413065087714	-2.4340855236679	0.003	0.013	1
Cbx5	0.109514637671366	0.501795197215751	0.116	0.08	1
Irx5	0.109633798090031	-0.513628885436598	0.141	0.18	1
Prkcq	0.109727204369645	-0.535861627979526	0.044	0.072	1
Josd2	0.10983537483212	0.407065218161346	0.114	0.078	1
Ccdc149	0.109908589880262	-2.37883804945007	0.003	0.013	1
Zfp219	0.109908589880262	-2.08798140096037	0.003	0.013	1
Hemk1	0.109908589880262	-2.19627403943961	0.003	0.013	1
Prpf19	0.109947902791265	0.274737066665858	0.133	0.094	1
D16Ertd472e	0.110142608057074	-1.03905058766788	0.022	0.043	1
Cda	0.110394546183114	-1.28293405152046	0.022	0.043	1
Dcst1	0.11040588645087	-2.50106037291284	0.003	0.013	1
Ccp110	0.11040588645087	-1.97529047818041	0.003	0.013	1
Vdac3-ps1	0.11040588645087	-2.24145870195558	0.003	0.013	1
Atp5s	0.11040588645087	-2.07491097197707	0.003	0.013	1
Mtmr2	0.11043747645207	-0.445836116077034	0.089	0.126	1
Ccdc137	0.110553807553865	0.908135425392516	0.053	0.029	1
Xpa	0.110587639281432	-0.896558932896125	0.042	0.067	1
Bri3bp	0.110904958646807	-1.92660042383386	0.003	0.013	1
Edem1	0.111092496515496	0.68769761766425	0.05	0.027	1
Gpr4	0.111306983738173	0.393655699302652	0.127	0.088	1
Poglut1	0.111390928476675	0.33065769971721	0.075	0.046	1
Rasal2	0.11154191513129	0.488895616844331	0.15	0.11	1
Cib1	0.111574256280541	0.443003111828895	0.119	0.083	1
Gm6133	0.111658256005004	0.547941945785964	0.064	0.038	1
Ogfr	0.111688380019355	-0.672824508561092	0.089	0.123	1
Iscu	0.111711113123345	0.263698964133059	0.36	0.306	1
Phlpp1	0.111787700312732	-0.561581665632962	0.036	0.062	1
Wscd1	0.111874440469198	0.466939713110433	0.119	0.083	1
Snrpb2	0.111928260550473	-0.506711865169182	0.136	0.174	1
Ube2i	0.112047668028634	0.318445707616945	0.266	0.214	1
Stk3	0.112072404892629	0.612334429809816	0.064	0.038	1
Pnkp	0.11227993317001	0.635650889279864	0.064	0.038	1
Sptan1	0.112376613756895	0.305764991174365	0.188	0.142	1
Ptk2	0.112591648237317	-0.638424512163383	0.078	0.11	1
Tsc2	0.11261132495909	1.23325100647944	0.03	0.013	1
Trim12c	0.113077617754747	0.5701143028117	0.08	0.051	1
Tfam	0.113225926288444	0.503977748854494	0.05	0.027	1
D15Ertd621e	0.113226275632177	0.617883253450997	0.066	0.04	1
Erap1	0.11330961951096	-0.597290945937647	0.066	0.099	1
Fam195b	0.113546527343455	0.318850054738649	0.288	0.239	1
Pde6d	0.113638075227609	0.274131352037899	0.175	0.129	1
Plekhm3	0.113696541544914	1.86018514609127	0.022	0.008	1
Zfp707	0.113696541544914	1.6710088178635	0.022	0.008	1
Stk25	0.113730633220281	0.37216960396155	0.194	0.147	1
Arl10	0.113764279528208	0.869730393881749	0.053	0.029	1
Nek9	0.113764279528208	0.683476783249797	0.053	0.029	1
Pcdh17	0.113877421481986	0.273766293544495	0.266	0.212	1
Entpd1	0.113898782664902	-0.468060343655118	0.122	0.161	1
Hspa12b	0.113904262950822	0.437892690915983	0.125	0.088	1
Haghl	0.114022287870819	1.1833998906629	0.03	0.013	1
Ada	0.114093968045679	-0.704819718039239	0.147	0.182	1
Tti2	0.114146863621474	-1.38272717789099	0.017	0.035	1
Pnpla2	0.114165218132511	0.381867294101444	0.133	0.094	1
Gm16286	0.114178264424006	0.398358686695664	0.216	0.169	1
Neat1	0.114251904053791	0.289993159118604	0.366	0.303	1
Alkbh2	0.114337664952056	1.04634508345237	0.03	0.013	1
Sdpr	0.114400930431901	0.28132153266753	0.385	0.332	1
Lpgat1	0.114454211799258	1.69089962619682	0.022	0.008	1
Nup98	0.114454211799258	1.56667138217835	0.022	0.008	1
Fam134c	0.114524349864646	0.509686541818561	0.083	0.054	1
Pithd1	0.114578237395979	0.819187701121133	0.053	0.029	1
Ethe1	0.114589148885691	0.436264855211913	0.102	0.07	1
Prdx2	0.114729373743387	0.296425980114432	0.371	0.322	1
Fam98a	0.114834534170021	1.4721820703364	0.022	0.008	1
Gpank1	0.11506234078958	-0.97655149572399	0.03	0.054	1
Mvd	0.115215850104111	1.49127648592217	0.022	0.008	1
Eri3	0.115225429158976	0.615602518998432	0.086	0.056	1
Pcnxl3	0.115288089767482	1.01330716895567	0.03	0.013	1
Stx2	0.11534896705626	0.552994339613834	0.122	0.086	1
Med16	0.115396818081727	0.721190907602053	0.053	0.029	1
5730409E04Rik	0.115529516220093	-0.92301300395331	0.022	0.043	1
Cdk20	0.115598161150489	1.71847924029942	0.022	0.008	1
Dync1li2	0.115722280890505	-0.949209994210334	0.042	0.067	1
Inpp4b	0.115975334824273	-0.568541829666535	0.091	0.126	1
Dek	0.116150690673326	0.36160278844924	0.213	0.166	1
Mvk	0.116244673060807	0.907904629706664	0.03	0.013	1
Ube2e3	0.116288978056335	0.277487013007827	0.211	0.161	1
Ttpa	0.116365774768854	1.37747020201426	0.022	0.008	1
Nsf	0.116552480278965	0.545964840483854	0.083	0.054	1
Gabpb1	0.116746064755031	-0.74591831579259	0.047	0.075	1
Mettl15	0.116751080431626	1.27153850871217	0.022	0.008	1
Zbtb40	0.116751080431626	1.31962191574311	0.022	0.008	1
Dcaf5	0.116751080431626	1.34144001507451	0.022	0.008	1
Smpd4	0.116751080431626	1.24600137731917	0.022	0.008	1
Tspyl4	0.116885852367149	1.09099424373789	0.03	0.013	1
Armcx3	0.11702986517103	-0.654209299669782	0.08	0.113	1
Hibadh	0.117109835273343	-0.493848929786183	0.125	0.164	1
Isg15	0.117124970312667	0.295136587290355	0.211	0.164	1
Ybey	0.117137324642256	1.38890804905632	0.022	0.008	1
Crybb3	0.117137387388221	1.34904315630693	0.022	0.008	1
Ly6c2	0.117137387388221	1.14580889442359	0.022	0.008	1
Rfc4	0.117137387388221	1.54632520263634	0.022	0.008	1
Cggbp1	0.117151856319114	-0.40325755803689	0.186	0.228	1
Dscr3	0.117164273411174	-0.548366421485771	0.069	0.102	1
Coa6	0.117296929571481	0.448546909757667	0.083	0.054	1
Mansc1	0.117368985825669	0.483201831020559	0.125	0.088	1
Rptor	0.117371882699728	-1.31280838062176	0.017	0.035	1
Tmbim4	0.117411685134097	-0.291978231936097	0.302	0.349	1
Mrm1	0.117524697180365	1.32965847923805	0.022	0.008	1
Nfkbil1	0.117567277433403	0.463358522989864	0.064	0.038	1
Cdc42ep3	0.117595882134772	0.335125202087218	0.208	0.158	1
Ddx20	0.117852824768216	0.989337649176797	0.03	0.013	1
Klhdc8b	0.117852824768216	0.87376280008396	0.03	0.013	1
Ibtk	0.118056395607164	-1.33844977494392	0.011	0.027	1
Commd8	0.118170359583418	-0.442052938775524	0.083	0.118	1
Lgals9	0.11818449086892	0.257016954499108	0.374	0.324	1
Gtf2f2	0.118254385198701	0.92670599272961	0.042	0.021	1
Ube2e1	0.118503846987269	0.40366054002915	0.175	0.134	1
Fam98b	0.11856219475743	-1.33423663891576	0.017	0.035	1
Agbl3	0.118692658964828	0.926238322747166	0.022	0.008	1
Atxn2l	0.118770511935181	-0.615963719241204	0.05	0.078	1
Gdi2	0.118838965954987	-0.303026679628747	0.374	0.421	1
Lrrc58	0.118990832223615	0.300166847272993	0.291	0.244	1
Ogt	0.119017007368912	-0.450038891911984	0.169	0.209	1
Foxp1	0.119135746417349	0.368562862111863	0.235	0.185	1
Cdk10	0.119151871631987	0.74769407988017	0.03	0.013	1
Mzt2	0.119160889808695	-1.29638638773217	0.017	0.035	1
Prrc2a	0.119232936834237	0.353763879076638	0.097	0.064	1
Asb13	0.11943825783434	0.688578775368597	0.053	0.029	1
Ing3	0.119440023913816	0.47725090995985	0.086	0.056	1
Enpep	0.119501489914018	0.35659288322536	0.283	0.228	1
Sema6d	0.119678901001834	0.970756278496654	0.058	0.035	1
Mcl1	0.119743616994984	0.460399253554206	0.1	0.067	1
Tcof1	0.119793509769579	-0.990369598613348	0.033	0.056	1
Slc35a1	0.11980046717913	-0.577829154636733	0.072	0.105	1
Casp1	0.119961126976901	-1.31338952311365	0.025	0.046	1
Tmem186	0.120133500481124	0.573441995622226	0.03	0.013	1
Acvr1	0.120659462103279	0.908644912407689	0.022	0.008	1
Ccdc8	0.120659462103279	1.0293276502591	0.022	0.008	1
A230046K03Rik	0.120676957552807	0.717720263487736	0.072	0.046	1
Slc30a5	0.120919625518248	-0.629116761315645	0.058	0.088	1
Wisp1	0.120971196982102	-1.25800218367053	0.017	0.035	1
Med15	0.120996273267863	0.645488937246437	0.042	0.021	1
Ppp3r1	0.12109848911236	-0.637422698323808	0.125	0.161	1
Arid1b	0.121274996081307	-1.05068115932245	0.017	0.035	1
Ext2	0.121396417654422	0.267694175964826	0.186	0.139	1
Pom121	0.121553155908646	-1.10060796267575	0.011	0.027	1
Micu1	0.121670106862565	-0.538919038995451	0.061	0.091	1
Zbtb11	0.121828467193504	0.739017682003859	0.042	0.021	1
Auts2	0.122189974879991	-0.981404928265788	0.017	0.035	1
Ptprb	0.122334978333592	-0.367819555793261	0.404	0.429	1
Ccdc86	0.122352886167379	-1.02873812954004	0.033	0.056	1
Tal1	0.122380031112458	0.36112203688287	0.064	0.038	1
Mphosph10	0.122415434677822	0.586790999643959	0.055	0.032	1
Cs	0.122603090150446	-0.658475770832707	0.08	0.113	1
Ctso	0.122734491923323	-0.386458558874803	0.18	0.22	1
Invs	0.122773093691357	0.787191212084249	0.055	0.032	1
Dpysl2	0.122797576921664	0.30698081290883	0.388	0.335	1
3110062M04Rik	0.123200139125213	0.570913594100929	0.105	0.072	1
Cyp4v3	0.123484171652914	1.25427056104393	0.044	0.024	1
Nkap	0.123502743947092	0.496182749813277	0.091	0.062	1
Fam45a	0.123587637532444	0.517019143305841	0.069	0.043	1
Adamts1	0.123716551526483	-0.717534605276298	0.072	0.105	1
Cops7a	0.124062623788211	0.339402448741476	0.197	0.153	1
Socs5	0.124085491527022	0.576635248902277	0.053	0.029	1
Gm21967	0.124345904876911	-0.844200018290611	0.017	0.035	1
Nop58	0.124459072474986	0.566108461904709	0.083	0.054	1
Gimap9	0.124750172005106	-0.414842759156945	0.186	0.225	1
Naa35	0.124754207622094	0.491908521017077	0.1	0.067	1
Batf2	0.125202064795751	0.612104605092242	0.042	0.021	1
Nfix	0.125229220423814	-1.1787950339478	0.025	0.046	1
Dguok	0.125627721736497	0.332406093967908	0.216	0.169	1
Rad17	0.125671849315581	-0.883355330358339	0.033	0.056	1
Cgnl1	0.125771344104418	0.668455928405812	0.042	0.021	1
Psmd5	0.12586428050787	0.514634863080992	0.136	0.099	1
Cd302	0.125977710602694	0.344879775034262	0.166	0.126	1
Dtd1	0.125989875530373	0.322056996379299	0.15	0.11	1
Snx9	0.126030256887083	0.459695580435474	0.083	0.054	1
Usp1	0.126200182909488	-0.758524483162226	0.072	0.102	1
Mpnd	0.126212298163466	0.393234574765415	0.066	0.04	1
Ak3	0.126291996600492	0.508241452035727	0.091	0.062	1
Strap	0.126444201693424	0.260227399242089	0.211	0.164	1
Dexi	0.126516891026694	0.705406120193727	0.055	0.032	1
H2-Ke6	0.126656124983028	0.367277412922973	0.13	0.094	1
Ing5	0.126844312965474	-0.922281526541384	0.025	0.046	1
Fbrsl1	0.126844312965474	-1.01900873613535	0.025	0.046	1
Aip	0.126873534308593	0.430121578574505	0.18	0.139	1
Bgn	0.127255319137769	-0.648502816997208	0.152	0.188	1
1810030O07Rik	0.127255566300511	0.508449921962396	0.069	0.043	1
Dcun1d5	0.12746154970968	-0.43791058959063	0.163	0.204	1
Wbp4	0.127478777773864	0.362816560188399	0.197	0.15	1
Ube4b	0.127586036010922	1.11426596906363	0.044	0.024	1
Rtfdc1	0.127660167930634	-0.411789127395869	0.13	0.172	1
Nfkb2	0.127998173997926	0.308139249235215	0.066	0.04	1
Cntln	0.128085243496499	-0.891801533259366	0.033	0.056	1
Midn	0.128150753316633	0.260188880941317	0.152	0.113	1
Slc17a5	0.128164053287276	-0.679692538562009	0.03	0.054	1
Ciapin1	0.128184454530505	0.348770598903177	0.1	0.067	1
Miip	0.128418985793289	0.916068691572766	0.044	0.024	1
Wrn	0.128516817476699	1.48750648056903	0.033	0.016	1
Stk32c	0.128529179797803	0.547159646340156	0.105	0.072	1
Slc12a9	0.128749027464927	-0.985919059501921	0.025	0.046	1
Farsa	0.128753483575015	0.462621564467586	0.108	0.075	1
1190007I07Rik	0.128816186396561	-0.960422228002631	0.033	0.056	1
Kctd10	0.129064396861019	0.282131843375914	0.199	0.155	1
Cbfa2t3	0.129179763548398	0.426019829221698	0.18	0.142	1
Usp14	0.129207392999673	0.384770125625054	0.13	0.094	1
Smap2	0.12936861969085	0.472916418568567	0.108	0.075	1
Hacd2	0.129626068801493	0.552139802480681	0.072	0.046	1
Scamp1	0.1302900766437	-0.60199642839242	0.064	0.094	1
Sspn	0.13037896983371	0.879755518102584	0.044	0.024	1
Tmem245	0.130385412107379	0.623113261153828	0.072	0.046	1
Nlk	0.130385447320667	0.64986513166679	0.072	0.046	1
Zfp637	0.130480834896127	0.384577257432267	0.133	0.097	1
Arfip2	0.130488415365549	1.25004443456467	0.033	0.016	1
Dnajc18	0.130488415365549	1.25961287494439	0.033	0.016	1
Tmem167b	0.130498201852761	0.635306050375505	0.058	0.035	1
Slmo2	0.130539533950249	-0.767309890064611	0.055	0.083	1
Tradd	0.130619861497808	0.726276257157064	0.058	0.035	1
Pcdh1	0.130701318951658	0.447153282284165	0.111	0.078	1
Ppa2	0.130782953648978	-0.587925910229373	0.042	0.067	1
Zfp746	0.130819284538428	1.08648883341219	0.033	0.016	1
Trub1	0.130819284538428	1.22642977559148	0.033	0.016	1
Oaz2	0.130831569906705	-0.277587945273944	0.435	0.48	1
Phf21a	0.131226035418827	0.867233962630876	0.044	0.024	1
Cpd	0.131460338954532	0.332928644421049	0.208	0.164	1
Lyar	0.131477286348901	0.394912147474567	0.125	0.088	1
Trim3	0.131911594418701	0.639286788016926	0.075	0.048	1
Fam133b	0.131927593979354	-0.473108177152089	0.122	0.161	1
Zmynd8	0.132263099259469	-0.654210238012933	0.108	0.142	1
Pgam5	0.132352200041373	0.48419229574417	0.069	0.043	1
Hps6	0.132483400029958	1.05092112037802	0.033	0.016	1
Acot9	0.132587329154976	0.382938157981977	0.197	0.153	1
Fam32a	0.13262703108202	0.340773680824748	0.274	0.228	1
Herc4	0.132647256037206	0.960681212581746	0.044	0.024	1
Bcl2l13	0.132690774946131	-1.44947711776928	0.019	0.038	1
2610507B11Rik	0.133219112332439	0.806319579195999	0.044	0.024	1
Eps15l1	0.133313187261107	-1.2102525202089	0.019	0.038	1
Nxpe4	0.133467268803837	-0.795276267846806	0.025	0.046	1
Maged1	0.133597263866267	0.407856792916135	0.136	0.099	1
Tusc2	0.133759408061212	0.616809867523462	0.055	0.032	1
Gm5617	0.13379284496184	0.74805737514916	0.044	0.024	1
1190002N15Rik	0.133826458877694	0.933109183457782	0.033	0.016	1
Clint1	0.134345373757861	0.389146213727256	0.072	0.046	1
Lmf1	0.13436848721171	0.817933032329953	0.044	0.024	1
Rab5a	0.134395866177567	0.265199706734864	0.247	0.198	1
Pmvk	0.134401448464941	-0.71358058649121	0.055	0.083	1
Clk1	0.134453918858647	0.417597589235084	0.175	0.134	1
Sae1	0.134691693839615	0.432947462862632	0.144	0.107	1
Amd1	0.134726475232483	-1.12049721247978	0.028	0.048	1
Cln8	0.134726475232483	-1.095138927133	0.028	0.048	1
Inpp4a	0.13473886853596	0.485225698857568	0.086	0.056	1
Tmem64	0.134840646698891	0.929045835931767	0.033	0.016	1
Hspa4	0.135166639484362	0.573787275654823	0.102	0.072	1
Fam168b	0.135435810147862	-0.727239887944542	0.058	0.086	1
Rfxap	0.135461675965505	0.525893059101393	0.072	0.046	1
Por	0.135685732716624	-0.587469640757613	0.116	0.15	1
Daglb	0.135815970502585	0.667054670890005	0.044	0.024	1
Hivep2	0.13586390192191	0.604457488229344	0.094	0.064	1
Isoc1	0.135983828132772	-1.28086894986239	0.019	0.038	1
Zfp580	0.136142237493952	-1.27099158311317	0.019	0.038	1
3110056K07Rik	0.136142237493952	-1.1837870045016	0.019	0.038	1
2410089E03Rik	0.136305495166962	-0.642864504512576	0.033	0.056	1
Slc6a6	0.136628148744973	-0.398843256506502	0.479	0.485	1
Tmem19	0.13669022269085	0.71977902647383	0.044	0.024	1
Rpusd4	0.136886831871209	0.527624237805911	0.033	0.016	1
Fkbp10	0.13711995396621	-0.659532299488592	0.044	0.07	1
Exosc5	0.13713008130539	0.470539811466466	0.119	0.086	1
Dnajc9	0.137403826859436	0.918122256154003	0.061	0.038	1
Scoc	0.137429650366966	0.265961453619282	0.205	0.158	1
Uhrf2	0.137642244982856	0.283506765314855	0.147	0.107	1
Cript	0.137769128818124	0.269278741515209	0.277	0.225	1
Ilvbl	0.13786263930811	0.607598033080793	0.044	0.024	1
Pml	0.138144239965635	0.650930518920364	0.061	0.038	1
Trp53rka	0.138218754048796	0.459704286699284	0.089	0.059	1
Lxn	0.138228515455075	0.28586506974091	0.127	0.091	1
Surf1	0.138536203284688	0.446317813491462	0.119	0.086	1
Sltm	0.138791736556879	-0.657889296543902	0.075	0.105	1
Ccdc47	0.138794243673041	0.348537044292305	0.183	0.142	1
Cdca4	0.13895688990344	0.687222311859281	0.033	0.016	1
Fam219b	0.139031142277219	-0.886410379139112	0.047	0.072	1
AI607873	0.139084318624035	-1.6627593228342	0.008	0.021	1
Tnfrsf11a	0.139084386322485	-1.55095921528833	0.008	0.021	1
Mypop	0.139084386322485	-1.72719808029274	0.008	0.021	1
Mettl16	0.139225309709469	-0.92383004679304	0.036	0.059	1
Soat1	0.139328800383518	2.27093239383461	0.017	0.005	1
Hebp1	0.139328800383518	2.38160240866639	0.017	0.005	1
Npepl1	0.139523892872656	0.356405219779693	0.108	0.075	1
Capn5	0.139847563926769	2.11635173603992	0.017	0.005	1
Srd5a1	0.139847563926769	1.89175198637587	0.017	0.005	1
Layn	0.139883803563081	0.840864420918126	0.061	0.038	1
Tmem37	0.139970712379119	-1.6621259410619	0.008	0.021	1
Snx16	0.139983373273661	-0.857949371954106	0.036	0.059	1
Abca1	0.140367812496652	1.9340346922437	0.017	0.005	1
Faap24	0.140367812496652	1.76599518242646	0.017	0.005	1
Smug1	0.140415501979296	-1.829126344128	0.008	0.021	1
Acbd6	0.140643885627454	-0.595704634405385	0.072	0.102	1
Mest	0.140861377870611	-1.63556380922372	0.008	0.021	1
Rab11fip3	0.140889548388302	1.74676662944415	0.017	0.005	1
Mapk1ip1	0.140946750697143	1.27634612227625	0.025	0.011	1
Cinp	0.141282720882547	-0.640627174465433	0.044	0.07	1
Arhgef6	0.141308341482417	-1.56395333187442	0.008	0.021	1
Slc5a6	0.141308341482417	-1.63825849260658	0.008	0.021	1
Ipo5	0.141327920231786	0.968573543977248	0.047	0.027	1
P2rx7	0.141412773892251	1.60358388126875	0.017	0.005	1
H2-Ob	0.141412773892251	1.62023428558712	0.017	0.005	1
Slc22a5	0.141612106398767	-1.08266210926045	0.019	0.038	1
Cask	0.14170017369845	-0.97944094122263	0.028	0.048	1
Nme7	0.141756394241593	-1.67376699787069	0.008	0.021	1
Kalrn	0.141756394241593	-1.72683815185909	0.008	0.021	1
Cmtr1	0.141756394241593	-1.15648421147851	0.008	0.021	1
Sp4	0.141870079899688	-1.36186707238887	0.014	0.029	1
Mrps7	0.141902895873034	-0.422047207656025	0.097	0.131	1
Metrn	0.141937491294386	1.65698022710001	0.017	0.005	1
Elp4	0.142107068948211	0.660371385346205	0.033	0.016	1
Zfp85	0.142205537572524	-1.51838612261572	0.008	0.021	1
Snip1	0.14226656689181	-0.841920815268205	0.019	0.038	1
Pqlc1	0.142327240689532	0.371571559132197	0.094	0.064	1
Slx4ip	0.142463702875908	1.76616512036022	0.017	0.005	1
Hist2h2ac	0.142463702875908	1.49376345367715	0.017	0.005	1
Lins1	0.142463702875908	1.03363156580296	0.017	0.005	1
Cdk1	0.142463702875908	1.48165636977798	0.017	0.005	1
Gdpd1	0.142463702875908	1.49647649856916	0.017	0.005	1
Tjp1	0.142529807810694	0.391150046873369	0.094	0.064	1
Gga3	0.142655772897085	-1.5960003989121	0.008	0.021	1
Cyb5r1	0.142760994305126	0.461487847678669	0.078	0.051	1
Spag9	0.142827366478028	-0.441014960424273	0.175	0.217	1
Ttf2	0.142991410913296	1.46019569429974	0.017	0.005	1
Tspan2	0.142991410913296	0.934389024071744	0.017	0.005	1
Ccl27a	0.142991410913296	1.33584330042542	0.017	0.005	1
Nol8	0.143107101634617	-1.36837540169856	0.008	0.021	1
Gm20342	0.143214915717487	0.82490956290408	0.047	0.027	1
P3h1	0.143214915717487	0.892180716783873	0.047	0.027	1
Acad8	0.143243618292308	0.451187777952786	0.072	0.046	1
Antxr2	0.14336998764195	-1.22077251344399	0.014	0.029	1
Pdcd10	0.14338052975547	-0.342218226338448	0.247	0.287	1
Guca1a	0.143431811480045	1.26973679986103	0.025	0.011	1
Katnb1	0.143520617678268	1.55979475344425	0.017	0.005	1
Cog4	0.143550836596777	0.308156098299185	0.091	0.062	1
Churc1	0.143577390945226	-0.429716737689257	0.188	0.225	1
Chm	0.143582452299041	-0.959612205232122	0.019	0.038	1
Sec31a	0.143647725446117	0.439505319996709	0.094	0.064	1
Chpf2	0.143841151750519	-0.784517083072285	0.047	0.072	1
Vps11	0.143841151750519	-0.791220621212676	0.047	0.072	1
Rad52	0.143849236107826	1.23156151229562	0.025	0.011	1
Eif2d	0.143876031380805	0.419395409021659	0.08	0.054	1
Zufsp	0.14401304501322	-1.28140457493032	0.008	0.021	1
Scyl3	0.14405132543774	0.952110000382423	0.017	0.005	1
Prkag2	0.14405132543774	1.47353985574969	0.017	0.005	1
Esr1	0.14405132543774	1.38182462698407	0.017	0.005	1
Dhrs13	0.14405132543774	1.22458472212536	0.017	0.005	1
Cklf	0.144092316667662	0.789996443431294	0.047	0.027	1
Slc30a9	0.144178677198738	0.60172341964525	0.061	0.038	1
Sp100	0.144382897307127	-0.310980422289629	0.346	0.386	1
Dbp	0.144467662480172	-1.39293205227305	0.008	0.021	1
Dcp1a	0.144467662480172	-1.29437931265864	0.008	0.021	1
Tmem17	0.144467662480172	-1.26054392929415	0.008	0.021	1
Gm10138	0.144502879219712	-1.15015424615714	0.014	0.029	1
Tnfrsf10b	0.144502879219712	-1.21642802607414	0.014	0.029	1
Tmem167	0.144610504728512	-0.400907510478786	0.161	0.196	1
Rftn2	0.144686879170179	1.29397172591093	0.025	0.011	1
Ctif	0.144686879170179	1.44083488830353	0.025	0.011	1
Supt16	0.144821397414064	0.507015785163946	0.122	0.088	1
Apex2	0.145117252983602	1.18414262654228	0.017	0.005	1
Efr3b	0.145117252983602	1.14358269770075	0.017	0.005	1
Emc1	0.145238614651148	-0.773650505670958	0.047	0.072	1
Adipor2	0.145379027603502	-0.641050168884825	0.036	0.059	1
Ppp3cc	0.145380196014597	-1.13613997256545	0.008	0.021	1
DHRSX	0.145497477390874	0.728451640530977	0.064	0.04	1
Enc1	0.145528254645926	1.20428656547462	0.025	0.011	1
Mier2	0.145652477279464	0.82390413793758	0.017	0.005	1
Ptar1	0.145652477279464	1.07768052216803	0.017	0.005	1
Mpv17l2	0.145789318151826	0.350851971159438	0.108	0.075	1
Fbxo5	0.145838114892294	-1.1127825408055	0.008	0.021	1
Slc7a7	0.145950344783356	0.977557293399854	0.025	0.011	1
Vps51	0.145950344783356	1.07314744613894	0.025	0.011	1
Itpr3	0.146297067928159	-1.09248099736114	0.008	0.021	1
Ubxn1	0.146346066061417	0.317038617029705	0.235	0.19	1
Txnrd3	0.14637337131376	1.10181266466677	0.025	0.011	1
Trabd	0.146389049952034	0.369932171238621	0.102	0.072	1
Cnot6l	0.146436600592477	0.442369938840749	0.097	0.067	1
Golga7	0.146437589892015	-0.275463074847236	0.263	0.303	1
Ciz1	0.146503551449307	0.774327955098322	0.064	0.04	1
Plekhh3	0.146577305990983	-0.814098660804516	0.019	0.038	1
Spata2	0.146797335329683	1.09622999204883	0.025	0.011	1
Sgf29	0.146844570699957	0.332926923199083	0.139	0.102	1
Slc12a6	0.147046764162083	0.686218363365384	0.047	0.027	1
2900076A07Rik	0.147222237921733	0.986974177237503	0.025	0.011	1
Itpk1	0.147222237921733	1.02957999110392	0.025	0.011	1
Ahsa1	0.147404706088813	0.338163242766436	0.194	0.15	1
Smad4	0.147466235131436	-0.649412541447528	0.044	0.07	1
Pigt	0.147579107799052	-0.338940009192143	0.127	0.166	1
Kcnb1	0.147712248748844	-0.686390913339618	0.05	0.075	1
Kif3a	0.147769631399546	-0.883265019623492	0.028	0.048	1
Txndc15	0.147951128442382	-0.379812469764289	0.161	0.198	1
Taz	0.147979677745851	0.445392457208114	0.125	0.091	1
Cdkn2aipnl	0.148063533355039	-0.610076048590875	0.028	0.048	1
Fbf1	0.148074863186876	0.908679303507083	0.025	0.011	1
Fam126b	0.148241430200529	0.732105793482968	0.047	0.027	1
Bcat2	0.148284793780116	-1.53161841278361	0.022	0.04	1
Slc25a17	0.148549705558306	0.322885668051574	0.105	0.072	1
Atf5	0.148931255794815	0.807351155265133	0.025	0.011	1
Gars	0.148979757351636	0.382868365232425	0.125	0.091	1
Prelid2	0.149103142404595	-0.955842654804092	0.014	0.029	1
Ufc1	0.149224286370385	0.352485855067098	0.152	0.115	1
Brf1	0.14927207858235	0.925008040046769	0.036	0.019	1
Arid2	0.14927207858235	1.00819793677157	0.036	0.019	1
Map3k14	0.149816133310149	0.555129199441697	0.08	0.054	1
Psme3	0.149841463938252	0.57155739236527	0.083	0.056	1
Gm26526	0.149969793931016	0.883776787951856	0.036	0.019	1
Extl2	0.149969832800497	0.951085924633131	0.036	0.019	1
Epb41l4a	0.150302301093112	-0.651795105777197	0.019	0.038	1
Atr	0.150319641469156	0.94561333976336	0.036	0.019	1
Zfp397	0.15034375795644	-0.822643470754583	0.039	0.062	1
Armc8	0.150349549736658	-0.54398532364092	0.058	0.086	1
Pura	0.150399767967086	0.361850653288495	0.233	0.19	1
Dgcr14	0.150652927603456	0.658430750258547	0.047	0.027	1
Ykt6	0.150687279523495	0.780524467151247	0.066	0.043	1
Ept1	0.15084548156919	0.992206620415753	0.036	0.019	1
Mcmbp	0.150903335958057	0.470958272749002	0.125	0.091	1
Gclc	0.151483579795259	-1.03497999286585	0.03	0.051	1
Pcbp3	0.15151107349394	0.406487936585827	0.058	0.035	1
Atoh8	0.151523124052613	0.827930998456436	0.025	0.011	1
Rab11b	0.151767185464074	-0.268000543618938	0.291	0.335	1
Ap1s2	0.152084347969004	0.258021319489103	0.122	0.088	1
Kifc3	0.152116573114961	-0.726447037429187	0.116	0.147	1
Fkbp9	0.152298744526529	-0.452315004498132	0.161	0.193	1
Birc3	0.152354112185788	-1.03955587962925	0.03	0.051	1
Asb3	0.152430431703253	0.90398019971275	0.05	0.029	1
Crem	0.152451428904347	0.49116018657286	0.086	0.059	1
Fmo1	0.152668534150257	0.345184998582689	0.161	0.123	1
Arl14ep	0.152870774874401	-1.22535084848935	0.022	0.04	1
Dcaf6	0.152870809069328	-1.26333503207777	0.022	0.04	1
Ppm1m	0.153042639277624	0.505682834127469	0.064	0.04	1
Gns	0.153148804917363	-0.721872564850563	0.053	0.078	1
Utp3	0.153183311841325	0.431154326266483	0.105	0.075	1
Ankzf1	0.153202465450065	-1.13478356616228	0.022	0.04	1
Mlec	0.153494386384852	-0.662765570426908	0.039	0.062	1
Rlim	0.1536954930822	0.444303778944762	0.064	0.04	1
Idh1	0.153840289130837	0.413571665731575	0.08	0.054	1
Slc39a7	0.154135712399384	0.276111488348748	0.172	0.131	1
Trim24	0.154175208686774	-0.378778039181527	0.061	0.088	1
Yif1a	0.154488366724637	0.261805265412369	0.175	0.134	1
Ccdc28b	0.154620134491907	0.445344614887453	0.1	0.07	1
Baz2a	0.154635382200036	0.540612209034613	0.047	0.027	1
Ccdc25	0.154998758433484	0.437429322697747	0.078	0.051	1
2002-03-01	0.15526881812778	0.260328674971869	0.255	0.206	1
Sbf1	0.155641705298594	0.751725543243825	0.036	0.019	1
Lrrc8c	0.155912624445165	0.288573548593132	0.241	0.196	1
Kdm4a	0.156001530699547	0.599375307922474	0.036	0.019	1
Rnpc3	0.156426336086857	-0.639175653036764	0.039	0.062	1
Dusp7	0.15672877022617	0.363096763877387	0.075	0.048	1
Man2b1	0.156918473597099	0.358929394663879	0.114	0.083	1
Scnm1	0.157062304715778	-0.561302512849349	0.061	0.088	1
B3glct	0.157084794010652	0.744473957465699	0.036	0.019	1
Ubac2	0.157633783914839	0.588266961413574	0.111	0.08	1
Dcun1d3	0.157810131017314	0.401106147470915	0.036	0.019	1
Orc4	0.15842861993691	-0.636793401752435	0.069	0.097	1
Snx29	0.158538002351668	0.603972010028121	0.036	0.019	1
Kat2a	0.158592578359361	0.552103141709251	0.064	0.04	1
Uvssa	0.158626367397064	-0.511074011338325	0.097	0.129	1
Oxct1	0.158726574047171	0.361626133412552	0.064	0.04	1
Mcam	0.159050839474625	-0.855695042355256	0.042	0.064	1
Top2b	0.159427096860302	0.352375365016621	0.122	0.088	1
Gnpat	0.159634570840689	0.654670193770435	0.036	0.019	1
Glud1	0.160354192489524	0.257629027735458	0.233	0.193	1
Esyt2	0.160687410915473	0.380729109561498	0.097	0.067	1
Zfp422	0.16097785071759	-0.557247219132126	0.097	0.129	1
Sema4c	0.161188911224016	-0.41755760421033	0.163	0.201	1
Wdfy1	0.161350042046193	0.307022833319705	0.233	0.19	1
Acad9	0.161421801070678	-0.726956455932965	0.03	0.051	1
Aspscr1	0.161578838066015	0.311799849918789	0.119	0.086	1
Rangap1	0.161797612730101	-1.06397988296953	0.033	0.054	1
Tmem29	0.162427886002434	0.570381291371169	0.05	0.029	1
Ccdc22	0.16261249333576	0.996618131875811	0.039	0.021	1
Fech	0.162819825623571	0.461893436695881	0.111	0.08	1
Plaa	0.162863855686172	0.635169312710992	0.066	0.043	1
B3galnt1	0.162893772245523	0.593435058733937	0.05	0.029	1
Mn1	0.162946362190953	0.311409214692496	0.086	0.059	1
Ankrd13c	0.16307331662644	-0.651274127907112	0.055	0.08	1
Tlk1	0.163247556983219	-0.60416231445542	0.039	0.062	1
Cul2	0.16367256282334	0.413947637750448	0.05	0.029	1
Pts	0.163728645293583	0.383791624167153	0.139	0.105	1
Arpc5	0.163845245100602	0.253351575088792	0.465	0.437	1
Kansl1l	0.164036458183882	1.02467691123292	0.039	0.021	1
Trappc2l	0.164142494937687	0.332656108152586	0.155	0.118	1
Snhg9	0.164173873023174	-0.801550097705774	0.03	0.051	1
Ptdss2	0.164232284485507	0.778232335060182	0.053	0.032	1
Vim	0.164454100037826	0.490176044393636	0.05	0.029	1
Anp32b	0.164457183426044	0.289161028232382	0.199	0.158	1
Osgep	0.164515891152474	-0.418508931757188	0.125	0.161	1
Tet2	0.164944637191729	-0.768788445124793	0.03	0.051	1
Madd	0.165110582402326	0.958753186146899	0.039	0.021	1
Ddt	0.16523859236985	-0.705316635344054	0.042	0.064	1
Acaa2	0.165802762195046	0.270581521720302	0.271	0.225	1
Spag4	0.16580364028727	2.22873004368965	0.011	0.003	1
Arhgap6	0.16580364028727	2.22803156800284	0.011	0.003	1
Tmem69	0.16580364028727	2.15216668725092	0.011	0.003	1
D5Ertd615e	0.16580364028727	2.28333862350491	0.011	0.003	1
AA386476	0.16580364028727	2.24971558752881	0.011	0.003	1
Fancl	0.16580364028727	2.18259928524955	0.011	0.003	1
Gm9776	0.16580364028727	2.16487113578003	0.011	0.003	1
Pcdhb18	0.16580364028727	2.57766512417972	0.011	0.003	1
Dcaf8	0.165855061922266	0.38358114528796	0.155	0.121	1
Bbs5	0.165943293774721	-1.86644758027289	0.006	0.016	1
Tmem106c	0.165999510381194	-1.23502220956287	0.025	0.043	1
Zfp36l2	0.166042885341004	0.289479150588495	0.216	0.174	1
Cxcl16	0.166508461374667	-1.2228503576809	0.017	0.032	1
Klhl42	0.166535840200907	-1.96866585554857	0.006	0.016	1
Thumpd2	0.166535840200907	-1.89258583636229	0.006	0.016	1
Mmachc	0.166551413886072	1.90720104212709	0.011	0.003	1
Uevld	0.166551413886072	2.07874220277961	0.011	0.003	1
Synm	0.166551413886072	2.44722754849309	0.011	0.003	1
Samd4	0.166551413886072	2.42503164105324	0.011	0.003	1
[truncated: 3,721 more rows]

## Sheet: Tie2KO_K_DE_KOvsWT_CapECII
	p_val	avg_log2FC	pct.1	pct.2	p_val_adj
Tek	8.59057199254623e-20	-3.04274386919956	0.082	0.476	1.25568390815048e-15
Esm1	1.08578126055903e-07	2.2253939041531	0.353	0.126	0.00158708646855913
Cyp26b1	7.88803043358524e-06	-3.7411072180787	0.01	0.117	0.115299340847715
Fxyd2	4.45627826838752e-05	-6.19700969929696	0	0.078	0.651374194490204
Afap1l1	6.00923199662743e-05	0.964258736858118	0.362	0.18	0.878369440947032
Cwc22	9.32482113946309e-05	1.954324124775	0.169	0.049	1
Ppm1l	0.000103478426237447	2.18565891851116	0.097	0.01	1
Gpr160	0.00015012329386715	6.42387160718051	0.068	0	1
Slc31a2	0.000164416150675945	1.4072423809454	0.256	0.117	1
Emc2	0.000165295638742179	0.856704051745526	0.329	0.165	1
Cul5	0.000248010647653167	1.58261440785189	0.145	0.039	1
Cdk11b	0.000299019813876046	1.46052877363073	0.213	0.087	1
Oasl2	0.000303884329916494	1.18198511350253	0.333	0.18	1
Dab2	0.000307673662794651	1.36521812277031	0.208	0.083	1
Srp9	0.000322522290065922	0.785703957916695	0.367	0.199	1
Sox18	0.000344430232344681	0.617943926868468	0.507	0.311	1
Rpl35a	0.000345322698790448	-0.3299712397796	0.889	0.913	1
Ly6a	0.000386148687511107	0.286889667270039	0.981	0.956	1
Sumo1	0.000404301165982076	0.683976684577412	0.493	0.325	1
Ehd3	0.000502112232421936	1.83995118786165	0.198	0.083	1
Arid5b	0.000580400220739563	0.641075887579623	0.459	0.291	1
Glul	0.00063861383274107	0.45858025735387	0.589	0.398	1
Hras	0.000653830679756816	0.828286699703429	0.3	0.155	1
Umod	0.000655969327795518	-2.18051319708742	0.005	0.068	1
Wdr43	0.000694899662307775	1.56082036066391	0.15	0.049	1
Itfg2	0.000734296876362557	-2.83277669214815	0.019	0.097	1
Kdelc2	0.000736993634699016	2.06321321481781	0.13	0.039	1
Dars	0.000747536011375447	0.977401075503286	0.164	0.058	1
Myl12b	0.000758345154552762	0.488361471382755	0.657	0.485	1
Hspa8	0.000773026555355878	-0.308083685529241	0.942	0.922	1
Dhrs3	0.000849271197364972	-1.15152585741486	0.222	0.35	1
Dda1	0.000877550266347223	0.623502011306317	0.208	0.087	1
Gm10076	0.000919404880948647	0.575340309019986	0.681	0.515	1
Dr1	0.000935159398302735	1.74980839995441	0.097	0.019	1
Cd59a	0.000936930035669376	0.826890687039311	0.362	0.209	1
Mysm1	0.000975438875948181	1.35271283974287	0.155	0.053	1
Cd47	0.00107807459683244	0.50147733408062	0.643	0.466	1
Cxx1a	0.00113523642056352	0.425206430282868	0.585	0.398	1
Rras	0.00119217365991082	1.00389455030825	0.333	0.204	1
Tm4sf1	0.00122438406945886	0.274911634578209	0.995	0.99	1
Slc25a5	0.00124522339736185	0.416731362774028	0.686	0.505	1
Tap2	0.00156299303554986	0.372341147424436	0.551	0.379	1
Mfge8	0.00166858827735793	0.65486345009442	0.464	0.316	1
Capzb	0.00171187465825483	0.448335580767927	0.473	0.306	1
Brox	0.00174685168124787	1.7943613753909	0.145	0.053	1
Usp18	0.00176447854960946	1.04429642432231	0.314	0.184	1
Taf7	0.00189801783973612	-2.11090759222107	0.063	0.155	1
Vps50	0.00192306675898119	2.30589346553527	0.097	0.024	1
Prpf3	0.00216607137023895	-2.56386181475159	0.01	0.068	1
Trim3	0.00230366341958972	1.65489503638064	0.097	0.024	1
Gm13056	0.00233245926581328	2.75054673287106	0.068	0.01	1
Ap4e1	0.00240512464091178	-5.18795673808096	0	0.044	1
Slc22a18	0.00240512464091178	-5.12695352472429	0	0.044	1
Parp2	0.00251050245972075	1.32987105704604	0.097	0.024	1
Tcf12	0.00251578429429029	1.15594017258087	0.164	0.068	1
Ptges3	0.00252040500673587	0.796488158418218	0.271	0.15	1
Rgs19	0.00252081761467069	1.88268398270448	0.077	0.015	1
Galnt15	0.0025247500783624	5.70815709561466	0.043	0	1
Hivep3	0.00275402420378094	1.04302790508113	0.126	0.044	1
Capg	0.00277074449631787	0.538204437724783	0.304	0.165	1
Rrs1	0.0028644295348576	1.08686919900352	0.135	0.049	1
Nupr1	0.00301858478785938	1.05188783652122	0.246	0.131	1
Hprt	0.00307203903731096	0.524591725279046	0.415	0.272	1
Npdc1	0.00313892143994436	0.604450925804701	0.357	0.218	1
Snx6	0.00325674821038799	0.897352107103112	0.213	0.107	1
Rpl23a	0.00332598522950086	-0.306196696090587	0.889	0.888	1
Tead4	0.00340603503886858	4.41573131771948	0.053	0.005	1
Nrp1	0.00340673682243886	0.340976042100418	0.831	0.733	1
Trim37	0.00345047234737775	1.30247740270898	0.145	0.058	1
Cd14	0.00346864362280277	3.58279677630203	0.053	0.005	1
Hspb1	0.00347936404143739	0.363015159258665	0.807	0.636	1
Cdk5rap1	0.00350033909109226	-2.39744239567748	0.005	0.053	1
Lims2	0.00352808308029166	0.456589585358717	0.643	0.481	1
Abi2	0.00353272995486988	1.00477985560041	0.126	0.044	1
Slc30a4	0.00372968966178833	2.42122568483528	0.053	0.005	1
Tuba1a	0.0037525103934898	0.470764658102434	0.585	0.432	1
Rab11b	0.00377927027995039	0.591028288826815	0.42	0.282	1
Sgk1	0.00380066667443356	-0.497878635253081	0.72	0.772	1
Ide	0.00385620654774035	-2.22365650435902	0.029	0.097	1
Trove2	0.00395730879580174	2.23460231065588	0.082	0.019	1
Ndufaf7	0.00404171029897237	2.3313526592386	0.072	0.015	1
Plk2	0.00414737642444895	0.679847805291667	0.44	0.306	1
Cers4	0.00415498020452932	0.687411747973291	0.198	0.092	1
Zfp143	0.00416309436696106	2.15171104742305	0.063	0.01	1
Ptprr	0.00437594587669335	0.516967158543375	0.498	0.345	1
Smarca4	0.0043854583505533	1.03593586639305	0.145	0.058	1
Tpst1	0.00440048438597753	1.54574270501648	0.121	0.044	1
Sos2	0.00444687505720627	1.40834985602698	0.072	0.015	1
0610009B22Rik	0.0044497863763084	1.27132126567947	0.15	0.063	1
Ccnd2	0.00454945290525561	0.405791486857317	0.551	0.388	1
Tmed9	0.00470749341315967	0.478117301213822	0.522	0.374	1
Lgals9	0.00471379328835697	0.584276076841532	0.473	0.335	1
Bok	0.00472459373819181	0.719728069924078	0.082	0.019	1
Ifi27l2a	0.00482424294076592	0.42433233885237	0.473	0.335	1
Sra1	0.00487027365504169	0.882668619189877	0.208	0.107	1
Stat1	0.00508339891107003	0.819519815474524	0.237	0.131	1
Ifi35	0.00512421669315161	0.478726529502475	0.357	0.218	1
Bcap29	0.00516985884633504	1.52696386129779	0.159	0.073	1
Ppp6c	0.00523069579895544	-1.16972540409526	0.111	0.209	1
Chrac1	0.00534564822283175	0.994824048194106	0.193	0.097	1
Oxct1	0.0053519277723638	-2.5524584335141	0.019	0.078	1
Txnip	0.00535405624201365	0.272682280858456	0.739	0.573	1
Ak3	0.00549019232645192	0.59491743421616	0.155	0.068	1
Pls3	0.00556405892608793	0.436285982630456	0.618	0.447	1
Hnrnpll	0.00581845210199151	-1.83052809696363	0.058	0.136	1
Mob2	0.00584370205917351	0.292408828999518	0.295	0.17	1
Samd12	0.00588681793478154	2.2435539389823	0.077	0.019	1
Nucb1	0.00592482750361219	0.484899400355494	0.348	0.223	1
Hnrnpc	0.00593488837833633	0.534290726618845	0.329	0.199	1
B930036N10Rik	0.00595010907698603	-2.96268335469904	0.005	0.049	1
Gnpnat1	0.00600752449694318	2.04966014428637	0.077	0.019	1
Hcfc1r1	0.00602848487018524	0.612912062862074	0.251	0.141	1
Qtrtd1	0.00603112754794896	3.71151720361892	0.048	0.005	1
Cbfa2t2	0.00608569060631796	3.90382471999868	0.048	0.005	1
Hbp1	0.00612174919488265	1.01369693663937	0.242	0.141	1
Ltbp1	0.006190530521646	1.33837819697581	0.126	0.049	1
Lars	0.00620320987537616	1.31101549580039	0.111	0.039	1
Tspan13	0.00626555490059312	0.592460792119545	0.343	0.223	1
Med10	0.00627814949666596	0.482271159436646	0.193	0.092	1
Bmp2	0.00631322082637882	3.71884493276104	0.058	0.01	1
Nfrkb	0.00636523220506519	2.98239304842672	0.048	0.005	1
Gls	0.00639764105816332	1.10714737151548	0.145	0.063	1
Ap5s1	0.00641353437109772	2.54556801558662	0.068	0.015	1
Zfp944	0.00648024699720888	2.24250518576532	0.048	0.005	1
Sema6b	0.00648024699720888	2.45281790866018	0.048	0.005	1
Sparc	0.00661938614213239	0.340121890313614	0.865	0.752	1
Zfp697	0.00672801400901163	2.76101665426789	0.058	0.01	1
Brwd1	0.00674094526286471	0.570300951577262	0.087	0.024	1
Gas2l1	0.00676429965410546	1.51825817728876	0.101	0.034	1
Naa38	0.00676523462883355	0.69123886784068	0.271	0.155	1
AI480526	0.00678154963839399	2.47355415553215	0.058	0.01	1
Atpaf1	0.00683544368242359	2.76768891728887	0.058	0.01	1
Slc12a7	0.0068354677959555	2.46167140763461	0.058	0.01	1
Serpinh1	0.00688448464371829	0.381418467045559	0.696	0.568	1
Uqcc2	0.00690751273091839	0.397266747738588	0.551	0.408	1
Fbxw9	0.00705501303499313	2.26106532374454	0.058	0.01	1
Txlng	0.00716714267161688	1.95202458082217	0.058	0.01	1
Tle3	0.00727558940121352	1.64191251844173	0.092	0.029	1
Nvl	0.00733902658341626	-2.75691374288772	0.024	0.083	1
Epha4	0.00750197068456146	-2.45332249609371	0.034	0.097	1
9430020K01Rik	0.00757765998741939	0.958262409390087	0.159	0.073	1
Ccdc85b	0.00758763751187974	1.04848245609884	0.217	0.121	1
Capn10	0.00759146400781065	-5.21313744197965	0	0.034	1
Chd3os	0.00759146400781065	-5.43469781817475	0	0.034	1
Baz2b	0.00770922015802899	1.37191833518045	0.155	0.073	1
Rpl32	0.00777620165193984	-0.26584285636958	0.87	0.922	1
Fastkd5	0.00788830969463913	5.24318964911732	0.034	0	1
Cdc20	0.00788830969463913	5.15531385213757	0.034	0	1
Cd83	0.00788830969463913	5.0492301292381	0.034	0	1
mt-Nd6	0.00788830969463913	5.4929873581938	0.034	0	1
Arpc5l	0.00798123444555871	0.760830319580657	0.237	0.131	1
Mettl20	0.00806221550813403	-1.37229526074641	0.082	0.165	1
Sys1	0.00807907142494677	0.631282830734191	0.285	0.175	1
Trim25	0.00829668242506866	1.47646543022275	0.121	0.049	1
Brcc3	0.00835588014117872	1.04590026313279	0.135	0.058	1
Rps6	0.00851373909091004	-0.250241446366324	0.913	0.908	1
Nup93	0.00870688807348976	-2.60029889909585	0.019	0.073	1
Nucb2	0.00870926414836594	0.888088902096921	0.116	0.044	1
Rnd1	0.00874832281509184	2.03889335944212	0.082	0.024	1
Cnot10	0.00881295373107387	1.15612567047955	0.106	0.039	1
Tmed5	0.00882127094847658	0.604100155634608	0.304	0.189	1
Pvr	0.0089404865100049	1.61138363025376	0.082	0.024	1
Xaf1	0.00900315049399379	0.52022694208276	0.425	0.301	1
Itpa	0.00900886237658805	1.89170944167075	0.111	0.044	1
Flrt3	0.00919901994814723	1.20669198281701	0.106	0.039	1
Rnf187	0.00928877856468913	0.49043957835746	0.444	0.301	1
Capn1	0.00934764182277175	1.18843870714363	0.106	0.039	1
Vrk3	0.00944790953685382	1.01818920778622	0.106	0.039	1
Ywhaz	0.00946685134986435	0.887455628607414	0.208	0.112	1
Stk19	0.00949840222983688	1.17628117072238	0.106	0.039	1
Snapc3	0.0096514929101965	1.63995455321018	0.097	0.034	1
mt-Nd1	0.00984042339411887	-0.300727061820475	0.932	0.932	1
Sepp1	0.00989346973570934	0.396707185590578	0.594	0.461	1
Copz2	0.00992929969016879	0.604817530631036	0.242	0.136	1
Tle1	0.00994043907034043	0.711785858749326	0.135	0.058	1
Med13	0.010122896594144	-3.78856277622258	0.005	0.044	1
Cbll1	0.010122896594144	-3.74563853768592	0.005	0.044	1
Rnf11	0.0101337975048922	0.728895645373598	0.309	0.204	1
Cxx1b	0.010279567034938	0.495440729964549	0.348	0.223	1
Ift46	0.0103198978444955	-3.4736457207566	0.01	0.053	1
Fabp4	0.0103442648010574	-0.385857124353674	0.652	0.714	1
Jade2	0.0103977440085247	-3.11056308379537	0.005	0.044	1
Utp6	0.0103977440085247	3.77031235970336	0.043	0.005	1
Pfkl	0.0104667584377405	-1.14766104605867	0.092	0.175	1
Pcyt2	0.0105705439781609	-1.31906166910815	0.043	0.112	1
Nr3c1	0.0105823855214992	-1.20684269312829	0.169	0.257	1
Bloc1s3	0.0105882242105424	2.58807909439209	0.063	0.015	1
Taf12	0.0107208793340316	0.868896478347778	0.164	0.078	1
Efhd2	0.0107392478527863	2.47772966826566	0.063	0.015	1
Fam114a2	0.0107875988822193	0.985474517701264	0.222	0.126	1
Grwd1	0.0108166311201554	-2.60862612719156	0.01	0.053	1
Pdzd2	0.0108709534432897	2.17411869847725	0.087	0.029	1
Rer1	0.0108980518103043	0.494606486769603	0.42	0.291	1
Cbr3	0.0109674346742131	3.01556810187462	0.043	0.005	1
Acot13	0.0109982920463389	-1.66061981871577	0.029	0.087	1
Slc2a1	0.011072878924394	-2.351831260124	0.01	0.053	1
Gimap6	0.0111180240505566	0.323136228041123	0.763	0.626	1
Lmf1	0.0112625491711837	1.76936549355905	0.043	0.005	1
Gbp7	0.0114062202347949	0.73198182154217	0.314	0.209	1
Casp1	0.0114229260240383	-2.25325345996127	0.01	0.053	1
Gtf2a2	0.0115823122617999	0.57866912177336	0.324	0.209	1
Ppcs	0.0116046096777508	1.66284169113088	0.063	0.015	1
Cep41	0.011737238782933	3.04285862615678	0.053	0.01	1
Gtpbp3	0.011737238782933	2.45364723790559	0.053	0.01	1
Tcf25	0.0119308991254546	0.500938742328265	0.348	0.218	1
Egfl8	0.0119920750048858	-1.43804656368997	0.082	0.16	1
Cgnl1	0.01199633072256	1.53002160183836	0.087	0.029	1
Gatc	0.0120180125828833	1.39579128240029	0.063	0.015	1
0610037L13Rik	0.012073772446997	0.671088982356944	0.174	0.087	1
Ermp1	0.0121022426047063	1.49131835954541	0.063	0.015	1
Zfp623	0.0121995621034188	1.61453456633575	0.053	0.01	1
Spata6	0.0122528668637317	0.695467264201233	0.14	0.063	1
Limch1	0.0123890237348111	0.521594910594624	0.415	0.301	1
Hip1	0.0124513524999804	0.60225062643126	0.256	0.15	1
Fads3	0.0124846374524783	1.13458541525797	0.053	0.01	1
Lmna	0.0126631256339922	0.400889003660298	0.502	0.369	1
Siah1a	0.0127516830955789	0.83500019220286	0.14	0.063	1
Pex2	0.0127920421726767	0.997541370323133	0.145	0.068	1
Nfu1	0.0128649409208884	0.445145135858218	0.227	0.126	1
Ube2e1	0.0128831569911864	0.862011173656448	0.217	0.126	1
C330006A16Rik	0.0129354391459112	0.806889592360455	0.198	0.112	1
Rnf181	0.0129818046881728	0.949231507254404	0.164	0.083	1
Necap2	0.0131605640987878	1.010816684409	0.15	0.073	1
Wdr37	0.0131857227603543	-1.73215156340892	0.024	0.078	1
Zbtb1	0.0131966888615537	-1.82509145022136	0.034	0.092	1
Slc41a1	0.0135722515127835	-4.8196358858244	0	0.029	1
D830026I12Rik	0.0135722515127835	-5.13090822487636	0	0.029	1
Tbxas1	0.0135722515127835	-5.62701542221622	0	0.029	1
Trub1	0.0135722515127835	-4.85658913227077	0	0.029	1
Ndufa4	0.0135885213652165	-0.302650906747675	0.725	0.743	1
Csnk1a1	0.0137199576411283	0.496465797230938	0.425	0.301	1
Mink1	0.0140080950468784	-1.96277335044193	0.024	0.078	1
Cd55	0.0140315221353667	5.56769452248069	0.029	0	1
Gm4955	0.0140315221353667	5.39535103660221	0.029	0	1
Cdan1	0.0140315221353667	4.94777770575747	0.029	0	1
Sirpa	0.0140315221353667	5.0520793891675	0.029	0	1
Abcb8	0.0140315221353667	4.72317905365689	0.029	0	1
Ccdc92	0.0140315221353667	4.69008139068291	0.029	0	1
Plxna4os1	0.0140315221353667	5.20428171156172	0.029	0	1
RP23-335G1.1	0.0140315221353667	4.28939355426841	0.029	0	1
Katnb1	0.0140315221353667	4.92603002551189	0.029	0	1
Nprl3	0.0140315221353667	4.95290384893353	0.029	0	1
Nkapl	0.0140315221353667	4.82153694322518	0.029	0	1
Jak2	0.0140315221353667	4.22123018543694	0.029	0	1
Serp1	0.0141056381889092	1.0693620538424	0.193	0.112	1
Lpar4	0.0142634800351994	-1.48813938765949	0.024	0.078	1
Smim4	0.0143502496151698	2.65905936585178	0.068	0.019	1
Lamp2	0.0143722632961886	0.357848703881215	0.391	0.267	1
Abcg2	0.0144562831213767	0.648159082898838	0.314	0.209	1
Nid1	0.0145666133973297	1.41188061155136	0.077	0.024	1
Maged1	0.0145820399881007	-1.66462911303064	0.058	0.126	1
Sap18	0.0146872296029726	0.492786029708505	0.338	0.223	1
Zdhhc18	0.0147423706554307	1.66222895103794	0.077	0.024	1
2700094K13Rik	0.0150019434946242	0.720379695882469	0.164	0.083	1
Kctd6	0.0153055390517277	-2.21992822186495	0.019	0.068	1
Ubald2	0.0153366405154723	0.431965608558975	0.309	0.199	1
Xrn2	0.0153740319156383	1.00529057499301	0.179	0.097	1
Ndufb11	0.0154996016194834	0.369710443753964	0.44	0.32	1
Mcc	0.0155853957762509	0.788357108953013	0.155	0.078	1
Ints8	0.0156028384791138	-2.08628539064744	0.019	0.068	1
Dag1	0.0156345201307143	0.952297297748703	0.121	0.053	1
Gid4	0.0156494830689162	1.10431681357238	0.077	0.024	1
Plin2	0.0157375881272426	0.702183832141084	0.222	0.131	1
Fermt2	0.015870563704044	0.530079307162229	0.333	0.223	1
Exosc10	0.0159651867385338	-1.38031518617425	0.058	0.126	1
Zfp84	0.0160552473677045	-3.26672262328745	0.014	0.058	1
Spast	0.016109637703044	1.90914935764075	0.068	0.019	1
2310001H17Rik	0.0161113048416806	1.0754507178989	0.121	0.053	1
Ccnd1	0.0164284939192718	1.15114906845925	0.14	0.068	1
Rdh14	0.016567768426154	1.31208277391464	0.092	0.034	1
Whamm	0.0165696961171468	-1.86370385153947	0.029	0.083	1
Gm42726	0.0167140928523539	0.931674251129266	0.135	0.063	1
Mrpl54	0.0169272452008361	0.768432015066177	0.222	0.131	1
Stx17	0.0169723004305516	-2.43763754883112	0.014	0.058	1
Ccdc43	0.0170408160356296	1.29276018047388	0.106	0.044	1
Irf7	0.0172130244771998	0.308337437481189	0.522	0.383	1
B4gat1	0.017505116709477	0.942891809244224	0.14	0.068	1
Srrm2	0.0175380486424352	-0.57189455795221	0.43	0.51	1
Bach1	0.0176064329289299	1.23293840859107	0.068	0.019	1
Ppp1r16b	0.0176305128102099	0.489707509235777	0.304	0.199	1
Fkbp1a	0.0176573168388045	0.27468494327411	0.754	0.68	1
BC029214	0.0176604854400671	0.85163360227734	0.092	0.034	1
Gtf2h2	0.0177178680690933	1.50264383156433	0.068	0.019	1
Tubb2a	0.0178012818814584	0.437265152773003	0.28	0.18	1
Oraov1	0.0178734625896238	2.29695314240239	0.058	0.015	1
Rab3ip	0.018024914188962	-3.03769802567823	0.005	0.039	1
Bnip3l	0.0180829003736369	0.390927094901369	0.531	0.413	1
Sqrdl	0.0181168493651558	0.832500247938012	0.159	0.083	1
Atg9a	0.0181698129741666	1.04793089322186	0.068	0.019	1
Olfml2b	0.0182642977713828	4.0678666240514	0.039	0.005	1
Dtwd1	0.0182642977713828	3.46157322092268	0.039	0.005	1
Mypopos	0.0182642977713828	4.10281681803461	0.039	0.005	1
Ctnna3	0.0182642977713828	3.5233162070999	0.039	0.005	1
Med15	0.0183267174439879	-2.57013701209551	0.01	0.049	1
Btbd19	0.0183710132273759	1.86257052014468	0.058	0.015	1
Gm20342	0.0184254289814869	3.90887808415072	0.039	0.005	1
Gm13470	0.0184254289814869	3.60134467170015	0.039	0.005	1
Mmp14	0.0184340517007135	-1.51416132258516	0.014	0.058	1
Tgfb2	0.0184623246757297	0.642620272448794	0.295	0.194	1
Mecr	0.018624304442595	2.09075153155463	0.058	0.015	1
Rb1cc1	0.018657366120147	0.637995529900364	0.159	0.083	1
Rps2	0.0186794981713019	-0.263610549342572	0.797	0.801	1
Atox1	0.0187475517023063	0.319604028609907	0.821	0.714	1
Dpy19l1	0.0187514277540703	2.74114051039944	0.039	0.005	1
Batf2	0.0187514277540703	3.14782998562542	0.039	0.005	1
Cldn5	0.0188651351884456	-1.31043381804033	0.101	0.18	1
Mgmt	0.018916311044923	2.8380863452956	0.039	0.005	1
E130006D01Rik	0.019082460814004	2.53630908560266	0.039	0.005	1
Uros	0.019110591198117	2.70358569184238	0.048	0.01	1
Ltc4s	0.0192498850099176	2.59564507339753	0.039	0.005	1
Bin3	0.0193318382114574	1.47501905774402	0.082	0.029	1
Pradc1	0.0193736484163809	0.998456395664791	0.145	0.073	1
Abhd10	0.0194026000981368	1.34392005462445	0.058	0.015	1
Trim2	0.0194228048246652	-1.93494003251667	0.024	0.073	1
Homer3	0.0197252647134087	0.739740015875309	0.092	0.034	1
Lactb2	0.0197737008225608	2.46148172933749	0.048	0.01	1
Entpd5	0.0199237440360436	2.3752251735347	0.048	0.01	1
Cpq	0.0199237440360436	2.1719550481065	0.048	0.01	1
Smg5	0.0199854207796153	0.94598993538409	0.082	0.029	1
Myef2	0.0200373424097176	1.18125751054307	0.13	0.063	1
Tmem260	0.0202268146521921	1.90912259228656	0.048	0.01	1
Tmcc3	0.0203568908308006	1.2839906499084	0.116	0.053	1
Syvn1	0.020379852774829	2.0006336465017	0.048	0.01	1
Rnaset2a	0.0205198677815676	-0.554422067794105	0.309	0.398	1
Sptlc1	0.0208364349836339	1.15896330255221	0.097	0.039	1
Tmem256	0.020840797168627	0.365878915014392	0.377	0.267	1
Pip4k2a	0.0210947735287349	-1.97084300539283	0.024	0.073	1
Acaa1a	0.0211039351114191	1.00080281837008	0.174	0.097	1
H2-T22	0.0211872280955583	0.457034701399122	0.411	0.291	1
Casp8	0.0211921367551914	0.460854057369622	0.237	0.146	1
4931406P16Rik	0.0212375291445146	0.383265046891342	0.324	0.218	1
B4galt4	0.0213617392756017	0.52077925167873	0.251	0.155	1
Snrnp48	0.0218183964594058	1.06754720290114	0.13	0.063	1
Jup	0.0218592701128157	0.602626362551429	0.309	0.209	1
Pex19	0.0220698226538114	0.992748124475565	0.164	0.092	1
Ifit3b	0.0220874954997455	0.555233290096468	0.266	0.165	1
Syt11	0.0221054076843686	-1.76784267213124	0.024	0.073	1
Tshz1	0.0221054076843686	1.57443995457545	0.072	0.024	1
Heg1	0.0221408604204897	0.482338930873248	0.391	0.282	1
Gm11713	0.0222177832139886	1.23508198270106	0.159	0.087	1
Tmem14c	0.0222898848637861	0.308437512453709	0.362	0.243	1
Fuca1	0.0224207044775964	0.627497193057841	0.227	0.136	1
Lypla2	0.0224244838558902	0.475522776719388	0.126	0.058	1
Rbms1	0.0224572516642827	0.565965295867813	0.406	0.306	1
Mcfd2	0.0230461061914769	0.686752288852627	0.217	0.131	1
Arfgap2	0.0230482296748965	0.928719425159866	0.155	0.083	1
Denr	0.023073712172647	0.618277337066353	0.266	0.17	1
Cldn34c1	0.0231578966718714	1.51046326041131	0.072	0.024	1
Ehd1	0.0231797018596949	0.592677291837225	0.208	0.121	1
Ptp4a1	0.0231797295606821	0.445483387798681	0.29	0.184	1
Egln2	0.0235098370067278	0.476158722550295	0.188	0.107	1
Eef1b2	0.0235144085371577	0.380183075864629	0.343	0.233	1
Pigp	0.023648016300172	0.530437423396707	0.208	0.121	1
Tufm	0.0238814884474289	-1.99019880042726	0.039	0.092	1
Caml	0.0239702440685192	1.03163609384147	0.121	0.058	1
Add1	0.0239784208550697	0.614365448991495	0.145	0.073	1
Naa60	0.024003115113289	-1.22747937172392	0.034	0.087	1
PISD	0.0240355015909539	0.773572906106597	0.13	0.063	1
Rabggtb	0.024042214828196	-1.37094013445057	0.063	0.126	1
4932438A13Rik	0.0240662112610024	0.519413820044341	0.097	0.039	1
Rcsd1	0.0242255824109558	0.557080144120886	0.266	0.175	1
Psmd7	0.0242658714332701	0.530543826636129	0.411	0.306	1
Odf2	0.024348559207769	-2.57220093991063	0.019	0.063	1
Tmed2	0.0243990867286832	0.318755280947595	0.623	0.485	1
Atp1b1	0.0244349864121405	-4.9178770021137	0	0.024	1
Zmynd19	0.0244349864121405	-4.45343399042163	0	0.024	1
Sfn	0.0244349864121405	-4.20570136044158	0	0.024	1
Gm26825	0.0244349864121405	-5.20132323627456	0	0.024	1
Kctd7	0.0244349864121405	-4.60982880591834	0	0.024	1
Tatdn2	0.0244349864121405	-4.6367895652175	0	0.024	1
Fxyd4	0.0244349864121405	-5.18541738923704	0	0.024	1
Gm28048	0.0244349864121405	-4.36152164282088	0	0.024	1
Stk16	0.0244593967118326	0.894870295818283	0.159	0.087	1
S100a1	0.024565816064838	0.258996482510986	0.556	0.432	1
Faf1	0.0245696275490258	1.07549261753848	0.087	0.034	1
Ncoa5	0.0246759663160602	0.911506045199558	0.072	0.024	1
Mdh1	0.0246974045223174	-1.07334385469575	0.159	0.233	1
Tceal8	0.0247530158401225	0.566031008132448	0.217	0.131	1
Gm10094	0.0249610507883529	0.907857839824456	0.072	0.024	1
1110032A03Rik	0.0250386856707648	2.31731443154976	0.063	0.019	1
Amigo1	0.0251338794589211	4.57808650545192	0.024	0	1
Cryba4	0.0251338794589211	4.33651119806867	0.024	0	1
Zfp282	0.0251338794589211	3.71429213721905	0.024	0	1
Sars2	0.0251338794589211	4.66566648533972	0.024	0	1
Utp20	0.0251338794589211	4.35407449097989	0.024	0	1
Ap5m1	0.0251338794589211	4.27547173485362	0.024	0	1
Spa17	0.0251338794589211	4.81687179904878	0.024	0	1
C920006O11Rik	0.0251338794589211	4.24949844293549	0.024	0	1
Rab34	0.0251338794589211	5.272168558004	0.024	0	1
Ptpdc1	0.0251338794589211	4.50574178537247	0.024	0	1
Galc	0.0251338794589211	4.35367626203455	0.024	0	1
Rrp12	0.0251338794589211	4.33868933961385	0.024	0	1
Tcf23	0.0251338794589211	4.49817885351468	0.024	0	1
Arpc4	0.0251995401375352	0.391379747196568	0.396	0.282	1
Zfp780b	0.0252489828023132	0.852003021655497	0.072	0.024	1
Clip1	0.0253759662914233	0.5019430324274	0.184	0.102	1
Gltp	0.0257328417396813	0.506940827094057	0.314	0.209	1
Apol9a	0.0257374851107663	1.53232440483889	0.087	0.034	1
Tcea1	0.025926736099044	0.332819575420741	0.242	0.146	1
Ccnd3	0.0259838953180451	0.44834327290775	0.285	0.184	1
Ddx52	0.0260286150908004	1.34108224825832	0.106	0.049	1
Sec61b	0.0261381549683127	0.393968880177457	0.386	0.267	1
Yars	0.0261458713613892	1.93108014984292	0.063	0.019	1
Rnf34	0.0263074455147132	1.82908145880632	0.063	0.019	1
Zfand5	0.0264650800318812	0.549583798267741	0.329	0.243	1
Bbc3	0.026469881777371	1.89652985060647	0.063	0.019	1
Arf1	0.0266537510826462	0.284958552273204	0.638	0.519	1
Klk8	0.0267556307429126	0.919425517988466	0.188	0.112	1
F2r	0.0270398534613972	0.516636894665276	0.304	0.204	1
Fam160b1	0.0271283213247696	1.08934176246691	0.063	0.019	1
Zdhhc7	0.0271508961072585	1.08405271139089	0.121	0.058	1
Mfng	0.0272748075430125	0.991567442464422	0.208	0.131	1
Wdr61	0.0273791728869363	0.653746464252493	0.208	0.126	1
Inpp5k	0.0274019566028494	0.619041066054905	0.261	0.17	1
Auh	0.02775749096157	0.812330810561577	0.155	0.083	1
Lman2	0.0277654438487878	0.28160529333106	0.329	0.228	1
Zxdc	0.0278187632701874	-2.7185311228187	0.014	0.053	1
Pfdn6	0.0278492169856099	0.46189024852969	0.222	0.136	1
Phf3	0.0278716964284263	-1.29836029782685	0.068	0.131	1
Hsph1	0.0279476167685474	-1.56654882501932	0.029	0.078	1
Zbtb7c	0.0279712106065844	1.04637920378637	0.063	0.019	1
Plekhb2	0.0282636662635268	-1.38791503247505	0.039	0.092	1
Ube2i	0.0282854222393269	0.500005442155337	0.338	0.238	1
Ncstn	0.0283813497083269	0.796752897973718	0.135	0.068	1
F8	0.0284643489483619	-1.47685005871829	0.072	0.136	1
Pitpna	0.028552588394881	0.383845866976177	0.343	0.238	1
Jun	0.0286249321614691	0.351163586458388	0.754	0.66	1
Phactr1	0.0287112921079836	1.59172044277206	0.077	0.029	1
Ppil2	0.028732622694091	0.694103436049281	0.179	0.102	1
Upf3a	0.0287441242284537	0.7717312921836	0.14	0.073	1
1810013L24Rik	0.0288365795634376	1.22954909492116	0.063	0.019	1
Zfp664	0.0290250299651522	0.832900798188018	0.101	0.044	1
Scp2	0.0290813819863115	0.296927478551443	0.415	0.296	1
Mpv17	0.0292035925454622	0.833542230152684	0.222	0.146	1
Cisd3	0.0292210254963509	-1.59578386773751	0.043	0.097	1
Wdr46	0.0293469522657103	-1.93123471101717	0.014	0.053	1
9130401M01Rik	0.0293901541106114	-1.17628807635274	0.039	0.092	1
Thop1	0.029492869111864	1.43712426565314	0.077	0.029	1
Tubgcp2	0.0295453771508693	0.955316131785249	0.063	0.019	1
Inpp4a	0.0296513616800264	1.29810801666495	0.077	0.029	1
Cmpk2	0.029809582511303	0.758625210859688	0.304	0.218	1
Ifit1	0.0300282418952017	0.731208935785065	0.304	0.223	1
Cmtm6	0.0300420617458394	0.498129544449246	0.251	0.16	1
Cyba	0.0301385978074165	-0.615715320185329	0.362	0.422	1
Baz2a	0.0303635100737317	1.12423550725484	0.106	0.049	1
Gclm	0.0303683412369756	0.332364572708295	0.135	0.068	1
Cdk10	0.0304827220238251	-2.91987489093933	0.01	0.044	1
Dbr1	0.0304827220238251	-3.04949875594726	0.01	0.044	1
Rab2b	0.0305399899302493	1.58955522896782	0.053	0.015	1
Stat3	0.0305463419935811	-0.688495503855382	0.135	0.214	1
Gaa	0.0309156721247714	-1.23618121840763	0.043	0.097	1
Arrdc3	0.0309395927471928	-2.70612432496649	0.01	0.044	1
Gspt1	0.0309453383097735	-1.16366953161	0.068	0.131	1
Nme7	0.031027978742197	-3.57937264491148	0.005	0.034	1
Zgpat	0.031027978742197	-3.34773672372833	0.005	0.034	1
Oser1	0.0310881314508941	0.47919168252176	0.242	0.155	1
Eif3m	0.0311194732715607	0.546658845463707	0.309	0.214	1
Cct5	0.0311835929386953	0.473127483947845	0.348	0.238	1
Pgrmc2	0.0312061636251605	-1.34274197667707	0.043	0.097	1
Egln3	0.0312107158641355	-1.71668932408455	0.034	0.083	1
Ctsz	0.0312769954322241	0.342616915601961	0.401	0.286	1
Brat1	0.0312982350885908	-3.69391757480186	0.005	0.034	1
Fkbp5	0.0312982350885908	-3.04565353783501	0.005	0.034	1
Eefsec	0.0313703989010396	-1.83998090616752	0.034	0.083	1
Rab4a	0.0314436742247468	1.12124367082765	0.077	0.029	1
Ugp2	0.0314820389995087	0.314014159222505	0.15	0.078	1
Nlk	0.0316359152804127	-2.49394034905095	0.01	0.044	1
Ube2m	0.0316832075341121	0.911352965581005	0.126	0.063	1
Zfp865	0.0317744477639817	1.21055255272676	0.053	0.015	1
Layn	0.0317792951649133	1.16750189891599	0.077	0.029	1
Pin1	0.0317880481518248	-0.83394710418469	0.159	0.238	1
Npat	0.0318448111501257	-3.23800423402066	0.005	0.034	1
Slc16a13	0.03187098999549	-2.64949140265102	0.01	0.044	1
Ldlr	0.031984296092886	1.5443592584655	0.053	0.015	1
Apoo	0.0321180800186778	1.00258037161711	0.077	0.029	1
Rgp1	0.0321211544741323	3.40656317025976	0.034	0.005	1
Nipal3	0.0322065578910452	1.98121748896738	0.068	0.024	1
Crlf3	0.0323164600293075	1.43246353008141	0.097	0.044	1
Cav1	0.032358715938233	0.332554067623775	0.483	0.354	1
Atic	0.0323995504648134	2.9307330504301	0.034	0.005	1
Zrsr1	0.0323995504648134	-2.52772065609451	0.005	0.034	1
Tspan7	0.0325942107933801	0.575551578603917	0.386	0.286	1
Tmem30a	0.0326350602793657	0.391795658869566	0.425	0.316	1
Fktn	0.032680011024307	3.05340783702996	0.034	0.005	1
Tbc1d7	0.032680011024307	2.95028745418103	0.034	0.005	1
Gng11	0.0329014306756625	0.349692035314263	0.691	0.587	1
Nbr1	0.0329127200197309	1.26817290880065	0.13	0.068	1
Osbpl5	0.032962548093588	2.90626566786899	0.034	0.005	1
Got2	0.0330432452410946	0.83358174033779	0.13	0.068	1
Klf9	0.0330992916924089	0.275956079153465	0.498	0.359	1
Tspan17	0.0332048002218793	0.666427483100922	0.15	0.083	1
Kat5	0.0332081910619242	-1.89500902362339	0.048	0.102	1
Umad1	0.033247173652326	2.42869165780995	0.034	0.005	1
Zfp14	0.033247173652326	2.48253957817836	0.034	0.005	1
Cacnb3	0.033247173652326	2.99190918756053	0.034	0.005	1
A430005L14Rik	0.0333056883176008	1.04495050167058	0.111	0.053	1
Chst8	0.0333131143258861	-1.36252880119144	0.01	0.044	1
1110035H17Rik	0.0334357728999857	2.0961420960267	0.043	0.01	1
Vwa9	0.0334357728999857	2.2964198363035	0.043	0.01	1
Gng12	0.0335825494123321	0.999280514977518	0.159	0.092	1
Adam9	0.0336979886177533	1.76860752098337	0.068	0.024	1
Rere	0.0337931329232136	-1.38951097403275	0.024	0.068	1
Serpinb1a	0.0337931329232136	-1.70762858430674	0.024	0.068	1
Recql	0.0338227383494627	2.07626148596862	0.034	0.005	1
Mapk6	0.0338227383494627	2.09392261110414	0.034	0.005	1
Zfp874a	0.0338227383494627	1.97867402129089	0.034	0.005	1
Ormdl2	0.0338849632184684	0.837178181348952	0.159	0.087	1
Mgat1	0.033927532006085	0.510090077119023	0.237	0.15	1
Dnajc25	0.0339302783567563	1.77143164910224	0.043	0.01	1
Gpm6a	0.0341137016393675	1.75298456255477	0.034	0.005	1
Nit1	0.0341760106322179	-1.62580370647317	0.024	0.068	1
Suds3	0.0343308078325865	0.438575655289786	0.179	0.102	1
mt-Nd5	0.0343456334329605	0.525036239426335	0.266	0.175	1
Wdfy3	0.0344310232240555	1.80081137389883	0.043	0.01	1
Pxk	0.0344339717417027	0.328243458667282	0.135	0.068	1
Fam76a	0.0346375783401409	0.284708129257151	0.193	0.112	1
Rnf130	0.0350321104947668	0.691449100874778	0.242	0.16	1
Bcl2l12	0.0353642127890403	1.00379357745581	0.111	0.053	1
Pqlc3	0.0354597805141291	0.615656367204916	0.106	0.049	1
Agpat2	0.0358448717623606	1.4971880040085	0.068	0.024	1
Tacc2	0.0358448717623606	1.45789980332608	0.068	0.024	1
Bik	0.0359930623561747	0.703765969018524	0.15	0.083	1
Polr1d	0.0361575316324963	0.405884654419443	0.329	0.238	1
Abhd12	0.0363650620284562	-1.72832516862554	0.053	0.107	1
Adgrg1	0.0364124435163008	0.339509562733948	0.295	0.199	1
Bag6	0.0364164585068853	-0.884817523747564	0.155	0.233	1
Rusc1	0.0364690967323887	-1.2106200772151	0.048	0.102	1
St3gal2	0.0364991489215829	1.22496247832502	0.15	0.087	1
Tubb4b	0.0366064247572887	0.472403574294165	0.338	0.248	1
Srrm1	0.0367569750218946	-0.72942255101937	0.217	0.296	1
Becn1	0.0367593059482546	0.451315420396641	0.145	0.078	1
Tmem41b	0.0368586496418438	0.834825065064888	0.068	0.024	1
Rasgrp3	0.037044413557127	0.355352294520501	0.367	0.262	1
Erf	0.0371702315188866	0.773909162408036	0.13	0.068	1
4930481A15Rik	0.0372323463725292	0.867585939620172	0.082	0.034	1
Rpf1	0.0372563723953934	0.993602729358078	0.14	0.078	1
Apc	0.0372709449851532	1.92244539296897	0.068	0.024	1
Fcf1	0.037354937093532	0.531534071177627	0.198	0.117	1
Cnih4	0.037636941747201	0.259203382956208	0.304	0.209	1
Nudt2	0.0377462137427585	-2.35952816805754	0.019	0.058	1
Gjc1	0.0378861355690353	1.05738964936746	0.14	0.078	1
Arl5a	0.0378967456893462	0.874890810888728	0.068	0.024	1
Egr1	0.0380669803724829	0.488342829606188	0.29	0.194	1
Extl3	0.0381685388107079	1.31657983918344	0.082	0.034	1
Spop	0.0382172526436972	0.441586222922185	0.382	0.282	1
Fgfr1	0.0383021240688232	0.682334020324124	0.097	0.044	1
Tm2d2	0.0383553391219098	0.551816035598395	0.256	0.175	1
Cd9	0.0383629412028121	-0.304571559046781	0.768	0.782	1
Zc3h7a	0.038639305043617	-1.27586514091085	0.106	0.17	1
Fibp	0.0387365291778128	1.14414367466067	0.126	0.068	1
Slc39a10	0.038745031348116	0.923714446034419	0.068	0.024	1
Boc	0.0389398013400821	0.680085266705232	0.13	0.068	1
0610011F06Rik	0.0390023889691949	0.925741273035628	0.097	0.044	1
Klhdc2	0.0391729428245384	-0.982684260604832	0.077	0.141	1
Rwdd4a	0.0392263643864805	-2.12291705475865	0.029	0.073	1
Yy1	0.0392294281814712	1.08999729156567	0.116	0.058	1
Pptc7	0.0392775533416072	1.73359715244772	0.087	0.039	1
Ddx54	0.0392829475678274	-0.992225355112908	0.082	0.146	1
Samd9l	0.0393134261806488	-0.882341056915269	0.101	0.17	1
Prkab1	0.0393384293743018	0.444472117070554	0.126	0.063	1
Zzef1	0.0393917851387469	0.784638846545667	0.068	0.024	1
Tmem88	0.0395233959713086	-0.639835734108178	0.357	0.437	1
Bcl7a	0.0396024151192158	2.27122609215634	0.058	0.019	1
2610037D02Rik	0.0396525396549418	1.62493746428902	0.087	0.039	1
Ehmt2	0.0398280274644636	0.825860214561971	0.068	0.024	1
Ptms	0.0400458248691546	0.40153262500288	0.396	0.291	1
Eif4ebp2	0.0400783886808349	-1.72744392458189	0.019	0.058	1
Pcif1	0.0401510354156097	0.506178564796892	0.193	0.117	1
Asxl2	0.0401740696097007	-0.65109405366692	0.048	0.102	1
Gbp3	0.0402400024489726	0.765798855472743	0.227	0.15	1
Ipo8	0.0403181895247583	-1.6796318690987	0.019	0.058	1
Trim34a	0.040349760113822	1.18511559001787	0.101	0.049	1
Psmd10	0.0404686566445415	0.742525589264987	0.13	0.068	1
Kcnn4	0.0405592059814798	-1.46396868782087	0.019	0.058	1
Kdm7a	0.0406033201368544	-1.25212290858623	0.039	0.087	1
Dedd	0.0406967716786148	-0.852222165629527	0.034	0.083	1
Ccar2	0.0409063202086228	-1.85379416125758	0.029	0.073	1
Tspan5	0.040984420621022	0.676976701998173	0.097	0.044	1
Mlf2	0.0410873787863171	0.485776620536588	0.353	0.257	1
Nuak1	0.0413273791248205	0.464041490163618	0.198	0.121	1
Nars	0.0414563208221617	0.668591238468587	0.256	0.175	1
Trim30a	0.0414981868325383	1.2215399277561	0.164	0.102	1
Sptan1	0.0417766295111875	0.67377459936249	0.213	0.136	1
Ier5	0.041797810661967	0.41835558607389	0.57	0.461	1
Zc2hc1a	0.0418700021735987	0.689176108201425	0.116	0.058	1
AW112010	0.0421378346587034	0.398589543800185	0.343	0.248	1
N6amt2	0.0422059491160094	-1.39632632517966	0.029	0.073	1
Ankrd10	0.0422167292565175	0.424995960895855	0.126	0.063	1
Gzf1	0.0422807533395884	1.27848234247455	0.058	0.019	1
Cmtm8	0.0423583844003428	0.382870628521642	0.396	0.286	1
Fam60a	0.0425362610838348	1.52738983000602	0.072	0.029	1
Trpc4ap	0.0427098053430925	0.427481857905186	0.145	0.078	1
Rps19bp1	0.0427254278040494	0.844034374654271	0.116	0.058	1
2610002M06Rik	0.0430372652266009	1.75055820980834	0.058	0.019	1
Csnk1g3	0.043166202764546	1.02690765911081	0.087	0.039	1
Rab10os	0.0433688883676205	-1.20345578951242	0.039	0.087	1
Ly96	0.0433689042637725	1.29802426712542	0.111	0.058	1
Calcoco1	0.0434277980614207	1.41994612814603	0.072	0.029	1
Nudcd1	0.0435479369104901	1.3254859567084	0.058	0.019	1
Mrpl19	0.0436516363837187	-1.12564404379071	0.053	0.107	1
Mthfs	0.0436531328042349	1.52434461205849	0.072	0.029	1
Mettl16	0.0437661699813248	-1.3195764334356	0.029	0.073	1
Cox10	0.0440637176083349	1.07999277758289	0.058	0.019	1
Mrpl34	0.0441654870585908	0.82283099979748	0.155	0.092	1
Mrps5	0.044328639417457	0.636755537618344	0.121	0.063	1
Zbtb41	0.0444599974289423	-4.60108115374326	0	0.019	1
Cachd1	0.0444599974289423	-4.56484349817008	0	0.019	1
Nsun4	0.0444599974289423	-4.62612336618675	0	0.019	1
Smpdl3b	0.0444599974289423	-4.95772514078927	0	0.019	1
Amz1	0.0444599974289423	-5.16712917061829	0	0.019	1
Caprin2	0.0444599974289423	-4.69731267536956	0	0.019	1
Zfp146	0.0444599974289423	-4.55520753858545	0	0.019	1
Aldh16a1	0.0444599974289423	-5.18326622776778	0	0.019	1
Tmem231	0.0444599974289423	-3.62824297824856	0	0.019	1
Gsta2	0.0444599974289423	-4.2158228592563	0	0.019	1
Zfp65	0.0444599974289423	-4.20548454337604	0	0.019	1
Ptger4	0.0444599974289423	-4.39769707024554	0	0.019	1
Zfp41	0.0444599974289423	-4.52696669273461	0	0.019	1
Ppp1r1a	0.0444599974289423	-4.85543352320642	0	0.019	1
Senp5	0.0444599974289423	-4.11595070990416	0	0.019	1
Zfp52	0.0444599974289423	-4.13731741524218	0	0.019	1
Cxxc5	0.0444599974289423	-5.39119303013228	0	0.019	1
Cep192	0.0444599974289423	-4.86390277031476	0	0.019	1
Ilkap	0.0445254649777524	0.299202498809436	0.227	0.146	1
Pros1	0.0448487269661966	0.456413189845363	0.246	0.16	1
Sde2	0.0448597563541481	0.929415099264431	0.14	0.078	1
Rangap1	0.0448632301404394	0.78236489725146	0.101	0.049	1
Lasp1	0.0449405639042299	0.578807919444257	0.184	0.112	1
Rspry1	0.0449868529154308	1.27537975093955	0.111	0.058	1
Srp14	0.0450692229319487	0.315503154887335	0.444	0.354	1
Nrip1	0.0452688126800502	0.793988999622968	0.145	0.083	1
Ccnt2	0.0452722211621645	0.586369514560388	0.188	0.112	1
Ctdsp1	0.0453502262614015	0.396927260306159	0.256	0.165	1
Aplp1	0.0454916055847923	1.31751126573026	0.072	0.029	1
Nabp1	0.0454994745022255	4.09528507762439	0.019	0	1
Pydc3	0.0454994745022255	4.89927623591211	0.019	0	1
Cr2	0.0454994745022255	4.53074876666612	0.019	0	1
Snai1	0.0454994745022255	4.2726334212692	0.019	0	1
Oscp1	0.0454994745022255	4.55520980943064	0.019	0	1
Pole	0.0454994745022255	4.54009853568218	0.019	0	1
Oas1c	0.0454994745022255	4.30585800548756	0.019	0	1
Zfp93	0.0454994745022255	3.71247702686095	0.019	0	1
Pagr1a	0.0454994745022255	4.29232584666364	0.019	0	1
Esr1	0.0454994745022255	3.91515046487824	0.019	0	1
Polr3b	0.0454994745022255	4.15098661654893	0.019	0	1
Cep83os	0.0454994745022255	4.3079222315498	0.019	0	1
Arhgef18	0.0454994745022255	4.32038409554277	0.019	0	1
Slc20a2	0.0454994745022255	3.98897861457001	0.019	0	1
Sfrp1	0.0454994745022255	4.97663707513867	0.019	0	1
Letm2	0.0454994745022255	4.79421628709676	0.019	0	1
Brf2	0.0454994745022255	4.65715642843657	0.019	0	1
Gm10282	0.0454994745022255	3.9142838375543	0.019	0	1
Cmtm4	0.0454994745022255	5.16282075240896	0.019	0	1
4931414P19Rik	0.0454994745022255	4.84591654894016	0.019	0	1
Fdxr	0.0454994745022255	4.14592930219283	0.019	0	1
Cbx2	0.0454994745022255	4.37758673914155	0.019	0	1
Gdap10	0.0454994745022255	4.21035458922027	0.019	0	1
Sema5a	0.0454994745022255	3.65944155792955	0.019	0	1
Sh3bp1	0.0454994745022255	4.07870954206634	0.019	0	1
4933408B17Rik	0.0454994745022255	5.13745954448994	0.019	0	1
Gm10605	0.0454994745022255	4.39078968529198	0.019	0	1
Calcb	0.0454994745022255	4.48258878281389	0.019	0	1
Unc50	0.0456081229799977	0.450425938253655	0.275	0.184	1
Fbxl20	0.0457259381077873	0.97799903662102	0.072	0.029	1
Elovl1	0.0457766135557294	0.53747869885254	0.353	0.262	1
Golga3	0.0458644763449784	0.46045416478443	0.087	0.039	1
Dnajc17	0.0459612867852386	1.11664838614925	0.072	0.029	1
Kbtbd2	0.0460438926256811	-1.30786298734297	0.043	0.092	1
Sgf29	0.0462539802517564	0.97060353569909	0.126	0.068	1
Gamt	0.0463144152887397	2.52461918696439	0.048	0.015	1
Large	0.046613988451102	2.48983855051618	0.048	0.015	1
Mthfd2l	0.0467227723376819	0.952760570426763	0.087	0.039	1
Mal	0.0471087490905663	0.388990818462382	0.377	0.277	1
Cdr2l	0.0471569643215342	0.923080952218208	0.087	0.039	1
Mrpl36	0.0474552293830512	0.866663891544919	0.184	0.117	1
Nploc4	0.0476753678316489	-1.86258990412993	0.014	0.049	1
Zfp609	0.0479823244987387	-1.88549237695508	0.014	0.049	1
Pelp1	0.0479823244987387	-1.70173524363404	0.014	0.049	1
Eftud2	0.0479888656622811	1.25601006935398	0.111	0.058	1
H3f3a	0.0480727996606945	-0.270769210559558	0.705	0.714	1
Ubxn1	0.048105896426893	0.295587955761544	0.343	0.248	1
Serpine2	0.048183389721348	0.386437518151414	0.411	0.32	1
Cpsf6	0.048285932802463	0.503817099879757	0.159	0.092	1
Mrpl27	0.0485529980655002	0.593488842968242	0.217	0.141	1
Jade1	0.0486242957959331	-1.72647534445991	0.034	0.078	1
Kif26a	0.0487428596027998	1.92648317140493	0.077	0.034	1
Wdr70	0.0487428596027998	1.94561830895712	0.077	0.034	1
Dnajc24	0.048756988998878	2.03148595071255	0.048	0.015	1
2310057M21Rik	0.048756988998878	1.92839073268744	0.048	0.015	1
Pinx1	0.048756988998878	1.86057723960983	0.048	0.015	1
Cdc42se1	0.0489330139734341	-1.11329376534372	0.082	0.141	1
Tmbim1	0.0489553847764429	0.346861601302227	0.43	0.33	1
Dctn5	0.0490639344057737	0.439356191349611	0.101	0.049	1
Arpin	0.0491530495334016	0.703443973274206	0.087	0.039	1
S100a6	0.0493596804372798	-0.259006166909022	0.797	0.835	1
Sdha	0.0495136249113705	0.32062476205369	0.362	0.267	1
Dph2	0.0497004202030349	1.76309957717502	0.048	0.015	1
Rnf145	0.0497064789839748	0.953467144310766	0.13	0.073	1
Nfib	0.0497209141964561	0.281292167379393	0.314	0.218	1
Rps27rt	0.0499958969500884	-0.295050310631605	0.71	0.733	1
Tyk2	0.050018279935842	1.62323515367869	0.048	0.015	1
Arl8b	0.0501075245489897	1.35021722558894	0.092	0.044	1
Tmem185b	0.0501208993509977	0.679169086339977	0.072	0.029	1
Mef2d	0.0501505285923338	0.98377363081673	0.106	0.053	1
Efcab14	0.0501684160164005	0.613760876396804	0.126	0.068	1
Armcx5	0.0503378421945998	1.72210843335442	0.048	0.015	1
Rnf38	0.0506591137114617	1.43846320078767	0.048	0.015	1
Srrd	0.0506591137114617	1.69182612722293	0.048	0.015	1
Rps26-ps1	0.0506878546219588	-1.55710457116295	0.048	0.097	1
5031425E22Rik	0.0507014527088827	0.423266281773618	0.217	0.141	1
Hspg2	0.0507485390811668	0.275705894447615	0.237	0.15	1
Baz1b	0.0508312604029358	0.812423381672875	0.126	0.068	1
P2rx7	0.0509821012291233	1.50242463482635	0.048	0.015	1
Fxyd5	0.0509861575024858	0.382601670570817	0.556	0.471	1
Alas1	0.0511127551628374	0.841690953875281	0.092	0.044	1
Spry2	0.0512195611986517	0.70095552883483	0.087	0.039	1
Echdc1	0.0513068115007282	1.43091934306877	0.048	0.015	1
Clec14a	0.0513421502680162	-0.496094790601283	0.493	0.519	1
Bysl	0.0514027681949567	1.05823105259484	0.072	0.029	1
Ccdc174	0.0514633761238171	-0.918719185640104	0.058	0.112	1
Cdc42se2	0.0516122927105457	0.37545751259961	0.179	0.107	1
Oas1g	0.0516332512897731	1.33772178448421	0.048	0.015	1
Utrn	0.0516491476165682	0.64240012688798	0.246	0.165	1
Akap2	0.0516718180641982	0.427834592439641	0.188	0.117	1
Kxd1	0.0516838957901274	0.406453484842914	0.14	0.078	1
Mapk1ip1l	0.0521829581481011	0.895266808072591	0.111	0.058	1
Unc93b1	0.0522409753521735	0.532567155904889	0.106	0.053	1
Pdia4	0.0522683887861346	0.517602696743793	0.256	0.175	1
Hacd4	0.0524539709580245	0.533660015088338	0.106	0.053	1
Atp10a	0.0527660954573649	-2.57000163026406	0.01	0.039	1
Mcm6	0.052793731303845	-1.18820463729971	0.034	0.078	1
Slc33a1	0.0529564412472368	0.483481745737603	0.048	0.015	1
Opa3	0.0530577680066466	0.854286167319447	0.092	0.044	1
Ubap2l	0.0530803001191317	-0.680052026591075	0.145	0.214	1
Atp2a3	0.0531910958282625	0.738550037597814	0.145	0.083	1
Mrpl39	0.0532906000050979	-0.836033390506419	0.043	0.092	1
Asns	0.0532916304315164	0.944896544663188	0.048	0.015	1
Pllp	0.053431457842584	1.53092453310572	0.077	0.034	1
B3galt6	0.0535279144308371	-2.36517683136298	0.01	0.039	1
Fam210a	0.0535279144308371	-2.7687171258608	0.01	0.039	1
Mrgbp	0.0536285899261941	0.692514128878189	0.048	0.015	1
Slc10a3	0.0539122550818164	2.25100012942784	0.039	0.01	1
Golm1	0.0540745984924459	0.815590505132733	0.106	0.053	1
Ginm1	0.05409222848334	0.336956866963902	0.329	0.233	1
Supt20	0.0542941224422131	-1.12596631194864	0.092	0.15	1
Dfna5	0.054298896541549	-1.76699174311914	0.01	0.039	1
Eml2	0.054298896541549	2.86371994552395	0.039	0.01	1
Phospho2	0.0544855972416699	-1.77616657182078	0.039	0.083	1
Luc7l2	0.0544873397535416	-0.690165723583307	0.362	0.432	1
Zfp12	0.0546878488542543	2.8297274357681	0.039	0.01	1
Fam192a	0.0547289450203349	0.731491403215794	0.15	0.087	1
Adal	0.0549436194866477	-3.39076184191422	0.005	0.029	1
Gm14295	0.0549436194866477	-3.25070559769323	0.005	0.029	1
Taf5l	0.0549449839988638	1.47063426156453	0.063	0.024	1
Pex6	0.0549940339060175	0.903848217386237	0.116	0.063	1
Hnrnpab	0.0550691313613519	0.385269626855021	0.28	0.199	1
Wdr48	0.055240428530282	1.31775127526299	0.063	0.024	1
Nav1	0.0553235238751029	-1.69456956164263	0.053	0.102	1
Ell2	0.055411653811844	-2.71516200544546	0.005	0.029	1
Acox1	0.0554954674180967	-1.61976224662639	0.039	0.083	1
Nrd1	0.0555565910540923	0.398095019864502	0.198	0.126	1
Creld1	0.0556662034119012	0.941365857836954	0.092	0.044	1
Sik1	0.0558352907687518	1.05171994804772	0.063	0.024	1
Tmem204	0.0558655198876293	0.331333332089013	0.377	0.282	1
Psph	0.0558686715850104	1.61092404776882	0.039	0.01	1
Tmtc4	0.0558686715850104	-1.61532096369778	0.01	0.039	1
Pla2g15	0.0558830059483583	-2.62465414174252	0.005	0.029	1
Zfp462	0.0562669680605601	1.88597891640176	0.039	0.01	1
Cytl1	0.0562669680605601	3.20358352591679	0.039	0.01	1
Atf5	0.0562669680605601	1.38110337089114	0.039	0.01	1
Cep290	0.0562669680605601	1.91963545007926	0.039	0.01	1
Nqo1	0.0563576929610394	-2.44876683191422	0.005	0.029	1
Hoxb6	0.0563958574237142	0.863653016930214	0.092	0.044	1
Aamdc	0.0564314938197189	0.432032353132038	0.184	0.112	1
Gadd45g	0.0565631234408005	0.389682836394045	0.449	0.35	1
Dpysl3	0.0565962923868492	3.01207182351441	0.029	0.005	1
Atl1	0.0566676258400062	1.82799335211596	0.039	0.01	1
Hist1h1c	0.0567006951264457	0.466984773813236	0.193	0.121	1
Blzf1	0.056737581708321	1.49324265072774	0.063	0.024	1
Ptprk	0.0568357319444615	-1.87373101995615	0.005	0.029	1
P4ha2	0.0568686746716826	0.575746809466213	0.106	0.053	1
Sft2d2	0.057041028647874	0.835692389316245	0.063	0.024	1
Usp31	0.0570706550580945	1.63681420076267	0.039	0.01	1
Pdlim1	0.0570706550580945	1.72853281287579	0.039	0.01	1
Hps3	0.0570760137752624	3.17499064379905	0.029	0.005	1
Sipa1l3	0.0570760137752624	2.62128238694931	0.029	0.005	1
Slc7a6	0.0570760137752624	3.39896785858205	0.029	0.005	1
Arglu1	0.0572806479913556	-0.537233272642462	0.338	0.417	1
Trim33	0.0573171400224339	-1.94729955288192	0.005	0.029	1
Cyp4v3	0.0573171400224339	-2.12464992860137	0.005	0.029	1
Itpk1	0.0573171400224339	-1.99668955781344	0.005	0.029	1
Map3k14	0.0573458244438462	0.954487990606892	0.063	0.024	1
Il11ra1	0.0575454156448257	0.862105435065677	0.097	0.049	1
Wfs1	0.0575591128309391	2.82661587148929	0.029	0.005	1
Tchp	0.0575591128309391	2.75927995305899	0.029	0.005	1
Ccdc64	0.0575591128309391	2.43605577818518	0.029	0.005	1
Rab1b	0.0575919872571036	0.396959342236887	0.169	0.102	1
Stk39	0.0578019343475062	-1.79828474243745	0.005	0.029	1
Srr	0.0578019343475062	-2.0250586991761	0.005	0.029	1
Bhlhb9	0.0578838684208573	1.50386076804166	0.039	0.01	1
Stk24	0.0579402362801666	0.84571472111814	0.077	0.034	1
Rela	0.0579574192063872	0.501891584911305	0.169	0.102	1
Pcbp3	0.0579594799407577	1.14653201383804	0.063	0.024	1
Rad54l2	0.0580456067206125	2.74601912545918	0.029	0.005	1
Spns1	0.0580884858238178	-1.40431100207387	0.039	0.083	1
Nedd9	0.058211598952891	0.26770584720949	0.246	0.16	1
Ppic	0.0584203315662672	0.529057822480012	0.348	0.267	1
Tbrg4	0.0585355126390045	2.08900784955381	0.029	0.005	1
Fam13b	0.0585355126390045	2.27818110160401	0.029	0.005	1
Rom1	0.0585355126390045	2.3186970842885	0.029	0.005	1
Fli1	0.0585788660697083	-0.378783144764456	0.237	0.33	1
Tmem33	0.0585803462228358	0.578916198844535	0.184	0.117	1
Endou	0.0587677715705354	0.594408148166997	0.077	0.034	1
Csgalnact2	0.0587678397348452	1.16868866532007	0.077	0.034	1
Soat1	0.0590288478083185	1.96312337504809	0.029	0.005	1
Gm14296	0.0590288478083185	1.65276046661278	0.029	0.005	1
Fam126a	0.0590288478083185	2.30262584061131	0.029	0.005	1
Map3k5	0.0590288478083185	2.25927219474662	0.029	0.005	1
Casp4	0.0590288478083185	1.31911309178536	0.029	0.005	1
Stmn2	0.0594038429834937	-1.07570086179381	0.092	0.15	1
3110043O21Rik	0.0595256294777274	1.16569237150198	0.029	0.005	1
Alkbh2	0.0595256294777274	0.961254091961814	0.029	0.005	1
Setd6	0.0595256294777274	1.11890163289541	0.029	0.005	1
Dgcr8	0.0595256294777274	1.02955961025084	0.029	0.005	1
Sap130	0.0595256294777274	1.55386717406421	0.029	0.005	1
Chm	0.0595391999090478	0.890611865627976	0.039	0.01	1
Tifa	0.0595391999090478	1.09195071192751	0.039	0.01	1
Skil	0.0595454993458419	0.659482217397825	0.174	0.107	1
Las1l	0.0597644243052166	-1.34656571714235	0.087	0.141	1
Fam118b	0.0598865573072264	0.718779743099519	0.077	0.034	1
Ybx3	0.0599960937007364	-1.05796456402991	0.048	0.097	1
Rpl38	0.0601322372268203	-0.305186672530312	0.778	0.796	1
Kiz	0.0601618846387777	-1.94069953889936	0.029	0.068	1
Ap3d1	0.0603711024204492	1.39344980668268	0.082	0.039	1
Chchd5	0.0604689249111527	0.867734071859411	0.063	0.024	1
Rras2	0.0604689249111527	0.858772940383008	0.063	0.024	1
Itgb1bp1	0.0609245822826243	0.461466718890273	0.15	0.087	1
4833403J16Rik	0.0611791703049972	-2.33876722368838	0.019	0.053	1
Rasgrp2	0.0612535214194922	0.984082186808195	0.097	0.049	1
Stap2	0.0612567549314981	0.678721836472838	0.111	0.058	1
Rpp21	0.061318081482058	0.430502373496116	0.213	0.141	1
Nme1	0.061358535570624	0.556522765376744	0.227	0.155	1
Slc24a5	0.0615076080476724	0.702805506352525	0.097	0.049	1
Glt8d1	0.0615882506687955	0.316251088290823	0.106	0.053	1
Gdi1	0.0616969303494448	0.348333651979109	0.29	0.204	1
Htatip2	0.0617481718659341	1.29712025048564	0.082	0.039	1
Tgif1	0.0618867936316449	0.458464042897678	0.077	0.034	1
Luc7l	0.0620183994378064	0.98247564782767	0.097	0.049	1
Lrpap1	0.0621067958134922	0.335641621381326	0.348	0.257	1
Pcnx	0.0624207435408134	1.90099050963964	0.053	0.019	1
Ankrd44	0.0628684574679216	1.21964574515353	0.082	0.039	1
Igfbp4	0.0629201246967053	-2.10160524701576	0.043	0.087	1
Ube2v1	0.0635014697215711	2.41129103358921	0.053	0.019	1
Slc39a3	0.0635718724860737	0.43882750786652	0.097	0.049	1
Eif1ad	0.0636449974735738	0.700337171640679	0.077	0.034	1
Inpp5b	0.063719654992393	1.04320154434063	0.082	0.039	1
Kidins220	0.0637227319438158	-1.37852643374842	0.029	0.068	1
Gm38399	0.0640404244304549	-1.39589919586341	0.029	0.068	1
Pvrl3	0.0640404244304549	1.63922042787112	0.068	0.029	1
Asph	0.0642878267478817	0.968647098907679	0.121	0.068	1
Trak2	0.064413842106081	-1.90941867358458	0.019	0.053	1
Gpihbp1	0.0645114596669902	0.781679089913534	0.164	0.102	1
Nagk	0.064563328996876	0.539335397228443	0.135	0.078	1
Arfgap1	0.0646397976480181	-0.854966934662722	0.068	0.121	1
Tns2	0.0647936821597899	-0.999083311865314	0.082	0.136	1
Dtx3	0.0649934461500748	0.848178104468793	0.121	0.068	1
Cpsf3l	0.0650970678723318	0.3951594262691	0.13	0.073	1
Dip2b	0.0653242997134106	-1.58202251281562	0.029	0.068	1
Tspan31	0.0654102573677396	-0.731867461906625	0.159	0.228	1
Mesdc2	0.0657603792492724	0.411673175344793	0.232	0.155	1
Stk38l	0.0662593789063646	-1.33065978605	0.043	0.087	1
Synj1	0.0662710563196927	-1.00395220647777	0.019	0.053	1
Oas1a	0.0663140592247385	0.960835641095062	0.101	0.053	1
Sf3b6	0.0664528774444959	0.336024478087558	0.3	0.209	1
Pdcd2	0.0664591799439994	1.53246222689651	0.053	0.019	1
Avpi1	0.0665312618619438	-0.518832543871774	0.082	0.141	1
Tcta	0.066577434234647	1.01331165744673	0.101	0.053	1
Rap1b	0.066578776102455	-0.469940591829644	0.512	0.553	1
Cd74	0.0666696566160414	-0.502689285945506	0.111	0.175	1
Eid2b	0.0668367468570454	1.47706652871323	0.053	0.019	1
Rad17	0.0669589164095019	1.3261859989741	0.068	0.029	1
Ppp1r13b	0.0669589164095019	1.43700346368226	0.068	0.029	1
Tor2a	0.0670481552548197	0.761810569870469	0.097	0.049	1
Ywhab	0.0670657953934836	0.320304667584125	0.391	0.306	1
Pqlc1	0.0675391916883914	0.519971556539628	0.169	0.107	1
A130014A01Rik	0.0675971795579835	1.38470353012361	0.053	0.019	1
Arrdc2	0.0676221236022171	1.07852351591061	0.068	0.029	1
Fh1	0.0676247461980845	-0.85998801899127	0.097	0.155	1
Lgmn	0.0678626754258372	-1.73204362621544	0.048	0.092	1
Rab40c	0.0678626754258372	-1.6477380498234	0.048	0.092	1
Mocs2	0.067938017145111	0.601321664817907	0.208	0.136	1
Trappc1	0.0679744736835015	0.620905178829864	0.135	0.078	1
Mia3	0.0679800569076312	1.55258657769967	0.053	0.019	1
Polr2e	0.0680117696697963	-0.487972894002126	0.367	0.437	1
1600002K03Rik	0.0683647159711506	0.783374479100845	0.053	0.019	1
Ndufaf2	0.0684209492155973	-1.30240105658767	0.058	0.107	1
Hyal1	0.068627059110997	1.34954204050721	0.068	0.029	1
Rps24	0.0687261638341639	-0.278826369258262	0.749	0.772	1
Mtmr10	0.0691394024059672	1.18758588602085	0.053	0.019	1
Taf8	0.0691394024059672	1.34608781506397	0.053	0.019	1
Ercc3	0.0691394024059672	1.45465354857026	0.053	0.019	1
Gpr137	0.0691394024059672	1.16852772818583	0.053	0.019	1
Epas1	0.069238407250272	0.329852213330033	0.614	0.515	1
Cd300lg	0.0693579990583091	0.480493222923502	0.362	0.286	1
Dph3	0.0694779285927915	0.443450190440655	0.159	0.097	1
Dnajc14	0.069505735317124	0.671251186210856	0.164	0.102	1
Impa1	0.0696121262188813	0.816817971233107	0.121	0.068	1
Adss	0.0696163317620784	0.598146037572816	0.135	0.078	1
Zfp422	0.0696704444113155	0.499542753467428	0.145	0.087	1
Aqp1	0.0698049757603855	1.32345005264264	0.101	0.053	1
Ablim1	0.0698355528236986	0.863496669259547	0.126	0.073	1
Tmem230	0.0701104925484877	0.328552136020643	0.097	0.049	1
Dnm2	0.0701468654186587	0.30533771136121	0.285	0.194	1
Clptm1	0.0702425261455035	0.343243034254514	0.319	0.238	1
Rock2	0.0702812956290304	0.440606230426502	0.179	0.112	1
2900060B14Rik	0.0703149397964547	1.74061950116607	0.053	0.019	1
Ubxn2b	0.0703292063622761	1.09153638387515	0.068	0.029	1
Klhdc4	0.0707104108729518	0.649834920810398	0.053	0.019	1
Eml4	0.0707104108729518	1.15878270105747	0.053	0.019	1
Gripap1	0.0708774348083777	0.549223445570044	0.082	0.039	1
Otud1	0.0710196939849337	1.14705710620262	0.068	0.029	1
Pitpnc1	0.0710620300801658	-1.36291251177136	0.14	0.194	1
Pcdh17	0.0710646532200925	0.565386537653143	0.251	0.18	1
Adgre5	0.071091726636667	0.316785073122621	0.271	0.184	1
Map1b	0.0713670164691304	0.730118859406535	0.068	0.029	1
Ring1	0.0714662838651014	0.888094102867131	0.101	0.053	1
Pxmp4	0.0715025588396976	1.07252413079636	0.082	0.039	1
Ap1m1	0.0716783225768343	0.611461267245845	0.164	0.102	1
Shkbp1	0.071715729865806	0.982070917878579	0.068	0.029	1
Rgs16	0.0718168110684316	0.257991984205346	0.082	0.039	1
Armc8	0.0718921701121725	0.873721727600152	0.121	0.068	1
Shprh	0.0719077813018001	1.00716761721823	0.053	0.019	1
Dlat	0.0719182478591297	-0.982071814432033	0.077	0.131	1
Car7	0.0719305259078862	0.339824931757021	0.271	0.194	1
Ak2	0.0721492420995496	0.618448534437801	0.121	0.068	1
Rapgef6	0.0724010087366482	-1.84248073939502	0.053	0.097	1
Zc3hc1	0.0724501445984586	-0.940799001828613	0.058	0.107	1
Dgkd	0.0725753829407862	-1.76954443797932	0.034	0.073	1
Gpbp1l1	0.0727641137229353	-1.08151959027041	0.087	0.141	1
Thap4	0.0727702540398333	0.881485643018208	0.068	0.029	1
Arl16	0.0730951220668522	-2.46097522190623	0.014	0.044	1
Tmem252	0.0731217097309938	0.372447629439441	0.053	0.019	1
Ppil3	0.0731245696036864	0.984687972132773	0.068	0.029	1
Psmd2	0.0732817716666348	0.327773229031679	0.28	0.204	1
Cnep1r1	0.073356619151823	0.662155873859122	0.15	0.092	1
Sf3b5	0.0736346015078522	-0.763961705141569	0.15	0.214	1
Grk6	0.0737316230103572	0.746586953150522	0.101	0.053	1
Gm12002	0.0740072968312775	-2.20903425603416	0.014	0.044	1
Cby1	0.0740483893968739	0.828772105089004	0.082	0.039	1
Mxd4	0.0743314655040736	0.397715341269421	0.362	0.277	1
Tmem222	0.0744969266801958	0.425966699546328	0.121	0.068	1
Ccser2	0.0748311241248604	0.286591809798926	0.29	0.209	1
Nsun6	0.0749173772881839	0.655977368158744	0.068	0.029	1
Etv3	0.0749173772881839	1.00339659515595	0.068	0.029	1
Dnajc18	0.0749286081955464	-2.2529983347717	0.014	0.044	1
Slc39a13	0.0749677255877638	-1.38856023575791	0.034	0.073	1
2810474O19Rik	0.0749679939953687	-0.922522099540181	0.188	0.252	1
Sncg	0.0750325255850358	-0.422650018836494	0.425	0.505	1
Stt3a	0.0750679955054478	0.260642855338764	0.266	0.18	1
Ptdss2	0.0753198023049156	-1.94386412505301	0.024	0.058	1
Lrba	0.075859265069887	2.64098432421746	0.043	0.015	1
Maml2	0.0761092450963515	-1.91262383094167	0.024	0.058	1
Ube2b	0.076127712599911	0.251826141020804	0.367	0.272	1
Dram1	0.0761750373619518	0.317031062581171	0.246	0.165	1
Vdac2	0.0762411550475603	-0.590266049939314	0.353	0.398	1
Gbp5	0.0763076568656722	2.50058529456205	0.058	0.024	1
Eif3g	0.0763513446387106	0.439638448294866	0.435	0.359	1
Asap2	0.0764699563404601	0.746115730833464	0.169	0.112	1
Cd151	0.0764972989764886	0.291221446509594	0.522	0.413	1
Rarb	0.0765064902837681	-2.1481072910566	0.024	0.058	1
Fbxw5	0.0766715540711118	0.857329954758568	0.106	0.058	1
Rgs10	0.0767993320602676	-2.02427063502602	0.014	0.044	1
Pcsk7	0.0767993320602676	2.45199739918082	0.043	0.015	1
Fam69a	0.0768868331675861	0.559734855391459	0.164	0.102	1
Cast	0.077245535279612	0.769636139379815	0.126	0.073	1
Qrsl1	0.0772729145510092	-1.64206671274384	0.014	0.044	1
Reep4	0.0772729145510092	-1.74222760968581	0.014	0.044	1
Tpk1	0.0772729145510092	2.37752676822672	0.043	0.015	1
Cln5	0.0772863331956866	1.0256754330578	0.135	0.083	1
Shoc2	0.0773981504262633	0.625974020958397	0.155	0.097	1
Txnl4a	0.0774419373482276	-1.23746168429298	0.072	0.121	1
Lrrc16a	0.0777488738184187	1.91487635676	0.043	0.015	1
Myeov2	0.0777751680129277	0.262653861030049	0.319	0.228	1
Gosr2	0.0779493606186918	0.408403602893324	0.208	0.136	1
Mest	0.07810025684909	1.22431916781954	0.111	0.063	1
Setd3	0.078154962395172	-1.00926700461107	0.097	0.15	1
Usp21	0.0782272179501614	-1.52699330826955	0.014	0.044	1
Myzap	0.0782272179501614	-1.53795750269133	0.014	0.044	1
Adck2	0.0782962470904947	0.979689406574787	0.087	0.044	1
Nfkbia	0.0784277900202089	-0.316050050295256	0.527	0.553	1
Hnrnpr	0.078643678465969	-0.564722871563664	0.246	0.316	1
Slc39a6	0.0789256021141312	-1.4644289491273	0.024	0.058	1
Parp10	0.0792110718397123	0.888293798310861	0.116	0.068	1
Tpm3	0.0797028832425561	-0.339943451797483	0.556	0.602	1
Rusc2	0.0799394919381187	0.878295133236678	0.087	0.044	1
Pde8a	0.0805942075828776	1.10164571216315	0.121	0.073	1
Kat6a	0.0806045891209484	0.713148375776468	0.087	0.044	1
BC051226	0.0806549947810226	1.17907028102918	0.043	0.015	1
Bms1	0.0807804743348333	2.01867899172153	0.058	0.024	1
Ttc32	0.0807804743348333	1.6169778136288	0.058	0.024	1
Gemin7	0.0808498376620679	0.27551258631405	0.333	0.243	1
Mkrn1	0.080885918314533	0.300755390055558	0.169	0.107	1
Tbc1d23	0.0811478180461392	1.54215296160442	0.043	0.015	1
Hmbox1	0.0811974384551366	1.45325005461868	0.058	0.024	1
Cog1	0.0812831304481756	0.392897573221066	0.068	0.029	1
Sh3glb1	0.0814129127643407	-0.48294607133938	0.44	0.485	1
2009-09-01	0.0815788515128161	-1.41760745962352	0.039	0.078	1
Foxo3	0.081643082838528	1.64507375578932	0.043	0.015	1
Vwa5a	0.081643082838528	1.11046489412911	0.043	0.015	1
Bola1	0.0816433992002915	1.33985235765101	0.092	0.049	1
Wasl	0.0818405897867875	0.305887995665008	0.159	0.097	1
Tardbp	0.0818535803787408	0.583525064321987	0.179	0.117	1
Tmem63a	0.0818748339594053	0.86735925871757	0.111	0.063	1
Lsm7	0.0819162696618243	-1.22106258713049	0.097	0.146	1
Zfp958	0.0821407972576831	1.29064965720482	0.043	0.015	1
Fzd5	0.082270222183921	-4.961185375361	0	0.015	1
Rgs4	0.082270222183921	-3.60600954702681	0	0.015	1
Pdss1	0.082270222183921	-3.76892226339747	0	0.015	1
Ccdc148	0.082270222183921	-4.01499569196957	0	0.015	1
Kif18a	0.082270222183921	-3.97845696706671	0	0.015	1
Casc4	0.082270222183921	-4.05356334990175	0	0.015	1
Platr29	0.082270222183921	-4.07140260771327	0	0.015	1
Fgd1	0.082270222183921	-3.9791303534368	0	0.015	1
Kantr	0.082270222183921	-3.82005305207629	0	0.015	1
Cks1b	0.082270222183921	-3.55940167848205	0	0.015	1
Trim45	0.082270222183921	-2.95906404613015	0	0.015	1
Dapp1	0.082270222183921	-4.06143874754624	0	0.015	1
Aldob	0.082270222183921	-3.73608880194539	0	0.015	1
Rcc1	0.082270222183921	-3.02636822638871	0	0.015	1
Gm13139	0.082270222183921	-3.55474662110546	0	0.015	1
H6pd	0.082270222183921	-4.99929055872976	0	0.015	1
Cldn12	0.082270222183921	-3.74629462518829	0	0.015	1
Dbf4	0.082270222183921	-4.2324465729225	0	0.015	1
Gnai1	0.082270222183921	-4.06648926390496	0	0.015	1
Bst1	0.082270222183921	-3.7591695467544	0	0.015	1
N4bp2	0.082270222183921	-4.71981457289666	0	0.015	1
Gbp6.1	0.082270222183921	-4.11364160363337	0	0.015	1
Cdc7	0.082270222183921	-4.99483384355886	0	0.015	1
Nos1	0.082270222183921	-3.73046578292675	0	0.015	1
Herc3	0.082270222183921	-4.19144299056984	0	0.015	1
Zfp248	0.082270222183921	-3.97497125013932	0	0.015	1
Tspan11	0.082270222183921	-4.0286461542336	0	0.015	1
Fam234b	0.082270222183921	-2.97252796082182	0	0.015	1
Zfp428	0.082270222183921	-3.85297698881838	0	0.015	1
Nccrp1	0.082270222183921	-4.13898210458801	0	0.015	1
Zfp27	0.082270222183921	-4.48922142601815	0	0.015	1
Hpn	0.082270222183921	-4.67673812740577	0	0.015	1
Rassf10	0.082270222183921	-4.0683460429519	0	0.015	1
Heca	0.082270222183921	-3.84585081778653	0	0.015	1
Stxbp2	0.082270222183921	-4.17577254118116	0	0.015	1
Slc25a42	0.082270222183921	-4.79845153212771	0	0.015	1
Zfp90	0.082270222183921	-4.06074551303025	0	0.015	1
Zcchc24	0.082270222183921	-5.03500221932402	0	0.015	1
Sall2	0.082270222183921	-4.84465661044128	0	0.015	1
Cenpj	0.082270222183921	-3.94477963444691	0	0.015	1
Rhobtb2	0.082270222183921	-3.19224262072519	0	0.015	1
Gm26870	0.082270222183921	-4.82207422545109	0	0.015	1
Usp2	0.082270222183921	-3.91524317718233	0	0.015	1
Rwdd2a	0.082270222183921	-3.8904316701318	0	0.015	1
Mapkapk3	0.082270222183921	-4.13898587271639	0	0.015	1
Tcaim	0.082270222183921	-4.0419099003032	0	0.015	1
Tlcd1	0.082270222183921	-3.9952314158226	0	0.015	1
Zfp85	0.082270222183921	-4.38957133602919	0	0.015	1
6430562O15Rik	0.082270222183921	-4.37554821917036	0	0.015	1
4933406C10Rik	0.082270222183921	-5.46165788935032	0	0.015	1
4930426I24Rik	0.082270222183921	-3.9675799231973	0	0.015	1
Snhg18	0.082270222183921	-4.04123831207041	0	0.015	1
Gcat	0.082270222183921	-4.27821382656248	0	0.015	1
Miox	0.082270222183921	-5.18448987103991	0	0.015	1
Slx4	0.082270222183921	-4.91099275865652	0	0.015	1
Lmln	0.082270222183921	-4.10821169716231	0	0.015	1
Eme2	0.082270222183921	-4.15970415427531	0	0.015	1
Metrn	0.082270222183921	-4.23492678547868	0	0.015	1
Ttc7	0.082270222183921	-4.49210599937855	0	0.015	1
Msh6	0.082270222183921	-3.61692865928294	0	0.015	1
Pank1	0.082270222183921	-3.73939047321997	0	0.015	1
Plp2	0.0822870076848286	0.787378085553194	0.087	0.044	1
Cables2	0.0826098074505983	0.583290094714196	0.106	0.058	1
A630072M18Rik	0.0829678986171629	0.722518439501653	0.087	0.044	1
Slc44a2	0.0831101870923671	0.412286974656558	0.256	0.184	1
Zfp276	0.0831436073772119	-0.554675899722936	0.014	0.044	1
Ttc7b	0.0831436073772119	0.468200941425027	0.043	0.015	1
Zfp330	0.0832872985916593	1.03927314065155	0.092	0.049	1
Lama5	0.083308535674954	1.45261325280497	0.058	0.024	1
Fndc3b	0.083308535674954	1.47491166403718	0.058	0.024	1
Npr3	0.083308535674954	1.81651214091096	0.058	0.024	1
Eif5b	0.0833284374666613	0.417132361958069	0.256	0.175	1
Tmem216	0.0836487192789381	0.897034226258707	0.043	0.015	1
Nr5a2	0.0837634854030375	3.88325001936914	0.014	0	1
A430105J06Rik	0.0837634854030375	3.73609869536352	0.014	0	1
Skida1	0.0837634854030375	3.90334067528776	0.014	0	1
Thnsl1	0.0837634854030375	3.89025519691684	0.014	0	1
Fign	0.0837634854030375	3.02109251015519	0.014	0	1
Dusp2	0.0837634854030375	3.20022288677555	0.014	0	1
Zfp341	0.0837634854030375	3.86960272693776	0.014	0	1
Ppp1r3f	0.0837634854030375	4.41768052827991	0.014	0	1
Tab3	0.0837634854030375	4.35851585606326	0.014	0	1
Klhl15	0.0837634854030375	4.12018546793709	0.014	0	1
Spata1	0.0837634854030375	3.6609261918105	0.014	0	1
Trp53inp1	0.0837634854030375	4.00545388175478	0.014	0	1
Ccl21a	0.0837634854030375	4.31537217138273	0.014	0	1
Fancg	0.0837634854030375	4.09667685894882	0.014	0	1
Fam206a	0.0837634854030375	4.0435492640815	0.014	0	1
Lurap1	0.0837634854030375	3.73098088900301	0.014	0	1
Paqr7	0.0837634854030375	4.39390273462744	0.014	0	1
2810405F17Rik	0.0837634854030375	3.92475820022195	0.014	0	1
Gm26624	0.0837634854030375	3.47776627528506	0.014	0	1
Apitd1	0.0837634854030375	4.35324999155401	0.014	0	1
Evc2	0.0837634854030375	3.88100888689951	0.014	0	1
Gak	0.0837634854030375	3.40624523698374	0.014	0	1
Adrbk2	0.0837634854030375	3.52274267259153	0.014	0	1
6330418K02Rik	0.0837634854030375	3.94407959286066	0.014	0	1
Ptn	0.0837634854030375	3.39351407395769	0.014	0	1
Atoh8	0.0837634854030375	3.38565857344666	0.014	0	1
Gxylt2	0.0837634854030375	3.95833820023051	0.014	0	1
Zfp9	0.0837634854030375	4.25491502445502	0.014	0	1
Etv6	0.0837634854030375	3.17677025361752	0.014	0	1
Ccdc8	0.0837634854030375	3.43767641091496	0.014	0	1
Prss36	0.0837634854030375	3.06423607563397	0.014	0	1
Ifitm5	0.0837634854030375	3.62563543914641	0.014	0	1
Adat3	0.0837634854030375	4.72131483379473	0.014	0	1
Rdh5	0.0837634854030375	3.86922721357246	0.014	0	1
Mcph1	0.0837634854030375	3.4530454001396	0.014	0	1
Galns	0.0837634854030375	3.68526329842365	0.014	0	1
Pard3	0.0837634854030375	3.84757506773423	0.014	0	1
6230400D17Rik	0.0837634854030375	3.3797142159592	0.014	0	1
Farp1	0.0837634854030375	4.12850496207757	0.014	0	1
Gm16536	0.0837634854030375	3.67734803745603	0.014	0	1
Nphp3	0.0837634854030375	4.12302300130694	0.014	0	1
Ubtd2	0.0837634854030375	4.13561961442632	0.014	0	1
Arhgap44	0.0837634854030375	4.03552709063147	0.014	0	1
Cxcl16	0.0837634854030375	3.87820068322019	0.014	0	1
Gm9796	0.0837634854030375	4.27264794750149	0.014	0	1
Rac3	0.0837634854030375	3.93187380231401	0.014	0	1
5033430I15Rik	0.0837634854030375	3.94385174337857	0.014	0	1
Gm9828	0.0837634854030375	3.38820621846964	0.014	0	1
Nln	0.0837634854030375	3.72251717333766	0.014	0	1
Gm4419	0.0837634854030375	4.14558647561358	0.014	0	1
Lamb1	0.0837634854030375	4.25994589732631	0.014	0	1
1700047I17Rik2	0.0837634854030375	4.22460889555892	0.014	0	1
Meg3	0.0837634854030375	7.53120457625823	0.014	0	1
Nov	0.0837634854030375	4.25672247398199	0.014	0	1
Phf21b	0.0837634854030375	3.37754198438259	0.014	0	1
Krt18	0.0837634854030375	4.29348991006401	0.014	0	1
Xxylt1	0.0837634854030375	3.3570288963773	0.014	0	1
Adamts5	0.0837634854030375	3.91238848484983	0.014	0	1
9130008F23Rik	0.0837634854030375	3.98150241791276	0.014	0	1
Garem	0.0837634854030375	3.49987741033587	0.014	0	1
Mfap5	0.0837634854030375	3.0469474579344	0.014	0	1
Thoc3	0.0839938837984842	1.01908771772497	0.121	0.073	1
Mapk8	0.0841023031197996	-0.894424340433833	0.039	0.078	1
Pofut2	0.0841123762213837	0.778044739719257	0.13	0.078	1
Acp6	0.0841563132097477	1.02693723202571	0.043	0.015	1
Ift74	0.0841563132097477	0.553874005811962	0.043	0.015	1
Zfp362	0.0841563132097477	1.50489505895913	0.043	0.015	1
Srp54b	0.0843230968730137	0.324386724053826	0.246	0.175	1
Tspan9	0.0843858442709389	0.465832307915609	0.285	0.209	1
9030624J02Rik	0.0844622659386911	0.689566742094984	0.106	0.058	1
Ppp1r12a	0.0845014214001611	0.390738996071379	0.237	0.165	1
Rbm10	0.0846215686163996	0.955281616461679	0.092	0.049	1
Mettl1	0.0846663972703353	0.693301666415456	0.043	0.015	1
Rcor2	0.0846663972703353	0.482202661551192	0.043	0.015	1
Ddx50	0.0847679748082358	0.387780728306472	0.15	0.092	1
Mars	0.0850292389808864	1.4040888467755	0.058	0.024	1
Fam8a1	0.0853870455596846	0.394669638375613	0.087	0.044	1
Rlim	0.0854010210303352	0.927464849235863	0.106	0.058	1
Tpr	0.0855125167373133	0.516996857745835	0.275	0.204	1
Adar	0.085573757527116	1.04336795506664	0.072	0.034	1
Rmdn3	0.085633696226901	1.0211850244477	0.092	0.049	1
Phldb1	0.0856940681817002	0.563213677191128	0.043	0.015	1
Cttn	0.0859583537828497	0.613822194708659	0.135	0.083	1
Ndufc2	0.0860591263870853	-0.417599814596416	0.372	0.437	1
mt-Nd4l	0.0861770852835753	0.677465229656151	0.155	0.097	1
Ttc13	0.086211671231351	0.753279746241688	0.043	0.015	1
Ddx41	0.086370126427069	0.617101689530713	0.13	0.078	1
Atrx	0.0864786366560624	0.516875673399708	0.275	0.209	1
Mavs	0.0867317968081295	0.752392289627831	0.043	0.015	1
Dnajb5	0.0867317968081295	0.278442129967171	0.043	0.015	1
Chd7	0.0867369425855631	0.861152872163421	0.072	0.034	1
Rnf14	0.086738595697708	0.69172681025938	0.169	0.112	1
Cggbp1	0.0869913581751253	-0.624390327319572	0.164	0.228	1
Nudt1	0.086992063095327	-3.47181365796054	0.01	0.034	1
Gabarapl1	0.0870551045836714	0.374667329894479	0.227	0.155	1
Sirt3	0.0872544530090226	0.366251561168721	0.043	0.015	1
Dbnl	0.0873695908932906	0.294132042067542	0.237	0.17	1
Vps33a	0.0875950429798398	-2.81256651689494	0.01	0.034	1
Cyp7b1	0.0876640704240095	1.0083987805393	0.058	0.024	1
Pithd1	0.0876640704240095	1.06165484030845	0.058	0.024	1
Hoxa10	0.0876640704240095	0.795314871030286	0.058	0.024	1
Zcchc8	0.0879128598063621	0.715462027914662	0.072	0.034	1
2310033P09Rik	0.0879978370000687	-0.813023566789396	0.101	0.155	1
Zbed3	0.0880550827612977	-2.07335660015807	0.029	0.063	1
Gpx8	0.0881950272112054	1.07656232036305	0.077	0.039	1
Tbcc	0.0882836215002179	-0.698824409751846	0.063	0.112	1
Atxn10	0.0883215835352922	0.493995766877681	0.169	0.107	1
Pigyl	0.0885986152406868	0.609273020662053	0.111	0.063	1
Vav3	0.0888111166951427	-2.44452293584661	0.01	0.034	1
Ranbp10	0.0888111166951427	-2.5032074267235	0.01	0.034	1
Timm23	0.0888111166951427	-2.82483748484518	0.01	0.034	1
Txnrd2	0.0888111166951427	-2.23222225107292	0.01	0.034	1
Ap2b1	0.088961480951542	1.02803520043939	0.15	0.097	1
Rab3d	0.0890780706607337	0.711409470823915	0.092	0.049	1
Arfrp1	0.0893660180608961	0.339099424275687	0.155	0.097	1
Mtfmt	0.0894242351697825	-2.17066448215107	0.01	0.034	1
Serf1	0.0900407578123284	-2.0447150812032	0.01	0.034	1
Fgfr1op	0.0900407578123284	-2.15560130659343	0.01	0.034	1
Phf10	0.0903032560708326	0.762764633205605	0.072	0.034	1
Utp11l	0.090346082403539	0.747148537367443	0.217	0.155	1
Lrrc40	0.090350299544342	2.6113625318506	0.034	0.01	1
Pim1	0.090486700444812	0.603594958342468	0.092	0.049	1
Cnot6	0.0904942218348638	-0.999204580911797	0.039	0.078	1
Srpk1	0.0905258711300948	-0.488792278599109	0.087	0.141	1
Fbxo11	0.0906231356454108	-1.68237567064126	0.029	0.063	1
Clip2	0.0906606969351053	-2.82917115517429	0.01	0.034	1
Slc35c2	0.0908208623504707	0.801806750475712	0.058	0.024	1
Zyg11b	0.0908208623504707	0.587448264834821	0.058	0.024	1
Gimap4	0.090963008228343	0.25147512680643	0.691	0.592	1
Mov10	0.0909719515229386	2.33761190285806	0.034	0.01	1
Polr1c	0.0910068342283037	-0.872884122658315	0.053	0.097	1
Ppp2r3c	0.0911115797153733	0.541078856588785	0.072	0.034	1
Trmt2b	0.0912840648458497	-1.82630153731902	0.01	0.034	1
Vprbp	0.0912840648458497	-1.47041602309566	0.01	0.034	1
Tanc1	0.0913485747552083	0.554926576451373	0.145	0.092	1
Mtpap	0.0915283328968917	0.413832147523071	0.135	0.083	1
4930522L14Rik	0.0915970384415199	2.24418345655369	0.034	0.01	1
Polr3h	0.0915970384415199	2.37951216277335	0.034	0.01	1
Cplx2	0.0919108738472915	-1.53480395906029	0.01	0.034	1
Clptm1l	0.0919133015339628	0.615380379966269	0.145	0.092	1
Nid2	0.0919412969939775	1.5570009660434	0.082	0.044	1
Inpp5a	0.0921733812133	0.585609332859885	0.164	0.107	1
Gosr1	0.0922416580030388	0.260253859785294	0.087	0.044	1
Stard4	0.092302374243616	-1.19028924669364	0.058	0.102	1
1110037F02Rik	0.0923683966188752	-1.62343327398987	0.029	0.063	1
Gcnt1	0.0923786131479072	0.947081977097605	0.121	0.073	1
Trip11	0.0924364614105871	0.331517674724032	0.126	0.073	1
Syt15	0.0925411362367326	-1.47220672648747	0.01	0.034	1
Csnk1g1	0.0928575662932714	2.16372990561243	0.034	0.01	1
Snx5	0.0930023519356977	0.548105460634091	0.135	0.083	1
Gpalpp1	0.0931312009371951	0.440499365998952	0.058	0.024	1
Rnaseh2b	0.0931748643056236	-1.38734589367947	0.01	0.034	1
Cox16	0.0935988808026457	0.613497799582811	0.058	0.024	1
Itgb1	0.0939034092661172	0.257452664748211	0.647	0.544	1
Mrpl23	0.0939475236507465	0.29674310805718	0.304	0.218	1
Myo1b	0.094131981429927	1.31407898596671	0.034	0.01	1
Pyroxd1	0.094131981429927	1.59067307692928	0.034	0.01	1
Rmnd1	0.094131981429927	1.73361544465872	0.034	0.01	1
Prep	0.094131981429927	1.64374945789987	0.034	0.01	1
Sik3	0.094131981429927	1.87943742718776	0.034	0.01	1
Gm20604	0.094131981429927	1.56110701119994	0.034	0.01	1
Eml3	0.094131981429927	0.913737882161485	0.034	0.01	1
Smc5	0.094131981429927	1.38168079546895	0.034	0.01	1
Rce1	0.0941951956934141	0.697343948265817	0.135	0.083	1
Mex3c	0.0944527666157504	-1.26461214432749	0.01	0.034	1
Ino80b	0.0946571694236495	0.773137246806481	0.15	0.097	1
Babam1	0.0947061638464475	0.281344815683893	0.184	0.121	1
Lin9	0.0947744274303006	2.10994754378275	0.034	0.01	1
Bcr	0.0947744274303006	2.10204887523084	0.034	0.01	1
Pibf1	0.0947744274303006	1.75012394883136	0.034	0.01	1
Tmie	0.0947744274303006	1.22073928842897	0.034	0.01	1
Atg10	0.0947744274303006	1.34359777894369	0.034	0.01	1
Nol12	0.0948344856815934	1.15698365125244	0.077	0.039	1
Mien1	0.0949113688781836	0.395605111154629	0.242	0.17	1
Spats2l	0.095002987127773	-1.30609980534882	0.043	0.083	1
Adsl	0.095002987127773	-1.34364560432076	0.043	0.083	1
Fam160a2	0.0950969654067958	-0.719103487815401	0.01	0.034	1
Ap3s1	0.0953324294367321	0.330234625770667	0.174	0.112	1
Atp6v1c1	0.0953372326381011	0.421606687855925	0.179	0.117	1
Traf6	0.095420382077968	1.49703273841347	0.034	0.01	1
Mea1	0.0958689408980557	-0.840358184043454	0.121	0.175	1
Nfya	0.0960698576327594	1.9260181222024	0.034	0.01	1
Klhl17	0.0962419312853456	-2.27323906084838	0.019	0.049	1
Impdh1	0.0963542731555993	0.25930215175542	0.198	0.131	1
Pcmtd2	0.096461884839964	1.05917132616549	0.126	0.078	1
Herc2	0.0965173356837663	0.692036420078906	0.14	0.087	1
Serping1	0.0967228663462897	1.0882392861943	0.034	0.01	1
Rrp1b	0.0967228663462897	1.68019642461623	0.034	0.01	1
Ipo9	0.0967691894687702	-1.753426353301	0.019	0.049	1
Tnfaip2	0.0971151946125712	-0.55526861023958	0.382	0.427	1
Ube2z	0.0972109424742598	0.75496435669151	0.097	0.053	1
Myo10	0.0973794204615228	0.85886649158775	0.034	0.01	1
Tmem71	0.0973794204615228	1.35068902901403	0.034	0.01	1
Usmg5	0.0974168127316566	-0.488205033375061	0.435	0.461	1
Nxpe3	0.0975465926307185	-2.88020800718095	0.005	0.024	1
Gm4631	0.0975469248224157	-3.51145113825018	0.005	0.024	1
Rnf123	0.0975469248224157	-3.69020581394577	0.005	0.024	1
Abcc1	0.0975469248224157	-2.95452629354061	0.005	0.024	1
Ift22	0.0978306355690236	-1.52346732905055	0.019	0.049	1
Skiv2l	0.0978306355690236	-1.81307242793364	0.019	0.049	1
Vamp4	0.0978465050606402	0.572600245192214	0.174	0.117	1
1700025G04Rik	0.0979282205073343	0.363200508930847	0.357	0.267	1
Aig1	0.0979628825599826	-0.877029952144582	0.15	0.204	1
N4bp3	0.0980388119144641	0.420517761516613	0.261	0.194	1
Usb1	0.098039532212333	0.631045568926885	0.034	0.01	1
Wbp1l	0.0981264278426035	1.1124555418664	0.106	0.063	1
Mid1	0.0983540305832543	-3.18125579515081	0.005	0.024	1
Sepsecs	0.0983540305832543	-3.40058799704428	0.005	0.024	1
Osbpl8	0.0983540305832543	-2.41821550608613	0.005	0.024	1
Gpx3	0.0983540305832543	-3.98305804978653	0.005	0.024	1
Gm10093	0.0983540305832543	-3.2740706645022	0.005	0.024	1
Smad6	0.0985742615258877	1.44003199858782	0.111	0.068	1
Polr1b	0.0989013641103412	-1.98772720069736	0.019	0.049	1
A630033H20Rik	0.0989013641103412	-1.56506736568088	0.019	0.049	1
Dok1	0.0989013641103412	-1.92499518554046	0.019	0.049	1
Itpripl1	0.0991103171115544	1.05465719906722	0.101	0.058	1
Fastkd1	0.0991664607766328	-2.22387990257131	0.005	0.024	1
Cbfa2t3	0.0993761409811022	0.363245633585261	0.237	0.17	1
Mbtps2	0.0993876826589474	1.46728711328949	0.063	0.029	1
Psmg1	0.0993876826589474	1.30416987648138	0.063	0.029	1
Cbx5	0.0994256400739936	-1.16262025595684	0.068	0.112	1
Tfg	0.0995129575123806	0.626332469716963	0.145	0.092	1
Gsto1	0.0996501824732539	-0.555062952781857	0.058	0.102	1
Strn3	0.0997608641515031	0.885729652427601	0.188	0.131	1
Nup160	0.0999842375861341	-2.39469997796751	0.005	0.024	1
Med14	0.0999842375861341	3.58832437199391	0.024	0.005	1
Fam189b	0.0999842375861341	3.02861596623344	0.024	0.005	1
Fsd1l	0.0999842375861341	2.77976461782521	0.024	0.005	1
6030445D17Rik	0.0999842375861341	2.99949220948946	0.024	0.005	1
Zfp790	0.0999842375861341	-1.84212560751656	0.005	0.024	1
Phf11c	0.0999842375861341	3.34082842751778	0.024	0.005	1
Sh3bgrl2	0.0999842375861341	3.7572709730523	0.024	0.005	1
Gm26601	0.0999842375861341	3.48825661111673	0.024	0.005	1
Wdr41	0.0999842375861341	3.6816501501184	0.024	0.005	1
Sp3	0.10016914279776	0.682671833765288	0.14	0.087	1
Mrpl37	0.100177215626863	0.586357434197803	0.077	0.039	1
Fbxl6	0.100524973692326	-1.50546013845781	0.019	0.049	1
Ints3	0.100558682885427	-0.97421619150963	0.029	0.063	1
Dennd1b	0.100807383171556	2.3132386488392	0.024	0.005	1
Mbd5	0.100807383171556	2.97520626598262	0.024	0.005	1
Tsacc	0.100807383171556	2.62102941866332	0.024	0.005	1
Ccbl2	0.100807383171556	-1.75301056166797	0.005	0.024	1
Tmem8b	0.100807383171556	3.10581981076577	0.024	0.005	1
Rcan3	0.100807383171556	2.55848089456999	0.024	0.005	1
Bid	0.100807383171556	2.66211132180167	0.024	0.005	1
Trpm4	0.100807383171556	2.62020143645786	0.024	0.005	1
Trim21	0.100807383171556	-1.40068883065859	0.005	0.024	1
Egln1	0.100807383171556	-1.41354919302747	0.005	0.024	1
Oxnad1	0.100807383171556	-1.62347962546466	0.005	0.024	1
Parp16	0.100807383171556	2.92270771418417	0.024	0.005	1
Tln2	0.100807383171556	-1.67281241568124	0.005	0.024	1
Recql5	0.100807383171556	2.70762307980248	0.024	0.005	1
Zhx2	0.100807383171556	-2.08471008526046	0.005	0.024	1
Ddx60	0.101020072421075	0.53445170647449	0.077	0.039	1
Tmem129	0.101266544546145	1.21260815072416	0.063	0.029	1
Micall1	0.101266544546145	1.18664058625419	0.063	0.029	1
Hspbp1	0.10154173754253	-1.67810243796631	0.048	0.087	1
Abcb7	0.101635919667701	-1.37170231818141	0.005	0.024	1
Gm15261	0.101635919667701	2.89874991142148	0.024	0.005	1
E130311K13Rik	0.101635919667701	2.07322462553695	0.024	0.005	1
Lepr	0.101635919667701	-0.511780650436219	0.005	0.024	1
Nol9	0.101635919667701	-1.42227333739718	0.005	0.024	1
Sema4b	0.101635919667701	2.56999160610685	0.024	0.005	1
Pdss2	0.101635919667701	-1.35560945944031	0.005	0.024	1
Glis2	0.101635919667701	2.33845074824305	0.024	0.005	1
Pigx	0.101649784536526	0.77072283026485	0.101	0.058	1
Pigu	0.101740653200915	1.10927347747081	0.063	0.029	1
Agap1	0.102190540162879	1.3351641576747	0.082	0.044	1
Snx17	0.102447202967552	0.438232271232606	0.261	0.194	1
Slc35c1	0.102469869183152	1.96057184415528	0.024	0.005	1
Zfp384	0.102469869183152	1.86071807951251	0.024	0.005	1
Gnptab	0.102469869183152	2.05840525194303	0.024	0.005	1
Plet1os	0.102469869183152	2.35509207782661	0.024	0.005	1
Lclat1	0.102469869183152	1.92366197762333	0.024	0.005	1
Pnp	0.10251523844402	0.263397772366081	0.164	0.107	1
Zdhhc16	0.102526196571393	-0.850808970112913	0.082	0.131	1
Tomm6	0.102566136793835	0.563294542205007	0.145	0.092	1
Tmem115	0.102597657791827	0.666220992429919	0.126	0.078	1
Sh3d21	0.102722729562261	0.336855664725352	0.077	0.039	1
Cables1	0.102722753172064	1.4229741486559	0.048	0.019	1
4921524J17Rik	0.102820032246978	0.753339148016211	0.169	0.117	1
9530068E07Rik	0.103038417830806	-0.690845574674198	0.174	0.233	1
Trim11	0.10317358862795	1.00671432514224	0.063	0.029	1
Rif1	0.103278127526789	-1.09768127269583	0.019	0.049	1
Gba2	0.103278127526789	-1.24722670098397	0.019	0.049	1
Smarce1	0.103796532023516	0.730222379183009	0.203	0.146	1
Phtf1	0.104014640928631	1.04533425397253	0.077	0.039	1
Timm50	0.104080981154118	0.511639990098452	0.116	0.068	1
Plgrkt	0.104133382662912	0.496738829508514	0.213	0.15	1
Mtmr1	0.104154095567893	1.15746125543493	0.024	0.005	1
Gla	0.104154095567893	1.16781014829284	0.024	0.005	1
Mast2	0.104154095567893	0.356451399409303	0.024	0.005	1
Zfpm1	0.104154095567893	0.98465650322326	0.024	0.005	1
Bcl2l2	0.104154095567893	1.35377331937563	0.024	0.005	1
Gm17259	0.104154095567893	1.24531279525612	0.024	0.005	1
Klhdc1	0.104154095567893	1.01035240699165	0.024	0.005	1
Cmtr1	0.104154095567893	1.1099691407347	0.024	0.005	1
Csrnp1	0.104262066978032	0.946091102216644	0.082	0.044	1
Mif	0.104541554707659	-0.578169427197726	0.256	0.311	1
Rpap3	0.104741323135465	-1.33865224034422	0.048	0.087	1
Mkln1	0.104779128458392	-0.562059433257404	0.213	0.272	1
Htra2	0.104990636182986	0.895804031996871	0.101	0.058	1
Phf11b	0.104990636182986	0.830153282888013	0.101	0.058	1
Txndc9	0.105381311657917	-0.673283518032921	0.193	0.252	1
Gm684	0.105467431335636	-1.61316558091762	0.034	0.068	1
Pggt1b	0.10548855884198	-1.48266723250603	0.053	0.092	1
Acsl3	0.105523533979925	1.26325439571568	0.048	0.019	1
AI839979	0.105523533979925	1.31617250548321	0.048	0.019	1
Vcl	0.105523533979925	0.914697454160042	0.048	0.019	1
Pck2	0.106087571369952	0.348312747249688	0.063	0.029	1
Srxn1	0.106090894628477	1.45593556014912	0.048	0.019	1
Nmt2	0.106175564607274	-1.38097864498502	0.092	0.136	1
Bbx	0.106432762419253	0.774061304936853	0.135	0.087	1
Phrf1	0.107218082030558	-0.948223933630284	0.043	0.083	1
Optn	0.107232871168838	1.2013969826577	0.048	0.019	1
Tdp1	0.107232871168838	0.955797295070433	0.048	0.019	1
Rab21	0.10734476775866	-1.38739912959211	0.034	0.068	1
Arf2	0.107489718869956	-0.650280497359942	0.101	0.155	1
Bpgm	0.107568839693046	1.25741275051409	0.063	0.029	1
Sirt7	0.107599897439963	0.399677925775736	0.121	0.073	1
Zcchc9	0.107645736987889	1.05575940191442	0.082	0.044	1
Ufc1	0.107736857713156	0.264880075512347	0.169	0.112	1
Sec24b	0.107807499720788	1.11144158847267	0.048	0.019	1
Taok3	0.108095574061688	-0.620766553719815	0.019	0.049	1
Ube2j2	0.108230896820231	-0.809804142642787	0.159	0.214	1
N6amt1	0.108384563556098	1.45207755187293	0.048	0.019	1
Fmr1	0.108891620663315	0.552039729114236	0.155	0.102	1
E130102H24Rik	0.108964068987731	1.03736018607456	0.048	0.019	1
Zfp598	0.108964068987731	0.859016735221709	0.048	0.019	1
Ecm1	0.109449641711376	0.397474104611911	0.14	0.087	1
Palmd	0.109615677053876	0.627033793280211	0.251	0.189	1
Fzr1	0.110215083914347	0.316357806313294	0.077	0.039	1
Zbp1	0.11024009985678	0.706857586679761	0.082	0.044	1
Mrpl4	0.110662480478992	0.536837074882971	0.222	0.16	1
Odc1	0.110668914606853	0.335997520039358	0.077	0.039	1
Dtx3l	0.11071477932406	-1.23717113968148	0.053	0.092	1
Agfg1	0.111306632683687	0.794177964874726	0.048	0.019	1
Tspan15	0.111328241998083	0.369580492886182	0.29	0.223	1
Zscan26	0.111693236125212	-1.00553662756551	0.14	0.194	1
Lpcat1	0.111788563803893	0.515327338814544	0.14	0.087	1
Traf7	0.112111275580703	-0.840742908117607	0.087	0.136	1
Ptov1	0.112174450471718	-1.27882155089791	0.097	0.141	1
Khk	0.112846665467869	-1.86530453918575	0.058	0.097	1
Pdha1	0.113483269267682	0.367599433058671	0.14	0.087	1
Rufy3	0.11362929983505	1.4266282048422	0.068	0.034	1
Kat2b	0.11362929983505	1.34400650507188	0.068	0.034	1
Ahnak	0.113834771196816	0.317269897874115	0.382	0.316	1
Eif2b2	0.113924908496635	0.765433975040988	0.101	0.058	1
Ufm1	0.114168070165561	-0.82739314987325	0.106	0.155	1
Rars	0.114308357225025	0.38811739349596	0.097	0.053	1
Map3k1	0.114439639299379	0.368843072037877	0.121	0.073	1
Irf3	0.114998889868549	-0.855583353641155	0.087	0.131	1
Nelfe	0.115132710930135	-0.897475610546013	0.072	0.117	1
Smarca5	0.115460708466908	0.48720458590925	0.227	0.165	1
Pik3r1	0.115798159250447	0.54420135125817	0.126	0.078	1
Rnf115	0.116083862223212	0.552020915255605	0.237	0.175	1
Mrpl18	0.116301337921347	0.386424327553649	0.208	0.146	1
Nrf1	0.11632992568776	0.708453070038263	0.106	0.063	1
Ssbp4	0.116393747668771	-0.600012200106723	0.179	0.238	1
Elovl5	0.116410544924878	-1.13581056654869	0.087	0.131	1
Sox4	0.116464467698151	0.578578200732749	0.217	0.155	1
Chn2	0.11667482938384	-1.80089146955254	0.043	0.078	1
Tbrg1	0.116951988835498	0.328797322339211	0.285	0.214	1
Creb3	0.117099079966768	0.389774928813588	0.159	0.102	1
Ifi204	0.117169184340739	0.546693610974576	0.101	0.058	1
Dysf	0.117186993970158	-1.14479161117235	0.077	0.121	1
Ldha	0.117520130969511	-0.332877133208335	0.594	0.607	1
Nop14	0.117638666513421	-1.00979790938228	0.034	0.068	1
Mtch1	0.117647301823816	0.292897197947797	0.425	0.35	1
Mrpl52	0.118026915996876	0.298589246066858	0.333	0.252	1
Ing1	0.118083355278135	0.758075718517831	0.145	0.097	1
Tollip	0.118107677484898	-0.870744740126127	0.068	0.112	1
Appbp2	0.118286070296139	-1.12915847942469	0.053	0.092	1
Banp	0.118404323994247	0.503917082359678	0.101	0.058	1
Pnpla6	0.118821036093448	-1.48971586087127	0.024	0.053	1
Cuedc2	0.118918525894881	0.319657046898505	0.208	0.146	1
Zfyve16	0.118933098776489	-2.14680980589655	0.014	0.039	1
Lgals3bp	0.119115126469659	0.490059399193326	0.304	0.243	1
Ifi44	0.120078849823883	0.440122149967364	0.208	0.15	1
Vat1	0.120209729540468	-0.631326531656873	0.145	0.199	1
Rnf113a2	0.120220901376895	-1.42275209323109	0.039	0.073	1
Zmynd11	0.120571194932275	0.54760676520277	0.164	0.112	1
Eps8l2	0.120710815034684	0.294463865586904	0.174	0.117	1
Tspan3	0.12083190439892	-0.640293414567072	0.14	0.194	1
Zfp706	0.12104051808261	0.254732673047735	0.396	0.311	1
Ccdc167	0.121170971450608	1.77826034777125	0.053	0.024	1
Sart3	0.121214033090176	-1.09787291420639	0.039	0.073	1
Ubr2	0.121362699334771	0.511193192456192	0.126	0.078	1
Pwwp2b	0.121497380704211	0.906176100538848	0.068	0.034	1
Slc25a11	0.121543591765094	0.30729444524511	0.174	0.121	1
Rasal2	0.121617016554867	0.254594668446532	0.121	0.073	1
Gm561	0.122149282584764	0.250071496261414	0.15	0.097	1
Cherp	0.122359494490178	-1.32982268359336	0.024	0.053	1
Coq6	0.122470243999819	-1.52111574896886	0.014	0.039	1
Pcgf5	0.122470243999819	-1.67172072067329	0.014	0.039	1
Exosc1	0.122817298666159	0.647206553908462	0.106	0.063	1
Tmem198b	0.122957162509396	1.6325642322243	0.053	0.024	1
Cd274	0.123068306029952	0.833246896642435	0.068	0.034	1
Api5	0.123138057706249	-0.815282249211877	0.106	0.155	1
Nubpl	0.123187438842005	-1.61412194001089	0.014	0.039	1
Borcs8	0.123595458400201	0.734443875099598	0.068	0.034	1
Crcp	0.123690612530014	-0.652183024958308	0.068	0.112	1
Itga1	0.123724942394958	-1.00422322926958	0.039	0.073	1
Alyref2	0.123907909181804	-1.90393657738596	0.014	0.039	1
1700096K18Rik	0.123907909181804	-1.68288290336893	0.014	0.039	1
Dtx2	0.124159336679887	1.76272799273903	0.053	0.024	1
Chst15	0.124159336679887	1.39573572869252	0.053	0.024	1
Mboat7	0.124231961937842	-1.62170037659462	0.039	0.073	1
Erlin1	0.124269375362624	2.07493050585841	0.039	0.015	1
Krit1	0.124283276723646	0.442601367100038	0.242	0.18	1
Arhgef7	0.12443957624414	0.300925803754284	0.082	0.044	1
Cadps2	0.124631663654769	-1.73564374008982	0.014	0.039	1
Fbxl8	0.124631663654769	-1.40023197604491	0.014	0.039	1
Hn1l	0.124631663654769	-1.88702168942235	0.014	0.039	1
Psen2	0.124763852858566	-0.896031839918652	0.024	0.053	1
Pcgf3	0.124994775134841	2.11360407074656	0.039	0.015	1
Klf6	0.125052266457239	0.270722970307936	0.319	0.243	1
Lrwd1	0.12525086258343	-1.01255653688295	0.039	0.073	1
AK010878	0.12525086258343	-1.2005385000645	0.039	0.073	1
Setd1b	0.125358710878291	-1.37364948692935	0.014	0.039	1
Scoc	0.125398690563787	0.270269531014157	0.251	0.184	1
Rora	0.125479967365672	-1.01171715527128	0.058	0.097	1
Orc6	0.125506602739322	1.40820600996721	0.072	0.039	1
Hexa	0.125643417181975	0.397995216145023	0.271	0.204	1
Spryd7	0.125650964160279	0.714803446545955	0.087	0.049	1
Ube2l3	0.125690495242437	0.35514434267381	0.203	0.141	1
Usp42	0.125723471959406	1.86089626497472	0.039	0.015	1
2410016O06Rik	0.125804176749941	1.23189426499173	0.092	0.053	1
Usp10	0.125979768405139	1.28240438566027	0.053	0.024	1
Kif3a	0.125979768405139	-1.69537588378195	0.024	0.053	1
AI837181	0.125979768405139	1.45663531662598	0.053	0.024	1
Gm12184	0.126089059451298	-1.37357949491989	0.014	0.039	1
Taf13	0.126165265391538	0.551560767554343	0.106	0.063	1
Tmcc2	0.126266913982152	0.5846605685054	0.126	0.083	1
Ssbp1	0.126433567347832	0.501990714194079	0.164	0.112	1
Alg9	0.126455474425896	1.67305628341312	0.039	0.015	1
Ripk1	0.126712594353509	1.16521537234866	0.092	0.053	1
Fkrp	0.126795471492616	0.73451738425485	0.068	0.034	1
Oat	0.12689818107897	-1.1522679811226	0.063	0.102	1
Ppm1m	0.127058756746596	0.411049566350049	0.087	0.049	1
B230354K17Rik	0.127190791104954	1.34333730954949	0.039	0.015	1
Znhit6	0.127204894768534	-0.941291534593252	0.024	0.053	1
Stx18	0.127335021700293	0.816350305245926	0.068	0.034	1
Tmcc1	0.127594890093595	0.779121927292044	0.111	0.068	1
Ncoa2	0.127820924433654	1.33825473300583	0.053	0.024	1
Rnf144b	0.127820924433654	1.23944586076774	0.053	0.024	1
Vps13d	0.127929430547981	1.9322263904245	0.039	0.015	1
Tmem199	0.128004083788876	0.418712566453673	0.087	0.049	1
Eif2s3x	0.12828316074963	0.564860713008845	0.155	0.102	1
Msantd2	0.128299998972956	-1.05759161446573	0.014	0.039	1
Plcg1	0.128478793621434	-0.548145769063368	0.048	0.087	1
Sf3a1	0.128544740338803	1.01195493107268	0.092	0.053	1
Trub2	0.12867140128682	1.59918684359759	0.039	0.015	1
Zfp53	0.12867140128682	1.57933743953342	0.039	0.015	1
Kdm4b	0.12867140128682	1.2140138282099	0.039	0.015	1
Rabgap1	0.128868372853877	-1.27036825756073	0.039	0.073	1
Ptgs1	0.128954870638763	0.490475162321611	0.087	0.049	1
Fam103a1	0.12930906988481	0.308701983649634	0.333	0.257	1
Ppid	0.129336508069862	0.934285122797224	0.179	0.131	1
Hddc2	0.129416711833449	1.33606620505194	0.039	0.015	1
Nim1k	0.129416711833449	1.73274477124616	0.039	0.015	1
Smug1	0.129416711833449	1.37209256903421	0.039	0.015	1
Mif4gd	0.129468501224807	0.857043340987791	0.092	0.053	1
Prr14	0.129477430685577	-0.422547687044656	0.068	0.112	1
Usp33	0.129682938786054	1.09431277610671	0.053	0.024	1
Klf10	0.129875833240627	0.439752518052315	0.256	0.194	1
Prdx6	0.129962352422012	0.565226215760175	0.179	0.126	1
Cep70	0.130165370679664	1.29453950877521	0.039	0.015	1
Mpg	0.130165370679664	1.30262260977883	0.039	0.015	1
Chpt1	0.130271754843331	-1.68065004880237	0.043	0.078	1
Dnajc10	0.130471846537996	0.28207993093851	0.164	0.107	1
Tstd3	0.130917386296768	0.999479141767559	0.039	0.015	1
Rbak	0.130917386296768	1.37034395180719	0.039	0.015	1
Ndufv3	0.131218265901859	0.254465905843716	0.314	0.243	1
Ap1s1	0.131357606184978	0.564262856231372	0.135	0.087	1
Park7	0.131469318122048	-0.434650884724976	0.425	0.461	1
Rcl1	0.131565944705254	0.891499311447914	0.053	0.024	1
2010320M18Rik	0.131672767135252	1.43108605167507	0.039	0.015	1
Sox7	0.131718347155267	-0.67498990877554	0.068	0.107	1
Capn7	0.131767237885145	0.776545028797258	0.072	0.039	1
Eif4g1	0.131981970058087	0.333482326614824	0.222	0.16	1
Nudt18	0.132198301051394	0.957824932748709	0.053	0.024	1
Mapt	0.132431521624485	0.897691726466121	0.039	0.015	1
Cpped1	0.132431521624485	0.641857362279857	0.039	0.015	1
St6galnac6	0.132833811846363	0.851335484734346	0.072	0.039	1
Kpna4	0.132996615794289	-0.479944137802784	0.126	0.18	1
Ddx26b	0.133470074625676	0.525138859531534	0.053	0.024	1
Eif2b5	0.133953866206728	0.595039122977633	0.111	0.068	1
Upf3b	0.134035023774995	-1.03643521232678	0.087	0.131	1
Dusp8	0.13410950159123	0.905413064329917	0.053	0.024	1
Ltbp3	0.13410950159123	0.712437794245027	0.053	0.024	1
Cdc42bpb	0.134164830362095	0.701289335073949	0.092	0.053	1
Casd1	0.135500443919213	0.616298943930053	0.039	0.015	1
Rap1gds1	0.135529488065653	0.579361460449673	0.072	0.039	1
Ahdc1	0.135529488065653	0.785352467699293	0.072	0.039	1
Galnt11	0.135529488065653	1.09624925033368	0.072	0.039	1
Erdr1	0.135535110726152	0.321202487492229	0.13	0.083	1
Irx5	0.13573734312499	-1.14364002386544	0.063	0.102	1
Dmap1	0.136042001400321	0.5752660705511	0.053	0.024	1
Ddx18	0.136304602452885	-0.833884330537177	0.106	0.15	1
Fosb	0.136420433197127	0.890885452275863	0.222	0.165	1
Eif3l	0.136547905214991	0.484131322673435	0.237	0.18	1
Pknox1	0.136619515670389	0.944309598851419	0.072	0.039	1
Gar1	0.136636445748793	0.409304922237627	0.106	0.063	1
Bccip	0.136737451113342	-0.646417550683399	0.164	0.214	1
Dapk3	0.136827447284576	0.8433293609413	0.097	0.058	1
Npc2	0.136997585595303	0.281492559507172	0.401	0.33	1
Cptp	0.137055364528829	0.683481765240701	0.039	0.015	1
Lmo2	0.137087739642086	-0.352466338308509	0.604	0.612	1
Kif1bp	0.137259505180477	0.381829254960738	0.087	0.049	1
B230118H07Rik	0.137355321505627	0.352163673402274	0.068	0.034	1
Tradd	0.137529893091529	0.759643096815609	0.092	0.053	1
Ppm1g	0.137791696126678	0.437622271135594	0.193	0.136	1
Ankfy1	0.138045292338153	-1.00580862439686	0.043	0.078	1
Col4a1	0.13812520105388	0.436354327777086	0.3	0.228	1
Nufip2	0.138503112326545	0.75913587736241	0.092	0.053	1
Pcmt1	0.138519615162811	0.257947567592979	0.246	0.18	1
Znhit3	0.13856818234372	1.64632767024797	0.058	0.029	1
Gtf3c2	0.138770895560917	0.724183677159678	0.111	0.068	1
Aktip	0.139087972558351	0.568039500379878	0.145	0.097	1
Pdia5	0.139866826848573	0.75650145135264	0.101	0.063	1
1810022K09Rik	0.139867264712156	-1.19552782059933	0.101	0.141	1
Ranbp2	0.139971419622982	0.277824463302118	0.053	0.024	1
Wbp2	0.140058117160255	0.44266285628185	0.213	0.155	1
Commd8	0.140091458204521	-0.88660176848855	0.097	0.141	1
Atxn2l	0.140465709452037	0.799661696294968	0.092	0.053	1
Rpl10-ps3	0.140487940166526	0.856922600810003	0.072	0.039	1
Cltb	0.140583287815173	0.252015015092818	0.507	0.403	1
Atp8b1	0.141069117330134	-1.41371070039037	0.029	0.058	1
Nab1	0.141252988816844	-0.775056180140094	0.043	0.078	1
Psmf1	0.141252988816844	-1.49658936149398	0.043	0.078	1
Slc1a5	0.141252988816844	-0.849948486926423	0.043	0.078	1
Fam134a	0.141410112752982	0.854405605914665	0.121	0.078	1
Rasd1	0.141572165924099	-0.669140995096571	0.184	0.238	1
Ankra2	0.141608534560112	0.702036523061415	0.072	0.039	1
Clk4	0.141633764581513	-0.521125386450525	0.121	0.17	1
Aldh9a1	0.14169973993524	-1.36073458773167	0.029	0.058	1
Yipf6	0.141793129955306	-0.961308258570816	0.043	0.078	1
Pdcd2l	0.142056042670655	-1.38857559700835	0.048	0.083	1
Ifitm10	0.142231686842971	1.13349877304138	0.111	0.073	1
Lrrc41	0.14233485635537	-0.959185424107657	0.043	0.078	1
Rpa1	0.142735983765289	0.837108359705587	0.072	0.039	1
St6galnac4	0.142913861145743	-0.852443955655221	0.101	0.146	1
Cndp2	0.143144956372898	-0.91600681252262	0.063	0.102	1
Fam168b	0.143198913948926	0.547357093060915	0.092	0.053	1
H2-Q7	0.143232101513354	0.435323171007339	0.314	0.257	1
Atp5c1	0.143263149017379	-0.427686643529468	0.435	0.456	1
Nfil3	0.143519137462319	0.885965046998908	0.097	0.058	1
Rsl24d1	0.143579135952317	0.406229339639079	0.116	0.073	1
Ckap5	0.143604604782604	-1.3741621738008	0.029	0.058	1
Sh2b1	0.143604604782604	-1.41133142640279	0.029	0.058	1
Dnaja3	0.143748171916227	0.273862564800103	0.135	0.087	1
AI467606	0.143894006972397	1.19131740960425	0.082	0.049	1
9930111J21Rik2	0.144052412491526	0.716848015041141	0.135	0.092	1
Lrch1	0.144219944351658	0.488839242055558	0.164	0.112	1
2700029M09Rik	0.144241646082981	0.98677058591442	0.106	0.068	1
Als2cl	0.144440059325748	0.616258351652254	0.072	0.039	1
Bet1l	0.144632503101778	0.34563087248753	0.13	0.083	1
Ogfr	0.144724024899224	0.604862360248589	0.15	0.102	1
Mob3c	0.144765772509047	-2.18372239701248	0.019	0.044	1
Jmjd6	0.145014799953589	0.50310566220544	0.145	0.097	1
Nubp1	0.145017282182178	-1.59069665920251	0.034	0.063	1
Rsbn1l	0.145356629256191	0.395922004506665	0.164	0.112	1
Tmem127	0.145529048304363	-0.840651473796609	0.029	0.058	1
Sos1	0.145529048304363	-1.05739943765298	0.029	0.058	1
Ipo11	0.146342916201041	0.410144050909485	0.14	0.092	1
Calhm2	0.146448585086517	1.02055255674823	0.077	0.044	1
Hmg20b	0.146509310582661	0.439763692890934	0.295	0.233	1
Pbrm1	0.146692358403087	0.363482138107307	0.198	0.141	1
Nr1d2	0.146819002798212	-1.57021994340494	0.048	0.083	1
D030056L22Rik	0.146819002798212	-1.09908767566038	0.048	0.083	1
Map3k6	0.146822940166292	0.616184926719179	0.058	0.029	1
Utp3	0.147169915472739	-0.799534484149092	0.087	0.131	1
Ebf1	0.14728287742178	-0.327614857111211	0.681	0.704	1
Fam120b	0.147408743468471	-2.26978405095643	0.01	0.029	1
Hdac3	0.147454012595069	0.646274178476298	0.097	0.058	1
Rprd2	0.147473176687696	-1.07150211421946	0.029	0.058	1
Tpm1	0.147520002299695	0.500528610462153	0.203	0.15	1
Sacm1l	0.147528966396653	0.588150370359349	0.121	0.078	1
Msl1	0.147751182049744	-0.428737312901654	0.077	0.121	1
Dhx15	0.147782689524653	0.853887447777274	0.135	0.092	1
Tbc1d10a	0.14793501760512	0.504642509884256	0.169	0.121	1
Mrpl28	0.148052906917528	0.445545730312987	0.184	0.131	1
Rnf19a	0.148125612127438	-0.955530889055298	0.029	0.058	1
Nuak2	0.148375960401907	-2.38879912511177	0.01	0.029	1
Gm26631	0.148375960401907	-2.77165102461118	0.01	0.029	1
Hoxb2	0.148486277328272	-1.32141550608509	0.087	0.126	1
Gsk3a	0.148780250365612	1.03002428101763	0.058	0.029	1
Magohb	0.149241202146791	0.874003849647102	0.077	0.044	1
Prkar2b	0.149325825297705	-1.77123282831371	0.019	0.044	1
Vps25	0.149348017089849	-2.28886136295078	0.01	0.029	1
Gtpbp4	0.149429368498838	0.601255647691633	0.174	0.126	1
Upf1	0.149437095271441	-1.07530815526984	0.029	0.058	1
mt-Nd3	0.150302738501806	-0.936401047232309	0.169	0.214	1
G6pdx	0.15032492609808	-1.84815783746732	0.01	0.029	1
Pcolce	0.15032492609808	-1.76176733753674	0.01	0.029	1
Zc3h10	0.15032492609808	-2.4687082409737	0.01	0.029	1
Gramd4	0.15032492609808	-2.2056448571394	0.01	0.029	1
Kmt2c	0.150369560922023	0.743346602541308	0.077	0.044	1
Zfp120	0.150869957132783	-2.21411693086199	0.019	0.044	1
Pnrc2	0.151015984730312	0.423016862573575	0.227	0.175	1
Mecom	0.151023301679329	-0.484008803192337	0.203	0.257	1
Nmb	0.151154432715096	-1.09420089385656	0.048	0.083	1
Cdc34	0.151220089959658	-0.623113163087861	0.043	0.078	1
Creld2	0.151297080841826	0.321513431240184	0.116	0.073	1
Zc4h2	0.151306699939074	-1.75158675732433	0.01	0.029	1
Tars2	0.151306699939074	2.1895666026444	0.029	0.01	1
Rrp36	0.151412594454219	0.551359536192537	0.072	0.039	1
Senp1	0.15164657223822	-1.52262799086148	0.019	0.044	1
Ctage5	0.151768700069065	0.311122661897759	0.14	0.092	1
Nudt4	0.151796632479492	-0.785264277084534	0.068	0.107	1
Nek9	0.152074279395106	1.03591415405993	0.077	0.044	1
Asxl1	0.152293351071287	-1.81793973335882	0.01	0.029	1
Zfp704	0.152293351071287	-1.79398306986172	0.01	0.029	1
Gdap2	0.152293351071287	-2.37779258943523	0.01	0.029	1
Zfp113	0.152293351071287	2.14647792671437	0.029	0.01	1
Tpcn2	0.152293351071287	2.18562302371681	0.029	0.01	1
Sh3pxd2a	0.152293351071287	-1.51859817672799	0.01	0.029	1
Atf1	0.152339872924756	0.918978907263154	0.101	0.063	1
Snapc1	0.152426228293808	-1.95293135697392	0.019	0.044	1
Nudt3	0.152426228293808	-1.64119866350893	0.019	0.044	1
Rcn2	0.152496974813784	0.257082138656201	0.319	0.252	1
Cox5a	0.15253337059569	-0.515624555141652	0.42	0.437	1
Spcs2	0.152700906676054	-0.380420370820255	0.488	0.495	1
Bmi1	0.152805132915336	-1.01305515971987	0.048	0.083	1
Cdc42ep1	0.152944721327374	0.408178367592498	0.227	0.17	1
Mrps6	0.153135353666499	-1.34795802194228	0.034	0.063	1
Foxo4	0.153208931391594	-1.58838440794755	0.019	0.044	1
Gpatch1	0.153208931391594	-1.48820852496163	0.019	0.044	1
Siah1b	0.153284891898437	-1.43538194954446	0.01	0.029	1
Tbl1xr1	0.153284891898437	2.0088703408457	0.029	0.01	1
Slc25a40	0.153284891898437	1.91982356476208	0.029	0.01	1
D5Ertd615e	0.153284891898437	1.99370982792823	0.029	0.01	1
Nop2	0.153284891898437	-1.49239207845603	0.01	0.029	1
Lsr	0.153284891898437	-1.37165208343829	0.01	0.029	1
Tti2	0.153284891898437	2.56514352710844	0.029	0.01	1
Utp15	0.153284891898437	-1.42961547746011	0.01	0.029	1
Srfbp1	0.153284891898437	1.97522540190565	0.029	0.01	1
Ocel1	0.153424720008654	0.850025522861645	0.058	0.029	1
Gtpbp8	0.15399468760207	-1.53780768083865	0.019	0.044	1
Prdm4	0.154097118992108	0.788585507351544	0.058	0.029	1
Flcn	0.154097118992108	0.5562099595212	0.058	0.029	1
Zfpl1	0.154163229274855	0.805173234056946	0.135	0.092	1
Uqcrb	0.154189891662768	-0.253817359602504	0.725	0.709	1
Mob4	0.154241913698915	0.33131670586642	0.29	0.228	1
Acadm	0.154263819756538	-0.779453263051995	0.101	0.146	1
Glb1l	0.154281334768789	-1.46846360126611	0.01	0.029	1
Vps33b	0.154281334768789	-1.2340453226421	0.01	0.029	1
Ncoa1	0.154281334768789	1.51801006866314	0.029	0.01	1
Lca5l	0.154281334768789	1.6754868551486	0.029	0.01	1
Fzd8	0.154281334768789	-1.31124499652005	0.01	0.029	1
Reep2	0.154281334768789	1.75609082284049	0.029	0.01	1
Atp5d	0.154313286739766	-0.4183230006717	0.415	0.447	1
Plcb3	0.154370074461698	0.594662798054221	0.077	0.044	1
Tia1	0.154446949651224	-0.500931239593973	0.082	0.126	1
Rab18	0.154555328735971	-0.28715557722399	0.44	0.481	1
Nxt1	0.154565408400308	0.304649742362176	0.116	0.073	1
Zfp771	0.154706272909763	-0.903911002026977	0.068	0.107	1
Wdr89	0.154773848051795	-0.383469539993797	0.411	0.447	1
Slc31a1	0.154783502973949	-1.49245642416539	0.019	0.044	1
Sav1	0.154883315003648	0.474985008684371	0.193	0.141	1
Apoa1bp	0.155128768636836	0.33167051554076	0.217	0.16	1
Zbtb48	0.15517905972963	1.71490533016245	0.043	0.019	1
Zbtb26	0.155282691974438	-0.935458179871588	0.01	0.029	1
Tmem62	0.155282691974438	-0.837091288290538	0.01	0.029	1
Iqsec2	0.155282691974438	1.91437556522891	0.029	0.01	1
Ddah1	0.155282691974438	1.50584240182418	0.029	0.01	1
Znrf2	0.155282691974438	1.70586354655536	0.029	0.01	1
Gtf2h1	0.15544863238008	1.01716984878874	0.058	0.029	1
Zfp821	0.155575383533951	-1.41958618138641	0.019	0.044	1
Dxo	0.156127754306475	0.801146447361388	0.058	0.029	1
Sae1	0.156223019983405	0.409413386560137	0.155	0.107	1
Slx4ip	0.156288975750589	1.39763445244225	0.029	0.01	1
Lrrc8d	0.156288975750589	1.85491679039748	0.029	0.01	1
Tead1	0.156288975750589	1.20358396509849	0.029	0.01	1
Fez1	0.156288975750589	1.50176747800888	0.029	0.01	1
Trak1	0.156288975750589	1.45555382033962	0.029	0.01	1
Id4	0.156288975750589	1.46142650851657	0.029	0.01	1
Gm20721	0.156370335286578	-1.31708491050168	0.019	0.044	1
Psmd13	0.156756248614801	0.43984370699863	0.246	0.189	1
Chpf2	0.156768964730404	1.54694968894029	0.043	0.019	1
Coq10a	0.156768964730404	1.54069251383351	0.043	0.019	1
Nufip1	0.156768964730404	1.65133281671807	0.043	0.019	1
Kctd11	0.156768964730404	1.45283448016623	0.043	0.019	1
Kpna2	0.156768964730404	1.72671152884914	0.043	0.019	1
Pms1	0.156795136160827	-3.33317968314513	0	0.01	1
Mars2	0.156795136160827	-2.40535934554489	0	0.01	1
Stk11ip	0.156795136160827	-2.9697554490505	0	0.01	1
Cxcr4	0.156795136160827	-3.79503751308919	0	0.01	1
Klhdc8a	0.156795136160827	-2.54120040376363	0	0.01	1
Fmo2	0.156795136160827	-4.08954338173825	0	0.01	1
Aim2	0.156795136160827	-3.55539417924982	0	0.01	1
Ifi205	0.156795136160827	-3.05296666622562	0	0.01	1
Sertad4	0.156795136160827	-3.82299495122546	0	0.01	1
Dclre1c	0.156795136160827	-3.03556657242364	0	0.01	1
Cdnf	0.156795136160827	-3.16404416366543	0	0.01	1
Ttc30b	0.156795136160827	-4.0206686928542	0	0.01	1
Ttc30a2	0.156795136160827	-3.46121077892863	0	0.01	1
C1qtnf4	0.156795136160827	-4.26907737119611	0	0.01	1
1810024B03Rik	0.156795136160827	-4.04144139290619	0	0.01	1
Zfp661	0.156795136160827	-2.92492167194341	0	0.01	1
Ckap2l	0.156795136160827	-4.42775018866489	0	0.01	1
Stk35	0.156795136160827	-3.03663455783159	0	0.01	1
Ninl	0.156795136160827	-2.56015448644084	0	0.01	1
Tspyl3	0.156795136160827	-3.4983427989872	0	0.01	1
Cnbd2	0.156795136160827	-2.98245595103579	0	0.01	1
Lpin3	0.156795136160827	-3.89305036926431	0	0.01	1
Gm6710	0.156795136160827	-3.74417854895883	0	0.01	1
Cdh4	0.156795136160827	-3.7404343390712	0	0.01	1
Zfp512b	0.156795136160827	-2.3276747180492	0	0.01	1
Xlr4c	0.156795136160827	-3.06119693830614	0	0.01	1
Trpc3	0.156795136160827	-3.34059880523431	0	0.01	1
Gm37305	0.156795136160827	-4.59549557223686	0	0.01	1
Tmem79	0.156795136160827	-2.60737114568448	0	0.01	1
Nup210l	0.156795136160827	-3.5565083411319	0	0.01	1
Gm43740	0.156795136160827	-2.61362187370941	0	0.01	1
Pde5a	0.156795136160827	-3.89821926955432	0	0.01	1
Slc9b1	0.156795136160827	-4.59823025323294	0	0.01	1
Clca3a1	0.156795136160827	-4.24658272408926	0	0.01	1
Plag1	0.156795136160827	-2.8719015460612	0	0.01	1
Fam110b	0.156795136160827	-3.63219677493707	0	0.01	1
Coro2a	0.156795136160827	-3.08317085563487	0	0.01	1
Bspry	0.156795136160827	-3.24257929796435	0	0.01	1
Focad	0.156795136160827	-2.93362475486856	0	0.01	1
Fggy	0.156795136160827	-3.9400189726004	0	0.01	1
Dio1	0.156795136160827	-3.73734951919572	0	0.01	1
Rab3b	0.156795136160827	-4.65216088181181	0	0.01	1
Exo5	0.156795136160827	-4.57845442721755	0	0.01	1
Pou3f1	0.156795136160827	-2.96373596889902	0	0.01	1
Azin2	0.156795136160827	-3.51294442884815	0	0.01	1
Ifnlr1	0.156795136160827	-3.27604692230243	0	0.01	1
Clcn6	0.156795136160827	-3.65458286074637	0	0.01	1
Rbp7	0.156795136160827	-3.73526447873832	0	0.01	1
Smim20.1	0.156795136160827	-3.9727492270717	0	0.01	1
Sult1d1	0.156795136160827	-2.74924029565708	0	0.01	1
Gm26808	0.156795136160827	-3.72970847778287	0	0.01	1
Bri3bp	0.156795136160827	-3.38726023939653	0	0.01	1
Mmp17	0.156795136160827	-3.83582566484524	0	0.01	1
Ufsp1	0.156795136160827	-3.50870075467363	0	0.01	1
Rarres2	0.156795136160827	-2.97235097878337	0	0.01	1
Mturn	0.156795136160827	-3.08201569564135	0	0.01	1
Fam13a	0.156795136160827	-2.62236496191321	0	0.01	1
Rassf4	0.156795136160827	-4.54273207265127	0	0.01	1
Lag3	0.156795136160827	-3.50870075467363	0	0.01	1
Zscan18	0.156795136160827	-3.50323668832434	0	0.01	1
Zfp446	0.156795136160827	-3.15854378565657	0	0.01	1
Mzf1	0.156795136160827	-3.82332655342868	0	0.01	1
Dact3	0.156795136160827	-2.32018223087132	0	0.01	1
Ggn	0.156795136160827	-3.80041588748397	0	0.01	1
U2af1l4	0.156795136160827	-3.64979790343781	0	0.01	1
Car11	0.156795136160827	-3.88327791804926	0	0.01	1
Kcnj14	0.156795136160827	-3.14794762212171	0	0.01	1
Gm26981	0.156795136160827	-4.54974692455224	0	0.01	1
Alg8	0.156795136160827	-3.17535091352626	0	0.01	1
Wee1	0.156795136160827	-3.28789234854733	0	0.01	1
Prss53	0.156795136160827	-3.49700874696976	0	0.01	1
Dse	0.156795136160827	-3.57510535935057	0	0.01	1
Tet1	0.156795136160827	-3.66044247673455	0	0.01	1
Slc16a7	0.156795136160827	-2.25615760801656	0	0.01	1
Suox	0.156795136160827	-3.13377918722715	0	0.01	1
Purg	0.156795136160827	-3.27604692230243	0	0.01	1
Snx25	0.156795136160827	-3.76205548015784	0	0.01	1
Aadat	0.156795136160827	-3.92744354985567	0	0.01	1
Mfap3l	0.156795136160827	-3.39597826599341	0	0.01	1
Zfp882	0.156795136160827	-2.81601611455001	0	0.01	1
Dcaf15	0.156795136160827	-3.52745914601903	0	0.01	1
Adcy7	0.156795136160827	-3.51491617904642	0	0.01	1
Mt2	0.156795136160827	-3.77168901408974	0	0.01	1
Fuk	0.156795136160827	-4.09863556900857	0	0.01	1
Ddx19b	0.156795136160827	-3.00481242363866	0	0.01	1
Gm26772	0.156795136160827	-4.07849895105237	0	0.01	1
Ercc6	0.156795136160827	-3.58531374700702	0	0.01	1
Sh2d4b	0.156795136160827	-2.45935304276199	0	0.01	1
Gm10709	0.156795136160827	-5.01894590930573	0	0.01	1
Arhgap42	0.156795136160827	-2.90866816382265	0	0.01	1
Bckdhb	0.156795136160827	-2.59069850911671	0	0.01	1
Gk5	0.156795136160827	-3.49487337445553	0	0.01	1
Zfp445	0.156795136160827	-2.71131692855837	0	0.01	1
Gal3st1	0.156795136160827	-3.82008838827557	0	0.01	1
4933415A04Rik	0.156795136160827	-4.50433960464649	0	0.01	1
9930111J21Rik1	0.156795136160827	-3.2585425068719	0	0.01	1
Zfp354a	0.156795136160827	-2.74343261933905	0	0.01	1
Gm16062	0.156795136160827	-2.38282477236193	0	0.01	1
Dnah2os	0.156795136160827	-3.33525235057665	0	0.01	1
Cd68	0.156795136160827	-3.23758009337489	0	0.01	1
Chrnb1	0.156795136160827	-4.51423598429032	0	0.01	1
Tnk1	0.156795136160827	-4.011421868541	0	0.01	1
P2rx1	0.156795136160827	-3.54070783848774	0	0.01	1
Zfp652os	0.156795136160827	-3.28883452520497	0	0.01	1
Hoxb3os	0.156795136160827	-4.97902486192909	0	0.01	1
Cacnb1	0.156795136160827	-3.80108011191204	0	0.01	1
Hist1h2be	0.156795136160827	-4.26388491925122	0	0.01	1
Rgs14	0.156795136160827	-2.72212375582546	0	0.01	1
Gm5141	0.156795136160827	-3.19282556261343	0	0.01	1
Fbp1	0.156795136160827	-3.1044582162585	0	0.01	1
Naip2	0.156795136160827	-4.06816870473716	0	0.01	1
Gm17541	0.156795136160827	-2.75494122296846	0	0.01	1
Fkbp1b	0.156795136160827	-4.31602201532311	0	0.01	1
Fancm	0.156795136160827	-3.66480844902989	0	0.01	1
Acot1	0.156795136160827	-3.44314633116197	0	0.01	1
Acot6	0.156795136160827	-2.59627418297977	0	0.01	1
Zc2hc1c	0.156795136160827	-4.05296067939845	0	0.01	1
Ttll5	0.156795136160827	-2.53251158819699	0	0.01	1
Samd15	0.156795136160827	-3.18270780242302	0	0.01	1
Ccdc88c	0.156795136160827	-4.54383469649577	0	0.01	1
Tc2n	0.156795136160827	-3.94225097609344	0	0.01	1
Enpp2	0.156795136160827	-4.21120647167442	0	0.01	1
Arhgap39	0.156795136160827	-3.82396486877835	0	0.01	1
A4galt	0.156795136160827	-3.003987306261	0	0.01	1
Abcd2	0.156795136160827	-2.61041925866084	0	0.01	1
Npff	0.156795136160827	-3.54952110708761	0	0.01	1
Etv5	0.156795136160827	-3.09881959758856	0	0.01	1
Brpf3	0.156795136160827	-4.1252317754111	0	0.01	1
Gm5093	0.156795136160827	-3.79886805362838	0	0.01	1
Ndc80	0.156795136160827	-3.40594982446909	0	0.01	1
Ttc39c	0.156795136160827	-3.76344076764672	0	0.01	1
Pcdhb22	0.156795136160827	-3.00459379976251	0	0.01	1
Pcdhga3	0.156795136160827	-3.7884221325076	0	0.01	1
Pcdhga7	0.156795136160827	-2.64501708964506	0	0.01	1
Fchsd1	0.156795136160827	-3.33710990900449	0	0.01	1
Impa2	0.156795136160827	-3.48912646476638	0	0.01	1
Lrfn4	0.156795136160827	-3.74066879082967	0	0.01	1
Gm17227	0.156795136160827	-3.23871790810736	0	0.01	1
Rab3il1	0.156795136160827	-3.52105760194078	0	0.01	1
Fads2	0.156795136160827	-3.61953415358175	0	0.01	1
Glis3	0.156795136160827	-3.62697448825004	0	0.01	1
Slc1a1	0.156795136160827	-3.21825365899789	0	0.01	1
Hspa12a	0.156795136160827	-3.04806300889923	0	0.01	1
Gpn3	0.157168364213897	-1.0406381976684	0.019	0.044	1
Rbsn	0.157168364213897	-1.36400287624619	0.019	0.044	1
Cdyl2	0.157168364213897	-1.23514725357891	0.019	0.044	1
Hid1	0.157168364213897	-0.994833855987785	0.019	0.044	1
Rft1	0.157276734235023	0.646171216025046	0.077	0.044	1
Stk32c	0.157300198274841	1.25131571645528	0.029	0.01	1
Gucd1	0.157300198274841	1.31646305595392	0.029	0.01	1
Zfp867	0.157300198274841	0.812087591981708	0.029	0.01	1
Dhx57	0.157300198274841	1.31702337294757	0.029	0.01	1
Faap20	0.157409215979422	0.370967164278267	0.116	0.073	1
Atp2a2	0.157481094109135	0.295585509031929	0.092	0.053	1
Noc3l	0.157568534481272	1.52430721287343	0.043	0.019	1
Nop10	0.1580485058876	-0.365454393849345	0.382	0.437	1
1110065P20Rik	0.158156667025244	0.736027813572252	0.077	0.044	1
Map4k5	0.158178625895089	0.613340264774233	0.058	0.029	1
Prune	0.158300105233724	-1.39893007091124	0.034	0.063	1
6330408A02Rik	0.158316371666464	0.918315690952034	0.029	0.01	1
Slc29a3	0.158316371666464	1.28573672203566	0.029	0.01	1
Wdr6	0.158316371666464	1.47290690036115	0.029	0.01	1
Ghdc	0.158316371666464	1.15431984653663	0.029	0.01	1
Arid1b	0.158316371666464	1.42239241600766	0.029	0.01	1
Cep57l1	0.158371190337379	1.47394478126725	0.043	0.019	1
Pgpep1	0.158371190337379	1.523559004098	0.043	0.019	1
Dync2li1	0.158371190337379	1.52980578556032	0.043	0.019	1
Aebp2	0.158450943407079	0.75088774852979	0.077	0.044	1
Tmem80	0.15859784702134	0.287910146418613	0.193	0.141	1
Zap70	0.158812657233114	3.60310274368151	0.01	0	1
Ttll4	0.158812657233114	2.38711475503579	0.01	0	1
Sgpp2	0.158812657233114	3.50974963732797	0.01	0	1
Irs1	0.158812657233114	2.75301624884997	0.01	0	1
Asb1	0.158812657233114	3.60669007285715	0.01	0	1
Gm26720	0.158812657233114	4.28629209121866	0.01	0	1
Ppip5k2	0.158812657233114	3.30934274324127	0.01	0	1
Steap3	0.158812657233114	2.30213095680463	0.01	0	1
Ube2t	0.158812657233114	4.06385079850317	0.01	0	1
Lmod1	0.158812657233114	3.25751551550768	0.01	0	1
Tstd1	0.158812657233114	2.78522971887694	0.01	0	1
Pyhin1	0.158812657233114	3.64404229635886	0.01	0	1
B230369F24Rik	0.158812657233114	3.27648987047937	0.01	0	1
Proser2	0.158812657233114	2.44132133997783	0.01	0	1
Enkur	0.158812657233114	3.51493690761373	0.01	0	1
AA543186	0.158812657233114	4.03843125281515	0.01	0	1
Snapc4	0.158812657233114	3.0242443378994	0.01	0	1
Plpp7	0.158812657233114	3.21433730785664	0.01	0	1
Sp5	0.158812657233114	3.70713299627023	0.01	0	1
A330069E16Rik	0.158812657233114	2.87863186513832	0.01	0	1
1700029I15Rik	0.158812657233114	2.90741311704423	0.01	0	1
Thbs1	0.158812657233114	2.82762636475246	0.01	0	1
Gm14167	0.158812657233114	3.0959547671264	0.01	0	1
Rbm38	0.158812657233114	3.81613625580463	0.01	0	1
Efhc2	0.158812657233114	3.44800296261252	0.01	0	1
Nkrf	0.158812657233114	2.51780367361658	0.01	0	1
Apln	0.158812657233114	3.1899518305708	0.01	0	1
Fam122b	0.158812657233114	3.25812437655333	0.01	0	1
Prrg3	0.158812657233114	3.3186058217093	0.01	0	1
Chic1	0.158812657233114	3.70313549317371	0.01	0	1
Ofd1	0.158812657233114	3.46692277922154	0.01	0	1
Tmem154	0.158812657233114	2.52251297770217	0.01	0	1
Glt28d2	0.158812657233114	4.21587875391021	0.01	0	1
Dclre1b	0.158812657233114	3.26589509554963	0.01	0	1
Gm43848	0.158812657233114	3.53106691146864	0.01	0	1
Gstm7	0.158812657233114	3.88894998685091	0.01	0	1
Nexn	0.158812657233114	3.82328616490967	0.01	0	1
Msmp	0.158812657233114	3.74070462149473	0.01	0	1
Trabd2b	0.158812657233114	2.66238634243556	0.01	0	1
Cdca8	0.158812657233114	3.43684357761667	0.01	0	1
Zscan20	0.158812657233114	3.63073945505073	0.01	0	1
Kazn	0.158812657233114	2.58365113065767	0.01	0	1
Gm20707	0.158812657233114	4.91233502490481	0.01	0	1
Gm13205	0.158812657233114	3.04606353341048	0.01	0	1
Tnfrsf25	0.158812657233114	2.97412432138204	0.01	0	1
Grk4	0.158812657233114	3.07421090549847	0.01	0	1
Ppargc1a	0.158812657233114	2.58177174519202	0.01	0	1
Rasl11b	0.158812657233114	3.13061123992849	0.01	0	1
Cxcl10	0.158812657233114	3.84898581067155	0.01	0	1
Hpse	0.158812657233114	2.58009912200468	0.01	0	1
A830010M20Rik	0.158812657233114	3.65301729287204	0.01	0	1
A430073D23Rik	0.158812657233114	4.01822374510688	0.01	0	1
Gm15559	0.158812657233114	2.56045659642384	0.01	0	1
Rad9b	0.158812657233114	3.84832507204078	0.01	0	1
Gm15050	0.158812657233114	3.39166148541114	0.01	0	1
Gm16499	0.158812657233114	3.03641647977365	0.01	0	1
Gpr162	0.158812657233114	3.95207192180416	0.01	0	1
[truncated: 5,256 more rows]

## Sheet: Tie2KO_K_DE_KOvsWT_CapECIII
	p_val	avg_log2FC	pct.1	pct.2	p_val_adj
Tek	9.78957788352488e-40	-4.18954537316733	0.052	0.557	1.43094259923483e-35
Esm1	6.1600460000928e-27	1.63996893820923	0.803	0.493	9.00413923833564e-23
Igfbp3	2.59042738198159e-10	1.1293688348273	0.677	0.457	3.78642770424249e-06
Plpp1	6.57127436334082e-10	-0.482588346368521	0.952	0.956	9.60523173689528e-06
Cwc22	1.40145319047974e-09	2.70398252164203	0.16	0.025	2.04850412852423e-05
Cd59a	1.53157278814974e-09	1.82137394340801	0.242	0.069	2.23869994443847e-05
Slc6a6	2.97528777019913e-09	-1.14729598860353	0.312	0.515	4.34897813370006e-05
H2-D1	5.89321423130507e-09	0.270233770333477	1	1	8.61411124189862e-05
Apln	1.25199767598767e-08	2.95113906023093	0.141	0.022	0.000183004500299117
Sgk1	1.47693660318645e-08	-0.760359685489596	0.502	0.684	0.000215883823287763
Gpx3	2.7426246124449e-08	-7.81884949933268	0	0.108	0.000400889439601071
Cyp4b1	2.76509135417562e-08	1.10469853712076	0.494	0.296	0.00040417340323985
Tmsb4x	7.68038998117991e-08	0.386082631585978	0.985	0.947	0.00112264260354907
Calm1	9.39165949379297e-08	0.415918670030881	0.914	0.884	0.00137277886820772
Gsn	1.75028698758395e-07	-1.12050047701846	0.253	0.435	0.00255839448975146
Cd9	5.55296238546748e-07	-0.457252851264335	0.784	0.867	0.00811676511883782
mt-Co2	8.96399061825088e-07	-0.315221671485978	0.818	0.884	0.0131026650866973
Hspa8	1.19824801762538e-06	-0.358515406655827	0.888	0.97	0.0175147912736302
Sox18	1.6629784109644e-06	0.79645161835721	0.532	0.341	0.0243077554330666
Gpx8	2.50226268432597e-06	1.0113139194703	0.346	0.183	0.0365755736567927
H2-K1	2.6029297473281e-06	0.431988110403245	0.892	0.881	0.0380470241166949
Angpt2	3.00785793700991e-06	1.72807344122153	0.275	0.139	0.0439658594652739
Rdx	3.90287606190958e-06	-0.480129958145997	0.743	0.817	0.0570483393969324
8430408G22Rik	4.01354482123138e-06	0.477671246359527	0.706	0.524	0.0586659846519391
Fxyd2	4.67155599308034e-06	-6.84195131700068	0	0.075	0.0682841339508553
Ece1	5.3210912287798e-06	0.73946710664202	0.457	0.288	0.0777783904910743
Rgcc	3.00571815986973e-05	-0.423024428243202	0.695	0.823	0.439345823428158
1810011O10Rik	3.8199960977219e-05	-0.625889292065922	0.524	0.64	0.55836882960401
2010107E04Rik	4.22836019103045e-05	-0.756216222196978	0.323	0.463	0.618059409122921
Fam167b	4.42541273225884e-05	-0.641096699507399	0.513	0.62	0.646862579074275
Umod	5.85123218223426e-05	-6.21077664592252	0	0.058	0.855274608077182
Gchfr	6.54982600571463e-05	-2.01177846661842	0.045	0.139	0.957388067255308
Wfdc15b	8.90276545973156e-05	-6.6421986286402	0	0.055	1
Rgp1	9.53466105318049e-05	2.30779978252638	0.082	0.017	1
Ackr3	0.000110733762323965	4.33748401087234	0.056	0.006	1
Cox6b1	0.000146045126754973	-0.430911979297336	0.613	0.751	1
Adarb1	0.00017481597667886	-1.53508234837289	0.052	0.144	1
Cst3	0.000176641885133048	0.350411112743415	0.914	0.831	1
Robo4	0.000194289509806392	0.567011635065925	0.517	0.374	1
Prdm1	0.000210687113276689	2.55140106698694	0.059	0.008	1
mt-Nd2	0.000223256922418534	-0.633632291602988	0.435	0.551	1
Gdap2	0.000256814326133053	3.83162321332092	0.045	0.003	1
Cxx1a	0.000268716902093942	0.600600297620087	0.379	0.247	1
Nrarp	0.000280055373214164	1.53068182169805	0.123	0.044	1
2004-09-01	0.000288223789304126	0.699994653763251	0.342	0.219	1
Car2	0.00031327346704072	-6.34312012701049	0	0.047	1
Dll4	0.000328508471261778	0.968244350892832	0.316	0.205	1
Cyc1	0.000368282469396283	-0.869020097726286	0.212	0.332	1
Selm	0.000379292034866938	-0.469111920148479	0.621	0.709	1
Olfml2b	0.000446051378699463	1.59140310299086	0.123	0.047	1
Ctgf	0.000471977586254763	1.62049137981184	0.067	0.014	1
Lamb1	0.000494283622313223	0.963297380334012	0.108	0.036	1
Ptp4a3	0.000518774317126223	0.611305222170252	0.42	0.28	1
Pydc3	0.000544831005039103	3.62533565798683	0.041	0.003	1
Nfkbia	0.000550122604370311	-0.592867047591323	0.398	0.526	1
Ramp3	0.000560502438529283	-0.666432080708331	0.375	0.493	1
Pydc4	0.00056131955888438	2.03275921468803	0.086	0.025	1
Sav1	0.000577053572882133	-0.934673284257185	0.1	0.199	1
Prr13	0.00058498734973358	0.840509584644447	0.286	0.172	1
Ptrf	0.000594120394360483	1.3633738475097	0.156	0.072	1
Plk2	0.00063094632333872	0.469763100784311	0.606	0.485	1
Rbmxl1	0.000696762164520506	-1.30649181876255	0.071	0.158	1
Eif5a	0.000735594774381333	-0.480701150526041	0.483	0.596	1
Isg20	0.000779155294150647	1.01673149725702	0.126	0.05	1
Slc35b1	0.000784484025566751	-0.999212543914796	0.1	0.202	1
Ptpru	0.00078982265159936	-0.742286384453216	0.115	0.224	1
Cdk5rap1	0.000818802578210765	-2.81435790120815	0.007	0.058	1
Mark4	0.000833571465685781	-1.42456440770041	0.056	0.136	1
Fam193a	0.000842631848136906	-3.12188558798118	0.004	0.05	1
Ahnak	0.000874027808506148	0.694595388869823	0.327	0.208	1
Tgm2	0.000900892739038003	-0.709512024219287	0.138	0.252	1
Sepp1	0.000905439610690319	0.374956543895597	0.684	0.56	1
Gja5	0.000906998960251517	1.56208028480231	0.093	0.03	1
Rnd3	0.00091209001730288	1.76737613670221	0.078	0.022	1
Slc25a5	0.00098977277263713	-0.445808152398952	0.565	0.651	1
Tcf7l1	0.00111207737340905	2.15838858644453	0.067	0.017	1
Rd3	0.00112417018108171	3.53622911878728	0.037	0.003	1
Htatip2	0.0012466409543423	1.33019509506891	0.1	0.036	1
Oat	0.00126038342527502	-1.45088157184037	0.059	0.136	1
Mall	0.00132074485777219	1.90415360046941	0.056	0.011	1
Fam13c	0.00139966411185949	-1.15552761464498	0.067	0.15	1
Msmp	0.00141664375818564	1.99946482288458	0.097	0.036	1
Rcn3	0.00143485874003141	-1.43453830219938	0.03	0.094	1
Lbr	0.00144590329850294	0.861713191488856	0.212	0.119	1
Oas1a	0.00147176557591281	1.03993005883894	0.171	0.086	1
Sap18	0.00148098638747422	0.673433467917776	0.323	0.213	1
Ldha	0.00149687427483846	-0.350312011984339	0.784	0.82	1
Nab1	0.00158371895308948	-1.3168984406782	0.03	0.094	1
Tpp2	0.00158927036812892	1.26861971294676	0.115	0.047	1
Khk	0.00162130348911215	-1.99331722751317	0.026	0.086	1
mt-Nd4	0.00164380372008805	-0.272632118170516	0.647	0.748	1
Zfp943	0.0016591152034387	2.1206952245275	0.048	0.008	1
Atp1a1	0.00168379928273908	-0.599034877348552	0.375	0.471	1
Exoc3l2	0.00168801909280891	-0.426183931289118	0.275	0.396	1
Gngt2	0.0017124867759441	0.51360190606304	0.647	0.584	1
Sptan1	0.0017610214200927	0.7069994404892	0.26	0.155	1
Cbl	0.00176180424593446	1.52282913155039	0.093	0.033	1
Flnb	0.0017702322895799	1.88956474948342	0.074	0.022	1
Dbnl	0.00181331687593564	0.788182761236065	0.275	0.169	1
Phactr1	0.00181552089492512	1.27600554831977	0.074	0.022	1
Acsl4	0.00183739867048552	-3.95068286304504	0.004	0.044	1
Nucb1	0.00188435887538357	0.801817094032868	0.338	0.235	1
Gmfg	0.00188453909207518	0.87142172665889	0.175	0.091	1
Cd63	0.00188914195817449	-1.52106400267979	0.03	0.091	1
Etv3	0.00192537153872757	1.38031534246947	0.074	0.022	1
Apol10b	0.00196311313599537	2.09149035676653	0.063	0.017	1
Rbm4b	0.00197631541368184	-0.987925401135975	0.149	0.247	1
Prdx5	0.00200739389065365	-0.87015737652561	0.197	0.294	1
Foxo3	0.00203877887438367	1.50863280301393	0.078	0.025	1
Neu3	0.00208105549584209	5.46379318935916	0.026	0	1
Phlpp2	0.00208105549584209	5.46713783318875	0.026	0	1
Mtrr	0.00208105549584209	5.58829631090452	0.026	0	1
Dbi	0.00208425556888014	-0.481499230210809	0.342	0.452	1
Cryab	0.00211622944547013	-1.0303823947116	0.216	0.31	1
Arpin	0.00218328007863087	1.0872627331839	0.097	0.036	1
Cacybp	0.0022115052995952	-0.733297375261563	0.16	0.258	1
Hist1h2bc	0.00222812914728526	0.826886783683775	0.457	0.371	1
Ltbp1	0.00223896186348848	2.44705501855518	0.067	0.019	1
Hes1	0.00224839982079774	0.435075559447763	0.584	0.463	1
Tsen15	0.00229190498621958	-1.3720591393661	0.041	0.108	1
1110019D14Rik	0.0024009490276119	2.74793938949465	0.033	0.003	1
Slc15a2	0.0024009490276119	2.39821004421559	0.033	0.003	1
2510009E07Rik	0.00247830578382097	-1.31445591477031	0.037	0.102	1
Trmt12	0.00256416340668574	-5.41545473132276	0	0.033	1
Igf1	0.00257667548577627	-0.727886499649553	0.245	0.349	1
Gm10073	0.00258144984714253	0.691129429249494	0.216	0.122	1
Uqcrq	0.00263310375122215	-0.564538523524578	0.335	0.443	1
H1f0	0.0027804150049361	0.419193453830534	0.699	0.69	1
A330017A19Rik	0.00282409529470732	1.5416390252481	0.071	0.022	1
Ubc	0.00283191485645125	0.327575462293277	0.918	0.853	1
Dusp6	0.00292657138965089	0.775847450661613	0.223	0.13	1
Prss23	0.00292731567519391	2.7976136984225	0.056	0.014	1
Vegfb	0.00296787940789039	2.71825691386637	0.045	0.008	1
Vcam1	0.0029840486514589	-1.37979895575275	0.037	0.1	1
Bptf	0.00298760689193067	-1.02897872712073	0.078	0.155	1
Hnrnpa2b1	0.00302755817817477	-0.309540024306886	0.587	0.72	1
Plin2	0.00303542925860161	0.76652568953635	0.327	0.227	1
Gbp4	0.00303988102714934	0.996453896851679	0.13	0.061	1
Mef2c	0.00307345774100185	0.34876068118052	0.58	0.465	1
Bcl2	0.0030874109606145	1.04557466174808	0.167	0.089	1
Msantd4	0.00309038983916262	-2.16042087609326	0.019	0.069	1
Inpp4b	0.00311730397564892	-1.25238261525494	0.033	0.094	1
Gm10094	0.00312096598113408	1.91293030350812	0.074	0.025	1
Cxcr4	0.00325512613768503	1.94663719640884	0.045	0.008	1
Trib3	0.00326727066727662	1.28578745063983	0.1	0.042	1
Fbln5	0.00334115549906401	1.40574156499988	0.056	0.014	1
Bbip1	0.00340314016804874	-1.12944546960141	0.097	0.175	1
Usp14	0.00340465364289848	0.823236302310906	0.164	0.086	1
Rasgrp2	0.00340533394788191	0.75034256266325	0.167	0.089	1
Rgs2	0.00341787057092043	-1.64534685813382	0.019	0.069	1
Sp100	0.00343999739778868	0.341695273380691	0.539	0.421	1
Slain2	0.00370653366223097	-1.09573062235971	0.063	0.133	1
Dis3l2	0.00375887711776189	1.93670161874945	0.059	0.017	1
Tmed7	0.00379394716160974	-0.552705825417167	0.201	0.302	1
Gdi2	0.00384239972456352	-0.477741654980095	0.398	0.493	1
Psma4	0.0038724727395157	-0.472801364353989	0.234	0.343	1
Snx4	0.00388004170393895	-1.48187550099501	0.026	0.08	1
Mt1	0.00391545869566178	-5.51167507237164	0	0.03	1
Gm9968	0.00391545869566178	-5.3519988146574	0	0.03	1
Tbc1d13	0.00403402850459691	3.20187549284075	0.037	0.006	1
Ndufv3	0.00410476116931226	-0.656872242354986	0.245	0.349	1
Chchd10	0.00415162845344555	0.304768825750342	0.528	0.424	1
Kxd1	0.00417122790720653	1.20965747652233	0.119	0.055	1
L3mbtl2	0.00421545440680359	-1.85543779033473	0.015	0.061	1
Frg1	0.00423208074971795	0.606374493484404	0.275	0.177	1
Ints3	0.00423306097409605	-1.20739354712321	0.026	0.08	1
mt-Atp8	0.004257079620642	0.936073863009785	0.16	0.086	1
Ppa2	0.00426302716344716	-1.24274727007025	0.037	0.097	1
Sat1	0.00426855594176241	0.475050243561413	0.595	0.521	1
Ttc28	0.00433128456714701	1.24057264785999	0.082	0.03	1
Acsl1	0.00434356041895613	-3.24255858006569	0.004	0.039	1
Hspa1a	0.00434857733171711	0.695704487376876	0.457	0.377	1
mt-Nd3	0.00435004304521524	-0.901051149999184	0.16	0.244	1
Rfng	0.00436163301151643	-2.07423014174776	0.019	0.066	1
Lgr4	0.00440501308354639	5.47163446815183	0.022	0	1
Napb	0.00440501308354639	5.14388361523667	0.022	0	1
Slc41a3	0.00440501308354639	5.48862174476477	0.022	0	1
Lrrc51	0.00440501308354639	5.10127380850376	0.022	0	1
Myl7	0.00440501308354639	5.85045762519308	0.022	0	1
Calml4	0.00447537978640712	-0.938649450991874	0.074	0.147	1
Ufc1	0.00465484364306389	-0.979728131131104	0.093	0.169	1
Il2	0.00471060254152968	1.57063780988891	0.063	0.019	1
Col4a1	0.00471740446523096	0.506171463575007	0.55	0.44	1
Parp9	0.00474585470178198	-1.25512261719015	0.059	0.125	1
Pisd	0.00475118365329066	-1.33854311374208	0.041	0.1	1
Mpv17	0.00483467709459903	0.757129949026449	0.216	0.13	1
Il16	0.00484038713050153	0.926481760689302	0.145	0.075	1
Bcdin3d	0.00489339460694892	2.79253292293618	0.03	0.003	1
4430402I18Rik	0.00489339460694892	2.76920483605458	0.03	0.003	1
Ldhb	0.00489484037883286	-1.08333730654461	0.048	0.111	1
Chchd2	0.00492973519287767	-0.312967247981068	0.725	0.787	1
Slc7a6	0.00495933975598496	2.67306640210682	0.03	0.003	1
C1qtnf9	0.00495933975598496	2.22609027951503	0.03	0.003	1
Upp1	0.00496654777268279	0.561258419672011	0.346	0.247	1
Plscr2	0.00497355691514792	-0.271265932280393	0.777	0.864	1
Oaz1	0.00503814898020049	-0.327202185447172	0.766	0.77	1
Ghr	0.00515207781560507	1.43018622166964	0.067	0.022	1
N4bp3	0.0051628867734834	0.691617601356855	0.26	0.169	1
3110056K07Rik	0.00538715892696687	-1.75329445691127	0.011	0.053	1
Prdx4	0.00542095699186022	0.564359427724512	0.32	0.224	1
Erlin2	0.00548028670665893	-1.92095800012923	0.011	0.053	1
Ssh2	0.00557666941795326	1.04378731877342	0.067	0.022	1
Sdhaf4	0.00559755756791441	0.947565894267977	0.16	0.089	1
Slf1	0.00566939211858043	1.85161730602492	0.052	0.014	1
Eif3f	0.00571944592647312	0.375660852976873	0.602	0.515	1
AU021092	0.00578038873940373	0.3968617782687	0.591	0.485	1
A130014A01Rik	0.00588956699133512	1.52324859753948	0.071	0.025	1
Sugp1	0.00591190695150222	1.68027331442818	0.071	0.025	1
Mettl5	0.00591341028139692	-1.28284938838213	0.03	0.083	1
Aqp1	0.0059895854419499	-4.97579992138367	0	0.028	1
Rpain	0.00600282891395649	-1.11859252539863	0.056	0.119	1
Ckb	0.00606780435891825	-0.721639776767903	0.138	0.222	1
Dusp1	0.00610419134572611	0.356989110001144	0.725	0.657	1
Tln2	0.00619766671404131	-2.02731917471951	0.019	0.064	1
Nfia	0.00626685046710972	0.867278513529635	0.208	0.127	1
Srfbp1	0.00637254344366607	-4.11519035562082	0.004	0.036	1
Slc16a1	0.0065077425952482	-3.62925705110949	0.004	0.036	1
Pdlim5	0.00665011145607794	1.12752494643005	0.123	0.061	1
Coa7	0.0066803669620903	-2.87092645475378	0.004	0.036	1
Eif3g	0.00669011427513506	-0.434915986403067	0.283	0.393	1
Tsc22d1	0.0066958151032951	0.35340821924479	0.572	0.499	1
Paip2b	0.00675056157538828	-2.89799799230266	0.004	0.036	1
Tmsb10	0.00701922302041952	0.355996842952411	0.77	0.706	1
Ndufb10	0.00706364922611744	-0.556112020479591	0.264	0.355	1
Palmd	0.0071499194524659	0.783920731028946	0.186	0.111	1
Lamb2	0.00715226280400342	-0.61319969985765	0.119	0.202	1
Pcdh17	0.00719525244113044	0.447998992793312	0.394	0.294	1
Tmem184c	0.00721522384959324	-2.3243713507737	0.011	0.05	1
Tmem106a	0.007324516558576	1.93361424115657	0.059	0.019	1
Map7d1	0.00738449089398697	0.637613895280282	0.323	0.235	1
Nrgn	0.00746113569657053	-1.32902056888034	0.041	0.097	1
Id3	0.00754901846695954	-0.268823557959726	0.792	0.812	1
Nucks1	0.00761090795891837	-1.03622871360599	0.104	0.175	1
Sun1	0.00762610645172747	-0.537171323493462	0.104	0.183	1
Imp3	0.00763429396910245	-0.677086655871665	0.145	0.23	1
Mcc	0.00771894649035586	1.12483311412148	0.164	0.097	1
Sema4c	0.00779647994295235	-0.597032850921791	0.112	0.194	1
Mtf1	0.00782089460326213	-1.28224475562818	0.011	0.05	1
Atic	0.00791109946455285	1.66200307374952	0.059	0.019	1
Prkcz	0.00791364901185608	2.3221031105188	0.045	0.011	1
Csf1	0.00793206830695277	1.26165086249355	0.089	0.039	1
D5Ertd615e	0.00795183375721851	2.26441162192974	0.045	0.011	1
Atf5	0.00799018342446767	2.2384694284969	0.045	0.011	1
Uckl1	0.00800804733309376	1.4339369021898	0.089	0.039	1
Kcne3	0.00814524355379834	2.04820570539946	0.045	0.011	1
Ssu72	0.00816345766348189	0.411832316481318	0.346	0.247	1
Aldh2	0.00845655533463649	-1.24329364734739	0.033	0.086	1
Irx3	0.00850133555423619	-0.642864266297564	0.26	0.349	1
Atat1	0.00850545501190269	-3.46856677683798	0.007	0.042	1
Hspb1	0.00850946446060497	0.303065658567089	0.784	0.751	1
Fdx1	0.00854666838049677	-0.961868639944192	0.119	0.191	1
Irf2bp1	0.0085859906382628	-2.13060893934181	0.019	0.061	1
Gnb2l1	0.00889148146320665	-0.409061734469019	0.331	0.424	1
Timp3	0.00889801170091272	0.3446868287666	0.68	0.607	1
Tmem140	0.00899099270565116	0.561838079467807	0.39	0.302	1
Mob1b	0.00903249318288561	-2.42885092539881	0.007	0.042	1
Mfap1b	0.00904400455100223	0.972738908090254	0.171	0.102	1
Cracr2b	0.00908716781289563	0.569412396871254	0.368	0.277	1
Nop10	0.00912815287510825	-0.445053426013336	0.32	0.427	1
Tigd2	0.00914649881661833	-1.46503794645208	0.026	0.072	1
Zbtb5	0.009183990145005	-5.29936846972487	0	0.025	1
Gm20186	0.009183990145005	-4.92250917177554	0	0.025	1
B130006D01Rik	0.009183990145005	-5.14908169386118	0	0.025	1
Ipo11	0.00920311346808144	-0.636313667126163	0.294	0.377	1
Xpo7	0.00921017386241407	-2.03031297141343	0.019	0.061	1
Crat	0.009381024261733	1.45810714635039	0.067	0.025	1
Acot7	0.00939916028726984	4.71248606354435	0.019	0	1
Dpy19l3	0.00939916028726984	4.87379828878391	0.019	0	1
Zfp719	0.00939916028726984	5.18110480814223	0.019	0	1
Kctd17	0.00939916028726984	5.36360185365183	0.019	0	1
Slc22a14	0.00939916028726984	5.36981710570826	0.019	0	1
Bin3	0.00944765648011743	0.795731091726897	0.082	0.033	1
Ppp1r35	0.00948919261766755	-1.05035108204867	0.078	0.141	1
Nckipsd	0.00972949583896763	2.09853414277298	0.048	0.014	1
Zc3h4	0.00979524561372264	3.83913552376595	0.026	0.003	1
Pea15a	0.00980951630357853	0.377507574410057	0.461	0.346	1
Wdr74	0.00982243171240077	0.996972401358543	0.089	0.039	1
Cyb5r1	0.00986973378715061	0.743963812671192	0.104	0.05	1
Hipk3	0.0099849053518629	1.12679888051654	0.063	0.022	1
Retsat	0.010015592302184	-2.81528570190236	0.004	0.033	1
Rhot2	0.010015592302184	-3.08173821623019	0.004	0.033	1
Oas2	0.0101239723525725	2.9772643116054	0.026	0.003	1
Plcb4	0.0101280486125022	1.02583526396721	0.097	0.044	1
Plscr1	0.0103118781221098	-0.438423724656348	0.379	0.479	1
Dus2	0.0103322280355138	-2.29576729302269	0.004	0.033	1
Tap1	0.0104849290325286	0.642708381500783	0.19	0.116	1
Abce1	0.0105364835093353	-1.16072598846636	0.056	0.114	1
Atp5h	0.0105416972684206	-0.382992363435718	0.524	0.59	1
Stx18	0.0105505970980668	-1.44069131924942	0.026	0.072	1
Atp5b	0.0106490310144539	-0.266130729236139	0.71	0.781	1
Gsk3b	0.0107704053279278	-0.472342960565895	0.271	0.366	1
Pin1	0.0108783606205957	-0.668530674980738	0.178	0.26	1
A230046K03Rik	0.0109104529655059	0.90264917256541	0.089	0.039	1
Notch4	0.0110520033977511	0.498994960642113	0.141	0.078	1
Cd47	0.0110989554933939	0.34351859689329	0.703	0.648	1
Bend7	0.0111075824010376	1.30585911052259	0.048	0.014	1
Tmem86a	0.0112066374533669	1.53607749595922	0.074	0.03	1
Cdc42ep3	0.0112543009068249	0.586006659199425	0.283	0.194	1
Plpp3	0.0113454209286899	-0.340314391314473	0.706	0.798	1
Gbp2	0.0115233315513714	0.427277883463522	0.39	0.299	1
Sarnp	0.0115451208545943	-0.469211257138183	0.242	0.33	1
Pdzd2	0.01183853540437	0.770512057018253	0.245	0.169	1
Gpn2	0.0118385799091233	-2.43107875956825	0.015	0.053	1
Kcnj8	0.0119453432728078	1.20944000375938	0.074	0.03	1
Apbb1	0.0119824762216086	1.85504134489968	0.052	0.017	1
Azin1	0.0119928478384126	-1.13783864379547	0.052	0.108	1
Nfat5	0.0122196105364076	-0.569267735252249	0.208	0.294	1
Fbxl5	0.0122201368441099	-1.17801607051589	0.048	0.102	1
1110001J03Rik	0.0122311204053632	-0.958216943816261	0.089	0.155	1
Ociad1	0.0122842352318724	-0.50259885732616	0.283	0.366	1
Trappc13	0.0124039591350877	-1.33120310192331	0.045	0.097	1
St6galnac4	0.0124292310629969	0.594737926634729	0.201	0.125	1
Ubn1	0.0124758149022027	-0.733223013560102	0.104	0.175	1
Nmd3	0.0127650764407258	1.34438692609747	0.093	0.044	1
Tbc1d10b	0.0128117479347033	1.1564405567713	0.074	0.03	1
Armcx5	0.0128290414905889	-3.10634256750403	0.007	0.039	1
Ifi44	0.0128332921395362	0.366362542264842	0.595	0.51	1
Tmem230	0.0128543583365444	1.0006285110393	0.074	0.03	1
A630033H20Rik	0.0129466848878018	-2.81045402248728	0.007	0.039	1
2900026A02Rik	0.0130655777041914	1.33548352927185	0.093	0.044	1
Afap1l2	0.013069296733016	1.20084478329927	0.074	0.03	1
Phpt1	0.0132008291967165	-0.738762180460429	0.082	0.15	1
Zfp771	0.0133350657621513	-0.766293888273437	0.078	0.144	1
Fbxo21	0.0134897962181147	-1.66183811302412	0.019	0.058	1
Rpp30	0.0135104902932359	1.11876011934993	0.097	0.047	1
Mpv17l2	0.0136230657722931	1.22278848902381	0.082	0.036	1
Nxpe4	0.0136763601829922	-1.1144687144665	0.033	0.08	1
Rpl5	0.013798915378316	-0.490324230565419	0.439	0.507	1
Vps51	0.0139858029955546	-1.8864710594432	0.007	0.039	1
Fbxl15	0.0141024677385298	-1.64229409227121	0.022	0.064	1
Slc27a2	0.0141255646217784	-4.88726356387434	0	0.022	1
Rassf10	0.0141255646217784	-4.90042646585054	0	0.022	1
Fez2	0.0141711269671891	0.518147669213232	0.342	0.252	1
Adm	0.0142012292218598	0.718192303249095	0.1	0.05	1
Slc35a1	0.0142576036053627	0.940514340073745	0.164	0.1	1
9330151L19Rik	0.0145578825715694	2.58656188311059	0.041	0.011	1
Gas6	0.0145593941181194	-0.266213924014417	0.535	0.609	1
Cdpf1	0.0147874925426499	1.05943549748202	0.086	0.039	1
St8sia4	0.0148327958877656	1.08560409429776	0.093	0.044	1
Arhgap10	0.0148368460925497	0.720380157767886	0.134	0.075	1
Csgalnact1	0.0148889123820147	-0.868630949602801	0.126	0.194	1
Fkbp5	0.0148993606724867	2.07457473647425	0.041	0.011	1
Txnip	0.0149400513850379	0.285126844031192	0.677	0.593	1
Gpm6a	0.0149495039910001	0.941847599754028	0.126	0.069	1
Fzd8	0.0149550781218985	-3.60272660491758	0.004	0.03	1
Ifit3b	0.0149858664062776	0.426077792403745	0.327	0.241	1
Slc8b1	0.0149922515172471	0.921910494573101	0.097	0.047	1
Nmrk1	0.0150415052750687	0.775816362029561	0.082	0.036	1
Hint3	0.0150942787543968	0.74016160037842	0.145	0.083	1
Gpr107	0.0151795043494436	1.016124185088	0.104	0.053	1
Dnaja4	0.015260430665089	1.17441427969101	0.086	0.039	1
Trim37	0.0152812421885472	0.707519320334263	0.182	0.116	1
Bnip1	0.0153184347770138	1.90357023212831	0.041	0.011	1
Slc41a1	0.0153892802977681	1.4104631736298	0.041	0.011	1
Fam131a	0.0154246946354897	-2.63950952087739	0.004	0.03	1
Ndufv2	0.0155247962025946	-0.682206541218181	0.216	0.288	1
Naf1	0.0156643338028244	-2.1801845600863	0.004	0.03	1
Mknk2	0.015684367262624	-0.900483008646524	0.048	0.1	1
Cnppd1	0.0157771568241967	0.639326742952286	0.156	0.091	1
Tcf7l2	0.0158071421612978	0.858091855921587	0.119	0.064	1
Lrrc32	0.0158786450348339	0.366114503001922	0.279	0.197	1
Pfkm	0.015995283073186	3.07635761051415	0.03	0.006	1
Mllt10	0.0160097265993336	-1.05848479561255	0.063	0.119	1
Tnfrsf23	0.0161688463268495	1.9646412214446	0.063	0.025	1
Apol9b	0.0161775888338914	0.803068727577253	0.134	0.075	1
Fblim1	0.0162125833084132	-1.83888207381862	0.011	0.044	1
Stub1	0.0162536806579057	-0.438066159556619	0.242	0.33	1
Emc9	0.0163571927408363	2.32686951330031	0.03	0.006	1
Stk39	0.0164487866529422	2.24360754304162	0.03	0.006	1
Sdhb	0.0165616384514078	-0.504110459084062	0.309	0.391	1
Zbtb20	0.0166924569978236	-0.366267956685623	0.509	0.576	1
Csnk1g3	0.0167298105476301	1.4849457746146	0.067	0.028	1
Cyp2e1	0.0167580732658822	1.62491374296946	0.067	0.028	1
Ptov1	0.0168958969447781	-0.944340320294432	0.119	0.183	1
Evl	0.0170484700601287	-1.98154847828527	0.015	0.05	1
Rab3d	0.0173637229753731	-1.3994881840939	0.041	0.089	1
Nt5dc2	0.0173736472215447	-1.98307867286469	0.015	0.05	1
Lamtor4	0.017474938892085	-0.742913969890325	0.119	0.188	1
Nos1ap	0.0177042506151691	-1.9602992509009	0.015	0.05	1
Git2	0.0177290142306712	0.396362472588029	0.234	0.158	1
Arhgap27os1	0.0177744290350806	1.45944684394644	0.067	0.028	1
Rab3ip	0.0177744290350806	-1.86264746370238	0.022	0.061	1
Srrt	0.0177761888580498	-1.15204750649201	0.056	0.108	1
Rarb	0.0178397543682077	-1.01433155461353	0.045	0.094	1
Atp6ap1	0.0178938194225329	-0.437272578021219	0.275	0.368	1
Sdf2	0.0179563100066842	-0.36313324495595	0.1	0.169	1
Piezo2	0.0180319137334174	1.49361065906394	0.071	0.03	1
Pa2g4	0.0180534902821883	0.475673314401399	0.164	0.097	1
Acot13	0.0180920089900332	-1.12488120148659	0.041	0.089	1
Hmgcl	0.0181415067284546	-1.11261750859863	0.041	0.089	1
Tef	0.0181763529955007	-1.67205254363597	0.015	0.05	1
Rab35	0.0183726172880241	-0.852622151466944	0.1	0.163	1
Mnda	0.0185381054797477	-1.59345638923204	0.03	0.072	1
Gpn3	0.018564008553774	-1.82519723184668	0.022	0.061	1
Meis2	0.018589885227717	-0.312730454732012	0.736	0.787	1
Tsc22d4	0.0186775697659753	-0.91176418355256	0.13	0.191	1
Heatr3	0.0189783543112162	1.8311767389216	0.045	0.014	1
Lamc1	0.0190194102833741	-0.934774208908863	0.059	0.114	1
Lmf1	0.0190824225673701	-1.48912653903644	0.015	0.05	1
Slc33a1	0.0192546301484382	1.47612200049462	0.078	0.036	1
Ccdc91	0.0193352666941463	-0.921571904568284	0.045	0.094	1
Emc7	0.0194625366240962	-0.436554045006084	0.286	0.38	1
Tmem258	0.0195043799203605	-0.497076871508855	0.23	0.313	1
Rgmb	0.0195806945365239	-1.67217705742438	0.019	0.055	1
Klf13	0.0197588921522348	0.360474632106917	0.509	0.404	1
Ddah2	0.0198123468843908	-0.601053778961479	0.182	0.26	1
Zbp1	0.0198300261846948	0.922024067003888	0.119	0.066	1
Entpd1	0.0199183565748846	-0.705011617288005	0.063	0.119	1
Dnmt1	0.0200032592354861	-1.38414703966676	0.022	0.061	1
Ikbkb	0.0200042092142162	-0.776187006682254	0.126	0.191	1
Sat2	0.0200241791437081	-2.3862757897148	0.007	0.036	1
Slc25a16	0.0200358734349616	2.0372423545069	0.048	0.017	1
Ctdspl	0.0200473609827486	1.29079419760768	0.045	0.014	1
Bak1	0.0200701008643082	0.930205525231928	0.13	0.075	1
Clta	0.0202254079044374	0.299402594742046	0.465	0.371	1
Gpihbp1	0.0202536802986322	0.286382555501591	0.717	0.651	1
Atp5g1	0.0202570320669276	-0.525127769732731	0.32	0.385	1
Sp3os	0.0202964050538711	4.84989556810902	0.015	0	1
Pabpc1l	0.0202964050538711	5.10416593019151	0.015	0	1
Zfp334	0.0202964050538711	4.87782673087773	0.015	0	1
Focad	0.0202964050538711	5.35370566128776	0.015	0	1
Stpg1	0.0202964050538711	5.19404161333614	0.015	0	1
D130017N08Rik	0.0202964050538711	4.8341887310778	0.015	0	1
Slc7a1	0.0202964050538711	4.802718573435	0.015	0	1
Prr15	0.0202964050538711	4.87684050598095	0.015	0	1
Gm5595	0.0202964050538711	4.7891599834731	0.015	0	1
Pgr	0.0202964050538711	4.40112950625656	0.015	0	1
Hyal3	0.0202964050538711	4.54496752005336	0.015	0	1
Kcnj2	0.0202964050538711	4.86134772800009	0.015	0	1
Sipa1l1	0.0202964050538711	5.69442128579898	0.015	0	1
1700025B11Rik	0.0202964050538711	4.43643525242643	0.015	0	1
Gnb1l	0.0202964050538711	4.60513057256486	0.015	0	1
Tcf19	0.0202964050538711	5.28608602996526	0.015	0	1
Gm7334	0.0202964050538711	5.12722979246886	0.015	0	1
Ltbp3	0.0202964050538711	5.0172750646034	0.015	0	1
Gm4353	0.0202964050538711	4.92813970124716	0.015	0	1
Lalba	0.0202964050538711	5.31477098256593	0.015	0	1
Adss	0.0203302605436406	0.690805134037953	0.167	0.102	1
Ndufs8	0.0203350100034409	-0.466296961683069	0.249	0.335	1
Ap1s2	0.0203621318889019	0.891184427641267	0.134	0.078	1
Nup205	0.0204519992995785	3.5493232816339	0.022	0.003	1
Cbr4	0.0204519992995785	3.56010440075203	0.022	0.003	1
Rassf9	0.0204625312817498	-0.872315934700483	0.067	0.122	1
Fam45a	0.0205008480869779	1.13788254763216	0.104	0.055	1
Slc9a6	0.0205669949581514	-2.17704256859409	0.007	0.036	1
Fam171a2	0.0206009184316479	1.85965490926495	0.048	0.017	1
Snrk	0.0206122874484536	0.336834536740352	0.52	0.418	1
Gm17501	0.0207184632897092	3.24566780651474	0.022	0.003	1
Recql5	0.0207184632897092	3.3399799794642	0.022	0.003	1
Tpcn2	0.0208528266391533	3.13624417606713	0.022	0.003	1
C1ra	0.0211238333870677	2.44376244906591	0.022	0.003	1
Tubg1	0.0212552182106843	-0.872236235011258	0.033	0.078	1
Srsf7	0.0214736743215616	-0.416864360198578	0.279	0.363	1
Clec14a	0.0214845759457555	-0.374976776466548	0.387	0.476	1
Clic4	0.0214951120095881	0.3537454930097	0.509	0.438	1
Map1s	0.0217728182160383	1.33887038154989	0.048	0.017	1
Akap8	0.0217908597651733	-0.799815773371656	0.063	0.119	1
Itga8	0.021814813615258	-4.8401877875565	0	0.019	1
Rcc1	0.021814813615258	-4.48119136048612	0	0.019	1
Sfn	0.021814813615258	-4.49534673730091	0	0.019	1
Agbl3	0.021814813615258	-4.63179303122194	0	0.019	1
Zfp446	0.021814813615258	-4.7625541600949	0	0.019	1
Rnf217	0.021814813615258	-5.09100788054296	0	0.019	1
Fam213a	0.021814813615258	-4.65746916340196	0	0.019	1
Clec16a	0.021814813615258	-4.44448429453595	0	0.019	1
1600002H07Rik	0.021814813615258	-4.77243488085137	0	0.019	1
Fkbp4	0.0218284778963317	-0.614415734703033	0.145	0.213	1
Chac1	0.0218314000273538	2.42880230756771	0.033	0.008	1
Vhl	0.0218423994477646	1.0694700244951	0.078	0.036	1
Csrp2bp	0.0220313562810537	1.45456787127052	0.048	0.017	1
Mief1	0.0220473888344769	2.13363025724319	0.033	0.008	1
Tex261	0.0221083078973212	-0.518326707461163	0.171	0.249	1
Decr2	0.0221560786053097	2.05621286829023	0.033	0.008	1
Mmp15	0.0225017751506543	1.09573933186114	0.093	0.047	1
Lix1l	0.0225116406613887	-1.00628730835379	0.071	0.125	1
Mthfd2l	0.0227285002920235	0.973063347387649	0.086	0.042	1
G3bp1	0.0228575127474402	-0.484412196164108	0.309	0.382	1
Uqcrb	0.0228900942294653	-0.262518663120215	0.654	0.723	1
Vac14	0.0230023116222368	1.05614282920517	0.048	0.017	1
Ppil4	0.023015258700294	-0.895383148775105	0.071	0.125	1
Gm17619	0.0230424986922169	1.49019870045509	0.033	0.008	1
Arfgap2	0.0233078501564872	0.680779237051521	0.167	0.102	1
Abhd2	0.023314152870997	0.844620865160548	0.164	0.102	1
Ube2v2	0.0233180298668619	0.68390628060186	0.178	0.114	1
Pter	0.0234169436445755	-2.55116433126459	0.004	0.028	1
Mfng	0.0234791493941767	0.651992940508433	0.305	0.241	1
Elp2	0.0236080579021573	0.985086674028527	0.082	0.039	1
Mettl8	0.0236565509121739	-1.90174271556139	0.004	0.028	1
Rmnd5b	0.0237235160274226	0.996995053231229	0.074	0.033	1
Tbc1d8	0.0237771502387363	-1.93279524333485	0.004	0.028	1
Cthrc1	0.0237771502387363	-1.38853749006941	0.004	0.028	1
Emsy	0.0238345955850263	-1.12247928240065	0.041	0.086	1
Zbtb21	0.0239206013578622	1.44393535301063	0.052	0.019	1
Asap2	0.0239551773614551	-0.731447825307008	0.104	0.166	1
Crnde	0.0239985823380514	-1.77971226850176	0.011	0.042	1
Hnrnpu	0.0241282197378268	-0.465107149016867	0.383	0.46	1
Dgka	0.0242185530682376	0.853940505695798	0.093	0.047	1
Exoc6	0.024548122506155	1.37852937510441	0.052	0.019	1
Ufsp2	0.0246082777179094	-1.39860381834877	0.033	0.075	1
Socs2	0.0246785166066089	0.643270327447117	0.156	0.097	1
Sirt7	0.024688795455517	0.579643749890588	0.149	0.089	1
Ctnna1	0.0247193736208917	-0.352371477606495	0.349	0.446	1
Atp5j2	0.0247826109811166	-0.308573363805653	0.572	0.643	1
Dad1	0.0248536777598277	-0.331281323372547	0.524	0.612	1
Aebp2	0.0248982050658699	-1.07863539405888	0.037	0.08	1
Slc23a2	0.0249130610359182	1.34765829215656	0.052	0.019	1
Anxa7	0.0249196458477837	0.523443333224403	0.346	0.277	1
Emp1	0.0249982750262169	0.532094823279386	0.238	0.166	1
Fam98a	0.0250050264137506	-1.80140591877163	0.015	0.047	1
Ndufaf4	0.02501499038893	-1.05066044742637	0.056	0.105	1
Lama5	0.0250337426685798	-1.5401541248559	0.03	0.069	1
Adrm1	0.0252289599529611	-0.728066390633711	0.152	0.222	1
Slc25a45	0.0253758334047513	0.602479479752299	0.052	0.019	1
Abcg1	0.0254471626287857	0.737961785340801	0.178	0.119	1
Rps6ka4	0.0254827930099597	-1.5617198937419	0.03	0.069	1
Pkd1	0.0255373804551336	-1.07424215880387	0.041	0.086	1
Eif2a	0.0255476460737698	-0.785880243774064	0.082	0.139	1
Ankrd33b	0.0256449949307069	-1.36977795502738	0.033	0.075	1
Cables1	0.0257554860076085	1.25397028252828	0.104	0.058	1
Akr1b3	0.0258383706601476	-0.772151570880378	0.16	0.233	1
Arl5a	0.0258460260337846	-1.62615967493483	0.015	0.047	1
Rab1a	0.0260714594869655	0.349362522840295	0.394	0.31	1
Cystm1	0.0262804623282284	-1.7302873382383	0.022	0.058	1
Klhdc3	0.0263237337163913	-1.5371841243317	0.015	0.047	1
Sipa1l2	0.0265169423806441	-1.87565670697769	0.015	0.047	1
Crtc2	0.0265371914873003	-1.44298057674895	0.022	0.058	1
Nif3l1	0.0265849358603072	2.33810696156522	0.037	0.011	1
Ostc	0.026639240065303	-0.581921404730816	0.167	0.238	1
Rexo4	0.0266742232801951	-1.47224407880706	0.026	0.064	1
Nim1k	0.0267034509076897	2.12477364007189	0.037	0.011	1
Med1	0.0267358639397519	0.773940728064351	0.152	0.094	1
Bri3	0.0267389206407856	0.404837847907016	0.401	0.321	1
Npdc1	0.0267758195831307	0.4887059800852	0.297	0.219	1
Rgl1	0.0268130130732092	0.253402590625668	0.312	0.222	1
Mrps28	0.0269836230797742	-0.711007880999696	0.056	0.105	1
Tia1	0.0271095969752134	-0.418935287817503	0.119	0.188	1
Nol7	0.0271857073367557	-0.38666175194316	0.197	0.277	1
Tcf15	0.0273134638689595	-0.361671050883798	0.19	0.266	1
Stxbp1	0.027352523726277	-0.566501126143944	0.067	0.122	1
Crip1	0.0274471002404175	-0.29375265464739	0.48	0.582	1
Pole	0.027452080830324	1.26566486747593	0.056	0.022	1
Csrp2	0.0275523986572946	-1.00014066221134	0.052	0.1	1
Wdr5	0.0276016318859073	-0.979853062306134	0.015	0.047	1
Ufl1	0.0276503125319492	-0.952829148864445	0.048	0.094	1
Map3k4	0.0277484516814325	1.34029977239716	0.059	0.025	1
Zfp64	0.0277907750084343	1.85473602135513	0.037	0.011	1
Snf8	0.0278972724651241	0.626384341805471	0.197	0.133	1
Ptp4a1	0.0279683302692959	-0.545382225136697	0.141	0.211	1
Tmem260	0.0279705466010942	-1.42574461292517	0.019	0.053	1
Rb1	0.0280276522950765	1.37970541154302	0.059	0.025	1
Cwc15	0.0281064630488999	-0.539309764056441	0.216	0.288	1
Ilf3	0.0283956771288568	1.34693648639124	0.063	0.028	1
Topors	0.0284091123122308	-0.889137083602693	0.067	0.119	1
Slc9a3r1	0.0284983684625873	1.1107411552416	0.059	0.025	1
Ctbp2	0.0285994922690374	0.767964967605236	0.13	0.078	1
Zmiz1	0.0286593837461076	-0.939457609227969	0.067	0.119	1
Trmt11	0.0287666523105669	-0.757277516436686	0.048	0.094	1
Cd14	0.0287840542839376	0.982310906907601	0.059	0.025	1
Rnps1	0.0290183704389482	0.58931767327987	0.19	0.125	1
Dvl2	0.0290434833514509	1.01819753468008	0.037	0.011	1
Thoc1	0.0290451375799025	1.73758674180562	0.082	0.042	1
Prmt5	0.0291988371801065	1.61301323645507	0.071	0.033	1
Tal2	0.0292997747892799	-2.28057414449071	0.007	0.033	1
Nuak2	0.0292997747892799	1.4772844380098	0.037	0.011	1
Ubl4a	0.0293130029654312	0.698596662542102	0.123	0.072	1
Vav3	0.0293260991069343	-1.35856126589659	0.026	0.064	1
Krit1	0.0293434982116071	-0.373416169322868	0.201	0.274	1
Rps27l	0.029352398206099	-0.364988446767048	0.42	0.501	1
Aldoa	0.0293861376718368	-0.256251841287448	0.848	0.875	1
Gm9917	0.0294590158294415	1.35985875155807	0.086	0.044	1
Gm10036	0.0295439137756321	-0.348756310193041	0.141	0.216	1
Tnfrsf12a	0.0296810328787377	1.31996554710877	0.067	0.03	1
Prkcq	0.0296960776266187	1.19858951623346	0.063	0.028	1
Gm12216	0.0297088093816574	1.01656979984557	0.138	0.086	1
Hexim1	0.029715692165584	1.30488268371704	0.078	0.039	1
Mfap1a	0.0298058141303928	-0.647203745089434	0.059	0.111	1
Stk25	0.0298876470200985	0.506488879531966	0.23	0.163	1
Gm6133	0.029942259245117	-1.15568536676739	0.045	0.089	1
Safb	0.0299602960960413	-0.384566585857355	0.141	0.213	1
Lima1	0.030031913820415	-0.614044610696826	0.201	0.269	1
Cbx7	0.0300768948125176	1.17846731002005	0.063	0.028	1
Mkrn2	0.0300940539837185	-1.29664013331147	0.045	0.089	1
Nr1h3	0.0302121761236116	1.22944881040484	0.037	0.011	1
Slc9a1	0.0303444917814351	-1.9027146036349	0.007	0.033	1
Stxbp5	0.0303444917814351	-1.75883148482513	0.007	0.033	1
Auh	0.0304555125999396	-0.842497822657958	0.104	0.161	1
Ccrl2	0.0304865705060658	-0.757317033547909	0.138	0.197	1
Gpatch11	0.0304965656407203	-0.800662956647227	0.041	0.086	1
Scn1b	0.0306235003637927	-0.473574226562759	0.19	0.266	1
Uqcr11	0.0306816886212761	-0.33396783779348	0.465	0.54	1
Ddx10	0.0307626747316196	1.21986120236243	0.071	0.033	1
Golt1b	0.0308137280304202	0.993454496876699	0.1	0.055	1
Maml2	0.0308973642128781	0.747415130744147	0.119	0.069	1
Itpa	0.0309714100391612	-0.727229691604347	0.041	0.086	1
Crem	0.030985371334299	0.701536044938169	0.167	0.108	1
Smim14	0.0310356104204458	0.391336248207228	0.401	0.321	1
Ganab	0.0310369489925651	0.921283581128663	0.112	0.064	1
Ulk2	0.0312688089874449	1.04494110723074	0.071	0.033	1
Ddx49	0.0312714271524916	1.08507014239827	0.067	0.03	1
Rnft1	0.0313009119908196	-0.998894881685796	0.067	0.116	1
Apol9a	0.0313429910912083	1.23386333462157	0.104	0.058	1
Glo1	0.0315615068121383	0.550951768598152	0.219	0.155	1
Efna1	0.0317314153082049	0.292011207262442	0.535	0.452	1
Rps10	0.0317357715453511	-0.294081046684919	0.491	0.551	1
Zbtb4	0.0318059162764375	-0.897519049080401	0.048	0.094	1
Dnajc16	0.0318299625271166	2.49152895454171	0.026	0.006	1
Ssh3	0.0318299625271166	2.67411389907005	0.026	0.006	1
Rpl13-ps3	0.0318827103809209	0.615406690578433	0.212	0.147	1
Ogt	0.0319353496496623	-0.386310701330409	0.219	0.302	1
Tacc2	0.031949209801935	1.8610151518009	0.041	0.014	1
Rsad1	0.0320019325941676	2.64440359896671	0.026	0.006	1
Nol11	0.0320928383748888	0.776805601325224	0.059	0.025	1
Atp5e	0.0321018082545289	-0.378528603343538	0.461	0.51	1
Fbxl19	0.0321746984584052	2.25192537516185	0.026	0.006	1
Mrps6	0.0322041494482738	-0.95757939318386	0.086	0.139	1
Prkaa1	0.0323987673695159	-1.71043928636107	0.03	0.066	1
Ptch1	0.0326039725341443	1.60019235044206	0.041	0.014	1
Soga1	0.0326977996439895	2.04935514192882	0.026	0.006	1
Sirt1	0.0326977996439895	1.86016995423773	0.026	0.006	1
Spred2	0.032878592226186	1.02152969768344	0.071	0.033	1
Insr	0.0329135773758983	1.13438839509971	0.074	0.036	1
Fam21	0.0329264775150644	0.967832035713543	0.097	0.053	1
Nxn	0.0329406992075974	-1.05393812355327	0.056	0.102	1
Tnks1bp1	0.0330076795664196	1.11919487690542	0.074	0.036	1
Smtn	0.0330145539625398	-0.473982798581789	0.156	0.224	1
Slc39a3	0.0331492858824485	1.05136216893209	0.074	0.036	1
Med17	0.033173062938845	0.803270696466042	0.063	0.028	1
Cep350	0.0331745884157812	-2.1078096599168	0.011	0.039	1
Gm13889	0.0333025299895541	-0.547383137949494	0.071	0.125	1
Tmem71	0.033386466043747	0.845376460065772	0.074	0.036	1
Ehd3	0.0334000271523634	0.464030880993812	0.331	0.26	1
AY036118	0.0335017828407179	0.413920610341147	0.476	0.396	1
Zfp260	0.0335096662648326	1.01060495453262	0.078	0.039	1
Sfxn1	0.0335096662648326	1.10313913945513	0.078	0.039	1
Neu1	0.0335163597235697	0.68836601339489	0.123	0.072	1
1700096K18Rik	0.0335399263969319	1.65271684924471	0.041	0.014	1
Chic2	0.0337700487593385	0.475393688314945	0.238	0.172	1
Slc35d1	0.0338745950446296	-4.39215010905595	0	0.017	1
Tmem51	0.0338745950446296	-4.59797725388701	0	0.017	1
Ezh2	0.0338745950446296	-4.7736840648609	0	0.017	1
Rasgrp4	0.0338745950446296	-4.72137414273168	0	0.017	1
Defb1	0.0338745950446296	-4.96763045575713	0	0.017	1
Lpl	0.0338745950446296	-4.99101728430275	0	0.017	1
Tango6	0.0338745950446296	-4.54849271102636	0	0.017	1
Clu	0.0338745950446296	-4.25247967516832	0	0.017	1
Nlrx1	0.0338745950446296	-4.93659427631227	0	0.017	1
Cbx2	0.0338745950446296	-4.74299097101969	0	0.017	1
Zscan12	0.0338745950446296	-4.6027271780814	0	0.017	1
Ppp1r1a	0.0338745950446296	-4.58450800372823	0	0.017	1
Hells	0.0338745950446296	-4.52182386607904	0	0.017	1
Prkra	0.0338837821053296	0.770055194263336	0.108	0.061	1
Utp14a	0.0339576013624826	1.07977288030888	0.071	0.033	1
Tssc1	0.0339635252607011	-1.47830768175127	0.011	0.039	1
Sf3a2	0.0341552987111703	0.476934092009645	0.19	0.122	1
Vps39	0.0342224529028797	1.29852028310746	0.041	0.014	1
Aes	0.0342832962791576	-0.470513713072321	0.219	0.291	1
Rab10os	0.0343690367902051	-1.38376421379172	0.045	0.086	1
Ndufv1	0.0344172912740316	-0.737878591212317	0.138	0.194	1
Pak2	0.034487604489128	-0.577553745369677	0.115	0.177	1
Slc25a32	0.0344983482327195	-1.86620799016313	0.011	0.039	1
Capns1	0.0345527160046948	-0.295148537147634	0.591	0.676	1
Xpnpep1	0.0345950519908261	-0.80676640618107	0.1	0.158	1
Poldip3	0.0348645965231288	0.930763824068734	0.1	0.055	1
Mrpl17	0.0348930618371158	0.433932702548749	0.301	0.227	1
Zfp937	0.0348966066130922	-2.72194837567875	0.004	0.025	1
Inpp5f	0.0348966066130922	-2.9569836633501	0.004	0.025	1
Smad3	0.0348966066130922	-2.91781043541428	0.004	0.025	1
Qpct	0.0348966066130922	-2.69687104593916	0.004	0.025	1
Pmepa1	0.0349041722403927	-1.74981876621863	0.011	0.039	1
Tsta3	0.0349483894062422	-0.669937358766635	0.048	0.094	1
Cetn3	0.0349627854480336	0.359972122114183	0.457	0.374	1
Lars2	0.0350732239555626	-2.78331008444082	0.004	0.025	1
Gas2	0.035120449685707	-1.95905537638033	0.019	0.05	1
Mcfd2	0.0351761073423305	-0.713158621823036	0.1	0.158	1
Cox7a2	0.035351467767896	-0.263063562506361	0.617	0.668	1
Tmem192	0.0356038630979141	0.727944660295327	0.082	0.042	1
Ccdc77	0.035607661289975	-2.29591854094628	0.004	0.025	1
Smagp	0.035753235670483	-0.355639461964152	0.301	0.374	1
Dusp8	0.0357873440112864	-2.41381309639412	0.004	0.025	1
Exosc10	0.0358722023367561	0.78613647464694	0.104	0.058	1
Scyl1	0.0359545476280483	-0.699367532563388	0.086	0.141	1
Rbm3	0.0360961308760339	-0.366934650758215	0.294	0.374	1
Txndc15	0.0360983965701196	-0.679402063136354	0.134	0.194	1
Trim34a	0.0361076625064246	1.10039461451564	0.108	0.064	1
Zbtb49	0.0361490302301013	-1.47543273771909	0.004	0.025	1
Specc1l	0.0361621298949872	-1.45617385789563	0.026	0.061	1
Mfsd5	0.0362705894912732	-1.55155636349185	0.026	0.061	1
Uros	0.0362737214385088	1.53329502040794	0.045	0.017	1
Paqr7	0.0363461750340685	-1.82258010877896	0.015	0.044	1
Zswim8	0.0365478535512982	1.43104887642157	0.045	0.017	1
Tial1	0.036626885607774	-0.79043574780807	0.078	0.127	1
Zdhhc16	0.0366400764582423	-0.660297295217476	0.059	0.108	1
Armc1	0.0367235065933367	-0.915016167549532	0.086	0.136	1
Tbc1d10a	0.036777466806485	-0.926645150226234	0.045	0.089	1
Wdr91	0.0368238032303286	1.19010980134134	0.045	0.017	1
Fam57b	0.0368889975602439	0.710019482801809	0.186	0.127	1
Rell1	0.0370713405691053	0.619461736031307	0.167	0.108	1
Mrpl4	0.0372878948338757	-0.546721292186481	0.167	0.233	1
Surf4	0.0377142471719166	-1.14244336335753	0.056	0.1	1
Zfp467	0.0378528401465318	0.637261172486574	0.082	0.042	1
Cgnl1	0.0378722013985317	0.770291023355268	0.093	0.05	1
Poldip2	0.0380597551316519	0.875065411956877	0.093	0.05	1
Ifrd2	0.0381585897337869	-1.48335843948557	0.022	0.055	1
Tcta	0.0381588707286593	0.763539541426616	0.089	0.047	1
Rnf125	0.0382301761699721	1.23168394723289	0.045	0.017	1
Fam208b	0.0382741761580444	1.61611608504912	0.048	0.019	1
Snrnp40	0.0383968761678028	-0.669132160165292	0.093	0.147	1
Gmps	0.0384947145513106	0.58112334696584	0.126	0.075	1
Tmem183a	0.038527890142291	-0.983730334011546	0.048	0.091	1
Copg2	0.0388380206191935	0.800360217803107	0.089	0.047	1
Serinc5	0.0388899261738251	-1.38922933847599	0.015	0.044	1
Gpaa1	0.0390893804519729	-0.704465533846745	0.093	0.147	1
Polr3gl	0.0392169704147648	0.570100024110559	0.253	0.186	1
Spg20	0.0393050847249256	-1.26118956775352	0.015	0.044	1
Cmklr1	0.0393692659181285	-1.63885490064156	0.022	0.055	1
Flt3l	0.0394443045097349	-1.12783033611887	0.015	0.044	1
H2-Aa	0.0395126476676133	-0.68764564089822	0.074	0.125	1
2700062C07Rik	0.0396819286306652	1.02537849851192	0.045	0.017	1
Ssna1	0.039683838072715	-0.62887491407037	0.156	0.216	1
Gm5617	0.0398359926038553	0.692198811745752	0.086	0.044	1
Shroom4	0.0399348749434238	1.64114869133887	0.048	0.019	1
Mtdh	0.0399551016799371	0.321045125639801	0.446	0.374	1
Pcbd2	0.0400313321434537	0.689651404904588	0.175	0.119	1
Id2	0.0400927145851949	-0.55351963690665	0.305	0.38	1
Ugp2	0.0405358596161911	-0.666666779919369	0.078	0.13	1
Tyms	0.0405612384912762	-1.19416003630122	0.041	0.08	1
Irf7	0.0405847811483324	0.327680280487571	0.561	0.499	1
Wls	0.0406664969067736	-0.703614019006036	0.052	0.097	1
Slc15a3	0.0408792474708701	1.55724443306079	0.052	0.022	1
Rps6ka2	0.0409223108837165	-1.08695583090045	0.019	0.05	1
Fam160b2	0.0411270116922279	2.39153265455796	0.03	0.008	1
Slc38a2	0.0412884571936674	-0.34707399115897	0.312	0.391	1
Nlrc5	0.0413207853322875	2.29952402342658	0.03	0.008	1
F2r	0.041581188007743	0.461061017552797	0.428	0.357	1
Klhl26	0.0417106530670238	2.16999846913703	0.03	0.008	1
Dis3l	0.0417106530670238	2.19766148520182	0.03	0.008	1
Mrpl12	0.0417109346525047	-0.666450576993472	0.134	0.194	1
Zc3h7a	0.0419876333457373	-0.84974005332264	0.115	0.169	1
Fibin	0.0419902213195804	-0.505466493295873	0.03	0.066	1
Cdk2ap2	0.0421322785647519	0.732198486851297	0.126	0.078	1
Gng11	0.0421385498257854	-0.258944713313125	0.762	0.776	1
Usp24	0.0424621292575941	-2.86871824416698	0.007	0.03	1
Dpysl2	0.0425874569876628	0.470211918054556	0.398	0.332	1
St6gal1	0.0426989677404249	1.87190516607314	0.03	0.008	1
Ces2b	0.0428114123361965	4.12680911236957	0.019	0.003	1
Sgsm3	0.0428515530204507	-0.864224876468404	0.067	0.114	1
Ell2	0.0428989886823648	1.70678770313742	0.03	0.008	1
Rabl3	0.0428989886823648	1.50215675285127	0.03	0.008	1
Zfp449	0.043014320248391	-2.50819903360858	0.007	0.03	1
Gm12184	0.043014320248391	-2.34098585652988	0.007	0.03	1
A930033H14Rik	0.043099801129597	1.9078027108358	0.03	0.008	1
Gpcpd1	0.0431258286973062	1.51224864281586	0.052	0.022	1
Hnrnpul1	0.0432478601982929	0.782518760160759	0.164	0.111	1
Pitpnm1	0.0433014074471387	1.55958391992728	0.03	0.008	1
Pyhin1	0.0433539332071257	2.71569472997974	0.019	0.003	1
Dgkq	0.0433539332071257	2.59591622784867	0.019	0.003	1
Map6	0.0433539332071257	2.84436110340695	0.019	0.003	1
Hoxd8	0.043385809657978	-2.2195890445866	0.007	0.03	1
Gabre	0.0436273646881933	2.45886275285796	0.019	0.003	1
Hist2h3c2	0.0436273646881933	2.50773964821889	0.019	0.003	1
Cenpo	0.0436273646881933	2.27678708545614	0.019	0.003	1
0610010F05Rik	0.0438960674383412	0.94844221136924	0.048	0.019	1
Gm19426	0.043902251290211	2.22275158360186	0.019	0.003	1
Gstm4	0.043902251290211	2.34718697795036	0.019	0.003	1
Triqk	0.043902251290211	2.51413669555371	0.019	0.003	1
Akna	0.043902251290211	2.35009996216792	0.019	0.003	1
Tex264	0.0439918689925054	0.613770089524638	0.186	0.13	1
Mfge8	0.0439961757481294	0.262244991289679	0.561	0.493	1
Emilin1	0.0440095892153578	-1.19629418910421	0.037	0.075	1
Slc2a10	0.0441785988445849	2.2600524641458	0.019	0.003	1
Gstm7	0.0441785988445849	1.81695590560835	0.019	0.003	1
Mterf3	0.044221212897139	-0.968805840589836	0.056	0.1	1
Thbd	0.0443573037201783	0.460595250366991	0.372	0.305	1
Insig1	0.0443909365244933	0.751519751935507	0.149	0.097	1
Dcp1b	0.0444048780202464	1.55632876661264	0.063	0.03	1
Cxx1b	0.0446226323621662	0.786193356217596	0.204	0.15	1
2900009J06Rik	0.0446613401330312	4.56276179384329	0.011	0	1
Slc19a2	0.0446613401330312	4.52275792417624	0.011	0	1
Spag6	0.0446613401330312	4.54559847510538	0.011	0	1
Plpp7	0.0446613401330312	4.38583124622391	0.011	0	1
Garnl3	0.0446613401330312	4.42986131326028	0.011	0	1
Shroom2	0.0446613401330312	4.79293067497373	0.011	0	1
4930539J05Rik	0.0446613401330312	4.73872423597812	0.011	0	1
Gm6297	0.0446613401330312	4.56038533324641	0.011	0	1
Haus6	0.0446613401330312	4.62701998635212	0.011	0	1
Tmem240	0.0446613401330312	4.59011805481846	0.011	0	1
Zfyve28	0.0446613401330312	4.36234464938409	0.011	0	1
Atp6v0e2	0.0446613401330312	4.3207895021164	0.011	0	1
Gm26982	0.0446613401330312	4.56055793028043	0.011	0	1
9130221H12Rik	0.0446613401330312	4.76002160190471	0.011	0	1
Sptbn4	0.0446613401330312	4.81171981187101	0.011	0	1
B230322F03Rik	0.0446613401330312	4.56115621892803	0.011	0	1
Arap1	0.0446613401330312	5.26169985688245	0.011	0	1
Lrrc56	0.0446613401330312	4.25689427143797	0.011	0	1
Rassf7	0.0446613401330312	4.11806991762843	0.011	0	1
Gm10643	0.0446613401330312	4.53162599019163	0.011	0	1
Ces2g	0.0446613401330312	4.91764001246579	0.011	0	1
B3gnt9	0.0446613401330312	5.3374720222186	0.011	0	1
Syt15	0.0446613401330312	4.70144716538336	0.011	0	1
Bbs9	0.0446613401330312	4.94418053943395	0.011	0	1
Lrrc1	0.0446613401330312	4.04746093584409	0.011	0	1
Ccdc51	0.0446613401330312	4.10181812215692	0.011	0	1
Gm16141	0.0446613401330312	4.13903797439233	0.011	0	1
Wnt9a	0.0446613401330312	4.39426183306108	0.011	0	1
Hlf	0.0446613401330312	4.72382673161225	0.011	0	1
Jdp2	0.0446613401330312	3.96432182637823	0.011	0	1
Card6	0.0446613401330312	4.29521049244195	0.011	0	1
Nrbp2	0.0446613401330312	4.59133197055224	0.011	0	1
Itsn1	0.0446613401330312	4.21650363672183	0.011	0	1
Lix1	0.0446613401330312	4.85305501256453	0.011	0	1
Dnase1l2	0.0446613401330312	4.51624849020914	0.011	0	1
Gm26637	0.0446613401330312	4.66412314069524	0.011	0	1
Pcdhb16	0.0446613401330312	4.34201249627473	0.011	0	1
Pgm5	0.0446613401330312	4.34165107327716	0.011	0	1
Cnnm2	0.0446613401330312	3.98433731915637	0.011	0	1
Cstad	0.0446613401330312	4.2722479058474	0.011	0	1
Adam8	0.0446613401330312	4.52114625258749	0.011	0	1
Atrip	0.0446613401330312	4.67834160743497	0.011	0	1
Gm26785	0.0446613401330312	4.12505584398921	0.011	0	1
Hacd3	0.0447074373860493	-1.79401874142343	0.007	0.03	1
Ccdc127	0.0447222313371621	-1.01108745698026	0.063	0.108	1
Vcpip1	0.0447619065258301	1.45540736875305	0.056	0.025	1
Zfp160	0.0448989855154069	-1.69623650727508	0.007	0.03	1
Zfp119a	0.0449042103940059	1.23573780094025	0.056	0.025	1
Ttc32	0.0449503275279182	-1.14736396478773	0.048	0.089	1
Sertad1	0.0451293018284532	0.733226919081272	0.212	0.155	1
Wbp2	0.0452081013996769	0.500070802776445	0.212	0.152	1
Gna11	0.0452657043295377	-0.423635497763671	0.238	0.31	1
Bmp1	0.0453333895718343	0.672662538870155	0.056	0.025	1
Tmem189	0.0453374305794221	-1.25100463637509	0.037	0.075	1
Ldb2	0.0453451874801295	-0.42801220105781	0.219	0.291	1
Slc25a4	0.045406366966782	-0.32428676415996	0.413	0.482	1
Rce1	0.0457163972855506	-0.876450496288067	0.074	0.122	1
Cdk2ap1	0.0460274510109264	-0.463850647310746	0.152	0.213	1
Chd1	0.0461306203671548	0.599714401196674	0.182	0.127	1
Arl2	0.0461395954084042	0.424455835534032	0.141	0.089	1
Gbp3	0.0461637986020715	0.46389520451362	0.238	0.172	1
Ndufa4	0.046216765044319	-0.262959488191205	0.695	0.742	1
Hip1	0.046259018477741	0.594178362200307	0.216	0.155	1
Cox5b	0.046411358240001	-0.280859497764286	0.498	0.579	1
Lmcd1	0.0464149345629257	0.586242291430159	0.249	0.188	1
Cdk6	0.046438126764408	1.62509308804134	0.067	0.033	1
Sdpr	0.0464844414180166	0.372515538627008	0.58	0.526	1
Josd2	0.0465128505427712	-0.661234991724172	0.089	0.141	1
Ppp2r2d	0.046528208058604	-0.636979239479392	0.067	0.114	1
Dnaja2	0.0465679311545848	-0.393580759121976	0.175	0.241	1
Shc1	0.0468601546868583	0.779796541473526	0.149	0.097	1
Ltbp4	0.0468628052825239	0.474185579772835	0.294	0.23	1
Prkce	0.0469097913494146	1.288154714767	0.059	0.028	1
Tcn2	0.047137059289657	-0.311164400316313	0.487	0.524	1
Prcc	0.0472334570702388	1.10412699174719	0.056	0.025	1
Rbm22	0.0473536005823276	0.477143288709463	0.216	0.15	1
Slco3a1	0.0474104937430138	-0.660360209364873	0.108	0.161	1
Pde12	0.0474310851880222	-1.48173188014243	0.03	0.064	1
Creld2	0.0476781118354955	-0.546452024638654	0.097	0.15	1
Sfr1	0.0477665384111245	0.439886691683897	0.346	0.283	1
Rbp7	0.0477862074036849	1.10923208911394	0.063	0.03	1
Trim27	0.0478806859118867	0.837519978151852	0.104	0.061	1
Tmcc2	0.0480951391690496	-1.40262085935147	0.03	0.064	1
Atf4	0.0482433030234207	0.614202601362007	0.23	0.169	1
Kdsr	0.04846434499616	-0.945080080441946	0.037	0.075	1
Abhd6	0.0484781351860328	-1.76323385336695	0.022	0.053	1
Skap2	0.0485002805388458	-0.61014074912592	0.097	0.15	1
Lmnb1	0.0486471916613218	-2.42743712227268	0.015	0.042	1
Aen	0.0486591177847876	1.07577003852808	0.074	0.039	1
Cluap1	0.0486897506061964	-2.05236733818724	0.011	0.036	1
Tbc1d9b	0.0487249266894192	0.666760738099464	0.13	0.08	1
Slc6a8	0.0488756726369496	-2.01552110400482	0.011	0.036	1
Ermp1	0.0488776556679283	2.11815462842698	0.033	0.011	1
Tuba1b	0.0490572014182941	-0.339831495068095	0.424	0.485	1
Fnta	0.0492349120283529	-0.488610980977732	0.167	0.227	1
Mtfr1l	0.0493612586331314	-0.610155194370644	0.086	0.136	1
Pdcd7	0.0494485387085223	0.850925609479984	0.097	0.055	1
Osbpl9	0.0495475809057394	0.451805995512847	0.249	0.188	1
Ppp1r15a	0.0495691784534007	0.324539157137955	0.309	0.238	1
Psme3	0.0497476105196861	-0.718897137531568	0.074	0.122	1
Ppm1h	0.0497725181210281	0.929174976391604	0.063	0.03	1
Phf8	0.0500037619508772	-1.4060676234974	0.011	0.036	1
Srxn1	0.050028368947553	-1.9033560961962	0.015	0.042	1
Klf7	0.0502140036399145	0.421249069303667	0.342	0.277	1
Angel2	0.0502251565099547	-0.578206021472083	0.145	0.199	1
Adgrl4	0.0503254157127881	0.263944445546979	0.81	0.817	1
Pdcd2	0.0503622400340754	1.02004416107116	0.074	0.039	1
Gm38399	0.0505759428901444	-1.4504374886434	0.011	0.036	1
H2afz	0.0506221449739956	-0.340315121141841	0.454	0.518	1
Abhd4	0.0507146961498809	0.699179983872336	0.1	0.058	1
Ier5l	0.0507311941336319	-1.78507309279812	0.015	0.042	1
Rbm45	0.0507678847278469	-1.26964918583692	0.011	0.036	1
Mecp2	0.0508108562824329	0.54534805105833	0.119	0.072	1
Farsb	0.0508292164708692	-0.901918546596396	0.033	0.069	1
B4galt7	0.0508999603042173	-1.11456663100815	0.03	0.064	1
Ormdl1	0.050960436371324	-1.48963825921653	0.011	0.036	1
Zfand2a	0.050960436371324	-1.51767119038591	0.011	0.036	1
Pcbp3	0.0510856968724647	-1.77980544594681	0.015	0.042	1
Atg101	0.0512030452813016	-0.636004868300463	0.104	0.155	1
Topbp1	0.0512431923002923	-1.86529258061115	0.019	0.047	1
Aldh6a1	0.0513673392875286	-1.10910732477844	0.033	0.069	1
Tpra1	0.0514023486591162	0.912117906608461	0.119	0.075	1
Snx17	0.0514944959106647	-0.434246463476965	0.167	0.233	1
Ifi204	0.0515278328218586	0.703263491971416	0.16	0.108	1
Nfrkb	0.051541764423448	-1.20893127780895	0.011	0.036	1
Dgcr14	0.0515703610581768	0.929936054061964	0.074	0.039	1
Rbbp5	0.051619406617195	1.53720776399076	0.033	0.011	1
Wbscr16	0.0516213386724604	-1.602498667551	0.015	0.042	1
Pick1	0.0518009271123768	-1.70407283314769	0.015	0.042	1
Ppp2r5b	0.0518174335290902	-1.01369397713796	0.03	0.064	1
Sema6d	0.0519582370684707	0.838810930803798	0.071	0.036	1
P3h4	0.0519582370684707	0.925505606787627	0.071	0.036	1
4930481A15Rik	0.0519771451781259	0.75431884357945	0.063	0.03	1
Polrmt	0.0520524207331001	1.40516965929662	0.033	0.011	1
Ctns	0.0523254925572826	-1.33008928126958	0.011	0.036	1
Hoxb5	0.0525362659842283	0.528846102574102	0.19	0.133	1
[truncated: 5,360 more rows]

## Sheet: Tie2KO_K_DE_KOvsWT_VenousEC
	p_val	avg_log2FC	pct.1	pct.2	p_val_adj
[truncated: 7,352 more rows]

## Sheet: Tie2KO_K_DE_KOvsWT_Aqp1+ArtEC
	p_val	avg_log2FC	pct.1	pct.2	p_val_adj
[truncated: 8,531 more rows]

[truncated: 7 more sheets: Tie2KO_K_DE_KOvsWT_AP1+EC, Tie2KO_K_DE_KOvsWT_Ifit+EC, Tie2KO_K_DE_KOvsWT_AngiogenicEC, Tie2KO_K_DE_KOvsWT_Pericytes, Tie2KO_K_DE_KOvsWT_ProxTubCI, Tie2KO_K_DE_KOvsWT_ProxTubCII, Tie2KO_K_DE_KOvsWT_CollDuctC]
