# Supplementary material for: Deletion of the angiopoietin receptor Tie2 enhances proliferation and sprouting of cardiac endothelial cells
Source: Angiogenesis. 2026 Jan 21;29(2):13. doi: 10.1007/s10456-025-10028-2 (PMC12823625; doi:10.1007/s10456-025-10028-2)
Supplement: Supplementary file 18 — Supplemental Table 14. Differentially expressed genes in lung ECs in mice with Tie2 EC deletion versus wild-type mice. [file 10456_2025_10028_MOESM18_ESM.xlsx]

## Sheet: Description
Supplemental Table 14. Differentially expressed genes in lung ECs in mice with Tie2 EC deletion versus wild-type mice.

## Sheet: Tie2KO_L_DE_KOvsWT_Car4-CapEC
	p_val	avg_log2FC	pct.1	pct.2	p_val_adj
Tek	1.06429523326485e-44	-4.67894184054329	0.063	0.651	1.58377773662142e-40
Scgb1a1	5.26200618597036e-31	-2.90620369261505	0.089	0.585	7.83039140534249e-27
Cd74	4.77652838019682e-21	1.36635051263639	0.89	0.618	7.10795188257089e-17
AY036118	1.79432872195764e-18	0.96489608078652	0.882	0.615	2.67014057114516e-14
H2-D1	9.05159440742697e-14	0.363770434964928	0.996	0.997	1.34696776376921e-09
H2-Ab1	2.6999765802355e-12	0.948281542728813	0.785	0.551	4.01783514904844e-08
Gm42418	7.02937975611712e-12	0.662693561897977	0.928	0.834	1.04604200150779e-07
H2-T23	2.24610906657559e-09	0.907072012080117	0.616	0.362	3.34243490197114e-05
Phlda3	2.08682307407984e-08	1.40397954347463	0.367	0.159	0.000310540141653821
H2-K1	4.42619646408976e-08	0.385639113139757	0.979	0.95	0.000658662295821198
Rpl8	6.76701152442162e-08	-0.627968893222982	0.696	0.797	0.00100699898494918
Gpihbp1	7.91859886739436e-08	-0.547759684426444	0.827	0.907	0.00117836669745695
Cwc22	1.34501995841935e-07	3.09084733620401	0.143	0.023	0.00200152420012384
H2-Aa	1.34607187116121e-07	0.70313410406379	0.7	0.482	0.00200308955147499
H2-Q7	1.35361893942765e-07	0.639624900642338	0.806	0.588	0.00201432034376229
Rpl13	2.40361337860736e-07	-0.415888820391436	0.916	0.94	0.00357681706870561
H2-Eb1	3.84620853819473e-07	0.845327395975302	0.553	0.336	0.00572354292568758
Car4	4.48914462912859e-07	0.998473964669137	0.532	0.329	0.00668029612260625
Hmcn1	5.06931758778774e-07	-1.26231325290253	0.219	0.399	0.00754365150238694
Adgre5	5.86770045472055e-07	0.544053270720742	0.768	0.551	0.00873172504666965
Ptgfrn	1.63600620940551e-06	1.39085837305986	0.329	0.163	0.0243454084021633
Rps29	1.71619063893429e-06	-0.35339727437092	0.954	0.95	0.0255386328979811
Ly6a	2.07332002508585e-06	0.389979428917321	0.979	0.947	0.0308530752933025
Rps23	2.4824005494924e-06	-0.444902263934909	0.873	0.88	0.0369406025769964
Rpl35	4.33548304413699e-06	-0.419525745742555	0.797	0.867	0.0645163231798025
Gbp4	5.16595243441363e-06	1.35181585453094	0.287	0.13	0.0768745381765093
H2-DMa	5.18710227969141e-06	1.20486888317681	0.278	0.12	0.0771892690240879
Ephx1	5.23148068613703e-06	1.42498124053303	0.257	0.11	0.0778496640904051
Calcrl	1.1101406465384e-05	0.420388261643831	0.945	0.874	0.16520002961138
Rpl14	1.23633820450612e-05	-0.437702706985473	0.814	0.87	0.183979488212556
Tap1	1.5423370698013e-05	0.985012146878937	0.308	0.146	0.229515179357132
Tap2	1.76469844404925e-05	0.676729675306708	0.511	0.322	0.262604775458969
Rgs12	1.78298002443073e-05	0.746636704225903	0.418	0.236	0.265325257435537
Rpl13a	2.1129107513524e-05	-0.461186126654396	0.844	0.874	0.314422248908751
H2-DMb1	2.23743715638125e-05	0.733302938584324	0.456	0.272	0.332953023241093
Crip1	2.24831642469663e-05	0.539349018308447	0.823	0.721	0.334571967159106
Rpl41	2.30135388499709e-05	-0.269316589723788	0.979	0.99	0.342464471626417
Alas1	3.3444136836771e-05	0.79587729190742	0.354	0.186	0.497682200267989
Plvap	3.60156874025759e-05	-0.33948401357415	0.823	0.91	0.535949444237731
Pcdh1	3.63296660942779e-05	0.529288457485331	0.675	0.475	0.54062176114895
Cd151	3.88030333162886e-05	0.585194347541842	0.608	0.445	0.57742793877969
Fth1	3.90307760572436e-05	-0.385779371170396	0.84	0.864	0.580816978507842
Vcp	3.94075397244193e-05	0.670153213592674	0.511	0.329	0.586423598639084
Erdr1	6.07779092260082e-05	1.55450938590175	0.194	0.08	0.904436067192229
H2-Q6	7.94058594262417e-05	0.70406848131576	0.473	0.299	1
Tmod2	8.52816428479532e-05	1.177134300294	0.228	0.103	1
Myadm	9.07441529024053e-05	0.742606450212698	0.397	0.236	1
Rpl37	0.00010728070252633	-0.328118304134029	0.911	0.887	1
Rpl32	0.000107522841773686	-0.423612809378895	0.806	0.834	1
Wfdc1	0.00010852119892283	0.630345567936003	0.502	0.342	1
Hs3st1	0.00010861905875085	-0.786018805127977	0.287	0.425	1
Ankrd37	0.000118903807030403	1.70879622232799	0.101	0.023	1
Pecam1	0.000128287629420267	0.343727209625154	0.907	0.854	1
Rps27	0.00013070868344306	-0.298188539450269	0.958	0.98	1
Nfkbia	0.0001406671113179	-0.462853760664109	0.755	0.817	1
Rps3	0.000144060022336724	-0.369782912411767	0.747	0.811	1
Ptma	0.000146352814244727	-0.277469754051489	0.966	0.977	1
Slc25a51	0.000156230381715745	1.3533867078701	0.19	0.08	1
Esr1	0.000162205226896969	5.98102889403984	0.046	0	1
Lrrfip1	0.000164045183544101	1.0850627667784	0.257	0.13	1
Gngt2	0.000165822465652961	0.588434087026263	0.582	0.442	1
Plk2	0.000165871980759574	-0.584389300675405	0.641	0.721	1
Uba2	0.000165990265165396	0.986577332641574	0.325	0.186	1
Txnip	0.000170326355841665	0.662439648968732	0.523	0.349	1
Camsap2	0.000175832310885181	2.80860579569577	0.072	0.01	1
Rps14	0.000177481358573131	-0.266120182835792	0.916	0.93	1
Rpl17	0.000185279156400986	-0.418517696987107	0.73	0.791	1
Rpl9	0.00019777150893487	-0.428192942296548	0.797	0.85	1
Arl2bp	0.000215437617588212	0.571593650668893	0.565	0.402	1
Slc4a2	0.000222710901766428	1.80482373160705	0.11	0.03	1
Rps10	0.000233653811844965	-0.674639281188315	0.443	0.548	1
Heg1	0.000233741943107226	0.575258548115364	0.544	0.382	1
Npr3	0.000244193396608429	0.549872335160821	0.527	0.375	1
Ackr3	0.000247837547961062	0.609613355892787	0.278	0.14	1
Lrrc58	0.000256209912433551	0.681153978178662	0.405	0.252	1
Rpl36	0.000281362188686044	-0.435993972763838	0.759	0.814	1
Nxpe4	0.000295237033687458	-3.38858490809602	0.008	0.073	1
Pf4	0.000324867182298637	-4.63206866201488	0.004	0.063	1
Sox18	0.000355680097784446	0.675496888231537	0.511	0.385	1
Nup37	0.000358776664268735	2.67366777203031	0.08	0.017	1
Emc3	0.000372418054572029	0.660014423257853	0.35	0.209	1
Stat1	0.000406305341561599	0.8356768998369	0.266	0.136	1
Cdkn1a	0.000411980803415343	0.699119182760794	0.789	0.688	1
Rpl23a	0.000419891402706994	-0.314457061275273	0.835	0.877	1
Myo1c	0.000444298933331122	0.872581484326676	0.312	0.183	1
mt-Co2	0.000455692937296868	-0.278653684405797	0.916	0.944	1
Icam2	0.000483574704832089	0.281820266002516	0.873	0.831	1
Cyp26b1	0.000499709462247572	-6.06823779917742	0	0.05	1
Sdhc	0.000505405482154497	0.952535619969027	0.232	0.116	1
Mest	0.000521470935081382	2.00008378495762	0.122	0.043	1
Scmh1	0.000555693939111318	1.29739907255013	0.127	0.043	1
Inpp5a	0.000590178580519501	0.940342035520943	0.228	0.116	1
Hpcal4	0.000645028236210187	1.80654698624586	0.101	0.03	1
Sesn2	0.00066179575569265	5.49091705010949	0.038	0	1
Stmn1	0.000674072397293036	-0.446245735343976	0.608	0.701	1
Eapp	0.000691481418139435	0.718828030499226	0.253	0.133	1
2004-09-01	0.000693573987374574	0.530679927461941	0.578	0.419	1
Igf1r	0.000726681482956092	1.1888914992729	0.173	0.076	1
Spry1	0.00072983152277854	-2.40056990921817	0.025	0.096	1
Rhoc	0.000747836466198164	0.546975069574822	0.565	0.458	1
Kpna2	0.00075371253111469	3.10469095216586	0.055	0.007	1
Nsg1	0.000775476210861027	0.475496811060289	0.633	0.478	1
Pphln1	0.00079803615856398	1.2583774101917	0.148	0.06	1
Aqp1	0.000837922496751409	0.319793168920186	0.945	0.937	1
Gm13889	0.000869883520176685	-1.05435800384766	0.186	0.299	1
Csrnp1	0.000872447047366169	-0.746550738591474	0.262	0.389	1
Inmt	0.000885642730750754	-2.00003747122689	0.025	0.096	1
Bax	0.000964579808583108	0.658881901296406	0.506	0.375	1
Mapt	0.000975357459724177	0.582638352732805	0.325	0.189	1
Hiat1	0.000985427855034902	0.72975905466802	0.283	0.159	1
Anxa2	0.00102619843517867	0.504333895097696	0.688	0.608	1
H2-Q4	0.00104564256663165	0.467758396088235	0.671	0.548	1
Cs	0.00105902179965259	1.17551671728456	0.156	0.066	1
Dph3	0.00106506680313837	-1.23557581405472	0.118	0.223	1
Eln	0.00112014651845494	0.760092888218862	0.253	0.136	1
Rps6	0.00113453069964952	-0.279103529088066	0.878	0.91	1
Per1	0.00115232442610098	-2.33860320439126	0.017	0.08	1
Cmtm6	0.00116116904258339	0.474068979254773	0.325	0.193	1
Sp1	0.00119322099625024	1.9704268881202	0.084	0.023	1
Ltn1	0.00119553308707779	2.67123512931954	0.059	0.01	1
Sdpr	0.00122614608965222	0.285492957244164	0.941	0.914	1
Mex3b	0.00125482141986417	2.46840285722321	0.059	0.01	1
Rbm6	0.0012797906181193	0.993234482757413	0.19	0.093	1
Ier5	0.00132028633521255	0.452325863322534	0.603	0.455	1
Vamp1	0.00134099688083695	5.72910225393707	0.034	0	1
Golph3	0.00139060720884808	1.19829436300087	0.16	0.073	1
Ptrf	0.00146204856099357	0.481262631873514	0.536	0.429	1
Mtss1	0.00146627545937319	1.08870901155517	0.143	0.06	1
Cd14	0.00148629572644105	2.67047429710767	0.051	0.007	1
Nod2	0.00152456927927077	4.10497018756562	0.042	0.003	1
Csrp2	0.0016375839826299	-0.966816306509378	0.169	0.272	1
Itga1	0.00175611722472501	0.55820626756989	0.447	0.309	1
Rplp0	0.00178462538666156	-0.275741270964332	0.797	0.837	1
Hscb	0.00185040825990382	2.00445688987597	0.063	0.013	1
Xab2	0.00187806738063831	1.2542538225872	0.135	0.056	1
Rps15a	0.00188298376381978	-0.40248994695917	0.696	0.734	1
Aldh2	0.00189416322584248	-0.391472165684188	0.738	0.777	1
Msantd4	0.00190363479031273	-3.46726104469213	0.013	0.066	1
Trim3	0.00190824511168194	1.61371914314177	0.093	0.03	1
Ehd1	0.00195033560002353	0.411979330806089	0.603	0.452	1
Srpr	0.00198666171380666	-0.621616412961303	0.325	0.432	1
Col4a1	0.00202398826611304	0.539875983204997	0.506	0.382	1
Nckap1	0.00203081813118813	1.01994923962371	0.181	0.09	1
Gm10076	0.00205041354110999	-0.427995304475568	0.624	0.691	1
H2-T22	0.0021434573754742	0.479782187593413	0.485	0.355	1
Psmd13	0.00215681878053499	0.625596105740616	0.283	0.166	1
Pcm1	0.0021687363931136	-1.44439209553058	0.055	0.133	1
Ssrp1	0.00217939130429076	0.870125093782808	0.249	0.146	1
Tmsb10	0.00230671299154165	-0.381868457575767	0.861	0.85	1
Setd5	0.00231865866353069	1.13826815548022	0.207	0.116	1
Rpl6	0.00240620340163923	-0.293206258629191	0.772	0.807	1
S1pr4	0.00244172404353234	0.919535603331347	0.203	0.11	1
Fam63a	0.00245091207030268	0.973002585632585	0.181	0.093	1
Zfp36	0.00250908312585803	-0.631061648486398	0.494	0.578	1
Rps21	0.00260901201709825	-0.575197237433335	0.46	0.555	1
A130010J15Rik	0.00272694512786042	5.15165153051567	0.03	0	1
Gm13830	0.00272694512786042	5.285274152971	0.03	0	1
Gm10399	0.00272694512786042	5.28543805884756	0.03	0	1
Gdf15	0.00272694512786042	6.29413177080841	0.03	0	1
Tspo	0.00274619594093896	0.383894687382663	0.7	0.565	1
Ppbp	0.00281306437651056	-2.88582665218054	0.008	0.056	1
Pik3ip1	0.00285119728474351	0.675298068508143	0.139	0.06	1
Rhbdd2	0.00296044939510354	2.71684745877315	0.046	0.007	1
Gm26917	0.00298418341014046	1.05503716362701	0.16	0.076	1
Hspa12b	0.00305178091235073	0.804682903997389	0.287	0.179	1
Fam21	0.00311261819564548	0.975357525888018	0.127	0.053	1
Clic3	0.00311722858913258	-3.4697462471336	0.004	0.047	1
Cnn2	0.00316748149907214	1.01754804515053	0.198	0.106	1
Nkiras2	0.00317236658731465	1.23795550324852	0.105	0.04	1
Srgn	0.00324798754226491	-0.424094809429021	0.612	0.661	1
Ppib	0.00330767027753559	0.340498014833669	0.629	0.492	1
Nacc2	0.00332562239572736	1.95733426454004	0.072	0.02	1
Raver1	0.00335940211144222	1.26494030059498	0.11	0.043	1
Abi3bp	0.00339832823959107	-1.09886025096301	0.08	0.163	1
Fam50a	0.00340654130303843	-1.69207818910078	0.042	0.11	1
Akap5	0.00341770092004293	-2.25098790284551	0.013	0.063	1
Wash1	0.00348647826632477	1.02105360708627	0.105	0.04	1
Plat	0.00353408265559949	1.07218673810358	0.156	0.076	1
Sfswap	0.00371737512021023	-1.35831000610847	0.068	0.143	1
Clpp	0.00387187327025207	0.846617537742447	0.181	0.096	1
Marcksl1	0.00394561998408514	-0.759096633860163	0.135	0.229	1
Wsb2	0.00408628807646854	1.00935520043363	0.181	0.096	1
Rassf3	0.00416064836689898	-0.913104299856119	0.177	0.266	1
Ly6c1	0.00418702336928746	0.282582258441619	0.924	0.827	1
Lmna	0.0043218549273598	0.672275905491338	0.426	0.309	1
Dock6	0.00433420039379153	0.676307742207059	0.173	0.09	1
Ecm1	0.0043382634093524	0.688470108466227	0.405	0.302	1
Akap13	0.00434258665862017	0.831072770468576	0.333	0.229	1
Rps18-ps3	0.00442390896532444	2.55829169485005	0.051	0.01	1
Slc39a6	0.00443575638098778	0.773583616280624	0.207	0.113	1
Clic5	0.00444384608619424	0.476330696454038	0.435	0.316	1
Bag2	0.00450624238366086	2.37847352850024	0.051	0.01	1
Mafb	0.00450624238366086	2.30689902724864	0.051	0.01	1
Fam216a	0.00451756317850917	2.09319052242578	0.063	0.017	1
Paip2	0.00459486538983918	-0.517042443091016	0.409	0.525	1
Trp53inp1	0.00461504012096044	1.64516411345479	0.063	0.017	1
Mtmr4	0.00464655439164449	2.20743957494543	0.051	0.01	1
Zfp758	0.00467701138523997	-4.89237162823493	0	0.033	1
Sgce	0.00473162710601216	0.714040848839059	0.291	0.189	1
Crebl2	0.00477502256319548	-3.73964756001273	0.004	0.043	1
Slc6a6	0.0048286191227741	0.857946782337663	0.304	0.199	1
Rpl23	0.00485817314291657	-0.308027333570352	0.688	0.721	1
P2ry2	0.00486711952975722	1.63960780099201	0.063	0.017	1
Comt	0.00486731097253906	0.597243798155602	0.342	0.233	1
Aup1	0.00487899565104326	0.644215661253698	0.219	0.123	1
Hecw2	0.00489279936217305	-0.846108411505406	0.143	0.236	1
N4bp3	0.00489465651467789	0.48312840979836	0.363	0.239	1
Alg3	0.00491843835711959	1.22021289637908	0.101	0.04	1
Klhl5	0.0049821293218538	-0.552121265961466	0.414	0.508	1
Anxa4	0.00517682551298551	0.99975063179416	0.127	0.056	1
Plekhb2	0.00520910107961028	1.26165913873041	0.08	0.027	1
Rps28	0.00524811242341377	-0.334701988218316	0.806	0.797	1
Timm10	0.00525686743898565	1.38471963300992	0.08	0.027	1
Wdr46	0.00529973108905252	2.09572747950094	0.068	0.02	1
Rtn4	0.0054427154108696	0.384863215998234	0.536	0.395	1
D630045J12Rik	0.00557420902986214	5.21756674903526	0.025	0	1
CAAA01147332.1	0.00557420902986214	5.62458976027039	0.025	0	1
Bbc3	0.00558040068783751	0.967632964400341	0.173	0.09	1
Sipa1l1	0.00563548787112942	-1.64738164512095	0.017	0.066	1
Bcam	0.00578640198935897	0.337373070670321	0.426	0.292	1
Wdr11	0.0058573084517325	1.75878016804126	0.068	0.02	1
Zbtb11os1	0.00586861034829221	1.8949568562411	0.042	0.007	1
Pros1	0.00591784432215029	0.756391370568048	0.274	0.173	1
Syt11	0.00594742932429907	2.41835116916166	0.042	0.007	1
Dhx16	0.00602286443297454	1.25610219488298	0.084	0.03	1
Hmgb1	0.00611059205594997	-0.265278050316863	0.789	0.807	1
Pold1	0.00612007907945825	2.13995652864981	0.055	0.013	1
Nutf2	0.00612218022267789	-1.33491001055051	0.068	0.14	1
Zfhx2	0.00615450649984647	2.08236944141972	0.055	0.013	1
Gm17056	0.00618909741609799	-2.78074694099585	0.008	0.05	1
Oser1	0.00619818807196707	0.650954668054533	0.253	0.153	1
Btg2	0.0062632815940886	-0.291019104089011	0.781	0.85	1
Adrb2	0.00633078915101066	-0.522242164481769	0.422	0.522	1
S100a6	0.0063813940774808	-2.06542237453635	0.025	0.08	1
Colgalt1	0.00646734138510656	0.681978931312793	0.186	0.1	1
Acsl5	0.00647079854422897	0.538779940996917	0.262	0.159	1
Sub1	0.006471068553563	-0.420078956691285	0.557	0.618	1
Cd274	0.00650983310159757	2.42169010002604	0.034	0.003	1
Unc45b	0.00653206099460192	-0.756907943136477	0.173	0.272	1
Tbc1d8	0.00661820540804609	1.69867091439912	0.055	0.013	1
Trappc13	0.00670031123120161	0.842480567617409	0.16	0.083	1
Mlkl	0.00673436456050194	1.78863947651397	0.072	0.023	1
Tapbp	0.00679184560250971	0.302112768129737	0.662	0.548	1
Dhx32	0.00679804852462491	1.52707278209817	0.072	0.023	1
Podxl	0.00689531478693163	0.422590864299053	0.629	0.512	1
Prpf38a	0.00708926625890637	-1.16407896525511	0.072	0.143	1
Fbln5	0.00711791163602809	-2.77422343227718	0.013	0.056	1
Rps18	0.00719627403701777	-0.271519334821698	0.895	0.904	1
Copz1	0.00721100085567044	-1.01654317076344	0.089	0.166	1
Edc3	0.00729705796341583	0.569831867980204	0.186	0.1	1
Rps7	0.00733366259201292	-0.395020209445532	0.684	0.738	1
Ctc1	0.00734693338876389	-5.19555237873927	0	0.03	1
Dnaja1	0.00738039645608703	-0.360670169020592	0.578	0.668	1
Gmpr2	0.00747338619935901	0.996628761707395	0.118	0.053	1
Tle1	0.00750984930132316	-0.598038692869318	0.211	0.312	1
Pycr2	0.00755620652430134	0.812922781059771	0.173	0.093	1
Otud7b	0.00760638351780648	0.805790059737069	0.114	0.05	1
Ctsd	0.00768954349945609	0.419360179845975	0.586	0.478	1
Fgd5	0.00775295736528897	0.805589543701669	0.19	0.106	1
Wdr13	0.00779643143032835	2.10877918941918	0.059	0.017	1
Cand1	0.00779834734631012	1.27151349713473	0.097	0.04	1
Pald1	0.0078865795292845	1.04411946464252	0.131	0.063	1
Rps8	0.00802324229502937	-0.267031607595146	0.848	0.841	1
Rexo1	0.00802326873931793	0.756986507084995	0.173	0.093	1
Card19	0.00802878688169676	0.415827629886639	0.321	0.216	1
Phactr1	0.00807543354972155	0.9154081575943	0.186	0.106	1
Wrn	0.00821046040627653	1.7321299382703	0.059	0.017	1
Vps13d	0.00825294760906343	2.45150976446162	0.046	0.01	1
Gna14	0.00837321415823932	1.03390127051793	0.165	0.09	1
Tgtp1	0.00838150742199507	1.67081919907462	0.059	0.017	1
Lnp	0.00842476415218234	1.62071304805167	0.059	0.017	1
Thyn1	0.00842476415218234	1.86437292972645	0.059	0.017	1
Cnih1	0.00852056700355893	0.429862405664513	0.253	0.15	1
Hsd17b12	0.00854563334222248	-0.925884511978647	0.131	0.213	1
Tceb3	0.00861228190623074	1.11506494408267	0.101	0.043	1
Hace1	0.00869629347211018	-1.79281153097502	0.025	0.076	1
Cdk17	0.00878827958739071	-1.21162757411016	0.08	0.15	1
Nkd1	0.00882011546526712	0.432019322859166	0.633	0.535	1
Klf3	0.00886238098758613	0.415147466111085	0.565	0.449	1
Mbtps1	0.00886658171604093	0.909190530017213	0.148	0.076	1
C330007P06Rik	0.00893191191459887	1.25118305581898	0.105	0.047	1
Cycs	0.0089874006192963	0.457936225996983	0.468	0.349	1
Dazap2	0.00901889397737299	0.476916520897474	0.489	0.359	1
Slc2a9	0.00902365726626047	1.89432331314985	0.046	0.01	1
Emc10	0.00915495666305644	-0.702994218540469	0.207	0.302	1
Adamts10	0.00929579988355919	1.20595487352204	0.105	0.047	1
Ak3	0.00929964094887224	0.739857990036036	0.245	0.156	1
Pa2g4	0.00930133310817338	0.682215329332191	0.241	0.15	1
Rpl34	0.0093231465349503	-0.300800896497693	0.823	0.831	1
Ebf1	0.00938273855800322	0.973963743806819	0.101	0.043	1
Tbk1	0.00941739690072766	0.831124597247676	0.156	0.083	1
Gchfr	0.00942809433673667	-2.85060308051425	0.008	0.047	1
Igtp	0.0094626376876713	0.939062103549025	0.211	0.133	1
Cnksr3	0.00948570014224197	1.14439997665335	0.076	0.027	1
Srgap1	0.00948865808925091	1.98419647201709	0.063	0.02	1
Iigp1	0.0095266518979266	0.492796566301173	0.346	0.246	1
Tspan6	0.00955319899648258	0.892708875340145	0.139	0.07	1
Tmem198b	0.00969179910766506	-2.74117579233145	0.008	0.047	1
Rabac1	0.00969279670569239	-0.341262181287697	0.54	0.631	1
Tmcc2	0.00973884747527782	0.389706807313542	0.629	0.538	1
Anxa3	0.00983665016688906	0.30031276901424	0.671	0.568	1
Pnkd	0.00985611382549832	0.707802284391278	0.27	0.176	1
Suv420h1	0.00989838112845169	1.03391218451703	0.148	0.08	1
Zfp53	0.00990745935168542	-2.31854400229049	0.008	0.047	1
Dhrs1	0.0101386048400885	0.928992467880358	0.173	0.1	1
Fam110a	0.0101538842769971	-1.03216855920672	0.068	0.136	1
Slco3a1	0.0102187475861582	0.731213661990846	0.224	0.143	1
Lars2	0.010354055571434	3.4124234170157	0.038	0.007	1
Prkd2	0.0104018550978943	0.643605813700601	0.266	0.176	1
Litaf	0.0104878715975008	0.83707521922838	0.232	0.15	1
Tbl1x	0.0104994427210177	0.763647891528832	0.177	0.1	1
Gas8	0.0105803860071468	2.52853342168715	0.051	0.013	1
Dcaf12	0.0106160289910999	0.50294997573763	0.127	0.06	1
Cog3	0.0106291675873699	2.98650582875991	0.038	0.007	1
Snx15	0.0106969450992083	1.05154968547757	0.114	0.053	1
Sft2d3	0.0107169839320852	1.84410668324306	0.068	0.023	1
Eef2k	0.0107691462558287	2.64315583598686	0.038	0.007	1
Gm12840	0.0109314745046485	1.0829647009963	0.084	0.033	1
Lxn	0.0109532571735942	-0.597942715654954	0.384	0.449	1
E2f6	0.010975530836097	1.38229666979494	0.084	0.033	1
Tmbim1	0.0110636781242995	0.47729017685896	0.367	0.262	1
Rpl26	0.0111431016591996	-0.320218547007685	0.785	0.781	1
Plcg1	0.0111567778804265	0.773417360992212	0.152	0.08	1
Fastk	0.0112713129534476	0.972511349325998	0.118	0.056	1
Exoc2	0.0112936449356697	2.09030529884957	0.051	0.013	1
Cldn18	0.0113828900565379	-1.68737732183097	0.034	0.086	1
Cd24a	0.0114229201345388	-0.556128333076334	0.203	0.299	1
Rab8a	0.011424748706137	1.01331983006174	0.16	0.09	1
Xaf1	0.0114716494327903	0.432613737147729	0.316	0.213	1
Ralgps1	0.0114817424874453	5.19235917836215	0.021	0	1
Slc2a10	0.0114817424874453	5.04284299967273	0.021	0	1
Tcea2	0.0114817424874453	4.71086155349757	0.021	0	1
Tox	0.0114817424874453	5.05200117967443	0.021	0	1
Gm13075	0.0114817424874453	5.31957754055353	0.021	0	1
Gm16124	0.0114817424874453	4.97200866216464	0.021	0	1
Ksr1	0.0114817424874453	4.68142871254861	0.021	0	1
Scd1	0.0114817424874453	4.51321758701996	0.021	0	1
Gm10687	0.0114939112218996	1.64617138306326	0.038	0.007	1
Ndufs5	0.0115118437685643	0.409798801796296	0.464	0.355	1
Pitpnm3	0.011573919219113	-5.2487895197601	0	0.027	1
Aldh1a1	0.011573919219113	-4.50996649183507	0	0.027	1
Bgn	0.0115742887175255	-1.35199241889978	0.051	0.11	1
Zfp655	0.0115913002073759	-1.46929009056252	0.059	0.12	1
Cdc37	0.0116215753092295	0.43668387569823	0.392	0.279	1
Tet2	0.0117291489276763	2.08233964351607	0.051	0.013	1
Ubr2	0.0119235819635219	1.27291219686866	0.089	0.037	1
Hoxb5	0.0119631570412367	0.832776423491957	0.118	0.056	1
Trim47	0.0119727821504664	0.855629923234424	0.135	0.07	1
Psmd3	0.0120781046830589	0.592280770091107	0.249	0.156	1
Sftpc	0.0120956664914565	-2.48147605076966	0.004	0.037	1
Btg3	0.0120993205966189	0.604413500188816	0.278	0.179	1
Adipor1	0.0121005629685359	0.392874147673368	0.468	0.336	1
Zdhhc6	0.0121619005896607	-1.31292788815606	0.051	0.11	1
Ccz1	0.0121983903951657	0.809079437993227	0.19	0.113	1
Rps4x	0.0122286807007571	-0.28954179576953	0.776	0.797	1
Mtx1	0.0122500977320002	0.754319931229311	0.186	0.11	1
Fau	0.0122881035388389	-0.306276838361406	0.776	0.781	1
Fbxl12	0.0123082483762975	1.36354957796401	0.068	0.023	1
Cyp4b1	0.0123203277420501	-0.263272516465048	0.789	0.811	1
Ugcg	0.0123833059581326	-1.67184985192982	0.03	0.08	1
Cdkn2d	0.0124816866284401	0.688694251476313	0.203	0.123	1
Naa20	0.0125062752937702	0.510076118942945	0.308	0.209	1
Zfp518a	0.0125285827064408	3.42700322359036	0.03	0.003	1
Rbm15b	0.0125920475726764	1.55152382719618	0.072	0.027	1
Hsd17b4	0.0125964899762936	0.688267513436113	0.165	0.09	1
Atp13a3	0.0126230418828509	3.81093681392311	0.03	0.003	1
Usp11	0.0127181309792993	3.13137674239035	0.03	0.003	1
Ets1	0.0127821181240046	0.255336457682282	0.637	0.478	1
Dyrk2	0.012910213030811	2.56273694262967	0.03	0.003	1
Sec14l2	0.0130072130712181	2.61179712077184	0.03	0.003	1
Bloc1s5	0.0130269348079153	-1.48191509066934	0.034	0.086	1
Bsdc1	0.0130555942244161	0.858868056836064	0.152	0.083	1
D930016D06Rik	0.0131048572023917	2.3487147842249	0.03	0.003	1
Vegfc	0.0131301568159722	0.864720501096827	0.152	0.083	1
Zcchc6	0.0132000481051841	0.735861516616902	0.198	0.12	1
Fxyd5	0.0132415598768998	0.391449993985754	0.359	0.243	1
Pde5a	0.0132465361773185	-1.39692058650354	0.034	0.086	1
Pradc1	0.0132774549891509	0.911047643639477	0.089	0.037	1
Trim26	0.0132992819015452	0.806722918689944	0.152	0.083	1
Fgfbp3	0.0134887947612544	-1.65334944279315	0.021	0.066	1
Bckdk	0.013553058423814	0.697040124847348	0.131	0.066	1
Tmtc1	0.0136047653393293	1.62436673940104	0.072	0.027	1
Scarb2	0.0136284503880135	0.633943072240177	0.249	0.159	1
Kank4	0.013670313205241	0.901660573366014	0.093	0.04	1
Atp9b	0.0136736336523827	1.06426794612107	0.068	0.023	1
Zfp46	0.0138393518706233	1.36400255051289	0.072	0.027	1
Lbp	0.0138890061545654	0.570647337596337	0.194	0.113	1
Htra2	0.0139716720735212	0.641654744829558	0.127	0.063	1
Snrk	0.0140240231640562	-0.729222294696232	0.283	0.362	1
Rpl30	0.0140414758903932	-0.428932485922613	0.456	0.518	1
Rab1b	0.0144565018910742	0.742284768159459	0.152	0.083	1
Exoc7	0.01453807220984	0.825317704920004	0.152	0.083	1
Arfgap2	0.014632803323984	0.480092460863932	0.186	0.106	1
Jup	0.0148345223641717	0.347379694876001	0.586	0.478	1
Psmb8	0.0149293688256422	0.313160839499008	0.637	0.508	1
Ogt	0.0149832285366814	0.42634124857774	0.3	0.196	1
Tusc2	0.0150143549413271	1.30710953146975	0.076	0.03	1
Hdlbp	0.0150191230547643	0.808156173863484	0.135	0.07	1
Sirt4	0.0151883136577538	2.34844040229724	0.042	0.01	1
Rbpj	0.01521027012006	-1.49610071332515	0.038	0.09	1
Atg101	0.0152670205084624	0.688712364451759	0.211	0.13	1
Nedd4	0.0154540059065892	0.452570859505617	0.405	0.306	1
Neurl2	0.0154541884444053	2.20788871580707	0.042	0.01	1
Kif1bp	0.0155190763793999	0.705479161310406	0.135	0.07	1
Hnrnpl	0.0155334834304721	0.33481160411387	0.485	0.352	1
Scrn3	0.0155437191846182	2.51959048833978	0.042	0.01	1
Sspn	0.0156337060237635	2.14680468144472	0.042	0.01	1
Ralbp1	0.0157103046636859	-0.404275477547648	0.338	0.429	1
Wdsub1	0.0157241508864113	2.04039737218485	0.042	0.01	1
Tmem120b	0.015815055702877	1.41269268419057	0.042	0.01	1
Pawr	0.015815055702877	1.96500735744796	0.042	0.01	1
Surf1	0.0160521616810749	-0.879150767447279	0.084	0.153	1
Nme6	0.0160905492645832	1.84529985436108	0.042	0.01	1
Rab11fip2	0.0161525396447468	1.0560573685774	0.101	0.047	1
Cxx1b	0.0161922368401018	0.326508418680848	0.515	0.399	1
Gbp7	0.0162114632751835	0.350084479392319	0.333	0.229	1
Rpl21	0.0162516401854145	-0.267205963051983	0.797	0.827	1
Npdc1	0.0162845001943012	0.299603741530438	0.376	0.262	1
Tmem140	0.0163915705862791	0.468207773880645	0.418	0.312	1
Chchd3	0.0163925846529378	0.701138303850279	0.198	0.123	1
Irgm2	0.0164259545317426	1.05885482231182	0.114	0.056	1
Zfp692	0.0164644314795915	1.69502125873636	0.042	0.01	1
Cul3	0.0167924843218369	-1.41731616026011	0.038	0.09	1
Gbp3	0.0168151616120955	1.04119384633806	0.131	0.07	1
Rnf19a	0.0168730960600959	0.953737888543348	0.152	0.086	1
Rogdi	0.0170151624337086	1.07107949158757	0.114	0.056	1
Smc4	0.0170462577056654	0.953162953314262	0.127	0.066	1
Aph1a	0.0170921700089729	0.477042956300393	0.342	0.236	1
Col4a3bp	0.0172224132389722	1.60805189687958	0.059	0.02	1
St3gal1	0.0175468025878756	0.531206249064012	0.211	0.13	1
Pwwp2b	0.0176078726824728	0.798092286033389	0.139	0.076	1
Pknox2	0.0176250349336218	1.64463156410449	0.059	0.02	1
Pydc3	0.0177065420630707	1.23017652600046	0.059	0.02	1
Mrpl21	0.0177113862131192	0.381218898167165	0.177	0.103	1
Jak2	0.0177883793409626	1.36226227764989	0.059	0.02	1
Mdp1	0.0178571782411513	0.431297981082515	0.16	0.09	1
Ric8	0.0178601748952585	0.533580342839052	0.139	0.073	1
Hmgcr	0.0178705478658759	1.56444228482687	0.059	0.02	1
Mvb12b	0.017894742500621	-3.50381821099967	0.004	0.033	1
Myo1e	0.0179530487389071	1.3776396062876	0.059	0.02	1
Ciita	0.0179530487389071	1.35376437496203	0.059	0.02	1
Snx7	0.0180735917294282	0.800570010575803	0.076	0.03	1
Ift88	0.0182280811645762	-3.15065879405335	0.004	0.033	1
Mtrr	0.0182280811645762	-3.04114472493146	0.004	0.033	1
Rbm3	0.0182475615940251	-0.493753882928329	0.35	0.422	1
Dhx40	0.0182907980597209	1.12457470152113	0.08	0.033	1
G0s2	0.0183033795501427	-4.70520219490321	0	0.023	1
Klhl23	0.0183033795501427	-4.80421391030551	0	0.023	1
Nr1h3	0.0183033795501427	-4.94422972474297	0	0.023	1
Figf	0.0183033795501427	-4.94560782242301	0	0.023	1
Xrcc6bp1	0.0183033795501427	-4.63019301833046	0	0.023	1
Pcdhb9	0.0183033795501427	-4.77812101868824	0	0.023	1
Cds2	0.0183365888966324	0.708940572738828	0.194	0.12	1
AU020206	0.0183551270464785	0.798199786412214	0.224	0.146	1
Snai2	0.018453278368375	-2.93155890067172	0.004	0.033	1
Heph	0.0184533159011324	-3.07153322286838	0.004	0.033	1
Akap1	0.0184533159011324	-3.03365633618181	0.004	0.033	1
Fabp5	0.0184571895152977	-1.5629400322189	0.013	0.05	1
Cep70	0.0185668439523682	-2.66394076086112	0.004	0.033	1
Mrpl54	0.0188945363935606	0.971945457352576	0.19	0.12	1
Setd2	0.0189562721306164	-0.930654386639892	0.055	0.113	1
Pxdn	0.0190542224453929	0.606170430062919	0.241	0.159	1
Tmem88	0.0191004613927966	-0.680142682182138	0.11	0.183	1
Sema3c	0.0191167592628405	0.275961447782215	0.932	0.894	1
Tinagl1	0.0191789442013128	0.454739189730219	0.447	0.355	1
Mul1	0.0192168718797409	1.83165119427891	0.063	0.023	1
Sema3f	0.0192696761662764	0.569172068474263	0.287	0.196	1
Keap1	0.0194317725638012	0.684374608233554	0.16	0.093	1
Dcun1d3	0.0194928855991184	1.10333692398323	0.089	0.04	1
Sox13	0.0195218827785025	0.679710071690051	0.143	0.08	1
Antxr1	0.0195886852575403	0.745691927404741	0.127	0.066	1
Fry	0.0196407940516412	0.531422449713385	0.131	0.066	1
Plekhf2	0.0196823923314479	-0.617571154495191	0.198	0.276	1
Pde4b	0.0197504923289514	0.408367179587465	0.515	0.419	1
Dctn2	0.0198172278787619	0.357365521164346	0.312	0.216	1
Bop1	0.019872486358039	1.17008367142996	0.093	0.043	1
Camta1	0.0199572194618829	0.552420576901003	0.181	0.106	1
Igfbp4	0.0200144425462441	-0.533401551399886	0.274	0.352	1
Pum1	0.0201141043773972	-0.715023236170418	0.105	0.176	1
Pard6a	0.0201583587660195	1.33415057821318	0.063	0.023	1
Lcp1	0.0201743652399896	0.661092154718053	0.156	0.09	1
Tmed7	0.0201919745958999	0.477407670361081	0.308	0.216	1
Tubb2a	0.0202164782472631	0.354080048060157	0.658	0.571	1
Rfx3	0.0204784477457073	2.6481642469119	0.034	0.007	1
Tmtc3	0.0205105640125734	1.23792118395549	0.063	0.023	1
Dhh	0.0205919039399513	1.81499219118082	0.046	0.013	1
Scp2	0.0206892231565039	0.257380227410384	0.494	0.365	1
Msantd2	0.0207397670899334	2.67731511893533	0.034	0.007	1
9530068E07Rik	0.0207973800574322	0.749290590354548	0.236	0.159	1
Ppp3ca	0.0208738270277356	0.421295535698752	0.376	0.279	1
Irf1	0.020884763430872	0.389646678459323	0.435	0.332	1
Slc35e1	0.0210039886920916	2.15295380081443	0.034	0.007	1
Cops6	0.0211764378729549	0.415980744954341	0.316	0.223	1
Mrps18b	0.0212080270179735	1.07284699114203	0.097	0.047	1
Rmnd1	0.0212433554772659	1.43676813403139	0.046	0.013	1
Mmrn2	0.0212604027527386	0.554770540701797	0.207	0.13	1
Mysm1	0.0212708586889141	0.81784090950362	0.148	0.083	1
Ski	0.0212740013279412	0.803309873292441	0.173	0.103	1
Mocos	0.0213536583388056	1.30846576099759	0.046	0.013	1
Gm4285	0.021405820051936	2.16470762622302	0.034	0.007	1
Tmem164	0.0214644596429741	1.54711724949663	0.046	0.013	1
Spsb2	0.0215412433842075	1.93923613868458	0.034	0.007	1
Tbc1d16	0.0215412433842075	1.97192985460247	0.034	0.007	1
Zfp292	0.0215759222803776	0.762321923453321	0.156	0.09	1
Tmem115	0.0216516234706471	0.674368511617209	0.127	0.066	1
Ubash3b	0.0216774119997953	1.56151005436916	0.034	0.007	1
Smc3	0.0218668372367407	-0.431409041318041	0.127	0.203	1
Map2k3	0.0218894875023343	0.737940287423078	0.186	0.113	1
Rasgrp3	0.0219195134224811	-0.390727919041182	0.295	0.389	1
Dld	0.0219294172477911	0.502930462664996	0.16	0.09	1
Sema6b	0.0219519983739924	1.33036193414633	0.034	0.007	1
Zfp472	0.0219735948110946	1.16430610637499	0.063	0.023	1
Rchy1	0.0219911572895136	-0.641745679261645	0.198	0.279	1
Rab29	0.0220904228033747	1.3598221544086	0.034	0.007	1
Cops8	0.0220998836629083	0.645417078618918	0.257	0.179	1
Lta4h	0.0221269532278303	1.04587133873852	0.139	0.08	1
Sap18	0.0222244048527137	0.381244026301528	0.325	0.229	1
Mxd4	0.0222747795885711	-0.48789197487572	0.342	0.409	1
Pkn3	0.0222763936026711	1.01907676944337	0.093	0.043	1
Tm2d2	0.0222834993464902	-0.551688570867656	0.224	0.302	1
R3hcc1l	0.0223647757881246	1.35128172996676	0.068	0.027	1
Cab39	0.0223880462621332	0.71406484653585	0.148	0.083	1
Tubb2b	0.0225401104732865	0.929784983088613	0.122	0.066	1
2610507B11Rik	0.022586233553653	1.10172725454632	0.101	0.05	1
Atrx	0.0225920000956525	-0.531706394579073	0.224	0.306	1
Tmem98	0.0226415408591544	1.21930081056098	0.068	0.027	1
Vegfa	0.0228698043554998	0.500970026703505	0.338	0.246	1
Dynlt1f	0.0229212776043433	1.33943062215144	0.068	0.027	1
Cpped1	0.0229333958858755	0.724528044421671	0.063	0.023	1
Ikbkb	0.0229754158062402	0.413772336856075	0.219	0.14	1
Dlg1	0.0230151673784095	1.44245923922433	0.068	0.027	1
Shroom4	0.0232040117242518	1.29300838312348	0.068	0.027	1
Mcc	0.0232200121989608	0.53612035367796	0.257	0.176	1
Hmgb2	0.0232471013425376	0.549599052363837	0.245	0.163	1
Tspan14	0.0233006239939338	0.739025510082623	0.232	0.159	1
Ankrd44	0.0234680085791906	-0.541382320436677	0.257	0.342	1
Sf3a3	0.0235182303007987	0.556808674777611	0.186	0.113	1
Agps	0.0235856978222948	1.30607244652137	0.068	0.027	1
Sh3bp4	0.0237600172987098	0.380203355691774	0.156	0.09	1
Smim20	0.02377234369252	1.08070564982262	0.11	0.056	1
Cdk5rap1	0.0238032476767308	-1.97493654616747	0.025	0.066	1
Fam78a	0.0239239457866302	4.5852585840464	0.017	0	1
Fastkd1	0.0239239457866302	4.85323748212692	0.017	0	1
Rtel1	0.0239239457866302	4.50624390054207	0.017	0	1
Dock11	0.0239239457866302	4.63274125339713	0.017	0	1
AA415398	0.0239239457866302	4.65997854242249	0.017	0	1
Gm13251	0.0239239457866302	4.29918981113742	0.017	0	1
Bicd1	0.0239239457866302	4.41136175369862	0.017	0	1
Proser3	0.0239239457866302	4.38386509722066	0.017	0	1
Gm12758	0.0239239457866302	4.59271875207951	0.017	0	1
Kif7	0.0239239457866302	4.71641923295754	0.017	0	1
Trim21	0.0239239457866302	4.31472373135606	0.017	0	1
Traf3ip2	0.0239239457866302	4.4395664162972	0.017	0	1
Nr3c2	0.0239239457866302	4.37943692548015	0.017	0	1
Cacna1a	0.0239239457866302	4.48334094625533	0.017	0	1
Lrrc18	0.0239239457866302	4.50765056842643	0.017	0	1
Il20rb	0.0239239457866302	4.69029030334722	0.017	0	1
Mmp28	0.0239239457866302	4.63627448257637	0.017	0	1
Acaca	0.0239239457866302	4.79819864999276	0.017	0	1
Hcls1	0.0239239457866302	4.27673213924569	0.017	0	1
Cmtr1	0.0239239457866302	4.84987837602481	0.017	0	1
Gsto1	0.0239239457866302	4.3431217973287	0.017	0	1
Sun1	0.0241039342509233	0.793679594681288	0.194	0.126	1
Zbp1	0.0242667668879574	1.06171298597875	0.068	0.027	1
Nhp2l1	0.0243006082978856	-0.549381134950275	0.342	0.409	1
Cx3cl1	0.0243639066214501	0.56565883644456	0.089	0.04	1
Brd7	0.0244306143852762	0.865941554195728	0.181	0.113	1
Calm3	0.0244309234764633	-0.530817432677777	0.291	0.369	1
Tbx3	0.0244817094480835	0.374745767011273	0.456	0.365	1
Hspa4	0.0245759928205458	0.557374357894389	0.19	0.116	1
Mospd1	0.0247170755897272	-1.04415492254428	0.08	0.14	1
Cd63	0.024862413371887	-2.28802078002938	0.013	0.047	1
Mri1	0.0249813955243857	1.63654607436356	0.051	0.017	1
Atp5g3	0.0250058036666834	0.394452725457654	0.278	0.189	1
Serinc1	0.0250522233639196	0.376759557397541	0.536	0.445	1
Fos	0.025068828870443	-0.381301616195585	0.827	0.844	1
Apol9a	0.0250982936811249	3.38605558158999	0.025	0.003	1
Krit1	0.0251439716064406	0.408418832182055	0.287	0.193	1
Smim12	0.0251483360023425	0.741850267602173	0.169	0.103	1
Mfsd4	0.0251719224915486	-2.63044591002604	0.017	0.053	1
Tspan2	0.0253179548486399	0.461453934478419	0.203	0.126	1
Ywhae	0.0253691396119525	-0.328690523761083	0.641	0.674	1
Acad9	0.0253763749900135	0.824439665395296	0.101	0.05	1
Tubgcp5	0.0253855346794992	1.17281467738208	0.072	0.03	1
Spata5	0.0254702937047104	2.78286635861567	0.025	0.003	1
Dnajc27	0.0254702937047104	3.03017220490757	0.025	0.003	1
Krt80	0.0254702937047104	3.07803450208396	0.025	0.003	1
1700017B05Rik	0.0255837297372881	1.650911895891	0.051	0.017	1
Parp14	0.0255919040343752	0.791612147546956	0.19	0.123	1
Ttyh3	0.0256480564759004	0.314985944445184	0.257	0.169	1
Dgkh	0.0256580761052981	2.65231106968616	0.025	0.003	1
Golga4	0.0256877751869626	-1.30424060355952	0.072	0.126	1
Rhbdf1	0.0256878673612625	1.31284514098451	0.08	0.037	1
Cdkn1c	0.0257326338372415	-1.66847145302276	0.025	0.066	1
Rps6ka1	0.025835122151411	0.733847328743909	0.143	0.083	1
Mgrn1	0.0258723884695939	0.655600575376897	0.093	0.043	1
Pold2	0.0259590965613614	-1.94225848084924	0.017	0.053	1
Polr1e	0.0260372359939091	2.5776426550632	0.025	0.003	1
Dtnb	0.0260372359939091	2.54137127352141	0.025	0.003	1
Odf2	0.0263372144078462	-1.36888820654808	0.025	0.066	1
Laptm4b	0.0264965480186713	-1.24161779871326	0.055	0.106	1
Copb2	0.0266082060042044	0.556441329844708	0.177	0.11	1
Sh3tc1	0.026616071074443	0.513881542136416	0.228	0.15	1
Eef1g	0.0266640517157892	-0.382934603730606	0.473	0.542	1
Chrm2	0.02674205440305	2.2066925483507	0.055	0.02	1
Xpr1	0.026742257245638	1.30133697872214	0.084	0.04	1
Atg9a	0.0268204511598926	1.19737344246195	0.076	0.033	1
Zfp820	0.0268261742324336	1.27700112639923	0.051	0.017	1
Plec	0.026845043544968	0.477103630605592	0.224	0.146	1
Ndufa4l2	0.0268847292477207	-1.64226249173453	0.017	0.053	1
Golph3l	0.0268910306418581	-1.74066265813169	0.021	0.06	1
Pdzd2	0.0272475102335559	0.554162378317741	0.169	0.1	1
Pkd1	0.0272982380860508	0.794478752768525	0.118	0.063	1
Trappc9	0.0273235592228052	1.12337359605001	0.076	0.033	1
Med17	0.0274251521963954	1.17779534679337	0.076	0.033	1
Dgcr14	0.0274251521963954	0.90097483804335	0.076	0.033	1
Trmt11	0.0274775095735716	0.900151266752265	0.072	0.03	1
Prmt5	0.0275975062256161	-1.60490616078751	0.017	0.053	1
Pdlim7	0.0276990530046057	0.867758492063877	0.173	0.11	1
Add3	0.0278350370839605	0.425210319780248	0.384	0.292	1
Fdxr	0.0278621233001149	2.22020225271477	0.038	0.01	1
Cmc2	0.0278635072213656	-1.26825392133075	0.042	0.09	1
Tex264	0.0278832632838825	0.556617792746502	0.219	0.143	1
Rragc	0.0279509389037227	0.653938401647004	0.173	0.106	1
Mdh1	0.0279795740824152	-0.694674510068697	0.16	0.233	1
Abhd17c	0.0279803255345351	-0.567335622882342	0.203	0.279	1
Rpl22l1	0.0280218917202129	-0.512397519565841	0.426	0.475	1
Trmo	0.0280293703083115	-3.44315103888142	0.004	0.03	1
Cd34	0.0280585175162242	0.323171917482215	0.405	0.306	1
Stx16	0.0280846660541839	0.446163256885663	0.19	0.116	1
Klhl17	0.028174045450513	2.2614019590561	0.038	0.01	1
Gjc1	0.0281987380439937	0.678354768239605	0.19	0.12	1
Timp3	0.0283412526922144	0.268406860847557	0.405	0.306	1
Rnf141	0.0283485853763067	0.526265596769489	0.253	0.176	1
Rab5a	0.0283518197395631	-0.512366533384959	0.257	0.339	1
Slc25a11	0.0284251962906893	-0.805019480203115	0.114	0.179	1
Tagln2	0.0284821257730907	0.291510607108619	0.688	0.625	1
Psmc1	0.0285429159531927	-0.579772415033297	0.257	0.332	1
Mr1	0.0285731880958424	-1.00849114049799	0.017	0.053	1
Mbip	0.0286522197430205	0.793505867829859	0.122	0.066	1
Elac1	0.0288069267954904	2.06731441406121	0.038	0.01	1
Fam188a	0.0288542355859692	0.961691769783105	0.152	0.093	1
Rab26os	0.0288935743852708	-2.56258592454914	0.004	0.03	1
Mrpl57	0.0289447132876505	0.646193614270274	0.181	0.113	1
Magi1	0.0290988692382198	-4.66198202100792	0	0.02	1
Sbsn	0.0290988692382198	-4.44453012924232	0	0.02	1
Hbb-bs	0.0290988692382198	-4.54293424397934	0	0.02	1
Plek	0.0290988692382198	-4.54676514534873	0	0.02	1
Rsad2	0.0290988692382198	-5.04640600744779	0	0.02	1
Cct3	0.0291109451077492	0.491843026660102	0.283	0.196	1
Dcun1d4	0.0291279318502989	1.56010307582697	0.038	0.01	1
Ap1ar	0.0291333664767366	1.37000182012705	0.089	0.043	1
Mat2b	0.0292104855660667	0.458347038849678	0.376	0.289	1
Shroom2	0.0292456250742628	-2.60974013350695	0.004	0.03	1
Mcam	0.0294052207547593	0.369981718024682	0.346	0.252	1
Eif4enif1	0.0294422332326508	1.20778743105018	0.08	0.037	1
Ppme1	0.0295748526473102	1.33375014740549	0.084	0.04	1
Tbx3os1	0.0296013604715579	-1.56700837230562	0.004	0.03	1
Uggt1	0.0296351094189185	0.927369536386071	0.076	0.033	1
Pip5k1a	0.0296407713027366	0.61332398953391	0.105	0.053	1
Tmem44	0.0298738702275854	0.573908762110681	0.249	0.173	1
Serpine1	0.0299851456415978	1.20053934448706	0.084	0.04	1
Pigp	0.0300125046192909	-0.720111422466549	0.139	0.206	1
Zfand2b	0.0300989188447382	0.683543040673474	0.105	0.053	1
Nrarp	0.0301639886136769	0.336589355426455	0.295	0.199	1
Ubr7	0.0302369947924807	0.704629436245163	0.122	0.066	1
Rpl39	0.0302453911654643	-0.336067246311388	0.713	0.714	1
Pqbp1	0.0303455658532432	0.470835098608773	0.135	0.076	1
Neto2	0.0306108269516342	1.48869207199405	0.038	0.01	1
Ndufv1	0.0306507101725963	0.498985183292625	0.241	0.159	1
Dlat	0.0308679976987074	0.967806004051161	0.131	0.076	1
Rab12	0.0309348519807444	0.615119832824201	0.169	0.103	1
Usp46	0.0310785615141143	-2.04476789136214	0.03	0.07	1
Phf23	0.0312323863750981	0.639111108055947	0.152	0.09	1
Gnl2	0.031392559990376	0.976472694138381	0.105	0.056	1
Nfyc	0.0314598570441378	1.04553633570391	0.084	0.04	1
Adam10	0.0314617009597742	0.552339416187569	0.139	0.08	1
Irak2	0.0316443516253092	1.08537662851624	0.055	0.02	1
Rnf166	0.0316691960616284	-1.43283502776202	0.038	0.083	1
Ctnnbip1	0.0316773514698713	-1.10280146072397	0.051	0.1	1
Taf6	0.0317127810716137	0.825285355219172	0.08	0.037	1
Plbd2	0.031839160232814	0.746148145758145	0.135	0.076	1
Rbm8a2	0.0320490979214796	0.723886772623045	0.08	0.037	1
Ccdc174	0.0320825131126891	-0.721579446797475	0.105	0.169	1
Spns1	0.0322202576769073	1.03524309926704	0.084	0.04	1
Hid1	0.0322215782305896	1.03597924587101	0.093	0.047	1
Arsa	0.0324298819674599	1.13609029895589	0.093	0.047	1
Zfp710	0.032519652550972	-1.27560912321586	0.038	0.083	1
Pfdn5	0.0325294117963097	-0.3614106370666	0.561	0.618	1
Gpx3	0.0326559458994354	-1.40371377773638	0.068	0.12	1
Cyth1	0.0328686977101604	0.601824697674377	0.156	0.093	1
Kpnb1	0.0328962137042902	0.676585274838353	0.114	0.063	1
Dhrs7b	0.0329191629931328	-1.37462345839086	0.034	0.076	1
Ranbp3	0.0330188596935112	0.710792146386121	0.135	0.08	1
Rps13	0.0330894638934328	-0.292304334880532	0.662	0.738	1
Pcf11	0.033138434259956	-0.805397565184965	0.101	0.163	1
Maoa	0.0333212474677514	-0.60472535285598	0.249	0.316	1
Tsr3	0.0333280731142735	0.927085197284186	0.093	0.047	1
Sema7a	0.0333895969073263	0.78943422602267	0.089	0.043	1
Sel1l	0.0337120960060551	1.01574679008107	0.118	0.066	1
Ager	0.0337841838839709	-0.940676026423155	0.051	0.1	1
Amotl2	0.0339684693758485	0.341668872676645	0.333	0.236	1
Abhd2	0.0343420150961201	-0.352995401993527	0.329	0.415	1
Efnb2	0.0343796985813068	-0.389829611525053	0.371	0.442	1
Efnb1	0.034501953315252	0.354441688053676	0.549	0.482	1
Eftud2	0.0348101941405924	0.894270463849949	0.131	0.076	1
Wbp4	0.0350573455804918	0.5069077549485	0.249	0.169	1
Cd81	0.0350918678959334	-0.712749486935139	0.203	0.272	1
Filip1l	0.0352025694854884	0.583399628431913	0.177	0.113	1
Cnpy3	0.0352545989835522	-0.997178672580926	0.055	0.103	1
Ercc4	0.0353415550550063	-1.90667723581987	0.008	0.037	1
Inpp5f	0.0354034876441324	2.12287324964766	0.042	0.013	1
Dhx30	0.0354725000082459	0.498946688078478	0.19	0.12	1
Poldip2	0.0354781933085555	0.586631830960303	0.135	0.076	1
Taok1	0.035550507880994	0.486955795103553	0.139	0.08	1
Yipf3	0.0356363718597621	-0.948592455625676	0.101	0.159	1
Txndc12	0.0356692411480232	0.732135235753135	0.186	0.123	1
Gm8797	0.036016989604111	0.596520825844176	0.165	0.1	1
Tspan8	0.0361125251533421	0.251343489596088	0.713	0.615	1
Sf3b3	0.0364513752765422	0.428972079813603	0.127	0.07	1
Ifi27l2a	0.0365133504350514	1.53012444490658	0.063	0.027	1
Mettl6	0.036551349225029	-1.63471181683488	0.025	0.063	1
Apex1	0.0369635098624432	0.903221022227464	0.101	0.053	1
Foxj2	0.0369803814271262	-2.07816581187825	0.017	0.05	1
Gm5424	0.0370256139057915	1.58509766716503	0.042	0.013	1
Alg9	0.0370884881177342	1.2946794355544	0.063	0.027	1
Ebp	0.037179475535763	0.459009145607528	0.181	0.113	1
Ccm2l	0.0372690128406828	0.461775379327568	0.207	0.133	1
Cir1	0.0374470341975993	0.465939903260839	0.165	0.103	1
Klhl7	0.0376645372332375	-1.62420081177639	0.025	0.063	1
Dvl1	0.0378182412431895	1.11427961211503	0.063	0.027	1
Gdi1	0.0378379910798757	0.315304999549402	0.295	0.206	1
Dnpep	0.0378596713194912	-1.08109002066847	0.093	0.146	1
Dag1	0.0379169009953519	0.769829618628499	0.114	0.063	1
Tarbp2	0.0379391331862573	-1.14585543780365	0.03	0.07	1
Cystm1	0.0379403786426339	-2.02409030222394	0.017	0.05	1
Fam219a	0.0380637178658262	0.513865178003984	0.135	0.076	1
Rai14	0.0380737091720517	-1.22256787427317	0.03	0.07	1
Nol12	0.0381135438112407	1.17687802392942	0.063	0.027	1
Champ1	0.0381418404865091	1.48569936291984	0.042	0.013	1
Samhd1	0.0382432096981198	0.426224320269863	0.241	0.163	1
Ptpra	0.0383789885641123	-0.699476147539009	0.148	0.213	1
Pcbp2	0.0385018086000107	-0.38847622711526	0.401	0.475	1
Zfp120	0.038518241710816	0.955196923300224	0.068	0.03	1
Dguok	0.0386563462147436	0.638119104867853	0.257	0.189	1
Gm13056	0.0387100343324209	1.03366242096166	0.063	0.027	1
Homer3	0.0387302456042015	0.663793461921911	0.194	0.13	1
Gramd1a	0.0387825779048629	0.826535024830319	0.097	0.05	1
Casp8ap2	0.038806440313027	-1.37247126484824	0.025	0.063	1
Rint1	0.0389126767867249	0.721588262938239	0.089	0.043	1
Nsmce1	0.0389991351313252	0.433137060558972	0.27	0.186	1
Tars2	0.039011242207565	0.99440001798044	0.063	0.027	1
Ube2f	0.0390133848929714	0.787434186274666	0.139	0.083	1
Prss12	0.0391473327142796	0.823854643911855	0.16	0.1	1
Chfr	0.0391625911693512	0.934532514393885	0.063	0.027	1
Stard8	0.039218072624308	0.74872663258652	0.169	0.11	1
Rapgef3	0.0393644989520034	0.740592145472013	0.143	0.086	1
Arl1	0.039413623359529	0.340963515788253	0.312	0.219	1
Zfp235	0.0394407438204391	2.16937603267677	0.03	0.007	1
Mier2	0.0394407438204391	2.45416718425141	0.03	0.007	1
Mdfic	0.0396096698394866	0.56627609377048	0.16	0.1	1
Polrmt	0.039681991819092	2.47157429485886	0.03	0.007	1
Usp7	0.0397554677428213	-1.59731866403247	0.017	0.05	1
Il17rd	0.0399236562375115	0.491762766701035	0.097	0.05	1
9830147E19Rik	0.03992449100157	2.30944778870997	0.03	0.007	1
Dcun1d2	0.03992449100157	2.05504953787877	0.03	0.007	1
Zbtb42	0.03992449100157	2.06331606969428	0.03	0.007	1
Tcf12	0.0400354642282055	-1.09988199326815	0.068	0.116	1
Qtrt1	0.0401176853942915	1.39502020374401	0.072	0.033	1
Snrnp200	0.0401261082907839	0.744512520989008	0.068	0.03	1
Cwc27	0.0401261082907839	1.04241469278809	0.068	0.03	1
Agbl3	0.0401682463154117	2.07165032874622	0.03	0.007	1
Il15	0.0401682463154117	1.82364991930291	0.03	0.007	1
Mtmr1	0.0404132627178556	2.08094114917428	0.03	0.007	1
Armt1	0.0404132627178556	2.073573073573	0.03	0.007	1
Naprt	0.0404132627178556	2.05086200275932	0.03	0.007	1
Polr1d	0.0404139619068189	-0.54412980971547	0.253	0.322	1
Pcsk7	0.0404244819296002	1.04751509932912	0.068	0.03	1
M6pr	0.0404405791749733	0.414607179392936	0.274	0.199	1
Dnajc18	0.0407247346475293	1.17749640208248	0.068	0.03	1
Fip1l1	0.0408262098118766	0.377334277347756	0.165	0.1	1
Mcm7	0.0408755684724016	0.85768244166193	0.068	0.03	1
Ube3b	0.0409856390638631	1.52689108123682	0.072	0.033	1
Rbm27	0.0409902108853801	-1.00762848643614	0.042	0.086	1
Lmo7	0.0410236321680146	0.783887816344512	0.139	0.083	1
Cxx1a	0.041048545551413	0.318282699169596	0.679	0.631	1
Anxa11	0.0410796468246427	0.387292739996253	0.207	0.136	1
Cebpb	0.0412658162524007	-1.11049746278881	0.118	0.173	1
Adgra3	0.0413923074402779	0.348310378368931	0.215	0.143	1
Golm1	0.0414060386954278	1.52964286606009	0.03	0.007	1
Fam149a	0.0414566737142509	1.69249291615659	0.046	0.017	1
Fam208a	0.0416260180888007	0.701612818094737	0.11	0.06	1
Ptk2b	0.0416574352358362	1.06414706400691	0.03	0.007	1
Rbms3	0.0416574352358362	1.00776157134231	0.03	0.007	1
Nxt1	0.0416708997244186	-0.797317486873722	0.046	0.093	1
Zcchc7	0.0416713635860805	0.39245470508164	0.186	0.12	1
Lrg1	0.041708556532911	-1.43310846439802	0.038	0.08	1
Rnpep	0.0417558107637228	0.565813835773893	0.249	0.169	1
Mpped2	0.0419309034571242	1.18161037190387	0.076	0.037	1
Ncoa2	0.042134345393483	0.584496008385536	0.063	0.027	1
Rpl27	0.0421609951103628	-0.295491962310457	0.629	0.664	1
Psma6	0.0423455813952597	-0.369792915375916	0.308	0.389	1
Clasp1	0.0423643939878369	1.19940194383751	0.076	0.037	1
Tspan18	0.0423784504746293	-0.483980245702774	0.367	0.419	1
Rrp9	0.0426455937179263	0.622189125935093	0.105	0.056	1
Csnk1g2	0.0428826176183768	0.754567114399652	0.131	0.076	1
Oxsr1	0.0429482732181085	1.15170614254159	0.076	0.037	1
Lasp1	0.0431701850445511	0.562017955704007	0.219	0.15	1
Psma1	0.0432753013965648	0.294702430281879	0.456	0.346	1
Acot8	0.0433783099009367	1.08957657645354	0.072	0.033	1
Lyrm5	0.0434415300002014	0.742216302008217	0.063	0.027	1
Sdhb	0.0434501735338773	0.256772963231293	0.489	0.379	1
Mgp	0.0434538593167015	-1.34520995187686	0.046	0.09	1
Snx21	0.0434596790966553	0.359742234555107	0.219	0.146	1
Cacfd1	0.0437091010570845	0.890114836058564	0.08	0.04	1
Zfp688	0.0438368377837256	1.13384411722567	0.076	0.037	1
Nfrkb	0.0439787054076766	-3.3243403182031	0.004	0.027	1
Ext2	0.0440610072765156	0.407696747809535	0.245	0.166	1
Wbp2	0.0441593617227973	0.594236905851168	0.228	0.163	1
Ing1	0.0442583931354044	0.767694924290648	0.16	0.103	1
Mier1	0.0443601260340322	-0.47724943540127	0.169	0.239	1
Pttg1ip	0.0443693030789536	0.340076435568276	0.456	0.362	1
Mef2d	0.044469859617063	-1.25398568070449	0.034	0.073	1
Mlf2	0.0444711678603808	0.402220825448504	0.367	0.279	1
Rpe	0.0444880930964327	1.0374884103957	0.093	0.05	1
Higd2a	0.0445016948688732	0.281853219711164	0.354	0.266	1
1110034G24Rik	0.0445540583972984	0.859437367757246	0.152	0.096	1
Prickle3	0.0445840037550428	1.26686728895256	0.046	0.017	1
Cbx7	0.0445840037550428	1.37729999749894	0.046	0.017	1
Rrp1b	0.0447408757703349	1.06441746443544	0.076	0.037	1
Xdh	0.0447502848759227	0.404314550663303	0.363	0.272	1
Uqcr11	0.0448013158968993	-0.306438812058768	0.574	0.628	1
Vps36	0.0450136749784102	0.401559831087668	0.321	0.236	1
9130221H12Rik	0.0450449122212721	-2.46356425387299	0.004	0.027	1
Prcc	0.0451950694719279	1.10673657146825	0.084	0.043	1
Gcn1l1	0.045246766125258	0.641237178977992	0.131	0.076	1
Fam213b	0.0452939691224142	1.24592205412365	0.046	0.017	1
Net1	0.0453148437481432	-2.61571927580331	0.004	0.027	1
Arl4a	0.0454289693260135	-0.46066319746304	0.241	0.309	1
Mthfsd	0.0454601832548294	0.632807305099059	0.068	0.03	1
Usp19	0.0454688856695191	0.651507327491092	0.122	0.07	1
Rnaseh1	0.0455217492410165	-1.33996255128998	0.034	0.073	1
Sgpl1	0.0455861374739647	-2.36245655051528	0.004	0.027	1
Mrps7	0.0456978929955709	0.646863892643116	0.16	0.103	1
Ssbp3	0.0457306169274946	-0.966515520074324	0.068	0.116	1
Nipal2	0.0457521516205356	0.915189564541308	0.143	0.09	1
Gm12216	0.0457913216745928	0.453417664539826	0.549	0.465	1
Got2	0.0459489655924516	1.0245910577167	0.105	0.06	1
Phf14	0.0460300301090963	0.549357012178214	0.114	0.063	1
Cutc	0.0460452050258041	1.65669832849257	0.051	0.02	1
Ifrd1	0.0461301763847329	0.889363103551572	0.148	0.096	1
Mpi	0.0461328321311411	-1.55011923485626	0.004	0.027	1
Tefm	0.0462208748272643	1.00697837552496	0.046	0.017	1
Car14	0.0462628907749156	-0.763421608157221	0.105	0.163	1
Pdxdc1	0.046282512792956	1.01462853189793	0.076	0.037	1
Timp2	0.0463090882755149	0.338312125323146	0.477	0.399	1
Trmt1	0.0463946229448782	0.609887919906563	0.173	0.113	1
Nsa2	0.0464981681967901	0.576624149264504	0.143	0.086	1
Sgms1	0.0465125360174677	0.48194353396555	0.19	0.123	1
Fus	0.0465262955657272	-0.341595200627562	0.561	0.605	1
Mad2l2	0.0465600482623306	-0.901846480494864	0.051	0.096	1
Hdgf	0.0465719950945837	0.485301991187268	0.257	0.183	1
Lin9	0.0466042202562792	-5.07139662492324	0	0.017	1
Tgfb2	0.0466042202562792	-4.12962872948814	0	0.017	1
Car8	0.0466042202562792	-3.98958209698635	0	0.017	1
Pigo	0.0466042202562792	-4.25250038245452	0	0.017	1
Tpm2	0.0466042202562792	-3.70589408865579	0	0.017	1
Gcfc2	0.0466042202562792	-3.96672696898492	0	0.017	1
Cand2	0.0466042202562792	-4.45242254718904	0	0.017	1
Gpr19	0.0466042202562792	-4.44931038639968	0	0.017	1
AW146154	0.0466042202562792	-5.08572345308471	0	0.017	1
Tspyl4	0.0466042202562792	-4.08472062302199	0	0.017	1
Zfp653	0.0466042202562792	-4.8757586075873	0	0.017	1
Nrgn	0.0466042202562792	-4.31208849122503	0	0.017	1
Hmgn3	0.0466042202562792	-4.04727749525919	0	0.017	1
Dnaaf2	0.0466042202562792	-4.71003366672842	0	0.017	1
Gp1bb	0.0466042202562792	-3.71803193992336	0	0.017	1
Pcdhb19	0.0466042202562792	-5.34534789585363	0	0.017	1
Setbp1	0.0466042202562792	-4.67075791176149	0	0.017	1
Rorb	0.0466042202562792	-4.39032125121967	0	0.017	1
Rnaset2b	0.0466266453498375	0.303799264268334	0.316	0.226	1
Smo	0.0466351304022909	1.6608244204843	0.051	0.02	1
Usf3	0.0466351304022909	1.783257439043	0.051	0.02	1
Cryab	0.0468504743958625	-0.874167941882809	0.093	0.146	1
Asxl2	0.0468949207799292	-1.25911431025181	0.046	0.09	1
Glg1	0.0469070042297108	0.378247119109059	0.19	0.123	1
Adss	0.047124651175612	0.411541825855274	0.139	0.083	1
Map4k3	0.0471532883453173	0.298831970611414	0.148	0.09	1
Tppp3	0.0475720062930311	0.311039890231498	0.291	0.209	1
Wdr61	0.0477508589201258	-0.710634486825209	0.156	0.216	1
She	0.0477797248471474	0.347936294577705	0.291	0.209	1
Zfp68	0.0479198004594206	0.611010317961112	0.156	0.1	1
Gpr107	0.0483106704712157	0.979680114539879	0.084	0.043	1
Plgrkt	0.0485209542907335	-0.700766142689082	0.114	0.173	1
Ppp2r5a	0.0487481087126462	-0.623346214532997	0.165	0.229	1
Qars	0.0489103606451001	0.969317575290297	0.089	0.047	1
Bcl2l11	0.0490158654689174	0.818311508119957	0.08	0.04	1
Ric1	0.049288853155837	-1.25158381087987	0.034	0.073	1
Sat1	0.0496560727746822	0.307859741720391	0.629	0.555	1
Rhpn2	0.0497874435405288	1.75762146991013	0.055	0.023	1
Dnajc25	0.0498809216569218	0.613985123715884	0.072	0.033	1
Mcoln1	0.0498809832403412	-1.44967278670114	0.03	0.066	1
Ppp1r9b	0.0498887168496509	0.43913221684505	0.122	0.07	1
Eny2	0.0499253779667584	0.519851924053081	0.186	0.123	1
Gsn	0.0500098147153743	-0.963523588200084	0.08	0.133	1
Rtfdc1	0.050065397050676	0.712638602035562	0.165	0.106	1
Znfx1	0.0500819884159731	-1.71384695254876	0.025	0.06	1
Slc16a13	0.0500994497490735	1.38695026646021	0.051	0.02	1
Fbxl14	0.0501396755638564	0.918066422256468	0.08	0.04	1
Aldh3a2	0.0501706626140499	0.943530145879618	0.084	0.043	1
Ifrd2	0.0503019694541201	0.984752231568363	0.08	0.04	1
Tmem214	0.0503788393161659	0.62595191426652	0.177	0.116	1
Atp6v0a1	0.0503859959457545	1.57573941768397	0.055	0.023	1
Fndc3b	0.0504647033793821	0.946357038465704	0.08	0.04	1
Gm10561	0.0507692627350855	3.75152378326846	0.013	0	1
Atp2b4	0.0507692627350855	3.92562329764254	0.013	0	1
Slc2a6	0.0507692627350855	4.21505045356175	0.013	0	1
Prr5l	0.0507692627350855	4.25913835743644	0.013	0	1
Abtb2	0.0507692627350855	3.88884992092619	0.013	0	1
Bhlhb9	0.0507692627350855	4.53484680607772	0.013	0	1
Hist2h2ac	0.0507692627350855	4.04110882502707	0.013	0	1
Mob3b	0.0507692627350855	4.40177759112123	0.013	0	1
Fbxo10	0.0507692627350855	4.48115950542054	0.013	0	1
Anks6	0.0507692627350855	3.79371416459955	0.013	0	1
Tmem51	0.0507692627350855	4.04172949076374	0.013	0	1
Fam185a	0.0507692627350855	4.68703885154649	0.013	0	1
Krtcap3	0.0507692627350855	4.17426254672824	0.013	0	1
Dhx37	0.0507692627350855	4.39284063714679	0.013	0	1
2210417A02Rik	0.0507692627350855	3.98544864023146	0.013	0	1
Apobec1	0.0507692627350855	4.59937194331999	0.013	0	1
Zfp78	0.0507692627350855	4.20059663393454	0.013	0	1
Itpkc	0.0507692627350855	3.93115003704961	0.013	0	1
U2af1l4	0.0507692627350855	4.24136159934025	0.013	0	1
Rab30	0.0507692627350855	3.76158773326276	0.013	0	1
Tmc7	0.0507692627350855	3.71340157624149	0.013	0	1
Zfp365	0.0507692627350855	4.0285629453039	0.013	0	1
Lrrc75b	0.0507692627350855	3.65521590681515	0.013	0	1
Icosl	0.0507692627350855	3.97497521022003	0.013	0	1
E2f7	0.0507692627350855	4.62433268151193	0.013	0	1
Gm26909	0.0507692627350855	4.64957071359527	0.013	0	1
Fuk	0.0507692627350855	4.58132909037338	0.013	0	1
Gm26916	0.0507692627350855	4.60051141318191	0.013	0	1
Gm9830	0.0507692627350855	3.89391472286937	0.013	0	1
A130057D12Rik	0.0507692627350855	3.98447906559298	0.013	0	1
Zfp2	0.0507692627350855	4.08735910824705	0.013	0	1
Cntrob	0.0507692627350855	4.43986368388088	0.013	0	1
Klhl11	0.0507692627350855	4.05230429534148	0.013	0	1
Engase	0.0507692627350855	4.60801143111103	0.013	0	1
Zfp169	0.0507692627350855	4.0483321748066	0.013	0	1
Nova1	0.0507692627350855	4.21939101452203	0.013	0	1
Flrt2	0.0507692627350855	4.02841770617151	0.013	0	1
Nrbp2	0.0507692627350855	3.80903246592179	0.013	0	1
Alg10b	0.0507692627350855	4.01301929694525	0.013	0	1
C330013E15Rik	0.0507692627350855	4.60338943040665	0.013	0	1
Upk1b	0.0507692627350855	3.93411785124065	0.013	0	1
Tnfrsf21	0.0507692627350855	3.98730018711502	0.013	0	1
Cyp39a1	0.0507692627350855	4.15745034284866	0.013	0	1
Ccdc112	0.0507692627350855	3.78071610815768	0.013	0	1
Rbm44	0.0507692627350855	4.01865865508861	0.013	0	1
Gm8113	0.0507692627350855	4.42745451432999	0.013	0	1
Egr3	0.0507692627350855	3.9339253870382	0.013	0	1
Capn11	0.0507692627350855	4.14199508044189	0.013	0	1
Ccl27a	0.0507800145048731	3.02146824507052	0.021	0.003	1
Naa40	0.0507800145048731	2.92686714274586	0.021	0.003	1
Xpa	0.0508038479042313	0.834106420838626	0.084	0.043	1
Rbm7	0.0508647587739816	0.373040375411762	0.304	0.219	1
Nabp2	0.0509416283467943	0.329266449757629	0.152	0.093	1
Borcs7	0.0509452170216371	1.07865426558867	0.051	0.02	1
Glcci1	0.0510870149702879	2.13963430422423	0.034	0.01	1
Secisbp2l	0.0511033201936574	-0.818032849696387	0.08	0.133	1
Sulf1	0.0511447968205539	2.58866542827696	0.021	0.003	1
Dennd4b	0.0511447968205539	2.96022371023704	0.021	0.003	1
Neu3	0.0511447968205539	2.82440668231811	0.021	0.003	1
Slc35e3	0.0511447968205539	2.62488749682184	0.021	0.003	1
Rangrf	0.0511447968205539	2.949239101849	0.021	0.003	1
Dclre1a	0.0511447968205539	3.19764482275878	0.021	0.003	1
Inpp5b	0.0511513886162702	0.827275774986127	0.101	0.056	1
Rpl27a	0.0511805586164315	-0.256245241988037	0.785	0.821	1
Glul	0.051233153816258	0.260257375579755	0.43	0.342	1
Rxrb	0.0512850043845106	0.707286474038619	0.08	0.04	1
Gm28875	0.0513588445705105	2.04627329483908	0.034	0.01	1
Ctif	0.0513588445705105	2.21791420675535	0.034	0.01	1
Glb1l	0.0515117706657693	2.63123972847699	0.021	0.003	1
BC068281	0.0515117706657693	2.42385156072276	0.021	0.003	1
Pus7l	0.0515117706657693	2.67049955778228	0.021	0.003	1
Cadm1	0.0515236194287087	-0.631068454184337	0.316	0.375	1
Mdm4	0.0515269573052138	0.904130890941793	0.093	0.05	1
Arpc3	0.0516563557194365	-0.251838978192205	0.65	0.708	1
Mrpl34	0.0517526768849034	0.662956578445894	0.152	0.096	1
Uaca	0.0517692299689511	0.599564640611176	0.177	0.113	1
Tmem69	0.0518809457243784	2.49513838139321	0.021	0.003	1
1110006O24Rik	0.0518809457243784	2.67081669082536	0.021	0.003	1
Csnk2a2	0.0518809457243784	2.28116719976482	0.021	0.003	1
Zfp119b	0.0518809457243784	2.44402253415586	0.021	0.003	1
Dhx36	0.0519449654690221	0.80244249439276	0.127	0.076	1
Med13	0.052011680733047	1.72818005607975	0.055	0.023	1
Pld1	0.0522523316966755	2.35418997950508	0.021	0.003	1
Trp53cor1	0.0522523316966755	2.34375395723605	0.021	0.003	1
Slc31a1	0.0524709132823477	-0.67195736085689	0.059	0.106	1
Glyr1	0.0525649116329059	0.578477134294318	0.169	0.11	1
Naif1	0.0526259382992135	1.82019121403965	0.021	0.003	1
Efna4	0.0526259382992135	0.490143353853687	0.021	0.003	1
Plekhb1	0.0526259382992135	1.7288413535361	0.021	0.003	1
Bbs2	0.0526259382992135	1.58557810460633	0.021	0.003	1
Kcnab3	0.0526259382992135	1.91103058915963	0.021	0.003	1
Mblac2	0.0526259382992135	1.48637881959032	0.021	0.003	1
Myc	0.0526259382992135	1.74722024767875	0.021	0.003	1
Rnf169	0.0527362175155081	1.93470479326917	0.034	0.01	1
Phldb2	0.0528055924975742	0.350003547678475	0.342	0.262	1
Ipo13	0.0528919821234018	1.04353057635813	0.051	0.02	1
Galk1	0.0529081017097509	0.865811731414792	0.084	0.043	1
Ube2l6	0.0530817817230491	0.618150141296389	0.169	0.11	1
Ciapin1	0.0530968039437747	-0.836755561546785	0.08	0.133	1
Mon1a	0.0532957457794016	1.68519908869388	0.034	0.01	1
Cul7	0.0532957457794016	1.74390534179083	0.034	0.01	1
Gtf3a	0.0533496457074851	0.394967144621978	0.122	0.07	1
Mfsd8	0.0533977495893948	-2.32728773330111	0.008	0.033	1
Atp6v0e2	0.0534034240887935	0.425658643020317	0.131	0.076	1
Cdc42ep2	0.0534290648593366	-0.780661635592447	0.135	0.193	1
Tirap	0.0535700351212036	0.73651953614868	0.084	0.043	1
Atxn2	0.0536072268843001	0.687619183156688	0.076	0.037	1
Ctsz	0.0536606366910279	0.486529148884308	0.274	0.199	1
Cnot10	0.0536810113371037	1.40637612638364	0.055	0.023	1
Fosb	0.0537079839727016	-0.600143087839183	0.241	0.306	1
Ikbkap	0.0538602241668922	1.62263354654977	0.034	0.01	1
Prkcdbp	0.0539846842941573	0.570840861746921	0.194	0.133	1
Utp6	0.0540001226362854	-1.86217333088979	0.017	0.047	1
Dcaf17	0.0540735017528274	0.852234531461801	0.089	0.047	1
Ppdpf	0.0541376514037461	-0.483159745399129	0.287	0.352	1
Mterf1a	0.0541443296427	1.47618005899328	0.034	0.01	1
Mtrf1	0.0541443296427	1.50457791304636	0.034	0.01	1
Fam13b	0.0541581790882903	-2.24619246600606	0.013	0.04	1
Tbcel	0.054177251421576	0.656447831022139	0.093	0.05	1
Sdad1	0.054212040999065	-1.64213925813423	0.008	0.033	1
Aqp11	0.054212040999065	-1.91820627439908	0.008	0.033	1
Rela	0.0542445478975826	0.471161539535544	0.224	0.153	1
Gins4	0.0544005173442963	0.68229319605313	0.089	0.047	1
Polr3a	0.0544296846415895	1.22133686984812	0.034	0.01	1
Btf3	0.0546608038312751	-0.300007750994075	0.565	0.625	1
Ankrd63	0.0546742605479343	0.379222131786115	0.051	0.02	1
Habp4	0.0546742605479343	-1.86759446680576	0.017	0.047	1
Aar2	0.0546772946385522	-1.81925678727919	0.034	0.07	1
Fbxo25	0.0547606381555769	-1.83942384303219	0.008	0.033	1
Parp9	0.0547837762640906	-0.597129383442594	0.046	0.09	1
Arhgap17	0.0548941331212849	0.858036360649754	0.089	0.047	1
Tril	0.0549005271582073	0.496300961101256	0.051	0.02	1
Ctsf	0.0549034753111477	-1.31800305636929	0.021	0.053	1
C87436	0.0549392247359415	0.901153917114592	0.097	0.053	1
Rbm5	0.0549852959629543	0.423479394886425	0.236	0.166	1
Chchd1	0.0550496446186553	0.505014513734243	0.241	0.169	1
Ywhag	0.0551912974460754	0.743071884561409	0.118	0.07	1
Map3k12	0.0552932868698297	0.853004384347546	0.034	0.01	1
Slc4a7	0.0555836800767246	1.07394503581004	0.034	0.01	1
Plxnb2	0.0555836800767246	1.2868749515984	0.034	0.01	1
Ctsc	0.055610465993961	-0.596228783516036	0.16	0.219	1
Bmp4	0.0556795823559573	0.656440307649112	0.139	0.086	1
Mapre1	0.0559246227634943	0.308904734597749	0.342	0.262	1
Tsen15	0.0559764280467599	-1.04956963566636	0.042	0.083	1
Ldlrap1	0.0559765117458374	0.621835595487648	0.114	0.066	1
Rgl2	0.0560090198810545	0.400622229440591	0.228	0.159	1
Zfp87	0.0560436030748989	-1.61352994819199	0.017	0.047	1
Rpl7a	0.0560644096643565	-0.321221623229299	0.527	0.561	1
Cggbp1	0.0560710235299969	-0.635480864915468	0.19	0.249	1
Trpm4	0.0561245850341596	-1.17769177633733	0.025	0.06	1
Ppp1r14a	0.0561463080053189	-1.75672430322829	0.013	0.04	1
Csde1	0.0561712294597031	-0.453313632396773	0.236	0.309	1
Mustn1	0.0562529331629719	0.452173054646029	0.19	0.126	1
Pdhx	0.0564268547628655	-0.998327124298401	0.025	0.06	1
Ccdc34	0.0565063500643576	-1.7762925189227	0.017	0.047	1
Mbnl1	0.0565181325930096	0.350456864013776	0.359	0.272	1
Fam149b	0.0567389135544831	-1.57349790068987	0.017	0.047	1
Nfkbib	0.0567872802547064	0.814808772851602	0.114	0.066	1
Tbc1d9b	0.0568456811508124	0.755880831440014	0.118	0.07	1
Zfp942	0.0569316199939902	0.6490360982888	0.055	0.023	1
Senp7	0.0572064303734539	-1.66653689928735	0.017	0.047	1
Fkbp10	0.0572594150468544	-1.415697907216	0.021	0.053	1
Nfkb1	0.0573341144623781	-0.664795081610383	0.156	0.216	1
Gucy1a3	0.0574194784681898	-1.87822858379228	0.013	0.04	1
Cpsf1	0.0574194784681898	-1.53771105238709	0.013	0.04	1
Emilin1	0.0574450903776121	-0.743889081051656	0.093	0.146	1
Epha4	0.0575327609197219	0.707626689384271	0.114	0.066	1
Arhgef3	0.0575752929886367	0.340099842969331	0.295	0.213	1
Sap30l	0.0577476007177945	0.572706624163706	0.097	0.053	1
Pin1	0.0578985390837158	0.339617971141497	0.291	0.209	1
Nos1ap	0.0579354250268947	-1.35997104075983	0.013	0.04	1
Rala	0.0580367513111239	0.535326334438397	0.253	0.186	1
Cacul1	0.0581818561505034	-0.565216898818978	0.059	0.106	1
Rps11	0.0581939418335577	-0.254141837675062	0.793	0.804	1
Guk1	0.0582583969616802	-0.25509848845817	0.354	0.429	1
Mapk8	0.0584770138386365	-1.02817131945147	0.051	0.093	1
Clk2	0.0585037053616863	0.742007404527824	0.055	0.023	1
Rplp1	0.0585257532656758	-0.261041203398749	0.734	0.738	1
Ninj1	0.0587648313164512	0.443893319136282	0.215	0.15	1
3830406C13Rik	0.0587765023328882	0.48623740502702	0.131	0.076	1
Fbrsl1	0.0588272647223129	1.12328553516117	0.059	0.027	1
Nudc	0.0588327407266312	0.450066426298032	0.346	0.269	1
Hsf2	0.0592489551177394	-1.17950381667725	0.021	0.053	1
Dpp3	0.0597414955905575	0.56507870669514	0.097	0.053	1
Atp6v0b	0.0597698511450359	0.268742717280693	0.46	0.375	1
Oard1	0.0597795239557008	-1.0708609101153	0.08	0.126	1
Faap20	0.0598972100316593	0.625896315890176	0.118	0.07	1
Rnf10	0.0599202533724789	0.369388979433788	0.287	0.209	1
Gart	0.0599255134724041	1.28417526842543	0.059	0.027	1
Eci2	0.0599457145000148	0.799265050082614	0.156	0.103	1
Cr1l	0.0599518879377886	0.305755134976721	0.363	0.282	1
Gyg	0.0601469554943049	-0.9059571629086	0.076	0.123	1
Cul5	0.0603892727708725	-0.959247114169155	0.059	0.103	1
C2cd3	0.0605732779856123	-0.959106147801925	0.013	0.04	1
Phlpp1	0.0606617381686786	0.622905439673815	0.118	0.07	1
Mtm1	0.0606954701042458	1.34578638792706	0.063	0.03	1
Tmem50b	0.06090195188669	0.619924206148792	0.122	0.073	1
Hmg20b	0.0609211008002552	0.456986416538695	0.262	0.193	1
Dcun1d5	0.0609220804039959	0.314304855418942	0.3	0.216	1
Rab7	0.0609779343627188	0.280164493738527	0.489	0.409	1
Tagap1	0.061040711980574	1.09874420875661	0.059	0.027	1
Rab4a	0.0612658020590558	0.930505992330394	0.059	0.027	1
Synj1	0.0612825285488529	0.84777124905986	0.055	0.023	1
Ap2m1	0.0616205994808098	0.255312669957167	0.506	0.415	1
Mphosph6	0.0618163073932219	-0.596265429928008	0.068	0.116	1
Paqr4	0.061945199953567	1.11759219392735	0.059	0.027	1
Nsmce4a	0.0621091166503204	0.340585293044633	0.253	0.183	1
Fbxo22	0.0623138341376713	0.381852204256678	0.097	0.053	1
Dusp12	0.0624015865716842	0.902488986559161	0.059	0.027	1
A330017A19Rik	0.0624015865716842	0.93931786517972	0.059	0.027	1
Kin	0.0624282925874717	-0.849061723393717	0.051	0.093	1
Frmd6	0.0626806796850273	0.533935431289194	0.148	0.093	1
2610001J05Rik	0.0629874760156136	-0.669958412928032	0.198	0.252	1
Tbl3	0.0631461982290337	0.529760717209793	0.11	0.063	1
Tmem41b	0.0631615628375788	0.723845836532194	0.105	0.06	1
Ggcx	0.0633227050411395	1.01655690125296	0.059	0.027	1
Gipc1	0.0634583888775362	0.713896150334222	0.207	0.15	1
Trim35	0.0636916564339302	0.329201522481525	0.291	0.213	1
Spg21	0.0640192202763826	0.521719674521568	0.143	0.09	1
Taf7	0.0641651450119696	-0.759356613243533	0.101	0.153	1
Crbn	0.0643974099181051	0.54222948039504	0.101	0.056	1
Rbm15	0.0644504544846969	-1.18127973094008	0.063	0.106	1
Setd1a	0.0645740015349047	1.49159994063064	0.038	0.013	1
Znhit1	0.0646059303629667	0.646732227421806	0.207	0.146	1
Ralb	0.0646505862741858	0.473682826614408	0.304	0.226	1
Wdr26	0.0647447762282004	0.51805198434041	0.181	0.126	1
Hyal2	0.0648691522534393	0.256698604613515	0.561	0.475	1
Ift74	0.0648783075645405	1.462434290162	0.038	0.013	1
Ranbp2	0.0648783075645405	1.35515629053782	0.038	0.013	1
Copb1	0.065160820587432	0.319725249519629	0.27	0.199	1
Acadsb	0.0652570182845048	0.595443396835305	0.118	0.07	1
Thoc5	0.0653129648593554	-1.22861408928267	0.03	0.063	1
Puf60	0.0655258343086816	-0.427397011582171	0.291	0.352	1
Deaf1	0.0655305644107968	1.05351226989905	0.101	0.06	1
Tbx2	0.0656428278687892	0.91137105538762	0.068	0.033	1
1110008F13Rik	0.0657291146911996	-0.400432556415385	0.236	0.299	1
Rnasel	0.0657983315069382	1.32808591167255	0.038	0.013	1
Cptp	0.0657983315069382	1.26625164140542	0.038	0.013	1
Lyrm2	0.0657996220366259	1.02746964073631	0.063	0.03	1
Rnf113a2	0.0659740252879794	-1.41347945620271	0.03	0.063	1
Wdtc1	0.0660293337504574	0.952884140574428	0.063	0.03	1
Dnm3	0.0661073855779005	1.28247462126445	0.038	0.013	1
Emp2	0.0661466657915713	-0.329937872791032	0.333	0.385	1
Snx9	0.0663066744030131	0.972318783275922	0.068	0.033	1
Maff	0.0664002652551268	-0.662586595709679	0.105	0.159	1
Hk1	0.066515145419618	0.446781818828621	0.148	0.093	1
Rtp3	0.0665291438990745	-1.42503874055278	0.03	0.063	1
Fam126a	0.0666355082524302	0.38742525173286	0.059	0.027	1
Creb5	0.066752265876492	1.06475088016241	0.068	0.033	1
Ino80d	0.0669238846547346	0.394149485519305	0.152	0.096	1
Rps6kc1	0.0670417315021159	0.916053653173019	0.038	0.013	1
Araf	0.0671547917154595	0.569984147391121	0.169	0.113	1
Syvn1	0.0671878254935016	0.742463716486239	0.063	0.03	1
Ppt2	0.0671967337622174	0.807829979290516	0.211	0.156	1
Papd4	0.0672164538463196	1.01516506746666	0.072	0.037	1
Gfm2	0.0673555855463698	1.23312268790256	0.038	0.013	1
Gm4944	0.0673555855463698	1.11670546012494	0.038	0.013	1
Upf3a	0.0675779768512238	-1.23712624953902	0.055	0.096	1
Fam8a1	0.0675935080212105	1.02663470658281	0.076	0.04	1
Fam193a	0.0676509620887654	0.856622859935698	0.068	0.033	1
Hectd3	0.0676706477130259	0.73456236500014	0.038	0.013	1
Dnajc14	0.0676994944092617	0.655182961749136	0.156	0.103	1
Samd12	0.0679869212574606	0.905280040787101	0.038	0.013	1
Ccdc191	0.0683043342559317	1.01123582802404	0.038	0.013	1
Mettl1	0.0683044094368596	1.08313147511506	0.038	0.013	1
Brox	0.0684378784904827	1.08592025691637	0.105	0.063	1
Cyth3	0.0684912878961338	0.297140347524183	0.586	0.525	1
Zfos1	0.0685239040064195	0.489478527396541	0.219	0.156	1
Foxk2	0.0686231155101819	0.652875978574094	0.038	0.013	1
Dcun1d1	0.0686527706113049	0.692391299006508	0.135	0.086	1
Aatf	0.0686738249694699	-1.48854415540783	0.03	0.063	1
H2afx	0.0689762245937238	0.868232550669247	0.076	0.04	1
Vps11	0.0690175906957093	1.01478169568012	0.068	0.033	1
Zfp36l1	0.0690254629923681	0.310478550305035	0.38	0.299	1
4930578C19Rik	0.0691593143644616	-3.1308806919347	0.004	0.023	1
Adck2	0.0692475522891412	0.856441102629673	0.068	0.033	1
Tnpo1	0.0693152512944428	0.856964824281199	0.063	0.03	1
Carhsp1	0.0693380460284992	0.313319503268703	0.511	0.409	1
Gp9	0.0693633140750441	-2.83921498644259	0.004	0.023	1
Bin3	0.0694820221672094	0.961773146362223	0.08	0.043	1
Lrp4	0.0695680525009059	-2.80359883429392	0.004	0.023	1
Myo9b	0.0695680525009059	-2.79472901246871	0.004	0.023	1
Prmt7	0.0697954069945987	0.764702437085792	0.063	0.03	1
Uqcc3	0.0698166895253025	0.378055819114677	0.249	0.179	1
Numbl	0.0699787720006507	-2.38605408812055	0.004	0.023	1
Olfr56	0.0699787720006507	-2.57316878350415	0.004	0.023	1
Alg12	0.0699787720006507	-2.78537707275475	0.004	0.023	1
Bod1l	0.0702128741383513	0.666742189297266	0.194	0.136	1
Pdzd11	0.0703107029247339	-0.796320404978886	0.084	0.133	1
Bag1	0.0705879318061208	-0.43852749819414	0.287	0.342	1
Patl1	0.0708749611599142	0.835591382269529	0.068	0.033	1
Blvra	0.0709064456777512	0.608695851921457	0.143	0.093	1
Sgta	0.0709965109478406	0.353893163650676	0.228	0.163	1
Nckap5	0.0711026906343587	0.276185676190405	0.354	0.269	1
Naa10	0.0711561845178032	0.814826880950017	0.105	0.063	1
Rnf144b	0.0711928643141897	0.929420373517667	0.093	0.053	1
Nim1k	0.0712228854398252	-2.02175578503736	0.004	0.023	1
Lalba	0.0712228854398252	-2.12473507856659	0.004	0.023	1
Rps24	0.0714212209304455	-0.267632598151486	0.675	0.678	1
Rgs5	0.0716415971724268	-1.87677704641261	0.004	0.023	1
Zeb2os	0.0716415971724268	-1.6901980432265	0.004	0.023	1
Kctd2	0.0716796155674998	0.342138309836396	0.11	0.063	1
Senp1	0.0717003114555135	-1.11083679629553	0.03	0.063	1
Snap47	0.0718113179464367	0.833217717305372	0.076	0.04	1
Ndfip1	0.0718407044398579	-0.959014369345355	0.072	0.116	1
Eci1	0.0718557897694761	0.627128536886511	0.143	0.093	1
Kif13a	0.0718604028549362	-1.0285098607666	0.063	0.106	1
Peg12	0.0720623236772403	-1.93624393561805	0.004	0.023	1
Pex19	0.0726359287376251	0.322094560707467	0.173	0.113	1
Plscr3	0.072726120023851	0.267119501926961	0.439	0.342	1
Strn	0.0727613141510312	1.37066427322821	0.042	0.017	1
Cstf3	0.072777925841105	-1.0252263248309	0.042	0.08	1
Helz2	0.0727839509846809	0.9034569979902	0.093	0.053	1
Rps17	0.0727988723205868	-0.292027367900528	0.671	0.691	1
Prkcd	0.073388468200088	1.25840136973539	0.042	0.017	1
Mat2a	0.0734363389979923	-0.448612777404295	0.367	0.409	1
Fam57b	0.0736029541279466	0.837944783031512	0.076	0.04	1
Mapre2	0.0739479193377243	-0.468184922209152	0.072	0.12	1
Metap1d	0.0739807052834293	2.64054747525041	0.025	0.007	1
Slmo2	0.0741998913823315	0.828814339493728	0.093	0.053	1
Hoxb2	0.0742238806011057	0.579525041721292	0.068	0.033	1
Ankfy1	0.0742841721252084	0.890350675730447	0.076	0.04	1
Vasn	0.0744126327567728	2.20176424249997	0.025	0.007	1
Sapcd1	0.0744126327567728	2.0450092037584	0.025	0.007	1
Trpc4ap	0.0744503061263718	0.589922623651054	0.139	0.09	1
Pdia4	0.0745509309536052	0.295196825364729	0.304	0.226	1
Mmp15	0.0746022290739199	0.620848896165532	0.143	0.093	1
B630005N14Rik	0.0746560412211344	1.28785276993207	0.042	0.017	1
Ciz1	0.0747203244568268	0.766222374020297	0.097	0.056	1
Zbtb25	0.0748466185624938	2.40045622323717	0.025	0.007	1
Tab1	0.0748466185624938	2.06277520992234	0.025	0.007	1
Palm	0.0749705338081298	0.875741661806676	0.076	0.04	1
Trf	0.0751492794459534	-1.17088575136736	0.051	0.09	1
Ak6	0.0751492794459534	-0.923466540121961	0.051	0.09	1
Pigu	0.0752783565582392	-1.26252284351851	0.025	0.056	1
Mrm1	0.0752826694130682	2.29406101033032	0.025	0.007	1
Cpne8	0.0754292231213481	-0.492616800332297	0.148	0.206	1
Bmf	0.0754418228342539	-4.15941877608148	0	0.013	1
Rem1	0.0754418228342539	-3.56734062012683	0	0.013	1
Rnf113a1	0.0754418228342539	-4.29811294985386	0	0.013	1
Elf4	0.0754418228342539	-4.27235922311584	0	0.013	1
Pola1	0.0754418228342539	-3.5033761916359	0	0.013	1
Sema6c	0.0754418228342539	-3.82574968131813	0	0.013	1
C920021L13Rik	0.0754418228342539	-4.00378277097291	0	0.013	1
Zfp462	0.0754418228342539	-3.99713665167565	0	0.013	1
Epb41l4b	0.0754418228342539	-3.85539895560232	0	0.013	1
Naaa	0.0754418228342539	-3.47875199110617	0	0.013	1
Ifitm5	0.0754418228342539	-4.37700470980437	0	0.013	1
Epm2a	0.0754418228342539	-3.9191588446973	0	0.013	1
Cenpw	0.0754418228342539	-3.87807184444613	0	0.013	1
Gmip	0.0754418228342539	-4.03506313396047	0	0.013	1
Tnfrsf19	0.0754418228342539	-3.88359043448586	0	0.013	1
Dync2h1	0.0754418228342539	-3.93971098398014	0	0.013	1
Vps13c	0.0754418228342539	-3.86733208557502	0	0.013	1
Efemp1	0.0754418228342539	-3.67976343892848	0	0.013	1
Gm26735	0.0754418228342539	-3.85239341560774	0	0.013	1
1110046J04Rik	0.0754418228342539	-4.0670096339027	0	0.013	1
Zfp251	0.0754418228342539	-3.78516086476923	0	0.013	1
Msh5	0.0754418228342539	-3.82102021807138	0	0.013	1
Ablim3	0.0754418228342539	-3.82601709179722	0	0.013	1
Pkn1	0.0755339537349326	0.809667756189544	0.114	0.07	1
Vrk1	0.0756184117424633	0.840599074658356	0.042	0.017	1
Ttc39b	0.0757207920235148	2.48951073031829	0.025	0.007	1
Tcf23	0.0757207920235148	1.77919227639444	0.025	0.007	1
Gm10638	0.0757207920235148	1.71347606114135	0.025	0.007	1
Arhgef2	0.0757251442821969	0.399189390073534	0.236	0.169	1
Dcxr	0.0757863152632839	0.875176651126198	0.084	0.047	1
Psmd5	0.0758408600900818	0.533284369384487	0.143	0.093	1
Pex6	0.075906344285112	0.735609160202723	0.114	0.07	1
Dmtn	0.0760533825293138	0.647642334291299	0.093	0.053	1
Ccdc64	0.0761609931112635	2.0895616847924	0.025	0.007	1
Myzap	0.0762418145110838	-0.277805869800132	0.557	0.608	1
Rlf	0.0762957528915802	-1.74558060078401	0.021	0.05	1
Dap	0.0763587944673619	0.680958101836684	0.076	0.04	1
Nipsnap1	0.0763818751839498	1.82773778270715	0.025	0.007	1
Ate1	0.0764506011226802	0.841086497354549	0.08	0.043	1
Fbxl4	0.0764611471940161	1.65514351130308	0.046	0.02	1
Rpl12	0.0764886578046639	-0.560805767143885	0.241	0.292	1
Ptpn4	0.0766032793960234	1.53237656026494	0.025	0.007	1
Slc19a2	0.0766032793960234	1.74627007528405	0.025	0.007	1
Nf2	0.0768850409561187	0.738542150063928	0.084	0.047	1
Stip1	0.0769110475147797	-0.629072319409909	0.131	0.183	1
Ccdc51	0.0770476575996505	1.63460265764537	0.025	0.007	1
Fzd6	0.0771548360243308	0.797432585687828	0.097	0.056	1
Grap	0.0773169272749719	-0.420584861195281	0.354	0.422	1
G3bp2	0.0774226966326428	-0.548020040030108	0.19	0.246	1
Zfp865	0.0774486857313288	0.786136972658459	0.089	0.05	1
Entpd6	0.0774941344460135	1.81232573381909	0.025	0.007	1
Slc25a40	0.0774941344460135	1.56550407373371	0.025	0.007	1
Atrnl1	0.0774941344460135	1.4239568072278	0.025	0.007	1
Zmpste24	0.0775682795095326	0.521635420565866	0.177	0.123	1
Ehmt2	0.0776496798325714	0.874000509340005	0.076	0.04	1
Jmjd8	0.0779033479146765	0.871580453727818	0.042	0.017	1
Mast2	0.0779427166608609	1.5515447597878	0.025	0.007	1
Atg9b	0.0779427166608609	1.43076067625936	0.025	0.007	1
Pcdhgb4	0.0779427166608609	0.672240632831209	0.025	0.007	1
Sympk	0.0779805617455557	0.729737396677458	0.097	0.056	1
Flot2	0.0779967480561974	-0.769505671299583	0.042	0.08	1
Rtf1	0.0780058073893327	-0.915247720706511	0.207	0.249	1
Ift43	0.0782092376639871	-0.446251839817836	0.169	0.226	1
Me3	0.0783934109716851	0.950925192214488	0.025	0.007	1
Natd1	0.0783934109716851	1.22157740982568	0.025	0.007	1
Rab3gap2	0.0785664156635214	0.803116082649679	0.042	0.017	1
Gapvd1	0.0786265042975644	0.594370723804945	0.148	0.096	1
Polr2a	0.0786399151997695	0.726047863847999	0.105	0.063	1
Iws1	0.0787971582132568	0.503206795217144	0.093	0.053	1
Nudt6	0.0788462241075877	1.01579636697689	0.025	0.007	1
Tlr4	0.0788996677065656	0.990572913447872	0.042	0.017	1
Zcchc14	0.078950740335868	-1.0132102117089	0.038	0.073	1
Ivns1abp	0.0791057169174039	-0.766506832618337	0.118	0.169	1
Erlec1	0.079122877836304	-0.963117880755241	0.097	0.143	1
Ecd	0.0791981728616739	0.586017873927755	0.076	0.04	1
Rpl31	0.0796332687742797	-0.258889552516727	0.675	0.681	1
Rgs10	0.0796908179321292	-2.06085194018199	0.008	0.03	1
Prr3	0.0797308061325063	-2.26305643750189	0.013	0.037	1
Cops5	0.0798018453468355	0.466240030755506	0.181	0.126	1
Arnt	0.0798736728832273	0.702260064506924	0.093	0.053	1
Stk38	0.0799075363905847	0.582964759708907	0.114	0.07	1
Anapc1	0.0800307249058058	0.649372906326345	0.084	0.047	1
Mavs	0.0800795978025226	-1.94624759916103	0.013	0.037	1
Tsga10	0.0800831310950505	-1.94597755622533	0.008	0.03	1
Ergic2	0.0801032200684605	0.421166371222254	0.245	0.179	1
Mtmr3	0.0801096513231937	0.670295634351684	0.127	0.08	1
Sar1b	0.0804473766828648	-0.616413036250287	0.219	0.269	1
Aaas	0.0804770121464659	-1.91729983818829	0.008	0.03	1
Rpp14	0.0804885234703011	0.657417552162753	0.084	0.047	1
Hn1	0.0805388779888563	0.391288022255156	0.473	0.392	1
Psmd8	0.0806168256224437	0.27047642625592	0.312	0.236	1
Ndn	0.0806323190350755	-1.04692909519658	0.021	0.05	1
Ddost	0.0808242184802858	0.342149158836831	0.3	0.229	1
Snrpn	0.0808724652987117	-1.70842654152662	0.008	0.03	1
Cbfa2t3	0.0810460539600356	0.319265457359975	0.304	0.233	1
St3gal2	0.0812046507900093	0.283542033643291	0.169	0.11	1
Zfp746	0.0812253563034505	-1.14185327615086	0.021	0.05	1
Tomm70a	0.0812788169024127	0.654482787306328	0.114	0.07	1
Bicd2	0.0812900824080883	0.337862023770754	0.376	0.296	1
Zfp426	0.0814871051113104	-1.99797913045998	0.013	0.037	1
Eps8l1	0.0814871823149269	-2.1259678490586	0.013	0.037	1
Gss	0.0814904110675611	1.45735992797482	0.046	0.02	1
Cdk11b	0.0815527186540191	-0.571084728975766	0.139	0.193	1
Golga5	0.0815801434242206	-1.01652237567587	0.038	0.073	1
Tprkb	0.0816681047572325	-1.67788951280823	0.008	0.03	1
Ppp2r5e	0.0817199256862702	0.588556831738667	0.135	0.086	1
Fam60a	0.0817460079876864	-0.462406843571207	0.059	0.103	1
Selt	0.0817829829908519	0.294450226968499	0.291	0.229	1
Rapgef1	0.0817858035583774	0.797981513239507	0.097	0.056	1
Phf2	0.081842197695809	-2.03729277836616	0.013	0.037	1
Hax1	0.0818449607153205	-0.702986098532179	0.089	0.136	1
Eif4e	0.0819824411617067	-0.509587475441438	0.169	0.229	1
Nop58	0.0820449298761845	0.417777091410649	0.101	0.06	1
Xpo1	0.0823037721495127	0.658758018005184	0.105	0.063	1
Ints8	0.0823623463966872	0.489761899314694	0.101	0.06	1
Gtpbp2	0.0824552414443714	0.439545929499946	0.257	0.193	1
Kctd18	0.0824626427741727	0.92535873749562	0.046	0.02	1
Wdr1	0.0825081563755456	0.344879911495572	0.359	0.292	1
Cstb	0.0825095457278285	0.298241851784863	0.274	0.199	1
Pkp4	0.082516866774231	-0.459956500348933	0.076	0.123	1
Prkcq	0.0825559922764983	-1.74712607953474	0.013	0.037	1
Col4a2	0.0827438500719278	0.416979201855219	0.35	0.276	1
Lsm3	0.0827674902934177	-0.849897395298179	0.084	0.13	1
2700046A07Rik	0.0827888020042188	1.06840891493445	0.046	0.02	1
Cox16	0.082914777395648	-1.67311877811694	0.013	0.037	1
Gadd45b	0.0829269460648931	0.636109469125249	0.084	0.047	1
H2-Ke6	0.0829282030403768	-1.1638769853324	0.08	0.123	1
Lemd2	0.0830172695917519	0.690279101264063	0.089	0.05	1
Trub2	0.0831159413210741	0.8817584073678	0.046	0.02	1
Gpm6b	0.0831160059493394	-1.23949241486549	0.017	0.043	1
Fam189a2	0.0831160059493394	-1.53170279693973	0.017	0.043	1
Nmt2	0.0831751060430614	0.462264405444168	0.093	0.053	1
Rbm33	0.083274825013706	-1.6875224252423	0.013	0.037	1
Tmem209	0.0832784342692204	-1.3748825297595	0.008	0.03	1
Wipf2	0.0832784342692204	-0.843572213299595	0.008	0.03	1
Wdyhv1	0.0832784342692204	-1.42028372646471	0.008	0.03	1
Nbr1	0.0833666568711171	0.377773217668762	0.122	0.076	1
Smg5	0.0834442568402896	0.956303645408885	0.046	0.02	1
Nbeal2	0.0834442568402896	1.00563369781252	0.046	0.02	1
Socs1	0.0834869760343558	-1.33375543906882	0.034	0.066	1
Ubxn8	0.083658148835989	-0.799728401491186	0.051	0.09	1
Maea	0.0838715288202498	0.472434027967489	0.186	0.13	1
Tomm6	0.0838998816793937	0.55122195934279	0.143	0.093	1
Gm9889	0.083998719585874	-1.52207847636297	0.013	0.037	1
Cgnl1	0.083998719585874	-1.41406945143581	0.013	0.037	1
Nfil3	0.083998719585874	-1.48606538721017	0.013	0.037	1
Zfp213	0.0841039083827277	1.14092835700974	0.046	0.02	1
Rab6a	0.0842977871721862	-0.46258047898013	0.35	0.395	1
Amigo1	0.084435313495686	1.08977185735714	0.046	0.02	1
Parp6	0.084435313495686	0.891131558628245	0.046	0.02	1
Ccdc167	0.084435313495686	0.96823883920424	0.046	0.02	1
Mzt1	0.0844402227454029	-0.838184363379241	0.072	0.116	1
Arsk	0.0845029834141711	-0.851576346967839	0.008	0.03	1
Impa1	0.0845172935097935	0.327310781162136	0.139	0.09	1
Saal1	0.0847276208234734	-1.45908213673284	0.013	0.037	1
Elac2	0.0847276996714262	-1.54961898193109	0.013	0.037	1
Ankrd50	0.0847363979488889	0.471742162955792	0.11	0.066	1
Nsrp1	0.0847441084293729	0.562415054264239	0.19	0.136	1
Sdha	0.085039201954697	0.290949361602724	0.376	0.299	1
BC026585	0.0851012935583551	-1.20301922682129	0.017	0.043	1
Ifitm1	0.0851012935583551	-1.08682701047474	0.017	0.043	1
Rab31	0.0852280193678692	0.539154781785365	0.122	0.076	1
Pank4	0.085596241154088	1.27896268452193	0.051	0.023	1
Mfap1b	0.0856854487235502	0.383517565436718	0.181	0.123	1
Tns2	0.085701272264168	0.615492838842316	0.152	0.103	1
Rabggtb	0.085910831641019	0.498560280881604	0.127	0.08	1
Zbtb44	0.0859771788982715	-1.59081548030963	0.03	0.06	1
Fam84b	0.0860972240036883	-1.17060155886548	0.063	0.103	1
Ccdc90b	0.0862400846906742	0.534783168308223	0.093	0.053	1
Cyp20a1	0.0864805790452909	0.623399212720655	0.186	0.133	1
Fam43a	0.0864852591781064	0.346693108864727	0.186	0.126	1
Mrps30	0.0866252872180242	0.58985470738722	0.11	0.066	1
Mark3	0.0866427522228358	-0.641931402112106	0.089	0.136	1
Pcdh12	0.0869684840410306	0.480249232579107	0.105	0.063	1
Acap3	0.0871247530259725	0.788343357538412	0.046	0.02	1
Pfdn4	0.0871275615612668	0.434080547507491	0.194	0.136	1
Tmed3	0.0873604836527732	-0.492029933914593	0.16	0.216	1
Hcfc1	0.0875795734172187	-1.1103771190707	0.034	0.066	1
Nelfb	0.0876547920455842	0.479757849664194	0.211	0.153	1
Meis2	0.087667528268528	-0.453521371056702	0.148	0.206	1
Arrb2	0.0878078054054539	-1.00954435207793	0.017	0.043	1
Med8	0.0879846794895451	-0.670176549252967	0.114	0.163	1
Eno1	0.088091401394391	0.324878246825561	0.283	0.209	1
Tk2	0.0881714567854147	0.972942581133381	0.051	0.023	1
Babam1	0.0881791600882993	0.530087718874614	0.177	0.123	1
Dnlz	0.0882504819947314	0.773235704729898	0.114	0.073	1
Shc1	0.0884594933982538	-0.715378163733475	0.068	0.11	1
Paf1	0.0886608314851044	-0.49995258963888	0.051	0.09	1
Ano10	0.0888404757978195	0.514354726299341	0.046	0.02	1
Atp2a3	0.088901222051185	0.265186467900564	0.266	0.196	1
Srebf1	0.0889059985200689	-0.9610660469857	0.046	0.083	1
Limd2	0.0890593337654891	-1.01572574717685	0.068	0.106	1
Nt5dc1	0.0891551160612966	1.23363184374522	0.055	0.027	1
Ptdss2	0.0893742704706388	-0.716992905874823	0.038	0.073	1
Mrpl40	0.0894458740081385	0.831355522577566	0.118	0.076	1
Gga1	0.0895054078280756	0.847976842822092	0.127	0.083	1
9930012K11Rik	0.0895916644988134	-0.593685851213951	0.013	0.037	1
Abl1	0.0898124438445849	0.983432473168888	0.051	0.023	1
Ly96	0.089827292271797	0.430330025309231	0.101	0.06	1
Ndufaf3	0.0902802242480542	0.305512733921575	0.181	0.126	1
Ndel1	0.0905323520525841	-0.3723317385255	0.245	0.302	1
Thoc1	0.0906138174825914	0.403871863724504	0.089	0.05	1
Arfgef1	0.0907245430967229	0.563642170311963	0.11	0.066	1
Prdx6	0.0907891632550172	-0.724166772279497	0.198	0.246	1
Hltf	0.0908420770998964	-1.33316862543398	0.03	0.06	1
Skp1a	0.0908532074764467	-0.528621524347333	0.274	0.326	1
Rngtt	0.0910505399165996	1.16803592382828	0.055	0.027	1
Ube2l3	0.0910980078089272	0.284584053726188	0.274	0.206	1
Vamp4	0.0912298414641182	0.555596272211242	0.131	0.086	1
4931406P16Rik	0.0913942423343755	-0.404346033262467	0.321	0.375	1
Wdr6	0.0914779285989607	0.983832846867004	0.051	0.023	1
Arfip1	0.0916895010476655	1.49232296061073	0.055	0.027	1
Hoxa5	0.0917295533333791	0.31433121152748	0.333	0.259	1
Zc3h15	0.0917691162215249	-0.791378898670558	0.152	0.199	1
Spats2l	0.0918497696458918	-0.932280706030347	0.046	0.083	1
Avl9	0.0918951393938227	-0.773680017123767	0.055	0.093	1
Rnf13	0.0919854537018397	0.387914627950537	0.207	0.15	1
Rpl36al	0.0919969430101063	-0.364806360179736	0.384	0.439	1
Cux1	0.0921820179097991	-1.03673593439736	0.068	0.106	1
Trim37	0.092314926535604	-0.536923038872548	0.127	0.179	1
2007-09-01	0.0924575014512423	-0.33858891780441	0.506	0.542	1
Nfatc4	0.0924890768408611	0.773620892586901	0.051	0.023	1
Rab11b	0.0927227707799389	0.294784654300704	0.426	0.346	1
Egflam	0.0927460162719799	2.14309795785397	0.03	0.01	1
Stim2	0.0927710606746118	0.281209226442231	0.346	0.272	1
C1ra	0.0928281138422438	0.881798737915107	0.051	0.023	1
Slc25a17	0.0928814786043951	0.562623595723597	0.165	0.113	1
Pfkl	0.0929671018168459	0.411621835987683	0.169	0.113	1
Plcl1	0.0929782317285067	1.13345637248107	0.055	0.027	1
Llph	0.0933809922564019	0.505324824462355	0.211	0.156	1
2810474O19Rik	0.0933892134202296	0.520578389963133	0.114	0.07	1
Actn1	0.0934229565720066	0.641820119294685	0.181	0.13	1
P2rx4	0.0935029058568912	0.293024021746353	0.329	0.252	1
Tmem204	0.0937124748413641	-0.390931869048421	0.329	0.379	1
Fam103a1	0.0937363033485645	0.301005044181159	0.346	0.282	1
Cit	0.0938512140849943	0.739282447898549	0.051	0.023	1
Sgsm3	0.0938512140849943	0.926693492619661	0.051	0.023	1
Sh3glb2	0.0938519848484058	0.435173801001225	0.16	0.11	1
Pfas	0.0939542886732411	0.932133175635357	0.055	0.027	1
Srbd1	0.0941456780163394	1.62524504183262	0.03	0.01	1
Isca2	0.094159296417939	-0.743719268912498	0.093	0.136	1
Slc31a2	0.0942126928389877	0.616225184080642	0.194	0.143	1
Nenf	0.0944214214454279	-0.514597667503752	0.295	0.349	1
Atp6v0d1	0.0944739554429043	-0.449831370388863	0.165	0.219	1
Enho	0.0945292505821232	1.03773681719222	0.059	0.03	1
Plekhg1	0.0946161947596689	-1.15636915521273	0.059	0.096	1
Sdccag8	0.0947097142209056	-1.21200539995522	0.03	0.06	1
Pelp1	0.0948833378713692	0.429957047692753	0.051	0.023	1
Nfia	0.0949401728912645	-0.290631191761008	0.211	0.276	1
Ndufa13	0.095015493690194	-0.261071365997935	0.443	0.475	1
Gm43848	0.0950881583873987	1.68521783614709	0.03	0.01	1
Atg2b	0.0950881583873987	1.80246024183214	0.03	0.01	1
Trim2	0.0952448420905932	1.11499560698404	0.08	0.047	1
Sec24d	0.0955622248004889	1.79742899179822	0.03	0.01	1
Pex11g	0.0955622248004889	1.53732231197265	0.03	0.01	1
Ddx49	0.0959310454460703	1.08413864328771	0.055	0.027	1
Scarb1	0.0959816551565014	0.285728293089663	0.35	0.276	1
Lrrc57	0.0960312827180754	0.896535336759096	0.101	0.063	1
Drg1	0.0960780150168474	0.406366297668129	0.241	0.179	1
Igbp1	0.0961104870519641	0.698591258319503	0.127	0.083	1
Hnrnpul1	0.0961288285110928	0.575835716019653	0.148	0.1	1
Egln2	0.0962359505110151	-0.538167398506595	0.177	0.229	1
Nfkb2	0.0962789046803342	-2.0425858211856	0.025	0.053	1
Birc6	0.0962850027926548	0.252494518708387	0.19	0.133	1
Pym1	0.0963156644368352	-1.17905490394383	0.042	0.076	1
Lonp1	0.0964888894176721	-1.15483506815897	0.051	0.086	1
Rnmtl1	0.096516034167857	1.82513355887965	0.03	0.01	1
Raf1	0.096523880630857	0.522252919111787	0.194	0.136	1
Mtmr10	0.0965831165816557	-0.614333588487071	0.059	0.1	1
Gabbr1	0.0969318334747782	0.844907178241618	0.055	0.027	1
Ap3s2	0.0969840493116849	1.06408670599203	0.101	0.063	1
Rbks	0.096995786749329	1.38266686552924	0.03	0.01	1
1700086O06Rik	0.096995786749329	1.54482447018355	0.03	0.01	1
Pcnp	0.0972078681131871	0.399015326984689	0.291	0.229	1
Manbal	0.0972612995822815	0.651508795230347	0.16	0.113	1
Mib2	0.0972627431370152	0.975936987490971	0.068	0.037	1
Tmem127	0.0972672215788362	0.889366863504444	0.055	0.027	1
Terf2ip	0.0972705934983245	-0.665096291000916	0.034	0.066	1
2310011J03Rik	0.0973869231510533	0.620852322909015	0.152	0.106	1
Ifit3	0.0974637941535794	1.02980965765495	0.063	0.033	1
Ankzf1	0.0974774443432228	1.23999196387656	0.03	0.01	1
Sardh	0.0974774443432228	1.57976860880492	0.03	0.01	1
Sh3bp1	0.0974774443432228	1.25952076841107	0.03	0.01	1
Ddx23	0.0974774443432228	1.27360737292102	0.03	0.01	1
Hspa13	0.0974774443432228	1.35701445825682	0.03	0.01	1
Neat1	0.0976959905504525	0.455656373968545	0.384	0.319	1
Nr4a2	0.097961011756647	0.43791909258569	0.03	0.01	1
2700094K13Rik	0.0979720634260347	-0.816425295687513	0.046	0.083	1
Celsr2	0.0980343600664134	0.434567808760825	0.051	0.023	1
Ddt	0.0982126979227439	-1.06274775634558	0.042	0.076	1
Ankhd1	0.0985019930591908	0.771882909817817	0.118	0.076	1
Pnp	0.0985709425652525	-0.683845113919113	0.152	0.199	1
Aen	0.0987614091282949	1.16013629944082	0.068	0.037	1
Hdgfrp3	0.0987614545107219	1.17608611539341	0.068	0.037	1
Tspyl1	0.0988221417818224	0.632254528666696	0.186	0.133	1
Cwf19l1	0.0989338952566164	1.41233338525241	0.03	0.01	1
Mrpl14	0.0989953773508907	-0.695639324239786	0.135	0.183	1
BC005537	0.0994751135076033	-0.606784847154365	0.152	0.203	1
Dok1	0.0996426342250395	0.83344647069808	0.084	0.05	1
Zswim8	0.0996497594407105	0.94060813675328	0.063	0.033	1
Rps20	0.0997644955490008	-0.331680922658839	0.553	0.591	1
Tspan31	0.0999693387360057	0.268819010141941	0.257	0.189	1
Pdrg1	0.100120121529395	0.308985517780426	0.224	0.163	1
Fiz1	0.100350374128231	0.839180042094594	0.11	0.07	1
Lsm6	0.100587232296442	-0.56318721556456	0.114	0.163	1
Anapc15	0.100927580778539	-1.4085432597411	0.025	0.053	1
Kctd12	0.100928400254251	0.98716428495595	0.093	0.056	1
Tapt1	0.100974384672885	1.00734674676787	0.08	0.047	1
Ly6g6d	0.101018743309467	0.703771713651635	0.055	0.027	1
l7Rn6	0.101082213860337	0.575192168679555	0.177	0.126	1
Ccdc47	0.101101710579591	0.35817932517687	0.253	0.189	1
Trim11	0.101235059180637	1.01876885759555	0.063	0.033	1
Gm9774	0.101445912497778	0.875049898797657	0.093	0.056	1
Tra2b	0.1014765472833	-0.365032393366062	0.532	0.581	1
Sars	0.101556804621461	0.421933479548087	0.181	0.126	1
Pdcd11	0.10164932753546	0.682522966052109	0.059	0.03	1
Polr2i	0.101667956133167	0.492722726904992	0.219	0.163	1
Nampt	0.101740467604539	0.36639044735707	0.169	0.116	1
Llgl1	0.101814156829712	1.08612105457068	0.068	0.037	1
Tlr3	0.102351618145952	-0.550091092074706	0.034	0.066	1
Abhd14b	0.102614469459009	0.873308387131404	0.076	0.043	1
Clasp2	0.102623796320141	-0.618831303019947	0.063	0.103	1
Med22	0.102630526399374	-1.32016650852302	0.025	0.053	1
Casc3	0.10265249722901	0.836878163679337	0.059	0.03	1
Pcnx	0.102668053856732	0.744735484833407	0.097	0.06	1
Akr1b8	0.103054552571964	2.92031547953426	0.017	0.003	1
Dyrk1b	0.103054552571964	2.69162042400516	0.017	0.003	1
Ero1lb	0.103054552571964	2.59091070280858	0.017	0.003	1
Wdr25	0.103054552571964	2.42030360220312	0.017	0.003	1
Iqcb1	0.103054552571964	2.35378397592824	0.017	0.003	1
Naa30	0.10318110882264	-1.30353345724611	0.038	0.07	1
Tmem71	0.103315607982191	-0.496185474819781	0.076	0.12	1
Gbf1	0.103488082826772	0.696291163768539	0.063	0.033	1
Pomgnt1	0.103512477480974	0.918351171991686	0.08	0.047	1
Sp100	0.103620394661855	0.276027615060877	0.283	0.216	1
Zfx	0.103663215645078	-1.02928361483403	0.025	0.053	1
Ankrd46	0.103742985474147	0.437393930099754	0.152	0.103	1
Nlrc5	0.103766649228534	2.21230489461971	0.017	0.003	1
Col12a1	0.103766649228534	2.12096550171655	0.017	0.003	1
Tigd5	0.103766649228534	2.19644863665166	0.017	0.003	1
Adck5	0.103766649228534	2.40384868863716	0.017	0.003	1
Fam131a	0.103766649228534	2.26081934139012	0.017	0.003	1
Prepl	0.103766649228534	2.22596572291608	0.017	0.003	1
Phf10	0.1039953975064	0.789937311151228	0.068	0.037	1
Thap7	0.104050624687897	0.821096114516349	0.089	0.053	1
Mfsd5	0.104304129533454	0.759971192000317	0.11	0.07	1
Cdk6	0.104382181801935	-0.72270995216393	0.135	0.179	1
Tceanc	0.104482650533927	2.05668962886649	0.017	0.003	1
Olfml3	0.104482650533927	2.11051504308927	0.017	0.003	1
Odf2l	0.104482650533927	2.00407957985754	0.017	0.003	1
Zscan22	0.104482650533927	2.00521083498267	0.017	0.003	1
Cd79a	0.104482650533927	1.9305399708823	0.017	0.003	1
BC024978	0.104482650533927	2.67338134261398	0.017	0.003	1
Gm11175	0.104482650533927	2.40573848644374	0.017	0.003	1
BC043934	0.104482650533927	2.51732166223383	0.017	0.003	1
Lyrm7	0.104482650533927	2.09411573507432	0.017	0.003	1
Abcc1	0.104482650533927	2.04962039648275	0.017	0.003	1
Prr18	0.104482650533927	2.08789594420794	0.017	0.003	1
Wdr24	0.104482650533927	1.96527919767476	0.017	0.003	1
Uhrf1bp1	0.104482650533927	2.20624192551947	0.017	0.003	1
Zfp799	0.104482650533927	2.04393419210497	0.017	0.003	1
Fubp3	0.104591470425764	0.60072148571104	0.114	0.073	1
Tm2d3	0.104803540952221	0.590283544941112	0.181	0.133	1
Ubr5	0.104944288959749	0.846895007727548	0.08	0.047	1
Uxs1	0.104975965025577	-1.29582637168038	0.038	0.07	1
Fn1	0.105202569764709	2.16992306536294	0.017	0.003	1
Ddx59	0.105202569764709	1.96774027268282	0.017	0.003	1
Gm16701.1	0.105202569764709	2.28931033120741	0.017	0.003	1
Gm14403	0.105202569764709	1.84657059089686	0.017	0.003	1
Zfp280c	0.105202569764709	2.00791341047599	0.017	0.003	1
Alg8	0.105202569764709	1.72902785404694	0.017	0.003	1
Bbs10	0.105202569764709	1.86393974023399	0.017	0.003	1
Khnyn	0.105202569764709	2.00371779408187	0.017	0.003	1
Zfp369	0.105202569764709	1.88087886416962	0.017	0.003	1
Ypel1	0.105202569764709	1.87767490894173	0.017	0.003	1
Gemin6	0.105202569764709	1.7949777781505	0.017	0.003	1
Zfp407	0.105202569764709	1.8325013582649	0.017	0.003	1
Kif1b	0.105302046985574	0.284554166799011	0.143	0.093	1
Vps25	0.105335944343557	-1.66183433200967	0.021	0.047	1
Frmd4a	0.105365082045125	0.408486570171313	0.16	0.11	1
Ykt6	0.105408004097223	-0.758288997156736	0.072	0.113	1
Slc29a1	0.10549802306905	0.36009799491277	0.359	0.292	1
Svbp	0.105508368604211	0.357847786496792	0.19	0.136	1
Hspb1	0.105672863688038	0.34648254293127	0.224	0.166	1
Mitd1	0.105823046940243	0.391784267925259	0.127	0.083	1
Rptor	0.105834329303052	2.12639297024561	0.034	0.013	1
Prim2	0.105926420181321	1.17581325493234	0.017	0.003	1
Fbn1	0.105926420181321	1.25833456097177	0.017	0.003	1
Uchl1	0.105926420181321	1.82800070466494	0.017	0.003	1
Nupr1l	0.105926420181321	1.32975958842289	0.017	0.003	1
Gdpd3	0.105926420181321	1.24602562607328	0.017	0.003	1
Paox	0.105926420181321	1.44645563340386	0.017	0.003	1
Stxbp2	0.105926420181321	1.39492847255532	0.017	0.003	1
Cyb5d2	0.105926420181321	1.7741112580761	0.017	0.003	1
Rilp	0.105926420181321	1.72317218741335	0.017	0.003	1
Recql5	0.105926420181321	1.72397754032067	0.017	0.003	1
1110002L01Rik	0.105926420181321	1.43981093401319	0.017	0.003	1
Hspa12a	0.105926420181321	0.927277931986067	0.017	0.003	1
Uchl3	0.105930540787443	0.809122643277827	0.093	0.056	1
Txndc16	0.106111574536335	0.50796498187555	0.063	0.033	1
Yif1a	0.106234178232357	-0.628899811566623	0.122	0.173	1
Supt6	0.106373424044443	0.794479532927595	0.068	0.037	1
Stk16	0.10637680186715	0.382309683920051	0.131	0.086	1
Gna13	0.106515675859627	-0.446947676118275	0.156	0.206	1
Oxr1	0.106676996956293	0.357304014594217	0.228	0.169	1
Ipo11	0.106699066500595	-1.01940189251197	0.072	0.11	1
Tor1aip2	0.106782954256592	-0.806912215868677	0.093	0.136	1
Bak1	0.106882922725594	0.346059449966112	0.152	0.103	1
Rrnad1	0.106928302363628	0.842791144670212	0.089	0.053	1
Arhgap23	0.106975186067914	0.795032527718979	0.08	0.047	1
Chordc1	0.107072552110463	-1.06534862759022	0.063	0.1	1
Ring1	0.1071133566421	-1.16266456362515	0.046	0.08	1
Timeless	0.107205659245106	0.81689530145814	0.089	0.053	1
Emc4	0.107250597359357	0.352659601813326	0.312	0.246	1
Mtg1	0.107255627365008	1.69079531212282	0.034	0.013	1
P2rx7	0.10734676704756	0.871917589075011	0.072	0.04	1
Tmcc3	0.10735613556315	0.261362402841936	0.451	0.375	1
Unc93b1	0.107472503120263	0.616487594096524	0.16	0.113	1
Nxn	0.107520561274877	-0.938632479797717	0.025	0.053	1
Slc16a2	0.107561126668473	0.672855038463675	0.08	0.047	1
Tmem261	0.107818931902733	-0.479956759292126	0.063	0.103	1
Exoc1	0.107820881046122	0.546794160920002	0.068	0.037	1
Strn3	0.107867264378082	0.423341686221915	0.232	0.176	1
Myg1	0.108020778734503	-1.12464703030084	0.055	0.09	1
Gpn3	0.108022373465727	-0.939109692244178	0.038	0.07	1
Exoc3l	0.108086943760689	0.40936956633287	0.131	0.086	1
Arhgef12	0.108255399613871	0.442046357363434	0.266	0.206	1
Scap	0.10845014446228	0.512848353195172	0.063	0.033	1
Foxk1	0.108486707196589	0.549491676740507	0.059	0.03	1
Ube2g1	0.108572309902429	0.378196028892397	0.207	0.153	1
Ifi44	0.108794453070938	0.580062426790534	0.068	0.037	1
Otud6b	0.108886920197432	-0.827207143612101	0.068	0.106	1
Sec11a	0.108962936335418	-0.314097135990641	0.257	0.316	1
Parp2	0.108966826041814	-0.962706065626756	0.055	0.09	1
Nptx1	0.109076370886763	-2.51045681592408	0.004	0.02	1
C1qtnf2	0.109125745011598	0.610575475784012	0.063	0.033	1
RP23-4H17.3	0.109174162779483	1.43984395977728	0.034	0.013	1
Mov10	0.109189944004117	0.508370159687972	0.059	0.03	1
Itpripl2	0.10927251641445	0.397472706180175	0.266	0.203	1
Isg20l2	0.109611016083683	-1.32158783333795	0.034	0.063	1
Znrf2	0.109658012051803	1.37210472220348	0.034	0.013	1
Znhit2	0.109699954122242	0.781646264199917	0.084	0.05	1
Xlr	0.109706811918014	-2.58674893313328	0.004	0.02	1
Atad2	0.109706811918014	-3.00336021537238	0.004	0.02	1
Vwf	0.109717863792472	-0.535827365162439	0.122	0.169	1
Lamc1	0.110143554709157	1.57633453585629	0.034	0.013	1
Ap4b1	0.110143554709157	1.08034355500832	0.034	0.013	1
Glud1	0.110174703061823	0.476762707714695	0.253	0.196	1
Ppp5c	0.110204527156521	-0.748257609439679	0.089	0.13	1
Uqcrfs1	0.110215214885083	0.262510998020821	0.283	0.219	1
Zdhhc17	0.110281366989867	0.817951857903834	0.084	0.05	1
B3galt6	0.110340129499458	-2.17555115111356	0.004	0.02	1
Zfp667	0.110340129499458	-2.41555141358516	0.004	0.02	1
Angpt1	0.110340129499458	-2.20392970555202	0.004	0.02	1
Zfp866	0.110630794354159	1.17746745579446	0.034	0.013	1
Txnrd2	0.110630794354159	1.38389006327785	0.034	0.013	1
Zfp825	0.110699074335268	-1.23246592695814	0.021	0.047	1
Lin37	0.110829359880436	0.503311211561335	0.08	0.047	1
Nup85	0.110865820133061	0.720569543594259	0.101	0.063	1
Gm26522	0.110976331602637	-2.31056925790109	0.004	0.02	1
Neurl4	0.110976331602637	-2.1880711566931	0.004	0.02	1
Cog5	0.110976331602637	-2.0433208375792	0.004	0.02	1
Atp5sl	0.111119734585798	1.09677447887355	0.034	0.013	1
Zfp629	0.111119734585798	1.55581552224253	0.034	0.013	1
Pomt2	0.111119734585798	1.33949246809917	0.034	0.013	1
Sf3a2	0.11137319447107	0.414584831873974	0.173	0.123	1
Phxr4	0.111457432799669	0.661815357198788	0.072	0.04	1
Slc25a16	0.111490708600332	-0.741381609287197	0.025	0.053	1
Esco1	0.111490708600332	-0.791324172807319	0.025	0.053	1
Umps	0.111610378999372	1.3649266511346	0.034	0.013	1
Epb41l4aos	0.111610378999372	1.39477823453224	0.034	0.013	1
Sod3	0.111615426188562	-1.77378602980758	0.004	0.02	1
Prpsap2	0.111615426188562	-1.91285225600688	0.004	0.02	1
Lpin1	0.111615426188562	-1.75795382698123	0.004	0.02	1
Atp6ap2	0.111638631533007	0.304718912450904	0.266	0.203	1
Abhd17b	0.111685901242918	-0.452388188698026	0.122	0.173	1
Prps1	0.111756934690595	-1.28674380061124	0.034	0.063	1
Herc4	0.111875902580531	-1.06323015314348	0.021	0.047	1
Ptpru	0.112086800810359	-0.779229315865231	0.038	0.07	1
Wdr36	0.112089990612294	-1.27504294518012	0.034	0.063	1
Fbln2	0.112102731186427	1.20994068462963	0.034	0.013	1
Plxnc1	0.112102731186427	0.821942505638044	0.034	0.013	1
Ttc12	0.112102731186427	1.20137683618837	0.034	0.013	1
Gypc	0.112102731186427	1.23565376926797	0.034	0.013	1
Nup160	0.112274591338367	-1.73986406693408	0.017	0.04	1
Plekhg5	0.112340609879565	0.6682711040498	0.08	0.047	1
Cbx6	0.112367853315054	0.373900676049795	0.105	0.066	1
Dera	0.112596794734691	1.15512881974991	0.034	0.013	1
Cdk19	0.112739913255091	0.575282493694804	0.101	0.063	1
Slc39a1	0.112777849179376	-0.343553824939963	0.266	0.326	1
B930041F14Rik	0.112902324598597	-0.873692105644139	0.004	0.02	1
Cnrip1	0.113093856794381	-1.10774693745715	0.034	0.063	1
2002-09-01	0.113115810073449	0.260689269997001	0.38	0.302	1
Mtfr1l	0.113210486009569	0.318286977303774	0.181	0.126	1
Zdhhc16	0.113255130278951	0.617076561855923	0.08	0.047	1
Akap10	0.113590070246278	1.15500084426164	0.034	0.013	1
Srfbp1	0.113590070246278	1.05507719031865	0.034	0.013	1
Gm2000	0.113856304115723	-0.610494478298745	0.152	0.199	1
Nfxl1	0.114089289365385	0.706234295999304	0.034	0.013	1
Tbpl1	0.114139027009064	0.65888541823437	0.143	0.1	1
Slc20a1	0.114483602939367	0.829915382366544	0.08	0.047	1
Lrrc40	0.114590234157135	0.917979453085206	0.034	0.013	1
Pitrm1	0.115092908189193	0.957395388681463	0.034	0.013	1
Rpap3	0.115101718960561	0.550967713391005	0.08	0.047	1
Aimp2	0.115119653872113	0.642878854872093	0.076	0.043	1
Smek2	0.115216575757569	0.462375014526261	0.173	0.123	1
Borcs6	0.11532254283312	-0.944104026246253	0.046	0.08	1
Gpr108	0.115370513900093	0.585163323597953	0.093	0.056	1
Usb1	0.115465666357427	-0.910955281941741	0.021	0.047	1
Mfng	0.115513737716177	-0.519724681169055	0.19	0.236	1
Nin	0.115541447165614	0.49685758852115	0.097	0.06	1
Crybb3	0.115597315025015	0.917584299141503	0.034	0.013	1
Zfp945	0.115921177098057	0.366235394806652	0.135	0.09	1
Rdh14	0.115927306215983	-0.936091305604159	0.046	0.08	1
Gm4951	0.115965535102265	0.491007212596101	0.198	0.146	1
Kdm4a	0.116052426380441	0.324527216190793	0.059	0.03	1
St6galnac4	0.116088633883224	0.461084597710043	0.089	0.053	1
Carf	0.116103458223783	0.608556321022698	0.034	0.013	1
Ech1	0.116420284158619	0.310168181515056	0.384	0.316	1
Arpc5	0.116595427869239	0.263998746546593	0.409	0.352	1
Exosc5	0.116644949006163	0.527166420663747	0.11	0.07	1
Ece2	0.117120967925117	0.666733893435442	0.034	0.013	1
A130014A01Rik	0.117519479361732	-1.46888784078194	0.017	0.04	1
Msmo1	0.117553162134858	-0.688251402896216	0.101	0.143	1
Wdr18	0.117578147786187	0.610162964032999	0.11	0.07	1
Lsm8	0.117605425950662	-0.520024447107706	0.143	0.193	1
Fam89b	0.117632341524084	0.655740458579815	0.034	0.013	1
Enpp2	0.11763481133042	-1.0402011133344	0.055	0.09	1
Hsdl2	0.117867579012342	0.534867418215115	0.105	0.066	1
4930486L24Rik	0.118154789668073	-2.07037007409314	0.013	0.033	1
Rnf8	0.118181635998639	0.443826358336269	0.076	0.043	1
Amotl1	0.118319822264973	0.305671865074882	0.241	0.179	1
Fpgt	0.118412029427172	-1.46905712233232	0.017	0.04	1
Srsf3	0.118545755867473	-0.35037542391238	0.405	0.442	1
Edem2	0.118789118763157	0.289579801904248	0.127	0.083	1
Por	0.119141593834992	0.301729275142412	0.207	0.15	1
Pnpo	0.119207231705072	-2.53213195446588	0.008	0.027	1
Dtwd1	0.119285229210205	1.49248029613107	0.038	0.017	1
Elk1	0.119285229210205	1.37336576614642	0.038	0.017	1
Prrg1	0.119376206729014	0.601866647917921	0.089	0.053	1
Prkra	0.119516578481834	0.39236386633518	0.105	0.066	1
Hdac6	0.119645091377717	-1.89397818210212	0.013	0.033	1
Zdhhc1	0.119766354423948	1.41536710251275	0.038	0.017	1
Maf1	0.119919052520108	0.271450970001538	0.253	0.193	1
Vps37a	0.119983415028963	0.56951644038487	0.076	0.043	1
D15Ertd621e	0.120141968918741	0.383710630693398	0.08	0.047	1
Taf5	0.120213070360043	-1.63391476982598	0.017	0.04	1
Ttc17	0.120248998308703	1.43445878211042	0.038	0.017	1
Anks1	0.120332368911937	0.494461031978245	0.093	0.056	1
Tfe3	0.120614839176715	-1.07549089914071	0.059	0.093	1
3110040N11Rik	0.120914616783895	-1.87504002988793	0.008	0.027	1
Itpa	0.120926937447702	0.290527942174556	0.093	0.056	1
Exoc6	0.121047087955695	0.474275767999339	0.089	0.053	1
Tmem109	0.12106144516301	0.430382642049969	0.363	0.306	1
Dnal4	0.121092398946042	-1.04470411610063	0.042	0.073	1
Setd6	0.121150078084979	-1.71628903455544	0.013	0.033	1
Zfp748	0.121150078084979	-1.6579098951032	0.013	0.033	1
2610035D17Rik	0.121218853315119	1.55285013717283	0.038	0.017	1
Dip2a	0.121487978069997	-1.93538911692444	0.008	0.027	1
Ncbp2	0.121653874561272	0.621248807849196	0.118	0.08	1
Dis3l	0.121706070039521	1.21925216218838	0.038	0.017	1
Usp8	0.122018837904477	-0.816485106396173	0.055	0.09	1
Prr12	0.122035489068045	-0.759621301853845	0.017	0.04	1
Ptgr2	0.12207859317594	-0.787353471057817	0.072	0.11	1
Cln6	0.122161602566359	-1.69534799236836	0.013	0.033	1
Camta2	0.122494451313652	1.55813597864519	0.042	0.02	1
Zfp772	0.122641077539108	-1.19714078088695	0.008	0.027	1
Twf2	0.122726304095848	-0.598851692651925	0.143	0.186	1
Armc5	0.122749526940373	0.384570666376319	0.118	0.076	1
4930453N24Rik	0.122868750980236	0.330340124848132	0.105	0.066	1
Apobec3	0.123069528634794	0.613153316462336	0.152	0.106	1
Creld1	0.123135565871642	0.356281139597692	0.135	0.09	1
Npnt	0.123220824865654	-1.4249366250637	0.008	0.027	1
Evi5l	0.123220824865654	-1.38151595184143	0.008	0.027	1
Matr3	0.123289474796099	-0.463795917758696	0.236	0.286	1
Zfp639	0.123309535936069	0.675242047976067	0.131	0.09	1
Gm21092	0.12341047038384	0.404439047490779	0.203	0.15	1
Lbh	0.123457331365808	0.378977446855744	0.198	0.143	1
Lmo4	0.123707122590555	0.378830250931746	0.131	0.086	1
Wdr83os	0.123772833283116	0.477572392106115	0.245	0.186	1
Lifr	0.124115687871131	-0.406445510466645	0.274	0.326	1
Crispld1	0.12414196903738	-3.26351890868554	0	0.01	1
B230369F24Rik	0.12414196903738	-3.56164345233755	0	0.01	1
Mrc1	0.12414196903738	-3.17190954401316	0	0.01	1
Cercam	0.12414196903738	-4.10034267249563	0	0.01	1
1700084E18Rik	0.12414196903738	-3.923638319409	0	0.01	1
Eif2ak4	0.12414196903738	-3.15195452654777	0	0.01	1
Mapkbp1	0.12414196903738	-3.61464176653448	0	0.01	1
Vps39	0.12414196903738	-4.24444343282263	0	0.01	1
Ism1	0.12414196903738	-3.03288610414341	0	0.01	1
Bcas1	0.12414196903738	-3.30174289037027	0	0.01	1
Tubb1	0.12414196903738	-2.90283559651825	0	0.01	1
Etohi1	0.12414196903738	-3.1772052155264	0	0.01	1
Pim2	0.12414196903738	-3.56396458850559	0	0.01	1
Zbtb33	0.12414196903738	-3.64676987404443	0	0.01	1
Sh3kbp1	0.12414196903738	-3.59741115387781	0	0.01	1
Il7	0.12414196903738	-3.70319072038768	0	0.01	1
Pag1	0.12414196903738	-3.73581918765581	0	0.01	1
4632404H12Rik	0.12414196903738	-3.61322770768249	0	0.01	1
Gpsm2	0.12414196903738	-3.581227136911	0	0.01	1
Glipr2	0.12414196903738	-3.29230354359966	0	0.01	1
Gm26867	0.12414196903738	-3.72862244747097	0	0.01	1
Cachd1	0.12414196903738	-3.34839477841198	0	0.01	1
Cnr2	0.12414196903738	-3.66980681960012	0	0.01	1
Spsb1	0.12414196903738	-3.24219402991825	0	0.01	1
Bst1	0.12414196903738	-3.57079807813576	0	0.01	1
Gm43042	0.12414196903738	-3.13284197705648	0	0.01	1
N4bp2	0.12414196903738	-4.29061023199042	0	0.01	1
Gtf2ird2	0.12414196903738	-3.41867578691971	0	0.01	1
Mpp6	0.12414196903738	-3.01004401947768	0	0.01	1
RP23-60P18.10	0.12414196903738	-4.29350221323701	0	0.01	1
Scnn1a	0.12414196903738	-3.45853965522964	0	0.01	1
Rad51ap1	0.12414196903738	-4.26133416832408	0	0.01	1
Tigar	0.12414196903738	-3.42472550864725	0	0.01	1
Tnnt1	0.12414196903738	-3.68566629106241	0	0.01	1
Spred3	0.12414196903738	-2.93012251037772	0	0.01	1
Gas2	0.12414196903738	-3.30708782884097	0	0.01	1
Mkrn3	0.12414196903738	-3.08275267778714	0	0.01	1
Kdm8	0.12414196903738	-2.82078054848705	0	0.01	1
Rab32	0.12414196903738	-3.63491450269643	0	0.01	1
Dusp26	0.12414196903738	-3.65615038537282	0	0.01	1
Gm6793	0.12414196903738	-3.70059640569023	0	0.01	1
Cdt1	0.12414196903738	-3.78979681635275	0	0.01	1
Gm10709	0.12414196903738	-4.04198357247918	0	0.01	1
Ctdspl	0.12414196903738	-3.52741966692513	0	0.01	1
5830454E08Rik	0.12414196903738	-2.8698803575905	0	0.01	1
Wdpcp	0.12414196903738	-3.80678861341391	0	0.01	1
3010026O09Rik	0.12414196903738	-4.05295311626704	0	0.01	1
Obscn	0.12414196903738	-3.00850556828932	0	0.01	1
Cd68	0.12414196903738	-3.19744747886122	0	0.01	1
Alox12	0.12414196903738	-3.22162484998384	0	0.01	1
Rsad1	0.12414196903738	-3.90489694771441	0	0.01	1
Zfp652os	0.12414196903738	-3.53120686292836	0	0.01	1
Hoxb3	0.12414196903738	-3.43329316679609	0	0.01	1
2410004I01Rik	0.12414196903738	-3.61793508313358	0	0.01	1
Hexim2	0.12414196903738	-3.42781100095261	0	0.01	1
Taco1os	0.12414196903738	-3.36901686593797	0	0.01	1
Ern1	0.12414196903738	-4.15996791590298	0	0.01	1
Zfp184	0.12414196903738	-4.49362201296545	0	0.01	1
Ecm2	0.12414196903738	-4.00073017268641	0	0.01	1
Zfp595	0.12414196903738	-4.2607011822473	0	0.01	1
Homer1	0.12414196903738	-3.53375998881968	0	0.01	1
Cys1	0.12414196903738	-3.94217128685196	0	0.01	1
Zfyve26	0.12414196903738	-3.17173108821073	0	0.01	1
Gm26669	0.12414196903738	-3.63067823923405	0	0.01	1
Zfyve1	0.12414196903738	-3.57980882855227	0	0.01	1
Samd15	0.12414196903738	-3.21423802800948	0	0.01	1
Fam134b	0.12414196903738	-3.62543303952585	0	0.01	1
Zbed4	0.12414196903738	-3.79762273911969	0	0.01	1
AU021092	0.12414196903738	-3.81359325060406	0	0.01	1
1700007L15Rik	0.12414196903738	-3.50562828556944	0	0.01	1
Ccdc78	0.12414196903738	-3.27036309451157	0	0.01	1
Notch3	0.12414196903738	-3.72614016799677	0	0.01	1
Zbtb12	0.12414196903738	-3.7850528043765	0	0.01	1
Pcdhb4	0.12414196903738	-3.92768911506435	0	0.01	1
Pcdhga9	0.12414196903738	-3.96978735147605	0	0.01	1
Vegfb	0.12414196903738	-3.46159609746019	0	0.01	1
Stambpl1	0.12414196903738	-3.13147184282844	0	0.01	1
Sfxn2	0.12414196903738	-3.29629824550305	0	0.01	1
Pcgf6	0.12414196903738	-3.98337602482504	0	0.01	1
Gpatch4	0.124165157589104	1.21080902129218	0.038	0.017	1
Tex2	0.124204443617026	-1.31532015253024	0.013	0.033	1
Nrbf2	0.124338366517804	-0.64364741697125	0.046	0.08	1
Mxra7	0.124378809315661	0.408246422728589	0.283	0.233	1
Dkc1	0.124513661781764	0.471380498582457	0.101	0.063	1
Rab13	0.124661595373949	1.18700564835679	0.038	0.017	1
Zfp628	0.124719295324865	-1.40202372504284	0.013	0.033	1
Lrwd1	0.124725473416644	-1.12174033935945	0.03	0.056	1
Mndal	0.124941036040777	0.316335035171094	0.304	0.243	1
Slc44a2	0.124961987355176	0.368623136089728	0.152	0.106	1
Suclg2	0.1251535009153	0.3805094504242	0.093	0.056	1
Hnrnph3	0.125200085041339	-0.511945242861946	0.101	0.146	1
Ccnd2	0.125474976604691	0.271662459076782	0.346	0.279	1
Snhg9	0.12554002009287	0.336884889789559	0.089	0.053	1
Sik1	0.125617176152453	-0.580247163640479	0.055	0.09	1
Dcaf11	0.125717948709061	0.469374280419944	0.105	0.066	1
Gpr182	0.125771471713123	-0.631554372274329	0.278	0.316	1
Rcan1	0.125788299958963	0.4371904410725	0.236	0.179	1
Rsrc2	0.125912894311473	-0.403596226179764	0.346	0.402	1
Itfg1	0.126166826646789	0.347346881551562	0.219	0.163	1
Rbak	0.126214855975321	1.52772597990778	0.042	0.02	1
Fn3krp	0.126273839360593	-1.00662176836298	0.013	0.033	1
Rpl7l1	0.126488585614786	0.368153189800672	0.215	0.163	1
Aff3	0.126662839871404	0.940018506598693	0.038	0.017	1
Rfc3	0.12668602912954	1.55284275297562	0.042	0.02	1
Wiz	0.12668602912954	1.24694438827759	0.042	0.02	1
Senp5	0.126744361942598	-0.550464012888081	0.008	0.027	1
Golga3	0.126998256026985	2.17764114249753	0.046	0.023	1
Pls3	0.127064100403346	0.305998973124935	0.291	0.236	1
Synm	0.127167038145231	0.762568381196374	0.038	0.017	1
Gan	0.127167038145231	0.750242153238956	0.038	0.017	1
Sft2d2	0.127188099537218	0.925707877111553	0.101	0.066	1
Gm26699	0.127248855998864	0.550202579818829	0.203	0.153	1
Kitl	0.127290453010388	-0.478190361045503	0.27	0.319	1
As3mt	0.127594625571595	0.602388775966101	0.127	0.086	1
Cpsf3l	0.127617758853233	0.72786176298432	0.11	0.073	1
Fdft1	0.127632482152987	1.35699710129805	0.042	0.02	1
Isy1	0.127672796788096	0.878255546895418	0.038	0.017	1
Mrpl44	0.127817563399835	0.32066458923531	0.097	0.06	1
Sec61a2	0.127822939250772	-1.20100537504436	0.03	0.056	1
Glis2	0.128007091306788	1.13369068806764	0.08	0.05	1
Nsun5	0.128180118547129	0.599391791013016	0.038	0.017	1
Serpinb1a	0.128218657837607	0.409184884950192	0.253	0.193	1
Noa1	0.128343450048086	1.50495352061731	0.046	0.023	1
Srrm2	0.128415578641941	-0.325874401774619	0.532	0.548	1
Strap	0.128432095611907	-0.660440682417766	0.165	0.213	1
Cebpzos	0.128489976853516	0.279618419372444	0.122	0.08	1
Med18	0.128584425877658	1.40408730892686	0.042	0.02	1
Gsk3b	0.128601631979189	-0.342169420686071	0.359	0.405	1
Gstk1	0.128606576608709	-1.12419175206559	0.03	0.056	1
Sowahc	0.129062462395812	1.16925318770267	0.042	0.02	1
Rnaset2a	0.129175281514275	0.280294819158242	0.308	0.246	1
Zfp606	0.129199462380392	0.73269136978439	0.038	0.017	1
Layn	0.129541793061891	1.36311786259133	0.042	0.02	1
Exoc3l4	0.129541878353889	1.18069664887894	0.042	0.02	1
Lypla1	0.129779238209981	0.295155263486448	0.173	0.126	1
Pcbp1	0.129809666091594	-0.345811865509879	0.447	0.478	1
Baz2a	0.12981542259816	0.410171202578657	0.11	0.07	1
Crtc2	0.130022675999603	1.28105951867237	0.042	0.02	1
Dhrs13	0.130225091534058	0.522053064215991	0.038	0.017	1
Prrc2a	0.130408400813108	0.360617550975904	0.194	0.146	1
Riok1	0.130439557582529	-1.20885001077067	0.055	0.086	1
Plxna1	0.13048103154841	-0.657406818147573	0.084	0.123	1
Plxna4	0.130740269926721	0.51805074102585	0.038	0.017	1
Zfp637	0.130801693241871	0.256706650563112	0.148	0.1	1
Msrb1	0.13088950652003	0.592209563082661	0.122	0.083	1
Nop56	0.130898515551767	0.605266213359646	0.186	0.14	1
Rpusd4	0.13098842532729	1.0618069505028	0.042	0.02	1
Gm26724	0.13098842532729	1.12764126693523	0.042	0.02	1
Prpf38b	0.131058790715147	-0.681678271278968	0.122	0.163	1
Cyp4f16	0.131378734916795	-1.0717594801787	0.03	0.056	1
Kdr	0.13152841470945	0.297776118641767	0.439	0.362	1
Ssbp1	0.131612732541346	0.279769634824585	0.186	0.133	1
Topors	0.131864389167905	0.444128069176373	0.148	0.103	1
Fut8	0.131959728290058	0.776796564146364	0.042	0.02	1
Mettl9	0.132159417004778	-0.595873342956204	0.177	0.219	1
Magt1	0.132265472018458	-0.309659949890862	0.084	0.126	1
Wdfy1	0.132436211800199	0.333515552197995	0.11	0.07	1
Fto	0.132791119529697	0.347525566980532	0.156	0.11	1
Ndufa4	0.132882946655872	-0.254350340348362	0.709	0.721	1
Aco1	0.132936516484399	0.917932100045521	0.042	0.02	1
Rab23	0.132936602741502	1.0847488751802	0.042	0.02	1
Trpv4	0.132936602741502	1.28822839440161	0.042	0.02	1
Dand5	0.132936602741502	1.0828991443637	0.042	0.02	1
Pex14	0.1336940508168	0.302633266595903	0.097	0.06	1
Cox7a2l	0.133822651247233	-0.360485203682459	0.418	0.449	1
Phf3	0.1339167176862	0.733725649025992	0.118	0.08	1
Mrpl35	0.13401102519103	0.280376743452649	0.152	0.106	1
[truncated: 4,431 more rows]

## Sheet: Tie2KO_L_DE_KOvsWT_Car4+CapEC
	p_val	avg_log2FC	pct.1	pct.2	p_val_adj
Scgb1a1	2.83436378709989e-91	-4.04267308082689	0.104	0.754	4.21781675158335e-87
Sftpc	6.63679138055983e-37	-8.8300207474723	0	0.281	9.87620925341108e-33
AY036118	1.23612795376401e-29	0.925754841312678	0.896	0.698	1.83948200799623e-25
Tek	1.15693943991501e-28	-5.65118020574111	0.01	0.246	1.72164158053752e-24
Ager	6.28858500977118e-17	-5.30650411259152	0.004	0.142	9.35804335304049e-13
S100a6	2.26222018257483e-14	-5.8513021154628	0.002	0.115	3.36640985368961e-10
Gm42418	2.38549652286421e-14	0.546764901467263	0.943	0.855	3.54985737567423e-10
Mest	2.63904227161876e-14	1.46584516968739	0.439	0.192	3.92715880439588e-10
Ecm1	1.80244089832213e-13	1.08248547464829	0.568	0.325	2.68221230079316e-09
Tuba1a	1.77597195661962e-12	0.391928942832111	0.979	0.959	2.64282386864566e-08
Cwc22	3.33254840836434e-12	2.82979176070783	0.193	0.03	4.95916528648698e-08
Ifitm3	9.83848505818544e-12	-0.919763450746465	0.645	0.728	1.46406496150858e-07
Slc3a2	1.7119792264761e-11	-0.886404387948981	0.521	0.66	2.54759628691908e-07
Car4	1.89962100258214e-11	0.264062706046633	1	1	2.82682601394248e-07
Fkbp1a	1.92016186415385e-11	0.278586766421331	1	0.982	2.85739287004734e-07
Serpinh1	2.85993305148613e-11	0.560184563665405	0.855	0.754	4.25586637391651e-07
Egfl7	5.03265636835707e-11	0.296853627783637	0.996	0.967	7.48909594175216e-07
Cdk5rap1	2.10535105230413e-10	-3.20495939428688	0.012	0.109	3.13297290093377e-06
Phlda3	2.9970468628479e-10	0.505233751894596	0.832	0.707	4.45990543660396e-06
Gpx3	6.05095412816196e-10	-1.71134107166554	0.141	0.302	9.00442483811781e-06
Crip1	1.03686218747775e-09	0.693476343122199	0.902	0.79	1.54295462118564e-05
Mgp	1.04743735789536e-09	-4.77231543501144	0.004	0.083	1.55869153228409e-05
Plvap	1.08160135023438e-09	-1.659457184516	0.203	0.364	1.60953096928378e-05
Cd47	1.11820025802897e-09	-0.40556384974563	0.918	0.935	1.66399380397291e-05
Anxa2	1.17239458879012e-09	0.622890671352062	0.699	0.5	1.74464038757857e-05
Sox18	1.63000215846944e-09	0.644886095127947	0.727	0.544	2.42560621201837e-05
Btg2	1.90706036856826e-09	-1.09496947200218	0.316	0.485	2.83789653446643e-05
Tmsb4x	2.43015295249065e-09	-0.406125081376252	0.963	0.964	3.61631060860134e-05
Gpihbp1	2.83802804587043e-09	-1.59617922557955	0.205	0.361	4.22326953505979e-05
Cldn18	5.08459422819526e-09	-6.92985217742141	0	0.065	7.56638467097737e-05
Nfkbia	2.26004250011305e-08	-0.594301173885421	0.705	0.808	0.000336316924441823
Tppp3	2.52027599931792e-08	0.629927978126684	0.799	0.692	0.0003750422714585
Adamts1	2.63561046685134e-08	-2.57006814300943	0.029	0.127	0.000392205193572147
Hmcn1	5.09531927187911e-08	-2.95845760613325	0.012	0.089	0.000758234460848331
Cst3	6.18395811708817e-08	-0.367401164072692	0.9	0.92	0.000920234807403891
Lrg1	1.2579214207942e-07	-4.74761249159485	0.004	0.065	0.00187191286628384
Vwf	1.33616687373549e-07	-6.11210048474757	0	0.053	0.00198834992480578
Gsn	1.57413096748622e-07	-3.1128102343976	0.02	0.101	0.00234246429271624
Fos	1.60972792380566e-07	-0.797128677921217	0.346	0.509	0.00239543612341521
Bgn	1.91077607528572e-07	-3.34049656877806	0.008	0.074	0.00284342587763269
Tspo	2.09256067359863e-07	0.436634972271157	0.865	0.784	0.00311393953838212
Vim	2.09858502095732e-07	0.303338407765447	0.957	0.873	0.00312290436968658
Dhrs3	2.85824213581602e-07	-0.64396502936578	0.57	0.692	0.00425335012230781
Clic3	3.02056232111536e-07	-6.72760947621254	0	0.05	0.00449489879005177
Sec14l3	3.02056232111536e-07	-6.62123940347499	0	0.05	0.00449489879005177
Junb	4.1524387304405e-07	-0.860242426298727	0.521	0.636	0.00617924407476851
Plpp1	6.09150424901975e-07	-0.405075927426191	0.846	0.896	0.00906476747296629
Cyb5r3	7.40928359741815e-07	0.556791715067882	0.719	0.604	0.011025754921318
Socs3	8.54225590049829e-07	-1.0084048325606	0.256	0.393	0.0127117310055315
Fth1	1.0655114063225e-06	-0.428386392622243	0.928	0.95	0.0158558752374851
Acer2	1.12427142295554e-06	-1.52212733016042	0.115	0.231	0.0167302830450014
Sema3f	1.19233109819487e-06	0.517384178357378	0.699	0.538	0.0177430790722379
Ccnd2	1.3628621726803e-06	0.710244084163706	0.52	0.37	0.0202807519916555
Inmt	1.40875070588376e-06	-3.44026422202749	0.016	0.083	0.0209636192542563
Tspan18	1.52820313806625e-06	-0.606198475004542	0.559	0.66	0.0227411908975639
Ifitm1	1.5423815521187e-06	-5.97776265315074	0	0.044	0.0229521798770784
Lyz2	1.5423815521187e-06	-5.69608566817376	0	0.044	0.0229521798770784
Map1b	2.03630289044696e-06	0.943696915866532	0.268	0.13	0.0303022233127413
Ptprb	2.22947328354257e-06	-1.42463705192967	0.135	0.254	0.033176791932397
Rps27	2.3659314223552e-06	-0.301524037020052	0.967	0.956	0.0352074254960677
Tsc22d1	2.63246950270706e-06	0.532081626203672	0.668	0.544	0.0391737786697838
Cadm1	3.11104281660653e-06	-2.31988017349612	0.014	0.077	0.0462954281539217
Myadm	3.25847535126008e-06	0.716537919066781	0.502	0.352	0.0484893717021012
Cd81	3.69073305837153e-06	-1.27599149613791	0.016	0.08	0.0549217986416268
Prx	3.80904907939258e-06	0.296272078412679	0.891	0.855	0.056682459350441
Lmna	3.84163036279473e-06	0.475130212842344	0.656	0.503	0.0571673014287484
Ier2	4.15028478078414e-06	-0.579094717294902	0.773	0.781	0.0617603878228488
Gas6	4.77247177263346e-06	-2.76659419432235	0.008	0.062	0.0710191524485585
Pf4	4.86822497984388e-06	-3.14349349875539	0.02	0.086	0.0724440559250567
H2-Eb1	5.34395824226434e-06	-2.436821017753	0.027	0.101	0.0795234426031357
Edn1	5.36674007334437e-06	-2.72092474810727	0.02	0.086	0.0798624590314375
Col4a2	5.73054064862993e-06	0.443855488882202	0.588	0.417	0.085276175392262
Rhoc	6.10674732933493e-06	0.368313676644342	0.865	0.766	0.090874507007833
Timp3	8.58012528453465e-06	0.448109155598134	0.764	0.642	0.12768084435916
Prss23	8.87105918375865e-06	-3.43009621762891	0.002	0.044	0.132010231713512
Lgals1	8.87105918375865e-06	-3.64373283968908	0.002	0.044	0.132010231713512
Gstt1	9.40846565440764e-06	-3.09806135438377	0.008	0.059	0.14000737740324
Egr1	1.10698558372676e-05	-0.955216036266322	0.234	0.364	0.16473052471438
Hist1h2bc	1.10722283016059e-05	0.875940613452119	0.426	0.287	0.164765829356198
Rgs12	1.34242807584387e-05	0.31106028906781	0.797	0.704	0.199766721966327
Apoe	1.78224020012513e-05	-5.83544805824726	0	0.036	0.26521516418062
Esr1	1.81240775279736e-05	5.53731389912126	0.053	0	0.269704397693775
Fmo2	2.27789303149497e-05	-1.46758427744407	0.074	0.166	0.338973262016766
Impdh1	2.3074797113982e-05	0.299077263529377	0.867	0.781	0.343376055853166
Zfp503	2.64927731733794e-05	-1.13240374485472	0.115	0.219	0.394238957593059
Homer3	2.65948502498715e-05	0.683444608376139	0.529	0.393	0.395757966568337
Rps14	2.89242873925814e-05	-0.26473988960944	0.947	0.926	0.430422320689004
Gnpnat1	2.95859178808937e-05	0.897529862958535	0.326	0.195	0.440268043985579
Rela	3.48638994936669e-05	0.457498724764256	0.555	0.411	0.518809688365257
Cd93	4.35624800301523e-05	-1.39413839419092	0.09	0.18	0.648253265328697
Mettl7a1	4.63973409620308e-05	-1.63871609992747	0.074	0.16	0.69043883085598
Gm9844	5.05119294846181e-05	-2.53566855495835	0.014	0.065	0.751668022660602
Cltb	5.34732759710399e-05	0.469139722882161	0.705	0.601	0.795735819725045
Tbx3	5.9524528426226e-05	0.266462322278907	0.898	0.831	0.88578450751067
Plcb1	6.30218633172016e-05	-2.02192213609512	0.025	0.086	0.937828348023277
Crim1	6.43917787401683e-05	-2.33749292597777	0.01	0.056	0.958214059432444
Rpl36a	6.76049200236691e-05	-0.414640522274383	0.627	0.716	1
Ccnd3	6.78820378796772e-05	0.259681717249515	0.752	0.642	1
Cd151	7.13177124347686e-05	0.352601136126465	0.791	0.74	1
Podxl	7.594372243967e-05	0.402729085273527	0.729	0.598	1
Arhgef26	8.34291114819505e-05	-2.1642625145124	0.012	0.059	1
Aldh1a1	9.15447512095761e-05	-5.22781841260593	0	0.03	1
Zfp706	9.69960233810037e-05	0.321082278440526	0.783	0.689	1
Gm16104	0.000109193943000959	2.59696991568267	0.074	0.015	1
Pdlim7	0.000123207865508697	0.596082425567937	0.34	0.213	1
Hs3st1	0.000124842846240675	-0.727292895610246	0.279	0.396	1
Fhl1	0.000126153369564658	-1.6926648602602	0.029	0.089	1
Hspa5	0.000128278430138977	-0.473118367464537	0.721	0.769	1
Zfand3	0.000130352144689608	1.03801492152464	0.201	0.104	1
Mettl24	0.000131450000607511	0.950053928896145	0.275	0.166	1
Ngfrap1	0.000135869195891525	-1.30060216296595	0.096	0.183	1
Csrp2	0.000137647938594963	-1.20513409587313	0.072	0.154	1
Cxcl12	0.000148312876617691	-1.72031994766046	0.053	0.124	1
Gpr182	0.000159117572804714	-2.2229091719534	0.02	0.071	1
Nkd1	0.000171341057726473	0.281702639398343	0.891	0.84	1
Tnfrsf11b	0.00017269379167763	-1.13459645245631	0.113	0.204	1
Mapk11	0.000173598918332016	1.35323350692117	0.105	0.036	1
Rgl2	0.000178868682715054	0.639171602005255	0.387	0.263	1
Neat1	0.000184618782983056	0.496970356922627	0.578	0.447	1
Hist3h2a	0.00018548087680011	0.606469735755581	0.355	0.237	1
Pls3	0.000195424814031293	0.426400078330281	0.633	0.541	1
Gm8797	0.000203016507385927	0.807359001570022	0.225	0.118	1
Fosb	0.000207726703689894	-0.825305607879826	0.168	0.272	1
Aqp5	0.000208117743385113	-5.16105477326241	0	0.027	1
Mylk	0.00021834256323439	0.617644028457784	0.381	0.263	1
Bcar1	0.000224927797902829	0.839395822390848	0.234	0.136	1
Mcc	0.000231943761787005	0.55101733621451	0.412	0.284	1
Ppic	0.000232968500772708	0.59625007214402	0.439	0.32	1
Igfbp4	0.000236264385914418	-1.32877832691224	0.061	0.133	1
Bin1	0.000240558129551198	0.442930859422457	0.738	0.657	1
Prkcdbp	0.000247591170740846	0.393258388271876	0.535	0.393	1
Zfp36	0.000249206848479547	-0.889098802789576	0.264	0.355	1
Ssbp2	0.000249333915197948	-2.43481619412209	0.016	0.062	1
Fbxw2	0.00025141627907496	0.348141706046731	0.498	0.373	1
Tmem131	0.000256006609138218	-2.26274873935991	0.01	0.05	1
Ttll1	0.000262048218714025	0.950545937719565	0.188	0.095	1
Cxx1a	0.000270778734834889	0.311392627523594	0.828	0.749	1
Psmd2	0.000276271633933992	0.511810625576954	0.457	0.325	1
Tmem252	0.000277463925888179	-3.0932025983579	0.006	0.041	1
Tsen15	0.0002902075432124	-1.33701846175998	0.105	0.186	1
Epb41	0.00029562040942098	-1.93337497422936	0.018	0.065	1
Gp1bb	0.000295743415463238	-2.59845270196942	0.006	0.041	1
Cyp1a1	0.000366076064723563	0.828834788071615	0.307	0.198	1
Timeless	0.000378090616355418	2.04579987539673	0.082	0.024	1
Arrdc1	0.000389231072825504	2.01061405457136	0.096	0.033	1
Fam174b	0.000394903414352944	0.386913538914607	0.404	0.275	1
Ntn1	0.00040712735356603	-2.66974676029143	0.008	0.044	1
Pkn3	0.000415436372934995	1.28338183509019	0.154	0.074	1
Gdf15	0.000419978389348334	1.28015379432952	0.092	0.03	1
Csrp1	0.000420164779202694	0.395164860325315	0.717	0.645	1
Ptpru	0.000433558637851782	-2.49897994890264	0.016	0.059	1
C1qtnf2	0.000433625175262904	0.483758506918396	0.576	0.473	1
Hey1	0.000437882539595321	-1.60942564960485	0.049	0.112	1
Ap3s1	0.000456851890718368	0.803715259501903	0.234	0.136	1
Tmod2	0.000466190880462671	0.489238129252149	0.488	0.367	1
Ccdc184	0.000466905090626273	0.58375037836345	0.543	0.42	1
Hacd1	0.000473465908481476	1.41522851506882	0.113	0.044	1
Apold1	0.000474636232409596	-5.34146112425126	0	0.024	1
Nupr1	0.000474636232409596	-5.05465669425489	0	0.024	1
Sephs1	0.00047958682695072	0.789328086279547	0.102	0.036	1
Lpl	0.000480508798258714	-1.68373724569665	0.033	0.089	1
BC005561	0.00048156061746113	0.731640436750229	0.215	0.118	1
Nxpe4	0.000488186259945781	-3.43921994277125	0.002	0.03	1
Nras	0.000514752330832718	0.351364644897503	0.566	0.435	1
Plcg1	0.000517228266636192	0.497225019343683	0.238	0.136	1
Calcrl	0.000528073248354783	0.298140286950334	0.967	0.941	1
Ogfrl1	0.00053161813194624	-1.59686970246616	0.016	0.059	1
Ikbkg	0.000534081624064631	2.47814551578427	0.064	0.015	1
Pgpep1	0.000547368517958037	1.26458470958747	0.15	0.071	1
Rps7	0.000547538377508992	-0.3572672924666	0.719	0.754	1
Pltp	0.000554917454811805	-0.504673871396058	0.645	0.675	1
Rbm3	0.000563268276510184	-0.364923820718575	0.566	0.645	1
Hypk	0.00059769238246612	0.38573525209422	0.535	0.414	1
9930111J21Rik2	0.000602459597495005	0.897116386444419	0.172	0.089	1
Cetn3	0.000614477947404673	0.362085461420745	0.523	0.393	1
Sparc	0.000616027198457277	-0.657863564235293	0.314	0.396	1
Rpl22l1	0.000629178254399323	-0.612519355406827	0.514	0.577	1
Psmd1	0.000641656203588531	0.540453116227674	0.432	0.32	1
Arhgap23	0.000653506306844828	1.03564675411885	0.16	0.08	1
Lbp	0.000669614894117639	-2.57799727201403	0.012	0.05	1
Fibin	0.00067680323442692	-0.303393003660409	0.787	0.849	1
Plekha1	0.000679831623003644	0.426241115087651	0.516	0.402	1
Rps24	0.00069012214933664	-0.390296367125549	0.688	0.719	1
F2r	0.000698872524432027	-1.11703003851972	0.115	0.198	1
Pdlim1	0.000703868208036426	0.368509067874724	0.535	0.42	1
Kctd18	0.000722940771565326	2.32605782715794	0.053	0.009	1
Tgfb1i1	0.000758694003184165	0.4952557532118	0.525	0.429	1
Dab2	0.000807048575191828	1.13476189356115	0.131	0.059	1
Traf7	0.000812812824016485	-0.745983590173568	0.205	0.296	1
Pkd1	0.000815965135976203	0.928637464267455	0.166	0.089	1
Btg1	0.000824223563952997	-1.02325663556838	0.182	0.266	1
Rps23	0.000828814821283908	-0.289266116244798	0.904	0.882	1
Zfp664	0.00083966997829723	1.33770295723917	0.129	0.059	1
Cd74	0.000841089851211469	-1.27940883045323	0.137	0.216	1
Tgtp2	0.000858281099335306	1.03858133558733	0.119	0.05	1
Krt7	0.000871228828347807	-2.58163940362979	0.008	0.041	1
Tsnax	0.000872056841999844	0.642887681434404	0.188	0.101	1
Vegfc	0.000877866732965475	-2.69881285678733	0.004	0.033	1
Heg1	0.000896594637094163	0.425118997695513	0.371	0.257	1
Ubn1	0.00089923032106885	-0.791456964603112	0.201	0.29	1
Klc1	0.000907854624302104	0.287970851484144	0.494	0.376	1
Foxp1	0.000928003862080051	-0.88895184752205	0.324	0.405	1
Xpnpep2	0.000929317007827312	0.490236429919577	0.248	0.151	1
Tmem2	0.00093145242070705	-1.75366041303386	0.041	0.098	1
Rprml	0.000989588116028091	0.430847594536023	0.6	0.485	1
Reps2	0.00102899826103207	1.33222880333413	0.104	0.041	1
Dock4	0.00106268081763746	1.52812910260342	0.076	0.024	1
Pea15a	0.00106792652815477	0.299928436109326	0.758	0.663	1
Cd63	0.0010782298716794	-4.05320482425388	0.002	0.027	1
Kcnj14	0.00108721028312955	-5.16085246610084	0	0.021	1
Anxa1	0.00108721028312955	-5.45232972779446	0	0.021	1
Zfp930	0.00108993769405677	-3.56205608552265	0.002	0.027	1
Slc48a1	0.00111397368714397	0.332119749797923	0.705	0.601	1
Bax	0.00113127903448464	0.310715731659555	0.678	0.592	1
Stxbp1	0.00122755899249136	0.442047735784514	0.322	0.21	1
Atp1a1	0.00123321242027484	-0.984140014176211	0.145	0.222	1
Numb	0.00125871656691328	0.685804004505191	0.432	0.346	1
Map4k2	0.00126596085897982	0.481780484126087	0.273	0.172	1
Naa60	0.00127862418573608	0.973942196412172	0.131	0.062	1
Ehd2	0.00128636566315863	0.259952594468675	0.666	0.556	1
Scaf11	0.0013004098362656	-0.434011544738287	0.215	0.317	1
Cystm1	0.00131663332837849	-2.72741879743543	0.006	0.036	1
Dok1	0.00134296226305232	0.650144834371106	0.332	0.234	1
H2-Aa	0.00135793958293514	-1.54312652778101	0.055	0.112	1
Adrb2	0.00138131211173557	-0.468603941627682	0.361	0.447	1
Xaf1	0.00139882535117534	0.441782450080812	0.377	0.266	1
Esyt2	0.00141354615580089	1.11180249347778	0.127	0.059	1
Ephx1	0.00143231888954685	0.620544114021203	0.176	0.095	1
Mansc1	0.00143413165224486	0.949758882898295	0.139	0.068	1
Vegfa	0.00146517279250484	-1.16526706044266	0.039	0.092	1
S100a10	0.00149301719979409	0.330328819410129	0.609	0.521	1
Adgrl2	0.00154738202164483	0.369071405730222	0.57	0.462	1
Cisd2	0.00155087503437562	0.60067318959125	0.299	0.201	1
Camk1	0.00159368169512938	0.332770645932457	0.668	0.568	1
H2-Q4	0.00162728836194993	0.259187059696854	0.596	0.497	1
Prkar1a	0.00163815724421589	0.279773117885991	0.738	0.621	1
Rsrp1	0.00167310863840411	-0.280665927071853	0.832	0.843	1
Rhbdf1	0.00168619919140125	0.612785074922653	0.152	0.08	1
Stom	0.00170357226868428	-2.91768053806717	0.008	0.038	1
Adamts10	0.00172109602956726	0.693414786948998	0.211	0.127	1
Ipo5	0.00172581354887116	1.51728615207588	0.078	0.027	1
Col4a1	0.00174225584187565	0.33302143150644	0.641	0.536	1
Ywhae	0.00175854951400679	0.260033017046862	0.844	0.766	1
Nvl	0.00179544668244672	1.22994944363624	0.096	0.038	1
Cast	0.00182429226413739	0.93830344711078	0.145	0.074	1
Clic5	0.00183140867667275	0.341319608565073	0.664	0.559	1
Rgs2	0.00185210120544774	-3.39270938920382	0.004	0.03	1
Xbp1	0.00186142414867696	-0.577448501347261	0.369	0.447	1
Amigo1	0.00187420344813034	-1.58848894900515	0.016	0.053	1
Tmem176a	0.0018766060160416	-0.269309385877101	0.893	0.879	1
Rapgef3	0.00192155018783155	0.468693736315389	0.426	0.32	1
Rps17	0.00192248015785676	-0.330983912423862	0.732	0.757	1
Evl	0.0019322096202372	1.14043926420573	0.127	0.062	1
Timm9	0.00196738247467877	0.977340599164281	0.115	0.053	1
Tmem18	0.00197294105637915	1.33836500549991	0.096	0.038	1
Taf7	0.00197944661570956	-0.984437511307619	0.119	0.192	1
Dst	0.00198657642439704	0.780341247963817	0.168	0.092	1
Rnpep	0.00202608357167159	0.683165527445677	0.266	0.178	1
Trpv4	0.00203157112443048	1.68987737495739	0.062	0.018	1
Taf13	0.00207268294139849	0.539921735553775	0.273	0.178	1
Erdr1	0.00210348570309769	0.679219995785456	0.221	0.133	1
Grrp1	0.00213160346966268	-1.89668422646742	0.021	0.062	1
Kcnk5	0.00213753594621687	-1.64622213105806	0.02	0.059	1
Tmsb10	0.00215504335452781	-0.790430827623946	0.395	0.45	1
Arsa	0.00217168718479425	0.708826296464475	0.133	0.065	1
Egflam	0.00217861087771098	-0.9538288156573	0.242	0.317	1
Gm4353	0.00219236227303335	4.72347121956637	0.027	0	1
Mcm6	0.00219383085661353	-1.58477715135383	0.037	0.086	1
Entpd5	0.00221037050982119	1.4115593107749	0.102	0.044	1
Znhit1	0.00221307113718815	0.278529741416647	0.287	0.183	1
Itpkb	0.00221965593561929	0.317252492099051	0.506	0.391	1
Gata3	0.00225087433358981	-2.67321172221862	0.01	0.041	1
Dync1li2	0.00231790013355968	0.730743670226128	0.221	0.139	1
H2-Ab1	0.00233943208082897	-1.37427846240726	0.09	0.154	1
Igtp	0.00237378131011817	0.81596275422977	0.244	0.157	1
Myo18a	0.00243982827223444	0.539275157997575	0.281	0.186	1
Cks1b	0.00246288158713231	-3.82628942163872	0.002	0.024	1
Ogn	0.00247603576200118	-3.33717341725315	0.002	0.024	1
Cyp26b1	0.00250559827776124	-4.70268887305588	0	0.018	1
Rtkn2	0.00250559827776124	-4.74150784516035	0	0.018	1
Cpm	0.00250559827776124	-4.62313593275157	0	0.018	1
Slc6a2	0.00250559827776124	-4.49995225296028	0	0.018	1
Chrm1	0.00250559827776124	-5.16272586832572	0	0.018	1
Aard	0.00250719113952057	0.287897139761975	0.744	0.686	1
Mrpl35	0.002513871204583	0.660440983324734	0.209	0.13	1
Npdc1	0.00252497878437578	0.308194233923195	0.561	0.453	1
Rps20	0.00252768688174394	-0.376305668679041	0.619	0.672	1
Cib1	0.00257608297846045	0.61501671902658	0.26	0.169	1
Suclg2	0.0026471881814724	-1.40270604026004	0.07	0.13	1
Dctn6	0.00270092811252357	0.570394680732742	0.314	0.222	1
Kdm5c	0.00270811725089953	1.10009054341093	0.133	0.068	1
Itga2b	0.00274554701228068	-2.68476392417666	0.006	0.033	1
Ccdc71l	0.00276879600792229	-1.07673955146827	0.027	0.071	1
Pqlc1	0.00284935001552812	0.466235752409568	0.316	0.222	1
Sfxn3	0.0029182993107782	0.415527270157856	0.385	0.284	1
Adam12	0.00292133849498437	2.88367737550026	0.039	0.006	1
Slc43a3	0.00293653497033443	-0.443837347540429	0.598	0.651	1
Lrrc57	0.00294209270113773	0.465341249127254	0.256	0.166	1
Rpl12	0.00301485678514834	-0.665665779558699	0.291	0.376	1
Gadd45g	0.00304627653060258	-0.969563298799639	0.207	0.284	1
Gale	0.0030919591867874	1.78882735393587	0.082	0.033	1
Fam92a	0.00309877709847448	1.13520700725849	0.166	0.098	1
A430105I19Rik	0.00313825262640418	0.868962143663809	0.156	0.086	1
Ttc33	0.00315460976191226	0.899886440332924	0.133	0.068	1
Hmgn2	0.00320174591028093	-0.391097469578995	0.438	0.527	1
Nsfl1c	0.00322674343788479	0.636024826558656	0.365	0.275	1
Nes	0.00330049050947	0.340158313397997	0.531	0.417	1
Rplp2	0.00331147409603649	-0.284874831553874	0.803	0.802	1
Rbms1	0.00333306060279954	-0.442776797051069	0.609	0.642	1
Mfsd6	0.0033929502011068	1.13002187558029	0.135	0.071	1
Nedd4	0.00339468051624424	0.555478875194621	0.361	0.272	1
Atf3	0.00342311115908919	-0.810703556637614	0.146	0.222	1
Kit	0.00342699147537936	-1.22357560740452	0.051	0.104	1
Psma4	0.00344828168828473	0.350124324951946	0.504	0.411	1
Cbfa2t2	0.00351051538406898	1.60215736723603	0.068	0.024	1
Hk1	0.00359300867518943	0.587257552943553	0.232	0.151	1
Shroom4	0.00361975614896032	0.620807955163401	0.078	0.03	1
Ltbp4	0.00363228530416815	-2.10246615887624	0.008	0.036	1
Naf1	0.0037250923573634	-1.55347105705678	0.043	0.092	1
Tox3	0.00373211588138286	-1.97335655239491	0.008	0.036	1
Selenbp1	0.00375027131125749	-1.57839810982558	0.039	0.086	1
Gadd45gip1	0.00375488062295998	0.465755706342086	0.324	0.225	1
Pitpnm2	0.00375761794781078	0.524650526148345	0.242	0.157	1
Cxx1b	0.00375933788376093	0.359028861943514	0.643	0.568	1
Manbal	0.00382610426425987	0.583177808893868	0.293	0.201	1
Gtf2i	0.00383413370143552	0.53186109981507	0.174	0.101	1
Epha2	0.00386617321206324	0.552294613013729	0.236	0.154	1
Ctsc	0.0038684780357357	-1.58624349848846	0.02	0.056	1
Caap1	0.0038769227686402	0.575329507504962	0.121	0.059	1
1700020I14Rik	0.00392169735434046	0.45880734185579	0.412	0.322	1
Atp11a	0.00393692190792692	1.19585191996184	0.105	0.05	1
Pxdn	0.00396222453502383	0.486937473907948	0.412	0.311	1
Tsc1	0.00396999737540167	-1.70758591482158	0.031	0.074	1
Gas2l1	0.00400364937817246	0.986074738892771	0.148	0.083	1
Ppbp	0.0040631766916624	-1.67143779491078	0.027	0.068	1
Ackr4	0.00408117255160342	-2.87486922188451	0.004	0.027	1
Bak1	0.00408297242791877	0.555513247975712	0.242	0.157	1
Ccnd1	0.00409516142391215	0.402863422704625	0.553	0.453	1
Rgcc	0.00411899092566893	-2.95257516126405	0.004	0.027	1
Polr3k	0.00418248777441573	0.605562646380061	0.223	0.142	1
Eps8l1	0.00421493208674692	-2.36275273622287	0.004	0.027	1
Slc35g2	0.0042263414123511	0.739694665182403	0.182	0.109	1
Adcy4	0.00440484607657061	0.408383793676902	0.457	0.37	1
Dlgap4	0.00441709895817005	0.351289314865213	0.32	0.228	1
Tap1	0.00442225954026791	0.387130796082315	0.301	0.204	1
Minos1	0.00443961972055239	0.264174066076258	0.752	0.648	1
Rras2	0.00446828817306063	1.25416545978968	0.102	0.047	1
Ube2e1	0.00452226073160373	0.346639385588829	0.41	0.305	1
Gm38399	0.00453618413784019	-1.2800811174382	0.031	0.074	1
Coa3	0.00454323656047313	0.360773915817699	0.557	0.456	1
Mrpl33	0.00456572859886771	0.347239635015079	0.623	0.521	1
Fam117b	0.00457405316050553	-0.827296370526636	0.088	0.151	1
Ddx10	0.00458308016325429	-1.17346664082904	0.057	0.109	1
Nbl1	0.00467559434781368	0.342456643245493	0.291	0.195	1
Zdhhc17	0.00471554876036953	0.96362068947079	0.098	0.044	1
Lasp1	0.00475854273503019	0.342394844163818	0.244	0.16	1
Alas1	0.00478596390836567	0.36316691730349	0.293	0.204	1
Acot7	0.00490637116199965	0.829069172519139	0.18	0.109	1
Gramd1a	0.00492058677179625	1.22987342561219	0.107	0.053	1
Prkrip1	0.00495141672980148	0.501982428255153	0.199	0.124	1
Nme2	0.00501279594398168	0.927801265468514	0.137	0.074	1
Arid5a	0.00503720554029021	-1.08433115780092	0.088	0.148	1
Csrnp1	0.00507403798787305	-0.59785251250076	0.178	0.254	1
Hdac5	0.00509743395359775	0.390499495345129	0.277	0.192	1
Memo1	0.00515488301634485	1.17787462353849	0.084	0.036	1
Trim16	0.00516228286216904	0.290073564441831	0.568	0.47	1
Sf3b3	0.00525519420139571	0.305679661098005	0.172	0.098	1
Hspa1a	0.00526290567701294	-1.08517607478266	0.074	0.13	1
Gm9889	0.00526739570017409	-1.90798296968498	0.012	0.041	1
P2rx4	0.0052992462083954	-0.797687721803284	0.162	0.234	1
Phldb1	0.00530246461513098	0.566451361324398	0.203	0.127	1
Ufd1l	0.00536750562319135	0.633933038051236	0.314	0.228	1
Pramef8	0.00536966197308791	1.53754581312479	0.057	0.018	1
Rpl7a	0.00538818381184818	-0.336607240445018	0.643	0.692	1
Armt1	0.00540158939845438	1.36053930028216	0.047	0.012	1
Arhgdib	0.00541403003104268	-2.44986977600248	0.014	0.044	1
Gla	0.00546146761612582	2.48838826236635	0.041	0.009	1
Cpne8	0.00550380157810663	0.487651117442895	0.445	0.355	1
Hivep1	0.00550552302124529	1.84874636825545	0.061	0.021	1
Aqp11	0.00551576311537262	-3.71548736083736	0.002	0.021	1
Tshz2	0.00557393706519223	-3.61386885401958	0.002	0.021	1
Icam1	0.00558254000289545	-0.289732121605333	0.703	0.754	1
Serpinb1a	0.00565169629825733	0.719276969142886	0.184	0.112	1
Angptl6	0.00566977767815423	3.28462417912038	0.035	0.006	1
Angpt2	0.00569745668784747	-2.07919071835707	0.014	0.044	1
Emp1	0.005714029679184	0.250444158671051	0.596	0.494	1
Plac8	0.00572180154438117	-1.52243362235008	0.002	0.021	1
Pknox2	0.00572180154438117	-1.63981913765056	0.002	0.021	1
Ints2	0.00574584847091844	3.0260535014443	0.035	0.006	1
Tubb5	0.00578942387386402	0.255835226740513	0.822	0.754	1
Rgs5	0.00582457743531634	-4.64803842241391	0	0.015	1
Slc27a3	0.00582457743531634	-4.69862111634977	0	0.015	1
E130308A19Rik	0.00582457743531634	-4.09166851669483	0	0.015	1
Pdpn	0.00582457743531634	-4.51369713383782	0	0.015	1
Wasf3	0.00582457743531634	-4.28314639409814	0	0.015	1
Rbp1	0.00582457743531634	-4.79478776317453	0	0.015	1
Mal2	0.00582457743531634	-4.34551503386298	0	0.015	1
Alcam	0.00582457743531634	-4.09367720320279	0	0.015	1
Pla2g7	0.00582457743531634	-4.58305137241282	0	0.015	1
Mdfi	0.00582457743531634	-4.01362314331701	0	0.015	1
Treml1	0.00582457743531634	-3.85404224986373	0	0.015	1
Epb41l4a	0.00582457743531634	-4.34238653071832	0	0.015	1
Gcnt1	0.00582457743531634	-4.88277118553765	0	0.015	1
Eogt	0.00587047318503773	-2.35625620142249	0.006	0.03	1
Ptges	0.00589006824451	0.816981444081717	0.029	0.003	1
Rab31	0.00596670483677102	0.578740040087227	0.26	0.18	1
Orai1	0.00601277824315607	0.623543946581938	0.219	0.142	1
Sh3glb2	0.00602946711990761	0.435434558063904	0.246	0.166	1
Arhgap1	0.00605403734132357	0.580235596342079	0.244	0.166	1
Mgat1	0.00613498797281237	0.312231482191617	0.467	0.373	1
Ccdc47	0.00615027242585018	0.395408487796009	0.385	0.284	1
Slc26a11	0.00615902743723918	1.54932562045815	0.061	0.021	1
Casp8	0.0061660238394359	0.477176926961719	0.287	0.198	1
Tmem65	0.00625698201153256	0.471451068194905	0.32	0.228	1
Dok4	0.00636647798967612	0.485355167972433	0.203	0.127	1
Ptgfrn	0.00640477122178435	0.761522027420505	0.256	0.186	1
Pafah1b1	0.00655532600076922	0.323266926530895	0.496	0.388	1
Myl9	0.00658314895185523	-1.70365816807095	0.027	0.065	1
Pcolce2	0.00659685926856269	0.630274039058534	0.322	0.243	1
Mrps17	0.00660509332716993	0.371827664488432	0.324	0.231	1
Psd3	0.00661037223321668	-0.907753553834269	0.068	0.121	1
Zfp628	0.00661344642439109	-1.58305935565001	0.018	0.05	1
Hexb	0.00666987599953995	-0.816042816992811	0.168	0.237	1
Il1a	0.00669141511472575	0.6943394586112	0.199	0.127	1
Endod1	0.0067090758191864	0.413211152009239	0.336	0.249	1
Mrpl51	0.00675015662361143	0.461008879658785	0.307	0.225	1
Plekhf2	0.00685774266686271	-0.894267020961958	0.199	0.266	1
Gdi1	0.00692848857187695	0.33605457318432	0.43	0.328	1
Stard9	0.00693808549490201	0.528180603115182	0.232	0.157	1
Gusb	0.00700560061739505	0.671092935919412	0.199	0.127	1
Pde6d	0.00703069654510226	0.477479296894922	0.314	0.225	1
Insr	0.00705421498216257	-1.49032795532546	0.023	0.059	1
Tex14	0.00714126253758544	0.776739102220829	0.168	0.104	1
Pold1	0.00721548915946398	1.59037874709174	0.055	0.018	1
Ppp1r14a	0.0072174405786662	-2.62675568174642	0.008	0.033	1
Ppp2r5c	0.0072702277203499	0.576956534748422	0.189	0.118	1
Acsf2	0.00727170707578205	-2.41994552265058	0.008	0.033	1
Dcun1d2	0.00731771492732392	1.87551466235792	0.045	0.012	1
Phactr2	0.00732306322505361	0.273406496455458	0.527	0.414	1
Vps29	0.00734659910709115	0.251949878234055	0.6	0.512	1
Lrp12	0.00735379345607138	-1.93375338576144	0.008	0.033	1
Ppp1r15a	0.00736504555646562	-0.459434108254751	0.383	0.453	1
Gpr89	0.00737466797455511	1.06809208464415	0.107	0.053	1
Sac3d1	0.00743938088953604	0.419064675695575	0.135	0.074	1
Nutf2	0.00749951723812668	0.742166052261783	0.254	0.175	1
Strip1	0.0076549573689274	0.733741320922313	0.104	0.05	1
Fndc4	0.00768785357828165	1.29541239170104	0.072	0.03	1
S100a11	0.00771245053325393	0.292262182446691	0.5	0.414	1
Pycr2	0.00777314519521795	0.397312644005747	0.232	0.151	1
Rala	0.00777898285925295	0.372108251220932	0.43	0.337	1
Hmgb1	0.00785538626781386	-0.297543246888307	0.861	0.867	1
Ttl	0.0078773390821284	-1.24724905654489	0.047	0.092	1
Tm4sf1	0.00789566306676139	-0.360001741515347	0.52	0.559	1
Rap1gds1	0.00805831979927542	0.559755271755394	0.117	0.062	1
Aurkaip1	0.00808494610427336	0.273961036310047	0.447	0.355	1
Ackr3	0.00832648413104924	1.27199664128943	0.088	0.041	1
Kdm2b	0.00839344232827906	2.77496291138099	0.033	0.006	1
Haus2	0.00846818850419406	0.859080151006282	0.086	0.038	1
Nptx1	0.00847310219824745	0.720685853720717	0.191	0.124	1
Pcsk5	0.00853259915890939	-2.24929989115493	0.01	0.036	1
Dhrs7	0.00855984439649687	-0.436536571538415	0.395	0.453	1
Tigd2	0.00860350187227492	-1.12930631651948	0.045	0.089	1
Dcaf11	0.0086071715188631	0.659028810993216	0.125	0.068	1
Zbtb7c	0.00861663247883237	2.18000798465339	0.033	0.006	1
Acbd5	0.00867236124699741	0.344957942391399	0.338	0.243	1
PISD	0.00867464402930245	0.446131062264872	0.309	0.219	1
Txndc12	0.00868317989060514	-0.940355731043958	0.143	0.204	1
Gm10250	0.00875971590795823	1.58360006781117	0.062	0.024	1
Slfn2	0.00881413733835823	0.589196614861506	0.148	0.086	1
Zbtb46	0.00887543861121249	0.605816655378407	0.215	0.139	1
Slc25a33	0.00899452629529575	0.777311630541293	0.123	0.068	1
Mcf2l	0.00904830179799465	-1.36413978951798	0.01	0.036	1
Scoc	0.00908386286531704	0.283724721898331	0.4	0.305	1
Trit1	0.00931837347841404	-2.36345196457995	0.012	0.038	1
Aph1b	0.00931880008530999	1.94707603556199	0.053	0.018	1
Mlf2	0.00939355998985766	0.25047036369082	0.562	0.473	1
Smg8	0.0094401639210293	-1.92233815481276	0.012	0.038	1
Ptpn23	0.00953508352910665	1.15424519339391	0.049	0.015	1
Cbx7	0.00955901594424994	-1.69302220913851	0.041	0.083	1
Ddah1	0.00959396188102214	0.280951104792507	0.562	0.464	1
Cox4i2	0.009688012253695	-2.54661734930024	0.012	0.038	1
Rpl36-ps3	0.0097207350308823	0.720460930622056	0.166	0.104	1
St6galnac4	0.00978246542504045	0.391245087855774	0.277	0.192	1
Gm10687	0.00981571971155452	4.33693267750341	0.02	0	1
Thg1l	0.00981571971155452	4.13873921808476	0.02	0	1
Ces2e	0.00995958266749537	0.963587795211849	0.146	0.089	1
Kcmf1	0.00997390754700083	0.507771796504757	0.246	0.175	1
Prkrir	0.00997661066623232	-1.26729192272133	0.066	0.115	1
Macf1	0.0100220520813205	0.420911519494996	0.418	0.322	1
Rgp1	0.0100382711357805	-1.61873392204595	0.012	0.038	1
Cyr61	0.0101406435030158	-0.615247295513904	0.098	0.157	1
Arl6ip1	0.0101937982586176	-0.343385086304081	0.561	0.612	1
P4ha2	0.0102695033806402	0.526034401376257	0.088	0.041	1
Mbtps2	0.0102807445192834	1.33159871984004	0.082	0.038	1
Impact	0.0103414774000453	0.824268799422019	0.145	0.086	1
Pigt	0.0104541170546122	0.432824058233552	0.314	0.231	1
Tspan17	0.0104673643894068	0.367349811807277	0.406	0.322	1
Sars	0.0105309395055897	0.429131850862637	0.359	0.272	1
Irgm2	0.0105530279271677	0.876270407726017	0.115	0.062	1
Rnf216	0.0105979999177195	-0.939149186441247	0.059	0.107	1
Pygo2	0.0106261014804254	1.24938014454999	0.078	0.036	1
Frmd6	0.0106472143435396	0.320856594385048	0.363	0.269	1
Mical1	0.0106496169577272	1.35328056476331	0.07	0.03	1
Sap30bp	0.0107773545749607	-1.05082621418866	0.078	0.13	1
Papolg	0.0108310351644611	-1.73036145016838	0.025	0.059	1
Zfp821	0.0109019470103009	1.28808223534101	0.078	0.036	1
Card19	0.0109182840247968	0.298501248493476	0.592	0.521	1
Pes1	0.0109259117045823	0.730258870503729	0.145	0.086	1
Fxyd5	0.0110445755335546	0.688850902984567	0.242	0.178	1
Trib2	0.0110518013104896	0.266746713386745	0.641	0.568	1
Zfp36l1	0.0110972910110595	-0.771797626358107	0.168	0.228	1
Cep85	0.0111125220237228	-2.4066618624741	0.018	0.047	1
Scd2	0.0111875303398432	1.32207499579112	0.082	0.038	1
Cyb5rl	0.0112375519448764	-1.59075259760067	0.027	0.062	1
Cstf2	0.0112461689299129	1.60257272441675	0.064	0.027	1
Opa3	0.0113063466449912	0.873282821032945	0.074	0.033	1
Cdkn2d	0.0114395017295228	-1.34024243895551	0.035	0.074	1
Cep85l	0.0114739761835443	0.745470872312392	0.182	0.118	1
Nucks1	0.0114925571438452	0.471733747678976	0.311	0.225	1
Sox17	0.011517591886493	-0.792299229530139	0.123	0.183	1
Pycard	0.0115456274854909	-1.05714857400156	0.062	0.109	1
Col12a1	0.0115491601642208	0.47985682218639	0.164	0.101	1
Sin3b	0.0115566332840246	0.521902522317587	0.27	0.192	1
Pcdhac2	0.0115785102025632	1.09586374234241	0.082	0.038	1
Psmd6	0.0115858410123171	0.269272740694129	0.434	0.343	1
Fam89b	0.0116038158013329	1.45591197647215	0.061	0.024	1
Ppp1r11	0.0116042657941017	0.329322544854204	0.479	0.385	1
Urgcp	0.0116865168301927	0.724118804462196	0.137	0.08	1
Homez	0.0117028420702082	3.22515038725676	0.025	0.003	1
Hsdl2	0.0117209135054583	0.381827562009325	0.137	0.08	1
Trub1	0.0117738439366649	1.50245544297408	0.061	0.024	1
Ophn1	0.0118456585059445	-1.68991845419978	0.018	0.047	1
Pkig	0.0118682835732089	0.343366206415039	0.328	0.254	1
Tmem242	0.0118755444614054	0.270489619585545	0.236	0.163	1
Caskin2	0.0119226462918556	0.333819886927214	0.406	0.311	1
Ing3	0.0120174999113573	-0.69964636722226	0.09	0.145	1
Acd	0.0120345347652072	0.510572680939024	0.137	0.08	1
Scyl1	0.0121331283251605	0.735662679914215	0.205	0.142	1
Nipal3	0.0121498716058244	0.37973813120791	0.387	0.305	1
Acot10	0.0121851193050455	2.13619277709066	0.025	0.003	1
Zhx3	0.0122579432727697	-1.95763144753345	0.006	0.027	1
Dcakd	0.0122615379872997	1.46828717618621	0.068	0.03	1
Prps2	0.0123648646137937	2.0328101678822	0.031	0.006	1
Tbkbp1	0.0124108823378569	0.448714314801367	0.355	0.275	1
Grasp	0.0124371960946467	0.429390519329289	0.41	0.32	1
Eif2d	0.0124648384619688	0.477734793511916	0.188	0.121	1
Serinc5	0.0124949156596615	-1.19551697258948	0.016	0.044	1
mt-Atp8	0.0124989471252998	0.484497293229203	0.283	0.207	1
Palm	0.0125114272675517	-3.33270041072879	0.002	0.018	1
Ajuba	0.0125114272675517	-2.95616830735181	0.002	0.018	1
Snrpa	0.0125246351085962	0.473151873382284	0.238	0.163	1
Tbc1d31	0.0125759218483492	-4.03342717098604	0.002	0.018	1
Bhlhb9	0.012640710601726	-3.00292662247045	0.002	0.018	1
Lsm6	0.012659361978265	0.443540270112278	0.273	0.198	1
Hgsnat	0.0126602391212218	-0.458594631389022	0.098	0.157	1
Gm9958	0.0127057946530299	-2.65765136257639	0.002	0.018	1
Cyyr1	0.0127347975544881	-0.390397134411829	0.586	0.621	1
Cebpb	0.0127608516695691	-1.01023560882051	0.068	0.115	1
Trim47	0.012802721224038	0.538219796963605	0.219	0.148	1
Kcnk3	0.012836853166617	-2.50566692668872	0.002	0.018	1
Notch4	0.0128748962764749	0.700546190704745	0.176	0.112	1
Snx10	0.0129028298954119	-2.23646472885535	0.002	0.018	1
Fgfr3	0.0129373587755094	0.27598747006854	0.492	0.388	1
Dll1	0.0129633584266893	-1.70251675244301	0.021	0.053	1
Pmpca	0.0129765409062201	0.692551382237669	0.199	0.133	1
Ipo9	0.0130201921855323	0.821971065897457	0.09	0.044	1
Hbb-bs	0.0130654632795751	0.431696212476306	0.316	0.234	1
Sptan1	0.0131632740359932	0.327490736339562	0.414	0.331	1
Sephs2	0.0132417921656181	0.653475689178563	0.127	0.071	1
Prkd2	0.0133673197659177	0.379575253913018	0.332	0.246	1
H2-T22	0.0135219194613434	0.300337584462323	0.482	0.388	1
Sertad1	0.0135297211317472	-0.497785037078937	0.324	0.393	1
Dap3	0.0135810122875827	0.504901372158333	0.188	0.121	1
Ext2	0.0136298345223268	0.378947443095742	0.236	0.16	1
Gabarap	0.0137127475818036	-0.30455641329586	0.676	0.698	1
Fam107b	0.0137133211724238	-4.1511330918739	0	0.012	1
Gm8013	0.0137133211724238	-4.02165473007486	0	0.012	1
Ldhb	0.0137133211724238	-4.10523130847939	0	0.012	1
Zfp446	0.0137133211724238	-3.95863485563605	0	0.012	1
Tnfsf13b	0.0137133211724238	-4.56258491456171	0	0.012	1
Rab11fip1	0.0137133211724238	-4.91247288917468	0	0.012	1
Nol3	0.0137133211724238	-4.8021570572583	0	0.012	1
Spata2l	0.0137133211724238	-3.90382457646635	0	0.012	1
Ndrg2	0.0137133211724238	-4.44695582225515	0	0.012	1
Dapk2	0.0137133211724238	-4.28584010672541	0	0.012	1
Fam101b	0.0137133211724238	-3.97299013544154	0	0.012	1
Tha1	0.0137133211724238	-4.35360394131509	0	0.012	1
Fbln5	0.0137133211724238	-3.41802316947624	0	0.012	1
Krt18	0.0137133211724238	-4.04785703467771	0	0.012	1
Igfbp6	0.0137133211724238	-3.95843196936795	0	0.012	1
Ltb	0.0137133211724238	-5.38317381700545	0	0.012	1
Tnfaip8l1	0.0137133211724238	-4.08606797504197	0	0.012	1
Pkdcc	0.0137133211724238	-4.16783540498994	0	0.012	1
Prelid2	0.0137133211724238	-4.55187528973756	0	0.012	1
Dnaja4	0.0137292916184538	0.962444582651247	0.094	0.047	1
Tomm6	0.0137375806549128	0.583732763501206	0.186	0.121	1
Plscr2	0.0137433631676957	-0.936998121753074	0.074	0.124	1
Snupn	0.0139057722370855	1.35020015069901	0.051	0.018	1
Phtf1	0.0139071818903557	1.15263267961102	0.068	0.03	1
Acer3	0.0140460316184889	0.685801776964582	0.248	0.178	1
Npepps	0.0140889703591755	0.346613533195333	0.227	0.154	1
Apex1	0.0142032241801774	0.710104802626873	0.111	0.062	1
Akap5	0.0142179859957404	-2.65242593316191	0.008	0.03	1
Slc35d2	0.014244732662841	1.48079771144335	0.051	0.018	1
Cldn34c1	0.0142599641950029	1.89506839620462	0.055	0.021	1
Ndufv2	0.0143411491429465	0.278766629005516	0.514	0.432	1
Camk2g	0.0143472070446846	0.857312492428231	0.115	0.065	1
Eda2r	0.0143565897483306	4.12838171268818	0.018	0	1
Pcdhgc3	0.0143565897483306	4.4005753120738	0.018	0	1
Fam118b	0.0144843847186845	0.562404408813242	0.156	0.098	1
Syne2	0.0145923460141529	-0.724267743817141	0.078	0.13	1
Cdk5	0.014651657755452	0.871452850344586	0.143	0.086	1
Ivns1abp	0.0147139872550474	-0.495302325120983	0.086	0.142	1
Dennd6a	0.0147725660446361	-0.679253047354803	0.127	0.183	1
Gp9	0.0147906257221197	-1.74864569300625	0.008	0.03	1
Ccnc	0.0148916961414281	0.790912810989202	0.115	0.065	1
Atp6v0e2	0.0150261731464764	0.357390874492523	0.258	0.178	1
Tma7	0.0150821214022514	0.25852234822502	0.611	0.53	1
Ldha	0.015130908839966	0.358244287761446	0.477	0.388	1
Rock1	0.0151473618832808	-0.462545776938738	0.285	0.352	1
Trp53inp2	0.0151806115054953	0.660275539294244	0.162	0.104	1
4930453N24Rik	0.0152245637807775	0.654944443063067	0.18	0.118	1
Htra2	0.0152306722729652	0.480544079894904	0.232	0.163	1
Gm26917	0.0152700003594522	0.517418069926032	0.156	0.098	1
Ralb	0.015301991051391	-0.569473505216262	0.201	0.269	1
Prdx5	0.0154580770120837	-0.820455100734726	0.188	0.246	1
Slc35b1	0.0154702809737277	0.344316511065943	0.418	0.322	1
Strn	0.015473263801311	1.60127148916768	0.059	0.024	1
Mat2a	0.0154949169440091	-0.430514947080542	0.395	0.467	1
Ipmk	0.0155244873588018	0.644155482211367	0.117	0.065	1
Scpep1	0.0156042130195594	-0.923956024967482	0.008	0.03	1
Tfg	0.0156547817205842	0.376965671967934	0.244	0.175	1
Sirpa	0.0157544534210937	0.362089447838589	0.479	0.391	1
Efnb2	0.0157828710061091	0.325671036896612	0.312	0.234	1
Sucla2	0.0158484446404048	0.357415197431511	0.312	0.237	1
Ubxn1	0.0158676173040327	0.389511102784073	0.422	0.337	1
Samd9l	0.0159503617817872	0.442546509948937	0.172	0.109	1
Slc12a2	0.0159708407982725	0.894298644461649	0.096	0.05	1
Cttn	0.0160578534903212	0.323757561487713	0.352	0.26	1
Pcdh17	0.0160934299724235	-0.813222171185736	0.242	0.296	1
Ccdc109b	0.0160951877588636	0.40048285888016	0.215	0.145	1
Epn1	0.0161519384147755	0.442278920621432	0.275	0.201	1
Chst14	0.0161572730844212	0.87186423740905	0.084	0.041	1
Thtpa	0.0161756194759568	1.22771664169607	0.045	0.015	1
Tln2	0.0161840465409862	0.503733155123554	0.178	0.115	1
Rccd1	0.0161898498860299	-2.29879897921561	0.01	0.033	1
Usp18	0.0162815588669661	0.703818471593421	0.168	0.109	1
Mndal	0.0163288887060779	0.363521845814758	0.445	0.355	1
Nxn	0.0164059624124814	-2.15617753798279	0.01	0.033	1
Aasdhppt	0.0164310898375239	0.434767881799076	0.164	0.104	1
Rpl9-ps6	0.0164450250430298	0.404007497861705	0.303	0.225	1
Taf2	0.0164802990514413	0.683006461406238	0.084	0.041	1
Psme2b	0.0165536029740363	0.590703378812433	0.191	0.13	1
Gatsl2	0.0165888075448212	1.54884751708717	0.045	0.015	1
Sdhaf2	0.0166228917136325	0.65129916310574	0.223	0.157	1
Pcnp	0.0168258438167875	0.363392300954137	0.395	0.317	1
Gap43	0.0169015039206822	-1.69626702280131	0.01	0.033	1
Gm4070	0.0169573668911844	-1.69417286182222	0.01	0.033	1
Fam162a	0.0170820063840336	0.413680983103237	0.291	0.21	1
Adipor2	0.0170908726397471	0.655832555931605	0.152	0.095	1
Ddit4	0.0171773742844352	-0.533900209130362	0.062	0.109	1
Stx1a	0.0172372544896453	3.06210964449992	0.023	0.003	1
Supt4a	0.0172470047276309	-0.490069462517846	0.285	0.346	1
Nmrk1	0.0172546685388863	-0.966805591350319	0.045	0.086	1
Nfe2l1	0.0173590182647586	0.278935584078999	0.279	0.201	1
Slc39a6	0.0174257690221897	0.263606195191686	0.252	0.175	1
Dusp1	0.0174563228733903	-0.272499681362055	0.719	0.743	1
Sema5a	0.0174977253995641	2.4466097443866	0.039	0.012	1
Ankrd37	0.0175451761891082	1.23749993137762	0.105	0.059	1
Arrdc3	0.0175556809540767	0.562427728911827	0.213	0.148	1
Ighmbp2	0.0175583019539021	2.17271371622335	0.029	0.006	1
Mtif3	0.0175933346275062	0.742744870365702	0.088	0.044	1
Chsy1	0.0177269780327311	1.90989547179943	0.029	0.006	1
Copb1	0.0177374815211921	-0.563003135490844	0.256	0.32	1
Galk2	0.0179518650540562	0.261819731036758	0.092	0.047	1
Tmem41a	0.0179518650540562	0.612596388643729	0.092	0.047	1
Zfp148	0.018038767162083	0.470235256879103	0.195	0.13	1
Dysf	0.0182330075484282	0.954907144030957	0.102	0.056	1
Nfkbiz	0.0182541937042916	-1.31406745170066	0.047	0.086	1
Dars2	0.0182965409131966	1.02833276490657	0.049	0.018	1
Wnk1	0.0183455845365126	0.385364920227961	0.342	0.26	1
Tlr2	0.0185204163420613	-1.4627402450675	0.012	0.036	1
Tmem221	0.0186348225079083	-1.55906172870694	0.012	0.036	1
Gpm6b	0.0186925195907705	-3.16787754513137	0.004	0.021	1
Polrmt	0.0187413266584589	1.1493563844585	0.066	0.03	1
Slain2	0.0188409685842035	0.389007209790593	0.242	0.172	1
Mettl25	0.0189135950136503	1.74765670402843	0.039	0.012	1
Sik2	0.0189227616378373	-1.31378631198705	0.029	0.062	1
2008-09-01	0.0189585074287463	0.748463660742225	0.109	0.062	1
Ermard	0.0189744847189163	0.826688457348236	0.074	0.036	1
Tle3	0.0190148345095292	1.67357151784184	0.039	0.012	1
Ccdc51	0.0190148345095292	1.58072855433403	0.039	0.012	1
Gnb1l	0.01901859423925	-2.40157468617291	0.004	0.021	1
Dnah8	0.0190262993311654	-1.94213194684166	0.014	0.038	1
Sema3g	0.0190283400455052	-1.15859262833039	0.031	0.065	1
Pacs1	0.0190747588530425	0.749572174491107	0.129	0.077	1
Itpr1	0.01926640347542	-2.43993620509019	0.004	0.021	1
Med21	0.0193458304048819	0.285043297577247	0.354	0.269	1
Hsd11b1	0.0195170300327837	-2.38832072305246	0.004	0.021	1
Zfp316	0.0195170300327837	-1.61253603535049	0.004	0.021	1
Fermt3	0.0195170300327837	-1.90613999478467	0.004	0.021	1
Fam181b	0.0196012027990687	-2.02181971792646	0.004	0.021	1
Igfbp2	0.019685692472704	-1.58962451775533	0.004	0.021	1
Stk11	0.0197082876539726	0.374245213617421	0.26	0.186	1
Oas1a	0.0197543093214137	0.935879771876077	0.074	0.036	1
Frmd4a	0.0198169897511646	-2.209586655077	0.014	0.038	1
Necap1	0.0198224699550714	0.620018856835213	0.137	0.083	1
Arrdc4	0.0199241946091775	-0.593263736733225	0.189	0.251	1
Lima1	0.0199590655906904	0.27797044461583	0.33	0.249	1
Efnb1	0.0199662865313493	-0.396649023249515	0.434	0.485	1
Nckap1	0.0200127442170036	0.28980227651999	0.367	0.287	1
Gypc	0.0201577993713324	0.635735410236963	0.09	0.047	1
Gja4	0.020166291375739	-0.98915288232019	0.049	0.089	1
Lztr1	0.0204211191990313	0.60472684230117	0.113	0.065	1
Stmn1	0.0204713513414351	-0.430206172802551	0.463	0.497	1
Gm4950	0.0204827342337565	0.92939553449525	0.07	0.033	1
Ube2v2	0.0205531235324643	0.445349448428605	0.309	0.237	1
Fam198b	0.0205662277862161	-1.58436320557973	0.016	0.041	1
Lzts1	0.020631909188008	2.27459159311336	0.043	0.015	1
Rpusd1	0.0207441450667708	-1.09592991536587	0.021	0.05	1
Mob1a	0.020866832910232	0.637930923519377	0.168	0.112	1
Ceacam1	0.0209063510231093	-0.365506476098028	0.484	0.556	1
Elavl1	0.0209334632416231	0.317204070184057	0.42	0.331	1
Mettl15	0.0209482300298388	-1.40118260349456	0.021	0.05	1
Thap11	0.0209824139596625	0.479659793221992	0.232	0.166	1
Gm37065	0.0210691698878958	4.13964303158203	0.016	0	1
Gstm5	0.0210691698878958	4.21024144442639	0.016	0	1
Sbsn	0.0210691698878958	4.09314541751293	0.016	0	1
Dhdh	0.0210691698878958	3.81132782154585	0.016	0	1
Cdc14b	0.0210691698878958	4.04242095317625	0.016	0	1
Fam161b	0.0210691698878958	3.74657900470832	0.016	0	1
Capn11	0.0210691698878958	4.13893838768961	0.016	0	1
Mysm1	0.0210777058891738	0.705744466342335	0.148	0.095	1
Nxf1	0.0211679687118697	0.366568993029371	0.422	0.34	1
Ndufaf5	0.0212236749707174	1.05316762234606	0.057	0.024	1
Hist3h2ba	0.0214232189603037	2.40646354626144	0.033	0.009	1
Csde1	0.0214751093163117	0.255229851220644	0.369	0.293	1
Ppp1r9b	0.0215422533961778	0.26494323195919	0.121	0.071	1
Pitrm1	0.0215447129252291	0.617753853206816	0.092	0.05	1
Wdr33	0.0215642160009564	-1.00520513145503	0.07	0.115	1
Slc46a3	0.0217327981059191	2.0462192834419	0.033	0.009	1
Dkc1	0.0217900649941694	0.796679359592354	0.123	0.074	1
Limch1	0.0218467027678739	-1.04940452657879	0.016	0.041	1
Gm4951	0.0218996728504499	1.53678570931749	0.043	0.015	1
Ablim1	0.0219283818681504	-0.798827994857148	0.182	0.24	1
Tgm2	0.0219411809965467	0.394332324037638	0.387	0.308	1
Fndc1	0.0219834348740393	0.682059647779002	0.102	0.056	1
Hspa12b	0.0220536712936769	0.265655172289234	0.504	0.42	1
Tfdp2	0.0221227871040098	1.37203110991123	0.068	0.033	1
Kifc3	0.0222421841643173	0.427481230119534	0.135	0.083	1
Zfp637	0.0225497192057072	0.413156657134718	0.229	0.16	1
Trip10	0.0228694500868139	0.318346652084084	0.223	0.157	1
Herpud1	0.0229340728896687	-0.367352383814877	0.484	0.547	1
Ucp2	0.0229604887014924	0.332339839681155	0.375	0.302	1
Gnai1	0.0231351500210073	0.830447094882399	0.107	0.062	1
Cstf1	0.0232382696492768	1.15860139344401	0.072	0.036	1
Pepd	0.0232455665995695	0.851144246265455	0.129	0.08	1
Ier3	0.0233356931888419	-0.273815887730324	0.541	0.604	1
Mmp15	0.0233666677778643	0.593733024019611	0.166	0.109	1
Rilp	0.0234506174333008	0.616351835064321	0.098	0.053	1
Pgp	0.0234703528331815	0.43539118891615	0.234	0.166	1
Eri1	0.0234970687171217	-0.957275889828003	0.043	0.08	1
Galc	0.0236787683037546	1.69501326325997	0.047	0.018	1
Cdk13	0.0237015398893288	-0.999892620542622	0.062	0.104	1
Prmt5	0.0238260637891851	-1.51863831173659	0.039	0.074	1
Otud7b	0.0238525031532028	0.677996141913876	0.146	0.092	1
Ahcyl2	0.0238946519132111	-1.28925991832018	0.039	0.074	1
Rnf6	0.0239447462175055	0.497260273726601	0.193	0.133	1
Mgst1	0.0239494586351784	-2.34613612434358	0.006	0.024	1
Hps6	0.0239704860567818	1.10162103400806	0.061	0.027	1
Dvl2	0.0240115749218541	1.51466643898306	0.047	0.018	1
Zbtb8a	0.0240220143922602	0.569283479458006	0.107	0.062	1
S1pr3	0.0240405289203018	-2.49308013974652	0.006	0.024	1
Dcbld1	0.0241103638426355	-0.459569426506929	0.234	0.296	1
Tnfrsf21	0.0241899404950368	1.09719294535354	0.076	0.038	1
Ttc13	0.0243317488639003	0.366743731226429	0.09	0.047	1
Mettl21a	0.0243347507665937	-0.882976508119537	0.041	0.077	1
Tns1	0.0243473493761641	-0.918373196940001	0.055	0.095	1
Slc6a8	0.0243633719648281	0.675508799159769	0.076	0.038	1
Mcur1	0.0244282831443159	1.0493065274176	0.096	0.053	1
Arsb	0.0245003983520072	-2.07690684137217	0.006	0.024	1
Mif	0.0245101956109827	-0.683257010834315	0.186	0.243	1
Rmdn1	0.024517598494066	-0.85098988555206	0.041	0.077	1
Cdkal1	0.0245715683872791	0.756712501863346	0.092	0.05	1
Adat2	0.0245932814180538	-2.03593196710203	0.006	0.024	1
Fgd1	0.0246908795580306	3.18921212968718	0.021	0.003	1
Sass6	0.0247585667898281	2.00008345795826	0.027	0.006	1
D5Ertd579e	0.024812186536894	-0.989140395977427	0.07	0.112	1
Stk11ip	0.0250508664205916	3.1169586701872	0.021	0.003	1
Stab1	0.0250972572571357	0.39381863230747	0.332	0.263	1
Tonsl	0.0251837443653502	-0.358861627110819	0.459	0.512	1
Specc1l	0.025246933958414	1.04057589154638	0.1	0.056	1
Cped1	0.0252520458168994	-1.5161142470275	0.006	0.024	1
Cul9	0.0254153884994081	3.05159680397481	0.021	0.003	1
mt-Nd3	0.0254668775716884	0.275828525564231	0.572	0.497	1
Armc8	0.0255034301349841	0.766191233752354	0.117	0.071	1
Lamc1	0.0255184352537745	-0.979431004258617	0.053	0.092	1
Amd1	0.0255525277094866	-0.742878054175243	0.078	0.124	1
Trmt10c	0.0256206099218158	0.504722633894173	0.135	0.083	1
Tomm5	0.0260548341304792	-0.385554117046847	0.299	0.364	1
Zfp46	0.0261304739764568	0.780632247728405	0.072	0.036	1
Tor1b	0.0261445790704945	-1.14283170422153	0.076	0.118	1
Dync1h1	0.026179936971365	0.282547262401683	0.281	0.21	1
Cyth4	0.0263785432986189	1.56844633143289	0.037	0.012	1
Fam63a	0.0264126841689097	0.421132852962941	0.27	0.198	1
Gpd2	0.0264685378138815	0.837439068769449	0.113	0.068	1
Tmem218	0.0264806991331384	0.681730065829673	0.068	0.033	1
Dennd5a	0.0265327812430513	0.659914437097719	0.162	0.109	1
Orai3	0.0266312549721916	-0.986704184537734	0.061	0.101	1
Edil3	0.0266393522023179	0.309999513076651	0.416	0.334	1
Serp2	0.0267087311393605	1.3388965759732	0.055	0.024	1
Elmo1	0.0267183683221133	0.276716746870206	0.371	0.287	1
Ralgapb	0.0272337372733686	1.53576170909329	0.07	0.036	1
Lrrk2	0.0274206840166571	-1.45346081866915	0.035	0.068	1
Sepw1	0.027427948429925	-0.316011503505804	0.592	0.624	1
Trrap	0.0275039635827425	1.47190834653903	0.059	0.027	1
Hbegf	0.0275944801205713	-2.3227785322212	0.008	0.027	1
Mrps35	0.0276110233772211	0.750176972507095	0.084	0.044	1
Tox4	0.0276579874598346	-0.634754902508533	0.166	0.222	1
St3gal2	0.0276798252042108	0.405083075311303	0.275	0.204	1
Chek2	0.0278092253655971	0.774183922521712	0.088	0.047	1
Dazap2	0.0278162864903002	-0.254247841188408	0.572	0.604	1
Pabpc4	0.0278504120569829	1.25040666141979	0.055	0.024	1
Cyb5b	0.0278683632206524	0.329454173001104	0.217	0.154	1
Cdr2	0.0282881858703018	1.4029745212645	0.059	0.027	1
Sh2b1	0.0283458258347984	0.362688571113931	0.072	0.036	1
Fcer1g	0.0284543783440396	-3.67561514432758	0.002	0.015	1
Calr4	0.0284543783440396	-3.17696950925522	0.002	0.015	1
Megf6	0.0284543783440396	-3.03373133573768	0.002	0.015	1
Ncapg2	0.0284543783440396	-3.04443533719063	0.002	0.015	1
Zfp97	0.0284543783440396	-3.13879345115431	0.002	0.015	1
4932422M17Rik	0.0285971492092155	-2.99437607190462	0.002	0.015	1
Syt15	0.0285971492092155	-2.80033975475454	0.002	0.015	1
Kank2	0.0285971492092155	-2.61832791992141	0.002	0.015	1
Aldh5a1	0.0285971492092155	-3.72855802499405	0.002	0.015	1
Rftn1	0.0287278593015882	0.885179515204461	0.094	0.053	1
Ubtd2	0.0287405366133728	-2.79096607443711	0.002	0.015	1
Myh10	0.0287405366133728	-2.67603079411619	0.002	0.015	1
Purg	0.0288488152628035	-1.85328621098521	0.008	0.027	1
C330013E15Rik	0.0288845426609263	-2.42502577533042	0.002	0.015	1
Loxl3	0.0289473043615182	-1.29349504542267	0.008	0.027	1
9330121J05Rik	0.0290291694605655	-2.31766382892052	0.002	0.015	1
Kazn	0.0290291694605655	-2.31163571493124	0.002	0.015	1
Tecpr2	0.0290291694605655	-2.2061434450117	0.002	0.015	1
Sntb1	0.0290291694605655	-2.5561816283955	0.002	0.015	1
Trib1	0.0290291694605655	-2.28462494482586	0.002	0.015	1
Xpot	0.0290962307208132	0.742429496195169	0.098	0.056	1
Zfp326	0.029127905733215	-0.680562718760201	0.086	0.133	1
Diaph2	0.0291744191252483	-2.03063956733074	0.002	0.015	1
Rasl11a	0.0291744191252483	-2.41038187561023	0.002	0.015	1
Atn1.1	0.0292303746433294	1.48719500697048	0.062	0.03	1
Gm11444	0.0292445101785627	-1.5399338355129	0.008	0.027	1
Gm4955	0.0293557396423432	0.636794301363497	0.145	0.095	1
Nt5dc1	0.0294196643054057	0.570017316988601	0.076	0.038	1
Emp3	0.0294441028805193	-1.45963004056678	0.008	0.027	1
Polr3b	0.0294441028805193	-1.5664056740906	0.008	0.027	1
Stim2	0.0294689474666163	0.270368925472792	0.42	0.337	1
Mark2	0.029498717644503	0.456707716210824	0.201	0.142	1
Zfp182	0.0296261164875657	1.66863996899291	0.041	0.015	1
Ypel2	0.029672807520024	-1.09133121338574	0.082	0.124	1
Rfc1	0.0296928937583059	0.516646261745231	0.172	0.115	1
P2rx7	0.0298153063767213	0.255976340305974	0.088	0.047	1
Rarg	0.0298379351033417	0.266739279808799	0.369	0.293	1
Rtfdc1	0.0298889445897214	0.336825827140282	0.283	0.213	1
Ifi47	0.0300073643792294	0.302236006024313	0.24	0.178	1
Fam72a	0.0300178302914843	1.89273659636791	0.031	0.009	1
Hmgb2	0.0300816745109038	-0.509545675947364	0.156	0.213	1
Twsg1	0.0300935061791182	0.893560646178432	0.059	0.027	1
Zfp523	0.0301035418785398	-1.45132236430751	0.029	0.059	1
Uri1	0.0301428970430644	0.295088141786011	0.092	0.05	1
Slc27a4	0.030357745022255	1.39201314926674	0.066	0.033	1
Rps28	0.0303966403130412	-0.271871767514381	0.789	0.775	1
Eif3f	0.0304975624736186	-0.291255940108922	0.52	0.58	1
Card11	0.030506079727255	-2.00562112414422	0.01	0.03	1
Lgalsl	0.0305196520511041	0.597152723521374	0.15	0.098	1
Bscl2	0.030692511956144	0.413029877663873	0.193	0.133	1
Kdm4c	0.0307480769782287	0.729919464460798	0.086	0.047	1
Traf3ip1	0.0307525223513809	-1.02170277098796	0.031	0.062	1
Selm	0.0307814525734666	-0.777090087745371	0.061	0.101	1
Irs1	0.0307902781359987	0.984215840088976	0.082	0.044	1
Ncbp3	0.0308141986314794	-1.01120100093605	0.066	0.107	1
Kif3b	0.0308667783560653	1.08557950424362	0.041	0.015	1
Atad2	0.0308728622189703	1.88482295779741	0.031	0.009	1
Gm26632	0.0308795477780787	-0.806163663194868	0.033	0.065	1
Aplnr	0.0309320319192903	-0.941553798636344	0.029	0.059	1
Ndufa2	0.0310176223403314	-0.264928157144479	0.654	0.672	1
Snx32	0.0310463549961094	1.59678422204505	0.031	0.009	1
1700034H15Rik	0.0310545054299587	3.9603104109301	0.014	0	1
Pnpla7	0.0310545054299587	3.54416811731696	0.014	0	1
Zfp661	0.0310545054299587	4.0516053158487	0.014	0	1
Mob3b	0.0310545054299587	3.82847969479655	0.014	0	1
Zfp583	0.0310545054299587	3.90517392792943	0.014	0	1
Kcnc3	0.0310545054299587	3.93410398698983	0.014	0	1
L3hypdh	0.0310545054299587	3.86718527675349	0.014	0	1
Sptbn2	0.0310545054299587	3.58489470017096	0.014	0	1
Pigp	0.0314018789568662	0.314988944444317	0.289	0.216	1
Fahd1	0.0314244797378101	1.2532421444367	0.045	0.018	1
Unc5b	0.0314981102672594	0.423191974894445	0.158	0.104	1
Usp43	0.0316184545157099	0.817695443198611	0.062	0.03	1
Slc24a5	0.0316752318385282	0.559888927761622	0.127	0.08	1
Akap11	0.0316763470864372	0.8707373776368	0.066	0.033	1
Mfsd5	0.0316783462198242	0.433916738875697	0.217	0.154	1
Egfl8	0.0316790621897799	-1.32737274010378	0.01	0.03	1
Rfesd	0.0317046656096361	0.608984782687517	0.078	0.041	1
Pdcd2	0.031727682477762	0.80761924515457	0.098	0.056	1
Mapk6	0.0318981406291007	0.38654177847192	0.182	0.124	1
Fam109a	0.0320749448239775	1.01871587070507	0.041	0.015	1
Zfp775	0.0320749448239775	0.48232124549313	0.041	0.015	1
Ift172	0.0321340879553573	0.865213641642925	0.143	0.095	1
Myo5a	0.0321530705885226	0.723768424680796	0.07	0.036	1
Ston1	0.0321679118112352	0.899925278676397	0.086	0.047	1
Zfp358	0.0322627542880294	0.498727923992054	0.168	0.112	1
Unk	0.0323452375497794	0.609481700616234	0.059	0.027	1
Mob3c	0.0323521783688616	-0.586365743177894	0.109	0.16	1
Rps6ka3	0.0325999801849597	0.785315515148974	0.098	0.056	1
Plpp3	0.0326278286281517	-0.271503768206189	0.496	0.571	1
Jak3	0.0327451873251848	-1.56825901876251	0.021	0.047	1
Arhgap21	0.0328092499046859	1.4490640468867	0.045	0.018	1
Hnrnpd	0.0330466198307943	-0.595065999413787	0.23	0.281	1
Zfp655	0.0330989164901521	-0.783317605491589	0.082	0.124	1
Fzd4	0.0331040657820134	-0.774270105593883	0.109	0.157	1
Stat1	0.0331663556336965	0.373812508863575	0.287	0.225	1
Abi3bp	0.033249614180816	-0.416577032370146	0.371	0.423	1
Poglut1	0.0332745356928802	0.822055006505203	0.143	0.095	1
Slc38a10	0.0333169187174037	0.611838763999558	0.191	0.133	1
Ndor1	0.0333324373987678	1.36557449270701	0.045	0.018	1
Stk40	0.033393366370434	0.573183352992918	0.154	0.104	1
Retsat	0.0336049623419196	-1.89860876606143	0.016	0.038	1
Tmem57	0.0336255002191437	0.583690948374897	0.141	0.092	1
Pex11g	0.0337380083690954	0.369240483482013	0.059	0.027	1
Trnau1ap	0.0337533364286109	-0.801172652476075	0.129	0.178	1
Nid1	0.0338167202472771	0.591788894061357	0.252	0.192	1
Atp6v1c1	0.0339496972188233	0.552673289522865	0.27	0.21	1
Rock2	0.0339794597007692	0.341205259033275	0.457	0.393	1
Mfge8	0.0340337403748016	-0.520154792075017	0.266	0.32	1
Slc9a6	0.0340718026163854	-1.35032484724995	0.021	0.047	1
Kras	0.0341689898010013	0.270703835057351	0.365	0.29	1
St6galnac6	0.0341690077040609	1.01555922485679	0.045	0.018	1
Dnajc13	0.03425512285372	0.859007968928918	0.078	0.041	1
Clcn7	0.0342640124912032	0.86646162720671	0.074	0.038	1
Dhx40	0.034307131071741	0.679634617277724	0.113	0.068	1
Dgcr2	0.0343560459490337	0.598304836353527	0.107	0.065	1
Rptor	0.0343655217377567	0.54938637112404	0.062	0.03	1
Sft2d3	0.0344476517998775	-0.824378267308214	0.084	0.127	1
Use1	0.0344567289033335	0.449865738280786	0.326	0.266	1
Taok3	0.0345700854834239	-0.662147282360382	0.066	0.107	1
Dlst	0.0348261587697546	0.849973961308646	0.096	0.056	1
Rwdd1	0.0348638112267329	0.282846285834828	0.383	0.305	1
Nr1d2	0.0348877653013184	-1.78432787072064	0.014	0.036	1
Hba-a1	0.0349373624525558	1.574050716307	0.072	0.038	1
Mcee	0.0350279794689195	0.30389526336911	0.199	0.139	1
Slc24a4	0.0351060643535559	1.85773725455335	0.025	0.006	1
Ccdc163	0.0351858778268593	1.42509765621432	0.057	0.027	1
Coa5	0.035207067235974	1.30633495412208	0.08	0.044	1
Lzic	0.0352778821521571	-0.685209927718674	0.059	0.098	1
Ddx58	0.0353485989618535	0.413498436710153	0.137	0.086	1
Map2k1	0.0353646922755493	0.570671083786157	0.197	0.142	1
Fam49a	0.0354329664606427	0.272296345994791	0.207	0.142	1
1110051M20Rik	0.0354926046332152	0.281483641180118	0.135	0.086	1
Nat6	0.0356685337244128	0.606449596984812	0.137	0.089	1
Npr3	0.0356845163270232	-0.456309548126483	0.047	0.083	1
Wbp2	0.0357832427343701	0.427805208994183	0.293	0.228	1
Eif4e3	0.0357914059559841	-1.46279128869543	0.02	0.044	1
Zfp322a	0.0359333738570993	0.362238331125589	0.137	0.086	1
Cdk6	0.0359376412628832	-0.957330249237865	0.025	0.053	1
Rnf213	0.0359766019788671	1.01405535563028	0.098	0.059	1
Zbtb10	0.0361110237902251	-1.49760085553358	0.018	0.041	1
Cml1	0.0361561517010329	-1.05000601095902	0.014	0.036	1
Heatr1	0.0362041884917055	2.97159506026027	0.02	0.003	1
Drosha	0.036325077774645	1.18831291934505	0.053	0.024	1
Lonrf1	0.0364500806618157	-1.19347690691784	0.016	0.038	1
Jrk	0.0365951437582529	2.4325149300377	0.02	0.003	1
Gna14	0.0366404834460113	-1.32332254674014	0.016	0.038	1
Ostc	0.036665343079743	-0.301429731757062	0.402	0.462	1
Glod4	0.0366996743487692	0.514387195230762	0.211	0.154	1
Abi1	0.0367031540973967	0.384788947095162	0.41	0.343	1
Limd2	0.0368384154367352	-1.86679896823133	0.018	0.041	1
Slx4	0.036857774125793	2.06099211310096	0.02	0.003	1
Plxna1	0.0369229931051504	0.469242454713193	0.285	0.222	1
Nt5c	0.036981493610746	0.409463556733661	0.355	0.296	1
Taf1c	0.0369896901816786	2.04828437544993	0.02	0.003	1
Zc3h4	0.0374559716628421	2.29936102112858	0.039	0.015	1
Hist2h3c1	0.0375004730259713	1.09504285338832	0.035	0.012	1
Elovl6	0.0375004730259713	1.5028681794741	0.035	0.012	1
Gorasp2	0.0375415715976975	0.302472610676386	0.25	0.18	1
Miip	0.0376013882513733	1.09583647889558	0.053	0.024	1
Wrn	0.0376622855626362	-1.23501734896477	0.037	0.068	1
Fgfr1op	0.0378277618223721	1.23288928209885	0.057	0.027	1
Setd6	0.0379714610331462	0.608947883891418	0.064	0.033	1
Notch1	0.0379840892348036	0.511474367698592	0.248	0.192	1
Lamb2	0.03811330832056	0.566355471758025	0.168	0.115	1
Hnrnpa1	0.0381194332711224	-0.447982560621786	0.205	0.266	1
Cd14	0.0381714716509013	0.752759153682637	0.035	0.012	1
Osbpl8	0.0382166783328229	0.384073411291199	0.219	0.157	1
Prcp	0.0382402788131643	-1.02433292379463	0.078	0.118	1
Med28	0.0382410581445136	-0.319873142387032	0.514	0.574	1
Lyl1	0.0382671690138112	-0.764607576096846	0.02	0.044	1
Ccdc166	0.0383698360558937	0.934261313058261	0.053	0.024	1
Apbb2	0.0384680547507339	0.280758066835104	0.404	0.325	1
E2f5	0.038619272463212	0.830685688075192	0.076	0.041	1
Begain	0.0387733038895277	1.06065286282854	0.068	0.036	1
Atp5g2	0.0387993068518435	0.265612771069948	0.5	0.438	1
Fam53c	0.0388057823581834	0.796205609362281	0.064	0.033	1
Litaf	0.0389566200143698	0.574576886617895	0.227	0.169	1
Zfp30	0.0390932543671563	1.89819072563176	0.039	0.015	1
Tom1l2	0.0391083238194378	0.79697008235897	0.096	0.056	1
Anapc15	0.0391626326387031	-0.541519516258264	0.025	0.053	1
Mrps27	0.0392305074952558	1.11239167821963	0.053	0.024	1
Slc38a6	0.0394772186313639	0.675914029711917	0.057	0.027	1
0610009O20Rik	0.0395482469065254	-0.598492061156625	0.18	0.231	1
1500009L16Rik	0.0396271087205053	0.30317487443228	0.053	0.024	1
Shank3	0.0396565369301154	0.577309740100785	0.074	0.038	1
Ipo13	0.0400727471785493	1.04932699012357	0.094	0.056	1
Eef2k	0.0401234366577884	1.53408898946664	0.039	0.015	1
Cdk2ap1	0.0401878772845083	-0.431624348859795	0.279	0.337	1
Tlr3	0.0403917226695815	0.423473972534494	0.1	0.059	1
RP24-143K11.2	0.0404605899712276	-2.84006602721563	0.004	0.018	1
Mbd6	0.0406569410082372	0.868421940917317	0.084	0.047	1
Pip5k1a	0.040672716789508	0.399856411252093	0.143	0.095	1
Arpc1b	0.0407861961655267	-0.439489982353229	0.453	0.497	1
Tgfb2	0.0407955453590289	-2.14227262327159	0.004	0.018	1
Mcm5	0.0407955453590289	-2.66188167187209	0.004	0.018	1
Ang	0.0409639024485453	-2.36461194638813	0.004	0.018	1
Irak1bp1	0.0409639024485453	-2.15413469089446	0.004	0.018	1
Lyve1	0.0411181303735021	-0.899648622458547	0.1	0.142	1
Fkrp	0.0411335240428868	0.889752462551073	0.092	0.053	1
Zfp422	0.0411504236866735	0.440341685345534	0.242	0.186	1
Pcolce	0.041302383219447	-1.55480865208901	0.004	0.018	1
Chd4	0.0414111200022389	0.334488677117061	0.193	0.139	1
Il1rap	0.0414245999232513	0.879734658850738	0.08	0.044	1
Srpk2	0.0414351561271163	0.398193919230346	0.164	0.112	1
Gm15545	0.0414725100271377	-1.60949558242145	0.004	0.018	1
Tra2b	0.0415616358931761	-0.414459241964366	0.531	0.55	1
Brd4	0.0415906917271593	-0.492911554776658	0.18	0.234	1
Disp2	0.0416084527970514	2.54714654583587	0.029	0.009	1
Zfp703	0.0416432298705379	-1.46557621193937	0.004	0.018	1
6720489N17Rik	0.0416432298705379	-1.25050282195586	0.004	0.018	1
Cdc42bpg	0.0416432298705379	-1.62601454774998	0.004	0.018	1
Acadl	0.041655469238321	0.270998823504872	0.395	0.317	1
Chpf	0.0417218246664861	0.85098541565566	0.072	0.038	1
Flnb	0.0417910466790592	0.954521650427122	0.068	0.036	1
Dach1	0.0418733580080732	0.371285339080247	0.262	0.195	1
Socs5	0.0418762743515064	0.459492581452196	0.092	0.053	1
Mrpl30	0.041928560416863	-0.4747820000412	0.207	0.263	1
Rhoj	0.0420008927483467	0.313844942341852	0.441	0.37	1
Slc12a4	0.0420217690791661	0.270884268938109	0.281	0.219	1
Pdgfb	0.0421974160278772	0.390893883215512	0.348	0.293	1
Fam168b	0.042390542078499	-0.793737459758543	0.111	0.157	1
H2-DMb1	0.0424303346677138	-0.941169440853675	0.035	0.065	1
Stat2	0.0424515997487446	0.79069821581574	0.096	0.056	1
Gm11273	0.0424682574434319	-0.309503804483819	0.07	0.112	1
Klhl18	0.0424701117766037	-1.14939239339698	0.033	0.062	1
Dcaf12	0.0426446258338342	0.300512522334663	0.217	0.157	1
Lins1	0.0427679575380819	1.66534788384981	0.029	0.009	1
Dcp1a	0.0429503208380228	0.75905371424831	0.039	0.015	1
Zfp36l2	0.043071515823408	-0.825909501522205	0.135	0.18	1
Med29	0.0430794396198694	0.479091986243621	0.213	0.157	1
Ypel5	0.043181392627496	0.416673137111617	0.162	0.109	1
Dnmt3a	0.0431938595084592	0.737105990115288	0.164	0.115	1
Suox	0.0433578809144223	1.73439451097256	0.029	0.009	1
Plcb3	0.0434808705042904	0.299142803719465	0.15	0.101	1
Nkiras2	0.0435091912136573	0.311797634335564	0.152	0.101	1
Opa1	0.0435824773862491	0.675327740940689	0.072	0.038	1
D930016D06Rik	0.043595767786021	1.57222529920444	0.029	0.009	1
Wrap73	0.0438090920217021	0.855158978838203	0.084	0.047	1
Mmgt1	0.0439174420371076	1.5302983693071	0.043	0.018	1
Dpp3	0.0439197472769753	0.784569518181587	0.146	0.101	1
Tex2	0.0441113129087598	1.30255184774717	0.043	0.018	1
Rexo2	0.0442049670344534	0.271612661292525	0.428	0.364	1
Ndnl2	0.0442660538486368	0.403035650369335	0.264	0.198	1
Bcat2	0.0442717707247132	0.95223711725134	0.074	0.041	1
Gde1	0.0442811100471939	0.279044372191526	0.25	0.192	1
Hfe	0.044324005361431	-0.80806362038907	0.129	0.178	1
Dnajc2	0.0443843045373349	-1.23961955058106	0.055	0.089	1
Phkg2	0.0444572686137725	0.352912165775288	0.121	0.077	1
Mgat4b	0.0446505163101414	0.457862405953938	0.195	0.139	1
Akt1s1	0.0446808906175058	0.397831133100499	0.236	0.175	1
Unc119b	0.0446857031614273	0.348782160761788	0.076	0.041	1
Rbm34	0.0447356176222886	0.619471052435802	0.088	0.05	1
Ptpn4	0.0447602380580042	0.472295484650948	0.164	0.115	1
Serhl	0.0448813224870889	-1.07930389528305	0.033	0.062	1
Cmas	0.0449593660121267	0.578047793491328	0.164	0.115	1
Mpped2	0.0449656524356608	0.486894925809455	0.203	0.148	1
Colgalt2	0.0450175440139985	-0.846690569548396	0.045	0.077	1
Dhrs1	0.0451444314482544	0.258748413617631	0.375	0.302	1
Vps35	0.0452253434805739	0.256430405584774	0.488	0.411	1
BC017643	0.0452488844856889	0.792054174998899	0.121	0.08	1
Stoml2	0.0455166617932576	0.379435809794233	0.24	0.178	1
Tm6sf1	0.045566445223806	-0.892861098893522	0.033	0.062	1
Prdx4	0.0456242069907378	-0.472924372325059	0.229	0.278	1
Anapc7	0.0457311421807543	-0.643269165364518	0.084	0.124	1
Mef2d	0.0458299231145112	0.81869153368086	0.105	0.065	1
Gm9968	0.045888880815695	1.04429355469231	0.043	0.018	1
Csnk2b	0.0459571434593133	0.259412998336508	0.381	0.317	1
Tomm20	0.0459944600763246	-0.350309204643272	0.498	0.544	1
Gm14399	0.0460323677344243	3.7309334343327	0.012	0	1
Gm13205	0.0460323677344243	4.0264102970837	0.012	0	1
Dnhd1	0.0460323677344243	3.51990027127243	0.012	0	1
Zfp365	0.0460323677344243	4.25754775065626	0.012	0	1
AA386476	0.0460323677344243	3.58116655900813	0.012	0	1
Kcnab3	0.0460323677344243	3.24899197584764	0.012	0	1
Hn1l	0.0460323677344243	3.16764867886864	0.012	0	1
Pcdhb3	0.0460323677344243	4.42964336302364	0.012	0	1
Nutf2-ps1	0.0460323677344243	3.0086348596071	0.012	0	1
Yes1	0.0462348496133043	-0.75219341498348	0.076	0.115	1
Mast2	0.0462523353279595	1.36790063193188	0.051	0.024	1
Zbtb48	0.0462574592102309	1.06750562820639	0.047	0.021	1
Cobll1	0.0463932269190138	0.585264036449484	0.043	0.018	1
Cmtm8	0.0465228818366701	-0.758384224946997	0.033	0.062	1
Ccny	0.046557279956015	0.409739498856846	0.193	0.139	1
Gchfr	0.0465667460158234	-0.846962635327797	0.033	0.062	1
Urod	0.046596717694418	-0.569843050363108	0.135	0.183	1
Gpn1	0.0466452028965829	0.322556667125644	0.121	0.077	1
Phf11d	0.0469160607249495	0.468669342231753	0.342	0.278	1
Cat	0.0469789006454897	0.385474118609755	0.193	0.142	1
Slc4a7	0.0470328057363822	1.19239324709169	0.047	0.021	1
Polg	0.047093670187907	-0.551998858827389	0.119	0.169	1
Ttyh3	0.0472429295668161	0.278020392266169	0.434	0.367	1
Tmcc3	0.0472887010871688	-0.354110927160322	0.455	0.5	1
Aacs	0.0473263618226427	1.13022694957062	0.047	0.021	1
Fam175b	0.0473820592293972	0.89006628122182	0.115	0.074	1
Hint2	0.0474280566326384	-0.44691214239568	0.242	0.308	1
Vwa1	0.0475192310504727	0.829372114608627	0.043	0.018	1
Mtch1	0.0475561792168709	-0.366729587900054	0.428	0.473	1
Rasgrp3	0.0476163472540621	-0.388607818119355	0.199	0.251	1
Tob2	0.0478128490896186	-0.791338503176897	0.09	0.13	1
Comt	0.0478182382884036	0.283345259964179	0.391	0.317	1
Rpp38	0.0478190455696428	0.562208154658072	0.047	0.021	1
Grcc10	0.0479946696984692	0.253612577988718	0.355	0.281	1
Camk2n1	0.0480040842730346	0.495138397532468	0.299	0.231	1
Mkl2	0.0482129961957711	-0.396698459322506	0.178	0.234	1
Gab3	0.048404531973906	0.910680055521019	0.078	0.044	1
Col18a1	0.0484107296308835	1.30263715563449	0.051	0.024	1
Rsad2	0.0484748675479272	-2.2580288702849	0.006	0.021	1
Zfp580	0.0485362584930327	-0.680518878729068	0.084	0.124	1
Mtm1	0.048545060026282	0.928624251992574	0.082	0.047	1
Sult1a1	0.0486492026053869	-2.00752505134659	0.006	0.021	1
Pmepa1	0.0486983991693097	1.06997510963027	0.051	0.024	1
Atrn	0.0487548652183197	0.851995723045014	0.09	0.053	1
Cap1	0.0488494696474965	0.310003161636425	0.141	0.095	1
3222401L13Rik	0.0489525993433917	1.30113205699154	0.066	0.036	1
Tulp3	0.0490572639317287	1.18841308148868	0.055	0.027	1
Cd300e	0.0491753693989053	-2.19317632017863	0.006	0.021	1
Sae1	0.0491806878822659	0.376616253872425	0.264	0.201	1
Prss12	0.0492215445271635	0.921987781805583	0.047	0.021	1
Ptpra	0.0492864304203382	-0.605922181171975	0.279	0.328	1
2310009B15Rik	0.0493658298754414	-0.796935539024197	0.031	0.059	1
Axin1	0.049471997647195	-1.59984815936405	0.025	0.05	1
Ddx59	0.0495802321965173	1.74965769860763	0.023	0.006	1
Pcdhb14	0.0497063034011008	-1.77740176308927	0.006	0.021	1
Fam212b	0.0497307067402888	1.90346356869984	0.023	0.006	1
Fancb	0.0498815640891764	0.92539739783597	0.023	0.006	1
Lrrc8c	0.0500431114832167	0.476197946307989	0.299	0.234	1
4933408B17Rik	0.0501136379778481	0.640687530030583	0.119	0.077	1
Gar1	0.050152670251437	-0.702690150944899	0.119	0.163	1
Gnai3	0.0503149747824358	-0.325852715768497	0.225	0.281	1
Apol10b	0.0504216862595588	-1.6775752004776	0.006	0.021	1
Tiparp	0.050515624748955	-1.11053388190719	0.025	0.05	1
Os9	0.0505363520685453	-0.581378870651685	0.305	0.352	1
Atp11b	0.0505526824164918	-1.06391138125659	0.061	0.095	1
2700094K13Rik	0.0507799392551973	-0.777671397299375	0.088	0.127	1
Edc4	0.0508139672014088	0.929353577697821	0.078	0.044	1
Runx1t1	0.0508281441672075	0.433577294977172	0.158	0.109	1
Fech	0.0508456812212148	0.496220676950064	0.164	0.115	1
Phldb2	0.0510129834797911	-0.318072152605643	0.25	0.311	1
Frat2	0.0511456768469876	-1.20806666923658	0.006	0.021	1
Siah2	0.0513479945513722	-0.49094579482003	0.1	0.142	1
Zfp280c	0.051566466454253	0.848444674781261	0.023	0.006	1
Polr3e	0.0516021732579219	0.984447938432046	0.062	0.033	1
Mpdu1	0.0517504446782844	0.437881621128295	0.168	0.118	1
H2afv	0.051936757018667	-0.571980072564745	0.25	0.296	1
5031439G07Rik	0.0520779755971618	-0.984761790207263	0.041	0.071	1
Pigs	0.0521074780889583	0.50477846937447	0.102	0.062	1
Txndc5	0.0521114529134308	-0.876031566552662	0.072	0.109	1
Dpagt1	0.0523646533271448	0.676770601953075	0.168	0.118	1
Rab24	0.0525575957066033	0.263380550878086	0.309	0.243	1
Fndc3a	0.0527748912446065	-0.762048070451525	0.082	0.121	1
Mfsd10	0.0528098671319487	0.429463963181691	0.119	0.077	1
Ankzf1	0.0528889890335803	-1.61280780308597	0.021	0.044	1
Sbk1	0.0529938127387835	3.07291637663972	0.018	0.003	1
Gmcl1	0.0530038375887473	0.529568611423112	0.111	0.071	1
Tmem229b	0.0530043860818448	1.8970760855484	0.037	0.015	1
Ice2	0.0531816574781278	2.42879252900575	0.018	0.003	1
Alyref2	0.0531887819610317	-0.760194027684714	0.027	0.053	1
Vamp1	0.0532851988086503	-2.48046167536139	0.008	0.024	1
Slc12a8	0.053370058138357	2.49739296050722	0.018	0.003	1
Ccdc43	0.053408699381746	0.697518559508749	0.129	0.086	1
Tspan2	0.0535235644276394	0.326744802146865	0.125	0.083	1
Leng9	0.0536138045140165	-0.912783217289229	0.023	0.047	1
Fkbp15	0.0536717004391622	0.803977802581408	0.086	0.05	1
Gch1	0.0537578080152383	-1.10082039407213	0.025	0.05	1
Polr1d	0.0538183717480425	-0.290228508395356	0.393	0.453	1
Exd2	0.0538355137626741	0.733526242251847	0.082	0.047	1
Atr	0.0539579260208982	-1.4134659210368	0.023	0.047	1
4930402H24Rik	0.053976714165442	0.484716485176354	0.174	0.124	1
Qdpr	0.054257525558682	0.550449561411449	0.143	0.098	1
Ifi27	0.0543848695072971	0.323158276441319	0.373	0.308	1
Alg6	0.0544803658078337	-0.721814550382772	0.027	0.053	1
Rgs19	0.0545619319784638	0.717599618454975	0.113	0.074	1
Ate1	0.05460643268804	0.509453800617137	0.107	0.068	1
Zfp764	0.0546116978282046	1.36958479404841	0.037	0.015	1
Fhod1	0.0546354973424837	0.537700039794361	0.133	0.089	1
C130074G19Rik	0.0547475405328258	0.582145556563315	0.184	0.136	1
Sigirr	0.0549173451376342	0.544826512446154	0.162	0.115	1
Gstp1	0.0549519110719122	-0.6272730216779	0.133	0.178	1
B130006D01Rik	0.0550307398183662	-1.88097780353469	0.008	0.024	1
Apba3	0.0551894349604321	0.443541618749343	0.09	0.053	1
Oraov1	0.0552082940973152	-1.03931802258933	0.061	0.095	1
Rbm4b	0.0553015426234679	0.315979515228244	0.271	0.222	1
Plat	0.0553421302012284	0.795368911153784	0.109	0.071	1
Sh2b3	0.0553625238488276	0.256780500851828	0.232	0.175	1
Kdm5a	0.0554728740918385	0.570467356009388	0.123	0.08	1
Rpl23a-ps3	0.0554989315411619	0.285683400161869	0.463	0.393	1
Pias4	0.0555946368018025	0.505575299626641	0.158	0.112	1
Crlf3	0.055677503691734	0.479310420664503	0.078	0.044	1
Agtpbp1	0.0556872003953221	-0.905035047861417	0.027	0.053	1
Trak2	0.0559184337561284	1.30987546523412	0.072	0.041	1
Dnajb9	0.056063573718793	-0.413425025673668	0.254	0.308	1
Ttc27	0.0562578640640372	-1.28321759413343	0.021	0.044	1
R3hcc1l	0.0562869473516508	1.32644375862202	0.068	0.038	1
Gfod1	0.0564612377025703	-1.36906044327842	0.008	0.024	1
Zfp41	0.0566568079120896	-1.94627952512496	0.01	0.027	1
Alg14	0.0567327043503958	0.333694658412761	0.199	0.148	1
Cdk5rap2	0.0567408379848332	-1.95057889421969	0.01	0.027	1
Hat1	0.0567898286702718	0.609527651992068	0.096	0.059	1
Maged2	0.0570535609579599	0.381637092938433	0.129	0.086	1
Fam120a	0.0570584321271517	0.306763364667846	0.184	0.133	1
Tsc2	0.0570949454905294	0.6801171254823	0.074	0.041	1
Oser1	0.0575557252594774	0.321391640682425	0.318	0.251	1
Zfp354c	0.0576723349338967	-1.69175166188688	0.01	0.027	1
Clec16a	0.0576723349338967	-2.27104625057692	0.01	0.027	1
Frmd8	0.057695662501037	0.772420769771718	0.105	0.068	1
Ccdc86	0.0577010566846885	0.669582321697537	0.113	0.074	1
Sdhaf4	0.0577187481063004	0.300027396865262	0.277	0.21	1
Dynlt1a	0.0577515004475329	-0.811551088495865	0.039	0.068	1
Pcyt2	0.0578440135592416	-0.636643330906744	0.041	0.071	1
Cep164	0.0578620183667076	-0.746578363975979	0.049	0.08	1
Ick	0.0579725138117716	0.432130187566962	0.199	0.145	1
Nsun6	0.0579879991144366	0.289735953910962	0.168	0.118	1
Zfp959	0.0579884167217127	-1.08663287805296	0.023	0.047	1
Dera	0.0580047302389964	0.585137699363433	0.07	0.038	1
Map2k4	0.0580081866653591	-1.2460643815723	0.021	0.044	1
Pnpla6	0.0581331642709274	0.422605264581937	0.092	0.056	1
Dnajc5	0.0583132033007735	0.478639506435405	0.17	0.121	1
Slc33a1	0.058338792273377	0.303471313246633	0.105	0.065	1
Lgals3bp	0.0583756945957284	0.308550332844625	0.414	0.334	1
Gm30074	0.0584844456475144	-1.46797049039639	0.014	0.033	1
Rtn4rl1	0.0585026662423944	-1.27653125057247	0.018	0.038	1
Slc30a6	0.0586871515117941	0.886546690023332	0.076	0.044	1
Rwdd4a	0.0586937760727456	-0.34909746839656	0.082	0.121	1
Snhg18	0.0588050636532679	1.53634452924871	0.049	0.024	1
Usp6nl	0.0588761953768158	-1.49921755870837	0.01	0.027	1
Ppwd1	0.05895087967823	-0.798643881797937	0.039	0.068	1
Itsn1	0.059251041077926	-1.73788833346642	0.014	0.033	1
Samd10	0.0592537305219446	2.01813848299219	0.027	0.009	1
Rab34	0.0592537305219446	1.75792732511492	0.027	0.009	1
Wdr83	0.0592952901598021	-0.648087440556452	0.098	0.139	1
Hira	0.0593781054138082	1.46794424504012	0.049	0.024	1
Ddx28	0.0594516716496273	1.31903317912973	0.053	0.027	1
Cnr2	0.0594824072554882	-1.25808341751537	0.035	0.062	1
Exoc3l	0.0595657847513357	0.599135458276139	0.143	0.101	1
Uqcr11	0.0595848371746986	-0.280492034826686	0.715	0.686	1
Sidt2	0.0597007289290613	-0.903095107252691	0.049	0.08	1
Serpinb1b	0.0597575284543642	-1.73432720283907	0.012	0.03	1
Zfp790	0.0597583818374499	-1.31281359026841	0.018	0.038	1
Ufsp2	0.0598202819088365	0.440670336965814	0.176	0.127	1
Sdhaf3	0.0598849541507216	0.61761906100618	0.084	0.05	1
Chd7	0.0599221798387798	-1.6463659814696	0.012	0.03	1
Tpm3-rs7	0.0599360636151708	1.32493790269271	0.061	0.033	1
Cux1	0.0599532629723414	0.43087202158389	0.141	0.095	1
Timm21	0.0601456457694061	0.64687163694444	0.15	0.107	1
Isoc2b	0.0602112670914969	1.52015278515836	0.027	0.009	1
Ccdc127	0.0602664388253189	0.301189795321279	0.195	0.142	1
Gmip	0.0604546005804198	-0.878387153407147	0.01	0.027	1
Prpf18	0.060602986174757	0.6138299577262	0.088	0.053	1
Smg6	0.0606071278616986	0.660705440044079	0.076	0.044	1
Nrgn	0.0606078832776015	-1.20721113705177	0.018	0.038	1
Tada2a	0.0606948253046499	1.24585982934338	0.027	0.009	1
Ddx4	0.0606948253046499	1.51691912537644	0.027	0.009	1
Tatdn2	0.0607504352084738	-0.916741513617592	0.018	0.038	1
Gm11713	0.0608242600939209	0.404252844670409	0.236	0.183	1
Pon3	0.0609943294022756	-0.677489863770394	0.113	0.157	1
Parp14	0.0610211957449948	0.670419523591492	0.145	0.104	1
Ctsz	0.0610421726626719	-0.380618287430187	0.266	0.32	1
Xrn2	0.0611345614644707	0.360587801783754	0.227	0.172	1
4930486L24Rik	0.0614210388798613	-0.813381370997042	0.012	0.03	1
Ssr4	0.0614401504514993	-0.322559818367467	0.373	0.441	1
Il15ra	0.0614419806603311	-1.36571185797715	0.014	0.033	1
Ssfa2	0.0614515505602241	0.872966176434959	0.041	0.018	1
Cry2	0.0614515505602241	1.13532119763583	0.041	0.018	1
Tmem19	0.0616247727995642	0.277013402720504	0.107	0.068	1
Ghr	0.0616965752789133	-0.298970445197627	0.52	0.541	1
Slc39a1	0.0617103221187573	-0.447336003227749	0.299	0.346	1
Gm5914	0.0619275053189517	-1.14531183676931	0.012	0.03	1
Vps37b	0.0620279056869607	0.551146615785844	0.125	0.083	1
Rassf8	0.0623127627315298	0.300813470997738	0.1	0.062	1
B3glct	0.0623369201150061	-1.00573057052756	0.018	0.038	1
Fam149a	0.0623482496434967	0.56808894169391	0.088	0.053	1
Foxk2	0.0623701183111761	0.882563807945449	0.041	0.018	1
Ankrd27	0.0625696363012823	0.267330138877637	0.123	0.08	1
Fxr1	0.0625793573429572	0.526559580100992	0.199	0.151	1
Rffl	0.0626081653206803	-1.31624069162329	0.012	0.03	1
Ap3d1	0.0626135904795399	0.685444004026353	0.088	0.053	1
Zfp738	0.0628855509260415	-0.639313813098584	0.014	0.033	1
Rps25	0.0630184544425521	-0.266801404118826	0.758	0.754	1
Zscan29	0.0630804076462023	0.989946420103471	0.064	0.036	1
Copb2	0.0631556907920818	0.278937838397303	0.238	0.18	1
Mettl1	0.0634085892555775	-1.23434277496152	0.053	0.083	1
Sympk	0.0634285195943821	0.346836121453708	0.17	0.121	1
Ift46	0.0636404984951198	1.01277995898815	0.057	0.03	1
Ahsa2	0.0637737537404112	0.590676457406152	0.133	0.092	1
Pdcd6ip	0.0638166512075904	0.281258286305072	0.266	0.207	1
Ncoa1	0.0638993007870673	0.828139642426581	0.045	0.021	1
Plod1	0.0640771434207156	0.323420396559277	0.176	0.127	1
Angel2	0.064088916944736	0.268304126129587	0.199	0.145	1
Il4ra	0.0642068481573791	-0.257396526610329	0.371	0.432	1
Ogfod1	0.0642539712272491	0.463831566361701	0.049	0.024	1
Mylip	0.0644752443672853	0.627745377391452	0.172	0.127	1
Dis3l	0.0645553133528889	0.958671900803494	0.064	0.036	1
Mapkapk2	0.06466453571777	-0.88099474611281	0.094	0.13	1
Cd247	0.0647314473492524	-0.539669411121041	0.111	0.157	1
4930481A15Rik	0.0648123783734468	1.72852096934443	0.031	0.012	1
Tmem194b	0.0649104720318107	-2.48406027729076	0.002	0.012	1
1700084E18Rik	0.0649104720318107	-2.44351573239184	0.002	0.012	1
Mms22l	0.0649104720318107	-3.21598199080392	0.002	0.012	1
Murc	0.0649104720318107	-3.7359666975563	0.002	0.012	1
Pcdhgb2	0.0649104720318107	-3.19984252490371	0.002	0.012	1
Ifi203	0.0649550888376788	0.404233487291032	0.375	0.317	1
Pank1	0.0649702319148895	1.84814426263618	0.031	0.012	1
Rprd2	0.0650932879987062	-0.550841715338086	0.051	0.083	1
Orc4	0.0651010948612022	0.481434580035581	0.174	0.124	1
Pdzd8	0.065190070607007	-0.970610393276335	0.084	0.121	1
Fat4	0.0652240917045691	-2.48329935019078	0.002	0.012	1
Samd1	0.0652240917045691	-2.5457196455825	0.002	0.012	1
Nt5dc2	0.0652240917045691	-2.83690962591844	0.002	0.012	1
Gm26908	0.0652240917045691	-2.56490532957443	0.002	0.012	1
Fez1	0.0652240917045691	-2.61373460512381	0.002	0.012	1
Unc13d	0.0652240917045691	-2.43778296540624	0.002	0.012	1
Arnt	0.0653337882939888	0.840134092609007	0.104	0.068	1
1110032A03Rik	0.0654105125805124	0.695851783397101	0.088	0.053	1
Prrg2	0.0654792282786678	0.581809240191971	0.133	0.092	1
Snx30	0.0655389600129631	-3.27274496805949	0.002	0.012	1
Plxnc1	0.0655389600129631	-2.22482585552374	0.002	0.012	1
Gm2885	0.0655389600129631	-2.81144621980512	0.002	0.012	1
Trappc9	0.0655511786340521	0.959951645250607	0.053	0.027	1
Ptp4a2	0.06563093147014	-0.476848235284284	0.238	0.287	1
E330009J07Rik	0.0657123903029754	0.663162576475719	0.045	0.021	1
Adck1	0.0657910943358635	0.872280013145862	0.053	0.027	1
Clcn5	0.0658550804600123	-2.28239365248761	0.002	0.012	1
Notch3	0.0658550804600123	-2.02706014113364	0.002	0.012	1
Stk38	0.065876856348822	-0.50454153139778	0.078	0.115	1
Mphosph6	0.0660106828446123	-0.52359840850707	0.119	0.163	1
Rgs6	0.0660353841327656	0.250816382589999	0.252	0.192	1
Gga1	0.066050245093773	0.441006855059078	0.211	0.163	1
Kars	0.0660979319982742	0.353042214591946	0.211	0.157	1
Snx27	0.0661594457814151	0.784746507617766	0.098	0.062	1
Nr6a1	0.0661724565510121	-1.49473246481595	0.002	0.012	1
Acrbp	0.0661724565510121	-1.32098954308588	0.002	0.012	1
Gm17491	0.0661724565510121	-1.66708955086724	0.002	0.012	1
Nr3c2	0.0661724565510121	-1.5878376598912	0.002	0.012	1
Pgr	0.0661724565510121	-0.783351763632777	0.002	0.012	1
Gm16794	0.0661724565510121	-1.84504403693251	0.002	0.012	1
Gm37494	0.0661994934655391	-0.479293645461796	0.039	0.068	1
Rrp1	0.0664026847481291	0.274729875114162	0.395	0.331	1
Arhgap29	0.0664442708043011	0.257315720873728	0.539	0.459	1
Cbwd1	0.066476399360101	0.439937567121954	0.08	0.047	1
Zdhhc14	0.0664924140753942	0.491522413312317	0.102	0.065	1
Pcsk7	0.0665789430314422	0.378584223173317	0.102	0.065	1
Ap2b1	0.0665833736405461	0.403505255190119	0.186	0.133	1
Klf6	0.0666064372536856	-0.355046394926903	0.463	0.5	1
Hes6	0.0666533788907181	0.610537682670375	0.148	0.107	1
Got1	0.0668164526320049	-1.24341949066502	0.031	0.056	1
Rnf125	0.0668400264641425	-0.492328930806812	0.1	0.142	1
Gpr180	0.0669088996309043	0.309227040556987	0.211	0.151	1
Ube2v1	0.0670332993783246	0.568134152851285	0.076	0.044	1
Tmem110	0.0671320075051506	0.455436967004628	0.096	0.059	1
Nploc4	0.0673096582015417	0.673941635226212	0.068	0.038	1
Rom1	0.0673763297203255	1.10491980292066	0.031	0.012	1
S100a1	0.0677435826514082	-0.541837529082912	0.25	0.296	1
Polr2l	0.0680552913771609	0.255811284179934	0.367	0.29	1
Rnf20	0.0681454873561214	0.763784299885713	0.115	0.077	1
Mphosph9	0.0683083606472822	2.33761264280801	0.021	0.006	1
Bach2	0.0683217815273315	0.783163566230192	0.09	0.056	1
Ric8	0.0686157358188281	-0.484719934462774	0.148	0.192	1
Cpt1a	0.0687124198859911	0.429471899259405	0.242	0.186	1
Fam83d	0.0687570898159739	3.5559264261619	0.01	0	1
Slc9b1	0.0687570898159739	2.63947198384491	0.01	0	1
Lck	0.0687570898159739	3.12044500234804	0.01	0	1
Morn1	0.0687570898159739	3.18204724895864	0.01	0	1
Zscan18	0.0687570898159739	3.23638421765347	0.01	0	1
Dkk3	0.0687570898159739	3.49635478449741	0.01	0	1
Gm5426	0.0687570898159739	3.34421516258926	0.01	0	1
Gm26660	0.0687570898159739	2.89597344999616	0.01	0	1
Nnmt	0.0687570898159739	3.29172013230321	0.01	0	1
Gm37401	0.0687570898159739	3.02543165110589	0.01	0	1
Fbxw10	0.0687570898159739	3.7445988576176	0.01	0	1
Gm11716	0.0687570898159739	3.89983635422862	0.01	0	1
Lca5l	0.0687570898159739	3.53617028967688	0.01	0	1
Pcdhb18	0.0687570898159739	3.27399434984258	0.01	0	1
Stk32a	0.0687570898159739	3.58193875345606	0.01	0	1
Malt1	0.0687570898159739	3.519555601695	0.01	0	1
Nppb	0.0687570898159739	4.76248742669375	0.01	0	1
Fam57a	0.0688608844299095	0.421790823492433	0.133	0.089	1
Zfp652	0.0690465724091886	0.45916941735246	0.143	0.101	1
Pcid2	0.0691021926532124	0.327761107887985	0.08	0.047	1
1600002H07Rik	0.0691870160327698	0.970898822673439	0.031	0.012	1
Nol4l	0.0693519293001593	0.58359382838842	0.053	0.027	1
Polr3f	0.0693756060185318	0.710602429764621	0.072	0.041	1
Lypla2	0.0695027796374059	0.475746341413268	0.215	0.163	1
Tnks2	0.0695493430171718	0.289438646160929	0.158	0.112	1
Lsm10	0.069551857114489	0.375361654345565	0.191	0.142	1
Nfyb	0.0695584585821882	0.489671119773081	0.197	0.151	1
Arl16	0.0696132845430524	0.872693334060439	0.082	0.05	1
Edc3	0.0697838169284924	0.34518710690634	0.254	0.198	1
Copg2	0.0699458800468179	0.535863587363718	0.092	0.056	1
Ago4	0.0699515762005379	2.34505841900114	0.021	0.006	1
Rab30	0.0699515762005379	2.16014082103499	0.021	0.006	1
Eif5a2	0.0700231691662559	0.704330436625849	0.031	0.012	1
Otub2	0.070191371160794	1.29801459796929	0.031	0.012	1
Zrsr2	0.0702663901751704	0.629602343570502	0.143	0.101	1
Decr2	0.0704886712890886	0.675720693927961	0.053	0.027	1
Ephb4	0.0705182225782862	-0.623652835518557	0.143	0.186	1
Cabin1	0.0705540308824222	0.642175888961237	0.072	0.041	1
Dclre1c	0.0705760870884782	1.54797344983616	0.021	0.006	1
Fam234b	0.0705760870884782	1.37944235753434	0.021	0.006	1
Nt5dc3	0.0705760870884782	1.75173949348077	0.021	0.006	1
Acaca	0.0705760870884782	1.61481805164275	0.021	0.006	1
Coro2b	0.0707492277356592	0.307128735251242	0.199	0.148	1
Auh	0.0707870590748311	0.379761608974819	0.186	0.136	1
Zcchc11	0.0707968797819374	-0.950923343142355	0.053	0.083	1
Mageh1	0.070818426087022	-0.359900549898836	0.244	0.296	1
Adcy3	0.0708675977464854	0.565023944415322	0.031	0.012	1
Rhebl1	0.0709467164058885	-1.67633952756151	0.027	0.05	1
Bmp6	0.0712051638917633	1.4679226675551	0.021	0.006	1
Ass1	0.0713609192792256	0.652991759471563	0.121	0.083	1
Dxo	0.0715038720054954	-0.80941338638526	0.062	0.095	1
Map3k12	0.0718388297081366	1.05015282201495	0.021	0.006	1
Meis2	0.0719158779084682	-0.541560970329262	0.092	0.13	1
Fbxl20	0.071928091670778	0.610320172333468	0.057	0.03	1
Tram1	0.072036408652074	-0.275744919903561	0.412	0.462	1
Slc35f6	0.0721383444587264	0.408845737792444	0.105	0.068	1
Mrgbp	0.0722140131247243	0.992706926925114	0.066	0.038	1
Ubr3	0.0724503498077862	0.71399738250434	0.082	0.05	1
Nhlrc3	0.0724706915835846	-1.28359040333021	0.027	0.05	1
Osbpl1a	0.0726441874737597	1.23506059298607	0.035	0.015	1
Smco4	0.0727227669360483	-0.351217961569253	0.342	0.396	1
Csnk1e	0.0727804947284854	0.312976994209251	0.234	0.18	1
Rbm15b	0.0728577752393948	0.302571605010819	0.08	0.047	1
Slc15a3	0.0729683634518513	1.19498198683426	0.035	0.015	1
Ttyh2	0.0731842395750403	0.510685853018382	0.064	0.036	1
Hmox1	0.0732215015444385	-0.520365403564111	0.031	0.056	1
Smox	0.0732719274701743	0.312189203008574	0.213	0.163	1
Zfp746	0.0734203671252955	0.386142880339349	0.064	0.036	1
Nos1ap	0.0737549011727899	-0.988405554340426	0.031	0.056	1
Cwf19l2	0.0737767370890102	-0.970875421060049	0.068	0.101	1
Cnot8	0.0738129402533033	-0.419223870365453	0.205	0.251	1
Mkrn2	0.0739928016534754	0.535099391774891	0.094	0.059	1
Ints3	0.0741892691909564	0.425120072226415	0.094	0.059	1
Ssr1	0.0744815917717598	0.294362881335455	0.439	0.393	1
Sccpdh	0.0745163938930562	0.2895082379178	0.248	0.189	1
Pdcd2l	0.0746044817578428	0.420869961955971	0.164	0.118	1
Snrnp40	0.0746868674835114	0.326585140766594	0.154	0.109	1
Tmem71	0.0751306671268324	0.258666952686644	0.197	0.145	1
Gm2000	0.0751517103662008	0.259985000201671	0.229	0.175	1
Ddx1	0.0752481918906274	0.406774721477805	0.254	0.198	1
Ash1l	0.0753112792714346	0.41273048546766	0.24	0.189	1
Diaph1	0.0754177860394673	-0.895615861037024	0.029	0.053	1
Ercc1	0.0756348987302119	0.321055729937457	0.242	0.186	1
Gm10036	0.0757770416446292	0.402264251486239	0.24	0.192	1
Sec23a	0.0758793882209993	-0.819601324295089	0.092	0.127	1
Fancg	0.0759395293046729	1.14006800588645	0.035	0.015	1
Ncald	0.0759905324884931	-0.599503997410673	0.162	0.201	1
D630045J12Rik	0.0759988171702302	0.439163635029204	0.129	0.089	1
Slc30a7	0.076179698912838	0.691313563027549	0.074	0.044	1
Gnb2l1	0.0763455971263941	-0.274677531392275	0.443	0.482	1
Phb	0.0763654869401113	-0.375544229748484	0.219	0.26	1
1810030O07Rik	0.076402603788421	0.504415151270675	0.115	0.077	1
Ccnh	0.0764210117528188	0.359847921346301	0.225	0.172	1
Rfc5	0.0765045528129343	1.5180813520381	0.043	0.021	1
B230369F24Rik	0.0766693587094761	2.31055977748576	0.016	0.003	1
Sestd1	0.0766693587094761	2.78798409952165	0.016	0.003	1
Endov	0.0767821476765212	1.03254764830441	0.035	0.015	1
Cracr2b	0.0769349414197326	-0.261147740919232	0.592	0.645	1
Rab12	0.0769461187593053	-0.297171990235464	0.229	0.278	1
Ptpn18	0.0769632170568541	-0.738915041203041	0.064	0.098	1
Dcun1d1	0.0770109317326023	0.724188286405347	0.139	0.098	1
Ss18l1	0.0772070136964333	2.33506952928044	0.016	0.003	1
Wdr59	0.0772070136964333	2.55596908622084	0.016	0.003	1
Desi2	0.077214709136187	-0.678681005637902	0.148	0.189	1
Slk	0.0773041237401994	0.370307345174038	0.154	0.112	1
Plgrkt	0.077404492641108	0.266825584239551	0.166	0.118	1
Bcl9	0.0774769910674798	2.59923919796651	0.016	0.003	1
Mapkbp1	0.0777477370018518	2.09918123260438	0.016	0.003	1
Dnmt3b	0.0777477370018518	1.84091670396404	0.016	0.003	1
Ifi27l2a	0.0777633584113553	1.44075535568246	0.055	0.03	1
2700012I20Rik	0.0780192529835537	2.05226527147291	0.016	0.003	1
Gm20721	0.078044414455013	1.36623343629296	0.039	0.018	1
Dnajb1	0.0781541090735074	-0.452054338968277	0.199	0.249	1
Rab22a	0.0782717025824594	0.297843786517575	0.213	0.16	1
Phrf1	0.0782718698686026	-0.868574003825314	0.055	0.086	1
Smpdl3b	0.0782915404968122	2.1080396036683	0.016	0.003	1
2810030D12Rik	0.0782915404968122	2.11328054792957	0.016	0.003	1
Mrpl50	0.0783149182172689	0.406191493228385	0.195	0.148	1
Cttnbp2nl	0.0783231010332837	0.37979188863141	0.316	0.257	1
Nsun5	0.0783314584307811	0.673724518842769	0.078	0.047	1
Eif2ak4	0.0785646010260655	1.68941885274787	0.016	0.003	1
Zfp654	0.0785646010260655	1.71573430467042	0.016	0.003	1
Dpp7	0.0786815271245873	0.615400919252647	0.1	0.065	1
Sirt3	0.078725653551566	0.686446668893467	0.066	0.038	1
2410002F23Rik	0.0787386258422649	0.50380804549244	0.082	0.05	1
Rspo3	0.0787536382946855	-0.875873418954667	0.062	0.095	1
Gba2	0.0787619298754239	-1.32526212127121	0.027	0.05	1
Mir143hg	0.0787794878370487	-0.569174321859374	0.117	0.157	1
Tbx6	0.078838436055952	1.36358513266925	0.016	0.003	1
Iqsec1	0.0788541373747293	-0.431411155904769	0.131	0.178	1
Zscan12	0.0791825483304401	0.984745949077833	0.039	0.018	1
Arap1	0.0792481515621986	1.26334933188989	0.047	0.024	1
Aifm1	0.0792913332309489	0.64483723074856	0.082	0.05	1
Dpp8	0.0793558347954108	-0.616118066888497	0.064	0.098	1
Smarcad1	0.0793862851262071	0.89677336918011	0.092	0.059	1
Vma21	0.0795456138948134	0.50492268523412	0.178	0.133	1
Chordc1	0.0796086447986844	0.276430473944706	0.17	0.127	1
Inpp4a	0.0796445155906968	0.432120251034699	0.139	0.098	1
Rufy3	0.0798824051398836	1.17731640601309	0.043	0.021	1
Tomm34	0.0799027510816843	0.280523906758193	0.137	0.095	1
Secisbp2l	0.0799872348599575	-0.528947025291444	0.129	0.169	1
Rnf115	0.0800429630892592	0.2712687843224	0.406	0.337	1
Tstd3	0.0804346371224579	0.606035823890524	0.078	0.047	1
Ndufaf4	0.0804395095029012	0.313982448896949	0.191	0.142	1
Ylpm1	0.0804615806144398	-0.66401522785658	0.041	0.068	1
Etfa	0.0804925505231169	0.278609645671335	0.273	0.222	1
Tspan6	0.0804974249527942	-1.01446637828919	0.027	0.05	1
AI987944	0.0805446795102613	-0.974400928839733	0.061	0.092	1
Tpd52	0.0806207931684364	0.374211575830642	0.119	0.08	1
Slc22a23	0.080642322908418	0.342469112718501	0.189	0.142	1
Dcp2	0.0807167493942152	-0.572784116704715	0.088	0.124	1
Mcat	0.0807298976089209	0.839694911618073	0.059	0.033	1
Zbtb16	0.0808670371079617	-0.603308859291361	0.094	0.13	1
Mrps7	0.0809433816397347	0.261002643977649	0.291	0.231	1
Hoxaas3	0.0811650135878272	1.05458193393635	0.039	0.018	1
Otud6b	0.0813214686010722	0.360771540082695	0.158	0.115	1
Ankrd12	0.0814491533479137	0.552280406150393	0.24	0.195	1
Hmbox1	0.0814790005222016	0.373066184332657	0.268	0.216	1
Filip1l	0.0815676890883873	0.292946154040038	0.256	0.198	1
Ost4	0.081609438838164	-0.2764135532283	0.641	0.642	1
Dync1li1	0.0817025275163261	-0.675659269407971	0.174	0.213	1
Sh3rf1	0.0819661036171334	0.997542993311056	0.066	0.038	1
Slc9a1	0.0820943472707383	1.05310661724082	0.043	0.021	1
Tmem60	0.0821500942227356	-0.588810299594838	0.127	0.169	1
Smurf1	0.0821574158628448	0.954019746938854	0.055	0.03	1
Stk4	0.0824292092146233	0.468109568222633	0.156	0.115	1
Tsr3	0.0825377932669194	0.357713926698816	0.111	0.074	1
Tdrd3	0.0827136967099073	0.357055808958519	0.074	0.044	1
Ranbp9	0.0828962845931081	-1.29822683625468	0.025	0.047	1
Vdac3-ps1	0.0829121306711633	1.12423290489409	0.025	0.009	1
Tfpt	0.0830202002375337	0.345142424036671	0.135	0.095	1
4930523C07Rik	0.083062640618667	-0.457540207714469	0.238	0.29	1
Lmbr1	0.0831362045070125	0.8056991219069	0.062	0.036	1
Ncoa7	0.0834637557653658	-0.589502432384794	0.043	0.071	1
Pelp1	0.0834672497893551	-0.690174350249726	0.041	0.068	1
4931406P16Rik	0.0834685521040231	-0.358112862217587	0.404	0.435	1
Crlf2	0.0835024242689816	0.280130528734246	0.381	0.317	1
Phc1	0.0837045429338946	0.802520379284755	0.043	0.021	1
Ascc3	0.0837410477576943	0.889932350437119	0.107	0.074	1
Ninj1	0.0837444913935542	-0.551836137697428	0.104	0.142	1
Zfyve26	0.0837763290335742	1.6178384596963	0.025	0.009	1
Pigk	0.08381047346914	0.295267332809286	0.211	0.157	1
Ube2l3	0.0838586019883265	-0.270396099972196	0.307	0.361	1
Galnt4	0.0838837287877021	-0.9783086617836	0.049	0.077	1
Wdfy1	0.0839691438566836	-0.368902889308042	0.094	0.133	1
Tmem106c	0.0840490645619703	0.708740391694747	0.074	0.044	1
Skiv2l	0.0842379099921188	0.702922391752704	0.084	0.053	1
Hist1h1c	0.0842486113695196	0.597398541461055	0.146	0.107	1
Eif2ak3	0.0843329659783996	0.667854950209896	0.062	0.036	1
Cd44	0.0843454958084574	-2.72083186600065	0.004	0.015	1
Lrrc20	0.0843454958084574	-2.65727841501449	0.004	0.015	1
Prelid1	0.0843999553485134	0.285158255341021	0.486	0.441	1
Slc5a12	0.0844860850049494	-0.955522383782099	0.09	0.124	1
1500011K16Rik	0.0845651352989019	0.263755219805778	0.35	0.296	1
Pcnxl4	0.0846007972941542	0.369912006796707	0.062	0.036	1
Rab44	0.0846478061588447	0.945606789207158	0.025	0.009	1
Ikzf2	0.0846740751119648	-2.09587596310519	0.004	0.015	1
Slc1a5	0.0846740751119648	-2.21304403081289	0.004	0.015	1
Ppp2r3a	0.0846772135749794	0.770069582063776	0.059	0.033	1
Sec24d	0.0846828635020289	-1.0145518635759	0.025	0.047	1
Fam221a	0.084838690556609	-2.79094970486314	0.004	0.015	1
Pear1	0.0850036891531286	-2.20372367129913	0.004	0.015	1
Spata1	0.0850036891531286	-2.59275414486678	0.004	0.015	1
Oas1c	0.0850036891531286	-3.37709985756449	0.004	0.015	1
Rsad1	0.0850036891531286	-2.13653801291538	0.004	0.015	1
Mpp7	0.0850036891531286	-2.17558961959916	0.004	0.015	1
Tomm40l	0.0851296434085861	0.421500832407028	0.107	0.071	1
Sfn	0.0854073741789882	0.742349802637238	0.051	0.027	1
Lpar6	0.0855088215221235	-0.704778752610381	0.148	0.186	1
Ada	0.0856660300841765	-1.87303699625234	0.004	0.015	1
3110021N24Rik	0.0856660300841765	-1.97357991584038	0.004	0.015	1
AI839979	0.0856660300841765	-2.19978337683848	0.004	0.015	1
Hoxb3os	0.0856660300841765	-2.08357728167518	0.004	0.015	1
Mtx3	0.0856660300841765	-2.1791053584141	0.004	0.015	1
Rttn	0.0856660300841765	-2.21804728522305	0.004	0.015	1
Flt3l	0.0859987612916256	-1.73978954563377	0.004	0.015	1
Ifitm5	0.0859987612916256	-1.51709275610056	0.004	0.015	1
Tmem194	0.0859987612916256	-1.79286009268999	0.004	0.015	1
Gm11423	0.0859987612916256	-1.33484743286389	0.004	0.015	1
Wsb1	0.0861637574886355	-0.72650330691238	0.164	0.204	1
Rbm26	0.0861847056330421	-0.524946713026475	0.061	0.092	1
Usp12	0.086198414383634	0.521187306407421	0.1	0.065	1
Ces2b	0.0863325358718174	-1.96875021705841	0.004	0.015	1
Zfp652os	0.0863325358718174	-1.41451172598448	0.004	0.015	1
Gm4262	0.0863325358718174	-1.98692286303888	0.004	0.015	1
Chaf1a	0.0863325358718174	-2.74204278619265	0.004	0.015	1
Gm3248	0.0866673559831249	-1.22353298974361	0.004	0.015	1
H2-DMa	0.0866980828684842	-1.46965289765554	0.021	0.041	1
Gemin5	0.0868586101841377	0.577775481053392	0.025	0.009	1
Usp54	0.0870032237837177	-1.3853582956541	0.004	0.015	1
Taldo1	0.087124006757798	-0.319375934610978	0.512	0.53	1
Reep3	0.0871689667158567	0.406100552626157	0.363	0.311	1
Gm12166	0.0874867832498969	0.777125350499997	0.055	0.03	1
Tmem209	0.0876919865853922	0.478236480210115	0.051	0.027	1
B4gat1	0.0877104958287807	0.323873347709866	0.197	0.148	1
Pebp1	0.0877516930690074	-0.295230963780966	0.557	0.583	1
Myo1d	0.0878966056385105	0.652792123016847	0.066	0.038	1
Trappc11	0.0880792694668156	0.625086025978602	0.055	0.03	1
Prrt4	0.0881924468137469	0.334074506285024	0.262	0.21	1
Rab13	0.0882278954533715	-1.28334015352778	0.035	0.059	1
Mypop	0.0882646937150487	0.691762984113627	0.043	0.021	1
Ankrd44	0.0884452075446958	-0.396263989931187	0.34	0.382	1
2900093K20Rik	0.0886099893142792	1.85002127649058	0.029	0.012	1
Gm13056	0.0886615901061175	0.615973029538836	0.143	0.104	1
Cdkn2c	0.0886890154721556	-0.785352750630354	0.025	0.047	1
Nucb1	0.0889170538477285	0.251000463819266	0.424	0.367	1
Gm9774	0.0891980683063328	0.430460320666544	0.145	0.104	1
Cmc4	0.089350645584297	0.540707987343656	0.123	0.086	1
Ep400	0.089351700142046	-0.316965097090671	0.09	0.127	1
Tnrc6b	0.0894182642799339	-0.47334306109526	0.086	0.121	1
Helz	0.089420191296803	0.324173546181101	0.086	0.053	1
Ccnl1	0.0896316199864943	-0.417572724421164	0.305	0.34	1
Zfp455	0.0896583965534867	1.4733348974892	0.029	0.012	1
Tmem167	0.089789994077855	0.270735556006674	0.406	0.343	1
Alkbh5	0.0899146270145439	-0.474848052820629	0.416	0.447	1
Wdr36	0.0899479260649469	1.02943368563273	0.068	0.041	1
Asah1	0.0899804795752578	-0.291364430255979	0.516	0.559	1
9930012K11Rik	0.0902295123491039	0.472007516911961	0.137	0.098	1
Gltscr2	0.0904226586864608	-0.306394793990944	0.455	0.497	1
Ptpn1	0.0905823599769115	-0.435107946935919	0.205	0.249	1
Gpr137	0.0906194592575392	1.1605590786447	0.068	0.041	1
Appl2	0.0909364176343323	-0.783755575028062	0.037	0.062	1
Fam207a	0.0913066199115128	-0.701950411453002	0.068	0.101	1
Atg9a	0.091575902348012	0.647101422065491	0.115	0.08	1
Zdhhc1	0.091653891892838	0.58597930962535	0.084	0.053	1
Man1a	0.0917204536614585	-1.25724446717417	0.02	0.038	1
Rce1	0.0918345223334924	0.250945493917618	0.268	0.216	1
Mmd	0.0919659038258979	-0.522549621684559	0.1	0.136	1
Appl1	0.0920940099462842	0.315303703871002	0.199	0.151	1
Nol10	0.0921120916563329	-1.16651347989776	0.02	0.038	1
Ttc39c	0.0922164222738161	-1.03349675166555	0.021	0.041	1
Sox11	0.0923636800012323	-0.615369964117187	0.156	0.198	1
Prdm1	0.0924758200993488	0.302397655504467	0.207	0.157	1
Dusp28	0.092505071835707	-1.22589025613439	0.02	0.038	1
Pxmp2	0.0925503232363866	-1.43308475658165	0.018	0.036	1
Fbxo38	0.0929001835561456	0.519394310615074	0.066	0.038	1
Wdtc1	0.092912840026828	0.659412062833216	0.098	0.065	1
Pbdc1	0.0929252265581228	0.374370380683101	0.232	0.18	1
Smc4	0.0929950566361383	-0.505154103559031	0.074	0.107	1
Camta2	0.0930106695625583	0.337046053159886	0.092	0.059	1
Plscr1	0.0934754278489707	-0.33478482435356	0.504	0.536	1
Chd6	0.0935038802762496	0.278108138654228	0.113	0.077	1
Commd10	0.0936465364026742	0.363896410420442	0.154	0.112	1
2410004B18Rik	0.0938433096602738	0.279672195601794	0.268	0.21	1
Dsel	0.0941713646167153	0.662119744542762	0.029	0.012	1
Stxbp3	0.0942258636389104	0.353182643419194	0.219	0.169	1
Gm9917	0.0942673165200708	0.259851221786609	0.404	0.346	1
Mettl16	0.0942779258120427	-0.468378627191723	0.086	0.121	1
Cdk10	0.094315723776818	1.02489881936356	0.068	0.041	1
Fcgrt	0.0943352320199273	0.313670659298182	0.334	0.281	1
Upf3a	0.0945991572087082	0.407144880711611	0.133	0.095	1
Wdr24	0.0950512798808746	1.21093702229191	0.029	0.012	1
Tfpi	0.0951885990931468	0.294051876848873	0.273	0.216	1
Nup43	0.0952722846759982	0.896583579434863	0.029	0.012	1
Fam110a	0.0956260338375242	-0.289242961351459	0.295	0.346	1
Eif4b	0.0957416948168333	-0.798729348033898	0.133	0.169	1
Whsc1l1	0.095747665391793	-0.352773149242532	0.221	0.272	1
Ppp1r3e	0.0957755769337314	-1.99504256699265	0.006	0.018	1
Cep70	0.0961027819567495	-0.841027697484649	0.02	0.038	1
Ahnak	0.0961981067184727	-0.670593733492825	0.111	0.148	1
Cep19	0.0964180587382988	1.29516779759663	0.057	0.033	1
Sltm	0.0964959298648088	0.484656704463979	0.176	0.136	1
Polr2d	0.096525181534357	-0.394204542866085	0.145	0.186	1
Carm1	0.0966089853528297	0.883233058852526	0.033	0.015	1
Nkd2	0.0967420561490614	-1.98212530310494	0.006	0.018	1
Rfx3	0.0967420561490614	-2.61617843685377	0.006	0.018	1
Shkbp1	0.0967993508217023	0.468293725525273	0.15	0.107	1
D930048N14Rik	0.0968308640969872	0.793654522490727	0.029	0.012	1
Des	0.0970275221370125	-0.628769612201513	0.021	0.041	1
Arl6	0.0970629855120399	0.254790280326667	0.135	0.095	1
Creb3l2	0.0970690994588718	-0.617374933225241	0.049	0.077	1
Sys1	0.0972475940211378	0.270768816604723	0.377	0.328	1
Ell2	0.0974073402025855	0.614102471717158	0.154	0.115	1
Srgap2	0.0976427968384841	-0.408815285815535	0.09	0.127	1
Vps72	0.0976685763062647	0.278241471742116	0.242	0.189	1
Nfkbie	0.0976781242072593	1.5123539373879	0.041	0.021	1
B930041F14Rik	0.0977163202409265	-1.85766744701575	0.006	0.018	1
Higd1b	0.0980428117895697	-1.26635901643336	0.006	0.018	1
Pcdhb11	0.0980428117895697	-2.18079097866628	0.006	0.018	1
Stox2	0.0980755620102662	1.17365389053228	0.033	0.015	1
6430548M08Rik	0.0982649659351773	-1.25988167751156	0.033	0.056	1
S100b	0.0982853551002894	1.94091177260887	0.02	0.006	1
Cog2	0.0983029424716815	1.01508068893033	0.057	0.033	1
Adat3	0.098370174218718	-1.41173153912311	0.006	0.018	1
Synj2	0.098370174218718	-1.83766293858185	0.006	0.018	1
Tssc4	0.0984871355380699	0.463425890652807	0.115	0.08	1
Dram1	0.0986984090003858	-1.19092305508073	0.006	0.018	1
Pdpr	0.0986984090003858	-1.71595492728867	0.006	0.018	1
Bphl	0.0988853671235796	-1.30396043044423	0.041	0.065	1
Rundc1	0.0989787732229781	-0.789439029665193	0.053	0.08	1
Elk4	0.0989805008242823	0.525122635640696	0.139	0.101	1
Atxn7	0.0990466420301684	-0.774943475371583	0.062	0.092	1
Bmp4	0.0993271269595651	-1.05412838110237	0.018	0.036	1
2700046A07Rik	0.0994273730686051	1.74189231098204	0.02	0.006	1
Slc25a12	0.0994632026734411	-1.0258410986334	0.053	0.08	1
Slc44a2	0.0994812830155857	0.376611709055662	0.18	0.136	1
Aspa	0.0996883621714686	-1.46358680657295	0.006	0.018	1
Gm7334	0.0996883621714686	-1.33602477281869	0.006	0.018	1
9830147E19Rik	0.0997145255157234	1.62586232427187	0.02	0.006	1
Ap5z1	0.0997634900907803	-0.728089303111347	0.018	0.036	1
Fbxo10	0.0998630853151094	-2.26613468763937	0.008	0.021	1
Atad2b	0.0999635692188567	-0.808610657081025	0.035	0.059	1
Ptpn9	0.100084828327494	0.394793082607508	0.076	0.047	1
Cyb561	0.100261967624644	-0.392772204644167	0.311	0.358	1
Ehbp1l1	0.100324311053501	0.304827537327331	0.127	0.089	1
Rabif	0.100502623425074	0.280434999145981	0.139	0.098	1
Usp30	0.100579953302578	1.07245913584593	0.02	0.006	1
Thumpd2	0.100896792336572	1.60299154375509	0.041	0.021	1
Gm26882	0.101160223451529	1.56115154579616	0.02	0.006	1
Ptgs1	0.101396515731596	-1.06773500685861	0.016	0.033	1
Recql5	0.101434737152821	-2.22876946269467	0.014	0.03	1
Rnmtl1	0.101451397545664	1.16999831143693	0.053	0.03	1
Rab3gap1	0.101510931706148	0.353697629916758	0.092	0.059	1
Myo1e	0.101574860537832	0.301290091040153	0.174	0.133	1
Cep112	0.101678771738619	-1.98978833274681	0.008	0.021	1
Cnih1	0.101823390394953	-0.271264169260456	0.334	0.376	1
Phf14	0.101844286445436	0.312746634718864	0.119	0.083	1
Tango6	0.101862356866356	-1.12165551375131	0.016	0.033	1
Whamm	0.101866057580014	0.838701285303289	0.092	0.062	1
Gskip	0.101948483287482	0.358644117916636	0.154	0.112	1
Dnajc27	0.102035625266748	1.32726246566357	0.02	0.006	1
Isg15	0.102257970340043	0.621669567443832	0.205	0.166	1
Csnk1g1	0.10247042068241	0.69933960466161	0.061	0.036	1
Sin3a	0.102501110866516	0.451221573298904	0.072	0.044	1
Slc4a8	0.102539742385274	1.17713430625089	0.045	0.024	1
Abhd14a	0.102620020814981	0.8011886689284	0.064	0.038	1
Lyst	0.102621054753214	-2.22453336574667	0.01	0.024	1
Zfp160	0.102634691608104	1.21739985253605	0.041	0.021	1
Zfp438	0.10265202279359	1.04215830406357	0.037	0.018	1
Fndc3b	0.102749284454222	-0.427487837964674	0.057	0.086	1
Kctd3	0.102773412730005	0.808706289094319	0.064	0.038	1
Pdxk	0.102799149387766	-0.861428483073091	0.016	0.033	1
Mycbp2	0.102803507770469	-0.631198438779193	0.092	0.124	1
Nxpe2	0.102903763359735	-1.50037243719337	0.008	0.021	1
Ttc38	0.102903763359735	-1.35289227556075	0.008	0.021	1
Usf3	0.10297965910093	0.939215513887684	0.057	0.033	1
Rbm28	0.103210635049039	0.336174131057389	0.184	0.139	1
Kiz	0.103219254607975	0.707084294783439	0.041	0.021	1
Gyg	0.103358197311822	0.379109834933727	0.223	0.175	1
Zfp189	0.103414532079765	-1.32620531369388	0.014	0.03	1
Ppcdc	0.103459022051196	0.42257982743833	0.033	0.015	1
Bahcc1	0.103459022051196	0.281722114066678	0.033	0.015	1
Ago1	0.103506230546775	-1.22291982961481	0.016	0.033	1
Gpr4	0.103520645473183	-1.65198249474534	0.008	0.021	1
Arl4c	0.103534595352255	-0.799419599930534	0.018	0.036	1
Nup160	0.103575424528693	1.04611122723041	0.049	0.027	1
Fdxacb1	0.103610431720811	0.424433531571916	0.041	0.021	1
Ube2e2	0.103664629493885	-1.20276448277203	0.031	0.053	1
Pip4k2a	0.103679151450936	0.557154660777349	0.033	0.015	1
Fem1b	0.103718208315539	-0.945897216048723	0.061	0.089	1
Brd3	0.103755124716042	0.435597143362792	0.174	0.133	1
Serpine2	0.10375708645739	-1.93474682205193	0.01	0.024	1
Sdc4	0.103765297865799	-0.776521407480025	0.062	0.092	1
Tmem17	0.103842524464266	-1.2983497509657	0.012	0.027	1
Bloc1s6	0.103946448411327	0.473360367180647	0.174	0.133	1
Fmr1	0.103981077767938	0.543462107744993	0.164	0.124	1
Impdh2	0.104180332031885	-0.606798038294116	0.188	0.231	1
Znrf2	0.104300455347299	0.871495263328102	0.057	0.033	1
Got2	0.10430430396995	0.253054968532129	0.174	0.13	1
Fxn	0.104328838142778	-1.55808433136384	0.01	0.024	1
Akr1b10	0.104368760970121	-0.866439385283892	0.076	0.107	1
Rbm12	0.104402856457602	-0.783038178111564	0.033	0.056	1
Tnfrsf10b	0.104543294994321	-0.858551657277145	0.043	0.068	1
Taf1a	0.104593512399029	0.931772218424182	0.041	0.021	1
Tnfsfm13	0.104615650908415	-2.13290873831071	0.01	0.024	1
Rad9a	0.104827579179101	0.810205082244654	0.078	0.05	1
Mbd3	0.10499604179083	0.343188969835874	0.277	0.228	1
Atg7	0.105001023919998	-0.469390236661873	0.066	0.098	1
Hspbap1	0.10517952638575	-1.23788625472858	0.012	0.027	1
Klk1b8	0.105191154516204	-1.38247791102855	0.01	0.024	1
Serpinb6b	0.105284792911047	-0.594944815592166	0.045	0.071	1
Slc22a15	0.105350100666893	0.805020567338655	0.037	0.018	1
Mfsd9	0.105388941204365	-0.668186045214874	0.008	0.021	1
Lrrfip2	0.10554949269125	0.344859536693437	0.162	0.121	1
Alg5	0.105654210416101	-0.53341506911432	0.268	0.299	1
Cenpa	0.105678386349618	-0.996657240989457	0.014	0.03	1
Lrrc1	0.10598229528885	0.910132350490124	0.041	0.021	1
Slc20a1	0.106051758832465	0.336088684542408	0.105	0.071	1
BC026585	0.10605911779857	-1.24959957329738	0.01	0.024	1
Gls	0.106213714502314	0.43050159286733	0.16	0.118	1
Telo2	0.106320817530438	0.781375243648603	0.061	0.036	1
Mif4gd	0.106330714490054	-0.46349209458096	0.115	0.154	1
Clk2	0.106381759881077	1.06637346734763	0.041	0.021	1
2310061I04Rik	0.106398410032653	0.463400734624901	0.115	0.08	1
Tmem150a	0.106402687363167	0.34096803981276	0.037	0.018	1
Smyd4	0.106530154168324	-1.23849429139388	0.012	0.027	1
Irf2bpl	0.106668149714886	-0.400939403844082	0.262	0.308	1
Prdm16	0.10680192234974	-1.40371649074436	0.012	0.027	1
Cdadc1	0.106885415138592	-0.647122727475422	0.053	0.08	1
Cd300lg	0.106891148518984	-0.757938373153579	0.1	0.133	1
2610044O15Rik8	0.106973561290023	0.462701506065855	0.061	0.036	1
Polr2a	0.107059564870898	0.535128507157344	0.119	0.086	1
Zkscan1	0.107207804056396	0.526045655154032	0.068	0.041	1
Ercc6	0.107225225657497	-0.838475700280989	0.01	0.024	1
Micall1	0.107225225657497	-1.30178014662879	0.01	0.024	1
Hsd17b4	0.107259643605901	0.255576390773895	0.227	0.178	1
L3mbtl3	0.107283149279261	0.7511754122545	0.049	0.027	1
Vsig2	0.107620524430922	-1.22259327185307	0.012	0.027	1
Pde4a	0.107812076253435	-1.130622572036	0.01	0.024	1
Siva1	0.10787511235906	-0.582269396628974	0.072	0.104	1
Gfpt2	0.108098098093879	0.74200094026031	0.064	0.038	1
Abracl	0.108296176872659	0.366471963471389	0.205	0.16	1
Wdr55	0.108343700377815	0.484634132909055	0.057	0.033	1
Tmem109	0.108379975842782	0.254316046291421	0.52	0.476	1
Tex30	0.108807918509735	-0.701616277774521	0.053	0.08	1
Ehbp1	0.108904094319206	0.743130491695495	0.053	0.03	1
Pydc3	0.109072219691096	0.452494321871297	0.199	0.16	1
Tet3	0.109158191462229	0.352310598721257	0.146	0.107	1
3110082I17Rik	0.109181742341418	-0.962747212054622	0.043	0.068	1
Adal	0.109290330342846	-0.948404421558135	0.01	0.024	1
Fbxl8	0.109372213998656	0.881434374104573	0.045	0.024	1
Smarcc1	0.110028708851212	0.509436449583391	0.064	0.038	1
Sash1	0.110334276799989	-0.416519429562427	0.201	0.243	1
Zfp830	0.110442738106687	0.410440851385992	0.141	0.104	1
Sec24a	0.110531302933718	0.854092151482381	0.074	0.047	1
Eaf1	0.110625729548278	0.644193772292216	0.113	0.08	1
Zfp771	0.110656942923472	0.701633804312765	0.082	0.053	1
Mfsd12	0.110826144292229	-1.32267469748989	0.029	0.05	1
Gfm2	0.110878533644267	0.457832489017738	0.053	0.03	1
Tut1	0.110878533644267	0.473580444164567	0.053	0.03	1
Mum1	0.110953663260525	0.486447054734633	0.205	0.166	1
Cpne2	0.111004178556175	0.307246624045052	0.064	0.038	1
Lpp	0.111148666469655	0.743263294631464	0.066	0.041	1
Med19	0.111164769934037	0.278414887972483	0.178	0.133	1
Sirt6	0.111294116582482	0.504050165125116	0.061	0.036	1
Brf1	0.111495782918878	0.297273711081057	0.094	0.062	1
AI837181	0.11196225091693	-0.822298269034637	0.07	0.101	1
Ak3	0.112008460343432	0.528132387257864	0.158	0.121	1
Pbxip1	0.112065189954347	0.292558600066745	0.111	0.077	1
Hmg20b	0.112073146586136	0.26725680175085	0.412	0.355	1
Apln	0.112167305653034	0.261649264507323	0.658	0.633	1
Dtd2	0.11237533087029	-0.59960144343323	0.117	0.151	1
Dhdds	0.112402893058547	0.620070283888565	0.096	0.065	1
Fgfrl1	0.112438897318586	2.44506489449549	0.014	0.003	1
Uck2	0.112825786490779	2.36103122603773	0.014	0.003	1
Prkcg	0.112825786490779	2.21173231430478	0.014	0.003	1
1500026H17Rik	0.112825786490779	2.54982909256139	0.014	0.003	1
AI662270	0.112825786490779	2.71433001613227	0.014	0.003	1
Adi1	0.112825786490779	2.7123875015509	0.014	0.003	1
Alg10b	0.112825786490779	2.1578202298199	0.014	0.003	1
Pcgf6	0.112825786490779	2.21261133820367	0.014	0.003	1
Spopl	0.112979281508782	0.638310340863564	0.1	0.068	1
Lap3	0.113047084093392	-0.50166101413368	0.07	0.101	1
E430018J23Rik	0.113213724133407	2.31883619915908	0.014	0.003	1
Gm5424	0.113213724133407	2.15309667406426	0.014	0.003	1
Shmt2	0.113255381615643	0.278637235974139	0.09	0.059	1
Kbtbd3	0.113267491506367	0.594986860057786	0.082	0.053	1
Sparcl1	0.113367312237192	-0.810377077291615	0.029	0.05	1
Pik3r1	0.1134065345063	0.259834101485579	0.119	0.083	1
Efr3b	0.113602711954638	1.79706438250104	0.014	0.003	1
Tmem107	0.113616373488254	0.48887177998893	0.053	0.03	1
Gopc	0.113746546636812	0.349444804977313	0.121	0.086	1
9430016H08Rik	0.113870739975253	0.657216937105919	0.115	0.083	1
Zbtb38	0.11394854211985	-0.398584083984863	0.207	0.251	1
Polr3d	0.114119993260961	-0.490580349178503	0.053	0.08	1
Apip	0.114229478425189	0.644588788865529	0.129	0.095	1
Imp4	0.114368203923226	-0.490162126046042	0.164	0.207	1
Gmfb	0.114396753860142	0.391799817400967	0.188	0.148	1
Jak1	0.114465510110665	-0.376484489514072	0.373	0.411	1
Zfr	0.114608916875126	-0.467556636931219	0.203	0.243	1
Coq2	0.114624392938659	0.261428644410992	0.223	0.178	1
Exosc7	0.11463637592757	0.328464013923758	0.217	0.175	1
Acvr1	0.114636863871799	1.25246345433025	0.023	0.009	1
Slc22a17	0.114636863871799	1.44604906777359	0.023	0.009	1
Dennd4b	0.11477599354896	1.35686351988766	0.014	0.003	1
Slc6a9	0.11477599354896	1.42569904623772	0.014	0.003	1
Dnajb13	0.11477599354896	1.19525171224042	0.014	0.003	1
Klhl11	0.11477599354896	1.63523376576655	0.014	0.003	1
Mis18a	0.115142617033638	0.379602491077516	0.135	0.098	1
Psma8	0.115213369961591	0.961633829565395	0.023	0.009	1
Prpf39	0.115223488218258	0.641748100834227	0.078	0.05	1
Stard3	0.115538283588906	-0.632177062705864	0.129	0.166	1
Gem	0.115656066469476	0.277196500931012	0.473	0.42	1
Camsap1	0.116082401502526	1.34466793575791	0.023	0.009	1
Tmem216	0.116354281352237	-0.95922810351902	0.027	0.047	1
Gtf3c5	0.116562083277313	-1.06772429407488	0.027	0.047	1
Tpp1	0.116603916558917	-0.467897568000589	0.227	0.26	1
RP23-4H17.3	0.11666461194481	1.13953696241334	0.023	0.009	1
Mertk	0.116767504084127	0.446967107599683	0.189	0.148	1
Rdh14	0.116792951155423	0.498815686826687	0.145	0.107	1
Nsf	0.116865590843034	0.456158866223814	0.143	0.104	1
Ap3b1	0.11691540870286	-0.826664397973932	0.072	0.101	1
Prosc	0.117028735835576	-0.711299240739685	0.127	0.16	1
Farsa	0.117472275418903	0.511456967974023	0.176	0.136	1
Arl13b	0.117543839701959	0.726067092624537	0.088	0.059	1
Tnpo1	0.117855359913308	0.36656824004995	0.105	0.074	1
Pde5a	0.117867393331586	-1.13651478798748	0.049	0.074	1
Nkap	0.117927437323426	0.433420036512985	0.188	0.148	1
Zfp229	0.11813017330722	1.02745664847704	0.023	0.009	1
Dnajc11	0.118475081392082	-0.535427490362709	0.111	0.145	1
Arhgef40	0.118590668545474	0.516346550670315	0.1	0.068	1
Atg16l1	0.118796268476611	0.858461483350408	0.098	0.068	1
D1Ertd622e	0.118846504820126	-0.75209941587983	0.039	0.062	1
Srsf4	0.118904450698812	-0.326481723536924	0.178	0.225	1
Josd1	0.119073495525573	0.465847914764626	0.074	0.047	1
Ctla2b	0.119269770726981	-0.287617998657441	0.102	0.136	1
Otud1	0.119382016256401	0.674185154995211	0.066	0.041	1
Cnot10	0.119811710138947	0.712216416850348	0.088	0.059	1
Rpap1	0.120245987134467	-0.788440345490851	0.027	0.047	1
Ncam1	0.120460285203378	-0.356595703650773	0.072	0.104	1
Heatr6	0.120701753222852	0.577742406713667	0.092	0.062	1
Bbx	0.120798275180611	0.346443930735367	0.139	0.101	1
Bag3	0.121862103489198	0.269115449606495	0.256	0.207	1
Rita1	0.121943048320889	-0.580469544509091	0.047	0.071	1
Tyw5	0.1220582395407	-0.77775273117161	0.059	0.086	1
Zfp729b	0.122152169144629	1.64916018441986	0.027	0.012	1
Trf	0.122467011120928	-0.265943267861951	0.043	0.068	1
Gpatch1	0.122493492016414	0.378963622370401	0.113	0.08	1
Cables1	0.122983929756312	1.58337269642996	0.027	0.012	1
Fbxl18	0.122992393197298	-0.575832850201009	0.039	0.062	1
Magix	0.123025423138495	0.455736668835764	0.113	0.08	1
Nufip1	0.123152801632299	0.792967704956285	0.066	0.041	1
Car2	0.123258778466046	-0.404672864087707	0.266	0.302	1
Ercc3	0.123459950549418	-0.722351861760988	0.039	0.062	1
Ccdc126	0.123551277647707	0.582537398462115	0.105	0.074	1
Luc7l3	0.123576161544045	-0.43553681244341	0.23	0.269	1
1810011O10Rik	0.123753158103086	0.329662485709576	0.283	0.231	1
Trmu	0.124030143148666	0.997203721316019	0.059	0.036	1
Pink1	0.124161060889601	-0.286414936107677	0.268	0.314	1
Gaa	0.124197174781223	-0.812667234533699	0.047	0.071	1
1110065P20Rik	0.124318645842058	-0.441076237094681	0.094	0.127	1
Pqbp1	0.12436183121432	0.342976541443353	0.164	0.124	1
Stam	0.124371906806059	0.867496976770835	0.066	0.041	1
Chd1	0.124379626752969	0.334120759766936	0.195	0.151	1
Gm15912	0.124380019465909	1.38771358462653	0.027	0.012	1
Rel	0.12445765374372	-0.800011170680235	0.027	0.047	1
Zgpat	0.124587849150798	-0.925570602792412	0.037	0.059	1
2410131K14Rik	0.124660715223913	0.907591486354033	0.027	0.012	1
Phf10	0.124934203338223	-0.653099851951874	0.049	0.074	1
Smug1	0.125115690498679	-0.668450885914599	0.027	0.047	1
Ldb2	0.125311703977792	-0.392241180172176	0.199	0.243	1
Tnfaip1	0.125346901446666	-0.357167649835551	0.332	0.367	1
3010026O09Rik	0.125505767133172	1.20741493433883	0.027	0.012	1
Heatr5b	0.125505767133172	1.0736915552049	0.027	0.012	1
Mmrn2	0.125555886310447	-0.402627092832801	0.027	0.047	1
Rrnad1	0.125741095806893	0.530141520674154	0.111	0.08	1
Golim4	0.125823614472227	0.433538642250459	0.182	0.142	1
Stk16	0.125843449936666	0.360502134861926	0.217	0.175	1
E430025E21Rik	0.125853201886805	-0.873189958605007	0.025	0.044	1
Tcte2	0.125945562760618	1.7880025292476	0.031	0.015	1
Slc25a51	0.126113303417969	0.379293643602353	0.227	0.186	1
Ift122	0.126168795325314	1.04306888068908	0.051	0.03	1
Madd	0.126306626622106	0.251715272843036	0.066	0.041	1
Tm9sf1	0.126471728757311	1.84755660418749	0.031	0.015	1
Psph	0.126574734207817	-0.68429860905136	0.066	0.095	1
Mrpl23	0.126680237739797	-0.43840681435575	0.254	0.296	1
Inpp5d	0.126768920957434	-1.1503086993576	0.025	0.044	1
Tsc22d3	0.12678005137259	-0.362957767089426	0.516	0.53	1
Cbr3	0.126809458859306	-0.4724637936228	0.072	0.101	1
Anapc10	0.126843680063101	0.270051025805728	0.182	0.139	1
Tmem87a	0.126922800528793	-0.93543864427919	0.037	0.059	1
Megf9	0.126998659153466	-1.12932523691656	0.025	0.044	1
Nat10	0.127061958865786	-1.81158915429078	0.023	0.041	1
Pde9a	0.127093584100154	0.400862786066809	0.25	0.207	1
1110012L19Rik	0.127270722702272	-0.58406194754776	0.096	0.127	1
Pop4	0.127540326221733	0.457408868981875	0.129	0.095	1
Mdm1	0.127778689078849	-1.38702953012546	0.023	0.041	1
Lrrk1	0.127905691523311	-0.875475472563306	0.037	0.059	1
Gm13889	0.127985109221225	-0.42151135734935	0.092	0.124	1
Plxna4	0.128552954358425	0.868292107798195	0.059	0.036	1
Ago2	0.128594834393359	0.515313806360973	0.096	0.065	1
Acaa1a	0.128796543609428	0.276833981263631	0.285	0.234	1
Gna12	0.128899454130603	0.386136345299005	0.145	0.107	1
l7Rn6	0.129022508540279	0.288629464383104	0.264	0.21	1
Boc	0.129237687172377	0.719907074244126	0.051	0.03	1
Dr1	0.12926880467114	0.42835562432208	0.154	0.115	1
Noc3l	0.129396292132483	1.20914099312998	0.031	0.015	1
Golga4	0.129499891831312	0.362362195525703	0.123	0.089	1
Sema6d	0.129691526984806	0.442534003479471	0.154	0.118	1
Nfx1	0.130049052982654	-0.529242672196435	0.066	0.095	1
Trmt13	0.130088714788753	0.853737857641426	0.059	0.036	1
1600020E01Rik	0.130246331846988	0.493266250457271	0.066	0.041	1
Gtf3c1	0.130347480148528	-0.490931155091758	0.039	0.062	1
Rapgef4	0.130445138845853	-0.511319765459513	0.131	0.166	1
[truncated: 3,593 more rows]

## Sheet: Tie2KO_L_DE_KOvsWT_ActivatedEC
	p_val	avg_log2FC	pct.1	pct.2	p_val_adj
Tek	5.11084822513431e-96	-4.28829512342024	0.066	0.662	7.60545324382237e-92
Scgb1a1	6.64022448156515e-60	-6.0655262138798	0.064	0.494	9.8813180510171e-56
Cd74	2.15233834965354e-33	1.32906418034791	0.829	0.532	3.20289469811943e-29
H2-K1	6.65541078673042e-22	0.568734791100983	0.97	0.886	9.90391679173353e-18
Gm42418	9.42044095547927e-20	0.751428441335234	0.882	0.668	1.40185581858487e-15
AY036118	3.23937893895444e-16	0.690830308680678	0.78	0.59	4.82051979905811e-12
Ly6a	7.67396452098916e-15	0.458048524043475	0.981	0.919	1.1419626603684e-10
H2-D1	1.46504305687937e-14	0.312401628204004	0.995	0.984	2.18013057294219e-10
H2-Ab1	2.49786869445478e-14	0.887694978304644	0.716	0.522	3.71707840421816e-10
B2m	1.69867662535412e-13	0.297822433349637	0.992	0.977	2.52780068618947e-09
H2-Q7	2.25653661983517e-12	0.735811456397176	0.73	0.535	3.35795214397672e-08
H2-T23	4.60688183181054e-12	0.87431107206499	0.565	0.338	6.85550085391727e-08
Hmcn1	1.21853466570176e-11	-1.25188825171977	0.239	0.426	1.81330143603078e-07
Rgs12	1.8952044051021e-11	1.06858550060335	0.438	0.231	2.82025367523244e-07
Sox18	1.5954089072506e-10	0.806328270053934	0.545	0.338	2.37412799487962e-06
H2-Eb1	1.80954293403601e-10	0.89545180183778	0.498	0.296	2.69278084013899e-06
H2-Q6	6.47872063831418e-10	0.622994830710263	0.527	0.314	9.64098418187533e-06
Hbb-bs	6.73593427395242e-10	-4.58855993421596	0.014	0.096	1.00237437930686e-05
Sftpc	1.10839819902243e-09	-5.31576069612463	0.002	0.062	1.64940735996528e-05
Podxl	1.10854149957927e-09	0.66693692292908	0.601	0.403	1.64962060552391e-05
Sema3c	2.36013652522775e-09	0.501593393032723	0.911	0.769	3.51211916319141e-05
H2-Aa	2.78228962382662e-09	0.649567633311967	0.609	0.418	4.14032518921639e-05
Gm13889	6.55755955523716e-09	-1.70303963715352	0.122	0.255	9.75830437414842e-05
H2-DMb1	1.29998199884378e-08	0.918927314441983	0.375	0.205	0.000193450321247943
Ybx1	1.34060964775038e-08	-0.344384682462389	0.885	0.899	0.000199496121681734
Rpl13	2.70469046522786e-08	-0.371520399698248	0.871	0.894	0.000402484988130558
Rps6	3.14798736844605e-08	-0.389140212881343	0.83	0.849	0.000468452000298457
H2-Q4	3.90676029461068e-08	0.572300410129287	0.628	0.455	0.000581364999441015
Cd34	4.2927722454649e-08	0.75567768000966	0.46	0.291	0.000638807437847632
Anxa2	1.16405147051552e-07	0.460659190761673	0.672	0.496	0.00173222499327415
Inmt	2.12323960147453e-07	-3.0834305138377	0.025	0.099	0.00315959285095424
Rps16	2.13633696353092e-07	-0.385370410721824	0.79	0.818	0.00317908303543036
Cyp26b1	2.18744420452603e-07	-7.40442691339013	0	0.042	0.00325513572075519
Cwc22	2.58933296134177e-07	1.52533645492806	0.151	0.044	0.00385318637977269
Eif1	4.58677650014781e-07	-0.261121399463497	0.928	0.932	0.00682558210986996
Neat1	5.37308279015477e-07	0.856978059492286	0.363	0.21	0.00799568450002931
Plvap	6.29946450407541e-07	-0.333323871750568	0.841	0.925	0.00937423312851461
Adam15	6.57824721103241e-07	0.761792806656752	0.416	0.257	0.00978908967473732
Car4	8.05502330019962e-07	0.625269427657751	0.546	0.397	0.0119866801730271
Gbp4	9.61501389516841e-07	1.23843696674084	0.229	0.106	0.0143081021774001
Calcrl	1.07592793892205e-06	0.400729147685952	0.925	0.875	0.0160108836590991
Hist1h2bc	1.17142163677357e-06	0.988925659560049	0.289	0.158	0.0174319253768275
Hopx	1.73341944030166e-06	1.16422372314073	0.176	0.068	0.025795014691129
2004-09-01	1.86551754898337e-06	0.624901947349697	0.524	0.374	0.0277607666464216
Psmb9	1.95772480817325e-06	0.689807132772876	0.46	0.325	0.0291329028704262
H2-DMa	2.11946606909528e-06	0.904843317693032	0.276	0.145	0.0315397745742068
Gpihbp1	2.33483586899903e-06	-0.366092947691728	0.804	0.839	0.0347446925665745
Adgrf5	3.14470338112048e-06	0.379309082813705	0.83	0.686	0.0467963310144539
Ecm1	4.05848364418685e-06	0.600121052955615	0.389	0.244	0.0603942951091446
Pecam1	4.67214784338216e-06	0.313984220846907	0.903	0.81	0.06952623205737
Ak3	5.40978968450651e-06	0.96132350269815	0.24	0.119	0.0805030802951414
Bax	6.14494077932861e-06	0.615630140679173	0.493	0.353	0.0914428637371891
Sparc	6.61282832212651e-06	0.415376244969595	0.728	0.597	0.0984054982615646
Rpl18a	6.93154368802519e-06	-0.276302594705672	0.882	0.883	0.103148301621503
Gsn	7.92888111967231e-06	-3.02772799281414	0.024	0.083	0.117989679941844
Lrrfip1	8.02866626321713e-06	0.945743450357961	0.221	0.112	0.119474582662934
Npr3	8.20982185155091e-06	0.50534685213303	0.485	0.332	0.122170358972929
Ablim1	8.63620594503599e-06	0.786912684451426	0.295	0.171	0.128515380668081
Tap1	9.2298081640947e-06	0.707533882000031	0.264	0.14	0.137348775289893
Hpcal4	9.98404178214527e-06	2.23856482035237	0.086	0.018	0.148572525760104
Gngt2	1.26209326348374e-05	0.420658890245355	0.587	0.434	0.187812098539015
Rps14	1.26445980959715e-05	-0.265284513582742	0.89	0.888	0.188164264266151
Tmem44	1.3464264640369e-05	0.691278130824341	0.262	0.14	0.200361722113331
Wfdc1	1.34744177803864e-05	0.587572887767377	0.446	0.304	0.20051281098993
Timp3	1.74437429908543e-05	0.995501239776653	0.281	0.171	0.259580339446903
Rpl9-ps6	2.0747204999999e-05	0.75349874536874	0.256	0.14	0.308739157604986
Col4a2	2.0958308614946e-05	0.697367736277967	0.391	0.257	0.311880590499012
Rpl13a	2.12029198533906e-05	-0.317121433915516	0.834	0.849	0.315520650338305
Cracr2b	2.14849562928268e-05	0.547103587523522	0.476	0.335	0.319717634593556
Myadm	2.19664516254531e-05	0.594217408165316	0.297	0.174	0.326882766638368
Myo1c	2.50215398895276e-05	0.763924054296592	0.248	0.135	0.372345535096061
Prx	2.79563830525734e-05	0.833816600052111	0.372	0.252	0.416018936205345
Mysm1	3.16726378849726e-05	1.42164294568687	0.137	0.055	0.471320524366277
Col4a1	3.19801548065398e-05	0.44328851085216	0.557	0.408	0.475896683676119
Gp1bb	3.30570905882776e-05	-4.19056983260656	0.003	0.036	0.491922565044159
Cdk5rap1	3.39035354657207e-05	-2.5860358828962	0.011	0.055	0.50451851126539
Lrrc32	3.40146705613673e-05	1.50324546249463	0.17	0.081	0.506172312623707
Aldh2	3.66805191907009e-05	-0.384965253591398	0.692	0.745	0.54584280607682
Myl12b	3.69334429184917e-05	0.274936927448474	0.819	0.738	0.549606564070075
Canx	3.72444797677384e-05	0.384658924977696	0.463	0.317	0.554235103423715
Tap2	4.8405085013721e-05	0.575079126440222	0.422	0.294	0.720316070089183
Hsp90b1	6.1476366868157e-05	0.354374654069518	0.695	0.582	0.914829815365044
Tbx3	6.2305033594389e-05	0.50131514676451	0.411	0.281	0.927161204918102
Phlda3	6.42482960448691e-05	0.673611610161451	0.294	0.182	0.956078893443696
Tspan2	6.48026006247542e-05	0.70621470062568	0.203	0.104	0.964327499896968
Ppp2r5b	7.00185253779357e-05	0.831119402486494	0.177	0.086	1
Ptgfrn	7.0879370236755e-05	0.735087644556884	0.341	0.223	1
Rpl6	7.15261124255416e-05	-0.353688283251792	0.714	0.725	1
Erdr1	7.23311968096202e-05	1.09108994167378	0.185	0.094	1
Abi3	7.71365629700045e-05	0.693502324406397	0.333	0.213	1
Nkd1	7.92731663105624e-05	0.367488145413701	0.57	0.429	1
Pxdc1	8.13375702393665e-05	0.4566720989626	0.407	0.281	1
H2-T22	8.26603846329247e-05	0.460829589873661	0.444	0.314	1
Cd151	8.66522996524259e-05	0.423219628263082	0.527	0.413	1
Xdh	9.27966035574892e-05	0.421944521691277	0.35	0.226	1
Abi1	9.69008263346543e-05	0.699716549302589	0.212	0.114	1
Rap1a	9.84401533307792e-05	0.2746012357142	0.79	0.66	1
Ptpru	0.000105220536668082	-1.87976487666988	0.038	0.096	1
Csrp1	0.000110393402723222	0.491915104866647	0.46	0.345	1
Rps5	0.000116113169981654	-0.315117373640374	0.793	0.761	1
Ddah1	0.000117466042886683	0.513678465799439	0.361	0.239	1
Fth1	0.0001353081955317	-0.406238611242077	0.711	0.722	1
Bicd2	0.000136788744900931	0.82658367959715	0.251	0.153	1
Emp1	0.000148679738750351	0.62064516166709	0.396	0.281	1
Sec62	0.000154138417452438	0.26376608028606	0.758	0.642	1
Sun1	0.000164588516262196	0.815113756624308	0.155	0.073	1
Rpl32	0.000167491098336216	-0.324018696323719	0.733	0.766	1
Carhsp1	0.000170129761449268	0.512109885735687	0.484	0.353	1
Zbp1	0.000172192414262554	1.90801653075402	0.068	0.016	1
Sdpr	0.000178955000292419	0.258465180247201	0.89	0.852	1
Akap8l	0.000186187840300491	0.927597719668473	0.118	0.047	1
Vps36	0.000186879412907673	0.68916430063537	0.298	0.195	1
Scd2	0.00018889724916293	2.28928163780805	0.075	0.021	1
App	0.000219983288697211	0.327830203381184	0.658	0.535	1
Dapk3	0.000221668621305709	0.575085167197468	0.242	0.145	1
Rps4x	0.000222168560907022	-0.358916339232792	0.757	0.74	1
Acyp2	0.000227472463122514	1.00737393591263	0.108	0.042	1
Tsc22d1	0.000228867173303925	0.492115875887766	0.41	0.291	1
Rps15a	0.000231203159494984	-0.510288842172995	0.623	0.652	1
Igfbp7	0.000233887138396501	0.403753366677492	0.579	0.449	1
Cxx1a	0.000235957612120593	0.380817154901654	0.656	0.548	1
Bvht	0.00023894200531781	0.483372151930693	0.331	0.216	1
Ifitm1	0.000251031779709824	-4.5478947733993	0.002	0.026	1
Ltb	0.000262276839850766	-5.87012601418416	0	0.021	1
Fam129b	0.000264178164931142	0.641603349401198	0.251	0.153	1
Tmem140	0.000277048015022606	0.54614336882386	0.4	0.288	1
Ager	0.000281838047315314	-2.4367656137612	0.009	0.044	1
Tmem259	0.000283301975881766	1.16739104194357	0.127	0.057	1
Pllp	0.000288528507121871	0.38959100167689	0.422	0.301	1
Rhob	0.000301209507277533	0.420505721070563	0.424	0.301	1
Iqcb1	0.000307152630207154	-2.58976186693198	0.011	0.047	1
Rps27l	0.000308906638813346	0.45097950599031	0.567	0.468	1
Lysmd2	0.000337629222823235	0.485696455726029	0.487	0.371	1
Mcm6	0.000378908950672574	-1.95553391828475	0.031	0.081	1
Ppp1r14a	0.000409209775259663	-2.38145204471177	0.014	0.052	1
Cish	0.000411865163444327	0.599700072921909	0.176	0.094	1
Psmb8	0.000432277578538216	0.341000942567076	0.593	0.47	1
Thsd1	0.000434536804527222	0.580491201932997	0.196	0.109	1
Shroom4	0.00043543101536707	1.59618957207233	0.08	0.026	1
Adgre5	0.000442174509571188	0.372163390419116	0.717	0.623	1
3110002H16Rik	0.000447880533737361	1.45201377755201	0.088	0.031	1
Npc1	0.000448969928330965	-2.12905584754563	0.02	0.062	1
Slc38a6	0.000449976913661149	6.39092807959021	0.031	0	1
Paqr4	0.000450526672352992	1.63416530838024	0.08	0.026	1
Pf4	0.00045624334868707	-1.9078556424033	0.017	0.057	1
Timp2	0.000481817975728045	0.407756213109426	0.424	0.312	1
Ccnd1	0.000490587756744986	0.470170935792942	0.338	0.229	1
Syne1	0.000493081915863054	0.680103182668602	0.214	0.127	1
Sdcbp2	0.000505534651969095	3.61105933108887	0.042	0.005	1
Ifi27l2a	0.000543535242884741	1.68139490385082	0.066	0.018	1
Eln	0.000568874234862318	0.62560138007993	0.223	0.132	1
Sfxn3	0.000574020121709702	0.725573152272711	0.214	0.127	1
Hes1	0.000574725370869919	0.414379965540049	0.46	0.356	1
Sema3f	0.000578213540874957	0.535562061214093	0.312	0.208	1
Crip1	0.000578618979261576	0.31430017038635	0.779	0.678	1
Hbb-bt	0.000611968997537944	-3.48353599346392	0.002	0.023	1
Npdc1	0.000622975754969376	0.36420827049127	0.353	0.244	1
G0s2	0.000643795703479136	-6.43141166295771	0	0.018	1
Ube2g2	0.000662589952426027	0.795074829481306	0.188	0.109	1
Stim2	0.000680452351263587	0.399392255889035	0.289	0.19	1
Plat	0.00068319193020355	0.810999760134017	0.181	0.101	1
Igtp	0.000683398484859202	1.19650859332727	0.174	0.099	1
Lmna	0.000696470932162442	0.382379716172874	0.314	0.208	1
Rpsa	0.000703902171559194	-0.543196513319516	0.454	0.514	1
Adgrl4	0.000719478575835651	0.334902669594893	0.639	0.519	1
Pak4	0.000740787846771338	0.948914817049995	0.166	0.091	1
Junb	0.000752369528312145	-0.708275747581689	0.338	0.413	1
Ptrf	0.000756624671400727	0.387837601064998	0.581	0.449	1
Ctps	0.000773249612746556	2.04640159081758	0.06	0.016	1
Gm9917	0.000773904755118713	0.754098832870105	0.22	0.138	1
Bgn	0.000791138875196148	-1.95202864786964	0.025	0.068	1
Tmod2	0.000792351589903499	0.861699361470209	0.198	0.117	1
Ripply3	0.000796337847596647	0.525495962123947	0.421	0.309	1
Brd2	0.00079926956887154	0.85105496151691	0.21	0.13	1
Pdgfd	0.000809567651132789	0.550412631128024	0.193	0.112	1
A930004D18Rik	0.000882588724864316	5.60325860657449	0.028	0	1
Hn1	0.000891512898081216	0.430783907470891	0.358	0.252	1
Ndufa10	0.000926948205891274	0.561734882696493	0.229	0.14	1
Cyb5b	0.000933243578387661	0.962934419914281	0.182	0.106	1
Rps6ka1	0.00100370704476784	0.568754525130219	0.115	0.052	1
A4galt	0.00100819876020903	2.75820825089787	0.039	0.005	1
Rwdd1	0.00101010091920248	0.474295060128563	0.295	0.197	1
Rps26	0.00102690589439932	-0.489870641836905	0.501	0.556	1
Glis2	0.00104823990855985	1.32015595324243	0.075	0.026	1
Ccdc184	0.0010542538128404	2.35873980687305	0.039	0.005	1
Tinagl1	0.00105634874904929	0.593828745727055	0.381	0.291	1
Ap3s2	0.00108750380512247	0.880641566079493	0.068	0.021	1
Gbp3	0.00113718999587915	1.19571445433611	0.122	0.06	1
Rps8	0.00116298173022936	-0.272354373346419	0.766	0.79	1
Sbf1	0.0011707460694745	1.94837592687876	0.049	0.01	1
Mrps23	0.00117518665561689	-1.30073901965445	0.068	0.125	1
Cldnd1	0.0011766989821584	0.795544011718244	0.218	0.135	1
Ahnak	0.00118094695582584	0.351299383660032	0.35	0.244	1
Gbp7	0.00119541894735811	0.602558163580645	0.257	0.169	1
Cyr61	0.00121475930433146	1.21381071114433	0.163	0.094	1
Hspb11	0.00121719968179241	1.57904216958497	0.066	0.021	1
Eif4g1	0.00122658351603454	0.551550578011828	0.297	0.203	1
Gm9843	0.00122776072661392	0.458423068432237	0.35	0.252	1
Usp30	0.00123707250563673	5.63774185634885	0.027	0	1
Ass1	0.00126448573013228	0.569373418948351	0.287	0.197	1
Cyth3	0.00128613162379482	0.297974711557398	0.581	0.47	1
Vegfc	0.00134483654347041	0.806640900816233	0.096	0.042	1
Fdps	0.00135778548751856	0.594466962987607	0.171	0.096	1
Nfkbia	0.00136548328445306	-0.438819357875416	0.559	0.603	1
Crcp	0.00141845501463811	1.05210364231649	0.11	0.052	1
Fam177a	0.00143855135594918	0.477293004543484	0.276	0.184	1
Gm8730	0.00145540367565639	0.475720973489347	0.334	0.247	1
Dusp8	0.0015049255153682	0.968577054583475	0.121	0.06	1
Dnaja2	0.00156473836337223	0.475247644632331	0.27	0.179	1
Hotairm1	0.00157185203457776	0.534011674394796	0.182	0.106	1
Lsp1	0.00159042744583631	-5.09129702181034	0	0.016	1
Rtkn2	0.00159042744583631	-6.80772900120652	0	0.016	1
Arsa	0.00159210856144881	1.67755955643207	0.08	0.031	1
Vwf	0.00161152963300283	-1.05185506225391	0.069	0.127	1
Mybbp1a	0.00161726856355389	1.88500950001988	0.075	0.029	1
Pkn3	0.00162306054529291	0.911753383303332	0.107	0.049	1
Ppbp	0.00165937112369884	-1.78618417902019	0.019	0.055	1
Pdzd2	0.00167026079012152	0.677144494530535	0.168	0.096	1
Sap30	0.00167642570150291	1.26272478056194	0.064	0.021	1
Ces2e	0.00170044758510804	2.98847220128981	0.031	0.003	1
Trip10	0.00170848743277277	0.855333688960539	0.149	0.083	1
Fbln2	0.00173516237132124	6.07551776601813	0.025	0	1
Clic5	0.00184286025582478	0.404884435703696	0.375	0.278	1
Abi3bp	0.00184917646468351	-1.10672812661745	0.118	0.184	1
Rtn4	0.00188164218712807	0.331873561203128	0.441	0.33	1
Araf	0.00188924279941374	0.561702401840936	0.138	0.073	1
Actr2	0.00189082161675708	0.347137721079917	0.248	0.161	1
Heg1	0.00189838946954713	0.305546827218414	0.526	0.421	1
Jmjd7	0.00193763874862323	-1.85514164171423	0.006	0.031	1
Ttc7b	0.00195657917125031	2.94106501928048	0.036	0.005	1
Atp11a	0.00196150494341699	0.777452802271549	0.108	0.052	1
Ssbp1	0.00199458435273371	1.01447647851434	0.187	0.117	1
Pdgfb	0.00205699655233557	0.538947493283805	0.223	0.143	1
Arf6	0.00206779961888645	0.594237222529538	0.33	0.242	1
Pkig	0.00208146754136732	0.500471690590218	0.204	0.125	1
Sh3tc1	0.00210683036963087	0.395050684271081	0.196	0.117	1
Phldb1	0.00214158960343591	1.05921746940437	0.097	0.044	1
Macf1	0.00215212791473839	0.383745245507708	0.366	0.268	1
Nrarp	0.00215791609954607	0.735899301685921	0.221	0.143	1
Ppp1r12c	0.00217847424829589	1.11245398544373	0.115	0.057	1
Oaz2	0.00218037451681404	-0.567353646153594	0.524	0.551	1
Rad23a	0.00219667480232202	0.850303667632244	0.223	0.148	1
Sacm1l	0.00220011769382276	0.984173285557154	0.129	0.068	1
Lbr	0.00220253593098119	0.336030815831192	0.234	0.151	1
Atxn1	0.00223807057538984	0.959969671021281	0.129	0.068	1
Gbp2	0.00224167066418239	0.42794276986169	0.328	0.236	1
Aldh1a1	0.00233084504056403	-3.7926919030046	0.003	0.023	1
Cxx1b	0.00234277746981566	0.394424404648013	0.468	0.366	1
Ephx1	0.00235160229900254	0.703431339968708	0.214	0.138	1
Setdb1	0.00235894274290666	2.24830094317063	0.053	0.016	1
Ndufv2	0.00238682047786718	0.321155290265294	0.377	0.27	1
Cd81	0.00240829790336214	-0.864333101992656	0.1	0.164	1
Ppp6r3	0.00241885504223609	1.17499009873846	0.104	0.049	1
Krt7	0.00244720602139364	-2.39621990969841	0.003	0.023	1
Rad21	0.00245318342804996	0.488086753969093	0.201	0.127	1
Zc3h15	0.00259845189753837	0.704346193034586	0.177	0.106	1
Rps9	0.00262078186487843	-0.26482460007565	0.783	0.764	1
Rela	0.00264144836831293	0.67791919138167	0.234	0.158	1
Keap1	0.00268334270497155	0.474463297293478	0.166	0.096	1
Pelo	0.00271944496947885	0.982657721132898	0.184	0.114	1
Prrg1	0.00272901429038843	0.880317377250311	0.082	0.034	1
Klf11	0.00275569378304526	0.928513669530041	0.107	0.052	1
Slc30a1	0.00276911570136525	1.07905524115255	0.11	0.055	1
Ddit4	0.0028356168281287	1.58699674785784	0.049	0.013	1
Rps24	0.00287665070848161	-0.357533030518857	0.628	0.649	1
Slc12a4	0.00290208207820448	0.464525649844298	0.115	0.057	1
Mesdc2	0.00291513177934859	0.813134791714697	0.187	0.117	1
Gtf3c1	0.00292577087087696	1.24684732633019	0.049	0.013	1
Picalm	0.00293540621783382	0.474445418695321	0.195	0.119	1
Dst	0.00297258665750929	0.796090210492479	0.187	0.117	1
Fkbp11	0.00298510433568437	1.28518455393941	0.049	0.013	1
Zmynd8	0.00299104971545337	0.799955855857474	0.146	0.083	1
Gm12166	0.0030245312475468	1.368328134297	0.088	0.039	1
Bach2	0.00306222976153572	1.28975542515349	0.039	0.008	1
Ifi44	0.0030669722239799	0.964682644674167	0.069	0.026	1
Asb8	0.00306873070481349	1.11206018317633	0.088	0.039	1
Clstn1	0.00311244909530963	0.353322522284244	0.289	0.203	1
Kif1bp	0.00320156198486101	1.26875276177815	0.094	0.044	1
Hnrnpr	0.00322544975613419	0.420627774535375	0.301	0.208	1
Pdia4	0.0032330736110749	0.357085826308202	0.279	0.197	1
Pls3	0.00323639657181201	0.272417380749361	0.237	0.156	1
Trappc8	0.00324551572480844	1.30046942337763	0.072	0.029	1
N4bp3	0.00327416045471199	0.567870280642145	0.3	0.21	1
Gm8186	0.00327459553114428	0.870373808153814	0.105	0.052	1
Ndufa4	0.00328182627025837	-0.340493741997923	0.692	0.706	1
Hook3	0.00330947731172795	0.542399524399552	0.173	0.104	1
Cs	0.00332249700639242	0.531728588747717	0.133	0.073	1
Rpl34	0.00332338784223464	-0.285104580080231	0.772	0.777	1
Gclm	0.00334673600969154	0.81615495450758	0.159	0.094	1
Gpatch4	0.00335871699379654	3.02091253497138	0.047	0.013	1
Rpl14	0.00336565039547811	-0.311526593173163	0.766	0.74	1
Gm15417	0.00342321075170124	5.9896655903442	0.022	0	1
Itga5	0.00350648113017352	0.541414019399659	0.122	0.065	1
Mrpl37	0.00352068601097341	0.889437185354714	0.111	0.057	1
Igf2r	0.00353436099521366	1.75662992296107	0.052	0.016	1
Ctla2b	0.00354512481388776	0.764950228929885	0.144	0.083	1
Nes	0.00364229189793343	0.559929836960038	0.265	0.187	1
Il2	0.00372901890215175	1.76355119511772	0.047	0.013	1
Peak1	0.00372901890215175	1.30655730106654	0.047	0.013	1
Apol9b	0.00372901890215175	1.42898391276304	0.047	0.013	1
Sra1	0.00374331486308298	0.371714301408723	0.192	0.119	1
Rbms1	0.00376551993893814	-0.526473587512919	0.361	0.434	1
Cers4	0.00377680551412176	0.38428700285804	0.33	0.236	1
M6pr	0.00379450355391658	0.555046471979904	0.229	0.153	1
Grcc10	0.00381857101272773	0.512590914945575	0.264	0.184	1
Pcdh17	0.00393645478863673	0.420859186901269	0.352	0.262	1
Nckap1	0.00394696804165107	0.520303737884347	0.177	0.109	1
Laptm5	0.00396453680138892	-3.71933516447362	0	0.013	1
Cd52	0.00396453680138892	-4.4613551418198	0	0.013	1
Lrp1	0.00396453680138892	-5.42977414657263	0	0.013	1
Nt5dc2	0.00396453680138892	-5.61298244553064	0	0.013	1
Hba-a2	0.00396453680138892	-5.32841545982482	0	0.013	1
Ggnbp1	0.00396453680138892	-6.96504079161169	0	0.013	1
Fam73a	0.00403596475913282	1.73695793692622	0.042	0.01	1
Lrrc8b	0.00410414906545304	0.902426905995084	0.135	0.078	1
Sppl2a	0.00411546353186674	0.566327057487119	0.14	0.078	1
Xaf1	0.00411917021340452	0.429933817856709	0.317	0.231	1
Samhd1	0.00414112168847558	0.626132344164913	0.223	0.148	1
Nisch	0.00417998921079089	0.485688209682058	0.38	0.288	1
Krcc1	0.00420011238298145	0.460243315272364	0.198	0.127	1
Med21	0.00424614829437552	0.757604347431098	0.196	0.127	1
Kmt2e	0.00424890688096453	0.438297591477686	0.301	0.213	1
Kansl2	0.00427102275652959	0.620366311884838	0.151	0.088	1
Ifi203	0.00428031717702865	0.722075443106412	0.254	0.182	1
Lamb2	0.00429062043509454	0.662648914864419	0.157	0.094	1
Bst2	0.00433307271451605	0.252227396626724	0.725	0.644	1
Psmd4	0.00437726637366382	0.380164805114361	0.308	0.221	1
Ldha	0.00442401005964914	0.324476815759636	0.377	0.286	1
Socs5	0.00444314034084665	1.93439809119489	0.058	0.021	1
Rtp4	0.00447393705914616	0.390651607507712	0.314	0.229	1
Rest	0.00447424206621463	1.09119266082481	0.108	0.057	1
Zfp777	0.00449378267986435	4.23155681191141	0.027	0.003	1
Dnttip1	0.00453694567198603	1.22768877738978	0.124	0.07	1
Mapkapk2	0.00454037427767368	0.934022441593193	0.085	0.039	1
Bcl6b	0.00455106736117672	0.732718221674418	0.16	0.096	1
Nat6	0.00464961574187126	0.896418601386251	0.071	0.029	1
Myl9	0.00467391672102728	-1.48193737985781	0.025	0.06	1
Smad5	0.00473994800314221	0.89402842414679	0.078	0.034	1
Parvb	0.00478938712067757	0.470294287562253	0.294	0.208	1
Serpinb1a	0.00481949817991223	0.361482879557221	0.215	0.143	1
Map7d1	0.00485862851486861	0.259914497296035	0.418	0.322	1
Plcg1	0.00488716812051049	0.63239617559552	0.13	0.073	1
Hip1	0.00493472570483836	0.426134409924484	0.21	0.138	1
Anapc4	0.00493524768826735	0.605219635962982	0.111	0.057	1
Ptcd2	0.00495741111732108	1.49361186199248	0.058	0.021	1
Nif3l1	0.00499544640433829	1.43503233556492	0.058	0.021	1
Sat1	0.00500369696069226	0.320163571043221	0.532	0.447	1
Dbndd2	0.00506679850064586	0.851577769257823	0.085	0.039	1
Triap1	0.00507505621525501	0.553811404360685	0.13	0.073	1
Plaa	0.00516012476529135	0.799313072261562	0.124	0.07	1
Krt80	0.00516636869054527	2.51841492516185	0.031	0.005	1
Trpv4	0.00520765482471868	1.91326824650571	0.041	0.01	1
Ndufa4l2	0.00530063744625089	-1.94311152803425	0.02	0.052	1
Phxr4	0.00531869387812419	-1.54890863113054	0.022	0.055	1
Plac8	0.0053894031197924	0.779128257870574	0.122	0.07	1
Mid1ip1	0.005426296851718	0.596091500267614	0.203	0.135	1
S1pr4	0.0054317694820817	0.506616918270615	0.19	0.122	1
Lipe	0.0054810567363134	0.580398786444481	0.204	0.135	1
Card19	0.0054897887494691	0.327376980463488	0.309	0.229	1
Anxa1	0.00551588668131766	-4.16763007067232	0.003	0.021	1
Chtf8	0.005532861217762	0.414491698773058	0.17	0.104	1
Gata2	0.00563290162329495	0.274867861418047	0.56	0.46	1
Snx6	0.0056859696948541	0.679905638269019	0.224	0.153	1
Krr1	0.00569115069917373	1.26339889693856	0.069	0.029	1
Smarca2	0.00570348015784059	0.337117747449884	0.455	0.369	1
Btg3	0.0058123957262814	0.506004822548441	0.256	0.182	1
Skiv2l	0.00583922600203063	0.536846897870844	0.069	0.029	1
Slc25a51	0.00585017154555927	0.690721813500461	0.154	0.094	1
Crebbp	0.00586987875085672	0.377913372160415	0.137	0.078	1
Mmrn2	0.0058782545822221	0.477138205402343	0.235	0.158	1
Plscr3	0.00594219651496572	0.268823137619142	0.443	0.345	1
Exoc2	0.00594634601747995	0.732609929380029	0.058	0.021	1
Irgm1	0.00596766958657748	0.773105967056002	0.176	0.112	1
Irgm2	0.0059842690799003	0.9158997609481	0.091	0.044	1
Rpl27-ps3	0.00599781204436896	0.561785258049571	0.177	0.112	1
Dpagt1	0.00602346621569228	1.116948514791	0.1	0.052	1
Rbm5	0.00603077036267518	0.406783981535167	0.207	0.135	1
Yipf4	0.00605744120456809	0.361552501137355	0.355	0.273	1
Vps54	0.00608313286445019	0.961150893826691	0.094	0.047	1
Sun2	0.00610325040351081	1.71232871575004	0.057	0.021	1
Dnajc10	0.00612275322988323	0.438452990970391	0.126	0.07	1
Spryd3	0.00618102930997334	1.16492535646122	0.089	0.044	1
Adrb2	0.00618909727447654	-0.73030352146455	0.37	0.413	1
Ssr3	0.00619430107487618	0.483058016572514	0.235	0.164	1
Mvb12a	0.00633767790543757	0.662759901588333	0.206	0.138	1
Ski	0.00635761850646371	0.822502972628512	0.179	0.114	1
Slc25a33	0.00637784556370042	3.26572743694102	0.025	0.003	1
Rpl18	0.00642243045935163	-0.277945949520185	0.641	0.675	1
Rnf114	0.00645199073886659	0.396176267581179	0.171	0.106	1
Bcar1	0.00645243560177433	0.466270517965886	0.122	0.068	1
Dnaaf5	0.00645460105581834	2.8534818345782	0.025	0.003	1
Nmd3	0.00657228833697438	1.47612891937676	0.078	0.036	1
Rpl21	0.0065812413329693	-0.298739458868495	0.747	0.725	1
Tmem50b	0.00668133913513156	0.592029782753584	0.126	0.07	1
Tada3	0.00671940118139484	0.664516918749952	0.132	0.075	1
Lats2	0.00673205009068471	0.469506330792464	0.198	0.132	1
Flrt2	0.00678800333027892	5.14256589240062	0.019	0	1
Tiprl	0.00689180632814756	0.464114498751663	0.206	0.138	1
Jkamp	0.00689709248416208	0.366822852150109	0.184	0.117	1
Fli1	0.00690238054648438	0.527978550760327	0.239	0.166	1
Lhfp	0.00692043156031847	0.424135912533662	0.322	0.239	1
Fxyd5	0.00703127432931084	0.440737069698829	0.33	0.249	1
Rpl9	0.00706063591043978	-0.304163285381813	0.722	0.701	1
2310011J03Rik	0.00712319963412972	0.534972444569884	0.176	0.112	1
Slc6a6	0.00714977529518268	0.633406086850759	0.224	0.158	1
Rpl12	0.00715920303817035	-0.623673577884082	0.254	0.317	1
Mier3	0.00720368476833336	2.40830944386076	0.035	0.008	1
Rpl7l1	0.00720541202405518	0.332207610514351	0.182	0.117	1
Tcaf1	0.00724898942279542	0.673653524706872	0.104	0.055	1
Atp6v1a	0.00726935354449999	0.449698409893191	0.179	0.114	1
Lrp5	0.00728560558583018	0.786497627345811	0.154	0.099	1
Tgtp2	0.00731880804495862	0.965139409149177	0.093	0.047	1
PISD	0.00732273154864188	0.445503510182547	0.251	0.179	1
Cmtm3	0.00733855452806547	0.443648941799592	0.301	0.223	1
Eif2b3	0.0073979706113439	-1.58774257678402	0.044	0.083	1
Pou5f2	0.0074244768788795	-1.80514754207644	0.005	0.023	1
St6galnac4	0.00746051836463935	1.03257785184524	0.096	0.049	1
Tnfsf10	0.00753250648966827	0.336233718091143	0.349	0.262	1
Dis3l2	0.00758149392584586	0.471458639732643	0.052	0.018	1
Psmd5	0.00759588419085009	0.427814795698648	0.118	0.065	1
Oasl2	0.00762521850946597	0.562737763744302	0.192	0.125	1
Sf1	0.00767244506869992	0.745263729498535	0.157	0.099	1
Itga6	0.00770004176978936	0.372305552574736	0.286	0.205	1
Kmt2d	0.00778406741796038	0.276852216946222	0.168	0.104	1
Ext2	0.00781691372575564	0.537480662330631	0.229	0.161	1
Nsfl1c	0.00801951819350348	0.351003517411591	0.214	0.143	1
B4galt1	0.00804809122471584	0.659383724688515	0.154	0.096	1
Cpsf7	0.00805477288930098	0.630122683596592	0.082	0.039	1
Faf2	0.00806893467377	-1.13862255647843	0.058	0.101	1
Mgat1	0.0081067411995595	0.602469445366983	0.237	0.169	1
Ivns1abp	0.00811201443169532	-1.26508510053613	0.111	0.164	1
Dennd5a	0.00830079078354661	0.664848737056524	0.184	0.122	1
Smap2	0.00830219766096208	1.48420791049389	0.055	0.021	1
Cdk14	0.008306775867001	0.590151368312331	0.243	0.174	1
Cdk17	0.00834003232912729	0.546160073595091	0.151	0.094	1
Eif5	0.00834636674302051	0.303118136751045	0.349	0.262	1
Ngdn	0.00835926911119633	0.739574533976476	0.163	0.104	1
Nufip2	0.00839278761523551	1.26454655040835	0.077	0.036	1
Notch4	0.00840531498110602	0.614351913181074	0.231	0.161	1
Lilrb4a	0.00852882875738885	-2.78393532260787	0.006	0.026	1
Zbtb25	0.00853471443854097	-3.14349874738188	0.002	0.016	1
Rnf141	0.00855888148623808	0.341599337195148	0.245	0.169	1
Gpcpd1	0.00856437053357873	1.09573689748668	0.085	0.042	1
Lmo2	0.00857022270420844	-0.502147862939402	0.37	0.426	1
Rps15	0.00863824284116612	-0.283056543397663	0.757	0.745	1
Akt1s1	0.00882710911355313	0.446904415487368	0.135	0.081	1
Rit1	0.00904639688908521	0.337139808077182	0.218	0.151	1
Ndufa9	0.00912265050893515	0.582689419836606	0.188	0.125	1
Gdf15	0.00913819179867326	2.10175903826275	0.024	0.003	1
Aig1	0.00914986790617375	0.661413651002737	0.063	0.026	1
Bin3	0.00915518085385346	0.983733574603287	0.066	0.029	1
Dvl3	0.0091653707162644	2.38542122592581	0.024	0.003	1
Rpl17	0.00920850037478969	-0.314630861517996	0.7	0.696	1
Lrrc8c	0.00921402094975115	0.517899016079643	0.237	0.166	1
Zfyve27	0.00922196077442078	0.529117315591469	0.096	0.049	1
Nacc2	0.00926364671307086	2.64112655988651	0.038	0.01	1
Inpp5a	0.00927499196306395	0.505598790186307	0.221	0.151	1
Tmem80	0.00927594717993689	0.419429552250223	0.201	0.135	1
Robo4	0.00933778103908499	0.428982274953882	0.234	0.161	1
Dync1h1	0.00934057007325236	0.346111685682966	0.214	0.145	1
Kif26b	0.00939821023425248	-1.43964992151373	0.033	0.068	1
Gm9803	0.00941998008993065	1.53423002229204	0.05	0.018	1
Rbl2	0.00943213592914421	2.38962510474827	0.038	0.01	1
Gchfr	0.00946913545493576	-2.42070597424523	0.008	0.029	1
Rpl22l1	0.00957905673359926	-0.446021290158569	0.392	0.447	1
Abcb6	0.00958370857305736	5.02564351655512	0.017	0	1
Cytl1	0.00958370857305736	5.58336493901732	0.017	0	1
Dnajc27	0.00958370857305736	4.70091357442027	0.017	0	1
Kdm1b	0.00961015476323426	-2.11050460331354	0.008	0.029	1
Slc38a2	0.00975151781674719	0.472894555507	0.235	0.169	1
Lpin2	0.00979969200582375	1.57807727493558	0.061	0.026	1
Arhgap6	0.00981563979449508	1.46316801963766	0.05	0.018	1
2006-03-01	0.00981923847444055	0.88454656169927	0.116	0.068	1
Slco3a1	0.00983143558764293	0.884053290107991	0.173	0.114	1
Tmem70	0.00986409084149392	0.637840204441517	0.133	0.081	1
Ciita	0.00990457714568968	2.63889754087363	0.028	0.005	1
Cd14	0.00993950571538166	1.96265485131473	0.033	0.008	1
Gm37065	0.0100137758230303	-5.79621694646619	0	0.01	1
Col4a5	0.0100137758230303	-5.43011928016516	0	0.01	1
Cd1d2	0.0100137758230303	-5.50940030816032	0	0.01	1
Pdgfra	0.0100137758230303	-4.86636429178867	0	0.01	1
Cd69	0.0100137758230303	-4.7508122685123	0	0.01	1
Lrrc3b	0.0100137758230303	-4.65203538254438	0	0.01	1
Ltbp2	0.0100137758230303	-4.46541483825063	0	0.01	1
Klhl6	0.0100137758230303	-4.72815299470227	0	0.01	1
Tagap	0.0100137758230303	-4.45350195964184	0	0.01	1
Satb1	0.0100137758230303	-4.93667008775722	0	0.01	1
Pdcd10	0.0100717243656146	0.312982059112377	0.35	0.268	1
Dtx3l	0.0100735099446526	1.32914048634237	0.072	0.034	1
Ankmy2	0.0100963366250908	-1.78823503119595	0.019	0.047	1
Yae1d1	0.0101117866611173	0.836191346899214	0.113	0.065	1
Zfp961	0.0101423088904855	2.22361161158878	0.028	0.005	1
Fbxo3	0.0101733994021188	1.01842287144325	0.119	0.07	1
Alas1	0.0101927234800661	0.267753123176429	0.251	0.177	1
Rce1	0.0102411759946763	0.325274724864078	0.138	0.083	1
Wrnip1	0.0102494391988397	0.92199116008706	0.08	0.039	1
Rnf185	0.0102942731876635	0.897945202199963	0.05	0.018	1
Ap1s2	0.0104171432974433	0.435786276529922	0.207	0.143	1
Copb1	0.0104312044683785	0.312431182960471	0.207	0.14	1
Ube2j2	0.0104707716592125	0.254946172444749	0.209	0.14	1
Ifitm10	0.010506634763015	0.385347438090449	0.223	0.153	1
Apln	0.0105274207426728	1.46375656067592	0.061	0.026	1
Rnf4	0.0105885641851141	0.571383691231322	0.17	0.109	1
Mcc	0.0105939317348076	0.38254735383442	0.218	0.151	1
Srd5a3	0.0106009926674484	0.97528030123123	0.069	0.031	1
Map1lc3b	0.0106226852117476	-0.369001503564027	0.51	0.548	1
Actr1b	0.0106629525223521	-0.707311258394216	0.094	0.145	1
0610012G03Rik	0.0107812131800918	0.284857409195974	0.295	0.218	1
Ube2v2	0.0107916218280642	-0.98386210617392	0.141	0.197	1
Qars	0.0108266229441624	1.17859625038757	0.082	0.042	1
Actr10	0.0108963136346614	0.258834926003558	0.193	0.127	1
Cmpk1	0.0110100524455793	0.333263308561128	0.261	0.19	1
Rps3	0.0110278350375664	-0.28839030760883	0.719	0.717	1
Ogt	0.0110777830405425	0.453638079376049	0.273	0.203	1
Dcaf5	0.0110904376533363	-1.88904625645114	0.013	0.036	1
Adamts10	0.01109065818075	1.00337132795449	0.086	0.044	1
U2af1	0.0111845550969871	0.250126658893394	0.394	0.301	1
Rap2c	0.0112291262006987	-1.4858533326542	0.013	0.036	1
Xiap	0.0112296113356671	0.388605056122792	0.336	0.262	1
Mvp	0.0112902181414193	0.31606061153689	0.17	0.112	1
Slc38a9	0.0116833361139083	-1.04124274715436	0.013	0.036	1
Rps27a	0.0116837832843673	-0.280289616349111	0.739	0.719	1
Hist3h2a	0.0117126821845356	0.379153894789099	0.209	0.145	1
Sharpin	0.0117727885220486	1.4884855671376	0.082	0.042	1
Pam	0.0117978061251179	0.400473957738992	0.454	0.374	1
Scaf1	0.0119662122798742	0.326403582850741	0.08	0.039	1
Sgsm3	0.0120253973404374	1.48846609032968	0.057	0.023	1
Acot9	0.0120600783687723	0.395654135264173	0.221	0.153	1
Ehmt1	0.0121460894671123	0.659581106920828	0.093	0.049	1
Ptk2	0.0121493577418142	0.567058228226621	0.159	0.101	1
Phactr1	0.0121632586917298	0.478649576960308	0.187	0.125	1
Aimp1	0.0121789005627338	0.89340794858905	0.155	0.101	1
Kpna2	0.012294053338857	1.52280989010525	0.041	0.013	1
Dync1li2	0.0123058645435067	0.427043600120704	0.209	0.143	1
Dusp11	0.0123665870096018	0.349489684283982	0.176	0.114	1
Pxn	0.0123726159740869	0.395164567072042	0.237	0.166	1
Ptprm	0.0123846097613214	0.319049284206158	0.3	0.229	1
Ikzf5	0.0124273138532151	0.969587845025765	0.108	0.062	1
Mamld1	0.0124959685820011	3.40021901694772	0.022	0.003	1
Eif2b4	0.012504489500639	0.609038010713544	0.089	0.047	1
Gas6	0.0125141898647185	0.982656360893647	0.115	0.068	1
Ctsf	0.0125502484906924	2.24690863555898	0.036	0.01	1
Rapgef2	0.0125683021511183	1.20570291845202	0.068	0.031	1
Tgfbr2	0.0125692073207078	0.836695506265346	0.096	0.052	1
Dhfr	0.0126013501564026	-2.62677927039426	0.003	0.018	1
Lyrm2	0.0126465719242362	1.02022119775422	0.082	0.042	1
Gt(ROSA)26Sor	0.0126561224274174	0.450461784230379	0.162	0.104	1
Fam49b	0.0126917290222145	1.08957599307756	0.082	0.042	1
Spag7	0.0126932221597381	0.268376555044207	0.21	0.143	1
Mtus1	0.0127666885576847	0.486850061678144	0.289	0.221	1
Tubb6	0.0128330027888655	1.88091762960817	0.022	0.003	1
Rps7	0.0128417238824179	-0.283708738992071	0.666	0.668	1
Lrrc14	0.012867920548312	0.919627291258846	0.057	0.023	1
Socs6	0.012867920548312	-0.507819788667631	0.031	0.065	1
Wdr13	0.0129205986626898	1.0307113301924	0.049	0.018	1
Mrpl46	0.0129666491626986	0.694465922482624	0.119	0.07	1
Hdgfrp3	0.0129869125765919	1.1591665665163	0.091	0.049	1
Dnmt3a	0.0131411315723647	0.591218436268049	0.089	0.047	1
Mrps26	0.0131989610659141	-0.695540896406664	0.122	0.177	1
Ide	0.0132799320656717	-1.48651480254902	0.025	0.055	1
Fgfr2	0.0133166291423164	4.06040959197899	0.027	0.005	1
Daam1	0.0133928415868519	0.395704111687275	0.207	0.145	1
Klf3	0.0134282276615987	0.261178118897627	0.447	0.361	1
Slc29a1	0.0134476959094699	0.292748304586813	0.325	0.255	1
Gpx3	0.0134571341747423	-1.69348199213527	0.049	0.086	1
Mgp	0.0134821114158063	-1.82571897467392	0.035	0.068	1
Nova2	0.0134999031901491	0.706869657895263	0.096	0.052	1
Ier2	0.0135342316447772	-0.459584072134965	0.54	0.577	1
Vcam1	0.0135615190487957	4.22024837126117	0.016	0	1
Esr1	0.0135615190487957	4.22976534342931	0.016	0	1
Homez	0.0135615190487957	4.40929120326587	0.016	0	1
Hist1h4h	0.0135615190487957	4.7060061548836	0.016	0	1
Gm3550	0.0135615190487957	5.04231812432204	0.016	0	1
Appl2	0.0136759502965945	1.66356709347392	0.052	0.021	1
Zak	0.0136901515477004	0.72237278995453	0.068	0.031	1
Zzef1	0.0138002406129607	1.17766158138017	0.06	0.026	1
Ttc27	0.013884739983745	2.04545158191508	0.027	0.005	1
Itpripl2	0.0139817029872774	0.429342964015092	0.292	0.218	1
Flot1	0.0139909254878945	0.629008518514292	0.182	0.125	1
Pepd	0.0140140458514967	0.872971850352991	0.068	0.031	1
Atg10	0.0140592083413483	-1.16793742636472	0.027	0.057	1
Nfu1	0.0141892778088158	0.53637473098803	0.144	0.091	1
Ephb4	0.0142722935957253	0.250792956220374	0.325	0.242	1
Supv3l1	0.0142876228030469	1.28784948646007	0.027	0.005	1
Tomm5	0.0143355003005849	0.522891961989123	0.181	0.122	1
Plec	0.0144918797390582	0.581105444456719	0.199	0.14	1
Cwc25	0.0145307969997126	-1.2826023662547	0.042	0.078	1
Alg3	0.0148094562235633	0.844734354848896	0.071	0.034	1
Tspan31	0.014953117926532	0.28004408663383	0.212	0.145	1
Tcf12	0.0150183681579076	0.582061909543047	0.111	0.065	1
Nop14	0.0150974300492003	1.12492840743349	0.077	0.039	1
Stmn1	0.015233287372486	-0.337140404905989	0.56	0.587	1
Fam173a	0.0152565573089279	0.534935271183243	0.193	0.132	1
Zkscan17	0.0152593250698196	0.720524634193257	0.044	0.016	1
Shkbp1	0.0152715397546452	0.612079941369801	0.085	0.044	1
Dnajc2	0.0153083296888026	0.778109364924621	0.066	0.031	1
Gatad2a	0.0155033006550023	0.581337875471133	0.184	0.125	1
Cdr2l	0.0155167545784946	0.562078516166076	0.137	0.086	1
Cadm1	0.0155407045482381	-0.632925223579807	0.243	0.299	1
Gdi1	0.0156188357358184	0.412323006187337	0.22	0.156	1
Kdm5b	0.0156596316857444	0.854160466741388	0.077	0.039	1
Ccnc	0.0158078360522988	1.60973975608988	0.047	0.018	1
Ly96	0.0158104352170977	0.719845502302493	0.097	0.055	1
Tmtc2	0.0160064081039816	0.904410644154876	0.127	0.081	1
Amfr	0.0160346218522427	0.266287751573416	0.21	0.143	1
Xbp1	0.0160554564086574	0.288354867743882	0.447	0.369	1
Bnip1	0.0161756799614412	0.931206803485569	0.063	0.029	1
Hdac7	0.0162469912027303	0.369943802664359	0.311	0.239	1
Pfkp	0.0162618898283522	0.516801921265264	0.111	0.065	1
Rnf220	0.0162764672705186	0.741475896154432	0.132	0.083	1
Sh3d19	0.0163323419521138	0.751162302846196	0.1	0.057	1
Nup155	0.0163579208579723	-1.0297043970222	0.005	0.021	1
Zfp386	0.0163959805164246	1.00808279168287	0.08	0.042	1
Rapgef1	0.01641912836265	1.00636786127404	0.086	0.047	1
Egfl8	0.0164234881128289	1.16443735231447	0.039	0.013	1
Znrf1	0.0165572103522844	0.368709783780083	0.308	0.234	1
Jade2	0.0166729186560044	2.55371056939975	0.035	0.01	1
Tex30	0.016798611720593	-1.15274963083723	0.022	0.049	1
Arl3	0.0168268490416597	-0.76670013099603	0.108	0.158	1
Oser1	0.0168269971741014	0.484155059420172	0.195	0.135	1
Gm11730	0.016962816870738	1.31278739120292	0.058	0.026	1
Ptpn12	0.0170651830572947	0.405820019292071	0.174	0.117	1
Grp	0.0171407932560491	-1.73720100678633	0.019	0.044	1
Nlgn2	0.017144852034511	1.02022048908474	0.047	0.018	1
Rbm17	0.0171464305792705	0.321935315010068	0.181	0.122	1
Gas2l1	0.0171688144411239	1.00428069568825	0.096	0.055	1
Lsg1	0.0171803612609661	0.833827335964186	0.069	0.034	1
Prdm8	0.0171811842578815	-0.899348141305701	0.039	0.073	1
Vps33b	0.0172112492681748	1.16011902201817	0.039	0.013	1
Klhdc1	0.0173636815936331	4.07665945453178	0.02	0.003	1
Pde3a	0.0173690963954985	0.293627388599341	0.303	0.229	1
Psme2b	0.0173712120105082	0.654339099524748	0.14	0.088	1
Ccdc71	0.0174136449943689	0.44820667362475	0.094	0.052	1
Fnip2	0.0174159965308791	2.09864082169248	0.035	0.01	1
Actr3	0.0174203746976758	0.352664375627605	0.347	0.275	1
Spns1	0.0175025396360543	0.506704728745965	0.094	0.052	1
Rabggtb	0.0175092854234441	0.865822806143628	0.118	0.073	1
Pfkl	0.0175662875561622	0.477951299160918	0.124	0.075	1
Nkapl	0.0175694091186246	3.0592475582881	0.02	0.003	1
Cox4i2	0.0175779761131291	-1.38318528641056	0.03	0.06	1
Pcif1	0.0176473786801727	0.353631248931035	0.199	0.138	1
2810474O19Rik	0.0176732173282832	0.900893997518133	0.096	0.055	1
Cdca4	0.0177062585435681	1.68954358297774	0.05	0.021	1
Dock9	0.0177751487750094	0.332156779548707	0.239	0.171	1
Efcab2	0.0178674759081036	-2.9133977573666	0.006	0.023	1
Plekhb1	0.018031389116461	-2.15544302468824	0.006	0.023	1
Plcb3	0.0180875610374004	0.929434504197081	0.089	0.049	1
Nbeal1	0.0181302288316222	0.59831753715047	0.129	0.081	1
Lgals1	0.0181966178880219	-1.89014394130128	0.006	0.023	1
Comt	0.0182305589345682	0.266678494490445	0.29	0.218	1
Pigt	0.0182872438583652	0.731050054835926	0.188	0.135	1
Tex264	0.0184115856650662	0.386675143348837	0.181	0.122	1
Map3k6	0.0184376123163042	1.04159267963117	0.03	0.008	1
Arhgap18	0.0184732028464684	-0.962259038294698	0.031	0.062	1
Mettl13	0.0184808466111943	2.09632541030552	0.03	0.008	1
Camta1	0.0185786816569962	0.361349590312647	0.16	0.106	1
Yes1	0.0185844262621437	-0.681982446346519	0.146	0.197	1
Pus10	0.0186153459417572	2.8869678175006	0.025	0.005	1
Mcfd2	0.0186267131925912	0.273973338213468	0.188	0.127	1
Gadd45g	0.0186321822668208	-1.31386626264706	0.085	0.127	1
Rab6b	0.018683429404836	-1.01940888866406	0.039	0.073	1
Ccdc109b	0.0187184124589728	1.414800279959	0.042	0.016	1
Zfp91	0.0188178635690307	0.732383150649775	0.137	0.088	1
Aars	0.0188271377623708	0.546726301491782	0.154	0.101	1
Map4k2	0.018898714278116	0.621232059890471	0.177	0.122	1
Acap3	0.0188988110012207	1.54408891913315	0.042	0.016	1
Rnf213	0.0189342595450659	1.23025957685082	0.104	0.062	1
A230046K03Rik	0.0189351193116931	0.802202419142566	0.086	0.047	1
Prorsd1	0.0190603456089406	0.488955385741034	0.089	0.049	1
Acat2	0.0190952643622162	-2.60127338050237	0.009	0.029	1
P4hb	0.0192273638398623	0.528194836048894	0.201	0.145	1
Gm14508	0.0192439181209808	4.56762360689048	0.014	0	1
Spc24	0.0192439181209808	4.3316883852416	0.014	0	1
Tcaim	0.0192439181209808	4.69092590951941	0.014	0	1
Neto2	0.0192743765323459	1.48053737058891	0.03	0.008	1
Herc1	0.0193415498153187	0.461157413733647	0.104	0.06	1
Gm26532	0.0193795382651485	0.665186855660251	0.14	0.091	1
Trim11	0.0194101525694069	0.973482898353587	0.064	0.031	1
Cd44	0.0194254673240773	-1.68596403430943	0.017	0.042	1
Ptdss1	0.0195197187230372	0.53166349904488	0.089	0.049	1
Bcl2	0.0199021291564105	0.837377965525416	0.099	0.057	1
Fos	0.0199448670795013	-0.711536605087729	0.192	0.252	1
Cdkn1a	0.0199803301546893	0.586700580807477	0.397	0.332	1
Ccng1	0.0200395661863986	1.13217855554868	0.064	0.031	1
Trnau1ap	0.0200877506475925	0.44298317148199	0.163	0.109	1
Lmbr1l	0.0200897695808172	1.0104311192098	0.042	0.016	1
Tmem86a	0.0202357855356573	-1.71415949290225	0.009	0.029	1
Pik3r2	0.020238844951625	-2.00090682456948	0.011	0.031	1
Cyfip1	0.0203197202915338	0.299381916718599	0.224	0.158	1
Vegfa	0.0203846407905339	0.340226339313662	0.35	0.283	1
Nsd1	0.0204610697906782	0.836945071101186	0.135	0.088	1
Cxcl14	0.0204921537518206	-3.66697909999297	0.002	0.013	1
B230307C23Rik	0.0204921537518206	-3.66083618134468	0.002	0.013	1
H2-DMb2	0.0205823156674821	-3.33930253690541	0.002	0.013	1
Gtf3a	0.0205880557123913	0.868620729973952	0.104	0.062	1
1110004E09Rik	0.0206491354464638	-1.22318554138099	0.052	0.088	1
Rpl39	0.0206510823317884	-0.292820902112457	0.651	0.673	1
Edem2	0.0206911073507619	0.74491212947032	0.099	0.057	1
Tor1aip1	0.0206981396205966	0.443105113278778	0.198	0.138	1
Flnb	0.0207174496162069	0.323127855151028	0.151	0.099	1
Klhdc8a	0.0207636777451473	-2.98232333391107	0.002	0.013	1
Otc	0.0207636777451473	-3.36139722758132	0.002	0.013	1
AU041133	0.0207636777451473	-3.16504736693301	0.002	0.013	1
Rab32	0.0208548800643304	-2.05082029622046	0.002	0.013	1
Tbcd	0.0209198239543347	0.947257252927558	0.053	0.023	1
1110046J04Rik	0.0209464313455835	-2.26067601682843	0.002	0.013	1
Sfxn1	0.0209464313455835	-2.43173474403682	0.002	0.013	1
Dnase1l1	0.0209473592970117	1.3552127624752	0.057	0.026	1
Fgf1	0.0210155209792754	0.861699187055803	0.068	0.034	1
Nipal2	0.0210375725352851	0.347053331288443	0.149	0.099	1
Coa7	0.0210615606361898	1.73542221307265	0.038	0.013	1
Trmt1	0.0211167280440009	0.488820927320455	0.159	0.104	1
Inf2	0.0211463878552899	0.452580774048372	0.061	0.029	1
Dync1li1	0.0211619049771955	-0.831680445673774	0.085	0.127	1
Rpl10-ps3	0.0212533920605002	1.31926304887912	0.057	0.026	1
Brip1os	0.0213906519418907	1.44272141550053	0.057	0.026	1
Trib1	0.0214129316879511	-1.16242047027342	0.013	0.034	1
Ppp1r8	0.0214215160029098	0.92835969231452	0.074	0.039	1
C1galt1	0.0214633325606204	-0.956801061140312	0.013	0.034	1
Uxt	0.0215440376513583	0.74092283033719	0.086	0.047	1
Hspa12b	0.0216814187964016	0.418790352670664	0.25	0.182	1
Nrros	0.0217090936996656	-0.745762051846491	0.077	0.119	1
Ep300	0.0218134971835209	1.00352695194914	0.074	0.039	1
Nudt21	0.0218764767209435	-0.690932021358526	0.097	0.143	1
Med19	0.0219228591736049	0.379891840079743	0.089	0.049	1
Zfp143	0.0219245625144702	0.855020732002488	0.038	0.013	1
Clta	0.0219256738367441	-0.549396681322678	0.367	0.405	1
Ctdspl2	0.0219878219244774	-0.972189575433367	0.061	0.099	1
Fbxl8	0.0220245953410742	-0.613338039486757	0.013	0.034	1
Ogdh	0.0220636748063758	0.463292217500099	0.126	0.078	1
Tstd3	0.0221008077674064	0.960128926358363	0.038	0.013	1
Cited2	0.0221634460958415	-1.56186901766291	0.025	0.052	1
Lmo7	0.0223135158019166	0.429275674622107	0.118	0.073	1
Snx13	0.0223731106913229	0.834113298912089	0.085	0.047	1
Dcp1b	0.0224569983582298	0.946685900339374	0.038	0.013	1
Mcm3	0.0225732756611679	1.02226025559126	0.071	0.036	1
Tm9sf4	0.0226312872357106	0.773453155443793	0.091	0.052	1
Ppt2	0.0226696083275129	0.278139039096937	0.204	0.143	1
Cdkn1b	0.0227076084483822	0.610441092377565	0.149	0.099	1
Bcl7a	0.0227392685291828	-1.19773896381937	0.027	0.055	1
AU020206	0.0228059053009865	0.316038379809879	0.229	0.166	1
Mrpl34	0.0231346910645142	0.559937194103191	0.166	0.114	1
Daxx	0.0231548495111409	0.926761286336958	0.074	0.039	1
Mxra8	0.0233049006209734	0.462999374293964	0.096	0.055	1
Rapgef5	0.0233257860298029	0.711336458349621	0.068	0.034	1
Fibp	0.0233704858437848	0.773913093947809	0.14	0.094	1
Pdcd6ip	0.023422487159069	0.391422272096414	0.173	0.119	1
Gm10076	0.0235114959563493	-0.336836808587418	0.628	0.66	1
Scyl1	0.0235746619316199	0.799052735700855	0.135	0.088	1
Zfp952	0.0235791727320601	1.85513471895934	0.033	0.01	1
Ascc2	0.0236052136252685	2.2617672498103	0.041	0.016	1
Cdc16	0.0238416819281483	0.826914781803691	0.132	0.086	1
Pdcd4	0.0238543992878543	-0.831724160030404	0.044	0.078	1
Vcl	0.0238933588294049	0.603285148921615	0.163	0.112	1
Yipf2	0.0240099136116171	1.8698363537135	0.041	0.016	1
Vps53	0.0241770120892185	0.276381544289133	0.102	0.06	1
Mark2	0.0241794237723269	-0.369905925669349	0.099	0.145	1
Abcf2	0.024183965214641	0.41841270044923	0.115	0.07	1
Gm16141	0.0241892370944649	1.37702701839549	0.033	0.01	1
Pkia	0.0242406880098288	1.47028331856133	0.033	0.01	1
Slc25a1	0.0242608550265979	0.527413755145597	0.046	0.018	1
Phc3	0.0243238826529529	0.828042165628299	0.068	0.034	1
Ccdc9	0.0244047378672016	0.34356905867559	0.085	0.047	1
Spg7	0.024425315900148	0.546786391130397	0.097	0.057	1
2900026A02Rik	0.024482055149613	0.973896753705457	0.089	0.052	1
Klhl26	0.0245892867532901	3.31493367705303	0.019	0.003	1
Zfp839	0.0245892867532901	3.40389648807647	0.019	0.003	1
Tet3	0.0246473407911732	0.601139796085641	0.115	0.073	1
Col15a1	0.0246612564690526	3.03608307683532	0.019	0.003	1
Timm13	0.0247438663561914	0.262223098510025	0.366	0.296	1
Fbxo34	0.024805743505509	2.9176099870224	0.019	0.003	1
Tex2	0.0248373943099325	1.58555060576518	0.041	0.016	1
Pacrgl	0.0248498931867021	-0.76726113682729	0.025	0.052	1
Ces2g	0.0248721465933415	1.02493745979095	0.074	0.039	1
Ercc6	0.0249509631542733	2.68889876235692	0.019	0.003	1
Bin1	0.0249871321825217	0.273177791445593	0.261	0.195	1
Btf3l4	0.025066348100915	0.4435836268774	0.165	0.112	1
Timm8b	0.0250927253692679	-0.74454015333723	0.179	0.231	1
Clns1a	0.0251117404835635	0.358435866429419	0.138	0.088	1
Dock6	0.0251751773758399	0.566155338997935	0.132	0.086	1
Mapk8ip3	0.0252837849408203	1.3943748560962	0.052	0.023	1
Plxna1	0.0253940552976129	0.500081621616511	0.155	0.106	1
Cox15	0.025402671128008	1.08448889817108	0.041	0.016	1
Slc30a9	0.0254745843173779	0.445607919454257	0.137	0.088	1
Mapk9	0.025555797861403	0.847060561459425	0.13	0.086	1
Gosr1	0.0256212595882542	0.661431915752099	0.06	0.029	1
Zcchc6	0.0256341517218741	0.490715844935428	0.133	0.086	1
Slc26a2	0.0256414688369823	0.864856147859446	0.041	0.016	1
Acer3	0.0256435848661702	0.358327191234869	0.221	0.164	1
Ctnna1	0.0257036218446718	-0.326532499194522	0.592	0.626	1
Rangrf	0.0258449162395077	0.348663544207078	0.028	0.008	1
Bak1	0.0259249271466953	0.402810281574149	0.151	0.099	1
Ankrd44	0.0259618995414942	-0.413681212145138	0.281	0.338	1
Pctp	0.0259790465065494	1.1850408018557	0.041	0.016	1
Mef2d	0.026014375409622	0.674526192486756	0.06	0.029	1
Sccpdh	0.0261540126696457	-2.01344410856459	0.031	0.06	1
Gpi1	0.0261634164509997	0.406130662467791	0.254	0.197	1
Sigmar1	0.0263040433956624	0.536792113916328	0.132	0.086	1
Parp9	0.0263519250674951	0.755384396560393	0.097	0.057	1
Zc3h7a	0.0264908162895552	0.391287394778792	0.174	0.122	1
Arhgap10	0.0266024953347781	1.85173349438093	0.024	0.005	1
Timeless	0.0266263274798266	0.264555591602864	0.074	0.039	1
Tmem131	0.0268186527376725	1.16083073858011	0.052	0.023	1
Gm38399	0.0268386060947262	-1.23441037407634	0.031	0.06	1
Polr3gl	0.0268667520587094	0.345417435668968	0.198	0.143	1
Litaf	0.026888513264433	0.509814017353394	0.135	0.088	1
Sdad1	0.0269147632273853	0.455288862343398	0.041	0.016	1
Ncoa2	0.0269940564439517	1.03953135419135	0.052	0.023	1
Nars	0.0269979816486398	0.300010815626234	0.184	0.127	1
Sac3d1	0.0270961498993611	0.763444948741189	0.086	0.049	1
Hnrnpc	0.0273028340506076	0.367333654293239	0.352	0.288	1
Cd46	0.027402284649984	4.75389663585247	0.013	0	1
Abtb2	0.027402284649984	4.30925159622995	0.013	0	1
Rab11fip5	0.027402284649984	4.31725899453154	0.013	0	1
Arhgef25	0.027402284649984	5.10062151931442	0.013	0	1
Gm10110	0.027402284649984	4.25703245349131	0.013	0	1
Gm12185	0.027402284649984	5.41327954432572	0.013	0	1
Mks1	0.027402284649984	4.460135566627	0.013	0	1
Hoxb3	0.027402284649984	4.68626509395841	0.013	0	1
Snhg20	0.0275085069198351	0.351979060167212	0.166	0.114	1
Sipa1l3	0.0277713452702536	1.46404919213261	0.044	0.018	1
Cds2	0.0278167249014104	0.467911791888083	0.155	0.106	1
Ldlrap1	0.0278260591492794	0.720531973833775	0.096	0.057	1
Atxn7l3	0.0278443124473998	1.33307879865672	0.055	0.026	1
Klc1	0.0279544040461311	0.497982718594044	0.267	0.205	1
Rps10	0.0282358243400899	-0.409781073349239	0.474	0.504	1
Setd8	0.0282774098346517	1.59248917068041	0.036	0.013	1
Coro1c	0.0283926873348557	0.32195739097794	0.209	0.151	1
Gm37305	0.0284220424518183	-2.81530323318518	0.003	0.016	1
Gstm6	0.0284220424518183	-3.13013988392952	0.003	0.016	1
Wif1	0.028525793786923	-2.73149064070564	0.003	0.016	1
Fam57b	0.0285495945665185	1.10596003680681	0.069	0.036	1
Gm26916	0.0286298711759413	-2.77890424082318	0.003	0.016	1
G6pc3	0.0287022487306489	-1.16931781544134	0.072	0.109	1
Serping1	0.0287342754292234	-2.52424149292706	0.003	0.016	1
Rasgef1b	0.0287342754292234	-3.26709747343242	0.003	0.016	1
Dusp26	0.0287342754292234	-2.36871569041614	0.003	0.016	1
Pbx1	0.0287372904047941	1.0688341701902	0.097	0.06	1
Arel1	0.0287823114409236	1.51841989234193	0.036	0.013	1
Itga2b	0.0288390073583206	-2.21653851939266	0.003	0.016	1
Tmem18	0.0289103197426809	1.06711205872205	0.055	0.026	1
Pydc3	0.0289539767179824	1.39327850240341	0.058	0.029	1
Ilk	0.0289778794098864	0.454038694539749	0.27	0.208	1
Zfp85	0.029049457496162	-1.18906942506381	0.003	0.016	1
Irf9	0.0291394115895929	0.316755601124396	0.163	0.114	1
Rasa3	0.0292060319121057	-1.42332378315302	0.03	0.057	1
Smim13	0.0292376052986908	1.01020693895284	0.036	0.013	1
Eif4ebp1	0.0294139013617859	0.432254469306046	0.146	0.099	1
Slc35b2	0.0295652196798815	0.454602928046933	0.099	0.06	1
Fam63a	0.0296341389962082	0.406500722347552	0.149	0.101	1
Psmd9	0.0297031088723845	0.364250704138807	0.138	0.091	1
Fam117b	0.0297241818639719	0.682443014301241	0.111	0.07	1
Arfgef1	0.0299273959755727	-0.745422513866412	0.06	0.096	1
Wdr26	0.0299706075689492	0.596776006837448	0.154	0.106	1
Tbc1d9b	0.0300374560811435	0.61426963525853	0.115	0.073	1
Dpysl3	0.0300681536620501	0.439792821515855	0.089	0.052	1
Nfib	0.0301447281409625	0.306392275693976	0.538	0.447	1
Icmt	0.03020375146302	1.40116405314031	0.058	0.029	1
Acbd3	0.0304111244497956	-0.68539650482834	0.069	0.106	1
Prosc	0.030491652812431	0.451337909208024	0.086	0.049	1
Fndc3b	0.0304945201362068	1.04896115359135	0.085	0.049	1
Fcf1	0.0305300488037153	0.50299992035183	0.174	0.122	1
Nae1	0.0305832972659285	0.557155432112307	0.16	0.112	1
Trmo	0.0305945241249024	2.24842326754881	0.031	0.01	1
Aldh3a2	0.0306731113068353	0.768193029034334	0.069	0.036	1
Homer3	0.0308460282828478	0.356946306496676	0.185	0.132	1
Abhd17c	0.0309650234009657	-0.717620423373677	0.212	0.255	1
Sec24b	0.030990309047388	0.651792768660757	0.069	0.036	1
Tmed1	0.0310296676185055	1.25946587158649	0.047	0.021	1
Patz1	0.031056894947424	0.835671491251449	0.086	0.049	1
Mitd1	0.0310620867826322	-0.842288159706492	0.089	0.13	1
Pir	0.0311656709645559	0.251033705380691	0.11	0.068	1
Pqlc1	0.0314300172642638	0.516263991511833	0.133	0.088	1
Rhoc	0.0314798266189214	0.25812933583119	0.498	0.423	1
Zfp36l1	0.0317252551755969	0.341660700294696	0.27	0.21	1
Rora	0.0317738444301137	-0.938034337410509	0.03	0.057	1
Klf10	0.0318820095259864	0.319061603358598	0.232	0.174	1
Nid1	0.031972922636476	0.441780536894564	0.132	0.086	1
Pdzd8	0.0320693829196599	0.389542113742606	0.093	0.055	1
Iqcc	0.0321556192280137	-1.43531993828026	0.017	0.039	1
Scarb2	0.0321947144932838	0.35925515075031	0.209	0.153	1
Gm9493	0.0322873550501507	0.364514319252829	0.257	0.195	1
Elp2	0.0324256540187213	0.294930822095493	0.072	0.039	1
Tgfbr1	0.0325158734467594	0.950539401716723	0.047	0.021	1
Ptgs1	0.0325486884836675	0.567099524000286	0.075	0.042	1
Nde1	0.0325863886434427	0.379518044085791	0.111	0.07	1
Hif1an	0.0325983808988607	1.2487677053471	0.039	0.016	1
Ckap4	0.032601573586182	0.970985310623907	0.104	0.065	1
BC051226	0.0326418576903135	1.39939783383957	0.031	0.01	1
Chchd1	0.0327973154762914	0.372373291469205	0.226	0.166	1
Icam1	0.0327975348057805	0.38309067280529	0.228	0.171	1
Rqcd1	0.0329143895853869	1.38676306780899	0.031	0.01	1
Ubap2	0.0330228210832076	1.43283214938555	0.05	0.023	1
Igfbp4	0.0331159492010388	-0.464862229524202	0.33	0.382	1
Sart3	0.0331287828938262	1.33462143710007	0.05	0.023	1
Slc39a9	0.033201851672074	1.07423932705927	0.039	0.016	1
Trip11	0.0332940958132967	0.413729540595349	0.093	0.055	1
Xpo7	0.033352887683157	-1.419743433677	0.035	0.062	1
4921524J17Rik	0.0333530328199265	0.633993495499102	0.163	0.117	1
Csnk2b	0.0333736442309851	0.335473927532064	0.279	0.218	1
Abhd4	0.0334084795209919	1.20903782864352	0.093	0.057	1
Ackr3	0.0334833954963863	0.561603235005741	0.182	0.13	1
Srsf10	0.0336055481140226	0.265898929064521	0.212	0.156	1
Arhgef2	0.0337137573117503	0.408791463465636	0.231	0.174	1
Nudt9	0.0337477990320084	0.382120831679332	0.162	0.112	1
Hsd11b1	0.0337564714770422	-3.03079604379848	0.005	0.018	1
Sae1	0.0337841791074802	0.265488807923699	0.151	0.101	1
Xpot	0.0338245492030186	0.461557435866974	0.078	0.044	1
Ubxn4	0.033876127607574	0.293492487528456	0.239	0.179	1
Psmd3	0.0339254158313463	0.331900147030618	0.223	0.164	1
Gstt1	0.0340802882136966	-2.0942891958994	0.005	0.018	1
Mdn1	0.0341437309601629	1.58392641090082	0.027	0.008	1
Prdm16	0.034219752327162	-1.95067888837501	0.014	0.034	1
Scrn3	0.0342983019083131	2.18416218828178	0.027	0.008	1
Ddx1	0.0343060382514041	-0.605105224363548	0.116	0.161	1
Smndc1	0.0343380430149951	0.670122708354386	0.1	0.062	1
E2f5	0.0343453652344221	0.769735195943309	0.047	0.021	1
Mcl1	0.0344107766909673	0.324970401755471	0.22	0.161	1
Fam220a	0.0344958099146273	-0.700134351659914	0.104	0.145	1
Ccdc8	0.0346258833316705	-1.23752234628418	0.005	0.018	1
Slc7a6	0.0346687994684669	3.94035198141181	0.017	0.003	1
Jdp2	0.0346873475740117	1.91503424932493	0.027	0.008	1
Baz2b	0.0347232694336167	0.419823293249851	0.162	0.112	1
Lrpprc	0.0347533298434133	0.696571727236132	0.05	0.023	1
Stambp	0.0347583884005064	-0.438362634795307	0.044	0.075	1
9530082P21Rik	0.0347666413541093	0.519052505894437	0.127	0.083	1
Erc1	0.0347680375760941	0.664103902598832	0.061	0.031	1
Tceanc	0.0347694174312894	3.17089448389076	0.017	0.003	1
Efcab14	0.0349124371346026	0.407375842208068	0.124	0.081	1
Vps51	0.0349225793513529	1.58197275390535	0.027	0.008	1
Tmem17	0.0349714016791703	2.56152250937859	0.017	0.003	1
Ptpra	0.0349789836422711	0.374958901822728	0.198	0.143	1
Atp5j2	0.0351670286672308	-0.361901844660979	0.524	0.551	1
AW011738	0.035174386883638	2.41390790756899	0.017	0.003	1
Gpatch3	0.03537837688398	2.00461734618597	0.017	0.003	1
0610040B10Rik	0.03537837688398	2.25454892800351	0.017	0.003	1
Meox1	0.0354754820626039	0.824958836108952	0.053	0.026	1
Usp20	0.0354807498845512	1.87784438689221	0.017	0.003	1
Dcakd	0.0355536290399421	1.8373157966258	0.042	0.018	1
Palm	0.035569432585335	1.23551310755961	0.08	0.047	1
Ubxn7	0.0355964790125991	-2.22764054699691	0.013	0.031	1
Hspa13	0.0356020203793803	-1.04109809118128	0.016	0.036	1
Pcdhga12	0.0356324430885802	2.2118941923943	0.035	0.013	1
Pcm1	0.0356644899270197	0.528324646945477	0.129	0.086	1
Cptp	0.0356771424795994	1.48296475561146	0.042	0.018	1
Caskin2	0.0356963516150242	0.299817258951149	0.259	0.2	1
Nptx1	0.035834845945716	2.79942202029111	0.022	0.005	1
Btbd9	0.0360374440193048	0.714938110853089	0.074	0.042	1
Srgn	0.0361955228336394	-0.258909746671647	0.623	0.644	1
Gfod1	0.03620027857706	0.746001098722717	0.027	0.008	1
Sbf2	0.0362325528408465	0.389344182332807	0.13	0.086	1
Tmem38b	0.0362566337063834	-2.6460594078222	0.006	0.021	1
S100b	0.0362566337063834	-2.50035957681382	0.006	0.021	1
Arhgap23	0.0362804411095121	1.12013287294087	0.08	0.047	1
Ercc6l2	0.0362857372008315	2.16847139511679	0.022	0.005	1
Ltbp1	0.036376909236941	-0.274401975281041	0.028	0.055	1
Lrrc40	0.0365403278445892	1.95678181932607	0.035	0.013	1
Dars2	0.0365667322641025	-1.37793270465552	0.013	0.031	1
Prelid1	0.0365736784105065	0.296407989439062	0.284	0.223	1
Sec63	0.0366205544306397	0.443740377077292	0.129	0.086	1
Lepr	0.0366298055279055	0.477946000996457	0.091	0.055	1
Gucy1b3	0.0368127867163898	-1.42277648512471	0.013	0.031	1
Mib2	0.0368572406325199	0.94066834829586	0.053	0.026	1
Stard9	0.0368899680402404	0.661019999955857	0.129	0.086	1
Phkb	0.0369190274063779	-1.34590077630882	0.025	0.049	1
Cdk2	0.036981866050523	-0.950326773486028	0.025	0.049	1
Shq1	0.0370172189818373	1.32896132786789	0.022	0.005	1
Ubr2	0.0370251085039792	0.941149810871003	0.074	0.042	1
Fancl	0.0371095310971008	1.46868841943207	0.022	0.005	1
Crem	0.0371555828242183	0.395594580053731	0.155	0.106	1
Dctpp1	0.0371673039374902	-1.25895133977612	0.033	0.06	1
Snrpb	0.037219942864327	-0.262370571780038	0.648	0.67	1
Prpf31	0.0372440060582539	0.840010118527093	0.099	0.062	1
Wdsub1	0.0372947434346452	1.06862929596609	0.022	0.005	1
Tbl2	0.0374083745520323	-1.98925964085869	0.008	0.023	1
Nomo1	0.0375171567929227	0.755690028346796	0.068	0.036	1
Pdss2	0.0375281171831332	-1.46082625265791	0.006	0.021	1
Rnf13	0.0375455581903419	0.450875190900894	0.177	0.127	1
Gpn1	0.0376497883291214	0.955029515916411	0.083	0.049	1
Ocln	0.0377093570056408	0.363533810907872	0.148	0.101	1
mt-Atp8	0.0377193416321135	0.297595441117458	0.253	0.192	1
Bcl7b	0.0379391819471457	0.453291602725811	0.193	0.143	1
2610301B20Rik	0.0379624147216911	-1.63106537957632	0.011	0.029	1
Tubb2b	0.038131254462163	0.660618758466012	0.127	0.086	1
Tspan18	0.038157661022284	-0.494936531490577	0.306	0.348	1
Lrrc24	0.0381976284202138	-1.18531366194827	0.033	0.06	1
Snx9	0.0382888760622672	1.0855912269207	0.057	0.029	1
Git1	0.0383946361467	0.42892857370703	0.097	0.06	1
Mafb	0.03841336807826	-2.04929219879631	0.008	0.023	1
Prss36	0.03841336807826	-1.40292102657116	0.008	0.023	1
Ddr2	0.0385151181334594	-1.72712334318575	0.008	0.023	1
Mrps11	0.0385463555611312	0.307005394061288	0.094	0.057	1
Gm28809	0.0386170971633048	-1.82058056489445	0.008	0.023	1
Nuak2	0.0386368491144651	0.611570478532688	0.035	0.013	1
Ccm2	0.0386394351001911	0.499037043516361	0.138	0.094	1
Tm2d3	0.0387620209714206	0.251217977732538	0.177	0.125	1
Mkrn2	0.0387977694320187	0.803217906241962	0.057	0.029	1
Spred2	0.0389338955180112	1.35456203087029	0.035	0.013	1
Aftph	0.0390679736104756	0.680938752480145	0.071	0.039	1
Slc40a1	0.0391913158633418	4.29583880944458	0.011	0	1
Car5b	0.0391913158633418	4.38468679313854	0.011	0	1
Limk1	0.0391913158633418	4.41430068057366	0.011	0	1
2500002B13Rik	0.0391913158633418	4.23260804566466	0.011	0	1
Rhbdd3	0.0391913158633418	4.65441237493326	0.011	0	1
Olfr56	0.0391913158633418	4.49521808173854	0.011	0	1
Sgsm2	0.0391913158633418	4.35829400570953	0.011	0	1
Dock4	0.0391913158633418	4.55602957113407	0.011	0	1
Apol9a	0.0391913158633418	4.23758479020796	0.011	0	1
Ubl7	0.0393210731152773	0.286745341022044	0.22	0.161	1
Fam76b	0.0394870670867131	0.712627175465463	0.077	0.044	1
Mef2a	0.039593153070078	0.250322190740995	0.301	0.239	1
Armt1	0.0396093494111909	0.952328385924266	0.035	0.013	1
Tyms	0.0397166608322219	0.835741346048327	0.057	0.029	1
Cpsf3	0.039743760502951	0.880158697437879	0.086	0.052	1
Hdac5	0.03983169176154	0.802704419934272	0.105	0.068	1
Usp40	0.0398652670236407	0.889094696686885	0.046	0.021	1
Celsr2	0.0398952913710331	0.251495410759723	0.042	0.018	1
Epm2aip1	0.0399305683401891	1.5386116632111	0.046	0.021	1
Spats2l	0.0400257252635173	0.447289387192872	0.074	0.042	1
Rilpl2	0.0400290120448207	-0.924891967007607	0.033	0.06	1
Sufu	0.0403902233668426	1.0076044136485	0.046	0.021	1
Pard3	0.0404336425861618	1.26575375162169	0.066	0.036	1
Tm2d1	0.0406280905519898	0.261125336316	0.245	0.184	1
Bop1	0.0406748473256558	0.285434509265645	0.071	0.039	1
Dph5	0.0407654075931268	1.25047543649143	0.049	0.023	1
Abhd17b	0.040852715122636	0.596282404606443	0.143	0.099	1
Nfs1	0.040970852618376	0.817140010307515	0.086	0.052	1
Mrpl4	0.0410940451134371	0.263701850681297	0.267	0.205	1
Gm11273	0.0411295911980559	0.885790555621099	0.057	0.029	1
Iigp1	0.0412621412112752	0.343593047513195	0.199	0.148	1
Xpo6	0.0412805928997519	1.40474388135848	0.049	0.023	1
Atxn7	0.0413554746875038	0.696475805574582	0.083	0.049	1
Sap30bp	0.0414030279841594	0.735873599939763	0.086	0.052	1
Grasp	0.0415455134308679	0.66874317506669	0.209	0.158	1
Otud7b	0.0415479417065887	0.759767816344516	0.086	0.052	1
Oas2	0.0415758528887814	1.94703538204294	0.038	0.016	1
Abcf1	0.0416372376575133	0.344655684693194	0.185	0.135	1
Nfia	0.0416716722725024	0.374505433542366	0.242	0.19	1
Ccdc191	0.0418160601761471	1.77131223037201	0.03	0.01	1
Stk24	0.0418490101796955	-0.88572159690661	0.058	0.091	1
Pgd	0.0418986367931651	0.489009988995796	0.083	0.049	1
Trim32	0.0419355780663706	0.803912092543174	0.06	0.031	1
Plgrkt	0.0419766814539077	0.695873602497946	0.154	0.112	1
Tmem104	0.0419875426430173	1.74900720724273	0.03	0.01	1
Bambi	0.042157044201547	-0.792816511178261	0.031	0.057	1
Gm10250	0.0421954381142687	1.30247992433813	0.049	0.023	1
Prdx1	0.0422108044090452	-0.276428264206403	0.752	0.766	1
Nradd	0.042392699648012	1.05313363598089	0.088	0.055	1
Klhl2	0.0429355994163515	-1.3007486271903	0.031	0.057	1
Nudt1	0.0431167456455445	1.55888488519877	0.03	0.01	1
Trappc9	0.0431291911171828	0.809979206855047	0.06	0.031	1
Tnfrsf10b	0.0433293273598842	1.27070728924583	0.049	0.023	1
Gtpbp2	0.0435104941048763	0.438520720915253	0.195	0.143	1
C330018D20Rik	0.043735337032944	1.20906959244167	0.03	0.01	1
Abhd6	0.0437946580335719	0.554843925492932	0.038	0.016	1
Vta1	0.0440033319243683	0.334458821248444	0.124	0.083	1
Fbxl12	0.0440887181937305	0.95808281808168	0.066	0.036	1
Pnpt1	0.0441451302275606	1.1801595942975	0.049	0.023	1
Sike1	0.0441452326990612	0.404348212605375	0.184	0.132	1
Golga7	0.044212632690729	0.286550466305338	0.283	0.229	1
Nynrin	0.0442715076603827	0.913301282021569	0.03	0.01	1
Hdgfrp2	0.0443099371618005	0.572714631727776	0.096	0.06	1
Lmcd1	0.0443945302330156	-1.05957034008242	0.031	0.057	1
Exoc3	0.0445225899306617	0.749178111782752	0.083	0.049	1
Ubp1	0.0445815238364081	0.714439259823145	0.063	0.034	1
Gm43848	0.0445921410489251	1.2820230083657	0.055	0.029	1
Gstm5	0.044717285845433	-1.85117035214175	0.02	0.042	1
Rft1	0.0447816581239482	-1.14615786216515	0.022	0.044	1
Micu3	0.0448411791812182	-0.613973095419526	0.024	0.047	1
Gtf2f2	0.0448841874693969	1.17682294996918	0.052	0.026	1
Lcp1	0.0451003533978264	0.298596463167844	0.13	0.088	1
Snx21	0.0452025366091685	0.377433883775585	0.17	0.122	1
Plxnc1	0.0453335094582442	-1.01046689464524	0.022	0.044	1
Plekhb2	0.0454310235812138	-1.32139872366437	0.036	0.062	1
Ccnt1	0.0456153118030353	1.04556055389719	0.097	0.062	1
Gpatch2	0.045745016878345	1.04086092387158	0.049	0.023	1
Cfl2	0.0457853096573285	-0.516553412219945	0.184	0.231	1
Eaf1	0.0459273898262858	0.713526748809392	0.063	0.034	1
Gm13056	0.045935212763463	0.548521314627931	0.089	0.055	1
Nol9	0.0459495239040664	0.569684559753848	0.038	0.016	1
Pdlim5	0.0460083610090131	0.398636554360707	0.176	0.125	1
Polr3h	0.0461709612387483	-1.17876215363874	0.038	0.065	1
Clip1	0.0461734711291394	0.283282079276675	0.119	0.078	1
Snx7	0.0463035568016415	0.557863130234319	0.06	0.031	1
Tmem138	0.0466111764225257	-1.20679809993749	0.02	0.042	1
Ranbp10	0.0468942664976661	1.39759465340909	0.025	0.008	1
Cyhr1	0.0470104929192306	0.338937461264926	0.127	0.086	1
Copb2	0.0470856662097026	0.544380122489239	0.148	0.104	1
RP23-218K15.3	0.0472057308681337	1.78863959129637	0.025	0.008	1
Atp5g1	0.0472902029034641	-0.571123957488936	0.366	0.4	1
Rhbdf2	0.0474212801205811	0.902615392085546	0.072	0.042	1
Tpp1	0.0475964191146999	0.5402773517585	0.177	0.13	1
Angel2	0.0478703240895554	0.26083867868985	0.154	0.106	1
Klhl36	0.0478959578365354	-1.41614880513105	0.019	0.039	1
Il4ra	0.0480057838637253	0.368322831890099	0.264	0.205	1
P4htm	0.0480448193998375	1.41752280543218	0.025	0.008	1
Limd2	0.0480949473274338	-0.727222489447226	0.088	0.127	1
Ppm1j	0.0481505698422148	0.907857453484472	0.025	0.008	1
Mrpl38	0.0481950001591772	0.653597056856923	0.137	0.096	1
Dusp6	0.0482127328617573	-0.587250028180382	0.228	0.275	1
Ddx17	0.0484610713803831	0.46657774248129	0.198	0.151	1
Ppm1f	0.0485304082954092	0.392375521125536	0.275	0.221	1
Srrd	0.048545544921738	1.05353462671885	0.055	0.029	1
Rfx5	0.0486868329420852	3.02235643321356	0.016	0.003	1
Zfp626	0.0486868329420852	3.30518222074157	0.016	0.003	1
Haus8	0.0486868329420852	3.97794470185007	0.016	0.003	1
Ptk2b	0.0486868329420852	3.37889798684095	0.016	0.003	1
Gltscr1l	0.0487527875558061	3.53937674791028	0.02	0.005	1
Timm21	0.0489089571621665	0.557335788493071	0.089	0.055	1
Ube2l6	0.0489306814110952	0.297308880479011	0.152	0.106	1
Immt	0.0491915536596781	0.292061075441857	0.192	0.14	1
Nudt14	0.0493165564950357	0.519899527763153	0.088	0.055	1
Xrn1	0.0493317522958373	-0.92488955674539	0.06	0.091	1
Nbeal2	0.0493832387127748	1.74431578518668	0.033	0.013	1
Fbxo18	0.0494370147639591	0.495524370770287	0.085	0.052	1
Trpv2	0.0495321831836868	2.34187341192512	0.016	0.003	1
Phip	0.049547672783197	-0.47673785416464	0.121	0.164	1
Ppil2	0.0495833626415512	0.411669447828628	0.163	0.117	1
Vps52	0.0495894437966131	0.531603835358768	0.072	0.042	1
Zfp644	0.0495961342149456	0.33568050718651	0.14	0.096	1
Fmo2	0.0496023482061061	-0.832212465747081	0.113	0.151	1
Sesn2	0.049674265024173	2.23083340788829	0.016	0.003	1
Vcp	0.0497761771594526	0.276796606945075	0.454	0.387	1
Tmub1	0.0498442948883707	2.25456080570332	0.02	0.005	1
Gm10138	0.0500126608157576	-3.31955779325892	0.002	0.01	1
Rtkn	0.0500126608157576	-3.20673785373087	0.002	0.01	1
Rbpms2	0.0500126608157576	-3.64500949987231	0.002	0.01	1
Nog	0.0500126608157576	-4.23481263186581	0.002	0.01	1
Cenpj	0.0501025629150682	1.66037728198181	0.016	0.003	1
Tsen15	0.0501227327942789	-1.01746544605284	0.063	0.096	1
Ckap2l	0.0502246119943035	-2.77434703335724	0.002	0.01	1
Art3	0.0502246119943035	-3.09545086547462	0.002	0.01	1
Rasgrp4	0.0502246119943035	-3.20038940321914	0.002	0.01	1
Lamb1	0.0502246119943035	-3.15507328239139	0.002	0.01	1
Qpct	0.0502246119943035	-2.82276417146014	0.002	0.01	1
Relb	0.0502953568909384	0.512407817751475	0.078	0.047	1
Pcdh7	0.0504373155297581	-2.96752410226127	0.002	0.01	1
Gm43703	0.0504373155297581	-2.8680028183705	0.002	0.01	1
Arhgap42	0.0504373155297581	-3.46714901818814	0.002	0.01	1
Aebp1	0.0504373155297581	-2.44506488730761	0.002	0.01	1
Ppil3	0.0504506108712198	0.536089982978126	0.055	0.029	1
Yme1l1	0.0504712372614868	0.404787812070847	0.188	0.14	1
Slc39a4	0.0506507733936972	-1.60121222570291	0.002	0.01	1
Gfm1	0.0506532353377797	0.38556565879803	0.078	0.047	1
Asap2	0.0508120411975061	0.295184694769382	0.235	0.177	1
Meis3	0.0508649875597397	-1.35878485468848	0.002	0.01	1
Wdhd1	0.0508649875597397	-1.79800182142771	0.002	0.01	1
Zfp729a	0.0508649875597397	-1.47970327954206	0.002	0.01	1
Sgpp1	0.0509177129552726	-1.11764764975075	0.03	0.055	1
Flna	0.0509366715687737	0.761280947337074	0.082	0.049	1
Fam193a	0.0509521195204355	1.03133721493719	0.058	0.031	1
Tubgcp2	0.0510223145718387	0.963378418451393	0.058	0.031	1
Aldh16a1	0.051081039679235	1.5798631625502	0.02	0.005	1
Ampd2	0.0511721542327828	1.13140684156758	0.033	0.013	1
Pdia5	0.0511940338532811	-0.842045745844515	0.055	0.086	1
Men1	0.0512450185688637	0.633059802036852	0.097	0.062	1
2300009A05Rik	0.0513955415746238	0.524281722497322	0.088	0.055	1
Cept1	0.0514629599573747	0.26384569528608	0.239	0.187	1
Mfsd5	0.0514904453719946	1.09881575604366	0.071	0.042	1
Msra	0.051506314603891	2.14271503603962	0.036	0.016	1
Oxa1l	0.0515153005076555	0.465866093341944	0.126	0.086	1
Gpr137b	0.0516510914135667	0.694230131358767	0.094	0.06	1
9930111J21Rik2	0.0517682438083286	0.767288224031106	0.088	0.055	1
Chst12	0.0518098844810996	0.42995833564309	0.138	0.096	1
Polr3b	0.051835346133552	0.511591546549779	0.02	0.005	1
Nop58	0.0519613083696623	0.356833429326778	0.099	0.062	1
Ndn	0.0519622986187216	-1.85995133388274	0.027	0.049	1
Rpl13-ps3	0.052180226799445	0.571599597949038	0.199	0.156	1
Rnf8	0.0522833858394436	-0.993511370031861	0.047	0.075	1
2310009B15Rik	0.0524465509625854	-1.61211332810448	0.017	0.036	1
Gart	0.0526592864148919	0.481631406862334	0.058	0.031	1
Eif3a	0.052889730113257	0.272107503139885	0.272	0.218	1
Yif1b	0.0529161403014827	-0.526465467297981	0.254	0.296	1
Rmdn3	0.0532543003451404	0.319337935226522	0.111	0.073	1
Ppp1ca	0.0532775322265779	-0.344693876970213	0.554	0.571	1
Mrpl12	0.0534090278735651	-0.716523877566529	0.144	0.187	1
Abhd5	0.0535230393035061	0.369341761416895	0.082	0.049	1
Reps2	0.053595380801333	1.08916542540118	0.044	0.021	1
Zbtb48	0.0537525602101444	-1.34369949232686	0.017	0.036	1
Fbxo33	0.0540398075865496	2.19946968682942	0.028	0.01	1
Ppp2r5d	0.054283895680403	0.493969811106491	0.061	0.034	1
Pkd2	0.0543052912477751	0.348187583112067	0.122	0.083	1
Tmem256	0.0543238190324582	-0.360253958768364	0.498	0.53	1
Glg1	0.054467834981001	0.327670475836525	0.14	0.099	1
Prrc2a	0.0545132075543847	0.328450735772831	0.157	0.112	1
Eps15l1	0.0545309919253288	1.09578453954605	0.05	0.026	1
1810026J23Rik	0.0545721814148543	0.768558751828303	0.061	0.034	1
Gpr107	0.0550792474508536	0.963613496556645	0.077	0.047	1
Nme2	0.0551426004416583	0.783321330458347	0.068	0.039	1
Agpat3	0.0552123637029413	0.454742028519657	0.13	0.091	1
Dcaf12	0.0553032545719874	-0.646878564341068	0.068	0.101	1
Akap2	0.055562656472716	0.427230093463298	0.221	0.171	1
Dis3l	0.0556881648734395	2.11442869483821	0.028	0.01	1
Megf9	0.0557452748023751	1.3135023982125	0.036	0.016	1
Tyk2	0.0559110782004659	1.41892444012184	0.028	0.01	1
Ctns	0.0559195647661824	-1.2071281103562	0.017	0.036	1
Tmem214	0.0559619444827392	0.31366953606613	0.111	0.073	1
Gm33370	0.0560208486648208	-1.61535971655411	0.025	0.047	1
Mrps22	0.0561357462868053	1.14261802237381	0.036	0.016	1
Ptch1	0.0562142320631691	1.11564603785522	0.064	0.036	1
Cd63	0.0563254098773208	-1.77012162166335	0.016	0.034	1
Tyw5	0.0563659947605983	0.77894298478182	0.047	0.023	1
Msl1	0.0565485166236902	0.255711177380384	0.177	0.132	1
B3galt4	0.0566971353696614	1.30264850988496	0.028	0.01	1
Med11	0.0569234049804836	1.35982704226651	0.028	0.01	1
Prss12	0.057190993870999	0.474905441332908	0.163	0.119	1
Copg2	0.0571945691014102	0.766423438880327	0.064	0.036	1
Pcmtd2	0.0572776617983845	0.601097715865971	0.096	0.062	1
Ddx6	0.0573344665395746	0.727262105331523	0.157	0.117	1
Msrb1	0.057439104703604	-0.8420456979658	0.085	0.119	1
Cdc42ep2	0.0575870876368512	-0.76260591188214	0.132	0.171	1
Ahcyl2	0.057655050812778	0.781348432330913	0.047	0.023	1
Zfpl1	0.0577481697537985	0.530694399740159	0.113	0.075	1
Zfp865	0.0578069329497904	1.03617971936669	0.05	0.026	1
Tti2	0.0578202028180718	1.61491598153703	0.039	0.018	1
Tmcc1	0.0580053750515353	0.493122088780779	0.132	0.094	1
Slc25a4	0.0581139261960681	-0.369567240538989	0.452	0.494	1
Ascc3	0.0581404780393939	0.812125791259632	0.071	0.042	1
Adam10	0.058237890083477	0.451603625616793	0.151	0.109	1
Gm10053	0.0582968522767191	0.759347204388611	0.028	0.01	1
Mertk	0.0583212539476734	1.30896425352368	0.057	0.031	1
Cep70	0.0584303140131306	-0.555595601560514	0.017	0.036	1
Hsph1	0.0584813741757785	1.0773601041724	0.05	0.026	1
Slc31a2	0.0585292435694398	0.404181175045556	0.188	0.143	1
Stau1	0.0588902911749623	0.748304206033278	0.094	0.06	1
Txndc11	0.0589215791897806	0.701068498576948	0.071	0.042	1
Zfp105	0.0590352953520056	0.860919929176466	0.036	0.016	1
Selm	0.0591826953474274	0.3791496443168	0.206	0.158	1
Inafm1	0.0593863375737759	0.568906910073915	0.064	0.036	1
Ddit3	0.0595310963789992	0.43699834356356	0.071	0.042	1
Rnf181	0.0598195493015789	0.899399119171796	0.094	0.062	1
Secisbp2	0.0598426506254163	0.566491713645365	0.083	0.052	1
Vkorc1	0.0598654090023669	0.482629077975338	0.166	0.122	1
Fmo1	0.0600367583290023	-0.258794159756044	0.645	0.668	1
Kat2b	0.0602366763882044	0.268838539380264	0.107	0.07	1
2810001G20Rik	0.0602532110988519	1.26819975992641	0.039	0.018	1
Emp3	0.0603425728332955	0.660302244941535	0.089	0.057	1
Hs3st1	0.0604750410958672	-0.541610278685943	0.223	0.265	1
Hspa4l	0.0606560428717021	0.367385436040225	0.071	0.042	1
Ngfrap1	0.0608957439179717	-0.833187264548832	0.066	0.099	1
Tmem218	0.0609905362812712	-0.858645345063601	0.025	0.047	1
Pkd1	0.0609932814566222	0.658143405713311	0.102	0.068	1
Bckdha	0.0612257212352151	0.820510893876119	0.077	0.047	1
Dkc1	0.0614567313680502	-0.78206975784899	0.06	0.091	1
Nek6	0.0614866323432374	2.41856935217659	0.031	0.013	1
Fzd4	0.0615106778337402	-0.371998251284966	0.176	0.221	1
Kazald1	0.0615390227739368	0.629210333393863	0.071	0.042	1
Itpr1	0.0616523651791166	1.35429378076197	0.039	0.018	1
Arrb1	0.0616545617549597	0.322544447069056	0.185	0.14	1
Creb5	0.0616862263231489	0.619229094117935	0.05	0.026	1
Lrrc45	0.0617533341496355	1.17390886868405	0.039	0.018	1
Pcolce2	0.0617533341496355	-1.85586126357318	0.024	0.044	1
Arl1	0.0617913594630064	-0.563194810187175	0.229	0.273	1
Parp1	0.061953330043225	1.01249205122794	0.053	0.029	1
Plekhf2	0.0619747961365548	0.321182579708949	0.223	0.169	1
Phpt1	0.0620044981430963	0.484562334523937	0.162	0.119	1
Peli1	0.0620539685013518	0.458704644696418	0.159	0.117	1
Eogt	0.0621098491895167	0.360156484166195	0.124	0.086	1
Orai1	0.062139116228882	0.377747988052684	0.207	0.158	1
Cd1d1	0.0622208692092756	0.259308159419557	0.157	0.112	1
Sh3tc2	0.0622524669156421	0.371731533465546	0.104	0.068	1
Rnf25	0.0623086143002128	0.451006015167388	0.05	0.026	1
Rnf115	0.0623346185416751	0.376734681291178	0.203	0.156	1
Zfp672	0.0624166192858774	-0.786698783839315	0.033	0.057	1
Bmp2k	0.0626217166403695	0.528012426666049	0.083	0.052	1
Fgfbp3	0.0626599232826607	-0.923838626731116	0.025	0.047	1
Chchd5	0.0627079141035436	-0.961883522201589	0.039	0.065	1
Zfp335os	0.06285055624506	1.8260118992927	0.024	0.008	1
1700017B05Rik	0.0629755743900534	0.759639810956514	0.039	0.018	1
Parp14	0.0629792528978723	0.486528453442161	0.133	0.094	1
Cep57l1	0.0630927162497134	1.89965245053372	0.031	0.013	1
Eif3m	0.0631355072109396	-0.715794311488351	0.231	0.27	1
Psip1	0.0632801222969444	0.488077970626926	0.143	0.101	1
Rps20	0.0634081680015806	-0.336126953646196	0.562	0.569	1
Slc25a40	0.0635065312016992	-1.28173258855334	0.014	0.031	1
Ccdc25	0.0635193731419874	0.481468427157509	0.08	0.049	1
Zfp354a	0.0635254343328124	-3.52073568822893	0.003	0.013	1
Smpd4	0.0636335792960316	-1.08181846948624	0.014	0.031	1
Telo2	0.0638014507414895	0.812873634345392	0.039	0.018	1
Gprasp1	0.0638883054041497	-0.961275337714408	0.014	0.031	1
Drosha	0.0639053206783377	0.840998550008727	0.039	0.018	1
Enah	0.0639635132327352	-2.88060521182168	0.003	0.013	1
Depdc7	0.0639635132327352	-2.79691490752618	0.003	0.013	1
Fkbp1b	0.0639635132327352	-2.30088118398406	0.003	0.013	1
Cul4a	0.0640876377385345	0.445314908086531	0.108	0.073	1
Mras	0.064095617839696	0.56324233193914	0.057	0.031	1
Srr	0.0641433945798781	1.42126022269962	0.031	0.013	1
Zfp518a	0.0641438730438217	-0.993690875018426	0.014	0.031	1
Zswim3	0.0641834864842748	-2.38049698661486	0.003	0.013	1
Gm14306	0.0641834864842748	-2.83138695873932	0.003	0.013	1
Evc	0.0641834864842748	-2.33987261238682	0.003	0.013	1
Pdcd7	0.0643008979021657	0.324868467774067	0.064	0.036	1
Tprkb	0.064358452108051	0.70302212044645	0.024	0.008	1
Tnfaip3	0.0643902794906656	0.523109988674672	0.05	0.026	1
Sdc2	0.064404083939514	-2.36314951958263	0.003	0.013	1
D1Ertd622e	0.0646149781585347	1.4714705820232	0.031	0.013	1
Ltbp3	0.0646253068512187	-2.11616990165028	0.003	0.013	1
Rchy1	0.0647590897133736	0.342531052281552	0.229	0.179	1
Hhat	0.0648471564727713	-2.25196509214351	0.003	0.013	1
N4bp2	0.0648471564727713	-1.87992106597831	0.003	0.013	1
Fam227a	0.0648471564727713	-2.16832964882403	0.003	0.013	1
Ip6k3	0.0648471564727713	-2.5915462691289	0.003	0.013	1
Lama4	0.0649141295062847	1.3652127341229	0.024	0.008	1
Mvk	0.0649888665221455	0.47225134741825	0.05	0.026	1
Mad2l1bp	0.0650303320711354	0.685047086975462	0.08	0.049	1
Sec14l3	0.0650696340581625	-0.588777914796931	0.003	0.013	1
Renbp	0.0652071052714146	0.824189073316056	0.06	0.034	1
Phyh	0.0652267558382702	1.13731726674826	0.042	0.021	1
Bre	0.0652430869981346	0.676754613481349	0.122	0.086	1
Zbtb12	0.0652927408619849	-1.34916693164261	0.003	0.013	1
Ppp2r5e	0.0653770847871653	0.446798822046295	0.116	0.081	1
Tmtc3	0.0654294560685605	1.25557338009799	0.042	0.021	1
Tmem165	0.0654305824362555	-0.437157844729697	0.278	0.319	1
Aqr	0.0654409607479282	0.656193997536389	0.063	0.036	1
Capn10	0.06580646558596	0.923715290175204	0.031	0.013	1
Rnf125	0.0658156805637499	0.463821145467011	0.102	0.068	1
Mtf2	0.0659048857973602	-0.82973370519486	0.068	0.099	1
Cdk19	0.0661553936423614	0.807019682491951	0.1	0.068	1
Akap8	0.0663194957408342	0.427013491470521	0.099	0.065	1
Samd8	0.0669663193861418	1.10193347912973	0.042	0.021	1
Ammecr1l	0.0670987561235512	-1.34497478691376	0.036	0.06	1
Acsl4	0.067155256736463	0.562070507860208	0.057	0.031	1
Rlf	0.0671734619978951	0.393920202214738	0.042	0.021	1
Nr1d2	0.0672173692983912	-1.25519366242905	0.013	0.029	1
Fam53b	0.0672624491755355	0.358174476360162	0.115	0.078	1
Cox5b	0.0673111942008879	-0.279948860324171	0.468	0.509	1
mt-Nd4l	0.0676487920245286	0.368746235917066	0.265	0.216	1
Lbp	0.0676920747280441	0.566907943479216	0.13	0.094	1
Ercc1	0.0677563188064301	0.429929640441032	0.108	0.073	1
Cyp1a1	0.0677760901119202	0.257424665002277	0.077	0.047	1
Fkbp14	0.0677763827457351	-1.24161315474915	0.03	0.052	1
Anapc11	0.0677964824549168	-0.366018337773637	0.333	0.374	1
Rbbp4	0.0680054570746542	0.343371549962121	0.229	0.179	1
Gstt2	0.068040943354564	0.893944589331052	0.072	0.044	1
Dock7	0.0680949564829212	2.72384249804802	0.019	0.005	1
Mbnl1	0.0682541289210656	0.319041282209197	0.292	0.236	1
Ogfod1	0.0682592279415792	2.52961081418827	0.019	0.005	1
Hist1h1c	0.0683287128813123	0.825451752799808	0.143	0.106	1
Tmem159	0.0683576899230241	0.479319394103144	0.16	0.119	1
Pabpc4	0.0684403904652007	1.12764887364768	0.046	0.023	1
Zfp14	0.0687539981662511	2.44047390880365	0.019	0.005	1
Zfp53	0.0687539981662511	2.21134095542718	0.019	0.005	1
Asah1	0.0688294406949104	0.317485527233324	0.256	0.205	1
Cyp2e1	0.0688362051073755	0.867589786073662	0.069	0.042	1
Spen	0.0688462438318396	1.08820660904329	0.046	0.023	1
A130010J15Rik	0.0689183743025037	3.03242807000983	0.014	0.003	1
Mitf	0.0689183743025037	3.16705085672599	0.014	0.003	1
Lmntd1	0.0689183743025037	3.02335471200428	0.014	0.003	1
Nubp2	0.0689838248684093	0.310856373737354	0.096	0.062	1
A430106G13Rik	0.0689932970531124	-1.41818455029247	0.011	0.026	1
Dennd3	0.0690010779443235	0.36430855885145	0.13	0.094	1
Ifnar1	0.0690342258092707	0.500505300723436	0.132	0.094	1
Acss2	0.069114321899284	3.09864626215186	0.014	0.003	1
Lrrc61	0.069114321899284	3.30879268270464	0.014	0.003	1
Phtf1	0.0693220016615884	0.553328768778125	0.057	0.031	1
Gm6133	0.0693220016615884	-0.999186306524032	0.038	0.062	1
Msantd3	0.0693563393141303	1.0210337237813	0.046	0.023	1
Des	0.0694309667596389	-1.53700529291123	0.022	0.042	1
Zfp39	0.0694468009362333	-1.64825881850894	0.011	0.026	1
Zbtb40	0.0695075900720022	2.71937366918904	0.014	0.003	1
Zfp595	0.0695075900720022	2.57059455830129	0.014	0.003	1
Gm5424	0.0695743007477821	1.15832990986869	0.049	0.026	1
Tax1bp1	0.0695884045668263	-0.394314988991308	0.52	0.548	1
Tcf23	0.069704912135824	2.35686200944521	0.014	0.003	1
9330160F10Rik	0.069704912135824	2.28200754424887	0.014	0.003	1
Lynx1	0.069704912135824	2.43844754669802	0.014	0.003	1
DHRSX	0.0697466197140432	0.302311821840224	0.086	0.055	1
Ccdc51	0.0697523805544504	1.19162827423962	0.019	0.005	1
Nagpa	0.0697671819220791	0.55541139415013	0.093	0.06	1
Map3k3	0.069902749835769	-0.920377654070793	0.011	0.026	1
Jmjd1c	0.0699088452546442	0.541144406659863	0.107	0.073	1
Lasp1	0.0699310711882583	0.45870294481884	0.159	0.117	1
Palld	0.0699334731092969	-2.97324603008176	0.005	0.016	1
Rpl29	0.0699748948675269	-0.335853288904713	0.559	0.564	1
Rad18	0.0700878077670471	1.3324375101287	0.019	0.005	1
Phc1	0.0701009359397757	2.25476451035192	0.014	0.003	1
Sbno2	0.0701009359397757	1.83939087916344	0.014	0.003	1
Zfp54	0.0701009359397757	2.02323202869954	0.014	0.003	1
Nr2f2	0.0701167666079239	-2.11446989366179	0.009	0.023	1
Ammecr1	0.0702996391691148	1.71285514695261	0.014	0.003	1
Hexdc	0.0702996391691148	2.16288287088643	0.014	0.003	1
Cbx8	0.0706056011430199	-1.75951990397401	0.009	0.023	1
Mbd6	0.0706366050897512	1.32056234493082	0.052	0.029	1
Ssbp3	0.0707598482260439	0.652632341383554	0.082	0.052	1
Heph	0.0707691658461751	-1.81263571906163	0.009	0.023	1
Lap3	0.0708102695874535	0.632683714972495	0.063	0.036	1
Zfp27	0.070983359514117	-2.27760012895126	0.005	0.016	1
Dnajb14	0.0709907451961321	0.608735039508609	0.082	0.052	1
Dhx38	0.0713055218376344	2.04643717338188	0.038	0.018	1
Zc4h2	0.0714069166614003	-1.96270854912999	0.005	0.016	1
Man2c1	0.0714353057689859	0.797126526118312	0.072	0.044	1
Tmem127	0.0714746326171423	0.931844931693826	0.049	0.026	1
Cdk5rap2	0.0715916566942164	-1.95576384353051	0.009	0.023	1
Tmem2	0.0716789946121126	-0.304676899731622	0.3	0.351	1
1810024B03Rik	0.0717570911934944	-1.39823788246972	0.009	0.023	1
Exoc3l	0.0718105904088522	0.631766705873663	0.11	0.075	1
Bcdin3d	0.0718325428950656	-1.80750123996965	0.005	0.016	1
Trip6	0.0720461341012448	-1.32319054783551	0.005	0.016	1
Map3k5	0.0720461341012448	-1.60795386265916	0.005	0.016	1
Rbl1	0.0720710330225566	2.08250632410325	0.027	0.01	1
Recql	0.0723294386779208	-1.37979848613022	0.02	0.039	1
Pck2	0.0723764332196541	0.41241583460944	0.046	0.023	1
Hint1	0.0723832270033625	-0.393563042204758	0.516	0.517	1
Mndal	0.0724076843359432	0.283536372336661	0.319	0.268	1
Plk4	0.072421963931756	-1.98427347796113	0.009	0.023	1
Tbc1d10a	0.0724711140136794	0.39270683509073	0.085	0.055	1
Hba-a1	0.0724973325376657	-2.73071694313327	0.008	0.021	1
Ldah	0.0725886167648448	0.586469600078523	0.046	0.023	1
Tbc1d30	0.0726362926692745	2.20667448490594	0.027	0.01	1
Zkscan6	0.0726363059776622	2.56611426388687	0.027	0.01	1
Cdk2ap1	0.0726919510352603	0.478926932595209	0.174	0.132	1
Pgam5	0.0729078653508735	0.676188205584316	0.046	0.023	1
Nlrc5	0.0729203004375134	1.94376533047324	0.027	0.01	1
Msantd4	0.0730158085873964	0.630601867861715	0.072	0.044	1
Rfc4	0.0732601387403537	-0.590889526572936	0.009	0.023	1
Coro1a	0.073418299010754	-2.17483330722502	0.006	0.018	1
Triobp	0.0736500150078463	0.359296552129285	0.226	0.179	1
B230354K17Rik	0.0737606340403745	-1.79139345212681	0.008	0.021	1
Gm16287	0.0738124386170965	-1.98356061910849	0.006	0.018	1
Cep41	0.0738150845644885	1.18579956476311	0.035	0.016	1
Gorasp2	0.0738629854687748	0.327328357217262	0.138	0.099	1
Nup88	0.0738915097198783	1.20382093068092	0.052	0.029	1
B130006D01Rik	0.074010156187555	-1.54898651929936	0.006	0.018	1
Hhex	0.0741549184020985	-0.757754645672861	0.13	0.169	1
Lonrf1	0.074208306468864	-1.16088698536867	0.006	0.018	1
Aacs	0.0742095406493349	1.48782421046651	0.027	0.01	1
Magix	0.0743158059594554	0.929817774320431	0.035	0.016	1
Actr8	0.0743345811770093	0.642609498812064	0.094	0.062	1
Surf6	0.0743539324509662	1.55573980216922	0.027	0.01	1
P2rx7	0.074368847862419	0.512200936910447	0.072	0.044	1
Snrpn	0.0744905650923628	-1.30608390299725	0.008	0.021	1
Galk1	0.0745394091714672	0.557670924387644	0.072	0.044	1
Gorasp1	0.0746059077627562	-2.13458817558274	0.006	0.018	1
Sp1	0.074654388128683	0.518656769476778	0.066	0.039	1
Ano10	0.0747704876680702	0.363189240347908	0.063	0.036	1
Rarres2	0.0748053600750019	-0.646362213994891	0.006	0.018	1
Eif1a	0.074844259363299	0.348597401521313	0.099	0.065	1
Atl2	0.0749812951392026	0.874337873049317	0.049	0.026	1
Zdhhc1	0.0750033483719255	1.14192448458962	0.052	0.029	1
D17Wsu92e	0.0750215940387535	0.799900666571997	0.097	0.065	1
Taf1c	0.0750793388731289	1.38357360430585	0.027	0.01	1
Nbas	0.075205571280125	-1.42285712999189	0.006	0.018	1
Lrrfip2	0.0752435792147974	0.509466399422631	0.097	0.065	1
Rock2	0.0753702943127595	0.266441824705417	0.217	0.166	1
Gp9	0.0754063314733547	-1.26978329635114	0.006	0.018	1
Vps33a	0.0755132266625404	1.13448074615934	0.052	0.029	1
Plpp5	0.0755797608533798	0.458181109348364	0.035	0.016	1
5730455P16Rik	0.0755797608533798	0.503953030860832	0.035	0.016	1
Fcer1g	0.075782139422541	-1.47538736226586	0.008	0.021	1
Usp45	0.0759574439070033	1.07424106782161	0.027	0.01	1
Mex3d	0.0760902309521252	0.341130860360321	0.035	0.016	1
Zrsr2	0.07624915443196	0.263110052507733	0.097	0.065	1
Zfp146	0.0762520008844399	1.2690457026237	0.027	0.01	1
Chtop	0.0763856687668508	0.293871285639346	0.21	0.161	1
Ctcf	0.0767098171040251	0.47458946394916	0.143	0.104	1
Dhh	0.0767830211680771	1.39215693829218	0.038	0.018	1
Psmg3	0.0768192791443705	0.350334446341459	0.078	0.049	1
Ddx24	0.0768912759411174	0.282565001654124	0.259	0.208	1
Rab10	0.0772229999455577	0.294224186206259	0.317	0.262	1
Haus1	0.0772902949807398	0.811481150674703	0.027	0.01	1
Cep162	0.0773242816999302	0.519656864827021	0.049	0.026	1
Pibf1	0.0773985351573357	1.28993265825147	0.038	0.018	1
Gabpa	0.0775137500305079	0.887862400903928	0.058	0.034	1
Ciz1	0.0776135745065631	0.474592614477325	0.085	0.055	1
Elk1	0.0778338672751136	-1.41305461528288	0.02	0.039	1
Npepl1	0.0782352761887641	0.557624472434942	0.137	0.099	1
Lyve1	0.0783428488164743	-0.339775981666576	0.364	0.405	1
Ei24	0.0783805337854166	0.505227831151363	0.21	0.166	1
Irf2bp1	0.0784502049756673	0.923726972253669	0.077	0.049	1
Tnip1	0.078577870454081	0.518203446445875	0.055	0.031	1
Irf1	0.0785897677242676	0.358585353824364	0.268	0.221	1
Rab4a	0.0786701505205154	0.986983721472474	0.068	0.042	1
AW549877	0.0787221239008668	0.935728240643413	0.061	0.036	1
Uqcrc1	0.0787742272619991	-0.413036944696367	0.353	0.387	1
Kbtbd3	0.0789564990990405	1.00746833513906	0.064	0.039	1
Phf14	0.0789571978686926	-0.740214563975736	0.071	0.101	1
Itgb1bp1	0.0792346919261854	0.269112487623802	0.11	0.075	1
Lypla1	0.0792421737825021	0.626303943329957	0.149	0.112	1
Aen	0.0794200064592368	0.537021682521791	0.085	0.055	1
Rprd2	0.0797007379814276	0.936386916751498	0.058	0.034	1
Ftsj1	0.07990090708352	0.520324931560152	0.038	0.018	1
Swap70	0.0799420246157471	0.560022191897083	0.154	0.114	1
Shoc2	0.0799901952979343	0.311896192901378	0.171	0.13	1
Sugp1	0.0800214841734472	0.416148561063751	0.055	0.031	1
Smc5	0.0800540183193925	1.60044071137288	0.041	0.021	1
Rnf214	0.0801231935419754	0.637002023747312	0.052	0.029	1
Zbtb44	0.0802305656241239	0.372069969637612	0.052	0.029	1
Rdh11	0.0802818721616643	0.822411726504937	0.038	0.018	1
Gm29107	0.0803380545784728	0.747772094370077	0.052	0.029	1
Mtg2	0.0805032639287578	0.611378042841049	0.108	0.075	1
1110012L19Rik	0.0805453124618339	0.430964502601952	0.085	0.055	1
Whsc1l1	0.0806462641099842	0.322108651283925	0.168	0.127	1
Ccdc97	0.080664311603861	0.50314289648859	0.038	0.018	1
Gem	0.0807767678645962	0.652534773536002	0.061	0.036	1
Zfp580	0.0809084225940757	0.67485796177194	0.055	0.031	1
Dhrs3	0.080977898127389	-1.07911612240437	0.137	0.166	1
Prdx2	0.0810523704889062	-0.353051139161314	0.418	0.442	1
Zfp942	0.0811479556779287	-0.84077060383256	0.035	0.057	1
Parp11	0.0813983927807136	1.13961953997004	0.041	0.021	1
Fuz	0.0815215118003891	1.34763470818623	0.041	0.021	1
Hgsnat	0.0816217282175987	0.301488814485913	0.088	0.057	1
Cdadc1	0.0819372293269197	-1.40489594075988	0.019	0.036	1
BC030336	0.08203662975663	1.17514214318	0.047	0.026	1
Enho	0.0820388908207217	0.793044366624016	0.068	0.042	1
Tpst1	0.0820782305265211	-1.24557129612576	0.019	0.036	1
Zcchc14	0.0821705670368356	0.762818641186459	0.061	0.036	1
Hars	0.082183529885161	0.67382081803638	0.08	0.052	1
Ruvbl2	0.0822965378331353	0.541196470521251	0.096	0.065	1
Tmem55b	0.0823389796232933	0.504905004996569	0.16	0.122	1
Ldb1	0.0825773497173174	0.339189291592934	0.1	0.068	1
Erf	0.0826001435636941	0.735102864431374	0.126	0.091	1
Isca1	0.0829757400237307	0.687336009945253	0.061	0.036	1
Wdr45	0.0829924400452141	0.348709534139688	0.094	0.062	1
Sgf29	0.083033213061531	-0.472300901604628	0.071	0.101	1
Rara	0.0830414416707887	0.399609024653452	0.16	0.119	1
Arfip2	0.0830613779248804	0.861179776174818	0.08	0.052	1
Prr12	0.0830707572782099	-1.39666542824372	0.019	0.036	1
Heatr3	0.0831821696048937	1.51292465308256	0.03	0.013	1
Mphosph10	0.0832048100268597	0.322015031640865	0.091	0.06	1
Med18	0.0833305904713133	1.74058570638618	0.03	0.013	1
Ier3	0.0833673619041258	-0.488975468358742	0.356	0.379	1
Sh3bp5l	0.0834046308753466	0.666677931149487	0.064	0.039	1
Katna1	0.0834046308753466	-1.09285992672582	0.046	0.07	1
Calhm2	0.0835897860278623	0.396233993414205	0.078	0.049	1
Rnf123	0.0836280757325387	1.65763952785189	0.03	0.013	1
Magohb	0.0836909212699472	0.352977087448197	0.113	0.078	1
Dnlz	0.0838839117911388	0.460462017165585	0.1	0.068	1
Hk1	0.0843479009330203	0.47207000534758	0.127	0.091	1
Smarcb1	0.0843736300398479	0.26815600199323	0.141	0.101	1
Nat10	0.0845256946009404	1.52975352313557	0.03	0.013	1
5430416N02Rik	0.0845856033418823	2.19893660959623	0.022	0.008	1
Rmnd5b	0.0846184739858254	0.288581549969133	0.105	0.073	1
Rrs1	0.0846210137024363	-0.638343908006686	0.08	0.112	1
Rpf1	0.0847976780988996	0.371770566417378	0.133	0.096	1
Dhx57	0.0849032346801824	1.05513616434594	0.041	0.021	1
Haus7	0.0849774184846386	1.14142855156439	0.03	0.013	1
Tssc1	0.085175730160542	1.45187958858296	0.047	0.026	1
Sult1a1	0.0852303513836746	-1.36290758690537	0.019	0.036	1
Pfdn5	0.0852614342158103	-0.406871551289748	0.526	0.53	1
Mdfic	0.0852658271871116	0.339126929491406	0.173	0.13	1
Mob3a	0.0853000773886616	1.12401789679697	0.022	0.008	1
Heatr5a	0.0854794561929842	1.69260956405827	0.022	0.008	1
Zswim8	0.0854954845175956	1.54621292766573	0.05	0.029	1
Clk2	0.0855827519061391	0.981899405413568	0.03	0.013	1
Lima1	0.0855854789921704	0.562109861259201	0.224	0.182	1
Cd59a	0.0856591397994079	1.72286399624456	0.022	0.008	1
Zfp628	0.0856591397994079	1.74899514428226	0.022	0.008	1
Usp38	0.0856591397994079	1.75348984080909	0.022	0.008	1
Hmgxb3	0.0856591397994079	1.63660483694673	0.022	0.008	1
Cul3	0.0858310838117151	0.347259136839578	0.08	0.052	1
Ncor2	0.0860594545531916	0.580436855237586	0.044	0.023	1
Dlgap4	0.0861973621226848	0.402474733898009	0.174	0.132	1
Gcc2	0.0862096036021705	-0.267872169399709	0.273	0.312	1
Acsf2	0.0863676157045668	-0.952903033285203	0.063	0.091	1
Slc27a4	0.0863809290959813	0.825141533919921	0.022	0.008	1
Smkr-ps	0.0863809290959813	1.62211249452542	0.022	0.008	1
Zfp692	0.0864972822375018	0.741013220821153	0.03	0.013	1
Akna	0.0866504684633381	0.781494080879101	0.03	0.013	1
Higd1b	0.0866504684633381	-1.36294108434856	0.017	0.034	1
A430105J06Rik	0.0867436614612806	1.21216914529625	0.022	0.008	1
Scaf8	0.0868304548444003	0.639231531664684	0.041	0.021	1
Eif3c	0.0868818630286866	-0.346932001881814	0.203	0.247	1
2410022M11Rik	0.0871076226237849	1.01980342202407	0.022	0.008	1
B3gnt3	0.0871774307867473	1.26475509441515	0.044	0.023	1
Pced1a	0.0872900648599426	-0.404368078506655	0.022	0.008	1
Cyb5r1	0.0873591720314775	0.631207756527293	0.071	0.044	1
Tspyl3	0.0874728153225034	1.1605730045202	0.022	0.008	1
Ckb	0.0876238574161744	-0.528531727935249	0.107	0.143	1
Lrba	0.0876558743537885	1.03778486724486	0.022	0.008	1
Gemin6	0.0876558743537885	0.402119848082903	0.022	0.008	1
Chfr	0.0877441570490465	0.615880210578966	0.064	0.039	1
Tcerg1	0.0878361037408479	0.479514755004013	0.061	0.036	1
Tbc1d7	0.0878392422960949	0.859906951586885	0.022	0.008	1
1700037H04Rik	0.0878409384176873	-1.56308516692781	0.025	0.044	1
Gla	0.0878780905165383	1.85954818116323	0.033	0.016	1
Mest	0.0880180283761418	1.07666850964192	0.078	0.052	1
Scnm1	0.0880903335049988	-0.848404040657478	0.104	0.135	1
Utp20	0.0882069062828347	1.15874512540167	0.022	0.008	1
Tcirg1	0.0884236098438077	0.95280260529092	0.088	0.06	1
Helz2	0.0884463562700988	1.01082165203979	0.082	0.055	1
Fahd1	0.0884652465966955	1.70418454895556	0.033	0.016	1
Pde4a	0.0885058425706053	0.4487049485862	0.03	0.013	1
Xrcc1	0.0887487916966992	-0.320258040298185	0.075	0.047	1
Fuca1	0.0887566595085688	-0.55790454247791	0.188	0.226	1
Zfp36l2	0.0888047167204317	0.254522797775693	0.166	0.127	1
Cyp4v3	0.0888129471963087	0.806019522493431	0.044	0.023	1
Arpc5l	0.0889841677525187	0.303685096848753	0.181	0.138	1
Pigp	0.0890477632608916	0.393625934876568	0.187	0.145	1
Ptprj	0.0891313695393886	-0.458819741222605	0.03	0.013	1
Terf2	0.0891313695393886	-1.68397720879996	0.017	0.034	1
Pphln1	0.0900146171723558	0.72635796981948	0.113	0.081	1
Dmtn	0.0900337915193611	0.466816540816301	0.064	0.039	1
Nelfe	0.0900833488893694	1.0915850799629	0.078	0.052	1
Skiv2l2	0.090086696826787	1.26775782773346	0.066	0.042	1
Kmt2c	0.0901202716783443	0.735130191266751	0.094	0.065	1
Fam69a	0.0903748841954605	0.82897993149608	0.047	0.026	1
Fam126a	0.0904730986058787	0.73688616705869	0.044	0.023	1
Eno1	0.0908112304227633	-0.491477748548552	0.235	0.278	1
Cpeb4	0.0908397783756754	1.11687506097223	0.053	0.031	1
Mkl1	0.0908455632856035	1.49633866440923	0.033	0.016	1
Qsox2	0.0909956659466963	0.843975219194441	0.047	0.026	1
Dopey1	0.0909956659466963	0.706088026269091	0.047	0.026	1
Xrn2	0.091005585392483	0.354089555144751	0.149	0.112	1
Farsa	0.0910913338079818	0.612959496302166	0.113	0.081	1
Rnf170	0.0912449367736952	-1.17922439651228	0.031	0.052	1
Fam160b1	0.0912850515830133	0.592844208175128	0.068	0.042	1
Klhdc8b	0.0913773146092684	0.914129223380559	0.044	0.023	1
Paip1	0.0914683448839924	-0.787399734629485	0.083	0.114	1
Mafk	0.0915055436142065	0.492004544218264	0.137	0.101	1
Fam219b	0.0915157212057885	0.331124774053455	0.064	0.039	1
Eml3	0.091636992058924	0.720632232246905	0.044	0.023	1
Bace1	0.0917121442237864	0.304746249040063	0.061	0.036	1
Eif3f	0.0917856068292936	-0.332156898578155	0.443	0.465	1
Mecom	0.0919904422667782	-0.939922148084581	0.017	0.034	1
Slc25a16	0.0920673359626608	1.02435648211864	0.053	0.031	1
Tmem123	0.0921416367180625	0.329111123685935	0.226	0.182	1
Rbmxl1	0.0921432947298611	0.287250358986424	0.108	0.075	1
Isg15	0.0921979333460865	0.535370678558364	0.171	0.132	1
Ankrd17	0.0924246486078761	-0.913383163982864	0.086	0.117	1
Galnt4	0.0927091926145583	-0.675797928029382	0.033	0.055	1
Rnf139	0.092875118037047	0.473277800682826	0.071	0.044	1
Mta3	0.0929442877399297	0.665117995093074	0.044	0.023	1
Mfap4	0.0929596780623538	-0.903433559789649	0.017	0.034	1
Fbxl14	0.0930109670381538	0.417184482458983	0.078	0.052	1
Lrrc59	0.0930242960508649	0.445878597931037	0.143	0.106	1
Akap9	0.0932409279470254	0.29926744691838	0.192	0.148	1
Rnf215	0.0932657072734687	0.506589189562033	0.141	0.106	1
Gpn3	0.0932727160300321	-0.721875415474667	0.05	0.075	1
Tgfbrap1	0.0932824873774577	-1.18213073565008	0.025	0.044	1
Fastkd5	0.0934101102674744	3.0020358247689	0.017	0.005	1
Wdr45b	0.0936874259462723	-0.670167580867774	0.088	0.119	1
Reep3	0.0937239864407281	0.62113261158001	0.173	0.135	1
Ddx23	0.0940476021723156	1.19213820775129	0.033	0.016	1
Tmem132a	0.0940722098607948	2.45647880588218	0.017	0.005	1
Zfp707	0.0942023092413559	0.940772295157328	0.033	0.016	1
Zfp592	0.0942792073716922	0.781173745005907	0.047	0.026	1
Gm20604	0.0943572202749148	0.298960035279058	0.033	0.016	1
Dgcr6	0.0944256087526291	0.258769175653593	0.176	0.135	1
Stx1a	0.0949608569643824	1.92891629758546	0.017	0.005	1
Vps11	0.0950299411099592	1.00312951376499	0.063	0.039	1
Rbbp7	0.0951744225625787	-0.545210153686373	0.188	0.223	1
Mina	0.0951792804017856	0.450653987433128	0.047	0.026	1
Ppip5k1	0.0951840663394324	1.68962214349967	0.017	0.005	1
Acot13	0.0952489600549171	0.516895094248934	0.091	0.062	1
Hist2h2aa1	0.0954076957666567	1.60719745634614	0.017	0.005	1
Tmem143	0.0954076957666567	0.75635974754875	0.017	0.005	1
Tcp11l2	0.095587325745037	-0.584233890453442	0.111	0.145	1
Zmym6	0.0956317457521129	1.48356159957849	0.017	0.005	1
Tbc1d10b	0.0957088347744945	1.05614179565585	0.053	0.031	1
Phf5a	0.0958340887476526	-0.679145458020083	0.116	0.151	1
Fchsd2	0.0959858614707566	0.351088781451293	0.132	0.096	1
Ptrh2	0.0960862232302764	0.592765442957927	0.047	0.026	1
Myo1d	0.0961482980683852	1.05677318853097	0.06	0.036	1
Incenp	0.0963064241166782	1.60794563618784	0.017	0.005	1
Mtmr9	0.096532161393263	0.757737252570746	0.017	0.005	1
Nfix	0.096843465144792	0.539484754743355	0.104	0.073	1
Pmpcb	0.0969844164350196	-0.49632510257528	0.078	0.109	1
Ddx19b	0.0972119137644993	1.03062486376784	0.017	0.005	1
Rinl	0.0972218590449796	0.447021724908923	0.096	0.065	1
Lrrc49	0.0972840927726967	1.38283884538404	0.036	0.018	1
Ints1	0.097377836832108	-1.29712564810042	0.016	0.031	1
Smg1	0.0976570615239305	0.486658440877228	0.047	0.026	1
Hif1a	0.0976680433524924	0.882893883568773	0.091	0.062	1
Cdc14b	0.0978954875555934	-0.567048298678797	0.017	0.005	1
Cox11	0.0979114517676843	1.05058195093875	0.053	0.031	1
Dcun1d5	0.0979388515248181	0.377455813998925	0.229	0.187	1
Slc2a10	0.0980833112938166	2.59411393075973	0.013	0.003	1
Nfkbiz	0.098613818187511	-1.49323750073793	0.016	0.031	1
2810454H06Rik	0.0986335391174537	2.55688402398384	0.013	0.003	1
Cep192	0.0986335391174537	2.17633858457516	0.013	0.003	1
Lsm11	0.0986943400361944	1.67857149596862	0.025	0.01	1
Paxip1	0.0988026982100096	1.41355934122502	0.036	0.018	1
Akt2	0.0988588931799362	-1.21849260648867	0.024	0.042	1
Prkcsh	0.0989663732502687	0.581786413256963	0.122	0.091	1
Rnft1	0.0989704376498223	0.440905858978904	0.11	0.078	1
Samd9l	0.0989750361188814	0.48489176421629	0.096	0.065	1
Xlr3b	0.0991862286438898	2.09113403005367	0.013	0.003	1
Zfp605	0.0991862286438898	1.78656185954103	0.013	0.003	1
Mcm9	0.0991862286438898	1.89204747355598	0.013	0.003	1
Vwa8	0.0991862286438898	1.66906483172245	0.013	0.003	1
Smad2	0.0995699175459708	0.767703273060575	0.066	0.042	1
Zmiz1	0.0996021487727807	0.364173634606228	0.188	0.148	1
Gpn2	0.0996866393168055	-1.36134705450506	0.036	0.057	1
Bmp1	0.0997229071646617	1.20929919109268	0.036	0.018	1
AA415398	0.0997413868306856	0.911904095240469	0.013	0.003	1
Sema5a	0.0997413868306856	1.32768693827358	0.013	0.003	1
Ccnk	0.0998622934866748	-1.50056595448237	0.016	0.031	1
Fktn	0.0998711472721138	-0.315766973502018	0.025	0.044	1
Tapbpl	0.0998894562194759	0.254919626897405	0.239	0.195	1
Gm27010	0.100019893844573	0.580302973674248	0.013	0.003	1
5830454E08Rik	0.100019893844573	0.528288374059252	0.013	0.003	1
Dtwd2	0.100019893844573	0.678101643238196	0.013	0.003	1
Pef1	0.100173715091873	0.371076875060719	0.078	0.052	1
Rbm8a2	0.100888715189904	0.730406064650675	0.06	0.036	1
Hey1	0.100926250203207	-0.335800804104529	0.364	0.4	1
Sumf1	0.100998862396892	0.753043480445472	0.069	0.044	1
Msl3l2	0.101042040176957	-1.99893303678844	0.014	0.029	1
Fam135a	0.101266493834593	0.360331815626607	0.047	0.026	1
Gm10146	0.10151687676961	1.07816770306105	0.025	0.01	1
Rpp38	0.10170730823687	1.04914427798005	0.025	0.01	1
Mbd2	0.101850134497267	-0.488953005542179	0.068	0.096	1
Brap	0.101942035836536	0.286041430684461	0.083	0.055	1
Ppm1a	0.101967033406045	0.25248208001509	0.152	0.114	1
Ints4	0.101990813074695	0.523284692423212	0.053	0.031	1
Lncpint	0.102089024342385	0.875986813316082	0.025	0.01	1
Rbms3	0.102214308850244	-0.557937143539378	0.016	0.031	1
Nudt18	0.102332850117485	0.305091180530847	0.063	0.039	1
Vps26a	0.102479808505492	0.306117051520068	0.176	0.138	1
Aida	0.10254290816293	0.424521500012731	0.157	0.119	1
Rab4b	0.102550161483741	-1.21314919650261	0.03	0.049	1
Lmo4	0.102701565992252	0.398351512854769	0.113	0.081	1
Rfxap	0.102825980418128	-0.956066152968404	0.049	0.073	1
Elp4	0.102833027566353	-0.945999596359367	0.024	0.042	1
Ube2f	0.103045147462901	0.380899580196671	0.091	0.062	1
Dip2c	0.103130584787749	-0.333757483383414	0.016	0.031	1
Brd4	0.103132086317364	0.458616992622648	0.143	0.109	1
Pdzd11	0.103247240411503	0.379258249408936	0.133	0.099	1
Znrd1as	0.103337481202913	-2.23388987133409	0.014	0.029	1
Tfpi	0.103382881069259	0.315710696095794	0.166	0.127	1
Rb1	0.103684230366344	0.575692664733993	0.091	0.062	1
Uggt2	0.103917771104185	-1.49745787573064	0.014	0.029	1
Slc25a36	0.104031293669024	-0.601180680005367	0.071	0.099	1
Abhd14a	0.104111775424185	-1.42896510555544	0.014	0.029	1
Lyrm4	0.10415901019083	1.3689885277804	0.042	0.023	1
Igsf8	0.104372662790482	0.385840593805757	0.053	0.031	1
Ndor1	0.104500647182589	-1.41294405450827	0.014	0.029	1
Sntb1	0.104500647182589	-1.24025825931494	0.014	0.029	1
Trmt6	0.105067239529247	0.320725303547459	0.036	0.018	1
Ppp1r9b	0.105101875974469	0.409974142381273	0.107	0.075	1
Ap2b1	0.105251702670849	0.542955637606743	0.152	0.117	1
1110051M20Rik	0.105282118248937	1.07989688274578	0.039	0.021	1
Dnajc1	0.105442300787111	0.475730819588612	0.118	0.086	1
Lage3	0.105468551790855	0.425751576179555	0.162	0.125	1
Pi4k2b	0.105575993919291	-0.423266168753302	0.025	0.01	1
Lgals8	0.105760579216849	0.398041925190945	0.152	0.117	1
Dpp9	0.105897431676586	1.11353477210712	0.039	0.021	1
Nin	0.105994927302528	0.492297621610309	0.082	0.055	1
Hdlbp	0.106020767531712	0.569978970190705	0.111	0.081	1
Flii	0.106200105690023	0.330150899668337	0.155	0.117	1
Ext1	0.106206156166642	0.713569904025607	0.039	0.021	1
S100a6	0.10645358751301	-0.526832958615171	0.024	0.042	1
Srf	0.106666207881647	0.356299796811639	0.053	0.031	1
Zfp740	0.10687598395512	0.467636759467127	0.063	0.039	1
Med16	0.106932423365601	0.259791895073477	0.05	0.029	1
Sgip1	0.106950771824707	0.396291639942013	0.082	0.055	1
Gch1	0.107133285461406	0.314479081862563	0.135	0.099	1
Grwd1	0.107292315028768	0.868863386498722	0.039	0.021	1
Plin3	0.107591786974082	0.552944236388191	0.082	0.055	1
Taf4a	0.107653292025443	-0.954982801325593	0.014	0.029	1
Soga1	0.107707861677353	0.97406174858345	0.042	0.023	1
Larp4b	0.107770130466527	0.887996234780279	0.11	0.081	1
Snrnp200	0.107852500487869	0.254520326833451	0.063	0.039	1
Prune	0.108018000512026	0.647153149840354	0.028	0.013	1
Ago3	0.108230284469224	0.917201635030812	0.039	0.021	1
Kcnh1	0.108434793336633	-1.11574422986735	0.041	0.062	1
Agfg2	0.108480118596	-0.489003386400158	0.036	0.018	1
Mta2	0.10865511437805	0.438320703924509	0.118	0.086	1
2810403A07Rik	0.108709768607676	-0.300676155889145	0.068	0.096	1
Dlg1	0.108762540808832	1.30650552155232	0.046	0.026	1
Hmbs	0.109469922917123	0.431783264888222	0.066	0.042	1
Maml2	0.109593853567392	0.600970975715851	0.108	0.078	1
Hmgn1	0.109656502474067	-0.574156536756012	0.254	0.286	1
Zmynd11	0.109706716933489	0.29578910517293	0.215	0.177	1
Tmem101	0.109752091912804	0.697543689764529	0.086	0.06	1
Bmp4	0.109989290497251	0.41866177264041	0.097	0.068	1
Tbrg4	0.110087044151468	1.3501247972807	0.028	0.013	1
Mrpl51	0.110225333920064	0.261704191272139	0.204	0.161	1
Alg12	0.110276681297433	1.24830963132774	0.028	0.013	1
Faap100	0.110410004039099	0.376190804015822	0.069	0.044	1
Csrp2	0.110619251283618	-0.321357097679331	0.174	0.21	1
Pik3c2a	0.110647915776429	0.360878309968794	0.069	0.044	1
Dyrk1a	0.110737795864059	0.667226528163204	0.042	0.023	1
Dcaf8	0.110818662580765	-0.854902505322392	0.144	0.177	1
Tmco6	0.110847141406455	0.98818897546457	0.028	0.013	1
Parn	0.110918213781522	1.20846673755733	0.052	0.031	1
Hmgxb4	0.11110691092635	1.01815648682296	0.046	0.026	1
Ncln	0.111567775300667	0.329678396265383	0.085	0.057	1
Rnf26	0.111588021665941	0.406638655047087	0.094	0.065	1
Trappc11	0.111659783438056	0.512170868948188	0.042	0.023	1
Rab9	0.111702773005562	0.44815763399486	0.126	0.094	1
Acaa1a	0.112093033495305	0.29576527363959	0.17	0.13	1
Emc9	0.112277799211551	0.668341677720567	0.042	0.023	1
Gclc	0.112277799211551	0.94189276017156	0.042	0.023	1
Syt15	0.112432723842849	0.56965362261128	0.042	0.023	1
Magee1	0.112550071533271	-0.910533429365318	0.022	0.039	1
Tnrc6b	0.112863133933282	0.324579749654557	0.119	0.086	1
Ckap5	0.112891226084165	0.772123909538173	0.046	0.026	1
Pwwp2a	0.113000243298918	0.379087546607703	0.06	0.036	1
Sirt1	0.113067761787652	-0.794424498908579	0.022	0.039	1
Aste1	0.113129615162565	-1.07514543222174	0.013	0.026	1
Stx17	0.113190795546687	1.05301324103872	0.046	0.026	1
Dtwd1	0.113566935272842	-1.29084119012018	0.013	0.026	1
Gpx1	0.11382011116511	-0.558558457685816	0.157	0.19	1
Sh3pxd2b	0.113973781524929	1.5803390259551	0.02	0.008	1
Baz1b	0.114338781336675	0.554230855803177	0.102	0.073	1
Ilf3	0.11461940099175	-1.39004293721651	0.028	0.047	1
Acvr1b	0.114716066154075	-1.12796014818791	0.052	0.075	1
Pigc	0.11482401468364	0.288468408155131	0.091	0.062	1
Btg2	0.114865358795092	-0.39226451551484	0.286	0.327	1
Nod2	0.114907630010172	1.46119125749205	0.02	0.008	1
Sin3b	0.114937719584426	0.376162078276887	0.162	0.125	1
Mpi	0.115108137611184	-0.970409060120033	0.013	0.026	1
Vamp5	0.115109136733244	-0.293104193473739	0.165	0.205	1
Nipal3	0.115133345541544	0.389334547129451	0.121	0.088	1
Pdap1	0.115175619033484	0.376825661474422	0.224	0.184	1
Tbc1d5	0.115376806139393	1.40021957058572	0.02	0.008	1
Dusp19	0.11553084367354	0.887338217112243	0.049	0.029	1
Fcgrt	0.115798413235437	-0.465197624279081	0.089	0.119	1
Adgrl3	0.115921642866891	0.319832702234021	0.272	0.226	1
Gtf2a1	0.116219019140574	-0.729002111069073	0.013	0.026	1
Gm10638	0.116284439815479	-0.670339685152713	0.028	0.013	1
Pomt1	0.116556337542405	1.1440254207865	0.02	0.008	1
Abca7	0.116702361083242	1.15974300698304	0.031	0.016	1
Pcdh12	0.116734850743697	0.634785585143595	0.099	0.07	1
Snhg12	0.116793376594721	0.625403777440972	0.02	0.008	1
Golga1	0.116860285261383	0.426032981373484	0.049	0.029	1
R3hcc1l	0.117008738626639	0.63388593881949	0.049	0.029	1
Dnajb1	0.117094743733916	-0.847687980087714	0.096	0.125	1
Mrps9	0.117101315333799	0.276272655418448	0.069	0.044	1
Lrwd1	0.117293303444258	-0.875910237443113	0.035	0.055	1
Med20	0.11750856638694	0.82078924408719	0.068	0.044	1
Wdr55	0.117563177115851	-0.533539331897753	0.013	0.026	1
Rin3	0.117692372588169	0.384157248080709	0.1	0.07	1
Tiam1	0.117801137363257	0.515257874986792	0.042	0.023	1
Mtss1l	0.117843896975838	-0.693187438477858	0.042	0.065	1
Tnfrsf22	0.117984255424586	0.874478389325362	0.02	0.008	1
Camkk2	0.118193314367364	0.801840371621305	0.074	0.049	1
Cln8	0.118224652778977	0.632773918654546	0.046	0.026	1
1600020E01Rik	0.118267447215706	0.8793308746446	0.052	0.031	1
Tmem204	0.118334830273044	-0.36993736926951	0.336	0.366	1
Kctd6	0.118412433448123	0.797996247376486	0.052	0.031	1
Prmt5	0.118535289986857	0.455832862114001	0.046	0.026	1
Nhlrc2	0.118541225493287	0.289674581001511	0.243	0.195	1
Pop7	0.118564321699287	0.625925447686145	0.086	0.06	1
Vps25	0.11888093226861	-1.03476729173673	0.02	0.036	1
Wbp2	0.11889790962381	0.347696466685698	0.204	0.166	1
Papd4	0.119253352826222	1.05786970956493	0.049	0.029	1
Piezo1	0.119462943246073	0.523915598334063	0.093	0.065	1
Rarg	0.119587381885871	0.4420635454234	0.129	0.096	1
Tram2	0.119595536541171	0.405612282204501	0.105	0.075	1
Oas1a	0.11962756256059	0.523904868878377	0.046	0.026	1
P4ha2	0.119708749282315	0.807346906175141	0.077	0.052	1
Ptpn18	0.119815556400387	-0.372528542522439	0.122	0.156	1
Ube2s	0.119854060579013	-0.359267170133675	0.363	0.39	1
Cep68	0.11994247133308	-0.445802714747159	0.049	0.073	1
Med30	0.120258821012669	0.271388945587339	0.111	0.081	1
Prkce	0.120395714671693	0.495046376002565	0.17	0.132	1
Commd9	0.120627456112468	0.749623965282363	0.08	0.055	1
L3mbtl3	0.1207268318532	-0.647362082581104	0.041	0.062	1
Asb3	0.121442978779189	0.807859074462637	0.055	0.034	1
Aco1	0.121569563041302	0.898098941528831	0.058	0.036	1
Pyhin1	0.121614102394442	-1.62135832204005	0.011	0.023	1
Ndufa5	0.121906914734722	-0.42709094986544	0.364	0.387	1
Lancl1	0.121938844601833	-0.86088277711821	0.052	0.075	1
Lcor	0.122342409301658	1.45704240416989	0.035	0.018	1
Dpy19l1	0.122415990465282	0.83741209116462	0.031	0.016	1
Layn	0.122415990465282	0.872663626864367	0.031	0.016	1
Ubxn8	0.122452331878833	0.416563045800589	0.049	0.029	1
Top3b	0.122545909610477	0.515365452669437	0.093	0.065	1
Ccdc32	0.123032408888846	0.589844093390307	0.077	0.052	1
Fry	0.123102929202206	0.422234261400946	0.093	0.065	1
Zfp326	0.123815414342309	-0.515051293323661	0.118	0.151	1
Med7	0.123902158720504	-0.570451456749517	0.115	0.145	1
Gripap1	0.123932028901853	0.578470164930702	0.068	0.044	1
Ubr7	0.123957835185572	0.408556017206226	0.099	0.07	1
Piezo2	0.124081137140074	0.324972950674949	0.118	0.086	1
Mzt2	0.124242896139008	0.663120532623747	0.058	0.036	1
Dag1	0.124247214324077	0.661333007822039	0.1	0.073	1
Mnat1	0.124258726864139	0.598952842154312	0.077	0.052	1
Ilkap	0.124266546177228	-0.345041730254493	0.16	0.197	1
Cacfd1	0.124283432968374	0.69338185814086	0.064	0.042	1
Ndufs1	0.124293153266887	0.314462680226771	0.122	0.091	1
H2afz	0.124623698885551	-0.295332709098901	0.463	0.483	1
Tmem19	0.124778005699545	0.5539825990355	0.055	0.034	1
Cldn18	0.124830095882968	-0.382547013585651	0.011	0.023	1
Mrpl41	0.124978672360822	0.4283582959159	0.14	0.106	1
Tmem110	0.12508222793358	0.418732358530619	0.052	0.031	1
Inpp5b	0.125166530095707	0.658110815156064	0.1	0.073	1
Eef2k	0.125219028148162	1.21710354287847	0.035	0.018	1
Chd4	0.125326763740756	0.441872984928756	0.135	0.104	1
Gucy1a3	0.125330696675157	-0.710217956687629	0.011	0.023	1
Trps1	0.125513708801641	0.770454027162057	0.068	0.044	1
Spryd7	0.125562893988037	-0.409252346895711	0.041	0.062	1
Car14	0.125702449828461	-0.565365887503788	0.091	0.119	1
Mtss1	0.125785712460072	0.369777996618267	0.107	0.078	1
U2surp	0.125935083750581	0.323612436868313	0.177	0.143	1
Nup153	0.125973997604278	-0.55927408392659	0.028	0.047	1
Psme4	0.126098290250554	0.45780426143472	0.058	0.036	1
Hivep3	0.126122332915997	-0.721327345585905	0.02	0.036	1
Ddx54	0.126434961118978	0.523157390274449	0.124	0.094	1
Gabarap	0.126882024691109	-0.259211274107247	0.513	0.527	1
Gak	0.127086511464822	-0.665604354390969	0.041	0.062	1
BC017158	0.127095624856612	-2.11380665925374	0.009	0.021	1
F2r	0.127106249022067	-1.23724462502134	0.042	0.062	1
Dhx16	0.127139855372614	0.544900537314144	0.055	0.034	1
Plekhh1	0.12736651753136	-1.33140673749781	0.009	0.021	1
Eif3j2	0.127369283873223	2.12007650660174	0.024	0.01	1
Dcaf17	0.12737883427016	0.660901084918254	0.068	0.044	1
Hibch	0.127387180076177	1.06032564158601	0.035	0.018	1
Capza2	0.127648671256153	-0.376323334502368	0.454	0.465	1
Zfp444	0.127795734082065	-0.518293546917635	0.035	0.055	1
Syncrip	0.128298515873122	0.392714948769612	0.137	0.104	1
Mrpl40	0.128386163457222	-0.581985130241624	0.077	0.104	1
Tbkbp1	0.128496312309347	-0.643969958678168	0.129	0.158	1
AA386476	0.128589817690307	3.08419121868067	0.016	0.005	1
Dmwd	0.12870283796902	0.402752364998245	0.058	0.036	1
2610002M06Rik	0.128763528585851	-0.78765140640342	0.046	0.068	1
Mkks	0.128795418700864	0.25593290380812	0.08	0.055	1
Cog8	0.129033201254253	0.370159980333274	0.16	0.125	1
Bmx	0.129180338176954	2.55633485456804	0.016	0.005	1
Hgf	0.12927536172879	-1.30110532912563	0.009	0.021	1
Usp3	0.129303070435681	-0.948018586624713	0.049	0.07	1
Nudt5	0.129399863428966	-0.699582609136102	0.094	0.122	1
Syap1	0.129406656018352	0.580205052829769	0.121	0.091	1
Fuom	0.129687249424242	-1.24638309074176	0.009	0.021	1
Me1	0.129772962937936	2.62999866071657	0.016	0.005	1
Zfp780b	0.129796480755041	0.830335472761351	0.072	0.049	1
Ppp1r9a	0.129824806999425	-1.23848731872858	0.009	0.021	1
Plekhm3	0.130070065743478	1.87712079332091	0.016	0.005	1
Serpina3f	0.130258945657424	0.563031703379154	0.035	0.018	1
5430403G16Rik	0.130376063431638	-1.26766321452223	0.009	0.021	1
Cstf3	0.130389344801854	0.613909871247369	0.071	0.047	1
Ahcyl1	0.130444003754795	-0.751596641465394	0.039	0.06	1
Stx18	0.130465154189468	-1.06578266280373	0.044	0.065	1
Tsix	0.130645613953053	0.986621196467139	0.035	0.018	1
Gtf2e1	0.130741184304914	-1.10691120221891	0.019	0.034	1
Pmf1	0.131144865230879	1.16385709251759	0.024	0.01	1
Sap130	0.13120635135579	-1.76553229148629	0.009	0.021	1
Celf1	0.13121051667484	0.284647367828566	0.152	0.117	1
Raver2	0.131356610524923	-0.620753863344228	0.039	0.06	1
Smug1	0.131383690192792	1.32980905432422	0.024	0.01	1
Cmss1	0.131383690192792	1.11177755733756	0.024	0.01	1
Zfp275	0.131563505125347	1.0317296850531	0.016	0.005	1
Ept1	0.131616180172546	0.736892305324028	0.035	0.018	1
2610524H06Rik	0.131622852185569	0.822146439159908	0.024	0.01	1
Fam206a	0.131862351475571	0.518623253308825	0.024	0.01	1
Samd4	0.131862351475571	1.12831505337693	0.024	0.01	1
Bbs4	0.132102188328945	0.887526105024748	0.024	0.01	1
Lysmd4	0.132164589200889	1.24813162820829	0.016	0.005	1
Zfp655	0.132180483198038	0.71268681559544	0.08	0.055	1
Zfp568	0.132465927979715	1.11300953577508	0.016	0.005	1
Ddx39b	0.132797682292694	-0.424840637924487	0.347	0.369	1
1110035H17Rik	0.133070201638391	1.05760654754789	0.016	0.005	1
Trmt2a	0.133184286645029	-1.06087488051587	0.06	0.083	1
Gm4070	0.133373137564192	0.959036172566036	0.016	0.005	1
Rbm12b1	0.133524805529743	-2.64263130564905	0.008	0.018	1
Trak1	0.133540144029413	1.10876940237143	0.05	0.031	1
Snhg6	0.133620436538042	0.556925979015114	0.071	0.047	1
Glud1	0.133759785267202	0.34214540442795	0.226	0.19	1
Numa1	0.134262693999197	0.56710691233348	0.085	0.06	1
Impdh2	0.134423131994191	-0.80498908917992	0.143	0.169	1
Galnt1	0.134437988191649	0.371488584119254	0.122	0.091	1
Setd1b	0.134531345849052	0.863500994113575	0.069	0.047	1
Kat2a	0.134574414021239	0.4610527106808	0.071	0.047	1
Atr	0.134762748798928	0.644081339136732	0.024	0.01	1
Zbtb8a	0.135013809548341	0.773443604296723	0.069	0.047	1
Zcchc2	0.135048834143119	-2.02557216466701	0.008	0.018	1
Itpk1	0.135048834143119	-1.85405196051532	0.008	0.018	1
Tmem161a	0.13510720992793	0.631911419238778	0.094	0.068	1
Siah2	0.13541528991965	-1.35328468533212	0.031	0.049	1
St6galnac2	0.135626764173473	0.63862184349101	0.146	0.114	1
Arl4a	0.135976255500793	-0.780199344476815	0.141	0.171	1
1190002N15Rik	0.136026336158545	-0.936979730641001	0.019	0.034	1
Sesn1	0.136271703337275	1.013849929395	0.047	0.029	1
Clu	0.136377450873431	0.339531316602337	0.243	0.205	1
Dennd6a	0.136466584877115	-0.45787634742415	0.088	0.114	1
Mfap2	0.137175191360401	-0.286249123210469	0.534	0.54	1
Thoc3	0.137495164146477	-0.999064748611652	0.063	0.086	1
Pigl	0.137515193833037	-1.15073482234931	0.008	0.018	1
Immp2l	0.137515193833037	-1.99669728615648	0.008	0.018	1
Bysl	0.137645832699433	0.328511026141759	0.083	0.057	1
Ankrd37	0.137748156920975	0.418902203705439	0.038	0.021	1
Foxo4	0.137825915280263	-1.39872237598562	0.008	0.018	1
Thap1	0.137825915280263	-1.26289404340777	0.008	0.018	1
Unc13b	0.137940505612056	0.404997111513243	0.038	0.021	1
Prps1	0.138474544362838	0.814291349866162	0.044	0.026	1
Zfp553	0.138604333623232	0.888419322517924	0.05	0.031	1
Ulk3	0.138761327288065	-0.574617465444887	0.008	0.018	1
Tctn3	0.138761327288065	-0.966967636122245	0.008	0.018	1
Nkiras2	0.138997770294544	0.610848115587138	0.108	0.081	1
Itgb5	0.139057243652729	-0.746348078399955	0.019	0.034	1
Tigar	0.139244148091755	2.94827497017596	0.011	0.003	1
Llgl2	0.139244148091755	2.92757237960189	0.011	0.003	1
Cks2	0.139244148091755	2.81819804670779	0.011	0.003	1
Glis3	0.139244148091755	3.20839077556891	0.011	0.003	1
Uhrf1bp1	0.139627702603707	2.19210286998654	0.011	0.003	1
Far1	0.139993286628536	0.508988255228836	0.127	0.099	1
Zfp661	0.140012069748141	2.28098697838967	0.011	0.003	1
Cep76	0.140012069748141	2.56932762835833	0.011	0.003	1
Fbxw4	0.140092887304154	1.40834969900437	0.027	0.013	1
Gm1673	0.140181434471847	-2.99210086146228	0.003	0.01	1
Rbfox3	0.140181434471847	-2.50825319242811	0.003	0.01	1
Brpf3	0.140338027647857	-2.0692026838506	0.006	0.016	1
Xrcc2	0.140338066002448	-2.30823027478212	0.006	0.016	1
Hap1	0.140560954752689	1.63716950826987	0.027	0.013	1
Sp3	0.140666628753826	0.41545555734097	0.1	0.073	1
E130308A19Rik	0.140683499381794	-2.49466465262954	0.006	0.016	1
Fscn1	0.140714584524605	-0.297947171128504	0.046	0.068	1
Cdr2	0.140716691508664	0.927710749750965	0.063	0.042	1
[truncated: 3,951 more rows]

## Sheet: Tie2KO_L_DE_KOvsWT_Esm1+ArtEC
	p_val	avg_log2FC	pct.1	pct.2	p_val_adj
Scgb1a1	4.82673240610506e-24	-4.50651609720268	0.066	0.654	7.18266049352494e-20
Tek	9.2277743473099e-21	-3.26956959848123	0.102	0.646	1.37318510062319e-16
Anxa2	6.09434585802172e-09	1.30549165532986	0.766	0.449	9.06899607132212e-05
Junb	2.8365946456755e-07	-1.3582687190165	0.482	0.709	0.00422113649222971
Cyp26b1	9.68965616657619e-07	-5.24386608617305	0.007	0.181	0.014419177341482
AY036118	2.83095516418062e-06	0.640026086421805	0.803	0.63	0.0421274437981718
Sparc	3.99769201496793e-06	0.970951599654671	0.701	0.425	0.0594896548747378
Sox18	5.75251708387792e-06	0.789922046361639	0.759	0.551	0.0856032067251873
Ivns1abp	8.42575900765986e-06	-1.46845056996939	0.307	0.551	0.125383719792986
Fos	8.57999851022422e-06	-1.11689377750038	0.35	0.622	0.127678957830647
Vim	1.64455010633215e-05	0.851992168851998	0.832	0.622	0.244725501323287
H2-D1	2.13623600471133e-05	0.368119071337282	0.993	0.976	0.317893279861093
Aldh2	2.24473096278362e-05	-0.628022208169246	0.81	0.913	0.334038414571831
Cdh5	2.24818217395856e-05	0.624357707430987	0.876	0.756	0.334551989306774
Cav1	2.56416245351362e-05	0.695241137983342	0.898	0.764	0.381573014707362
Adrb2	4.25304444211467e-05	-1.38073346524743	0.204	0.425	0.632895543431084
Fam177a	4.71003624867097e-05	1.45190009429459	0.277	0.079	0.700900494164728
Mmrn2	6.24254985058629e-05	1.00127739749055	0.496	0.244	0.928953843265746
Adam15	6.37112927274485e-05	1.53427370581731	0.394	0.181	0.948087747077161
Fn1	8.31775917430958e-05	2.14563853765173	0.226	0.055	1
Tinagl1	9.39453427660688e-05	0.593555295326444	0.73	0.559	1
Fth1	0.000101037040626542	-0.41094479484281	0.818	0.929	1
Oaz2	0.000119198835581288	-0.662600040070011	0.613	0.74	1
Pi16	0.000125473944471719	2.79849414861258	0.19	0.039	1
Nfkbia	0.00016708280418763	-0.778016950913666	0.65	0.764	1
Tiparp	0.000174883546780542	-3.94966767280144	0.007	0.118	1
Dbndd2	0.000201806034504774	3.57224394696994	0.139	0.016	1
Ramp2	0.000230182957383131	-0.414028730117141	0.927	0.969	1
Csrnp1	0.000241936540350807	-1.96129447673087	0.095	0.26	1
Klf2	0.00024288976369554	-0.456969713130827	0.927	0.969	1
Cldn18	0.000309755526027926	-4.47885805653826	0.007	0.11	1
Gm42418	0.000340016057261686	0.426558507967384	0.934	0.827	1
B2m	0.00039479629790122	0.352691811142617	1	0.976	1
Cdc16	0.000401737719750172	2.79234755312104	0.146	0.024	1
Socs3	0.000466272231828088	-1.099110981589	0.255	0.449	1
Dennd5a	0.000475015076213088	1.4931680881733	0.248	0.087	1
Bax	0.000504108986749408	1.10053574577486	0.474	0.299	1
Gngt2	0.000558088946666266	0.794282788192272	0.584	0.394	1
Cd34	0.000566831278995712	0.911007519213496	0.409	0.213	1
Ager	0.000567249431965198	-4.03721501025003	0.015	0.118	1
Pnrc2	0.000656465834255018	1.37218254838603	0.277	0.11	1
Klhl5	0.000748045443716597	-1.06230645712199	0.255	0.441	1
Ctsc	0.000822621338657311	-1.02118926057413	0.182	0.37	1
Pdia3	0.000857888908416109	0.728040283682922	0.715	0.591	1
Stim2	0.00094920477452562	1.35344441775203	0.343	0.173	1
Afap1l2	0.000989932007519226	1.73044976145537	0.153	0.031	1
Cwc22	0.00104284571710099	2.93546478396775	0.146	0.031	1
Cd74	0.00112624579593912	1.22866345389473	0.46	0.276	1
Aco1	0.0011440293098872	5.63225344832733	0.08	0	1
Cdkn1c	0.00121045559584546	-2.22205770939162	0.051	0.173	1
Ier2	0.00122432890178434	-0.774962573903228	0.664	0.772	1
Tbkbp1	0.0012359073299925	-2.39515925187458	0.051	0.173	1
Heg1	0.00123704048177953	0.805451721946318	0.657	0.504	1
Flnb	0.00125931198793418	1.60775797807142	0.285	0.126	1
Atox1	0.00129802207389838	0.498022190008557	0.701	0.496	1
Peli1	0.00130771585253692	1.3955633218824	0.234	0.087	1
Htt	0.00157131880653732	-6.29883570678115	0	0.071	1
Pcbd2	0.00161999519823268	-1.16670487841376	0.08	0.22	1
Jun	0.00162404497131369	-0.438414900595576	0.818	0.85	1
Fosb	0.00165771250957987	-1.3902408193426	0.088	0.228	1
Dctn4	0.00169912300279944	1.92508342930822	0.168	0.047	1
Podxl	0.00172003014350377	0.732295797626711	0.562	0.386	1
Pydc3	0.00173417211143623	3.10432018683109	0.095	0.008	1
Bmp4	0.00181538220543492	1.27337406064805	0.314	0.157	1
Nsd1	0.00183912685325559	-1.76515388289141	0.029	0.134	1
Uaca	0.00189727244398138	1.62339123629208	0.19	0.063	1
Tsen15	0.00195944428400822	-3.46421743949682	0.015	0.102	1
Col4a2	0.00227710084703284	1.20558655129251	0.365	0.197	1
Mark3	0.00229782149668583	-1.93112135199747	0.051	0.165	1
Pdgfb	0.00231393987048798	2.07696000466419	0.182	0.063	1
Pdia5	0.00241165440628235	-1.34497081463589	0.212	0.346	1
Rexo2	0.00244239393174605	0.925659573208543	0.314	0.157	1
Impact	0.00249106523568152	-2.12298940729386	0.036	0.142	1
Slc6a6	0.00252319264365673	1.91810440157924	0.255	0.118	1
Stau1	0.00253813577779095	-2.58090106750776	0.029	0.126	1
Ppp1r15a	0.00262059552529263	-1.032951178373	0.292	0.441	1
Morf4l2	0.00269663945850184	0.8052294452748	0.416	0.236	1
Tubb2a	0.00289488657251762	0.657334727838904	0.533	0.354	1
Sftpc	0.00293574977967533	-4.50456201478134	0	0.063	1
Setbp1	0.00293574977967533	-5.50555349446726	0	0.063	1
Lyve1	0.00293646385640094	-0.634498021774276	0.577	0.756	1
Npdc1	0.00305941194404553	0.716138467922696	0.431	0.26	1
Rtn4	0.00330517834714018	0.831291332964001	0.547	0.417	1
Jak3	0.00338690754855948	5.13859096429674	0.066	0	1
2310061I04Rik	0.00338690754855948	5.48259149976276	0.066	0	1
Ubtd1	0.00338690754855948	5.95422793001321	0.066	0	1
Yipf1	0.00342271753729598	1.24771220936448	0.226	0.094	1
Necap1	0.00345770854653588	2.52710055988052	0.102	0.016	1
Ly6a	0.00365668551107337	0.395017233586807	0.985	0.945	1
Vps33b	0.00369605622787635	-3.57077463375915	0.007	0.079	1
Btrc	0.0036980974314105	-1.61582676851072	0.066	0.181	1
Tspan15	0.00373184045727534	-1.65162437604115	0.066	0.181	1
Btbd6	0.00375999999637163	-2.95676489321799	0.015	0.094	1
Arpc1b	0.00384313448577405	0.63315970558064	0.693	0.543	1
Psme2b	0.00388596290070495	1.3791493635487	0.161	0.047	1
H2-K1	0.00394129889347572	0.35540007477249	0.942	0.898	1
Edem1	0.00396537438082364	1.8358284844132	0.102	0.016	1
Col4a1	0.00403511035041103	0.95375811799963	0.431	0.26	1
Fxyd5	0.00410935654329448	0.614725268776477	0.526	0.346	1
Cdh13	0.00411583545595109	1.4533410377924	0.168	0.055	1
Rhoa	0.00412162345598934	0.465887629591026	0.781	0.63	1
Lamb2	0.00422654779983703	0.650451642741226	0.358	0.181	1
Mex3c	0.0042332560559954	-2.12503439423604	0.015	0.094	1
Pfkl	0.00429737302851967	0.3198514531808	0.226	0.094	1
Pop4	0.00453408519146197	4.37575905506091	0.08	0.008	1
Ddx21	0.00454172175922631	1.6951929162482	0.153	0.047	1
Ldha	0.00470061386432105	0.846936370267134	0.387	0.22	1
Hpgd	0.00473225953468025	-0.454682400984438	0.737	0.85	1
Gpr182	0.00488523120474334	-1.00377255332115	0.19	0.339	1
Azin1	0.00495057967664133	1.24225720790245	0.307	0.165	1
Ndufs5	0.00523308332278343	0.546620290863594	0.533	0.339	1
Creb5	0.00528339838265742	2.2244937711209	0.08	0.008	1
Srp54b	0.00530211368270297	-1.18485350346811	0.204	0.339	1
Rplp1	0.00544473876084426	-0.475496110230987	0.766	0.827	1
Rab40c	0.0054587330263852	2.69703868946672	0.095	0.016	1
Tmem50a	0.0054631258332606	0.294554373129352	0.642	0.48	1
Art3	0.00549295067675581	-5.37324363487009	0	0.055	1
Itga5	0.00554069372321221	1.41252012059233	0.226	0.102	1
Glrx5	0.00556258917398516	0.860592935626393	0.241	0.102	1
Nrros	0.0056497794243571	-1.7307751218837	0.066	0.173	1
Rab10	0.00572958895084295	0.991481667482909	0.358	0.22	1
Whamm	0.00587799424293581	2.27642894425871	0.095	0.016	1
Chpt1	0.00588653367680405	1.9980491961596	0.124	0.031	1
Capg	0.00595717727575827	2.00166203090782	0.168	0.063	1
Crip1	0.00599850006939309	0.711513537893824	0.861	0.756	1
Tjp2	0.00610600124303316	1.32204690364026	0.175	0.063	1
Luzp1	0.00620538653239179	-0.856709073490117	0.241	0.386	1
Phlda3	0.0062527954058085	0.932522184797246	0.453	0.291	1
Itgb1	0.00626179753050753	0.488503167864303	0.752	0.591	1
Pls3	0.00628276899374078	0.820405345820376	0.35	0.205	1
Pdgfd	0.00644802304354502	1.15200528796908	0.226	0.102	1
Plec	0.00655316625751233	1.04936714674261	0.234	0.102	1
Myo10	0.00672361162683187	1.34644691232816	0.248	0.126	1
Clic3	0.00678601553096579	-4.04216164005887	0.007	0.071	1
Msrb3	0.00680244520876421	1.34679291209884	0.109	0.024	1
Rapgef1	0.0068144238388697	1.64044828127055	0.19	0.079	1
Fbxo6	0.00688841150198472	1.25525886804314	0.175	0.063	1
Pecam1	0.00727180226457232	0.306217052396306	0.898	0.819	1
H2-Q7	0.007358310424573	0.655268253049101	0.562	0.425	1
Nr4a1	0.00741997186771487	-1.46715374677566	0.08	0.197	1
Capn7	0.00744271886785729	-2.89106219265501	0.015	0.087	1
Sox13	0.00745856016180804	1.71273824752186	0.146	0.047	1
Coq10b	0.00758657958561838	-1.8602094081273	0.058	0.157	1
Nptn	0.00768466226032302	0.958535721052417	0.307	0.165	1
Igfbp4	0.00770560833874635	-0.799636986160369	0.474	0.598	1
D5Ertd579e	0.00781305432605289	1.5671026979002	0.146	0.047	1
Gadd45g	0.00781763013514601	-0.654764208088012	0.161	0.299	1
Mapkap1	0.0078529554922874	1.89068743847428	0.131	0.039	1
St3gal4	0.00795106094210374	-1.38277120473051	0.117	0.236	1
Maea	0.00802621740567863	1.05326041892454	0.175	0.063	1
Dis3l2	0.00824041956849334	3.01077246062397	0.073	0.008	1
Trim5	0.00824041956849334	3.1518836119918	0.073	0.008	1
Mob1a	0.00824578333118668	1.42397983068475	0.131	0.039	1
Erg	0.00832288751631507	-1.0866316777047	0.124	0.244	1
Clic4	0.0083422751818982	0.436378826644464	0.73	0.591	1
Zmat1	0.00835449312474962	3.13433025891251	0.073	0.008	1
Slc43a3	0.00844467761962772	-0.644755063827507	0.533	0.622	1
Gm13889	0.00851850870461272	-1.23526551936529	0.219	0.346	1
Adprhl2	0.0086561030385555	1.51531000347947	0.131	0.039	1
Golph3	0.0086561030385555	-1.91380191905996	0.044	0.134	1
Vipas39	0.00870523686305798	2.77979070400005	0.073	0.008	1
Isg20	0.00881138502327736	2.94546424174624	0.088	0.016	1
Atat1	0.00882504255009622	2.47104763890191	0.073	0.008	1
Fam198b	0.00888276269125306	1.19407589893491	0.19	0.079	1
Nfkbiz	0.00891096569859966	-1.78803896795032	0.044	0.134	1
Hbegf	0.00899739740105455	-1.78480657097745	0.044	0.134	1
Ier3	0.00907050993482551	-0.92384605505901	0.438	0.52	1
Huwe1	0.00909611920722565	1.12976843590443	0.19	0.079	1
Rbm5	0.00916540213383227	-1.73249054828154	0.139	0.252	1
Oser1	0.00916565442894745	1.66015523441312	0.175	0.071	1
Adgrl4	0.00919283121496048	0.45224660504716	0.664	0.535	1
Asah1	0.00919920780650197	-0.865601680761555	0.139	0.268	1
Vamp2	0.00923477187959371	1.74758724442751	0.182	0.079	1
Eln	0.00927365919615399	1.31677058849663	0.38	0.26	1
Cacfd1	0.00949347696020274	-1.81691901930212	0.029	0.11	1
Numb	0.00952169456587277	0.78900577982731	0.197	0.079	1
Ebf1	0.00954196914835817	0.967441001359033	0.219	0.102	1
Dctn2	0.0095667541403435	1.02833944516222	0.307	0.173	1
Nudt14	0.00960187093414828	2.02083218209823	0.102	0.024	1
Sfpq	0.00969652163914239	-0.590147847135917	0.285	0.441	1
Zdhhc12	0.00970815146206721	1.99193749779962	0.102	0.024	1
Dnajc4	0.00970815146206721	2.03580803609435	0.102	0.024	1
Cwf19l2	0.00970821921333723	2.2044223941353	0.088	0.016	1
Tprgl	0.00979196318419047	0.617094023189292	0.474	0.315	1
Efna1	0.00993927710847155	-0.640883502264234	0.372	0.52	1
Msto1	0.0100610599682146	4.50976657928724	0.051	0	1
Gdap2	0.0100610599682146	5.14665456335417	0.051	0	1
Abcb8	0.0100610599682146	4.83858490686377	0.051	0	1
Cpeb2	0.0100610599682146	5.10242091007936	0.051	0	1
Alg11	0.0100610599682146	5.0268686104788	0.051	0	1
Map2k5	0.0100610599682146	4.90485110104991	0.051	0	1
Gcnt2	0.0100610599682146	5.20044715057279	0.051	0	1
Apol9a	0.0100610599682146	5.10960671564536	0.051	0	1
Ist1	0.010094509952275	-1.27406960292081	0.044	0.134	1
Zbtb37	0.0103090042534891	-5.37351641045765	0	0.047	1
Fgfr1	0.0103090042534891	-5.02879149562443	0	0.047	1
Mcm5	0.0103090042534891	-4.91366605856801	0	0.047	1
4930481A15Rik	0.0103090042534891	-5.04295363535311	0	0.047	1
Jak2	0.0103090042534891	-4.30242503871924	0	0.047	1
Hps1	0.0103090042534891	-4.98433440243458	0	0.047	1
Upf2	0.0104150370119427	-1.51003654644291	0.066	0.165	1
Toporsos	0.0104215165284238	1.498157000524	0.204	0.094	1
Sdcbp2	0.0106311611884742	2.15046912488341	0.124	0.039	1
Plk2	0.0108562259943342	-0.640722594326307	0.482	0.614	1
Ddx56	0.0109023577378707	-2.23098997862737	0.036	0.118	1
Idh3a	0.0109079509085629	1.5610000159438	0.161	0.063	1
Cox5b	0.0109096306916971	-0.588314150573857	0.453	0.551	1
Nme2	0.0109431393458222	1.17270958066905	0.088	0.016	1
Mrps5	0.0112250678691702	1.37608564297067	0.175	0.071	1
H2-Ab1	0.0114763985536098	1.11434506499966	0.38	0.252	1
Pigf	0.011480025921041	-2.83635000906923	0.015	0.079	1
Ccnl1	0.0117726038333292	-0.997560906634361	0.241	0.362	1
Mtfr1l	0.0117896073960552	1.50484698523115	0.182	0.079	1
AK010878	0.0125395766492044	-1.58772976318339	0.036	0.118	1
Ankrd10	0.0125711008457495	-2.11646649155081	0.044	0.126	1
Fam126b	0.0126295783698496	-3.42261183831997	0.007	0.063	1
Pea15a	0.0127619699870861	0.758078733013872	0.474	0.354	1
Jund	0.012933056886796	-0.620197990259477	0.708	0.709	1
Rplp2	0.0131208121568655	-0.434073294023506	0.745	0.803	1
Yap1	0.0131750204636386	-1.58038767578419	0.036	0.118	1
Pum1	0.0132553900657002	-0.896249179170579	0.066	0.165	1
Ptrf	0.013353127844342	0.505819036633358	0.737	0.591	1
Abcc4	0.0133971605474826	3.53625910523757	0.066	0.008	1
Rpl29	0.0135386243879864	0.390153774417549	0.708	0.622	1
Klhdc8b	0.0135811245405142	3.88433237710267	0.066	0.008	1
Srsf3	0.0137548821427104	-0.520648402096877	0.394	0.528	1
Eif1	0.0138075134314182	-0.294639224345358	0.912	0.953	1
Nsmce1	0.0138161182078732	-0.931642368204126	0.175	0.291	1
Tmem160	0.0138299862233271	0.856539670250758	0.321	0.197	1
Stoml2	0.0138311002795418	1.16035475311207	0.212	0.102	1
1110032A03Rik	0.0139557594644969	3.37919039157909	0.066	0.008	1
Tpp2	0.0142754477704125	1.42817928661191	0.124	0.039	1
Lbp	0.0143394878164367	2.85785102208749	0.066	0.008	1
Map1lc3a	0.0144209148850553	0.649733281524054	0.438	0.307	1
Rps10	0.0144229247290504	-0.47764693595857	0.511	0.622	1
Ltbp1	0.0145252252293515	2.89345593879007	0.08	0.016	1
Thyn1	0.0146045915436225	2.4481868069334	0.095	0.024	1
Atp6v0b	0.0146898254785421	0.521982033740377	0.482	0.323	1
Dym	0.0147324929149121	2.30974281667635	0.066	0.008	1
Hspb1	0.0147337236655621	0.718630205199785	0.496	0.354	1
Myh9	0.0148263326225271	0.86391127099867	0.321	0.197	1
Rasal2	0.0148666193103033	-0.87925350104991	0.146	0.268	1
Kremen1	0.0151349607232864	1.41497980493278	0.066	0.008	1
Fam57a	0.0151349607232864	1.70374051161052	0.066	0.008	1
Nop10	0.0152215257007541	-0.4555630868229	0.394	0.488	1
Snn	0.0153789234043711	1.09948418830995	0.124	0.039	1
Fstl1	0.0153813789063689	0.562400785860416	0.372	0.22	1
Scd1	0.0154145130337944	2.49480318746569	0.08	0.016	1
Plscr1	0.0157454684523801	0.633129652336483	0.518	0.362	1
Pdcd7	0.0157576337606602	1.13269333179977	0.146	0.055	1
Scaf1	0.0157834335804372	2.31782890436695	0.08	0.016	1
Tmed1	0.0158116905543969	1.19434110919633	0.124	0.039	1
Tax1bp1	0.0158971160342415	-0.483748950479863	0.657	0.701	1
Abl1	0.0159162530909156	1.88930425467727	0.095	0.024	1
5031425E22Rik	0.015948195595702	-1.83701862748993	0.051	0.134	1
Rnf40	0.0159707894043883	2.46100801699152	0.08	0.016	1
Hint2	0.0160842844387486	-0.866261548681814	0.146	0.268	1
Rbm8a	0.0161786169298508	0.559356049231612	0.504	0.346	1
Plcb3	0.0163080340095284	1.17716368005891	0.168	0.071	1
Prex2	0.0164041663728245	-0.589256479105257	0.336	0.472	1
Rap1gds1	0.0164335639817232	1.17609989438054	0.146	0.055	1
Trip10	0.0165024774838042	0.931373554051733	0.19	0.087	1
Trmt13	0.0166101146026833	1.67349191950614	0.095	0.024	1
Itgb4	0.0167399073883335	1.76505532610429	0.08	0.016	1
Gbp4	0.0167906351341495	0.659621232827968	0.255	0.142	1
Kcnq1ot1	0.0169725816926831	-1.38220545973803	0.117	0.22	1
Rac1	0.0169929100618747	-0.380438936362802	0.642	0.724	1
Cdk19	0.0170128748657558	1.39494350562073	0.197	0.094	1
Ddx18	0.017228806870135	1.06720123110748	0.204	0.094	1
Mesdc1	0.0172375494642511	1.04206567191815	0.365	0.252	1
Gtf3c1	0.0173379016315243	1.60021259244121	0.08	0.016	1
Usp37	0.0174156501177991	4.91558420495463	0.044	0	1
Syt11	0.0174156501177991	4.79234877161818	0.044	0	1
Sort1	0.0174156501177991	4.5726865659492	0.044	0	1
Arsj	0.0174156501177991	4.05483515047706	0.044	0	1
Tspan5	0.0174156501177991	4.79981577851534	0.044	0	1
Ccl21a	0.0174156501177991	4.43418343530579	0.044	0	1
Prkaa2	0.0174156501177991	4.66262348313107	0.044	0	1
2900076A07Rik	0.0174156501177991	4.38460582794267	0.044	0	1
2610008E11Rik	0.0174156501177991	4.91523728418364	0.044	0	1
Vezt	0.0174156501177991	4.71842404499026	0.044	0	1
Acsl1	0.0174156501177991	4.58113912174681	0.044	0	1
Adgrg1	0.0174156501177991	4.82723919682187	0.044	0	1
Stat5a	0.0174156501177991	4.48325845622936	0.044	0	1
Exoc3l4	0.0174156501177991	5.2597182919619	0.044	0	1
Zfp213	0.0174156501177991	4.51121118109975	0.044	0	1
Cspp1	0.0176518183415955	-2.12744314142398	0.036	0.11	1
Snx5	0.017726666398485	-1.9189706066624	0.051	0.134	1
Ing2	0.0177920216543874	-1.25691408283396	0.029	0.102	1
Trmt112	0.0179393818193731	-0.632151471957482	0.182	0.307	1
Xaf1	0.0184153315473563	0.547929564370231	0.328	0.205	1
Gba	0.0186378930436788	1.92567926582744	0.139	0.055	1
Capns1	0.0186745328741329	0.432540620396861	0.606	0.504	1
G3bp2	0.0188613292976625	-0.911390623719793	0.175	0.299	1
Ecm1	0.0189714591767607	0.781639347019289	0.387	0.252	1
Cenpt	0.0190893884715496	1.11441031769753	0.131	0.047	1
Plvap	0.0191932132514465	-0.269976451478548	0.861	0.913	1
Myl12b	0.0192921605121602	0.352442497302126	0.818	0.677	1
Gja5	0.0192991515598016	-0.957635024495038	0.182	0.299	1
Upp1	0.019299807909164	0.854521888519624	0.365	0.236	1
Igfbp2	0.0194523853582174	-5.04044297678443	0	0.039	1
Mccc1	0.0194523853582174	-4.36385411440118	0	0.039	1
Hbb-bs	0.0194523853582174	-3.98032778578249	0	0.039	1
Ifitm1	0.0194523853582174	-4.03245298832179	0	0.039	1
Ces1d	0.0194523853582174	-4.55993730679976	0	0.039	1
Ogfod1	0.0194523853582174	-4.49383517635994	0	0.039	1
Sec14l3	0.0194523853582174	-4.19057054216549	0	0.039	1
Fancl	0.0194523853582174	-4.54052383644872	0	0.039	1
Odf3b	0.0194523853582174	-4.90203442023347	0	0.039	1
Isoc1	0.0194523853582174	-4.45476659549701	0	0.039	1
Cdc42bpg	0.0194523853582174	-5.6651192022461	0	0.039	1
Vps13a	0.0194523853582174	-4.57021422630473	0	0.039	1
Tmem59	0.0195040040870438	0.405403318892843	0.81	0.693	1
Cdc42ep1	0.019585619038992	0.776037136736507	0.307	0.181	1
Rnps1	0.0198630366130477	-1.4055542824627	0.102	0.197	1
Synpo	0.0199651663562434	1.24941641239481	0.153	0.063	1
Zmiz1	0.0201417187536722	0.980747439539491	0.197	0.094	1
Sema3c	0.020289136392957	0.87625173163821	0.387	0.268	1
Tusc3	0.0205380417904992	1.42243558918322	0.19	0.094	1
Ccm2l	0.0206028609161609	-0.874460287660929	0.146	0.252	1
Lrrc8c	0.0208530437388022	0.763262896478347	0.314	0.189	1
Dnajc3	0.021028206770092	0.697084457341662	0.38	0.244	1
Ccdc137	0.0210794919209597	-2.91051520219315	0.015	0.071	1
Pdzd8	0.0210977083650133	-1.60683138941634	0.036	0.11	1
Klc1	0.0212469347048233	0.855258530941053	0.248	0.142	1
Tulp3	0.0213643616004815	-1.66967931436308	0.022	0.087	1
Nmi	0.0213925068141237	1.03587876344842	0.263	0.157	1
Tm6sf1	0.0215511454227629	1.09159355654369	0.212	0.102	1
Srp14	0.0215680512518599	0.573220118722202	0.504	0.362	1
Dhx58	0.0216051827760303	-2.43606810374283	0.015	0.071	1
Skiv2l	0.0217510985018179	2.05670288292345	0.102	0.031	1
Mast4	0.0217713273115369	0.579507660768619	0.343	0.205	1
Tomm40l	0.0218722817508689	-2.84269833809182	0.015	0.071	1
Tgfbr2	0.0220045276498384	1.35058690230994	0.139	0.055	1
Emg1	0.0220195978793841	0.660304316895368	0.336	0.205	1
Csnk1g2	0.0221078296451029	-1.11777845841262	0.08	0.173	1
Rpl18	0.0221813537613661	-0.379238931723934	0.701	0.772	1
Lyn	0.0222899101056935	1.10272232607877	0.175	0.079	1
Polr2c	0.0223418782544737	-0.755853655664207	0.219	0.346	1
Taf15	0.0224306079756886	1.53131172613321	0.117	0.039	1
Hspa8	0.0225688775338231	-0.313802673405444	0.927	0.945	1
Abi1	0.022632983607204	0.667331282200613	0.168	0.071	1
Thap11	0.0227817194073832	0.908054532381774	0.175	0.079	1
Arpc4	0.022788760351859	0.792357766482434	0.343	0.22	1
Shq1	0.0228287461150459	-4.09744185958229	0.007	0.055	1
Tubb2b	0.0228466093183059	2.31450684904319	0.088	0.024	1
Edc4	0.0229696136317847	-2.07534335308125	0.015	0.071	1
Tdp1	0.023003267232983	3.20768382958253	0.058	0.008	1
Zfp787	0.0230453988949629	-1.82540647221297	0.044	0.118	1
Lgals3	0.0231557049990982	-3.14847599537543	0.007	0.055	1
Eif2b2	0.0233009272643055	1.55461394130279	0.146	0.063	1
Ly6g6d	0.0233140588508926	3.32650820931288	0.058	0.008	1
Bcas2	0.0233393208416023	-0.901436149466283	0.234	0.339	1
Rbms1	0.0233642386259582	-0.480370884981157	0.314	0.449	1
Sppl3	0.0234716694976226	-1.08197533019009	0.131	0.236	1
Car14	0.0234867224862445	-3.59789300353155	0.007	0.055	1
Rasl11a	0.0234867224862445	-3.33057325205531	0.007	0.055	1
Col5a2	0.0235958048363765	0.605927657820414	0.226	0.118	1
BC029214	0.0237309785144954	1.64320715349048	0.102	0.031	1
Phospho2	0.0238218390659824	-2.56523716132975	0.007	0.055	1
Psph	0.0238218390659824	-2.73701865649936	0.007	0.055	1
Slc30a7	0.0238236999451943	-2.1542220694415	0.015	0.071	1
Gamt	0.0238271322972348	2.18300596573652	0.088	0.024	1
1600012H06Rik	0.0238271322972348	2.20363117978995	0.088	0.024	1
Spryd3	0.0240737419139634	1.8624527286353	0.124	0.047	1
Ccnd1	0.024341552529165	0.830556177597336	0.328	0.197	1
Bphl	0.0244248093999209	1.71965115356643	0.102	0.031	1
Rps25	0.0244620207023203	-0.29964351408775	0.701	0.835	1
Ccdc71	0.024466343970842	0.998194854400947	0.139	0.055	1
Rprd1a	0.0245045327504806	-2.33887391442525	0.007	0.055	1
Ahcyl2	0.0245164438200044	-2.12460592578431	0.029	0.094	1
Pgm2l1	0.0245939565480992	2.48831159000699	0.058	0.008	1
Abhd17c	0.0246517157400504	-1.26548395873361	0.161	0.268	1
Clic5	0.0246583052299054	0.908283019150973	0.299	0.189	1
Ankrd11	0.0247830054762479	0.979487955621455	0.307	0.205	1
Cc2d2a	0.0248521921221393	-1.9796218658271	0.007	0.055	1
Chst12	0.0249031586200237	0.567517182324289	0.226	0.118	1
Carhsp1	0.0250060691003158	1.11357739785083	0.314	0.213	1
Myzap	0.0250634096533282	-0.880382214861399	0.277	0.378	1
Mthfd2l	0.025103953601577	2.05892932610984	0.088	0.024	1
Hdgfrp3	0.025103953601577	1.71626463380256	0.088	0.024	1
Serpinb1a	0.0251792216786927	1.20108738726682	0.204	0.11	1
H6pd	0.0252564283191309	2.54755317618592	0.058	0.008	1
Gprin3	0.0252564283191309	2.1057981863531	0.058	0.008	1
Stambp	0.0252564283191309	2.01054410393166	0.058	0.008	1
Dera	0.0252564283191309	2.11302480872625	0.058	0.008	1
Abhd5	0.0254265100654548	0.908002521700633	0.117	0.039	1
Smad7	0.0255302561422004	-0.468485301149184	0.474	0.567	1
Mrpl47	0.0255934174129888	1.42466832343634	0.058	0.008	1
Rsph9	0.0255934174129888	1.9529933213984	0.058	0.008	1
Sh3glb2	0.0261691115099845	-1.10887723968836	0.168	0.268	1
Pten	0.0263105413337836	-1.02063920491176	0.109	0.205	1
Smarca2	0.0263485437779242	0.474674494543041	0.482	0.354	1
Cadm1	0.0264125536333393	-0.882592230601641	0.131	0.236	1
Ddx19a	0.0264395866047766	1.55007845440387	0.088	0.024	1
Pdxdc1	0.0264395866047766	1.68436812450198	0.088	0.024	1
Ltbr	0.0264769245909216	-1.11017365808068	0.102	0.197	1
Leng8	0.0265191833853445	1.31796912560446	0.139	0.055	1
Prrt4	0.0267708368180449	1.91458250622144	0.073	0.016	1
Tap1	0.0267711737669681	0.8014275307215	0.263	0.15	1
Tor1a	0.0268343625868052	0.772504695226765	0.204	0.102	1
Ephx1	0.0269420156337843	1.04948560449504	0.292	0.181	1
Ccdc12	0.0269787267414166	0.628119647960062	0.416	0.283	1
Snhg9	0.0277053610514552	1.71944773249446	0.073	0.016	1
Lmna	0.027822919768842	0.412769285936351	0.307	0.181	1
Cdc42se1	0.0284266746300801	-1.4540856533311	0.058	0.134	1
Tpst2	0.0285091820548455	0.606404540027796	0.358	0.236	1
Smim7	0.0287843406426889	0.791557132592633	0.263	0.15	1
Cby1	0.028827645605561	-2.98488115287547	0.022	0.079	1
Gramd1a	0.0289892697393375	1.64468423303101	0.109	0.039	1
Rbms2	0.0290271801202607	1.07233302073226	0.219	0.118	1
Ugp2	0.0290481445093187	-1.20639185965623	0.088	0.173	1
Smim12	0.0291452019354144	0.782536956898423	0.234	0.134	1
Tbc1d9b	0.0292506165582764	1.17571670481927	0.124	0.047	1
Mrpl1	0.0293254463697179	1.08973946993257	0.073	0.016	1
Nme1	0.0294848409533734	-1.36360972532551	0.161	0.252	1
Ptpru	0.0295734717318022	-0.967318682359952	0.095	0.189	1
Tpm4	0.0296632540805363	0.472400939854931	0.693	0.559	1
Rps11	0.029772334905709	0.387045876237699	0.861	0.827	1
Gm11273	0.0299374049121907	-1.13583418021196	0.029	0.094	1
Sgms1	0.03010867849474	0.34260216236569	0.241	0.134	1
Babam1	0.0302957976457458	-1.18717430614104	0.088	0.173	1
Ipo7	0.0303073027579996	1.70960994047214	0.109	0.039	1
Dars2	0.0303164287901397	4.42747619465925	0.036	0	1
Nat10	0.0303164287901397	3.90304719212029	0.036	0	1
Wdr76	0.0303164287901397	4.26191417337992	0.036	0	1
Ccdc160	0.0303164287901397	5.09289118083899	0.036	0	1
Slc25a40	0.0303164287901397	3.88661273475229	0.036	0	1
Dcp1b	0.0303164287901397	4.23742140734914	0.036	0	1
Rdh13	0.0303164287901397	4.65474927588775	0.036	0	1
Lyrm1	0.0303164287901397	4.46064298892396	0.036	0	1
Tnfaip3	0.0303164287901397	4.99180573818552	0.036	0	1
Herc4	0.0303164287901397	4.35487797350865	0.036	0	1
Ccl25	0.0303164287901397	4.09954519836314	0.036	0	1
Cep44	0.0303164287901397	4.32302799123531	0.036	0	1
Fbxw9	0.0303164287901397	4.46419584404526	0.036	0	1
Hyou1	0.0303164287901397	4.20905459108139	0.036	0	1
Npat	0.0303164287901397	4.43656382779508	0.036	0	1
Nprl3	0.0303164287901397	4.35207102028726	0.036	0	1
Slc22a5	0.0303164287901397	4.29700119172499	0.036	0	1
Arhgef28	0.0303164287901397	4.1663440786604	0.036	0	1
Pomc	0.0303164287901397	4.59506793394748	0.036	0	1
RP23-198F11.3	0.0303164287901397	4.78397459257294	0.036	0	1
Abhd10	0.0303164287901397	4.64120638511111	0.036	0	1
Axin1	0.0303164287901397	4.56988069278604	0.036	0	1
Cdo1	0.0303164287901397	4.27430811297655	0.036	0	1
Tmem5	0.0307148287818471	0.977944106000944	0.168	0.079	1
Ifrd2	0.0307787003246712	-1.80254257549306	0.036	0.102	1
Sec14l1	0.0308180118913822	-0.832107715712806	0.27	0.378	1
2310001H17Rik	0.0308487549900843	1.67166636929482	0.109	0.039	1
Birc3	0.0311058732085415	-2.21460545067275	0.022	0.079	1
Slit3	0.0311058732085415	-2.51210941022307	0.022	0.079	1
Stard9	0.0312631593426899	-1.22995422468509	0.051	0.126	1
Tuba1a	0.0313328041792816	0.341068072360421	0.803	0.685	1
Snrnp70	0.0314412770547875	-1.09840957277586	0.153	0.252	1
Atp5g1	0.0315246310680498	-0.468009177970363	0.394	0.504	1
Zbtb8a	0.0316466428960357	-1.84090364287833	0.036	0.102	1
Chmp6	0.0317049580201116	1.02065286259426	0.168	0.079	1
Ly6c1	0.0317830759535827	0.378308190573226	0.891	0.85	1
Gtf3c2	0.0318126663741077	0.83812459357509	0.139	0.055	1
Odf2	0.0321285828786789	-2.08769118427127	0.022	0.079	1
Tmem41b	0.0322368616945851	-1.98292520241079	0.036	0.102	1
Cx3cl1	0.0323691180397882	-1.27553499882254	0.117	0.205	1
Cd59a	0.0328097255918164	1.61252687910255	0.109	0.039	1
Cd47	0.0329108922808947	-0.537655598315027	0.562	0.646	1
S100a10	0.0332959649604953	0.592710186657175	0.547	0.425	1
Elk4	0.0337497732599892	-0.951423363356551	0.08	0.165	1
Hist1h2bc	0.0339828953072776	0.879068464213324	0.285	0.181	1
Mageh1	0.0340623375680548	0.889218553255856	0.226	0.126	1
Mtch1	0.0342029475469814	0.673816410899661	0.409	0.283	1
Chchd1	0.0342064170420186	0.757405259337415	0.299	0.189	1
Net1	0.0342606755767094	-1.75440003017338	0.022	0.079	1
Aqr	0.0342749231369823	0.880147576114614	0.109	0.039	1
Aida	0.0344179007060779	-1.32385696316388	0.124	0.213	1
Ackr3	0.0345745779727516	1.04773064298541	0.109	0.039	1
Rpl22l1	0.0346271046796642	-0.50204011553358	0.445	0.559	1
Elp2	0.0348764678511441	1.27465741247827	0.109	0.039	1
Ube2e3	0.0350602545049964	0.842386810344568	0.197	0.102	1
Arl4a	0.0350655752698276	-0.993398131014638	0.175	0.268	1
Fis1	0.0354224132923393	0.52486832073067	0.504	0.378	1
Aldh3a2	0.0355162385831782	1.25599868541207	0.131	0.055	1
Clk3	0.0356465671348666	0.566944189356708	0.124	0.047	1
Mars	0.0358577353430756	2.01715835264795	0.117	0.047	1
Sat1	0.0359299673752565	0.507238836012994	0.781	0.732	1
Trip11	0.0359371331961945	0.690224141283768	0.124	0.047	1
Ptpn12	0.0361176966459964	-0.868858771571181	0.161	0.268	1
N4bp1	0.0361538176212983	-1.56411222170605	0.073	0.15	1
Tra2b	0.0362750382154286	-0.604677311980101	0.387	0.52	1
Rnf41	0.0363078470369475	-1.34126239128213	0.036	0.102	1
Cab39	0.0367169277392434	-1.15285854980317	0.08	0.165	1
Mrps21	0.0367312644449599	0.605437229655229	0.423	0.299	1
Eif3l	0.0367703000997194	0.450268474807015	0.219	0.118	1
Traf6	0.0370411947944408	-4.40283384087072	0	0.031	1
Shf	0.0370411947944408	-4.29680876949314	0	0.031	1
Gm20721	0.0370411947944408	-4.39526971977301	0	0.031	1
Fhdc1	0.0370411947944408	-4.78110632384347	0	0.031	1
Acad10	0.0370411947944408	-4.59587306648529	0	0.031	1
Lmtk2	0.0370411947944408	-4.12700770230268	0	0.031	1
Rab4b	0.0370411947944408	-4.80126482680742	0	0.031	1
Cep89	0.0370411947944408	-3.77645267332438	0	0.031	1
RP23-4H17.3	0.0370411947944408	-4.13547898261709	0	0.031	1
Rtkn2	0.0370411947944408	-4.21271157228459	0	0.031	1
Mettl25	0.0370411947944408	-4.33883634960524	0	0.031	1
Phlpp2	0.0370411947944408	-4.21115648327412	0	0.031	1
Pus3	0.0370411947944408	-4.22513970762979	0	0.031	1
Mon1a	0.0370411947944408	-4.06356941898447	0	0.031	1
3010026O09Rik	0.0370411947944408	-4.64715238028005	0	0.031	1
Smg8	0.0370411947944408	-4.24400637231783	0	0.031	1
Akap5	0.0370411947944408	-3.72116827660308	0	0.031	1
Sipa1l1	0.0370411947944408	-5.29080360265229	0	0.031	1
Itpk1	0.0370411947944408	-4.03174831763606	0	0.031	1
Wdr5b	0.0370411947944408	-4.6702963228005	0	0.031	1
Neurl1b	0.0370411947944408	-4.36139184126074	0	0.031	1
Prelid2	0.0370411947944408	-3.92696410464958	0	0.031	1
Smim3	0.0370411947944408	-4.1368346953398	0	0.031	1
Shroom3	0.0370625795596405	1.51403509015921	0.117	0.047	1
Anp32e	0.037109432393312	-0.691652907186844	0.197	0.299	1
Eny2	0.0371620668064486	0.762123398026727	0.234	0.134	1
Rps6ka3	0.0374060196747987	2.22870992964501	0.08	0.024	1
Tmod3	0.0375986411433045	0.339791254661322	0.496	0.354	1
Smarcb1	0.0376913211612121	1.02425197879644	0.182	0.094	1
Erdr1	0.0379670270924866	0.91198421512161	0.204	0.11	1
Usp1	0.037986341138544	-0.839400091887608	0.036	0.102	1
Igsf8	0.0380651594274256	1.52623823883711	0.095	0.031	1
Git1	0.0380651594274256	1.3719992585926	0.095	0.031	1
Edf1	0.0382299983478754	0.349130856479253	0.606	0.441	1
Polb	0.0383901749291297	-1.11631496088837	0.058	0.134	1
Atp1b3	0.0385295630318502	-0.606036998916103	0.504	0.606	1
Fzd4	0.0387280471565242	-0.860265284158568	0.153	0.26	1
Reps1	0.0387446684563209	-2.36722445505491	0.029	0.087	1
Trim30a	0.0388161609443641	-1.01330314535551	0.08	0.165	1
Lsm14b	0.038853132522886	-2.33467412519076	0.015	0.063	1
Sdhc	0.038888118240376	1.21007660666124	0.226	0.134	1
Mff	0.038992505357788	-0.606382575333802	0.146	0.252	1
Cthrc1	0.0392540397818788	1.50271000881	0.117	0.047	1
Mad1l1	0.0393162836035321	-2.27672584090453	0.015	0.063	1
Thap2	0.0393162836035321	-2.28392341539566	0.015	0.063	1
Zfp532	0.0393162836035321	-2.02546969740697	0.015	0.063	1
Vwa1	0.0394959868125275	4.04158318742268	0.051	0.008	1
2310035C23Rik	0.0395089877017446	-1.94330582506221	0.029	0.087	1
Pcsk7	0.0398854579240575	2.69560827910169	0.066	0.016	1
Anks3	0.0398854579240575	2.750961189834	0.066	0.016	1
Cltc	0.0399171235685571	0.721319942938297	0.255	0.157	1
Golga1	0.0400193547896652	3.46486312690403	0.051	0.008	1
Hmgxb3	0.0400193547896652	2.72603974122262	0.051	0.008	1
Fkbp3	0.0400699151463771	0.732451749780625	0.241	0.134	1
Ino80c	0.0401478345028649	1.77580528795982	0.08	0.024	1
Eif3c	0.0402253113185594	-0.892057129601147	0.197	0.291	1
Abi3bp	0.0405505796009239	-0.871236417060418	0.255	0.354	1
Vps37b	0.0405982958449005	0.862326274189875	0.095	0.031	1
Irf2	0.0407148997084736	0.498963013013935	0.307	0.189	1
Nt5c3	0.0407242529400682	-1.19574101968396	0.066	0.142	1
Errfi1	0.0407339566765225	-1.99175822092682	0.015	0.063	1
Yars2	0.0407339566765225	-2.15167003485546	0.015	0.063	1
Gnas	0.0408612139208275	0.288787141870911	0.839	0.772	1
Ctdsp2	0.040920662269347	0.730635574453943	0.226	0.126	1
Adk	0.0409617208847922	-0.507589393596376	0.19	0.299	1
Pdzd2	0.0409993306821247	0.822454666186345	0.204	0.11	1
Fdxacb1	0.0410837553270455	2.45506075980773	0.051	0.008	1
Pdpk1	0.0412160415414581	-1.95670312909456	0.015	0.063	1
St6galnac6	0.0412553940846803	2.56254822069094	0.066	0.016	1
Osgin2	0.0412553940846803	2.514929067659	0.066	0.016	1
Ctr9	0.0413740610743993	1.54923238064581	0.08	0.024	1
Hoxb2	0.0415794150318857	-1.45403847063952	0.044	0.11	1
Ddx6	0.0416153316945781	-1.13805487176553	0.08	0.157	1
Zfp217	0.041624888247442	2.25098669240586	0.051	0.008	1
Btbd2	0.0416898522527527	-1.4101874795801	0.095	0.173	1
Prdx6	0.0417102369919407	-1.42857446224344	0.146	0.228	1
Prpf18	0.0417268929474894	0.814530560048686	0.095	0.031	1
Nr1h2	0.0417568550447729	0.627849147113845	0.204	0.11	1
Rap2b	0.0417897890284964	1.18349913195692	0.08	0.024	1
Iqsec1	0.0417897890284964	1.74666516206269	0.08	0.024	1
Yipf2	0.0417897890284964	1.63642093771654	0.08	0.024	1
Fdps	0.0418674580214678	1.82476532296086	0.124	0.055	1
Twistnb	0.0419051637161237	-1.44160019462846	0.08	0.157	1
Cebpb	0.0419325460417551	-1.36706770627478	0.044	0.11	1
Rabgap1	0.0419788802586186	-1.29138460622087	0.095	0.181	1
2007-03-01	0.0420744279073092	-1.08127691799815	0.073	0.15	1
Tead1	0.0421720435216044	2.27917103547603	0.051	0.008	1
Izumo4	0.0421720435216044	2.15637662184393	0.051	0.008	1
Zfp280d	0.0421720435216044	2.66704059985795	0.051	0.008	1
Cwc27	0.0421720435216044	3.11800087048818	0.051	0.008	1
Zfp871	0.0421720435216044	2.19867814591532	0.051	0.008	1
Tmem87b	0.0421947204741772	-1.46009883309123	0.015	0.063	1
Lrp4	0.0424749761749873	-3.88349247211566	0.007	0.047	1
Cbx7	0.0424749761749873	-3.31614687883426	0.007	0.047	1
Hif1an	0.0424749761749873	-3.22690596782301	0.007	0.047	1
Trim44	0.042646426668648	-1.28738657481731	0.044	0.11	1
Champ1	0.0427252718451341	1.97930277868161	0.051	0.008	1
2610044O15Rik8	0.0427252718451341	2.13588934947509	0.051	0.008	1
Mpi	0.0427252718451341	2.00335012839111	0.051	0.008	1
Brd1	0.0427252718451341	2.0470832688613	0.051	0.008	1
Smug1	0.0427252718451341	1.86233785994647	0.051	0.008	1
Stmn2	0.0427552572076305	0.472517943531408	0.628	0.52	1
Dusp6	0.0428597020333342	-0.530389751967463	0.307	0.425	1
Vcam1	0.0429068179715621	0.984813794346974	0.248	0.15	1
Rfng	0.04305824679786	1.58901113380711	0.08	0.024	1
Gemin8	0.0430690719858779	-2.74960438900793	0.007	0.047	1
Slc25a37	0.0430690719858779	-2.85297890550123	0.007	0.047	1
Nemf	0.043070535648081	-0.737618154256068	0.102	0.189	1
Hgsnat	0.0432729093890246	0.6377952489104	0.095	0.031	1
Tmem209	0.043284624115857	1.71165262692622	0.051	0.008	1
Crebzf	0.043284624115857	1.1812155683733	0.051	0.008	1
Gdf15	0.043284624115857	1.36659460058598	0.051	0.008	1
Kctd11	0.043284624115857	0.727739048431189	0.051	0.008	1
Atg10	0.043284624115857	0.673777041806836	0.051	0.008	1
Dgkd	0.0436701756908852	-2.76447482666235	0.007	0.047	1
Zfp428	0.0436701756908852	-2.54957965298311	0.007	0.047	1
Tdrp	0.0436701756908852	-2.83490955622116	0.007	0.047	1
Hus1	0.0436701756908852	-2.63277152349367	0.007	0.047	1
Nme3	0.0436701756908852	-2.76905598761409	0.007	0.047	1
Clcf1	0.0436701756908852	-2.50493702796601	0.007	0.047	1
Mrpl54	0.0436801632300634	0.782473710833984	0.219	0.126	1
Zc2hc1a	0.0439218412810094	1.36963302729671	0.08	0.024	1
Pigx	0.0439821996898715	-1.25170740369819	0.08	0.157	1
Rab29	0.044115073249398	1.68410811834731	0.066	0.016	1
Ralgapb	0.044115073249398	1.86262247325083	0.066	0.016	1
Usp19	0.0441589339889926	1.14621954609454	0.139	0.063	1
Fndc3a	0.0441589339889926	-1.0189987434196	0.066	0.142	1
Hectd1	0.0442224108360107	0.668624240110944	0.197	0.102	1
4930556M19Rik.1	0.0442783495186177	-2.85186179254843	0.007	0.047	1
Prkaa1	0.0443590939856416	1.35770360916018	0.08	0.024	1
Cnppd1	0.0443678476731988	0.580718214364194	0.175	0.087	1
Zfp330	0.0443685850433105	-1.07195126639734	0.029	0.087	1
Gm2000	0.0445912256107698	1.46331350146212	0.182	0.102	1
Slc7a1	0.0446075915856195	1.56151218406213	0.066	0.016	1
Ahnak2	0.0446075915856195	1.88110315709772	0.066	0.016	1
9530082P21Rik	0.0446792108731188	1.30953821469339	0.117	0.047	1
Aplnr	0.044771368795148	1.59457707915776	0.197	0.118	1
Ccdc47	0.044793887209412	0.450102432374642	0.321	0.205	1
Zmym2	0.044850013125166	-1.11556100400004	0.044	0.11	1
Zfp58	0.0448936559516925	-2.38173336659147	0.007	0.047	1
1110038F14Rik	0.0449774248101517	-0.641689814351557	0.277	0.394	1
Abi3	0.0450986428830978	0.656151268572233	0.365	0.26	1
Ptbp2	0.0451047406664184	1.7500195999835	0.066	0.016	1
Clpb	0.0451047406664184	1.72133089431774	0.066	0.016	1
Golgb1	0.0452482797008247	-0.694556357824263	0.117	0.213	1
Mea1	0.0452636614814565	1.15813339965251	0.19	0.102	1
Plekhm3	0.0455161577233848	-2.23596686316786	0.007	0.047	1
Tmem189	0.0455161577233848	-2.0619264446021	0.007	0.047	1
Pcgf1	0.0455161577233848	-1.96160632096924	0.007	0.047	1
B4galt1	0.0456164083074293	-1.44960847355291	0.117	0.197	1
H2-Q6	0.0458776659192564	0.626237911485087	0.394	0.283	1
Gls	0.0459467663998107	-1.64403677704945	0.051	0.118	1
Bambi	0.046044762815453	-0.468402402219753	0.08	0.165	1
Mapk1	0.0460715196063429	0.606264378298412	0.226	0.126	1
Arcn1	0.0461454874700144	-0.634573857108946	0.08	0.157	1
Gm10138	0.0461459178142011	-1.42430373355588	0.007	0.047	1
Lrig3	0.0461459178142011	-1.7393001241063	0.007	0.047	1
Tmem100	0.0466205382980293	-0.349398458302828	0.825	0.843	1
AW549877	0.0466242993204875	1.29866146947164	0.066	0.016	1
Rassf3	0.046658324217607	-0.639919812714614	0.182	0.276	1
Siva1	0.0466845887631544	-1.32192406286515	0.051	0.118	1
Snrk	0.046734928794471	-0.680661495518432	0.292	0.409	1
Slco2a1	0.046762466609301	-0.580827681438701	0.394	0.504	1
Ifi27	0.0468124170309241	-0.432188904546655	0.35	0.441	1
Ppp3cb	0.0469291116674082	-2.2480700389006	0.036	0.094	1
Zfp36l1	0.046967261338307	-0.634796835763236	0.277	0.394	1
Rwdd1	0.0469696128513879	0.657438557042696	0.35	0.236	1
Nlk	0.0469817427991057	-1.3290298223513	0.029	0.087	1
Plxna1	0.0472050094032448	-1.53859444919668	0.029	0.087	1
Pop5	0.0472391716212352	0.869914090400642	0.255	0.157	1
Ctu2	0.0473509516074279	-2.03555177485318	0.036	0.094	1
Nol8	0.0476610933210031	0.938681508440409	0.066	0.016	1
Exosc1	0.0478349779476837	0.928704530169776	0.139	0.063	1
Lysmd2	0.0480614729106317	0.357585718630266	0.591	0.457	1
Prickle1	0.0484562549054172	1.12502594260497	0.146	0.071	1
Orai3	0.0487948338810517	-1.30253866464825	0.029	0.087	1
Slco3a1	0.0488182703447177	1.17284951648652	0.175	0.094	1
Ltbp4	0.0489097715597841	0.360661255341727	0.606	0.488	1
Fbln2	0.0491521295404104	0.699716166929492	0.182	0.094	1
Sgce	0.049273119961085	0.792949202105985	0.234	0.134	1
Gtpbp6	0.0493025246842346	1.3256923319895	0.102	0.039	1
Stk24	0.0495890627640386	0.981216428908377	0.139	0.063	1
Ywhah	0.0498344776749279	0.465965574123298	0.518	0.394	1
Stip1	0.0500008688674797	-1.17310391511446	0.095	0.173	1
Pdcd6	0.0500954370420556	0.819521149380202	0.255	0.157	1
Oxa1l	0.0501348142288096	-1.80763863254375	0.058	0.126	1
3110062M04Rik	0.0501403404988737	1.58500971194907	0.102	0.039	1
Mustn1	0.050173059167018	1.13148912315761	0.146	0.071	1
Pcnp	0.0503216383694028	-0.937725062694642	0.219	0.299	1
Egr1	0.0504359949470283	-1.3429764383701	0.212	0.291	1
Trp53i13	0.0506671817012757	-0.797078713855796	0.066	0.142	1
Srp72	0.0508739145926125	1.07404852852383	0.146	0.071	1
Dstn	0.0510900904275039	0.383716819869536	0.54	0.409	1
Bcl2l12	0.0512274058617909	1.22306890970785	0.146	0.071	1
Tshz2	0.0512826660207336	-1.39699656117987	0.058	0.126	1
D17Wsu92e	0.0514194187550626	1.21967128793152	0.102	0.039	1
Tmsb10	0.0517321896246024	0.370163842413378	0.774	0.661	1
Dusp1	0.0518767530354129	-0.32746300957244	0.81	0.866	1
AU021092	0.0520148883854371	-1.07860459162684	0.131	0.213	1
Rrp1	0.0522152157886163	0.513184885139306	0.307	0.197	1
Tgoln1	0.0522732657409021	-0.50637224940435	0.255	0.362	1
Tspan17	0.0523278530006322	1.1088977204841	0.175	0.094	1
Twf2	0.0526843859971213	-1.19193488819735	0.117	0.197	1
Dapk3	0.0531278053313698	0.534135320310891	0.241	0.142	1
Rab10os	0.0532416990259697	1.59862993842923	0.088	0.031	1
Nck2	0.0532584898821647	4.35459800190866	0.029	0	1
Traf1	0.0532584898821647	4.07788966099829	0.029	0	1
Gpr155	0.0532584898821647	4.27666160057679	0.029	0	1
Zfp711	0.0532584898821647	4.64297701830041	0.029	0	1
Plk4	0.0532584898821647	4.35160807120269	0.029	0	1
Crtc2	0.0532584898821647	4.40417545162622	0.029	0	1
Hist2h4	0.0532584898821647	4.29953515347769	0.029	0	1
Tifa	0.0532584898821647	4.36479930789053	0.029	0	1
Pgm2	0.0532584898821647	3.77318554175925	0.029	0	1
Noc4l	0.0532584898821647	3.7229823409509	0.029	0	1
Glcci1	0.0532584898821647	4.19744554015353	0.029	0	1
Pot1a	0.0532584898821647	4.03813980503368	0.029	0	1
BC024978	0.0532584898821647	3.3809151182464	0.029	0	1
Lins1	0.0532584898821647	4.13935382617004	0.029	0	1
Map6	0.0532584898821647	4.24333517483301	0.029	0	1
Rnf169	0.0532584898821647	3.75939299636994	0.029	0	1
Ccp110	0.0532584898821647	4.73089242793414	0.029	0	1
Zfp764	0.0532584898821647	4.28818380692746	0.029	0	1
Tnfrsf23	0.0532584898821647	3.81409285487375	0.029	0	1
Esr1	0.0532584898821647	3.98366628068635	0.029	0	1
Hsf2	0.0532584898821647	3.79628991180574	0.029	0	1
Foxc2	0.0532584898821647	4.1930363877779	0.029	0	1
Rgl3	0.0532584898821647	3.60028421486497	0.029	0	1
Cnrip1	0.0532584898821647	4.09254439587425	0.029	0	1
Ltc4s	0.0532584898821647	4.4132058521765	0.029	0	1
Zfp692	0.0532584898821647	3.824238136442	0.029	0	1
Cks2	0.0532584898821647	3.33443225920463	0.029	0	1
Serinc5	0.0532584898821647	4.66927041530821	0.029	0	1
Pde8b	0.0532584898821647	3.67017624529001	0.029	0	1
Zfyve1	0.0532584898821647	4.3822136711629	0.029	0	1
Myc	0.0532584898821647	4.49935753067962	0.029	0	1
Xpnpep3	0.0532584898821647	4.70026407379378	0.029	0	1
Tiam1	0.0532584898821647	4.78260643212412	0.029	0	1
Ddr1	0.0532584898821647	3.93832185854865	0.029	0	1
Dync2li1	0.0532584898821647	3.59183615096899	0.029	0	1
Aldh18a1	0.0532584898821647	3.6783460332698	0.029	0	1
Trub1	0.0532584898821647	4.24792030447977	0.029	0	1
Ghitm	0.0533545854049324	0.656197013368011	0.38	0.276	1
Zbtb38	0.053391796212964	0.903478289708578	0.146	0.071	1
Zscan21	0.0537241184180017	2.51758343040418	0.088	0.031	1
Tnrc18	0.0540595954489894	0.980912692104746	0.102	0.039	1
Gm26545	0.0545977523543985	-2.08683946911884	0.022	0.071	1
Vps4b	0.0547510126890804	0.895011243590192	0.212	0.126	1
Capn1	0.0549644169847125	-1.97179443596329	0.044	0.102	1
Myo6	0.0549998563034338	-0.861422533275167	0.109	0.197	1
Lasp1	0.0551064412341869	0.734400591430135	0.27	0.173	1
Cd99l2	0.0551933211056405	1.7437917691604	0.088	0.031	1
Tspan3	0.0553036043754759	-0.942090821169302	0.102	0.181	1
Mina	0.0557322062760111	-2.38985294363632	0.022	0.071	1
Tpm1	0.0558085548756453	0.632459600471971	0.314	0.205	1
Mfng	0.0560206613469876	0.82591265509054	0.292	0.189	1
H2afy2	0.0563067565166317	-1.81779299400146	0.022	0.071	1
Rfxank	0.0563067565166317	-1.58349775872688	0.022	0.071	1
Hprt	0.0564384097181206	0.272548126946498	0.321	0.213	1
Hnrnpul2	0.0567171681972369	-0.89380137183364	0.109	0.189	1
C87436	0.0568119626035298	0.853888237986313	0.102	0.039	1
Scoc	0.0568181676644147	0.659038231067641	0.248	0.15	1
Kank2	0.0568862295061279	-1.73545523119307	0.022	0.071	1
Wac	0.0569086331971441	-0.982751773431647	0.139	0.22	1
Cald1	0.0570692323130371	1.22438632602152	0.182	0.102	1
Znrf1	0.0571241574191728	0.454532817977307	0.328	0.213	1
Car8	0.0572042138140366	1.4967240700276	0.088	0.031	1
Adck2	0.0574706557456154	-1.56181500971081	0.022	0.071	1
Mtmr10	0.0574706557456154	-1.58870288771669	0.022	0.071	1
Mcc	0.057558231787886	0.441420872504365	0.146	0.071	1
Parp9	0.0576047396491442	1.19091926728189	0.131	0.063	1
Pum2	0.0576101513052376	-0.526969464961574	0.139	0.228	1
Evl	0.0577163496523785	1.38151355083308	0.088	0.031	1
Ccdc80	0.0579500501023463	1.03082461543315	0.146	0.071	1
Ccndbp1	0.0580405085682231	1.27442882147309	0.161	0.087	1
Rlim	0.0582037651529431	-1.50010202159408	0.073	0.142	1
Dnajc9	0.0584719727701481	-1.16891509506835	0.036	0.094	1
Ralgapa1	0.0587108937403827	0.726833734225659	0.102	0.039	1
Bag1	0.0587488807680788	-0.522929260700756	0.219	0.323	1
Mcf2l	0.0587955486677897	-0.576040774694577	0.153	0.252	1
Med20	0.0589788699331513	-1.33388244905622	0.036	0.094	1
Dst	0.0591215701439569	0.297209960608323	0.336	0.22	1
2310011J03Rik	0.0591705895746661	0.918883571620995	0.182	0.102	1
Grwd1	0.0592539598964314	-1.62980676782201	0.022	0.071	1
Zfp715	0.0596799487423154	-1.76656233361649	0.044	0.102	1
Aff1	0.0598585053661222	-1.41476505127675	0.022	0.071	1
Glis2	0.0600624588803851	2.06537744904068	0.073	0.024	1
Prpf31	0.0601118745366452	1.09409710292928	0.131	0.063	1
Atf3	0.0601649995659549	-1.47158280121877	0.08	0.15	1
Prkd3	0.0603345219778324	0.604026382253321	0.088	0.031	1
Epb41	0.0603504080464281	-1.37436742110064	0.102	0.173	1
Arl1	0.060436477982637	0.697632920078243	0.292	0.197	1
Ptprj	0.0604793443797518	1.28154439370024	0.109	0.047	1
C1qtnf9	0.0604793443797518	1.80600133780357	0.109	0.047	1
Sp110	0.0606904492657437	1.08438874859651	0.153	0.079	1
Limd2	0.0608318750263757	-0.784895969358585	0.051	0.118	1
Lama5	0.0609518536328409	1.20470979038278	0.109	0.047	1
Hax1	0.0609827063416437	-1.24127285932121	0.117	0.189	1
Gstp1	0.0609945891520097	-0.752502388552171	0.219	0.323	1
Prkar2a	0.0611650629952073	0.79557579581877	0.146	0.071	1
Pkig	0.0612627376105594	0.802142862358511	0.212	0.126	1
St6galnac4	0.061409002685009	1.13810219238521	0.088	0.031	1
Blvrb	0.061409002685009	1.09094684440079	0.088	0.031	1
Vamp4	0.0618008340653169	0.869611050836795	0.219	0.134	1
Wrn	0.0618420721545179	1.57946578700909	0.073	0.024	1
Grina	0.0619025873018809	-1.34711736366458	0.073	0.142	1
Efna5	0.0624448884384054	1.83135633019516	0.073	0.024	1
Rpl8	0.0626116116692749	-0.292575874549339	0.745	0.764	1
Uqcrq	0.0627421294025281	-0.449584953832442	0.401	0.496	1
Mettl9	0.0630174925855153	0.711283054757515	0.277	0.181	1
Lap3	0.0630525567321455	1.65801482215552	0.073	0.024	1
Cox15	0.0630525567321455	1.6877346142105	0.073	0.024	1
Ddx47	0.0631080633469328	1.04953422816382	0.153	0.079	1
Anxa3	0.0631135949838549	0.490050431554344	0.628	0.535	1
Calr	0.0633063421835195	0.342098136817159	0.628	0.528	1
Ppih	0.0636111706092012	-2.53068608565753	0.029	0.079	1
Slc16a9	0.0636296242424607	-1.33315479803265	0.124	0.197	1
Acads	0.0636651047481044	1.48392353424661	0.073	0.024	1
Nrep	0.0636651047481044	1.87463323539808	0.073	0.024	1
Tmem258	0.0641938271632026	0.532263160587765	0.453	0.354	1
Gtf2h1	0.0642825602397726	1.45676181438171	0.073	0.024	1
Tmem68	0.0643457224523996	0.956923660648712	0.109	0.047	1
Pabpn1	0.0643457224523996	0.995415123622649	0.109	0.047	1
Tulp4	0.0645356356321354	-0.519717228025957	0.168	0.26	1
Abcb1a	0.0648197064637241	0.390531453519903	0.292	0.189	1
Bloc1s6	0.0648430596181349	0.851748724036809	0.109	0.047	1
Chkb	0.0649121335581656	-1.24854064474146	0.073	0.142	1
Rpl6l	0.064950821637131	0.43749311292833	0.343	0.236	1
Nfib	0.0653468606511155	-0.387225514275834	0.474	0.606	1
Gulp1	0.0655323048624992	1.47392851397216	0.073	0.024	1
Atp11c	0.0655686458075606	2.82122688841742	0.058	0.016	1
Micall1	0.0655686458075606	2.99527621749648	0.058	0.016	1
Cct3	0.0656201042712792	0.571396767584315	0.277	0.173	1
Mtmr11	0.0657766578287112	-1.5254513693674	0.044	0.102	1
Tagln2	0.0659641994111493	0.308149963968857	0.766	0.709	1
Kcne3	0.0661646496951346	1.39213390961355	0.073	0.024	1
Pip4k2c	0.0661646496951346	1.08438165796605	0.073	0.024	1
Sqrdl	0.0661943077454897	-0.637632982515412	0.146	0.236	1
Pmepa1	0.0663541313071002	0.603571769170623	0.109	0.047	1
Numa1	0.0663541313071002	0.723069106161899	0.109	0.047	1
Il1r1	0.0668020134041345	1.32596082737192	0.073	0.024	1
Tyk2	0.0668020134041345	1.43944403288974	0.073	0.024	1
Mrpl22	0.066883282050538	0.821618253356486	0.153	0.079	1
Sox7	0.0678312670427499	-0.649538408560355	0.153	0.244	1
Ift74	0.0678574041611911	2.76380677080441	0.044	0.008	1
Gm9803	0.0678574041611911	3.21094109691936	0.044	0.008	1
Mllt1	0.0678574041611911	2.98734610640866	0.044	0.008	1
Slc12a2	0.0678574041611911	2.85055224961421	0.044	0.008	1
Apip	0.0679195858720498	-1.14454606569674	0.044	0.102	1
Slc38a10	0.0680413764421827	-1.10800121246439	0.073	0.142	1
Spns2	0.0680787599375711	0.841720078793668	0.19	0.11	1
Rhno1	0.0680919092472105	1.19892183021628	0.073	0.024	1
Cdip1	0.0681620173795751	1.62943363092991	0.095	0.039	1
Cldnd1	0.0684352289170749	1.06168221270259	0.241	0.165	1
Mapkapk2	0.0684777364586814	1.98984104635277	0.058	0.016	1
Snapc2	0.0684878609426437	-2.18167018763403	0.015	0.055	1
Bend7	0.0687352651369315	2.92317113469824	0.044	0.008	1
Nhlrc3	0.0687352651369315	2.89742399939738	0.044	0.008	1
Acta2	0.0687352651369315	3.60882912622154	0.044	0.008	1
Trpv4	0.0692213544582124	1.80815320253386	0.058	0.016	1
Pnrc1	0.0692620566944681	-0.583015627518182	0.255	0.346	1
Thrap3	0.0695309710535354	-0.920110950617674	0.131	0.213	1
Nkap	0.0695641894257839	-1.11950690582537	0.044	0.102	1
Mpped2	0.0696224373019774	2.53748730257255	0.044	0.008	1
Tmem150a	0.0696224373019774	2.53794636685759	0.044	0.008	1
Nfatc2ip	0.0696224373019774	2.23061793745682	0.044	0.008	1
Cul9	0.0696224373019774	2.50170714233824	0.044	0.008	1
Sec24a	0.0697774936266973	-1.61605757493142	0.029	0.079	1
Emc1	0.0698537722667656	1.6952709809633	0.095	0.039	1
Pkd1	0.0698537722667656	1.62372650790132	0.095	0.039	1
Ccz1	0.0699647835220591	1.19457495153472	0.168	0.094	1
Zc3h4	0.0699715922645782	1.75930008574858	0.058	0.016	1
Zfp444	0.0700604255697734	-2.01579143065839	0.015	0.055	1
Saal1	0.0700604255697734	-1.82076168330912	0.015	0.055	1
Wdr46	0.0700604255697734	-1.83619115521416	0.015	0.055	1
Scap	0.0700650941648896	0.882974118486348	0.073	0.024	1
Mis18a	0.0701196034621185	-1.05347183047108	0.044	0.102	1
Acin1	0.0701571810822468	0.562826561165352	0.285	0.189	1
Abcf1	0.070251766723298	0.932852569568563	0.182	0.102	1
Bin1	0.0704306712995002	0.609779667798341	0.204	0.118	1
Gm4631	0.0705189892912628	2.12316000840618	0.044	0.008	1
Tsix	0.0705189892912628	2.2583870273703	0.044	0.008	1
Rita1	0.0705189892912628	2.28802018296222	0.044	0.008	1
Hps5	0.0705189892912628	2.29939586498062	0.044	0.008	1
Zfp319	0.0705189892912628	2.76327183384814	0.044	0.008	1
Nfrkb	0.0705189892912628	2.27072781026456	0.044	0.008	1
Mettl2	0.0705189892912628	1.97157904934452	0.044	0.008	1
Coq6	0.0705189892912628	2.31591711258148	0.044	0.008	1
Efemp2	0.0705259393803062	-1.48055493795419	0.051	0.11	1
Hhex	0.0706740461215335	0.693794514299072	0.212	0.126	1
Plekhg2	0.07072849079951	1.77157403991851	0.058	0.016	1
Eps8l2	0.07072849079951	1.8465162621733	0.058	0.016	1
Arhgef40	0.07072849079951	1.31282893295499	0.058	0.016	1
Clcn7	0.07072849079951	1.70534608178688	0.058	0.016	1
Phf10	0.070733159015826	0.648466870553119	0.073	0.024	1
[truncated: 6,421 more rows]

## Sheet: Tie2KO_L_DE_KOvsWT_VenousEC
	p_val	avg_log2FC	pct.1	pct.2	p_val_adj
[truncated: 8,194 more rows]

[truncated: 10 more sheets: Tie2KO_L_DE_KOvsWT_Ifit+EC, Tie2KO_L_DE_KOvsWT_PneumLikeEC, Tie2KO_L_DE_KOvsWT_LEC, Tie2KO_L_DE_KOvsWT_Pericytes, Tie2KO_L_DE_KOvsWT_B-cells, Tie2KO_L_DE_KOvsWT_EpithelCells, Tie2KO_L_DE_KOvsWT_UnknownOgn+C, Tie2KO_L_DE_KOvsWT_MyeloidCells, Tie2KO_L_DE_KOvsWT_Platelets, Tie2KO_L_DE_KOvsWT_Erythroblast]
