# Supplementary material for: Deletion of the angiopoietin receptor Tie2 enhances proliferation and sprouting of cardiac endothelial cells
Source: Angiogenesis. 2026 Jan 21;29(2):13. doi: 10.1007/s10456-025-10028-2 (PMC12823625; doi:10.1007/s10456-025-10028-2)
Supplement: Supplementary file 19 — Supplemental Table 15. Enrichment of downregulated GO terms in heart stromal-vascular fraction cell types in mice with Tie1/Tie2 EC double-deletion versus wild-type mice. [file 10456_2025_10028_MOESM19_ESM.xlsx]

## Sheet: Heart_T1&2del_Downreg_pathway
Enrichment FDR	nGenes	Pathway Genes	Fold Enrichment	Pathway	URL	Genes
5.42342940068912e-11	9	29	59.8094373865699	GO:0061644 protein localization to CENP-A containing chromatin	http://amigo.geneontology.org/amigo/term/GO:0061644	H2ac4 H2ac6 H2ac8 H2ac11 H2ac22 H2ac7 H2ac13 H2ac23 H2ac24
1.53904586814116e-08	9	55	31.5358851674641	GO:0071459 protein localization to chromosome centromeric region	http://amigo.geneontology.org/amigo/term/GO:0071459	H2ac4 H2ac6 H2ac8 H2ac11 H2ac22 H2ac7 H2ac13 H2ac23 H2ac24
4.94066500357254e-08	9	65	26.6842105263158	GO:0071168 protein localization to chromatin	http://amigo.geneontology.org/amigo/term/GO:0071168	H2ac4 H2ac6 H2ac8 H2ac11 H2ac22 H2ac7 H2ac13 H2ac23 H2ac24
1.26907951825863e-05	29	1765	3.16649271904975	GO:0042127 regulation of cell population proliferation	http://amigo.geneontology.org/amigo/term/GO:0042127	Hes1 Lmo1 Apoe Aqp1 Ahr Rgcc Xdh Txnip Ntf3 Il31ra Cxcl12 Jag1 Slit3 Afdn Id2 Tie1 Calcrl Gstp1 H2ac4 Fabp4 H2ac6 H2ac8 H2ac11 H2ac22 H2ac7 H2ac13 H2ac23 H2ac24 Tek
1.54275314197386e-05	9	130	13.3421052631579	GO:0034502 protein localization to chromosome	http://amigo.geneontology.org/amigo/term/GO:0034502	H2ac4 H2ac6 H2ac8 H2ac11 H2ac22 H2ac7 H2ac13 H2ac23 H2ac24
0.000104006369834368	30	2102	2.75051329560819	GO:0008283 cell population proliferation	http://amigo.geneontology.org/amigo/term/GO:0008283	Tek Hes1 Lmo1 Apoe Aqp1 Ahr Rgcc Xdh Txnip Ntf3 Il31ra Cxcl12 Jag1 Slit3 Afdn Col8a1 Id2 Tie1 Calcrl Gstp1 H2ac4 Fabp4 H2ac6 H2ac8 H2ac11 H2ac22 H2ac7 H2ac13 H2ac23 H2ac24
0.000224278782721722	8	135	11.4204028589994	GO:0003206 cardiac chamber morphogenesis	http://amigo.geneontology.org/amigo/term/GO:0003206	Myl2 Myh6 Tek Id2 Hes1 Jag1 Slit3 Dhrs3
0.000258938562323009	35	2872	2.34859869031911	GO:0051239 regulation of multicellular organismal process	http://amigo.geneontology.org/amigo/term/GO:0051239	Apoe Tek Sema6a Hes1 Tmem176b Tie1 Nepn Prcp Myl2 Jag1 Alpl Myh6 Tcim Gstp1 Aqp1 Lpl Rgcc Cd200 Sod1 Xdh Tfpi Tspan8 Tgm2 Calcrl Cxcl12 Id2 Fabp4 Cyp26b1 Dhrs3 Sgk1 Ntf3 Eno1b Eno1 Afdn Marcks
0.0003769796291635	28	2026	2.66344538542803	GO:0012501 programmed cell death	http://amigo.geneontology.org/amigo/term/GO:0012501	Apoe Ddit4 Plscr2 Ntf3 Sod1 Aqp1 Id3 Rpl10 Ubb Sgk1 Timp3 Ddx5 Rgcc Tgm2 Txnip Tcim Slit3 Cxcl12 Tek Cyp26b1 Marcks Aldh2 Rps29 Rpl10-ps3 Eno1b Gstp1 Eno1 Sema6a
0.000380958332029669	16	735	4.1952500298365	GO:0008285 negative regulation of cell population proliferation	http://amigo.geneontology.org/amigo/term/GO:0008285	Hes1 Apoe Rgcc Xdh Slit3 Cxcl12 Gstp1 H2ac4 H2ac6 H2ac8 H2ac11 H2ac22 H2ac7 H2ac13 H2ac23 H2ac24
0.000421931168027018	4	17	45.3457172342621	GO:0040034 regulation of development heterochronic	http://amigo.geneontology.org/amigo/term/GO:0040034	Hmgn2 Hes1 Hmgn2-ps Jag1
0.000532137960103721	27	1972	2.63865164940749	GO:0006915 apoptotic process	http://amigo.geneontology.org/amigo/term/GO:0006915	Apoe Ddit4 Plscr2 Ntf3 Sod1 Aqp1 Id3 Rpl10 Ubb Sgk1 Timp3 Ddx5 Rgcc Tgm2 Txnip Tcim Slit3 Cxcl12 Tek Marcks Aldh2 Rps29 Rpl10-ps3 Eno1b Gstp1 Eno1 Sema6a
0.000532137960103721	36	3162	2.19414760810946	GO:0070887 cellular response to chemical stimulus	http://amigo.geneontology.org/amigo/term/GO:0070887	Sod1 Ntf3 Il31ra Cxcl12 Id3 Lpl Sgk1 Timp3 Ddit4 Id2 Alpl Nepn Eno1b Gstp1 Fabp4 Eno1 Apoe Aqp1 Ahr Sema6a Ddx5 Rgcc Hes1 Xdh Tfpi Tgm2 Fmo2 Abcb4 Slit3 Calcrl Cyp26b1 Plscr2 Prcp Aldh2 Marcks Tek
0.000681076985664489	18	986	3.51820219920999	GO:0033993 response to lipid	http://amigo.geneontology.org/amigo/term/GO:0033993	Tek Id3 Lpl Sgk1 Ddit4 Tie1 Gstp1 Aqp1 Ahr Ddx5 Hes1 Tfpi Alpl Txnip Abcb4 Slit3 Cyp26b1 Plscr2
0.00094739957954619	8	181	8.51798003295532	GO:0003205 cardiac chamber development	http://amigo.geneontology.org/amigo/term/GO:0003205	Myl2 Myh6 Tek Id2 Hes1 Jag1 Slit3 Dhrs3
0.00111354708226795	28	2206	2.44611983267325	GO:0008219 cell death	http://amigo.geneontology.org/amigo/term/GO:0008219	Apoe Ddit4 Plscr2 Ntf3 Sod1 Aqp1 Id3 Rpl10 Ubb Sgk1 Timp3 Ddx5 Rgcc Tgm2 Txnip Tcim Slit3 Cxcl12 Tek Cyp26b1 Marcks Aldh2 Rps29 Rpl10-ps3 Eno1b Gstp1 Eno1 Sema6a
0.00118546730268218	37	3454	2.06445108138035	GO:0010033 response to organic substance	http://amigo.geneontology.org/amigo/term/GO:0010033	Timp3 Ntf3 Il31ra Cxcl12 Tek Id3 Lpl Sgk1 Ddit4 Jag1 Alpl Tie1 Nepn Abcb4 Eno1b Gstp1 Fabp4 Eno1 Apoe Aqp1 Ahr Sema6a Ddx5 Hes1 Sod1 Xdh Tfpi Tgm2 Txnip Slit3 Calcrl Cyp26b1 mt-Nd5 Plscr2 Prcp Aldh2 Marcks
0.00124003249971012	30	2498	2.31448316547975	GO:0071310 cellular response to organic substance	http://amigo.geneontology.org/amigo/term/GO:0071310	Ntf3 Il31ra Cxcl12 Id3 Lpl Sgk1 Timp3 Ddit4 Alpl Nepn Eno1b Gstp1 Fabp4 Eno1 Aqp1 Ahr Sema6a Ddx5 Hes1 Xdh Tfpi Tgm2 Abcb4 Slit3 Calcrl Plscr2 Cyp26b1 Prcp Marcks Tek
0.00124003249971012	19	1160	3.1566091954023	GO:0072359 circulatory system development	http://amigo.geneontology.org/amigo/term/GO:0072359	Tek Myl2 Tie1 Calcrl Prcp Myh6 Aqp1 Sema6a Rgcc Xdh Jag1 Col8a1 Hes1 Apoe Id3 Id2 Slit3 Cxcl12 Dhrs3
0.00222804787710095	7	157	8.59258017655604	GO:0002181 cytoplasmic translation	http://amigo.geneontology.org/amigo/term/GO:0002181	Rps29 Rps21 Rpl35 Rps28 Gm11808 Gm2000 Uba52
0.00222804787710095	31	2751	2.17168238662815	GO:0009653 anatomical structure morphogenesis	http://amigo.geneontology.org/amigo/term/GO:0009653	Tek Sema6a Sgk1 Tie1 Ntf3 Slit3 Calcrl Prcp Cxcl12 Id2 Aqp1 Myl2 Ubb Rgcc Xdh Jag1 Alpl Dnm3 Myh6 Robo2 Cyp26b1 Col8a1 Id3 Hes1 Apoe Afdn Sod1 Tgm2 Dhrs3 Tmem182 Marcks
0.00222804787710095	5	62	15.5418788907753	GO:0042255 ribosome assembly	http://amigo.geneontology.org/amigo/term/GO:0042255	Rpl10 Rps27rt Rpl10-ps3 Rps28 Rps27
0.00222804787710095	13	613	4.08703242608969	GO:0048667 cell morphogenesis involved in neuron differentiation	http://amigo.geneontology.org/amigo/term/GO:0048667	Sema6a Slit3 Cxcl12 Ntf3 Dnm3 Robo2 Hes1 Id2 Sod1 Apoe Sgk1 Afdn Marcks
0.00222804787710095	9	281	6.17250421427233	GO:0050769 positive regulation of neurogenesis	http://amigo.geneontology.org/amigo/term/GO:0050769	Hes1 Tgm2 Cxcl12 Id2 Apoe Sgk1 Ntf3 Afdn Marcks
0.00222804787710095	24	1825	2.53439077144917	GO:1901700 response to oxygen-containing compound	http://amigo.geneontology.org/amigo/term/GO:1901700	Sod1 Tek Id3 Lpl Sgk1 Ddit4 Jag1 Tie1 Abcb4 Gstp1 Aqp1 Ahr Hes1 Alpl Tgm2 Txnip Slit3 Calcrl Cxcl12 Cyp26b1 mt-Nd5 Plscr2 Aldh2 Marcks
0.00223400615320254	6	107	10.8066896212494	GO:0006754 ATP biosynthetic process	http://amigo.geneontology.org/amigo/term/GO:0006754	Ndufa6 mt-Nd5 mt-Nd4l mt-Atp8 Eno1b Eno1
0.00223400615320254	9	290	5.98094373865699	GO:0046034 ATP metabolic process	http://amigo.geneontology.org/amigo/term/GO:0046034	Eno1b Eno1 mt-Co1 Ndufa6 mt-Nd5 mt-Nd4l Myh6 mt-Atp8 Ddit4
0.00223400615320254	13	622	4.02789530095335	GO:0071396 cellular response to lipid	http://amigo.geneontology.org/amigo/term/GO:0071396	Id3 Lpl Sgk1 Ddit4 Gstp1 Aqp1 Ahr Ddx5 Hes1 Tfpi Abcb4 Plscr2 Cyp26b1
0.00225694956965231	16	921	3.34800083814313	GO:0009725 response to hormone	http://amigo.geneontology.org/amigo/term/GO:0009725	Timp3 Sgk1 Ddit4 Aqp1 Lpl Ddx5 Hes1 Tfpi Alpl Txnip Slit3 Cxcl12 Prcp Tek Marcks Gstp1
0.00267179314496085	13	637	3.93304690297171	GO:0048514 blood vessel morphogenesis	http://amigo.geneontology.org/amigo/term/GO:0048514	Tek Tie1 Calcrl Prcp Aqp1 Sema6a Rgcc Xdh Jag1 Col8a1 Apoe Hes1 Cxcl12
0.00298834343868251	25	2018	2.38750369481682	GO:0009888 tissue development	http://amigo.geneontology.org/amigo/term/GO:0009888	Sema6a Id3 Jag1 Myl2 Ddx5 Rgcc Hes1 Xdh Alpl Txnip Myh6 Col8a1 Aqp1 Id2 Afdn Ubb Sod1 Tie1 Tgm2 Ntf3 Il31ra Cxcl12 Cyp26b1 Marcks Tek
0.00298834343868251	5	70	13.765664160401	GO:0060411 cardiac septum morphogenesis	http://amigo.geneontology.org/amigo/term/GO:0060411	Id2 Hes1 Jag1 Slit3 Dhrs3
0.00302581209121011	37	3704	1.92511178053124	GO:0048513 animal organ development	http://amigo.geneontology.org/amigo/term/GO:0048513	Myl2 Sema6a Tmem176b Id2 Jag1 Myh6 Tcim Cxcl12 Aqp1 Id3 Rpl10 Unc45b Ddx5 Rgcc Hes1 Alpl Txnip Il31ra Robo2 Slit3 Cyp26b1 mt-Co1 Tmem182 Afdn Col8a1 Tek Ubb Sod1 Xdh Tie1 Tgm2 Ntf3 Calcrl Dhrs3 Ddit4 Rpl10-ps3 Gstp1
0.00308734406983808	6	118	9.7992863514719	GO:0009206 purine ribonucleoside triphosphate biosynthetic process	http://amigo.geneontology.org/amigo/term/GO:0009206	Ndufa6 mt-Nd5 mt-Nd4l mt-Atp8 Eno1b Eno1
0.00314514807891939	6	119	9.71693940734188	GO:0009145 purine nucleoside triphosphate biosynthetic process	http://amigo.geneontology.org/amigo/term/GO:0009145	Ndufa6 mt-Nd5 mt-Nd4l mt-Atp8 Eno1b Eno1
0.00361583644036593	15	869	3.32657016534432	GO:0006518 peptide metabolic process	http://amigo.geneontology.org/amigo/term/GO:0006518	Gstp1 Rps29 Rps21 Rpl35 Rps28 Gm11808 Gm2000 Uba52 Apoe Rpl10 Eif1 Rps27rt Rpl10-ps3 Rps27 Sod1
0.00374901430888517	6	124	9.3251273344652	GO:0009201 ribonucleoside triphosphate biosynthetic process	http://amigo.geneontology.org/amigo/term/GO:0009201	Ndufa6 mt-Nd5 mt-Nd4l mt-Atp8 Eno1b Eno1
0.00380838064524665	14	774	3.48587877963643	GO:0000904 cell morphogenesis involved in differentiation	http://amigo.geneontology.org/amigo/term/GO:0000904	Sema6a Slit3 Cxcl12 Ntf3 Tek Dnm3 Robo2 Hes1 Id2 Sod1 Apoe Sgk1 Afdn Marcks
0.00443302763628227	8	256	6.02247807017544	GO:0003007 heart morphogenesis	http://amigo.geneontology.org/amigo/term/GO:0003007	Myl2 Myh6 Tek Id2 Hes1 Jag1 Slit3 Dhrs3
0.00496553454743917	15	905	3.19424251235824	GO:0035239 tube morphogenesis	http://amigo.geneontology.org/amigo/term/GO:0035239	Tek Tie1 Calcrl Prcp Id2 Aqp1 Sema6a Rgcc Xdh Jag1 Col8a1 Hes1 Apoe Tgm2 Cxcl12
0.00496553454743917	21	1600	2.52944078947368	GO:0042981 regulation of apoptotic process	http://amigo.geneontology.org/amigo/term/GO:0042981	Apoe Ntf3 Sod1 Aqp1 Id3 Rpl10 Ubb Timp3 Rgcc Tgm2 Txnip Tcim Cxcl12 Tek Sgk1 Aldh2 Rps29 Rpl10-ps3 Eno1b Gstp1 Eno1
0.00496553454743917	9	339	5.11644154634373	GO:0051962 positive regulation of nervous system development	http://amigo.geneontology.org/amigo/term/GO:0051962	Hes1 Tgm2 Cxcl12 Id2 Apoe Sgk1 Ntf3 Afdn Marcks
0.00504626634117359	6	136	8.50232198142415	GO:0003231 cardiac ventricle development	http://amigo.geneontology.org/amigo/term/GO:0003231	Myl2 Myh6 Id2 Hes1 Jag1 Slit3
0.00504626634117359	6	135	8.56530214424951	GO:0009142 nucleoside triphosphate biosynthetic process	http://amigo.geneontology.org/amigo/term/GO:0009142	Ndufa6 mt-Nd5 mt-Nd4l mt-Atp8 Eno1b Eno1
0.00504626634117359	6	136	8.50232198142415	GO:0009205 purine ribonucleoside triphosphate metabolic process	http://amigo.geneontology.org/amigo/term/GO:0009205	Ndufa6 mt-Nd5 mt-Nd4l mt-Atp8 Eno1b Eno1
0.00504626634117359	17	1136	2.88400358290091	GO:0035295 tube development	http://amigo.geneontology.org/amigo/term/GO:0035295	Tek Tie1 Calcrl Prcp Id2 Aqp1 Sema6a Rgcc Xdh Jag1 Col8a1 Hes1 Apoe Ubb Tgm2 Cxcl12 Marcks
0.00506911864743709	9	349	4.96983863670638	GO:0040013 negative regulation of locomotion	http://amigo.geneontology.org/amigo/term/GO:0040013	Sema6a Apoe Mctp1 Rgcc Jag1 Cxcl12 Tie1 Gstp1 Afdn
0.00506911864743709	21	1631	2.48136435509374	GO:0043067 regulation of programmed cell death	http://amigo.geneontology.org/amigo/term/GO:0043067	Apoe Ntf3 Sod1 Aqp1 Id3 Rpl10 Ubb Timp3 Rgcc Tgm2 Txnip Tcim Cxcl12 Tek Sgk1 Aldh2 Rps29 Rpl10-ps3 Eno1b Gstp1 Eno1
0.00506911864743709	37	3869	1.84301215691076	GO:0048583 regulation of response to stimulus	http://amigo.geneontology.org/amigo/term/GO:0048583	Eps8l1 Tek Sema6a Ddit4 Nepn Tcim Cxcl12 Dhrs3 Hes1 Sod1 Jag1 Gstp1 Apoe Lpl Ahr Ubb Timp3 Ddx5 Mctp1 Rgcc Cd200 Xdh Tfpi Tspan8 Ntf3 Slit3 Calcrl Fabp4 Prcp Cyp26b1 Aldh2 Plscr2 Eno1b Eno1 Afdn Marcks Tgm2
0.00506911864743709	21	1623	2.49359535622791	GO:0048585 negative regulation of response to stimulus	http://amigo.geneontology.org/amigo/term/GO:0048585	Sema6a Ddit4 Tcim Nepn Gstp1 Apoe Lpl Ahr Timp3 Mctp1 Xdh Tfpi Tspan8 Slit3 Calcrl Cxcl12 Sod1 Cyp26b1 Dhrs3 Eno1b Eno1
0.00506911864743709	10	434	4.44053682593581	GO:0050767 regulation of neurogenesis	http://amigo.geneontology.org/amigo/term/GO:0050767	Sema6a Hes1 Tgm2 Cxcl12 Id2 Apoe Sgk1 Ntf3 Afdn Marcks
0.00506911864743709	21	1623	2.49359535622791	GO:0051240 positive regulation of multicellular organismal process	http://amigo.geneontology.org/amigo/term/GO:0051240	Tek Tie1 Hes1 Alpl Apoe Aqp1 Lpl Rgcc Cd200 Sod1 Tgm2 Cxcl12 Id2 Fabp4 Sgk1 Jag1 Ntf3 Eno1b Eno1 Afdn Marcks
0.00506911864743709	20	1498	2.57302133839271	GO:2000026 regulation of multicellular organismal development	http://amigo.geneontology.org/amigo/term/GO:2000026	Tek Sema6a Hes1 Tmem176b Tie1 Jag1 Myh6 Tcim Aqp1 Rgcc Xdh Tgm2 Cxcl12 Id2 Cyp26b1 Apoe Sgk1 Ntf3 Afdn Marcks
0.00536446069332335	3	18	32.1198830409357	GO:0000028 ribosomal small subunit assembly	http://amigo.geneontology.org/amigo/term/GO:0000028	Rps27rt Rps28 Rps27
0.00536446069332335	10	441	4.37005211441302	GO:0006979 response to oxidative stress	http://amigo.geneontology.org/amigo/term/GO:0006979	Ndufa6 Sod1 Txnip Gstp1 Aqp1 Mctp1 mt-Co1 mt-Nd5 Apoe Aldh2
0.00536446069332335	6	144	8.02997076023392	GO:0009144 purine nucleoside triphosphate metabolic process	http://amigo.geneontology.org/amigo/term/GO:0009144	Ndufa6 mt-Nd5 mt-Nd4l mt-Atp8 Eno1b Eno1
0.00536446069332335	6	144	8.02997076023392	GO:0009199 ribonucleoside triphosphate metabolic process	http://amigo.geneontology.org/amigo/term/GO:0009199	Ndufa6 mt-Nd5 mt-Nd4l mt-Atp8 Eno1b Eno1
0.00536446069332335	21	1652	2.44982158786797	GO:0009719 response to endogenous stimulus	http://amigo.geneontology.org/amigo/term/GO:0009719	Timp3 Ntf3 Sgk1 Ddit4 Nepn Apoe Aqp1 Lpl Ahr Ddx5 Hes1 Tfpi Alpl Tgm2 Txnip Slit3 Cxcl12 Prcp Tek Marcks Gstp1
0.00536446069332335	9	358	4.84489855924728	GO:0010720 positive regulation of cell development	http://amigo.geneontology.org/amigo/term/GO:0010720	Hes1 Tgm2 Cxcl12 Id2 Apoe Sgk1 Ntf3 Afdn Marcks
0.00536446069332335	9	357	4.85846970367094	GO:0048545 response to steroid hormone	http://amigo.geneontology.org/amigo/term/GO:0048545	Sgk1 Ddit4 Aqp1 Ddx5 Tfpi Alpl Txnip Slit3 Gstp1
0.00539517418604495	13	732	3.42261048796856	GO:0001568 blood vessel development	http://amigo.geneontology.org/amigo/term/GO:0001568	Tek Tie1 Calcrl Prcp Aqp1 Sema6a Rgcc Xdh Jag1 Col8a1 Hes1 Apoe Cxcl12
0.00550369578204613	32	3168	1.94665957823853	GO:0044085 cellular component biogenesis	http://amigo.geneontology.org/amigo/term/GO:0044085	Eps8l1 Rpl10 Trim37 Rps21 Rps27rt Rpl10-ps3 Rpl35 Rps28 Gm2000 Tmsb10 Rps27 Gm9844 Hes1 Xdh Marcks Apoe Aqp1 Tek Rgcc Ndufa6 Dnm3 Stxbp6 Cxcl12 mt-Nd5 Myl2 Tie1 Myh6 Afdn Sgk1 Tgm2 H2ac19 H2ac18
0.00556120118597611	21	1662	2.43508138577491	GO:1901566 organonitrogen compound biosynthetic process	http://amigo.geneontology.org/amigo/term/GO:1901566	Ndufa6 Rps29 Rps21 Rpl35 mt-Nd5 mt-Nd4l Rps28 Gm11808 Gm2000 Uba52 Apoe Rpl10 Eif1 Rps27rt Rpl10-ps3 mt-Atp8 Rps27 Aldh2 Eno1b Gstp1 Eno1
0.00559749993092264	16	1063	2.90076083906851	GO:0009887 animal organ morphogenesis	http://amigo.geneontology.org/amigo/term/GO:0009887	Id2 Aqp1 Myl2 Alpl Myh6 Cyp26b1 Id3 Hes1 Slit3 Afdn Col8a1 Tek Sod1 Jag1 Tgm2 Dhrs3
0.00581901695592018	15	956	3.02383836159436	GO:0030334 regulation of cell migration	http://amigo.geneontology.org/amigo/term/GO:0030334	Tek Sema6a Prcp Cxcl12 Tmsb10 Gm9844 Apoe Aqp1 Mctp1 Rgcc Jag1 Tie1 Ntf3 Gstp1 Afdn
0.00591053265333191	22	1803	2.35153885823822	GO:0010941 regulation of cell death	http://amigo.geneontology.org/amigo/term/GO:0010941	Apoe Ntf3 Sod1 Aqp1 Id3 Rpl10 Ubb Timp3 Rgcc Tgm2 Txnip Tcim Cxcl12 Tek Sgk1 Ddit4 Aldh2 Rps29 Rpl10-ps3 Eno1b Gstp1 Eno1
0.00689131349196576	8	295	5.22628605411835	GO:0042254 ribosome biogenesis	http://amigo.geneontology.org/amigo/term/GO:0042254	Rpl10 Rps21 Rps27rt Rpl10-ps3 Rpl35 Rps28 Gm2000 Rps27
0.00726298904931144	13	763	3.28355291899473	GO:0001944 vasculature development	http://amigo.geneontology.org/amigo/term/GO:0001944	Tek Tie1 Calcrl Prcp Aqp1 Sema6a Rgcc Xdh Jag1 Col8a1 Hes1 Apoe Cxcl12
0.00726298904931144	42	4781	1.69299529937582	GO:0044271 cellular nitrogen compound biosynthetic process	http://amigo.geneontology.org/amigo/term/GO:0044271	Id3 Trim37 Id2 Hes1 Polr2l Zfp988 Ndufa6 Rps29 Rps21 Rpl35 mt-Nd5 mt-Nd4l Rps28 Gm11808 Gm2000 Uba52 Nepn Ntf3 Apoe Rpl10 Ahr Ddx5 Sap18 Rgcc Cd200 Jag1 Plscr2 Eif1 Lmo1 Rps27rt Tcim Rpl10-ps3 Sap18b mt-Atp8 Rps27 Txnip Hmgn2 Aldh2 Fabp4 Hmgn2-ps Eno1b Eno1
0.00746057161711258	8	301	5.12210759456781	GO:0030336 negative regulation of cell migration	http://amigo.geneontology.org/amigo/term/GO:0030336	Apoe Mctp1 Rgcc Jag1 Cxcl12 Tie1 Gstp1 Afdn
0.00746057161711258	8	301	5.12210759456781	GO:0097193 intrinsic apoptotic signaling pathway	http://amigo.geneontology.org/amigo/term/GO:0097193	Ubb Ddx5 Sod1 Cxcl12 Ddit4 Aldh2 Eno1b Eno1
0.00809693692571847	12	672	3.44141604010025	GO:0006412 translation	http://amigo.geneontology.org/amigo/term/GO:0006412	Rps29 Rps21 Rpl35 Rps28 Gm11808 Gm2000 Uba52 Rpl10 Eif1 Rps27rt Rpl10-ps3 Rps27
0.00967954573799264	6	169	6.84210526315789	GO:0001936 regulation of endothelial cell proliferation	http://amigo.geneontology.org/amigo/term/GO:0001936	Apoe Rgcc Xdh Cxcl12 Tie1 Tek
0.00967954573799264	2	5	77.0877192982456	GO:0002085 inhibition of neuroepithelial cell differentiation	http://amigo.geneontology.org/amigo/term/GO:0002085	Hes1 Jag1
0.00967954573799264	5	109	8.8403347819089	GO:0003279 cardiac septum development	http://amigo.geneontology.org/amigo/term/GO:0003279	Id2 Hes1 Jag1 Slit3 Dhrs3
0.00967954573799264	6	169	6.84210526315789	GO:0009141 nucleoside triphosphate metabolic process	http://amigo.geneontology.org/amigo/term/GO:0009141	Ndufa6 mt-Nd5 mt-Nd4l mt-Atp8 Eno1b Eno1
0.00967954573799264	2	5	77.0877192982456	GO:0015988 energy coupled proton transmembrane transport against electrochemical gradient	http://amigo.geneontology.org/amigo/term/GO:0015988	mt-Co1 mt-Nd5
0.00967954573799264	2	5	77.0877192982456	GO:0015990 electron transport coupled proton transport	http://amigo.geneontology.org/amigo/term/GO:0015990	mt-Co1 mt-Nd5
0.00967954573799264	12	696	3.3227465214761	GO:0043043 peptide biosynthetic process	http://amigo.geneontology.org/amigo/term/GO:0043043	Rps29 Rps21 Rpl35 Rps28 Gm11808 Gm2000 Uba52 Rpl10 Eif1 Rps27rt Rpl10-ps3 Rps27
0.00967954573799264	16	1132	2.72394767838324	GO:0043603 cellular amide metabolic process	http://amigo.geneontology.org/amigo/term/GO:0043603	Gstp1 Rps29 Rps21 Rpl35 Rps28 Gm11808 Gm2000 Uba52 Xdh Apoe Rpl10 Eif1 Rps27rt Rpl10-ps3 Rps27 Sod1
0.00967954573799264	8	320	4.81798245614035	GO:0051271 negative regulation of cellular component movement	http://amigo.geneontology.org/amigo/term/GO:0051271	Apoe Mctp1 Rgcc Jag1 Cxcl12 Tie1 Gstp1 Afdn
0.00967954573799264	15	1014	2.85087719298246	GO:2000145 regulation of cell motility	http://amigo.geneontology.org/amigo/term/GO:2000145	Tek Sema6a Prcp Cxcl12 Tmsb10 Gm9844 Apoe Aqp1 Mctp1 Rgcc Jag1 Tie1 Ntf3 Gstp1 Afdn
0.00967954573799264	8	316	4.87896957583833	GO:2000146 negative regulation of cell motility	http://amigo.geneontology.org/amigo/term/GO:2000146	Apoe Mctp1 Rgcc Jag1 Cxcl12 Tie1 Gstp1 Afdn
0.00996727306593686	10	500	3.85438596491228	GO:0050673 epithelial cell proliferation	http://amigo.geneontology.org/amigo/term/GO:0050673	Tek Apoe Rgcc Xdh Cxcl12 Hes1 Jag1 Col8a1 Id2 Tie1
0.0107908873679175	8	327	4.71484521701808	GO:0001666 response to hypoxia	http://amigo.geneontology.org/amigo/term/GO:0001666	Ddit4 Aqp1 Rgcc Cxcl12 mt-Nd5 Tek Eno1b Eno1
0.0107908873679175	15	1040	2.77960526315789	GO:0014070 response to organic cyclic compound	http://amigo.geneontology.org/amigo/term/GO:0014070	Id3 Sgk1 Ddit4 Alpl Abcb4 Aqp1 Ahr Ddx5 Hes1 Tfpi Tgm2 Txnip Slit3 Aldh2 Gstp1
0.0107908873679175	13	815	3.07405015606501	GO:0032989 cellular component morphogenesis	http://amigo.geneontology.org/amigo/term/GO:0032989	Sema6a Sgk1 Ntf3 Slit3 Cxcl12 Ubb Dnm3 Robo2 Myl2 Myh6 Apoe Afdn Marcks
0.0109478943359885	4	63	12.2361459203564	GO:0042776 proton motive force-driven mitochondrial ATP synthesis	http://amigo.geneontology.org/amigo/term/GO:0042776	Ndufa6 mt-Nd5 mt-Nd4l mt-Atp8
0.0109478943359885	11	608	3.48669783010157	GO:0071407 cellular response to organic cyclic compound	http://amigo.geneontology.org/amigo/term/GO:0071407	Id3 Sgk1 Ddit4 Alpl Aqp1 Ahr Ddx5 Tfpi Tgm2 Abcb4 Gstp1
0.0110360369293825	7	250	5.39614035087719	GO:1901654 response to ketone	http://amigo.geneontology.org/amigo/term/GO:1901654	Sgk1 Ddit4 Abcb4 Aqp1 Ahr Txnip Slit3
0.0113501552088325	11	613	3.45825820669128	GO:0007507 heart development	http://amigo.geneontology.org/amigo/term/GO:0007507	Myl2 Myh6 Jag1 Id3 Id2 Tek Hes1 Tie1 Slit3 Calcrl Dhrs3
0.0113501552088325	6	179	6.45986474566304	GO:0051384 response to glucocorticoid	http://amigo.geneontology.org/amigo/term/GO:0051384	Ddit4 Aqp1 Alpl Slit3 Sgk1 Gstp1
0.011777723557136	29	2926	1.91006823278291	GO:0022607 cellular component assembly	http://amigo.geneontology.org/amigo/term/GO:0022607	Eps8l1 Rpl10 Trim37 Rps27rt Rpl10-ps3 Rps28 Tmsb10 Rps27 Gm9844 Hes1 Xdh Marcks Apoe Aqp1 Tek Rgcc Ndufa6 Dnm3 Stxbp6 Cxcl12 mt-Nd5 Myl2 Tie1 Myh6 Afdn Sgk1 Tgm2 H2ac19 H2ac18
0.0120414196297214	8	339	4.54794804119443	GO:0036293 response to decreased oxygen levels	http://amigo.geneontology.org/amigo/term/GO:0036293	Ddit4 Aqp1 Rgcc Cxcl12 mt-Nd5 Tek Eno1b Eno1
0.0120414196297214	15	1062	2.72202398651997	GO:0040012 regulation of locomotion	http://amigo.geneontology.org/amigo/term/GO:0040012	Tek Sema6a Prcp Cxcl12 Tmsb10 Gm9844 Apoe Aqp1 Mctp1 Rgcc Jag1 Tie1 Ntf3 Gstp1 Afdn
0.0120414196297214	2	6	64.2397660818713	GO:0045541 negative regulation of cholesterol biosynthetic process	http://amigo.geneontology.org/amigo/term/GO:0045541	Apoe Sod1
0.0120414196297214	2	6	64.2397660818713	GO:0090206 negative regulation of cholesterol metabolic process	http://amigo.geneontology.org/amigo/term/GO:0090206	Apoe Sod1
0.0120414196297214	2	6	64.2397660818713	GO:0106119 negative regulation of sterol biosynthetic process	http://amigo.geneontology.org/amigo/term/GO:0106119	Apoe Sod1
0.0121418479322867	27	2651	1.96281442951021	GO:0050793 regulation of developmental process	http://amigo.geneontology.org/amigo/term/GO:0050793	Tek Sema6a Hes1 Tmem176b Tie1 Ntf3 Id2 Jag1 Myh6 Tcim Apoe Aqp1 Lpl Rgcc Xdh Tgm2 Dnm3 Cxcl12 Hmgn2 Id3 Hmgn2-ps Sod1 Cyp26b1 Tmem182 Sgk1 Afdn Marcks
0.0127940068408423	15	1077	2.68411278893613	GO:0000902 cell morphogenesis	http://amigo.geneontology.org/amigo/term/GO:0000902	Sema6a Sgk1 Ntf3 Slit3 Cxcl12 Tek Ubb Dnm3 Robo2 Hes1 Id2 Sod1 Apoe Afdn Marcks
0.0127940068408423	9	436	3.97815065185901	GO:0001558 regulation of cell growth	http://amigo.geneontology.org/amigo/term/GO:0001558	Sema6a Myl2 Slit3 Cxcl12 Apoe Sgk1 Eno1b Eno1 Afdn
0.0127940068408423	6	187	6.1835068955812	GO:0001935 endothelial cell proliferation	http://amigo.geneontology.org/amigo/term/GO:0001935	Tek Apoe Rgcc Xdh Cxcl12 Tie1
0.0127940068408423	4	68	11.3364293085655	GO:0042274 ribosomal small subunit biogenesis	http://amigo.geneontology.org/amigo/term/GO:0042274	Rps21 Rps27rt Rps28 Rps27
0.0127940068408423	10	529	3.64308692335754	GO:0051960 regulation of nervous system development	http://amigo.geneontology.org/amigo/term/GO:0051960	Sema6a Hes1 Tgm2 Cxcl12 Id2 Apoe Sgk1 Ntf3 Afdn Marcks
0.0127940068408423	3	29	19.9364791288566	GO:0072012 glomerulus vasculature development	http://amigo.geneontology.org/amigo/term/GO:0072012	Aqp1 Hes1 Tek
0.0127940068408423	3	29	19.9364791288566	GO:1905314 semi-lunar valve development	http://amigo.geneontology.org/amigo/term/GO:1905314	Jag1 Tie1 Slit3
0.0129767297203315	20	1706	2.25931181999548	GO:0009890 negative regulation of biosynthetic process	http://amigo.geneontology.org/amigo/term/GO:0009890	Id3 Id2 Hes1 Nepn Gstp1 Apoe Rpl10 Trim37 Ddx5 Sap18 Sod1 Sap18b Lmo1 Txnip Hmgn2 Fabp4 Hmgn2-ps Rpl10-ps3 Eno1b Eno1
0.0133979181076364	4	70	11.0125313283208	GO:0015986 proton motive force-driven ATP synthesis	http://amigo.geneontology.org/amigo/term/GO:0015986	Ndufa6 mt-Nd5 mt-Nd4l mt-Atp8
0.0139687738131463	4	71	10.857425253274	GO:0042273 ribosomal large subunit biogenesis	http://amigo.geneontology.org/amigo/term/GO:0042273	Rpl10 Rpl10-ps3 Rpl35 Gm2000
0.0139687738131463	15	1090	2.65210043457267	GO:0051270 regulation of cellular component movement	http://amigo.geneontology.org/amigo/term/GO:0051270	Tek Sema6a Prcp Cxcl12 Tmsb10 Gm9844 Apoe Aqp1 Mctp1 Rgcc Jag1 Tie1 Ntf3 Gstp1 Afdn
0.0145705872438206	2	7	55.062656641604	GO:0048387 negative regulation of retinoic acid receptor signaling pathway	http://amigo.geneontology.org/amigo/term/GO:0048387	Cyp26b1 Dhrs3
0.0145705872438206	3	31	18.6502546689304	GO:0061437 renal system vasculature development	http://amigo.geneontology.org/amigo/term/GO:0061437	Aqp1 Hes1 Tek
0.0145705872438206	3	31	18.6502546689304	GO:0061440 kidney vasculature development	http://amigo.geneontology.org/amigo/term/GO:0061440	Aqp1 Hes1 Tek
0.0147591598446585	14	982	2.74752563690285	GO:0000122 negative regulation of transcription by RNA polymerase II	http://amigo.geneontology.org/amigo/term/GO:0000122	Id3 Id2 Hes1 Nepn Rpl10 Trim37 Ddx5 Lmo1 Txnip Hmgn2 Hmgn2-ps Rpl10-ps3 Eno1b Eno1
0.0147591598446585	4	73	10.5599615477049	GO:0032835 glomerulus development	http://amigo.geneontology.org/amigo/term/GO:0032835	Aqp1 Hes1 Jag1 Tek
0.0148307368262917	20	1735	2.22154810657768	GO:0043933 protein-containing complex organization	http://amigo.geneontology.org/amigo/term/GO:0043933	Rpl10 Rps27rt Rpl10-ps3 Rps28 Tmsb10 Rps27 Gm9844 Hes1 Apoe Lpl Ndufa6 Stxbp6 Cxcl12 mt-Nd5 Ddit4 Afdn Sgk1 Tgm2 H2ac19 H2ac18
0.0149076554074463	25	2426	1.98597792915925	GO:0051128 regulation of cellular component organization	http://amigo.geneontology.org/amigo/term/GO:0051128	Eps8l1 Trim37 Sema6a Tmsb10 Gm9844 Apoe Aqp1 Tek Myl2 Mctp1 Rgcc Hes1 Dnm3 Abcb4 Stxbp6 Ntf3 Slit3 Cxcl12 Tie1 Tmem182 Sgk1 Eno1b Eno1 Afdn Marcks
0.0149707498150684	6	198	5.83997873471558	GO:0031960 response to corticosteroid	http://amigo.geneontology.org/amigo/term/GO:0031960	Sgk1 Ddit4 Aqp1 Alpl Slit3 Gstp1
0.0169810339180219	8	368	4.18954996186118	GO:0070482 response to oxygen levels	http://amigo.geneontology.org/amigo/term/GO:0070482	Ddit4 Aqp1 Rgcc Cxcl12 mt-Nd5 Tek Eno1b Eno1
0.0175088034505241	41	4944	1.59819806393005	GO:0007275 multicellular organism development	http://amigo.geneontology.org/amigo/term/GO:0007275	Tek Myl2 Sema6a Sgk1 Hes1 Tmem176b Tie1 Ntf3 Slit3 Calcrl Prcp Cxcl12 Marcks Id2 Jag1 Myh6 Tcim Apoe Aqp1 Id3 Rpl10 Ubb Rgcc Xdh Tgm2 Dnm3 Il31ra Robo2 Cyp26b1 mt-Co1 Col8a1 Alpl Afdn Sod1 Eno1b Eno1 Dhrs3 Ddit4 Rpl10-ps3 Unc45b Gstp1
0.0175088034505241	11	669	3.16877769910576	GO:0048812 neuron projection morphogenesis	http://amigo.geneontology.org/amigo/term/GO:0048812	Sema6a Sgk1 Ntf3 Slit3 Cxcl12 Ubb Dnm3 Robo2 Apoe Afdn Marcks
0.0175088034505241	8	373	4.13338977470486	GO:0140694 non-membrane-bounded organelle assembly	http://amigo.geneontology.org/amigo/term/GO:0140694	Rpl10 Trim37 Rps27rt Rpl10-ps3 Rps28 Rps27 Myl2 Myh6
0.0175088034505241	2	8	48.1798245614035	GO:1900019 regulation of protein kinase C activity	http://amigo.geneontology.org/amigo/term/GO:1900019	Tcim Marcks
0.0175088034505241	2	8	48.1798245614035	GO:1900020 positive regulation of protein kinase C activity	http://amigo.geneontology.org/amigo/term/GO:1900020	Tcim Marcks
0.0175088034505241	2	8	48.1798245614035	GO:1903297 regulation of hypoxia-induced intrinsic apoptotic signaling pathway	http://amigo.geneontology.org/amigo/term/GO:1903297	Eno1b Eno1
0.0175088034505241	2	8	48.1798245614035	GO:1903298 negative regulation of hypoxia-induced intrinsic apoptotic signaling pathway	http://amigo.geneontology.org/amigo/term/GO:1903298	Eno1b Eno1
0.0177960123465199	10	568	3.39294539164813	GO:0060284 regulation of cell development	http://amigo.geneontology.org/amigo/term/GO:0060284	Sema6a Hes1 Tgm2 Cxcl12 Id2 Apoe Sgk1 Ntf3 Afdn Marcks
0.0183371292725734	6	210	5.5062656641604	GO:0009152 purine ribonucleotide biosynthetic process	http://amigo.geneontology.org/amigo/term/GO:0009152	Ndufa6 mt-Nd5 mt-Nd4l mt-Atp8 Eno1b Eno1
0.0183371292725734	14	1017	2.65296969069675	GO:0043066 negative regulation of apoptotic process	http://amigo.geneontology.org/amigo/term/GO:0043066	Apoe Ntf3 Sod1 Aqp1 Rpl10 Tcim Cxcl12 Tek Sgk1 Aldh2 Rpl10-ps3 Eno1b Gstp1 Eno1
0.0183371292725734	17	1388	2.36039486323879	GO:0045892 negative regulation of transcription DNA-templated	http://amigo.geneontology.org/amigo/term/GO:0045892	Id3 Id2 Hes1 Nepn Rpl10 Trim37 Ddx5 Sap18 Sap18b Lmo1 Txnip Hmgn2 Fabp4 Hmgn2-ps Rpl10-ps3 Eno1b Eno1
0.0183371292725734	4	80	9.6359649122807	GO:0071385 cellular response to glucocorticoid stimulus	http://amigo.geneontology.org/amigo/term/GO:0071385	Ddit4 Aqp1 Sgk1 Gstp1
0.0183371871309275	16	1264	2.43948478791916	GO:0060429 epithelium development	http://amigo.geneontology.org/amigo/term/GO:0060429	Id3 Jag1 Hes1 Xdh Txnip Aqp1 Afdn Id2 Sod1 Tie1 Tgm2 Il31ra Cxcl12 Cyp26b1 Marcks Tek
0.0183371871309275	17	1391	2.35530414822102	GO:1902679 negative regulation of RNA biosynthetic process	http://amigo.geneontology.org/amigo/term/GO:1902679	Id3 Id2 Hes1 Nepn Rpl10 Trim37 Ddx5 Sap18 Sap18b Lmo1 Txnip Hmgn2 Fabp4 Hmgn2-ps Rpl10-ps3 Eno1b Eno1
0.0183371871309275	17	1390	2.35699861163701	GO:1903507 negative regulation of nucleic acid-templated transcription	http://amigo.geneontology.org/amigo/term/GO:1903507	Id3 Id2 Hes1 Nepn Rpl10 Trim37 Ddx5 Sap18 Sap18b Lmo1 Txnip Hmgn2 Fabp4 Hmgn2-ps Rpl10-ps3 Eno1b Eno1
0.0184797654486396	4	81	9.51700238249946	GO:0060998 regulation of dendritic spine development	http://amigo.geneontology.org/amigo/term/GO:0060998	Apoe Dnm3 Afdn Marcks
0.0184797654486396	16	1267	2.43370858084438	GO:1901701 cellular response to oxygen-containing compound	http://amigo.geneontology.org/amigo/term/GO:1901701	Sod1 Id3 Lpl Sgk1 Ddit4 Gstp1 Aqp1 Ahr Hes1 Tgm2 Abcb4 Calcrl Plscr2 Cyp26b1 Aldh2 Marcks
0.0184978566269218	3	36	16.0599415204678	GO:0060563 neuroepithelial cell differentiation	http://amigo.geneontology.org/amigo/term/GO:0060563	Afdn Hes1 Jag1
0.0184978566269218	6	213	5.42871262663702	GO:0071383 cellular response to steroid hormone stimulus	http://amigo.geneontology.org/amigo/term/GO:0071383	Sgk1 Ddit4 Aqp1 Ddx5 Tfpi Gstp1
0.0184978566269218	3	36	16.0599415204678	GO:0071398 cellular response to fatty acid	http://amigo.geneontology.org/amigo/term/GO:0071398	Id3 Lpl Hes1
0.0184978566269218	11	684	3.09928696009028	GO:0120039 plasma membrane bounded cell projection morphogenesis	http://amigo.geneontology.org/amigo/term/GO:0120039	Sema6a Sgk1 Ntf3 Slit3 Cxcl12 Ubb Dnm3 Robo2 Apoe Afdn Marcks
0.0185328093376691	11	685	3.0947624535792	GO:0040008 regulation of growth	http://amigo.geneontology.org/amigo/term/GO:0040008	Sema6a Myh6 Myl2 Slit3 Cxcl12 Sod1 Apoe Sgk1 Eno1b Eno1 Afdn
0.0185328093376691	4	82	9.40094137783483	GO:0042490 mechanoreceptor differentiation	http://amigo.geneontology.org/amigo/term/GO:0042490	Hes1 Ntf3 Sod1 Jag1
0.0186338286152381	5	143	6.7384370015949	GO:0006119 oxidative phosphorylation	http://amigo.geneontology.org/amigo/term/GO:0006119	mt-Co1 Ndufa6 mt-Nd5 mt-Nd4l mt-Atp8
0.0186338286152381	6	215	5.37821297429621	GO:0006364 rRNA processing	http://amigo.geneontology.org/amigo/term/GO:0006364	Rps21 Rpl35 Rps28 Gm2000 Rps27rt Rps27
0.0186338286152381	2	9	42.8265107212476	GO:0010756 positive regulation of plasminogen activation	http://amigo.geneontology.org/amigo/term/GO:0010756	Eno1b Eno1
0.0186338286152381	2	9	42.8265107212476	GO:0034372 very-low-density lipoprotein particle remodeling	http://amigo.geneontology.org/amigo/term/GO:0034372	Apoe Lpl
0.0186338286152381	3	37	15.6258890469417	GO:0046688 response to copper ion	http://amigo.geneontology.org/amigo/term/GO:0046688	Aqp1 mt-Co1 Sod1
0.0186338286152381	3	37	15.6258890469417	GO:0048846 axon extension involved in axon guidance	http://amigo.geneontology.org/amigo/term/GO:0048846	Sema6a Slit3 Cxcl12
0.0186338286152381	11	690	3.07233663869819	GO:0048858 cell projection morphogenesis	http://amigo.geneontology.org/amigo/term/GO:0048858	Sema6a Sgk1 Ntf3 Slit3 Cxcl12 Ubb Dnm3 Robo2 Apoe Afdn Marcks
0.0186338286152381	18	1538	2.25549243720485	GO:0065003 protein-containing complex assembly	http://amigo.geneontology.org/amigo/term/GO:0065003	Rpl10 Rps27rt Rpl10-ps3 Rps28 Tmsb10 Rps27 Gm9844 Hes1 Apoe Ndufa6 Stxbp6 Cxcl12 mt-Nd5 Afdn Sgk1 Tgm2 H2ac19 H2ac18
0.0186338286152381	3	37	15.6258890469417	GO:1902284 neuron projection extension involved in neuron projection guidance	http://amigo.geneontology.org/amigo/term/GO:1902284	Sema6a Slit3 Cxcl12
0.01878722120704	26	2655	1.88726996398718	GO:0031324 negative regulation of cellular metabolic process	http://amigo.geneontology.org/amigo/term/GO:0031324	Id3 Timp3 Id2 Hes1 Nepn Gstp1 Apoe Aqp1 Rpl10 Trim37 Ddx5 Sap18 Xdh Tfpi Ntf3 Sap18b Lmo1 Txnip Fmo2 Hmgn2 Ddit4 Fabp4 Hmgn2-ps Rpl10-ps3 Eno1b Eno1
0.0192877590128124	14	1040	2.59429824561404	GO:0043069 negative regulation of programmed cell death	http://amigo.geneontology.org/amigo/term/GO:0043069	Apoe Ntf3 Sod1 Aqp1 Rpl10 Tcim Cxcl12 Tek Sgk1 Aldh2 Rpl10-ps3 Eno1b Gstp1 Eno1
0.0195483254868699	4	85	9.06914344685243	GO:0071384 cellular response to corticosteroid stimulus	http://amigo.geneontology.org/amigo/term/GO:0071384	Sgk1 Ddit4 Aqp1 Gstp1
0.0195926487652812	25	2520	1.91189780005569	GO:0051172 negative regulation of nitrogen compound metabolic process	http://amigo.geneontology.org/amigo/term/GO:0051172	Id3 Timp3 Id2 Hes1 Nepn Gstp1 Apoe Aqp1 Rpl10 Trim37 Ddx5 Sap18 Xdh Tfpi Ntf3 Sap18b Lmo1 Txnip Hmgn2 Ddit4 Fabp4 Hmgn2-ps Rpl10-ps3 Eno1b Eno1
0.0196250566855704	14	1044	2.58435840559253	GO:0051093 negative regulation of developmental process	http://amigo.geneontology.org/amigo/term/GO:0051093	Sema6a Hes1 Tmem176b Id2 Jag1 Tek Rgcc Xdh Dnm3 Id3 Sod1 Tie1 Tmem182 Apoe
0.020396975140024	12	814	2.84107073580758	GO:0043604 amide biosynthetic process	http://amigo.geneontology.org/amigo/term/GO:0043604	Rps29 Rps21 Rpl35 Rps28 Gm11808 Gm2000 Uba52 Rpl10 Eif1 Rps27rt Rpl10-ps3 Rps27
0.0205237918293869	3	39	14.8245614035088	GO:0001709 cell fate determination	http://amigo.geneontology.org/amigo/term/GO:0001709	Hes1 Ntf3 Cyp26b1
0.0210854800266414	6	224	5.16212406015038	GO:0009260 ribonucleotide biosynthetic process	http://amigo.geneontology.org/amigo/term/GO:0009260	Ndufa6 mt-Nd5 mt-Nd4l mt-Atp8 Eno1b Eno1
0.0213820433196037	10	600	3.21198830409357	GO:0032870 cellular response to hormone stimulus	http://amigo.geneontology.org/amigo/term/GO:0032870	Sgk1 Ddit4 Aqp1 Lpl Ddx5 Tfpi Slit3 Prcp Marcks Gstp1
0.0215427812772127	29	3142	1.77875864071382	GO:0009892 negative regulation of metabolic process	http://amigo.geneontology.org/amigo/term/GO:0009892	Id3 Timp3 Id2 Hes1 Nepn Gstp1 Apoe Aqp1 Rpl10 Trim37 Ddx5 Sap18 Rgcc Sod1 Xdh Tfpi Ntf3 Sap18b Lmo1 Txnip Fmo2 Slit3 Hmgn2 Ddit4 Fabp4 Hmgn2-ps Rpl10-ps3 Eno1b Eno1
0.0215427812772127	2	10	38.5438596491228	GO:0034370 triglyceride-rich lipoprotein particle remodeling	http://amigo.geneontology.org/amigo/term/GO:0034370	Apoe Lpl
0.0215427812772127	3	40	14.4539473684211	GO:0060412 ventricular septum morphogenesis	http://amigo.geneontology.org/amigo/term/GO:0060412	Id2 Hes1 Slit3
0.0222750399096693	38	4571	1.60212936629476	GO:0016070 RNA metabolic process	http://amigo.geneontology.org/amigo/term/GO:0016070	Id3 Trim37 Id2 Hes1 Clk1 Cwc22 Polr2l Rps21 Mfap1b Rpl35 Snrnp70 Rps28 Mfap1a Gm2000 Zfp988 Nepn Ntf3 Apoe Rpl10 Ahr Ddx5 Sap18 Rgcc Cd200 Jag1 Plscr2 Lmo1 Tcim Sap18b Txnip Hmgn2 Fabp4 Hmgn2-ps Rps27rt Rpl10-ps3 Eno1b Eno1 Rps27
0.0227516752719782	6	229	5.04941392783268	GO:0072593 reactive oxygen species metabolic process	http://amigo.geneontology.org/amigo/term/GO:0072593	Sod1 Xdh Ddit4 Gstp1 Prcp Aldh2
0.0229853090035697	6	230	5.02745995423341	GO:0006164 purine nucleotide biosynthetic process	http://amigo.geneontology.org/amigo/term/GO:0006164	Ndufa6 mt-Nd5 mt-Nd4l mt-Atp8 Eno1b Eno1
0.0229853090035697	10	609	3.16452049664391	GO:0097190 apoptotic signaling pathway	http://amigo.geneontology.org/amigo/term/GO:0097190	Ubb Timp3 Ddx5 Sod1 Cxcl12 Ddit4 Aldh2 Eno1b Gstp1 Eno1
0.023067121956945	5	155	6.21675155631013	GO:2000377 regulation of reactive oxygen species metabolic process	http://amigo.geneontology.org/amigo/term/GO:2000377	Sod1 Xdh Gstp1 Prcp Aldh2
0.0230853870793421	11	720	2.94432261208577	GO:0032990 cell part morphogenesis	http://amigo.geneontology.org/amigo/term/GO:0032990	Sema6a Sgk1 Ntf3 Slit3 Cxcl12 Ubb Dnm3 Robo2 Apoe Afdn Marcks
0.0230853870793421	6	231	5.00569605832764	GO:0046390 ribose phosphate biosynthetic process	http://amigo.geneontology.org/amigo/term/GO:0046390	Ndufa6 mt-Nd5 mt-Nd4l mt-Atp8 Eno1b Eno1
0.0233557068782556	4	92	8.37909992372235	GO:0001656 metanephros development	http://amigo.geneontology.org/amigo/term/GO:0001656	Aqp1 Id3 Hes1 Id2
0.0233557068782556	15	1199	2.41100039506606	GO:0009628 response to abiotic stimulus	http://amigo.geneontology.org/amigo/term/GO:0009628	Aqp1 Ddit4 Lpl Rgcc Txnip Tcim Cxcl12 mt-Co1 mt-Nd5 Id2 Sod1 Tek Sgk1 Eno1b Eno1
0.0233557068782556	13	954	2.62615395932178	GO:0022603 regulation of anatomical structure morphogenesis	http://amigo.geneontology.org/amigo/term/GO:0022603	Tek Sema6a Tie1 Aqp1 Rgcc Dnm3 Cxcl12 Hes1 Jag1 Apoe Sgk1 Afdn Marcks
0.0235990491276683	15	1201	2.40698540689776	GO:0010628 positive regulation of gene expression	http://amigo.geneontology.org/amigo/term/GO:0010628	Tek Id3 Lpl Ddx5 Rgcc Hes1 Cd200 Sod1 Id2 Cyp26b1 Snrnp70 Jag1 Eno1b Eno1 Afdn
0.0237654742087509	22	2145	1.9766081871345	GO:0006928 movement of cell or subcellular component	http://amigo.geneontology.org/amigo/term/GO:0006928	Tek Sema6a Slit3 Prcp Cxcl12 Tmsb10 Gm9844 Ntf3 Apoe Aqp1 Ubb Mctp1 Rgcc Jag1 Tie1 Myh6 Robo2 Hes1 Sod1 Ddit4 Gstp1 Afdn
0.0237654742087509	8	412	3.74212229603134	GO:0042692 muscle cell differentiation	http://amigo.geneontology.org/amigo/term/GO:0042692	Myl2 Id2 Hes1 Myh6 Ntf3 Cxcl12 Cyp26b1 Tmem182
0.0237654742087509	2	11	35.0398724082935	GO:0045602 negative regulation of endothelial cell differentiation	http://amigo.geneontology.org/amigo/term/GO:0045602	Jag1 Xdh
0.0237654742087509	2	11	35.0398724082935	GO:1900747 negative regulation of vascular endothelial growth factor signaling pathway	http://amigo.geneontology.org/amigo/term/GO:1900747	Sema6a Xdh
0.0237654742087509	2	11	35.0398724082935	GO:1990144 intrinsic apoptotic signaling pathway in response to hypoxia	http://amigo.geneontology.org/amigo/term/GO:1990144	Eno1b Eno1
0.0238439197933541	18	1598	2.17080561227851	GO:0010558 negative regulation of macromolecule biosynthetic process	http://amigo.geneontology.org/amigo/term/GO:0010558	Id3 Id2 Hes1 Nepn Gstp1 Rpl10 Trim37 Ddx5 Sap18 Sap18b Lmo1 Txnip Hmgn2 Fabp4 Hmgn2-ps Rpl10-ps3 Eno1b Eno1
0.0238439197933541	13	961	2.60702484619457	GO:0045597 positive regulation of cell differentiation	http://amigo.geneontology.org/amigo/term/GO:0045597	Hes1 Jag1 Lpl Rgcc Tgm2 Cxcl12 Id2 Cyp26b1 Apoe Sgk1 Ntf3 Afdn Marcks
0.0238439197933541	9	514	3.37446242064305	GO:1902532 negative regulation of intracellular signal transduction	http://amigo.geneontology.org/amigo/term/GO:1902532	Ddit4 Gstp1 Apoe Sema6a Timp3 Xdh Cxcl12 Eno1b Eno1
0.0249097599967548	9	518	3.34840479577322	GO:0016049 cell growth	http://amigo.geneontology.org/amigo/term/GO:0016049	Sema6a Myl2 Slit3 Cxcl12 Apoe Sgk1 Eno1b Eno1 Afdn
0.025058489941911	3	44	13.13995215311	GO:0003179 heart valve morphogenesis	http://amigo.geneontology.org/amigo/term/GO:0003179	Jag1 Tie1 Slit3
0.025058489941911	8	419	3.67960473977306	GO:0009150 purine ribonucleotide metabolic process	http://amigo.geneontology.org/amigo/term/GO:0009150	Eno1b Eno1 Ndufa6 mt-Nd5 mt-Nd4l Xdh mt-Atp8 Ddit4
0.0251718425973212	37	4467	1.59628700136282	GO:0048731 system development	http://amigo.geneontology.org/amigo/term/GO:0048731	Tek Myl2 Sema6a Sgk1 Hes1 Tmem176b Tie1 Ntf3 Slit3 Calcrl Prcp Cxcl12 Marcks Id2 Jag1 Myh6 Tcim Apoe Aqp1 Id3 Ubb Rgcc Xdh Tgm2 Dnm3 Il31ra Robo2 Cyp26b1 mt-Co1 Col8a1 Afdn Sod1 Alpl Dhrs3 Ddit4 Unc45b Gstp1
0.0252844783955568	4	96	8.02997076023392	GO:0097061 dendritic spine organization	http://amigo.geneontology.org/amigo/term/GO:0097061	Apoe Dnm3 Afdn Marcks
0.0254070851659213	8	421	3.66212443222069	GO:0031346 positive regulation of cell projection organization	http://amigo.geneontology.org/amigo/term/GO:0031346	Eps8l1 Apoe Aqp1 Dnm3 Cxcl12 Sgk1 Afdn Marcks
0.025754220442611	6	241	4.79799082769164	GO:0072522 purine-containing compound biosynthetic process	http://amigo.geneontology.org/amigo/term/GO:0072522	Ndufa6 mt-Nd5 mt-Nd4l mt-Atp8 Eno1b Eno1
0.0257572293702116	8	423	3.6448094230849	GO:0022613 ribonucleoprotein complex biogenesis	http://amigo.geneontology.org/amigo/term/GO:0022613	Rpl10 Rps21 Rps27rt Rpl10-ps3 Rpl35 Rps28 Gm2000 Rps27
0.0257572293702116	11	742	2.85702463706436	GO:0030855 epithelial cell differentiation	http://amigo.geneontology.org/amigo/term/GO:0030855	Id3 Jag1 Hes1 Xdh Txnip Afdn Id2 Sod1 Tie1 Il31ra Cyp26b1
0.0257572293702116	5	164	5.87558836114677	GO:0043433 negative regulation of DNA-binding transcription factor activity	http://amigo.geneontology.org/amigo/term/GO:0043433	Trim37 Hes1 Id3 Id2 Cd200
0.0257572293702116	8	423	3.6448094230849	GO:0050678 regulation of epithelial cell proliferation	http://amigo.geneontology.org/amigo/term/GO:0050678	Apoe Rgcc Xdh Cxcl12 Hes1 Jag1 Tie1 Tek
0.0258893285637957	27	2913	1.78627567889859	GO:0010605 negative regulation of macromolecule metabolic process	http://amigo.geneontology.org/amigo/term/GO:0010605	Id3 Timp3 Id2 Hes1 Nepn Gstp1 Apoe Aqp1 Rpl10 Trim37 Ddx5 Sap18 Rgcc Xdh Tfpi Ntf3 Sap18b Lmo1 Txnip Slit3 Hmgn2 Fabp4 Hmgn2-ps Ddit4 Rpl10-ps3 Eno1b Eno1
0.0258893285637957	2	12	32.1198830409357	GO:0061309 cardiac neural crest cell development involved in outflow tract morphogenesis	http://amigo.geneontology.org/amigo/term/GO:0061309	Hes1 Jag1
0.0258893285637957	2	12	32.1198830409357	GO:0072070 loop of Henle development	http://amigo.geneontology.org/amigo/term/GO:0072070	Aqp1 Jag1
0.0258893285637957	2	12	32.1198830409357	GO:1901201 regulation of extracellular matrix assembly	http://amigo.geneontology.org/amigo/term/GO:1901201	Rgcc Tie1
0.0263874194722049	7	332	4.06335869794969	GO:0050727 regulation of inflammatory response	http://amigo.geneontology.org/amigo/term/GO:0050727	Calcrl Fabp4 Apoe Lpl Sod1 Aldh2 Gstp1
0.0269524587281389	27	2923	1.78016457496804	GO:0009966 regulation of signal transduction	http://amigo.geneontology.org/amigo/term/GO:0009966	Eps8l1 Tek Ddit4 Tcim Dhrs3 Hes1 Sod1 Jag1 Nepn Gstp1 Apoe Ubb Sema6a Timp3 Ddx5 Xdh Ntf3 Slit3 Cxcl12 Prcp Cyp26b1 Plscr2 Eno1b Eno1 Afdn Marcks Tgm2
0.027024058165378	7	334	4.03902720874041	GO:0001822 kidney development	http://amigo.geneontology.org/amigo/term/GO:0001822	Cyp26b1 Aqp1 Id3 Hes1 Jag1 Id2 Tek
0.027024058165378	6	247	4.6814404432133	GO:0016072 rRNA metabolic process	http://amigo.geneontology.org/amigo/term/GO:0016072	Rps21 Rpl35 Rps28 Gm2000 Rps27rt Rps27
0.027024058165378	17	1498	2.1870681376338	GO:0030182 neuron differentiation	http://amigo.geneontology.org/amigo/term/GO:0030182	Sema6a Sgk1 Hes1 Ntf3 Slit3 Cxcl12 Apoe Id3 Ubb Dnm3 Robo2 Id2 Sod1 Jag1 Ddit4 Afdn Marcks
0.027024058165378	13	988	2.53578024007387	GO:0044087 regulation of cellular component biogenesis	http://amigo.geneontology.org/amigo/term/GO:0044087	Eps8l1 Trim37 Tmsb10 Gm9844 Apoe Aqp1 Tek Rgcc Hes1 Dnm3 Stxbp6 Tie1 Sgk1
0.027024058165378	18	1631	2.12688373293749	GO:0045934 negative regulation of nucleobase-containing compound metabolic process	http://amigo.geneontology.org/amigo/term/GO:0045934	Id3 Id2 Hes1 Nepn Rpl10 Trim37 Ddx5 Sap18 Sap18b Lmo1 Txnip Hmgn2 Ddit4 Fabp4 Hmgn2-ps Rpl10-ps3 Eno1b Eno1
0.0271012748817037	17	1500	2.18415204678363	GO:0051253 negative regulation of RNA metabolic process	http://amigo.geneontology.org/amigo/term/GO:0051253	Id3 Id2 Hes1 Nepn Rpl10 Trim37 Ddx5 Sap18 Sap18b Lmo1 Txnip Hmgn2 Fabp4 Hmgn2-ps Rpl10-ps3 Eno1b Eno1
0.0271012748817037	3	47	12.3012318029115	GO:0097009 energy homeostasis	http://amigo.geneontology.org/amigo/term/GO:0097009	Fmo2 Ubb Prcp
0.0271683683810933	6	248	4.6625636672326	GO:0010001 glial cell differentiation	http://amigo.geneontology.org/amigo/term/GO:0010001	Hes1 Afdn Id2 Sod1 Ntf3 Gstp1
0.0273648327689049	20	1913	2.01483845525995	GO:0040011 locomotion	http://amigo.geneontology.org/amigo/term/GO:0040011	Tek Sema6a Slit3 Prcp Cxcl12 Tmsb10 Gm9844 Ntf3 Apoe Aqp1 Mctp1 Rgcc Jag1 Tie1 Robo2 Hes1 Id2 Ddit4 Gstp1 Afdn
0.028132326222468	3	48	12.0449561403509	GO:0030195 negative regulation of blood coagulation	http://amigo.geneontology.org/amigo/term/GO:0030195	Apoe Tfpi Tspan8
0.028132326222468	2	13	29.6491228070175	GO:0042989 sequestering of actin monomers	http://amigo.geneontology.org/amigo/term/GO:0042989	Tmsb10 Gm9844
0.028132326222468	3	48	12.0449561403509	GO:0045687 positive regulation of glial cell differentiation	http://amigo.geneontology.org/amigo/term/GO:0045687	Hes1 Id2 Ntf3
0.028132326222468	2	13	29.6491228070175	GO:1902548 negative regulation of cellular response to vascular endothelial growth factor stimulus	http://amigo.geneontology.org/amigo/term/GO:1902548	Sema6a Xdh
0.028132326222468	2	13	29.6491228070175	GO:2001140 positive regulation of phospholipid transport	http://amigo.geneontology.org/amigo/term/GO:2001140	Apoe Abcb4
0.0284906416631376	9	541	3.20605117229302	GO:0001525 angiogenesis	http://amigo.geneontology.org/amigo/term/GO:0001525	Tek Tie1 Calcrl Prcp Aqp1 Sema6a Rgcc Col8a1 Cxcl12
0.0284906416631376	37	4532	1.57339232901318	GO:0030154 cell differentiation	http://amigo.geneontology.org/amigo/term/GO:0030154	Erh Gm10131 Id3 Myl2 Sema6a Sgk1 Id2 Hes1 Tmem176b Ntf3 Slit3 Cxcl12 Jag1 Fabp4 Apoe Tek Lpl Unc45b Ubb Ddx5 Rgcc Xdh Tie1 Tgm2 Txnip Dnm3 Il31ra Robo2 Afdn Col8a1 Sod1 Myh6 Cyp26b1 Marcks Tmem182 Ddit4 Gstp1
0.0287108736672916	8	439	3.51196898853055	GO:0009259 ribonucleotide metabolic process	http://amigo.geneontology.org/amigo/term/GO:0009259	Eno1b Eno1 Ndufa6 mt-Nd5 mt-Nd4l Xdh mt-Atp8 Ddit4
0.0288803318237917	3	49	11.7991407089151	GO:1900047 negative regulation of hemostasis	http://amigo.geneontology.org/amigo/term/GO:1900047	Apoe Tfpi Tspan8
0.0288803318237917	5	173	5.56992191461312	GO:2001242 regulation of intrinsic apoptotic signaling pathway	http://amigo.geneontology.org/amigo/term/GO:2001242	Ubb Sod1 Cxcl12 Eno1b Eno1
0.028951787921738	4	104	7.41228070175439	GO:0106027 neuron projection organization	http://amigo.geneontology.org/amigo/term/GO:0106027	Apoe Dnm3 Afdn Marcks
0.0294881039426295	7	345	3.91024663107043	GO:0072001 renal system development	http://amigo.geneontology.org/amigo/term/GO:0072001	Cyp26b1 Aqp1 Id3 Hes1 Jag1 Id2 Tek
0.0297081761409745	4	105	7.34168755221387	GO:0062014 negative regulation of small molecule metabolic process	http://amigo.geneontology.org/amigo/term/GO:0062014	Apoe Sod1 Fmo2 Ddit4
0.029922226237422	3	50	11.5631578947368	GO:0042491 inner ear auditory receptor cell differentiation	http://amigo.geneontology.org/amigo/term/GO:0042491	Hes1 Sod1 Jag1
0.029922226237422	3	50	11.5631578947368	GO:0050819 negative regulation of coagulation	http://amigo.geneontology.org/amigo/term/GO:0050819	Apoe Tfpi Tspan8
0.0299449944579627	8	445	3.46461659767396	GO:0006163 purine nucleotide metabolic process	http://amigo.geneontology.org/amigo/term/GO:0006163	Eno1b Eno1 Ndufa6 mt-Nd5 mt-Nd4l Xdh mt-Atp8 Ddit4
0.0299449944579627	17	1533	2.13713507513075	GO:0016477 cell migration	http://amigo.geneontology.org/amigo/term/GO:0016477	Tek Sema6a Prcp Cxcl12 Tmsb10 Gm9844 Apoe Aqp1 Mctp1 Rgcc Jag1 Tie1 Ntf3 Hes1 Ddit4 Gstp1 Afdn
0.0299449944579627	19	1807	2.02637889688249	GO:0022008 neurogenesis	http://amigo.geneontology.org/amigo/term/GO:0022008	Sema6a Sgk1 Hes1 Ntf3 Slit3 Cxcl12 Apoe Id3 Ubb Tgm2 Dnm3 Robo2 Afdn Id2 Sod1 Jag1 Marcks Ddit4 Gstp1
0.0299449944579627	2	14	27.531328320802	GO:0048385 regulation of retinoic acid receptor signaling pathway	http://amigo.geneontology.org/amigo/term/GO:0048385	Dhrs3 Cyp26b1
0.0299449944579627	2	14	27.531328320802	GO:0048505 regulation of timing of cell differentiation	http://amigo.geneontology.org/amigo/term/GO:0048505	Hes1 Jag1
0.0299449944579627	2	14	27.531328320802	GO:0048711 positive regulation of astrocyte differentiation	http://amigo.geneontology.org/amigo/term/GO:0048711	Hes1 Id2
0.0299449944579627	37	4564	1.56236065624183	GO:0048869 cellular developmental process	http://amigo.geneontology.org/amigo/term/GO:0048869	Erh Gm10131 Id3 Myl2 Sema6a Sgk1 Id2 Hes1 Tmem176b Ntf3 Slit3 Cxcl12 Jag1 Fabp4 Apoe Tek Lpl Unc45b Ubb Ddx5 Rgcc Xdh Tie1 Tgm2 Txnip Dnm3 Il31ra Robo2 Afdn Col8a1 Sod1 Myh6 Cyp26b1 Marcks Tmem182 Ddit4 Gstp1
0.0299449944579627	2	14	27.531328320802	GO:0050930 induction of positive chemotaxis	http://amigo.geneontology.org/amigo/term/GO:0050930	Cxcl12 Ntf3
0.0299449944579627	2	14	27.531328320802	GO:1900038 negative regulation of cellular response to hypoxia	http://amigo.geneontology.org/amigo/term/GO:1900038	Eno1b Eno1
0.0299449944579627	2	14	27.531328320802	GO:1902931 negative regulation of alcohol biosynthetic process	http://amigo.geneontology.org/amigo/term/GO:1902931	Apoe Sod1
0.0299449944579627	2	14	27.531328320802	GO:2001138 regulation of phospholipid transport	http://amigo.geneontology.org/amigo/term/GO:2001138	Apoe Abcb4
0.0303275329545575	8	449	3.43375141640292	GO:0019693 ribose phosphate metabolic process	http://amigo.geneontology.org/amigo/term/GO:0019693	Eno1b Eno1 Ndufa6 mt-Nd5 mt-Nd4l Xdh mt-Atp8 Ddit4
0.0304471656519254	11	778	2.72482298290714	GO:0030155 regulation of cell adhesion	http://amigo.geneontology.org/amigo/term/GO:0030155	Fbln2 Col8a1 Tek Sema6a Rgcc Jag1 Cxcl12 Hes1 Tgm2 Afdn Gstp1
0.030465654518396	13	1019	2.45863677840332	GO:0007417 central nervous system development	http://amigo.geneontology.org/amigo/term/GO:0007417	Marcks Hes1 Cxcl12 Aqp1 Robo2 mt-Co1 Id3 Afdn Ubb Id2 Ntf3 Ddit4 Gstp1
0.0305617362826997	4	108	7.13775178687459	GO:0016525 negative regulation of angiogenesis	http://amigo.geneontology.org/amigo/term/GO:0016525	Tek Sema6a Rgcc Tie1
0.0309245303159321	17	1541	2.12604027915343	GO:0044093 positive regulation of molecular function	http://amigo.geneontology.org/amigo/term/GO:0044093	Apoe Tek Trim37 Ahsa1 Tie1 Hes1 Rgcc Cd200 Sod1 Xdh Ntf3 Tcim Eno1b Eno1 Afdn Marcks Tgm2
0.0309852464120188	10	667	2.88934480128357	GO:0010942 positive regulation of cell death	http://amigo.geneontology.org/amigo/term/GO:0010942	Id3 Ubb Timp3 Rgcc Sod1 Tgm2 Txnip Apoe Ddit4 Rps29
0.0309852464120188	3	52	11.1184210526316	GO:0030857 negative regulation of epithelial cell differentiation	http://amigo.geneontology.org/amigo/term/GO:0030857	Jag1 Xdh Hes1
0.0310784022057103	4	109	7.07226782552712	GO:1990748 cellular detoxification	http://amigo.geneontology.org/amigo/term/GO:1990748	Sod1 Apoe Gstp1 Aldh2
0.0317304997906443	38	4756	1.53980936361088	GO:0009059 macromolecule biosynthetic process	http://amigo.geneontology.org/amigo/term/GO:0009059	Id3 Trim37 Id2 Hes1 Polr2l Zfp988 Rps29 Rps21 Rpl35 Rps28 Gm11808 Gm2000 Uba52 Nepn Ntf3 Gstp1 Apoe Rpl10 Ahr Ddx5 Sap18 Rgcc Cd200 Jag1 Plscr2 Eif1 Lmo1 Rps27rt Tcim Rpl10-ps3 Sap18b Rps27 Txnip Hmgn2 Fabp4 Hmgn2-ps Eno1b Eno1
0.0317304997906443	4	110	7.00797448165869	GO:0099175 regulation of postsynapse organization	http://amigo.geneontology.org/amigo/term/GO:0099175	Apoe Dnm3 Afdn Marcks
0.0317304997906443	4	110	7.00797448165869	GO:2000181 negative regulation of blood vessel morphogenesis	http://amigo.geneontology.org/amigo/term/GO:2000181	Tek Sema6a Rgcc Tie1
0.0318760166878956	5	183	5.2655545968747	GO:0022618 ribonucleoprotein complex assembly	http://amigo.geneontology.org/amigo/term/GO:0022618	Rpl10 Rps27rt Rpl10-ps3 Rps28 Rps27
0.0318760166878956	4	111	6.94483957641852	GO:0032526 response to retinoic acid	http://amigo.geneontology.org/amigo/term/GO:0032526	Tek Tie1 Aqp1 Cyp26b1
0.0318760166878956	2	15	25.6959064327485	GO:0060019 radial glial cell differentiation	http://amigo.geneontology.org/amigo/term/GO:0060019	Hes1 Afdn
0.0318760166878956	2	15	25.6959064327485	GO:0061307 cardiac neural crest cell differentiation involved in heart development	http://amigo.geneontology.org/amigo/term/GO:0061307	Hes1 Jag1
0.0318760166878956	2	15	25.6959064327485	GO:0061308 cardiac neural crest cell development involved in heart development	http://amigo.geneontology.org/amigo/term/GO:0061308	Hes1 Jag1
0.0318760166878956	2	15	25.6959064327485	GO:0071285 cellular response to lithium ion	http://amigo.geneontology.org/amigo/term/GO:0071285	Id2 Fabp4
0.0318760166878956	4	111	6.94483957641852	GO:1901343 negative regulation of vasculature development	http://amigo.geneontology.org/amigo/term/GO:1901343	Tek Sema6a Rgcc Tie1
0.0328790659764759	3	54	10.7066276803119	GO:0050775 positive regulation of dendrite morphogenesis	http://amigo.geneontology.org/amigo/term/GO:0050775	Sgk1 Afdn Marcks
0.0329818155576326	16	1425	2.16386580486303	GO:0019220 regulation of phosphate metabolic process	http://amigo.geneontology.org/amigo/term/GO:0019220	Tek Tie1 Ntf3 Hes1 Gstp1 Apoe Rgcc Sod1 Xdh Il31ra Tcim Ddit4 Fabp4 Eno1b Eno1 Marcks
0.0330815292911241	16	1426	2.16234836741222	GO:0051174 regulation of phosphorus metabolic process	http://amigo.geneontology.org/amigo/term/GO:0051174	Tek Tie1 Ntf3 Hes1 Gstp1 Apoe Rgcc Sod1 Xdh Il31ra Tcim Ddit4 Fabp4 Eno1b Eno1 Marcks
0.0341064139784323	3	55	10.511961722488	GO:0003170 heart valve development	http://amigo.geneontology.org/amigo/term/GO:0003170	Jag1 Tie1 Slit3
0.0341064139784323	27	3024	1.72070802005013	GO:0065009 regulation of molecular function	http://amigo.geneontology.org/amigo/term/GO:0065009	Apoe Tek Trim37 Timp3 Ahsa1 Tie1 Id2 Hes1 Gstp1 Aqp1 Eps8l1 Id3 Rgcc Cd200 Sod1 Xdh Tfpi Txnip Ntf3 Tcim Myh6 Eno1b Fabp4 Eno1 Afdn Marcks Tgm2
0.0344711541592415	14	1171	2.30407359132246	GO:0060548 negative regulation of cell death	http://amigo.geneontology.org/amigo/term/GO:0060548	Apoe Ntf3 Sod1 Aqp1 Rpl10 Tcim Cxcl12 Tek Sgk1 Aldh2 Rpl10-ps3 Eno1b Gstp1 Eno1
0.0347111670219519	18	1708	2.0309996302231	GO:0045595 regulation of cell differentiation	http://amigo.geneontology.org/amigo/term/GO:0045595	Sema6a Hes1 Tmem176b Ntf3 Id2 Jag1 Lpl Rgcc Xdh Tgm2 Cxcl12 Id3 Cyp26b1 Tmem182 Apoe Sgk1 Afdn Marcks
0.0350981051666072	2	16	24.0899122807018	GO:0061101 neuroendocrine cell differentiation	http://amigo.geneontology.org/amigo/term/GO:0061101	Hes1 Jag1
0.0352527291276115	17	1574	2.08146637241133	GO:0048699 generation of neurons	http://amigo.geneontology.org/amigo/term/GO:0048699	Sema6a Sgk1 Hes1 Ntf3 Slit3 Cxcl12 Apoe Id3 Ubb Dnm3 Robo2 Id2 Sod1 Jag1 Ddit4 Afdn Marcks
0.035782540907905	10	689	2.79708705726581	GO:0061061 muscle structure development	http://amigo.geneontology.org/amigo/term/GO:0061061	Myl2 Id2 Id3 Unc45b Myh6 Tmem182 Hes1 Ntf3 Cxcl12 Cyp26b1
0.035782540907905	5	190	5.07156048014774	GO:0071826 ribonucleoprotein complex subunit organization	http://amigo.geneontology.org/amigo/term/GO:0071826	Rpl10 Rps27rt Rpl10-ps3 Rps28 Rps27
0.0363347051393415	2	17	22.6728586171311	GO:0000463 maturation of LSU-rRNA from tricistronic rRNA transcript (SSU-rRNA 5.8S rRNA LSU-rRNA)	http://amigo.geneontology.org/amigo/term/GO:0000463	Rpl35 Gm2000
0.0363347051393415	8	474	3.25264638389222	GO:0006091 generation of precursor metabolites and energy	http://amigo.geneontology.org/amigo/term/GO:0006091	Eno1b Eno1 mt-Co1 Ndufa6 mt-Nd5 mt-Nd4l Ddit4 mt-Atp8
0.0363347051393415	12	932	2.48136435509374	GO:0006396 RNA processing	http://amigo.geneontology.org/amigo/term/GO:0006396	Clk1 Cwc22 Rps21 Mfap1b Rpl35 Snrnp70 Rps28 Mfap1a Gm2000 Ddx5 Rps27rt Rps27
0.0363347051393415	2	17	22.6728586171311	GO:0006735 NADH regeneration	http://amigo.geneontology.org/amigo/term/GO:0006735	Eno1b Eno1
0.0363347051393415	32	3834	1.60850744492949	GO:0006950 response to stress	http://amigo.geneontology.org/amigo/term/GO:0006950	Aqp1 Ddit4 Ndufa6 Sod1 Prcp Sgk1 Txnip Myh6 Gstp1 Marcks Apoe Id3 Lpl Ddx5 Mctp1 Rgcc Xdh Tfpi Tspan8 Tcim Calcrl Cxcl12 Fabp4 mt-Co1 mt-Nd5 Id2 Il31ra Cyp26b1 Tek Aldh2 Eno1b Eno1
0.0363347051393415	3	57	10.1431209602955	GO:0035315 hair cell differentiation	http://amigo.geneontology.org/amigo/term/GO:0035315	Hes1 Sod1 Jag1
0.0363347051393415	4	118	6.53285756764793	GO:0043534 blood vessel endothelial cell migration	http://amigo.geneontology.org/amigo/term/GO:0043534	Prcp Apoe Rgcc Cxcl12
0.0363347051393415	4	119	6.47795960489459	GO:0045446 endothelial cell differentiation	http://amigo.geneontology.org/amigo/term/GO:0045446	Jag1 Xdh Tie1 Afdn
0.0363347051393415	14	1184	2.27877548601233	GO:0048646 anatomical structure formation involved in morphogenesis	http://amigo.geneontology.org/amigo/term/GO:0048646	Tek Tie1 Calcrl Prcp Aqp1 Sema6a Rgcc Col8a1 Myl2 Hes1 Tgm2 Myh6 Cxcl12 Tmem182
0.0363347051393415	16	1454	2.12070754603152	GO:0051094 positive regulation of developmental process	http://amigo.geneontology.org/amigo/term/GO:0051094	Tek Tie1 Hes1 Jag1 Apoe Aqp1 Lpl Rgcc Tgm2 Cxcl12 Id2 Cyp26b1 Sgk1 Ntf3 Afdn Marcks
0.0363347051393415	2	17	22.6728586171311	GO:0061000 negative regulation of dendritic spine development	http://amigo.geneontology.org/amigo/term/GO:0061000	Dnm3 Apoe
0.0363347051393415	3	57	10.1431209602955	GO:0061001 regulation of dendritic spine morphogenesis	http://amigo.geneontology.org/amigo/term/GO:0061001	Dnm3 Afdn Marcks
0.0363347051393415	2	17	22.6728586171311	GO:0061621 canonical glycolysis	http://amigo.geneontology.org/amigo/term/GO:0061621	Eno1b Eno1
0.0363347051393415	2	17	22.6728586171311	GO:0061718 glucose catabolic process to pyruvate	http://amigo.geneontology.org/amigo/term/GO:0061718	Eno1b Eno1
0.0363347051393415	8	472	3.26642878382397	GO:0072521 purine-containing compound metabolic process	http://amigo.geneontology.org/amigo/term/GO:0072521	Xdh Eno1b Eno1 Ndufa6 mt-Nd5 mt-Nd4l mt-Atp8 Ddit4
0.0363347051393415	4	119	6.47795960489459	GO:0097237 cellular response to toxic substance	http://amigo.geneontology.org/amigo/term/GO:0097237	Sod1 Apoe Gstp1 Aldh2
0.0363347051393415	2	17	22.6728586171311	GO:0098760 response to interleukin-7	http://amigo.geneontology.org/amigo/term/GO:0098760	Eno1b Eno1
0.0363347051393415	2	17	22.6728586171311	GO:0098761 cellular response to interleukin-7	http://amigo.geneontology.org/amigo/term/GO:0098761	Eno1b Eno1
0.0363347051393415	2	17	22.6728586171311	GO:0110096 cellular response to aldehyde	http://amigo.geneontology.org/amigo/term/GO:0110096	Sgk1 Aldh2
0.0363347051393415	5	193	4.9927279338242	GO:1990138 neuron projection extension	http://amigo.geneontology.org/amigo/term/GO:1990138	Sema6a Slit3 Cxcl12 Apoe Afdn
0.0363347051393415	2	17	22.6728586171311	GO:2000047 regulation of cell-cell adhesion mediated by cadherin	http://amigo.geneontology.org/amigo/term/GO:2000047	Rgcc Afdn
0.0368925080388445	5	195	4.94152046783626	GO:0030308 negative regulation of cell growth	http://amigo.geneontology.org/amigo/term/GO:0030308	Sema6a Myl2 Slit3 Eno1b Eno1
0.0382606574910522	4	121	6.37088589241699	GO:0002065 columnar/cuboidal epithelial cell differentiation	http://amigo.geneontology.org/amigo/term/GO:0002065	Afdn Hes1 Jag1 Il31ra
0.0382606574910522	5	197	4.89135274735061	GO:0009060 aerobic respiration	http://amigo.geneontology.org/amigo/term/GO:0009060	mt-Co1 Ndufa6 mt-Nd5 mt-Nd4l mt-Atp8
0.0384481982968709	7	380	3.55009233610342	GO:0010038 response to metal ion	http://amigo.geneontology.org/amigo/term/GO:0010038	Id2 Fabp4 Aqp1 Txnip mt-Co1 Sod1 Xdh
0.0387392225340836	6	285	4.05724838411819	GO:0009165 nucleotide biosynthetic process	http://amigo.geneontology.org/amigo/term/GO:0009165	Ndufa6 mt-Nd5 mt-Nd4l mt-Atp8 Eno1b Eno1
0.0390422809315247	2	18	21.4132553606238	GO:0003180 aortic valve morphogenesis	http://amigo.geneontology.org/amigo/term/GO:0003180	Tie1 Slit3
0.0390422809315247	2	18	21.4132553606238	GO:0010755 regulation of plasminogen activation	http://amigo.geneontology.org/amigo/term/GO:0010755	Eno1b Eno1
0.0390422809315247	13	1075	2.33055895552836	GO:0031175 neuron projection development	http://amigo.geneontology.org/amigo/term/GO:0031175	Sema6a Sgk1 Ntf3 Slit3 Cxcl12 Apoe Ubb Hes1 Dnm3 Robo2 Sod1 Afdn Marcks
0.0390422809315247	2	18	21.4132553606238	GO:0045986 negative regulation of smooth muscle contraction	http://amigo.geneontology.org/amigo/term/GO:0045986	Calcrl Sod1
0.0390422809315247	2	18	21.4132553606238	GO:0048715 negative regulation of oligodendrocyte differentiation	http://amigo.geneontology.org/amigo/term/GO:0048715	Hes1 Id2
0.0390422809315247	2	18	21.4132553606238	GO:1900037 regulation of cellular response to hypoxia	http://amigo.geneontology.org/amigo/term/GO:1900037	Eno1b Eno1
0.0390422809315247	2	18	21.4132553606238	GO:2001171 positive regulation of ATP biosynthetic process	http://amigo.geneontology.org/amigo/term/GO:2001171	Eno1b Eno1
0.0390946403813381	10	710	2.71435631331851	GO:0120035 regulation of plasma membrane bounded cell projection organization	http://amigo.geneontology.org/amigo/term/GO:0120035	Eps8l1 Sema6a Apoe Aqp1 Hes1 Dnm3 Cxcl12 Sgk1 Afdn Marcks
0.0394000040685507	3	61	9.47799827437446	GO:0060999 positive regulation of dendritic spine development	http://amigo.geneontology.org/amigo/term/GO:0060999	Apoe Afdn Marcks
0.0394000040685507	6	288	4.01498538011696	GO:1901293 nucleoside phosphate biosynthetic process	http://amigo.geneontology.org/amigo/term/GO:1901293	Ndufa6 mt-Nd5 mt-Nd4l mt-Atp8 Eno1b Eno1
0.039578428548969	4	124	6.21675155631013	GO:0006805 xenobiotic metabolic process	http://amigo.geneontology.org/amigo/term/GO:0006805	Ahr Fmo2 Cyp26b1 Gstp1
0.039578428548969	12	954	2.42414211629703	GO:0032101 regulation of response to external stimulus	http://amigo.geneontology.org/amigo/term/GO:0032101	Sema6a Cxcl12 Apoe Tfpi Tspan8 Ntf3 Calcrl Fabp4 Lpl Sod1 Aldh2 Gstp1
0.039578428548969	4	124	6.21675155631013	GO:0060996 dendritic spine development	http://amigo.geneontology.org/amigo/term/GO:0060996	Apoe Dnm3 Afdn Marcks
0.0401351471899962	9	600	2.89078947368421	GO:0010035 response to inorganic substance	http://amigo.geneontology.org/amigo/term/GO:0010035	Sod1 Id2 Alpl Fabp4 Aqp1 Txnip mt-Co1 mt-Nd5 Xdh
0.0406416340503132	7	388	3.47689455597757	GO:0001655 urogenital system development	http://amigo.geneontology.org/amigo/term/GO:0001655	Cyp26b1 Aqp1 Id3 Hes1 Jag1 Id2 Tek
0.0406416340503132	7	388	3.47689455597757	GO:0032102 negative regulation of response to external stimulus	http://amigo.geneontology.org/amigo/term/GO:0032102	Sema6a Apoe Tfpi Tspan8 Calcrl Sod1 Gstp1
0.0406416340503132	10	717	2.68785632141721	GO:0051129 negative regulation of cellular component organization	http://amigo.geneontology.org/amigo/term/GO:0051129	Trim37 Sema6a Tmsb10 Gm9844 Apoe Mctp1 Hes1 Dnm3 Tmem182 Sgk1
0.0409047344323916	10	719	2.68037966961911	GO:0030036 actin cytoskeleton organization	http://amigo.geneontology.org/amigo/term/GO:0030036	Marcks Tmsb10 Gm9844 Aqp1 Tek Rgcc Ntf3 Hmcn1 Myl2 Myh6
0.0409047344323916	15	1351	2.13974054306751	GO:0071495 cellular response to endogenous stimulus	http://amigo.geneontology.org/amigo/term/GO:0071495	Ntf3 Sgk1 Ddit4 Nepn Aqp1 Lpl Ahr Ddx5 Hes1 Tfpi Tgm2 Slit3 Prcp Marcks Gstp1
0.0409047344323916	4	126	6.11807296017822	GO:1901655 cellular response to ketone	http://amigo.geneontology.org/amigo/term/GO:1901655	Sgk1 Ddit4 Aqp1 Ahr
0.0409047344323916	17	1624	2.01738181661049	GO:1902531 regulation of intracellular signal transduction	http://amigo.geneontology.org/amigo/term/GO:1902531	Eps8l1 Tek Ddit4 Sod1 Gstp1 Apoe Ubb Sema6a Timp3 Ddx5 Xdh Ntf3 Tcim Cxcl12 Eno1b Eno1 Tgm2
0.0410043286095504	7	390	3.45906432748538	GO:2001233 regulation of apoptotic signaling pathway	http://amigo.geneontology.org/amigo/term/GO:2001233	Ubb Timp3 Sod1 Cxcl12 Eno1b Gstp1 Eno1
0.0410054689448638	3	63	9.17710944026733	GO:0003229 ventricular cardiac muscle tissue development	http://amigo.geneontology.org/amigo/term/GO:0003229	Myl2 Myh6 Id2
0.0410054689448638	2	19	20.2862419205909	GO:0061620 glycolytic process through glucose-6-phosphate	http://amigo.geneontology.org/amigo/term/GO:0061620	Eno1b Eno1
0.0410054689448638	2	19	20.2862419205909	GO:0072234 metanephric nephron tubule development	http://amigo.geneontology.org/amigo/term/GO:0072234	Aqp1 Hes1
0.0411785775898543	5	205	4.70047068891741	GO:0001649 osteoblast differentiation	http://amigo.geneontology.org/amigo/term/GO:0001649	Erh Gm10131 Jag1 Id3 Id2
0.0411785775898543	4	127	6.06989915734217	GO:0098754 detoxification	http://amigo.geneontology.org/amigo/term/GO:0098754	Sod1 Apoe Gstp1 Aldh2
0.0412813822769342	14	1223	2.20610807476582	GO:0048666 neuron development	http://amigo.geneontology.org/amigo/term/GO:0048666	Sema6a Sgk1 Ntf3 Slit3 Cxcl12 Apoe Ubb Hes1 Dnm3 Robo2 Id2 Sod1 Afdn Marcks
0.041447659073662	14	1224	2.20430569888774	GO:0009790 embryo development	http://amigo.geneontology.org/amigo/term/GO:0009790	Id2 Rpl10 Col8a1 Id3 Hes1 Tie1 Sod1 Jag1 Myh6 Eno1b Cyp26b1 Eno1 Marcks Rpl10-ps3
0.0417157111418804	13	1095	2.28799166866939	GO:0010243 response to organonitrogen compound	http://amigo.geneontology.org/amigo/term/GO:0010243	Jag1 Apoe Aqp1 Lpl Ahr Hes1 Tgm2 Cxcl12 mt-Nd5 Alpl Sgk1 Marcks Gstp1
0.0419027184919547	13	1096	2.28590408503009	GO:0051241 negative regulation of multicellular organismal process	http://amigo.geneontology.org/amigo/term/GO:0051241	Sema6a Tmem176b Hes1 Gstp1 Apoe Tek Rgcc Tfpi Tspan8 Calcrl Id2 Sod1 Tie1
0.0422585064842016	10	726	2.65453578850708	GO:0031344 regulation of cell projection organization	http://amigo.geneontology.org/amigo/term/GO:0031344	Eps8l1 Sema6a Apoe Aqp1 Hes1 Dnm3 Cxcl12 Sgk1 Afdn Marcks
0.0424592470303272	6	297	3.89331915647705	GO:0097305 response to alcohol	http://amigo.geneontology.org/amigo/term/GO:0097305	Sgk1 Ahr Slit3 Sod1 Aldh2 Gstp1
0.0424691121079344	15	1363	2.12090203498475	GO:0080134 regulation of response to stress	http://amigo.geneontology.org/amigo/term/GO:0080134	Gstp1 Apoe Ddx5 Mctp1 Sod1 Xdh Tfpi Tspan8 Calcrl Cxcl12 Fabp4 Lpl Aldh2 Eno1b Eno1
0.0427426712147448	7	396	3.40665426191742	GO:0001503 ossification	http://amigo.geneontology.org/amigo/term/GO:0001503	Erh Gm10131 Jag1 Id3 Id2 Alpl Dhrs3
0.0434587533803549	2	20	19.2719298245614	GO:0045540 regulation of cholesterol biosynthetic process	http://amigo.geneontology.org/amigo/term/GO:0045540	Apoe Sod1
0.0434587533803549	2	20	19.2719298245614	GO:0050872 white fat cell differentiation	http://amigo.geneontology.org/amigo/term/GO:0050872	Fabp4 Id2
0.0434587533803549	2	20	19.2719298245614	GO:0106118 regulation of sterol biosynthetic process	http://amigo.geneontology.org/amigo/term/GO:0106118	Apoe Sod1
0.0434587533803549	2	20	19.2719298245614	GO:1990403 embryonic brain development	http://amigo.geneontology.org/amigo/term/GO:1990403	Rpl10 Rpl10-ps3
0.0436154091514454	6	300	3.85438596491228	GO:0030198 extracellular matrix organization	http://amigo.geneontology.org/amigo/term/GO:0030198	Col8a1 Nepn Rgcc Fbln2 Tie1 Hmcn1
0.0441840578511955	6	301	3.84158069592586	GO:0045229 external encapsulating structure organization	http://amigo.geneontology.org/amigo/term/GO:0045229	Col8a1 Nepn Rgcc Fbln2 Tie1 Hmcn1
0.0446602554963269	25	2831	1.70186593293548	GO:0009605 response to external stimulus	http://amigo.geneontology.org/amigo/term/GO:0009605	Sema6a Slit3 Cxcl12 Lpl Ntf3 Gstp1 Apoe Aqp1 Ddit4 Tfpi Alpl Tspan8 Txnip Robo2 Calcrl Fabp4 Cyp26b1 Plscr2 Hmcn1 Sod1 Id2 Il31ra Hmgn2 Aldh2 Hmgn2-ps
0.0446602554963269	14	1241	2.17410973040983	GO:0009968 negative regulation of signal transduction	http://amigo.geneontology.org/amigo/term/GO:0009968	Ddit4 Tcim Nepn Gstp1 Apoe Sema6a Timp3 Xdh Slit3 Cxcl12 Cyp26b1 Dhrs3 Eno1b Eno1
0.0446602554963269	6	302	3.82886023004531	GO:0043062 extracellular structure organization	http://amigo.geneontology.org/amigo/term/GO:0043062	Col8a1 Nepn Rgcc Fbln2 Tie1 Hmcn1
0.0446602554963269	4	132	5.83997873471558	GO:0048675 axon extension	http://amigo.geneontology.org/amigo/term/GO:0048675	Sema6a Slit3 Cxcl12 Apoe
0.0455093068837978	10	739	2.60783894784322	GO:0006954 inflammatory response	http://amigo.geneontology.org/amigo/term/GO:0006954	Calcrl Fabp4 Apoe Lpl Sod1 Il31ra Prcp Cyp26b1 Aldh2 Gstp1
0.0455093068837978	4	133	5.79606912016884	GO:0050728 negative regulation of inflammatory response	http://amigo.geneontology.org/amigo/term/GO:0050728	Calcrl Apoe Sod1 Gstp1
0.0455093068837978	3	67	8.6292223095051	GO:0070542 response to fatty acid	http://amigo.geneontology.org/amigo/term/GO:0070542	Id3 Lpl Hes1
0.0462366455411671	38	4947	1.48035846641062	GO:0010468 regulation of gene expression	http://amigo.geneontology.org/amigo/term/GO:0010468	Id3 Trim37 Id2 Hes1 Clk1 Nepn Zfp988 Tek Tspan8 Ntf3 Gstp1 Apoe Rpl10 Lpl Ahr Ddx5 Sap18 Rgcc Cd200 Sod1 Xdh Jag1 Plscr2 Lmo1 Tcim Rpl10-ps3 Sap18b Snrnp70 Txnip Slit3 Hmgn2 Eif1 Fabp4 Cyp26b1 Hmgn2-ps Eno1b Eno1 Afdn
0.0463179159777968	2	21	18.3542188805347	GO:2000251 positive regulation of actin cytoskeleton reorganization	http://amigo.geneontology.org/amigo/term/GO:2000251	Tek Ntf3
0.0463605784774807	5	215	4.48184414524684	GO:0000302 response to reactive oxygen species	http://amigo.geneontology.org/amigo/term/GO:0000302	Sod1 Gstp1 Aqp1 Txnip mt-Nd5
0.0463605784774807	3	68	8.50232198142415	GO:0001937 negative regulation of endothelial cell proliferation	http://amigo.geneontology.org/amigo/term/GO:0001937	Apoe Rgcc Xdh
0.0463605784774807	3	68	8.50232198142415	GO:0030193 regulation of blood coagulation	http://amigo.geneontology.org/amigo/term/GO:0030193	Apoe Tfpi Tspan8
0.0463605784774807	17	1662	1.97125635991302	GO:0031327 negative regulation of cellular biosynthetic process	http://amigo.geneontology.org/amigo/term/GO:0031327	Id3 Id2 Hes1 Nepn Rpl10 Trim37 Ddx5 Sap18 Sap18b Lmo1 Txnip Hmgn2 Fabp4 Hmgn2-ps Rpl10-ps3 Eno1b Eno1
0.0463605784774807	7	406	3.3227465214761	GO:0034470 ncRNA processing	http://amigo.geneontology.org/amigo/term/GO:0034470	Rps21 Rpl35 Rps28 Gm2000 Ddx5 Rps27rt Rps27
0.0485187819908085	6	310	3.73005093378608	GO:0010631 epithelial cell migration	http://amigo.geneontology.org/amigo/term/GO:0010631	Tek Prcp Apoe Aqp1 Rgcc Cxcl12
0.0485187819908085	13	1126	2.22500077903462	GO:0034645 cellular macromolecule biosynthetic process	http://amigo.geneontology.org/amigo/term/GO:0034645	Rps29 Rps21 Rpl35 Rps28 Gm11808 Gm2000 Uba52 Apoe Rpl10 Eif1 Rps27rt Rpl10-ps3 Rps27
0.0486298703501714	6	312	3.70614035087719	GO:0006936 muscle contraction	http://amigo.geneontology.org/amigo/term/GO:0006936	Myl2 Myh6 Calcrl Sod1 Eno1b Eno1
0.0486298703501714	10	751	2.56616908449553	GO:0043549 regulation of kinase activity	http://amigo.geneontology.org/amigo/term/GO:0043549	Tek Tie1 Gstp1 Apoe Rgcc Sod1 Ntf3 Tcim Fabp4 Marcks
0.0486298703501714	9	634	2.73576290884941	GO:0044057 regulation of system process	http://amigo.geneontology.org/amigo/term/GO:0044057	Myl2 Apoe Aqp1 Myh6 Calcrl Sod1 Eno1b Eno1 Afdn
0.0486298703501714	18	1817	1.90916200793674	GO:0044281 small molecule metabolic process	http://amigo.geneontology.org/amigo/term/GO:0044281	Apoe Lpl Xdh Eno1b Eno1 Ndufa6 Cyp26b1 mt-Nd5 mt-Nd4l Alpl Sod1 Aldh2 Fmo2 mt-Atp8 Dhrs3 Ddit4 Gstp1 Fabp4
0.0486298703501714	2	22	17.5199362041467	GO:0051043 regulation of membrane protein ectodomain proteolysis	http://amigo.geneontology.org/amigo/term/GO:0051043	Timp3 Apoe
0.0486298703501714	11	875	2.42275689223058	GO:0051338 regulation of transferase activity	http://amigo.geneontology.org/amigo/term/GO:0051338	Tek Tie1 Gstp1 Apoe Rgcc Cd200 Sod1 Ntf3 Tcim Fabp4 Marcks
0.0486298703501714	3	70	8.2593984962406	GO:0061045 negative regulation of wound healing	http://amigo.geneontology.org/amigo/term/GO:0061045	Apoe Tfpi Tspan8
0.0486298703501714	2	22	17.5199362041467	GO:0061615 glycolytic process through fructose-6-phosphate	http://amigo.geneontology.org/amigo/term/GO:0061615	Eno1b Eno1
0.0486298703501714	2	22	17.5199362041467	GO:0072243 metanephric nephron epithelium development	http://amigo.geneontology.org/amigo/term/GO:0072243	Aqp1 Hes1
0.0486298703501714	3	70	8.2593984962406	GO:1900046 regulation of hemostasis	http://amigo.geneontology.org/amigo/term/GO:1900046	Apoe Tfpi Tspan8
0.0486298703501714	2	22	17.5199362041467	GO:1900746 regulation of vascular endothelial growth factor signaling pathway	http://amigo.geneontology.org/amigo/term/GO:1900746	Sema6a Xdh
0.0490225662818978	8	522	2.95355246353431	GO:0010975 regulation of neuron projection development	http://amigo.geneontology.org/amigo/term/GO:0010975	Sema6a Apoe Hes1 Dnm3 Cxcl12 Sgk1 Afdn Marcks
0.0490225662818978	6	313	3.69429964688078	GO:0090132 epithelium migration	http://amigo.geneontology.org/amigo/term/GO:0090132	Tek Prcp Apoe Aqp1 Rgcc Cxcl12
0.0491550839675625	28	3340	1.61561088349617	GO:0010646 regulation of cell communication	http://amigo.geneontology.org/amigo/term/GO:0010646	Eps8l1 Tek Ddit4 Mctp1 Ntf3 Tcim Dhrs3 Hes1 Sod1 Jag1 Nepn Gstp1 Apoe Ubb Sema6a Timp3 Ddx5 Xdh Slit3 Cxcl12 Prcp Cyp26b1 Plscr2 Eno1b Eno1 Afdn Marcks Tgm2
0.0496824893799427	3	71	8.14306893995552	GO:0050818 regulation of coagulation	http://amigo.geneontology.org/amigo/term/GO:0050818	Apoe Tfpi Tspan8
0.0496824893799427	3	71	8.14306893995552	GO:0060997 dendritic spine morphogenesis	http://amigo.geneontology.org/amigo/term/GO:0060997	Dnm3 Afdn Marcks
0.0499366192573668	22	2416	1.7548942721041	GO:0032268 regulation of cellular protein metabolic process	http://amigo.geneontology.org/amigo/term/GO:0032268	Timp3 Ntf3 Tek Hes1 Gstp1 Apoe Aqp1 Rpl10 Ubb Rgcc Sod1 Xdh Tfpi Il31ra Tcim Rpl10-ps3 Fabp4 Ddit4 Eif1 Eno1b Eno1 Marcks
0.0502937448899619	13	1139	2.1996056867366	GO:0001932 regulation of protein phosphorylation	http://amigo.geneontology.org/amigo/term/GO:0001932	Ntf3 Tek Hes1 Gstp1 Apoe Rgcc Sod1 Xdh Il31ra Tcim Fabp4 Ddit4 Marcks
0.0502937448899619	4	140	5.5062656641604	GO:0003158 endothelium development	http://amigo.geneontology.org/amigo/term/GO:0003158	Jag1 Xdh Tie1 Afdn
0.0502937448899619	28	3349	1.61126914030373	GO:0023051 regulation of signaling	http://amigo.geneontology.org/amigo/term/GO:0023051	Eps8l1 Tek Ddit4 Mctp1 Ntf3 Tcim Dhrs3 Hes1 Sod1 Jag1 Nepn Gstp1 Apoe Ubb Sema6a Timp3 Ddx5 Xdh Slit3 Cxcl12 Prcp Cyp26b1 Plscr2 Eno1b Eno1 Afdn Marcks Tgm2
0.0505568838404524	10	760	2.53578024007387	GO:0007420 brain development	http://amigo.geneontology.org/amigo/term/GO:0007420	Cxcl12 Aqp1 Hes1 Robo2 mt-Co1 Afdn Ubb Id2 Ntf3 Ddit4
0.0505568838404524	8	527	2.92553014414594	GO:0009117 nucleotide metabolic process	http://amigo.geneontology.org/amigo/term/GO:0009117	Eno1b Eno1 Ndufa6 mt-Nd5 mt-Nd4l Xdh mt-Atp8 Ddit4
0.0507824671920407	2	23	16.7581998474447	GO:0003176 aortic valve development	http://amigo.geneontology.org/amigo/term/GO:0003176	Tie1 Slit3
0.0507824671920407	2	23	16.7581998474447	GO:0072170 metanephric tubule development	http://amigo.geneontology.org/amigo/term/GO:0072170	Aqp1 Hes1
0.0512649732136377	8	529	2.91446953868603	GO:0048871 multicellular organismal homeostasis	http://amigo.geneontology.org/amigo/term/GO:0048871	Aqp1 Alpl Fmo2 Fabp4 Ubb Sod1 Prcp Cyp26b1
0.0515259867363361	5	225	4.28265107212476	GO:0045664 regulation of neuron differentiation	http://amigo.geneontology.org/amigo/term/GO:0045664	Hes1 Ntf3 Cxcl12 Id2 Jag1
0.0515428164307071	14	1279	2.10951538345473	GO:0042325 regulation of phosphorylation	http://amigo.geneontology.org/amigo/term/GO:0042325	Tek Tie1 Ntf3 Hes1 Gstp1 Apoe Rgcc Sod1 Xdh Il31ra Tcim Ddit4 Fabp4 Marcks
0.0515428164307071	6	319	3.62481438706484	GO:0090130 tissue migration	http://amigo.geneontology.org/amigo/term/GO:0090130	Tek Prcp Apoe Aqp1 Rgcc Cxcl12
0.0516636919706238	3	73	7.91997116077866	GO:0003281 ventricular septum development	http://amigo.geneontology.org/amigo/term/GO:0003281	Id2 Hes1 Slit3
0.0516636919706238	3	73	7.91997116077866	GO:0048844 artery morphogenesis	http://amigo.geneontology.org/amigo/term/GO:0048844	Jag1 Apoe Hes1
0.0530365492742146	8	536	2.8764074365017	GO:0006753 nucleoside phosphate metabolic process	http://amigo.geneontology.org/amigo/term/GO:0006753	Eno1b Eno1 Ndufa6 mt-Nd5 mt-Nd4l Xdh mt-Atp8 Ddit4
0.0530365492742146	2	24	16.0599415204678	GO:0032930 positive regulation of superoxide anion generation	http://amigo.geneontology.org/amigo/term/GO:0032930	Sod1 Gstp1
0.0530365492742146	2	24	16.0599415204678	GO:0034368 protein-lipid complex remodeling	http://amigo.geneontology.org/amigo/term/GO:0034368	Apoe Lpl
0.0530365492742146	2	24	16.0599415204678	GO:0034369 plasma lipoprotein particle remodeling	http://amigo.geneontology.org/amigo/term/GO:0034369	Apoe Lpl
0.0530365492742146	8	536	2.8764074365017	GO:0034660 ncRNA metabolic process	http://amigo.geneontology.org/amigo/term/GO:0034660	Polr2l Rps21 Rpl35 Rps28 Gm2000 Ddx5 Rps27rt Rps27
0.0530365492742146	4	144	5.35331384015594	GO:0045598 regulation of fat cell differentiation	http://amigo.geneontology.org/amigo/term/GO:0045598	Jag1 Lpl Id2 Hes1
0.0530365492742146	3	74	7.81294452347084	GO:0060113 inner ear receptor cell differentiation	http://amigo.geneontology.org/amigo/term/GO:0060113	Hes1 Sod1 Jag1
0.0530365492742146	2	24	16.0599415204678	GO:0070841 inclusion body assembly	http://amigo.geneontology.org/amigo/term/GO:0070841	Trim37 Apoe
0.0530365492742146	2	24	16.0599415204678	GO:0097150 neuronal stem cell population maintenance	http://amigo.geneontology.org/amigo/term/GO:0097150	Hes1 Jag1
0.0530365492742146	2	24	16.0599415204678	GO:1901739 regulation of myoblast fusion	http://amigo.geneontology.org/amigo/term/GO:1901739	Cxcl12 Tmem182
0.0530365492742146	2	24	16.0599415204678	GO:1902547 regulation of cellular response to vascular endothelial growth factor stimulus	http://amigo.geneontology.org/amigo/term/GO:1902547	Sema6a Xdh
0.0536702406308143	3	75	7.70877192982456	GO:0003151 outflow tract morphogenesis	http://amigo.geneontology.org/amigo/term/GO:0003151	Hes1 Jag1 Dhrs3
0.0536702406308143	5	230	4.18954996186117	GO:0010632 regulation of epithelial cell migration	http://amigo.geneontology.org/amigo/term/GO:0010632	Tek Prcp Apoe Aqp1 Rgcc
0.0536702406308143	5	230	4.18954996186117	GO:0043542 endothelial cell migration	http://amigo.geneontology.org/amigo/term/GO:0043542	Tek Prcp Apoe Rgcc Cxcl12
0.0536702406308143	5	230	4.18954996186117	GO:0048762 mesenchymal cell differentiation	http://amigo.geneontology.org/amigo/term/GO:0048762	Sema6a Ddx5 Rgcc Hes1 Jag1
0.0539448256515601	15	1430	2.02153110047847	GO:0002682 regulation of immune system process	http://amigo.geneontology.org/amigo/term/GO:0002682	Tmem176b Nepn Tek Jag1 Lmo1 Tcim Ahr Rgcc Cd200 Cxcl12 Id2 Apoe Hes1 Cyp26b1 Plscr2
0.0549851551524669	6	327	3.53613391276356	GO:0070372 regulation of ERK1 and ERK2 cascade	http://amigo.geneontology.org/amigo/term/GO:0070372	Gstp1 Apoe Tek Sema6a Timp3 Cxcl12
0.0550102898128205	4	147	5.24406253729562	GO:0071456 cellular response to hypoxia	http://amigo.geneontology.org/amigo/term/GO:0071456	Aqp1 Rgcc Eno1b Eno1
0.0550102898128205	3	76	7.60734072022161	GO:2000379 positive regulation of reactive oxygen species metabolic process	http://amigo.geneontology.org/amigo/term/GO:2000379	Sod1 Xdh Gstp1
0.0552917979183638	12	1032	2.24092207262342	GO:0040007 growth	http://amigo.geneontology.org/amigo/term/GO:0040007	Sema6a Myh6 Myl2 Slit3 Cxcl12 Sod1 Tmem182 Apoe Sgk1 Eno1b Eno1 Afdn
0.0554640156410421	2	25	15.4175438596491	GO:0006007 glucose catabolic process	http://amigo.geneontology.org/amigo/term/GO:0006007	Eno1b Eno1
0.0554640156410421	2	25	15.4175438596491	GO:0044331 cell-cell adhesion mediated by cadherin	http://amigo.geneontology.org/amigo/term/GO:0044331	Rgcc Afdn
0.0554640156410421	2	25	15.4175438596491	GO:0050927 positive regulation of positive chemotaxis	http://amigo.geneontology.org/amigo/term/GO:0050927	Cxcl12 Ntf3
0.0561295717938676	3	77	7.50854408749146	GO:0003208 cardiac ventricle morphogenesis	http://amigo.geneontology.org/amigo/term/GO:0003208	Myl2 Myh6 Jag1
0.0561295717938676	3	77	7.50854408749146	GO:0031640 killing of cells of another organism	http://amigo.geneontology.org/amigo/term/GO:0031640	Hmgn2 Cxcl12 Hmgn2-ps
0.0563588183169952	4	149	5.17367243612387	GO:0042542 response to hydrogen peroxide	http://amigo.geneontology.org/amigo/term/GO:0042542	Aqp1 Txnip mt-Nd5 Sod1
0.0563588183169952	17	1724	1.90036430984654	GO:0048870 cell motility	http://amigo.geneontology.org/amigo/term/GO:0048870	Tek Sema6a Prcp Cxcl12 Tmsb10 Gm9844 Apoe Aqp1 Mctp1 Rgcc Jag1 Tie1 Ntf3 Hes1 Ddit4 Gstp1 Afdn
0.0563588183169952	17	1724	1.90036430984654	GO:0051674 localization of cell	http://amigo.geneontology.org/amigo/term/GO:0051674	Tek Sema6a Prcp Cxcl12 Tmsb10 Gm9844 Apoe Aqp1 Mctp1 Rgcc Jag1 Tie1 Ntf3 Hes1 Ddit4 Gstp1 Afdn
0.0575832293886852	5	236	4.08303597977996	GO:0009636 response to toxic substance	http://amigo.geneontology.org/amigo/term/GO:0009636	Sod1 Apoe Ahr Gstp1 Aldh2
0.0581352244732268	2	26	14.8245614035088	GO:0010226 response to lithium ion	http://amigo.geneontology.org/amigo/term/GO:0010226	Id2 Fabp4
0.0581352244732268	2	26	14.8245614035088	GO:0010894 negative regulation of steroid biosynthetic process	http://amigo.geneontology.org/amigo/term/GO:0010894	Apoe Sod1
0.0581352244732268	2	26	14.8245614035088	GO:0034367 protein-containing complex remodeling	http://amigo.geneontology.org/amigo/term/GO:0034367	Apoe Lpl
0.0581352244732268	2	26	14.8245614035088	GO:0045939 negative regulation of steroid metabolic process	http://amigo.geneontology.org/amigo/term/GO:0045939	Apoe Sod1
0.0581352244732268	2	26	14.8245614035088	GO:0050926 regulation of positive chemotaxis	http://amigo.geneontology.org/amigo/term/GO:0050926	Cxcl12 Ntf3
0.0581352244732268	2	26	14.8245614035088	GO:2001169 regulation of ATP biosynthetic process	http://amigo.geneontology.org/amigo/term/GO:2001169	Eno1b Eno1
0.059547392870102	6	336	3.44141604010025	GO:0007517 muscle organ development	http://amigo.geneontology.org/amigo/term/GO:0007517	Id3 Myl2 Unc45b Myh6 Tmem182 Cyp26b1
0.0603836225760717	3	80	7.22697368421053	GO:0042773 ATP synthesis coupled electron transport	http://amigo.geneontology.org/amigo/term/GO:0042773	mt-Co1 mt-Nd5 mt-Nd4l
0.0603836225760717	3	80	7.22697368421053	GO:0072332 intrinsic apoptotic signaling pathway by p53 class mediator	http://amigo.geneontology.org/amigo/term/GO:0072332	Ubb Ddx5 Ddit4
0.0604088666744475	7	443	3.04522593164627	GO:0001667 ameboidal-type cell migration	http://amigo.geneontology.org/amigo/term/GO:0001667	Tek Sema6a Prcp Apoe Aqp1 Rgcc Cxcl12
0.0610618093665355	5	241	3.99832568974303	GO:0007411 axon guidance	http://amigo.geneontology.org/amigo/term/GO:0007411	Sema6a Slit3 Cxcl12 Ntf3 Robo2
0.0611337686648891	2	27	14.2755035737492	GO:0000027 ribosomal large subunit assembly	http://amigo.geneontology.org/amigo/term/GO:0000027	Rpl10 Rpl10-ps3
0.0611337686648891	6	340	3.40092879256966	GO:0001933 negative regulation of protein phosphorylation	http://amigo.geneontology.org/amigo/term/GO:0001933	Gstp1 Apoe Xdh Ntf3 Fabp4 Ddit4
0.0611337686648891	3	81	7.13775178687459	GO:0014015 positive regulation of gliogenesis	http://amigo.geneontology.org/amigo/term/GO:0014015	Hes1 Id2 Ntf3
0.0611337686648891	2	27	14.2755035737492	GO:0030810 positive regulation of nucleotide biosynthetic process	http://amigo.geneontology.org/amigo/term/GO:0030810	Eno1b Eno1
0.0611337686648891	2	27	14.2755035737492	GO:0031639 plasminogen activation	http://amigo.geneontology.org/amigo/term/GO:0031639	Eno1b Eno1
0.0611337686648891	5	242	3.98180368276062	GO:0097485 neuron projection guidance	http://amigo.geneontology.org/amigo/term/GO:0097485	Sema6a Slit3 Cxcl12 Ntf3 Robo2
0.0611337686648891	2	27	14.2755035737492	GO:1900373 positive regulation of purine nucleotide biosynthetic process	http://amigo.geneontology.org/amigo/term/GO:1900373	Eno1b Eno1
0.0611337686648891	33	4253	1.49535312534805	GO:1901362 organic cyclic compound biosynthetic process	http://amigo.geneontology.org/amigo/term/GO:1901362	Id3 Trim37 Id2 Hes1 Polr2l Zfp988 Ndufa6 mt-Nd5 mt-Nd4l Nepn Ntf3 Apoe Rpl10 Ahr Ddx5 Sap18 Rgcc Cd200 Sod1 Jag1 Plscr2 Lmo1 Tcim Sap18b mt-Atp8 Txnip Hmgn2 Aldh2 Fabp4 Hmgn2-ps Rpl10-ps3 Eno1b Eno1
0.0612299121807456	4	155	4.9734012450481	GO:0010977 negative regulation of neuron projection development	http://amigo.geneontology.org/amigo/term/GO:0010977	Sema6a Apoe Hes1 Dnm3
0.0612299121807456	32	4089	1.50819700265582	GO:0018130 heterocycle biosynthetic process	http://amigo.geneontology.org/amigo/term/GO:0018130	Id3 Trim37 Id2 Hes1 Polr2l Zfp988 Ndufa6 mt-Nd5 mt-Nd4l Nepn Ntf3 Apoe Rpl10 Ahr Ddx5 Sap18 Rgcc Cd200 Jag1 Plscr2 Lmo1 Tcim Sap18b mt-Atp8 Txnip Hmgn2 Aldh2 Fabp4 Hmgn2-ps Rpl10-ps3 Eno1b Eno1
0.0620188087629454	11	928	2.28438823351482	GO:0033365 protein localization to organelle	http://amigo.geneontology.org/amigo/term/GO:0033365	H2ac4 H2ac6 H2ac8 H2ac11 H2ac22 H2ac7 H2ac13 H2ac23 H2ac24 Tek Txnip
0.0621997137499489	3	82	7.05070603337612	GO:0014032 neural crest cell development	http://amigo.geneontology.org/amigo/term/GO:0014032	Sema6a Hes1 Jag1
0.0621997137499489	4	156	4.94152046783626	GO:0036294 cellular response to decreased oxygen levels	http://amigo.geneontology.org/amigo/term/GO:0036294	Aqp1 Rgcc Eno1b Eno1
0.0621997137499489	3	82	7.05070603337612	GO:0070373 negative regulation of ERK1 and ERK2 cascade	http://amigo.geneontology.org/amigo/term/GO:0070373	Gstp1 Sema6a Timp3
0.0623500257485122	10	803	2.39999126084202	GO:0030029 actin filament-based process	http://amigo.geneontology.org/amigo/term/GO:0030029	Marcks Tmsb10 Gm9844 Aqp1 Tek Rgcc Myh6 Ntf3 Hmcn1 Myl2
0.0627407323815353	32	4100	1.50415062045357	GO:0019438 aromatic compound biosynthetic process	http://amigo.geneontology.org/amigo/term/GO:0019438	Id3 Trim37 Id2 Hes1 Polr2l Zfp988 Ndufa6 mt-Nd5 mt-Nd4l Nepn Ntf3 Apoe Rpl10 Ahr Ddx5 Sap18 Rgcc Cd200 Jag1 Plscr2 Lmo1 Tcim Sap18b mt-Atp8 Txnip Hmgn2 Aldh2 Fabp4 Hmgn2-ps Rpl10-ps3 Eno1b Eno1
0.0629739731687777	2	28	13.765664160401	GO:0000470 maturation of LSU-rRNA	http://amigo.geneontology.org/amigo/term/GO:0000470	Rpl35 Gm2000
0.0629739731687777	2	28	13.765664160401	GO:0032928 regulation of superoxide anion generation	http://amigo.geneontology.org/amigo/term/GO:0032928	Sod1 Gstp1
0.0629739731687777	3	83	6.96575776791376	GO:0045665 negative regulation of neuron differentiation	http://amigo.geneontology.org/amigo/term/GO:0045665	Hes1 Id2 Jag1
0.0629739731687777	2	28	13.765664160401	GO:0045932 negative regulation of muscle contraction	http://amigo.geneontology.org/amigo/term/GO:0045932	Calcrl Sod1
0.0629739731687777	2	28	13.765664160401	GO:0048384 retinoic acid receptor signaling pathway	http://amigo.geneontology.org/amigo/term/GO:0048384	Dhrs3 Cyp26b1
0.0629739731687777	2	28	13.765664160401	GO:0072207 metanephric epithelium development	http://amigo.geneontology.org/amigo/term/GO:0072207	Aqp1 Hes1
0.0629739731687777	2	28	13.765664160401	GO:2000737 negative regulation of stem cell differentiation	http://amigo.geneontology.org/amigo/term/GO:2000737	Hes1 Jag1
0.0632623612710867	9	684	2.53578024007387	GO:0071363 cellular response to growth factor stimulus	http://amigo.geneontology.org/amigo/term/GO:0071363	Ntf3 Nepn Sema6a Ddx5 Hes1 Xdh Ddit4 Gstp1 Tek
0.0642189371468086	13	1202	2.08431853343842	GO:1901698 response to nitrogen compound	http://amigo.geneontology.org/amigo/term/GO:1901698	Jag1 Apoe Aqp1 Lpl Ahr Hes1 Tgm2 Cxcl12 mt-Nd5 Alpl Sgk1 Marcks Gstp1
0.0643823203061153	10	810	2.37925059562486	GO:0060322 head development	http://amigo.geneontology.org/amigo/term/GO:0060322	Cxcl12 Aqp1 Hes1 Robo2 mt-Co1 Afdn Ubb Id2 Ntf3 Ddit4
0.065562918500435	2	29	13.2909860859044	GO:0002026 regulation of the force of heart contraction	http://amigo.geneontology.org/amigo/term/GO:0002026	Myl2 Myh6
0.065562918500435	16	1625	1.89754385964912	GO:0006468 protein phosphorylation	http://amigo.geneontology.org/amigo/term/GO:0006468	Sgk1 Clk1 Ntf3 Tek Hes1 Gstp1 Apoe Rgcc Sod1 Xdh Tie1 Il31ra Tcim Fabp4 Ddit4 Marcks
0.065562918500435	11	943	2.24805119904746	GO:0007167 enzyme linked receptor protein signaling pathway	http://amigo.geneontology.org/amigo/term/GO:0007167	Tek Tie1 Ntf3 Nepn Sema6a Ddx5 Xdh Hes1 Txnip Ddit4 Marcks
0.065562918500435	18	1916	1.81051532798594	GO:0016310 phosphorylation	http://amigo.geneontology.org/amigo/term/GO:0016310	Tek Sgk1 Clk1 Tie1 Ntf3 Eno1b Eno1 Hes1 Gstp1 Apoe Rgcc Sod1 Xdh Il31ra Tcim Ddit4 Fabp4 Marcks
0.065562918500435	6	350	3.30375939849624	GO:0042063 gliogenesis	http://amigo.geneontology.org/amigo/term/GO:0042063	Hes1 Afdn Id2 Sod1 Ntf3 Gstp1
0.065562918500435	2	29	13.2909860859044	GO:0045662 negative regulation of myoblast differentiation	http://amigo.geneontology.org/amigo/term/GO:0045662	Id3 Tmem182
0.065562918500435	5	250	3.85438596491228	GO:0045926 negative regulation of growth	http://amigo.geneontology.org/amigo/term/GO:0045926	Sema6a Myl2 Slit3 Eno1b Eno1
0.065562918500435	2	29	13.2909860859044	GO:0061003 positive regulation of dendritic spine morphogenesis	http://amigo.geneontology.org/amigo/term/GO:0061003	Afdn Marcks
0.065562918500435	6	349	3.31322575780425	GO:0070371 ERK1 and ERK2 cascade	http://amigo.geneontology.org/amigo/term/GO:0070371	Gstp1 Apoe Tek Sema6a Timp3 Cxcl12
0.065562918500435	4	161	4.78805709926991	GO:0072006 nephron development	http://amigo.geneontology.org/amigo/term/GO:0072006	Aqp1 Hes1 Jag1 Tek
0.065562918500435	2	29	13.2909860859044	GO:1901798 positive regulation of signal transduction by p53 class mediator	http://amigo.geneontology.org/amigo/term/GO:1901798	Ubb Ddx5
0.066134923148165	6	351	3.2943469785575	GO:0008544 epidermis development	http://amigo.geneontology.org/amigo/term/GO:0008544	Hes1 Txnip Sod1 Jag1 Ntf3 Cyp26b1
0.0666305621385668	5	252	3.82379560011139	GO:0009913 epidermal cell differentiation	http://amigo.geneontology.org/amigo/term/GO:0009913	Hes1 Txnip Sod1 Jag1 Cyp26b1
0.0666305621385668	3	86	6.72276621787026	GO:1900542 regulation of purine nucleotide metabolic process	http://amigo.geneontology.org/amigo/term/GO:1900542	Ddit4 Eno1b Eno1
0.0666305621385668	3	86	6.72276621787026	GO:1903035 negative regulation of response to wounding	http://amigo.geneontology.org/amigo/term/GO:1903035	Apoe Tfpi Tspan8
0.0668095172389412	36	4806	1.44359024903082	GO:0044267 cellular protein metabolic process	http://amigo.geneontology.org/amigo/term/GO:0044267	Trim37 Ubb Sgk1 Timp3 Clk1 Tgm2 Ntf3 Gm11808 Uba52 Rps29 Rps21 Rpl35 Rps28 Gm2000 Tek Hes1 Gstp1 Apoe Aqp1 Rpl10 Rgcc Sod1 Xdh Tfpi Tie1 Eif1 Il31ra Rps27rt Tcim Rpl10-ps3 Rps27 Fabp4 Ddit4 Eno1b Eno1 Marcks
0.06741966795454	3	87	6.64549304295221	GO:0006140 regulation of nucleotide metabolic process	http://amigo.geneontology.org/amigo/term/GO:0006140	Ddit4 Eno1b Eno1
0.06741966795454	4	163	4.72930793240771	GO:0006937 regulation of muscle contraction	http://amigo.geneontology.org/amigo/term/GO:0006937	Calcrl Sod1 Eno1b Eno1
0.06741966795454	3	87	6.64549304295221	GO:0008593 regulation of Notch signaling pathway	http://amigo.geneontology.org/amigo/term/GO:0008593	Tcim Jag1 Hes1
0.06741966795454	2	30	12.8479532163743	GO:0010954 positive regulation of protein processing	http://amigo.geneontology.org/amigo/term/GO:0010954	Eno1b Eno1
0.06741966795454	3	87	6.64549304295221	GO:0014031 mesenchymal cell development	http://amigo.geneontology.org/amigo/term/GO:0014031	Sema6a Hes1 Jag1
0.06741966795454	3	87	6.64549304295221	GO:0032272 negative regulation of protein polymerization	http://amigo.geneontology.org/amigo/term/GO:0032272	Tmsb10 Gm9844 Sgk1
0.06741966795454	5	254	3.79368697333886	GO:0045444 fat cell differentiation	http://amigo.geneontology.org/amigo/term/GO:0045444	Jag1 Fabp4 Lpl Id2 Hes1
0.06741966795454	3	87	6.64549304295221	GO:0045685 regulation of glial cell differentiation	http://amigo.geneontology.org/amigo/term/GO:0045685	Hes1 Id2 Ntf3
0.06741966795454	3	87	6.64549304295221	GO:0048814 regulation of dendrite morphogenesis	http://amigo.geneontology.org/amigo/term/GO:0048814	Sgk1 Afdn Marcks
0.06741966795454	8	578	2.66739513142718	GO:0051347 positive regulation of transferase activity	http://amigo.geneontology.org/amigo/term/GO:0051347	Tek Tie1 Apoe Rgcc Cd200 Ntf3 Tcim Marcks
0.0674287245637227	4	164	4.70047068891742	GO:0055088 lipid homeostasis	http://amigo.geneontology.org/amigo/term/GO:0055088	Apoe Lpl Abcb4 Fabp4
0.0686649054110071	3	88	6.56997607655502	GO:0006096 glycolytic process	http://amigo.geneontology.org/amigo/term/GO:0006096	Eno1b Eno1 Ddit4
0.0686649054110071	3	88	6.56997607655502	GO:0042632 cholesterol homeostasis	http://amigo.geneontology.org/amigo/term/GO:0042632	Apoe Lpl Fabp4
0.0686649054110071	5	256	3.76404879385965	GO:0045333 cellular respiration	http://amigo.geneontology.org/amigo/term/GO:0045333	mt-Co1 Ndufa6 mt-Nd5 mt-Nd4l mt-Atp8
0.0701981882169013	3	89	6.49615612063867	GO:0006757 ATP generation from ADP	http://amigo.geneontology.org/amigo/term/GO:0006757	Eno1b Eno1 Ddit4
0.0701981882169013	3	89	6.49615612063867	GO:0048864 stem cell development	http://amigo.geneontology.org/amigo/term/GO:0048864	Sema6a Hes1 Jag1
0.0701981882169013	3	89	6.49615612063867	GO:0055092 sterol homeostasis	http://amigo.geneontology.org/amigo/term/GO:0055092	Apoe Lpl Fabp4
0.0701981882169013	3	89	6.49615612063867	GO:1903578 regulation of ATP metabolic process	http://amigo.geneontology.org/amigo/term/GO:1903578	Ddit4 Eno1b Eno1
0.0704718403683931	2	31	12.4335031126203	GO:0035909 aorta morphogenesis	http://amigo.geneontology.org/amigo/term/GO:0035909	Hes1 Jag1
0.0705715528721797	8	585	2.635477582846	GO:0043065 positive regulation of apoptotic process	http://amigo.geneontology.org/amigo/term/GO:0043065	Id3 Ubb Timp3 Rgcc Sod1 Tgm2 Txnip Rps29
0.0729436315468149	5	261	3.69194057941789	GO:0060560 developmental growth involved in morphogenesis	http://amigo.geneontology.org/amigo/term/GO:0060560	Sema6a Slit3 Cxcl12 Apoe Afdn
0.0729436315468149	6	363	3.1854429462085	GO:0071900 regulation of protein serine/threonine kinase activity	http://amigo.geneontology.org/amigo/term/GO:0071900	Gstp1 Apoe Rgcc Ntf3 Tcim Marcks
0.07340952216501	3	91	6.35338345864662	GO:0001570 vasculogenesis	http://amigo.geneontology.org/amigo/term/GO:0001570	Xdh Tie1 Tek
0.07340952216501	9	713	2.43264191333875	GO:0043408 regulation of MAPK cascade	http://amigo.geneontology.org/amigo/term/GO:0043408	Tek Sod1 Gstp1 Apoe Sema6a Timp3 Xdh Ntf3 Cxcl12
0.07340952216501	5	262	3.67784920316057	GO:0048588 developmental cell growth	http://amigo.geneontology.org/amigo/term/GO:0048588	Sema6a Slit3 Cxcl12 Apoe Afdn
0.07340952216501	2	32	12.0449561403509	GO:0048841 regulation of axon extension involved in axon guidance	http://amigo.geneontology.org/amigo/term/GO:0048841	Sema6a Cxcl12
0.07340952216501	2	32	12.0449561403509	GO:0055094 response to lipoprotein particle	http://amigo.geneontology.org/amigo/term/GO:0055094	Apoe Lpl
0.07340952216501	2	32	12.0449561403509	GO:0060142 regulation of syncytium formation by plasma membrane fusion	http://amigo.geneontology.org/amigo/term/GO:0060142	Cxcl12 Tmem182
0.07340952216501	9	713	2.43264191333875	GO:0070848 response to growth factor	http://amigo.geneontology.org/amigo/term/GO:0070848	Ntf3 Nepn Sema6a Ddx5 Hes1 Xdh Ddit4 Gstp1 Tek
0.07340952216501	2	32	12.0449561403509	GO:1903319 positive regulation of protein maturation	http://amigo.geneontology.org/amigo/term/GO:1903319	Eno1b Eno1
0.0734174179694738	21	2412	1.67790433795933	GO:0048468 cell development	http://amigo.geneontology.org/amigo/term/GO:0048468	Sema6a Sgk1 Hes1 Ntf3 Slit3 Cxcl12 Apoe Tek Ubb Tgm2 Dnm3 Robo2 Myl2 Id2 Sod1 Jag1 Myh6 Tmem182 Afdn Marcks Gstp1
0.07416846655758	6	366	3.15933275812482	GO:0048638 regulation of developmental growth	http://amigo.geneontology.org/amigo/term/GO:0048638	Sema6a Myh6 Cxcl12 Sod1 Apoe Afdn
0.0742664829351303	14	1381	1.95370758540087	GO:0010648 negative regulation of cell communication	http://amigo.geneontology.org/amigo/term/GO:0010648	Ddit4 Tcim Nepn Gstp1 Apoe Sema6a Timp3 Xdh Slit3 Cxcl12 Cyp26b1 Dhrs3 Eno1b Eno1
0.0742675368474822	3	92	6.28432494279176	GO:0043535 regulation of blood vessel endothelial cell migration	http://amigo.geneontology.org/amigo/term/GO:0043535	Prcp Apoe Rgcc
0.0744828492740243	31	4021	1.48577424660881	GO:0034654 nucleobase-containing compound biosynthetic process	http://amigo.geneontology.org/amigo/term/GO:0034654	Id3 Trim37 Id2 Hes1 Polr2l Zfp988 Ndufa6 mt-Nd5 mt-Nd4l Nepn Ntf3 Apoe Rpl10 Ahr Ddx5 Sap18 Rgcc Cd200 Jag1 Plscr2 Lmo1 Tcim Sap18b mt-Atp8 Txnip Hmgn2 Fabp4 Hmgn2-ps Rpl10-ps3 Eno1b Eno1
0.0744828492740243	6	367	3.15072422199914	GO:0062012 regulation of small molecule metabolic process	http://amigo.geneontology.org/amigo/term/GO:0062012	Apoe Sod1 Fmo2 Ddit4 Eno1b Eno1
0.0748750007597114	8	595	2.59118384195784	GO:0043068 positive regulation of programmed cell death	http://amigo.geneontology.org/amigo/term/GO:0043068	Id3 Ubb Timp3 Rgcc Sod1 Tgm2 Txnip Rps29
0.0748870888491178	4	172	4.48184414524684	GO:0010594 regulation of endothelial cell migration	http://amigo.geneontology.org/amigo/term/GO:0010594	Tek Prcp Apoe Rgcc
0.0751032698478633	14	1385	1.94806510861993	GO:0023057 negative regulation of signaling	http://amigo.geneontology.org/amigo/term/GO:0023057	Ddit4 Tcim Nepn Gstp1 Apoe Sema6a Timp3 Xdh Slit3 Cxcl12 Cyp26b1 Dhrs3 Eno1b Eno1
0.075118422882841	8	596	2.58683621806193	GO:0007169 transmembrane receptor protein tyrosine kinase signaling pathway	http://amigo.geneontology.org/amigo/term/GO:0007169	Tek Tie1 Ntf3 Sema6a Xdh Txnip Ddit4 Marcks
0.0752227354262184	15	1528	1.8918779278038	GO:0009607 response to biotic stimulus	http://amigo.geneontology.org/amigo/term/GO:0009607	Gstp1 Aqp1 Ahr Ddit4 Alpl Txnip Lpl Plscr2 Fabp4 Hmcn1 Apoe Il31ra Hmgn2 Cxcl12 Hmgn2-ps
0.0752972595578463	4	173	4.4559375316905	GO:0035051 cardiocyte differentiation	http://amigo.geneontology.org/amigo/term/GO:0035051	Myl2 Hes1 Jag1 Myh6
0.0752972595578463	4	173	4.4559375316905	GO:0051494 negative regulation of cytoskeleton organization	http://amigo.geneontology.org/amigo/term/GO:0051494	Trim37 Tmsb10 Gm9844 Sgk1
0.0752972595578463	8	597	2.5825031590702	GO:0055086 nucleobase-containing small molecule metabolic process	http://amigo.geneontology.org/amigo/term/GO:0055086	Xdh Eno1b Eno1 Ndufa6 mt-Nd5 mt-Nd4l mt-Atp8 Ddit4
0.0752972595578463	4	173	4.4559375316905	GO:1902904 negative regulation of supramolecular fiber organization	http://amigo.geneontology.org/amigo/term/GO:1902904	Tmsb10 Gm9844 Apoe Sgk1
0.0763576745306248	3	94	6.15061590145577	GO:0014033 neural crest cell differentiation	http://amigo.geneontology.org/amigo/term/GO:0014033	Sema6a Hes1 Jag1
0.0763576745306248	4	174	4.43032869530147	GO:0071453 cellular response to oxygen levels	http://amigo.geneontology.org/amigo/term/GO:0071453	Aqp1 Rgcc Eno1b Eno1
0.0763576745306248	3	94	6.15061590145577	GO:0098869 cellular oxidant detoxification	http://amigo.geneontology.org/amigo/term/GO:0098869	Sod1 Apoe Gstp1
0.0763576745306248	3	94	6.15061590145577	GO:1905954 positive regulation of lipid localization	http://amigo.geneontology.org/amigo/term/GO:1905954	Apoe Lpl Abcb4
0.0773426739119847	16	1681	1.83433002494338	GO:0034613 cellular protein localization	http://amigo.geneontology.org/amigo/term/GO:0034613	Tmsb10 Gm9844 H2ac4 H2ac6 H2ac8 H2ac11 H2ac22 H2ac7 H2ac13 H2ac23 H2ac24 Tek Apoe Txnip Afdn Marcks
0.0773993965229979	7	484	2.78726257793243	GO:0045785 positive regulation of cell adhesion	http://amigo.geneontology.org/amigo/term/GO:0045785	Fbln2 Col8a1 Tek Cxcl12 Hes1 Tgm2 Afdn
0.0781084210927637	2	34	11.3364293085655	GO:0019674 NAD metabolic process	http://amigo.geneontology.org/amigo/term/GO:0019674	Eno1b Eno1
0.0781084210927637	2	34	11.3364293085655	GO:0043537 negative regulation of blood vessel endothelial cell migration	http://amigo.geneontology.org/amigo/term/GO:0043537	Apoe Rgcc
0.0781084210927637	2	34	11.3364293085655	GO:0048710 regulation of astrocyte differentiation	http://amigo.geneontology.org/amigo/term/GO:0048710	Hes1 Id2
0.0781084210927637	4	176	4.37998405103668	GO:0048813 dendrite morphogenesis	http://amigo.geneontology.org/amigo/term/GO:0048813	Dnm3 Sgk1 Afdn Marcks
0.0781084210927637	2	34	11.3364293085655	GO:0090322 regulation of superoxide metabolic process	http://amigo.geneontology.org/amigo/term/GO:0090322	Sod1 Gstp1
0.0795292814863721	16	1689	1.82564166484892	GO:0070727 cellular macromolecule localization	http://amigo.geneontology.org/amigo/term/GO:0070727	Tmsb10 Gm9844 H2ac4 H2ac6 H2ac8 H2ac11 H2ac22 H2ac7 H2ac13 H2ac23 H2ac24 Tek Apoe Txnip Afdn Marcks
0.0807461331746542	4	178	4.33077074709245	GO:0043409 negative regulation of MAPK cascade	http://amigo.geneontology.org/amigo/term/GO:0043409	Gstp1 Apoe Sema6a Timp3
0.0810513353849011	7	490	2.7531328320802	GO:0009410 response to xenobiotic stimulus	http://amigo.geneontology.org/amigo/term/GO:0009410	Lpl Ahr Txnip Fmo2 Cyp26b1 Sod1 Gstp1
0.0811369475853219	3	97	5.96039066739012	GO:0010770 positive regulation of cell morphogenesis involved in differentiation	http://amigo.geneontology.org/amigo/term/GO:0010770	Sgk1 Afdn Marcks
0.0811369475853219	3	97	5.96039066739012	GO:0072080 nephron tubule development	http://amigo.geneontology.org/amigo/term/GO:0072080	Aqp1 Hes1 Jag1
0.0811831681716899	1	3	64.2397660818713	GO:0001966 thigmotaxis	http://amigo.geneontology.org/amigo/term/GO:0001966	Id2
0.0811831681716899	1	3	64.2397660818713	GO:0002353 plasma kallikrein-kinin cascade	http://amigo.geneontology.org/amigo/term/GO:0002353	Prcp
0.0811831681716899	23	2772	1.59904179641022	GO:0006796 phosphate-containing compound metabolic process	http://amigo.geneontology.org/amigo/term/GO:0006796	Tek Sgk1 Clk1 Alpl Tie1 Ntf3 Eno1b Eno1 Ndufa6 mt-Nd5 mt-Nd4l Hes1 Xdh Gstp1 Apoe Rgcc Sod1 Il31ra Tcim mt-Atp8 Ddit4 Fabp4 Marcks
0.0811831681716899	21	2454	1.6491871488011	GO:0007399 nervous system development	http://amigo.geneontology.org/amigo/term/GO:0007399	Sema6a Sgk1 Hes1 Ntf3 Slit3 Cxcl12 Marcks Apoe Aqp1 Id3 Ubb Tgm2 Dnm3 Robo2 mt-Co1 Afdn Id2 Sod1 Jag1 Ddit4 Gstp1
0.0811831681716899	1	3	64.2397660818713	GO:0007403 glial cell fate determination	http://amigo.geneontology.org/amigo/term/GO:0007403	Ntf3
0.0811831681716899	4	180	4.28265107212476	GO:0007584 response to nutrient	http://amigo.geneontology.org/amigo/term/GO:0007584	Lpl Alpl Cyp26b1 Gstp1
0.0811831681716899	15	1556	1.85783385198214	GO:0009967 positive regulation of signal transduction	http://amigo.geneontology.org/amigo/term/GO:0009967	Tek Hes1 Sod1 Jag1 Apoe Ubb Timp3 Ddx5 Xdh Ntf3 Tcim Cxcl12 Afdn Marcks Tgm2
0.0811831681716899	3	100	5.78157894736842	GO:0015908 fatty acid transport	http://amigo.geneontology.org/amigo/term/GO:0015908	Rbp7 Fabp4 Apoe
0.0811831681716899	3	100	5.78157894736842	GO:0015914 phospholipid transport	http://amigo.geneontology.org/amigo/term/GO:0015914	Plscr2 Abcb4 Apoe
0.0811831681716899	6	384	3.01123903508772	GO:0018108 peptidyl-tyrosine phosphorylation	http://amigo.geneontology.org/amigo/term/GO:0018108	Tek Hes1 Clk1 Tie1 Ntf3 Il31ra
0.0811831681716899	6	386	2.99563676029452	GO:0018212 peptidyl-tyrosine modification	http://amigo.geneontology.org/amigo/term/GO:0018212	Tek Hes1 Clk1 Tie1 Ntf3 Il31ra
0.0811831681716899	2	35	11.0125313283208	GO:0019320 hexose catabolic process	http://amigo.geneontology.org/amigo/term/GO:0019320	Eno1b Eno1
0.0811831681716899	3	98	5.89957035445757	GO:0019935 cyclic-nucleotide-mediated signaling	http://amigo.geneontology.org/amigo/term/GO:0019935	Apoe Aqp1 Ahr
0.0811831681716899	5	280	3.44141604010025	GO:0021537 telencephalon development	http://amigo.geneontology.org/amigo/term/GO:0021537	Aqp1 Cxcl12 Hes1 Afdn Id2
0.0811831681716899	1	3	64.2397660818713	GO:0021558 trochlear nerve development	http://amigo.geneontology.org/amigo/term/GO:0021558	Hes1
0.0811831681716899	1	3	64.2397660818713	GO:0032805 positive regulation of low-density lipoprotein particle receptor catabolic process	http://amigo.geneontology.org/amigo/term/GO:0032805	Apoe
0.0811831681716899	1	3	64.2397660818713	GO:0034371 chylomicron remodeling	http://amigo.geneontology.org/amigo/term/GO:0034371	Lpl
0.0811831681716899	1	3	64.2397660818713	GO:0035377 transepithelial water transport	http://amigo.geneontology.org/amigo/term/GO:0035377	Aqp1
0.0811831681716899	6	384	3.01123903508772	GO:0042326 negative regulation of phosphorylation	http://amigo.geneontology.org/amigo/term/GO:0042326	Gstp1 Apoe Xdh Ntf3 Ddit4 Fabp4
0.0811831681716899	12	1130	2.04657661853749	GO:0043085 positive regulation of catalytic activity	http://amigo.geneontology.org/amigo/term/GO:0043085	Apoe Tek Tie1 Rgcc Cd200 Sod1 Xdh Ntf3 Tcim Afdn Marcks Tgm2
0.0811831681716899	6	379	3.05096514373004	GO:0044282 small molecule catabolic process	http://amigo.geneontology.org/amigo/term/GO:0044282	Apoe Cyp26b1 Xdh Aldh2 Eno1b Eno1
0.0811831681716899	5	276	3.49129163488431	GO:0045165 cell fate commitment	http://amigo.geneontology.org/amigo/term/GO:0045165	Myl2 Id2 Hes1 Ntf3 Cyp26b1
0.0811831681716899	1	3	64.2397660818713	GO:0045168 cell-cell signaling involved in cell fate commitment	http://amigo.geneontology.org/amigo/term/GO:0045168	Hes1
0.0811831681716899	2	35	11.0125313283208	GO:0045686 negative regulation of glial cell differentiation	http://amigo.geneontology.org/amigo/term/GO:0045686	Hes1 Id2
0.0811831681716899	3	98	5.89957035445757	GO:0046031 ADP metabolic process	http://amigo.geneontology.org/amigo/term/GO:0046031	Eno1b Eno1 Ddit4
0.0811831681716899	1	3	64.2397660818713	GO:0046331 lateral inhibition	http://amigo.geneontology.org/amigo/term/GO:0046331	Hes1
0.0811831681716899	4	183	4.21244367749976	GO:0048660 regulation of smooth muscle cell proliferation	http://amigo.geneontology.org/amigo/term/GO:0048660	Apoe Id2 Calcrl Gstp1
0.0811831681716899	6	380	3.04293628808864	GO:0050878 regulation of body fluid levels	http://amigo.geneontology.org/amigo/term/GO:0050878	Aqp1 Apoe Tfpi Tspan8 Xdh Cyp26b1
0.0811831681716899	22	2611	1.62383169720548	GO:0051246 regulation of protein metabolic process	http://amigo.geneontology.org/amigo/term/GO:0051246	Timp3 Ntf3 Tek Hes1 Gstp1 Apoe Aqp1 Rpl10 Ubb Rgcc Sod1 Xdh Tfpi Il31ra Tcim Rpl10-ps3 Fabp4 Ddit4 Eif1 Eno1b Eno1 Marcks
0.0811831681716899	1	3	64.2397660818713	GO:0055095 lipoprotein particle mediated signaling	http://amigo.geneontology.org/amigo/term/GO:0055095	Lpl
0.0811831681716899	1	3	64.2397660818713	GO:0055096 low-density lipoprotein particle mediated signaling	http://amigo.geneontology.org/amigo/term/GO:0055096	Lpl
0.0811831681716899	1	3	64.2397660818713	GO:0061031 endodermal digestive tract morphogenesis	http://amigo.geneontology.org/amigo/term/GO:0061031	Id2
0.0811831681716899	1	3	64.2397660818713	GO:0061771 response to caloric restriction	http://amigo.geneontology.org/amigo/term/GO:0061771	Apoe
0.0811831681716899	1	3	64.2397660818713	GO:0061884 regulation of mini excitatory postsynaptic potential	http://amigo.geneontology.org/amigo/term/GO:0061884	Afdn
0.0811831681716899	1	3	64.2397660818713	GO:0061885 positive regulation of mini excitatory postsynaptic potential	http://amigo.geneontology.org/amigo/term/GO:0061885	Afdn
0.0811831681716899	30	3902	1.48169629609647	GO:0065008 regulation of biological quality	http://amigo.geneontology.org/amigo/term/GO:0065008	Aqp1 Sema6a Mctp1 Plscr2 Abcb4 Prcp Tmsb10 Gm9844 Cyp26b1 Apoe Myl2 Alpl Lmo1 Lpl Ubb Sod1 Tfpi Tspan8 Tgm2 Dnm3 Myh6 Cxcl12 Dhrs3 Id2 Fmo2 Fabp4 Afdn Xdh Sgk1 Marcks
0.0811831681716899	2	36	10.7066276803119	GO:0071402 cellular response to lipoprotein particle stimulus	http://amigo.geneontology.org/amigo/term/GO:0071402	Apoe Lpl
0.0811831681716899	1	3	64.2397660818713	GO:0072237 metanephric proximal tubule development	http://amigo.geneontology.org/amigo/term/GO:0072237	Aqp1
0.0811831681716899	1	3	64.2397660818713	GO:0098816 mini excitatory postsynaptic potential	http://amigo.geneontology.org/amigo/term/GO:0098816	Afdn
0.0811831681716899	1	3	64.2397660818713	GO:1901629 regulation of presynaptic membrane organization	http://amigo.geneontology.org/amigo/term/GO:1901629	Apoe
0.0811831681716899	1	3	64.2397660818713	GO:1901740 negative regulation of myoblast fusion	http://amigo.geneontology.org/amigo/term/GO:1901740	Tmem182
0.0811831681716899	1	3	64.2397660818713	GO:1902988 neurofibrillary tangle assembly	http://amigo.geneontology.org/amigo/term/GO:1902988	Apoe
0.0811831681716899	1	3	64.2397660818713	GO:1902996 regulation of neurofibrillary tangle assembly	http://amigo.geneontology.org/amigo/term/GO:1902996	Apoe
0.0811831681716899	1	3	64.2397660818713	GO:1903984 positive regulation of TRAIL-activated apoptotic signaling pathway	http://amigo.geneontology.org/amigo/term/GO:1903984	Timp3
0.0811831681716899	1	3	64.2397660818713	GO:1905457 negative regulation of lymphoid progenitor cell differentiation	http://amigo.geneontology.org/amigo/term/GO:1905457	Hes1
0.0811831681716899	1	3	64.2397660818713	GO:1905627 regulation of serotonin biosynthetic process	http://amigo.geneontology.org/amigo/term/GO:1905627	Aldh2
0.0811831681716899	1	3	64.2397660818713	GO:1990408 calcitonin gene-related peptide receptor signaling pathway	http://amigo.geneontology.org/amigo/term/GO:1990408	Calcrl
0.0811831681716899	1	3	64.2397660818713	GO:2000974 negative regulation of pro-B cell differentiation	http://amigo.geneontology.org/amigo/term/GO:2000974	Hes1
0.0811831681716899	1	3	64.2397660818713	GO:2000978 negative regulation of forebrain neuron differentiation	http://amigo.geneontology.org/amigo/term/GO:2000978	Hes1
0.0811831681716899	1	3	64.2397660818713	GO:2001199 negative regulation of dendritic cell differentiation	http://amigo.geneontology.org/amigo/term/GO:2001199	Tmem176b
0.0811831681716899	3	98	5.89957035445757	GO:2001243 negative regulation of intrinsic apoptotic signaling pathway	http://amigo.geneontology.org/amigo/term/GO:2001243	Cxcl12 Eno1b Eno1
0.081916674537202	22	2631	1.61148786066268	GO:0007166 cell surface receptor signaling pathway	http://amigo.geneontology.org/amigo/term/GO:0007166	Tek Sema6a Hes1 Tie1 Ntf3 Il31ra Tcim Cxcl12 Jag1 Nepn Apoe Timp3 Ddx5 Xdh Slit3 Calcrl Txnip Ddit4 Plscr2 Gstp1 Afdn Marcks
0.081916674537202	2	37	10.4172593646278	GO:0055090 acylglycerol homeostasis	http://amigo.geneontology.org/amigo/term/GO:0055090	Lpl Apoe
0.081916674537202	3	101	5.72433559145388	GO:0060349 bone morphogenesis	http://amigo.geneontology.org/amigo/term/GO:0060349	Cyp26b1 Alpl Dhrs3
0.081916674537202	3	101	5.72433559145388	GO:0061326 renal tubule development	http://amigo.geneontology.org/amigo/term/GO:0061326	Aqp1 Hes1 Jag1
0.081916674537202	2	37	10.4172593646278	GO:0070328 triglyceride homeostasis	http://amigo.geneontology.org/amigo/term/GO:0070328	Lpl Apoe
0.081916674537202	2	37	10.4172593646278	GO:0071827 plasma lipoprotein particle organization	http://amigo.geneontology.org/amigo/term/GO:0071827	Apoe Lpl
0.08196861239066	30	3929	1.47151411233607	GO:0009893 positive regulation of metabolic process	http://amigo.geneontology.org/amigo/term/GO:0009893	Tek Tie1 Ntf3 Id3 Id2 Hes1 Alpl Apoe Lpl Trim37 Ahr Ubb Ddx5 Rgcc Cd200 Sod1 Xdh Jag1 Plscr2 Lmo1 Il31ra Tcim Fabp4 Gstp1 Cyp26b1 Snrnp70 Eno1b Eno1 Afdn Marcks
0.0828968792152052	23	2794	1.58645091612352	GO:0006793 phosphorus metabolic process	http://amigo.geneontology.org/amigo/term/GO:0006793	Tek Sgk1 Clk1 Alpl Tie1 Ntf3 Eno1b Eno1 Ndufa6 mt-Nd5 mt-Nd4l Hes1 Xdh Gstp1 Apoe Rgcc Sod1 Il31ra Tcim mt-Atp8 Ddit4 Fabp4 Marcks
0.0831379787882242	3	102	5.66821465428276	GO:0055006 cardiac cell development	http://amigo.geneontology.org/amigo/term/GO:0055006	Myl2 Jag1 Myh6
0.083722745190109	12	1150	2.01098398169336	GO:0051130 positive regulation of cellular component organization	http://amigo.geneontology.org/amigo/term/GO:0051130	Eps8l1 Apoe Aqp1 Tek Rgcc Dnm3 Abcb4 Ntf3 Cxcl12 Sgk1 Afdn Marcks
0.084875212216521	3	103	5.61318344404701	GO:0030516 regulation of axon extension	http://amigo.geneontology.org/amigo/term/GO:0030516	Sema6a Cxcl12 Apoe
0.084875212216521	3	103	5.61318344404701	GO:0033273 response to vitamin	http://amigo.geneontology.org/amigo/term/GO:0033273	Alpl Cyp26b1 Gstp1
0.0849039499801588	5	285	3.38104032009849	GO:0060485 mesenchyme development	http://amigo.geneontology.org/amigo/term/GO:0060485	Sema6a Ddx5 Rgcc Hes1 Jag1
0.0849972861061708	2	38	10.1431209602955	GO:0019934 cGMP-mediated signaling	http://amigo.geneontology.org/amigo/term/GO:0019934	Apoe Aqp1
0.0854399281470581	6	393	2.94227936252846	GO:0032535 regulation of cellular component size	http://amigo.geneontology.org/amigo/term/GO:0032535	Sema6a Tmsb10 Gm9844 Aqp1 Cxcl12 Apoe
0.0855216776307999	15	1582	1.82730055226562	GO:0120036 plasma membrane bounded cell projection organization	http://amigo.geneontology.org/amigo/term/GO:0120036	Eps8l1 Sema6a Sgk1 Ntf3 Slit3 Cxcl12 Apoe Aqp1 Ubb Hes1 Dnm3 Robo2 Sod1 Afdn Marcks
0.0862112028412317	12	1157	1.99881726788882	GO:0044092 negative regulation of molecular function	http://amigo.geneontology.org/amigo/term/GO:0044092	Trim37 Timp3 Id2 Hes1 Gstp1 Apoe Aqp1 Id3 Cd200 Tfpi Txnip Fabp4
0.0862112028412317	3	104	5.55921052631579	GO:0060840 artery development	http://amigo.geneontology.org/amigo/term/GO:0060840	Jag1 Apoe Hes1
0.0866717831769412	19	2185	1.67581998474447	GO:0048584 positive regulation of response to stimulus	http://amigo.geneontology.org/amigo/term/GO:0048584	Tek Cxcl12 Hes1 Sod1 Jag1 Apoe Ubb Timp3 Ddx5 Rgcc Xdh Ntf3 Tcim Lpl Fabp4 Plscr2 Afdn Marcks Tgm2
0.0872011511405611	2	39	9.88304093567251	GO:0001569 branching involved in blood vessel morphogenesis	http://amigo.geneontology.org/amigo/term/GO:0001569	Cxcl12 Tek
0.0872011511405611	14	1444	1.86846965058075	GO:0007155 cell adhesion	http://amigo.geneontology.org/amigo/term/GO:0007155	Fbln2 Hmcn1 Cxcl12 Col8a1 Tek Sema6a Rgcc Cd200 Jag1 Afdn Hes1 Tgm2 Marcks Gstp1
0.0872011511405611	4	190	4.05724838411819	GO:0009266 response to temperature stimulus	http://amigo.geneontology.org/amigo/term/GO:0009266	Lpl Tcim Cxcl12 Sod1
0.0872011511405611	3	105	5.5062656641604	GO:0022904 respiratory electron transport chain	http://amigo.geneontology.org/amigo/term/GO:0022904	mt-Co1 mt-Nd5 mt-Nd4l
0.0872011511405611	2	39	9.88304093567251	GO:0045747 positive regulation of Notch signaling pathway	http://amigo.geneontology.org/amigo/term/GO:0045747	Jag1 Hes1
0.0872011511405611	2	39	9.88304093567251	GO:0046365 monosaccharide catabolic process	http://amigo.geneontology.org/amigo/term/GO:0046365	Eno1b Eno1
0.0872011511405611	4	190	4.05724838411819	GO:0048659 smooth muscle cell proliferation	http://amigo.geneontology.org/amigo/term/GO:0048659	Apoe Id2 Calcrl Gstp1
0.0872011511405611	8	632	2.43948478791916	GO:0050865 regulation of cell activation	http://amigo.geneontology.org/amigo/term/GO:0050865	Lmo1 Apoe Ahr Cd200 Id2 Hes1 Cyp26b1 Plscr2
0.0872011511405611	2	39	9.88304093567251	GO:0072210 metanephric nephron development	http://amigo.geneontology.org/amigo/term/GO:0072210	Aqp1 Hes1
0.0889641435260412	3	106	5.45431976166832	GO:0006165 nucleoside diphosphate phosphorylation	http://amigo.geneontology.org/amigo/term/GO:0006165	Eno1b Eno1 Ddit4
0.0900345742279331	24	2985	1.54950189544212	GO:0033036 macromolecule localization	http://amigo.geneontology.org/amigo/term/GO:0033036	Rbp7 Plscr2 Txnip Abcb4 Fabp4 Afdn Tmsb10 Gm9844 H2ac4 H2ac6 H2ac8 H2ac11 H2ac22 H2ac7 H2ac13 H2ac23 H2ac24 Tek Apoe Lpl Cd200 Calcrl Sgk1 Marcks
0.0902756002964904	3	107	5.40334481062469	GO:0009135 purine nucleoside diphosphate metabolic process	http://amigo.geneontology.org/amigo/term/GO:0009135	Eno1b Eno1 Ddit4
0.0902756002964904	3	107	5.40334481062469	GO:0009179 purine ribonucleoside diphosphate metabolic process	http://amigo.geneontology.org/amigo/term/GO:0009179	Eno1b Eno1 Ddit4
0.0902756002964904	4	193	3.99418234705936	GO:0030307 positive regulation of cell growth	http://amigo.geneontology.org/amigo/term/GO:0030307	Cxcl12 Apoe Sgk1 Afdn
0.0902756002964904	2	40	9.6359649122807	GO:0071542 dopaminergic neuron differentiation	http://amigo.geneontology.org/amigo/term/GO:0071542	Cxcl12 Id2
0.0902756002964904	5	292	3.29998798365777	GO:0090596 sensory organ morphogenesis	http://amigo.geneontology.org/amigo/term/GO:0090596	Col8a1 Aqp1 Sod1 Jag1 Cyp26b1
0.0902756002964904	2	40	9.6359649122807	GO:1903580 positive regulation of ATP metabolic process	http://amigo.geneontology.org/amigo/term/GO:1903580	Eno1b Eno1
0.0920547748673388	21	2517	1.60790832862848	GO:0035556 intracellular signal transduction	http://amigo.geneontology.org/amigo/term/GO:0035556	Eps8l1 Tek Sgk1 Ddit4 Sod1 Gstp1 Apoe Aqp1 Ahr Ubb Sema6a Timp3 Ddx5 Xdh Ntf3 Tcim Cxcl12 Aldh2 Eno1b Eno1 Tgm2
0.0921760088527653	5	301	3.20131724660488	GO:0000375 RNA splicing via transesterification reactions	http://amigo.geneontology.org/amigo/term/GO:0000375	Cwc22 Mfap1b Snrnp70 Mfap1a Ddx5
0.0921760088527653	5	301	3.20131724660488	GO:0000377 RNA splicing via transesterification reactions with bulged adenosine as nucleophile	http://amigo.geneontology.org/amigo/term/GO:0000377	Cwc22 Mfap1b Snrnp70 Mfap1a Ddx5
0.0921760088527653	5	301	3.20131724660488	GO:0000398 mRNA splicing via spliceosome	http://amigo.geneontology.org/amigo/term/GO:0000398	Cwc22 Mfap1b Snrnp70 Mfap1a Ddx5
0.0921760088527653	1	4	48.1798245614035	GO:0002254 kinin cascade	http://amigo.geneontology.org/amigo/term/GO:0002254	Prcp
0.0921760088527653	2	42	9.17710944026734	GO:0002347 response to tumor cell	http://amigo.geneontology.org/amigo/term/GO:0002347	Ahr Txnip
0.0921760088527653	1	4	48.1798245614035	GO:0006148 inosine catabolic process	http://amigo.geneontology.org/amigo/term/GO:0006148	Xdh
0.0921760088527653	1	4	48.1798245614035	GO:0006149 deoxyinosine catabolic process	http://amigo.geneontology.org/amigo/term/GO:0006149	Xdh
0.0921760088527653	29	3826	1.46075788006346	GO:0006996 organelle organization	http://amigo.geneontology.org/amigo/term/GO:0006996	Hmgn2 Rpl10 Trim37 Rps27rt Rpl10-ps3 Rps28 Marcks Hmgn2-ps Tmsb10 Rps27 Gm9844 Aqp1 Tek Rgcc Ndufa6 Stxbp6 Ntf3 mt-Nd5 Hmcn1 Sod1 Dnm3 Myl2 Ubb Eif1 Myh6 Cyp26b1 Sgk1 H2ac19 H2ac18
0.0921760088527653	4	198	3.89331915647705	GO:0007568 aging	http://amigo.geneontology.org/amigo/term/GO:0007568	mt-Co1 Alpl Sod1 Apoe
0.0921760088527653	1	4	48.1798245614035	GO:0009114 hypoxanthine catabolic process	http://amigo.geneontology.org/amigo/term/GO:0009114	Xdh
0.0921760088527653	1	4	48.1798245614035	GO:0009115 xanthine catabolic process	http://amigo.geneontology.org/amigo/term/GO:0009115	Xdh
0.0921760088527653	1	4	48.1798245614035	GO:0009794 regulation of mitotic cell cycle embryonic	http://amigo.geneontology.org/amigo/term/GO:0009794	Hes1
0.0921760088527653	5	295	3.26642878382397	GO:0016358 dendrite development	http://amigo.geneontology.org/amigo/term/GO:0016358	Apoe Dnm3 Sgk1 Afdn Marcks
0.0921760088527653	1	4	48.1798245614035	GO:0021555 midbrain-hindbrain boundary morphogenesis	http://amigo.geneontology.org/amigo/term/GO:0021555	Hes1
0.0921760088527653	1	4	48.1798245614035	GO:0021557 oculomotor nerve development	http://amigo.geneontology.org/amigo/term/GO:0021557	Hes1
0.0921760088527653	15	1621	1.78333712133511	GO:0030030 cell projection organization	http://amigo.geneontology.org/amigo/term/GO:0030030	Eps8l1 Sema6a Sgk1 Ntf3 Slit3 Cxcl12 Apoe Aqp1 Ubb Hes1 Dnm3 Robo2 Sod1 Afdn Marcks
0.0921760088527653	1	4	48.1798245614035	GO:0030950 establishment or maintenance of actin cytoskeleton polarity	http://amigo.geneontology.org/amigo/term/GO:0030950	Aqp1
0.0921760088527653	3	112	5.16212406015038	GO:0031532 actin cytoskeleton reorganization	http://amigo.geneontology.org/amigo/term/GO:0031532	Tek Ntf3 Hmcn1
0.0921760088527653	8	651	2.36828630716576	GO:0032787 monocarboxylic acid metabolic process	http://amigo.geneontology.org/amigo/term/GO:0032787	Lpl Eno1b Eno1 Cyp26b1 Fmo2 Ddit4 Gstp1 Fabp4
0.0921760088527653	1	4	48.1798245614035	GO:0034242 negative regulation of syncytium formation by plasma membrane fusion	http://amigo.geneontology.org/amigo/term/GO:0034242	Tmem182
0.0921760088527653	1	4	48.1798245614035	GO:0035910 ascending aorta morphogenesis	http://amigo.geneontology.org/amigo/term/GO:0035910	Hes1
0.0921760088527653	2	42	9.17710944026734	GO:0038084 vascular endothelial growth factor signaling pathway	http://amigo.geneontology.org/amigo/term/GO:0038084	Sema6a Xdh
0.0921760088527653	1	4	48.1798245614035	GO:0042816 vitamin B6 metabolic process	http://amigo.geneontology.org/amigo/term/GO:0042816	Alpl
0.0921760088527653	1	4	48.1798245614035	GO:0042822 pyridoxal phosphate metabolic process	http://amigo.geneontology.org/amigo/term/GO:0042822	Alpl
0.0921760088527653	1	4	48.1798245614035	GO:0043402 glucocorticoid mediated signaling pathway	http://amigo.geneontology.org/amigo/term/GO:0043402	Sgk1
0.0921760088527653	1	4	48.1798245614035	GO:0045448 mitotic cell cycle embryonic	http://amigo.geneontology.org/amigo/term/GO:0045448	Hes1
0.0921760088527653	1	4	48.1798245614035	GO:0045608 negative regulation of inner ear auditory receptor cell differentiation	http://amigo.geneontology.org/amigo/term/GO:0045608	Hes1
0.0921760088527653	1	4	48.1798245614035	GO:0045632 negative regulation of mechanoreceptor differentiation	http://amigo.geneontology.org/amigo/term/GO:0045632	Hes1
0.0921760088527653	5	301	3.20131724660488	GO:0045765 regulation of angiogenesis	http://amigo.geneontology.org/amigo/term/GO:0045765	Tek Tie1 Aqp1 Sema6a Rgcc
0.0921760088527653	3	112	5.16212406015038	GO:0045833 negative regulation of lipid metabolic process	http://amigo.geneontology.org/amigo/term/GO:0045833	Apoe Sod1 Fmo2
0.0921760088527653	8	646	2.38661669654011	GO:0045859 regulation of protein kinase activity	http://amigo.geneontology.org/amigo/term/GO:0045859	Gstp1 Apoe Rgcc Sod1 Ntf3 Tcim Fabp4 Marcks
0.0921760088527653	1	4	48.1798245614035	GO:0046013 regulation of T cell homeostatic proliferation	http://amigo.geneontology.org/amigo/term/GO:0046013	Lmo1
0.0921760088527653	1	4	48.1798245614035	GO:0046094 deoxyinosine metabolic process	http://amigo.geneontology.org/amigo/term/GO:0046094	Xdh
0.0921760088527653	3	110	5.25598086124402	GO:0046939 nucleotide phosphorylation	http://amigo.geneontology.org/amigo/term/GO:0046939	Eno1b Eno1 Ddit4
0.0921760088527653	4	197	3.91308219788049	GO:0051099 positive regulation of binding	http://amigo.geneontology.org/amigo/term/GO:0051099	Hes1 Apoe Eno1b Eno1
0.0921760088527653	1	4	48.1798245614035	GO:0051414 response to cortisol	http://amigo.geneontology.org/amigo/term/GO:0051414	Slit3
0.0921760088527653	2	41	9.40094137783483	GO:0060122 inner ear receptor cell stereocilium organization	http://amigo.geneontology.org/amigo/term/GO:0060122	Hes1 Sod1
0.0921760088527653	1	4	48.1798245614035	GO:0061030 epithelial cell differentiation involved in mammary gland alveolus development	http://amigo.geneontology.org/amigo/term/GO:0061030	Id2
0.0921760088527653	1	4	48.1798245614035	GO:0070488 neutrophil aggregation	http://amigo.geneontology.org/amigo/term/GO:0070488	Gstp1
0.0921760088527653	1	4	48.1798245614035	GO:0071228 cellular response to tumor cell	http://amigo.geneontology.org/amigo/term/GO:0071228	Txnip
0.0921760088527653	1	4	48.1798245614035	GO:0071288 cellular response to mercury ion	http://amigo.geneontology.org/amigo/term/GO:0071288	Aqp1
0.0921760088527653	4	200	3.85438596491228	GO:0071466 cellular response to xenobiotic stimulus	http://amigo.geneontology.org/amigo/term/GO:0071466	Ahr Fmo2 Cyp26b1 Gstp1
0.0921760088527653	2	41	9.40094137783483	GO:0071825 protein-lipid complex subunit organization	http://amigo.geneontology.org/amigo/term/GO:0071825	Apoe Lpl
0.0921760088527653	2	42	9.17710944026734	GO:0090181 regulation of cholesterol metabolic process	http://amigo.geneontology.org/amigo/term/GO:0090181	Apoe Sod1
0.0921760088527653	1	4	48.1798245614035	GO:0090272 negative regulation of fibroblast growth factor production	http://amigo.geneontology.org/amigo/term/GO:0090272	Rgcc
0.0921760088527653	1	4	48.1798245614035	GO:0099040 ceramide translocation	http://amigo.geneontology.org/amigo/term/GO:0099040	Abcb4
0.0921760088527653	1	4	48.1798245614035	GO:1901685 glutathione derivative metabolic process	http://amigo.geneontology.org/amigo/term/GO:1901685	Gstp1
0.0921760088527653	1	4	48.1798245614035	GO:1901687 glutathione derivative biosynthetic process	http://amigo.geneontology.org/amigo/term/GO:1901687	Gstp1
0.0921760088527653	1	4	48.1798245614035	GO:1902809 regulation of skeletal muscle fiber differentiation	http://amigo.geneontology.org/amigo/term/GO:1902809	Cyp26b1
0.0921760088527653	1	4	48.1798245614035	GO:1902870 negative regulation of amacrine cell differentiation	http://amigo.geneontology.org/amigo/term/GO:1902870	Hes1
0.0921760088527653	1	4	48.1798245614035	GO:1902994 regulation of phospholipid efflux	http://amigo.geneontology.org/amigo/term/GO:1902994	Apoe
0.0921760088527653	1	4	48.1798245614035	GO:1902995 positive regulation of phospholipid efflux	http://amigo.geneontology.org/amigo/term/GO:1902995	Apoe
0.0921760088527653	1	4	48.1798245614035	GO:1903121 regulation of TRAIL-activated apoptotic signaling pathway	http://amigo.geneontology.org/amigo/term/GO:1903121	Timp3
0.0921760088527653	1	4	48.1798245614035	GO:1903179 regulation of dopamine biosynthetic process	http://amigo.geneontology.org/amigo/term/GO:1903179	Aldh2
0.0921760088527653	1	4	48.1798245614035	GO:1903413 cellular response to bile acid	http://amigo.geneontology.org/amigo/term/GO:1903413	Abcb4
0.0921760088527653	1	4	48.1798245614035	GO:1904339 negative regulation of dopaminergic neuron differentiation	http://amigo.geneontology.org/amigo/term/GO:1904339	Id2
0.0921760088527653	1	4	48.1798245614035	GO:1904612 response to 2,3,7,8-tetrachlorodibenzodioxine	http://amigo.geneontology.org/amigo/term/GO:1904612	Ahr
0.0921760088527653	1	4	48.1798245614035	GO:1904684 negative regulation of metalloendopeptidase activity	http://amigo.geneontology.org/amigo/term/GO:1904684	Timp3
0.0921760088527653	1	4	48.1798245614035	GO:1990410 adrenomedullin receptor signaling pathway	http://amigo.geneontology.org/amigo/term/GO:1990410	Calcrl
0.0921760088527653	2	42	9.17710944026734	GO:2000249 regulation of actin cytoskeleton reorganization	http://amigo.geneontology.org/amigo/term/GO:2000249	Tek Ntf3
0.0921760088527653	1	4	48.1798245614035	GO:2000981 negative regulation of inner ear receptor cell differentiation	http://amigo.geneontology.org/amigo/term/GO:2000981	Hes1
0.0924955270632188	5	302	3.19071685837109	GO:0007162 negative regulation of cell adhesion	http://amigo.geneontology.org/amigo/term/GO:0007162	Sema6a Rgcc Jag1 Cxcl12 Gstp1
0.0927871744377404	4	201	3.8352099153356	GO:0022408 negative regulation of cell-cell adhesion	http://amigo.geneontology.org/amigo/term/GO:0022408	Rgcc Jag1 Cxcl12 Gstp1
0.092889285869265	2	43	8.96368829049367	GO:0030808 regulation of nucleotide biosynthetic process	http://amigo.geneontology.org/amigo/term/GO:0030808	Eno1b Eno1
0.092889285869265	2	43	8.96368829049367	GO:0038179 neurotrophin signaling pathway	http://amigo.geneontology.org/amigo/term/GO:0038179	Ntf3 Ddit4
0.092889285869265	2	43	8.96368829049367	GO:0045601 regulation of endothelial cell differentiation	http://amigo.geneontology.org/amigo/term/GO:0045601	Jag1 Xdh
0.092889285869265	9	784	2.21233888292159	GO:0097435 supramolecular fiber organization	http://amigo.geneontology.org/amigo/term/GO:0097435	Marcks Tmsb10 Gm9844 Apoe Rgcc Hmcn1 Myl2 Myh6 Sgk1
0.092889285869265	2	43	8.96368829049367	GO:1900371 regulation of purine nucleotide biosynthetic process	http://amigo.geneontology.org/amigo/term/GO:1900371	Eno1b Eno1
0.0929465775487202	8	656	2.35023534445871	GO:0048729 tissue morphogenesis	http://amigo.geneontology.org/amigo/term/GO:0048729	Myl2 Myh6 Hes1 Jag1 Tie1 Tgm2 Cxcl12 Tek
0.0930859411287478	3	113	5.11644154634373	GO:0009408 response to heat	http://amigo.geneontology.org/amigo/term/GO:0009408	Tcim Cxcl12 Sod1
0.0931808450717059	4	202	3.81622372763592	GO:0008361 regulation of cell size	http://amigo.geneontology.org/amigo/term/GO:0008361	Sema6a Aqp1 Cxcl12 Apoe
0.0942172395076765	6	416	2.77960526315789	GO:0051090 regulation of DNA-binding transcription factor activity	http://amigo.geneontology.org/amigo/term/GO:0051090	Trim37 Hes1 Id3 Id2 Rgcc Cd200
0.0942172395076765	5	305	3.15933275812482	GO:0051146 striated muscle cell differentiation	http://amigo.geneontology.org/amigo/term/GO:0051146	Myl2 Myh6 Cxcl12 Cyp26b1 Tmem182
0.0942172395076765	4	203	3.79742459597269	GO:0055001 muscle cell development	http://amigo.geneontology.org/amigo/term/GO:0055001	Myl2 Hes1 Myh6 Tmem182
0.0942172395076765	5	305	3.15933275812482	GO:1901342 regulation of vasculature development	http://amigo.geneontology.org/amigo/term/GO:1901342	Tek Tie1 Aqp1 Sema6a Rgcc
0.0944119525928345	3	114	5.07156048014774	GO:0010769 regulation of cell morphogenesis involved in differentiation	http://amigo.geneontology.org/amigo/term/GO:0010769	Sgk1 Afdn Marcks
0.0946994357082608	6	417	2.77293954310236	GO:0030900 forebrain development	http://amigo.geneontology.org/amigo/term/GO:0030900	Aqp1 Hes1 Cxcl12 Afdn Ubb Id2
0.0951546378646364	2	44	8.75996810207337	GO:0006734 NADH metabolic process	http://amigo.geneontology.org/amigo/term/GO:0006734	Eno1b Eno1
0.0951546378646364	2	44	8.75996810207337	GO:0007616 long-term memory	http://amigo.geneontology.org/amigo/term/GO:0007616	Apoe Sgk1
0.0951546378646364	2	44	8.75996810207337	GO:0008631 intrinsic apoptotic signaling pathway in response to oxidative stress	http://amigo.geneontology.org/amigo/term/GO:0008631	Sod1 Aldh2
0.0951546378646364	2	44	8.75996810207337	GO:0085029 extracellular matrix assembly	http://amigo.geneontology.org/amigo/term/GO:0085029	Rgcc Tie1
0.0954716274061008	9	791	2.19276066271874	GO:0000165 MAPK cascade	http://amigo.geneontology.org/amigo/term/GO:0000165	Tek Sod1 Gstp1 Apoe Sema6a Timp3 Xdh Ntf3 Cxcl12
0.0956030757585192	3	115	5.02745995423341	GO:0120034 positive regulation of plasma membrane bounded cell projection assembly	http://amigo.geneontology.org/amigo/term/GO:0120034	Eps8l1 Aqp1 Dnm3
0.0965147438238275	5	308	3.12856003645477	GO:0090287 regulation of cellular response to growth factor stimulus	http://amigo.geneontology.org/amigo/term/GO:0090287	Nepn Sema6a Xdh Hes1 Tek
0.0965630441781636	7	539	2.50284802916382	GO:0009611 response to wounding	http://amigo.geneontology.org/amigo/term/GO:0009611	Prcp Apoe Id3 Tfpi Tspan8 Aqp1 Sod1
0.0969360062162156	3	116	4.98411978221416	GO:0006090 pyruvate metabolic process	http://amigo.geneontology.org/amigo/term/GO:0006090	Eno1b Eno1 Ddit4
0.0969360062162156	4	206	3.74212229603134	GO:0031345 negative regulation of cell projection organization	http://amigo.geneontology.org/amigo/term/GO:0031345	Sema6a Apoe Hes1 Dnm3
0.0969360062162156	3	116	4.98411978221416	GO:0048709 oligodendrocyte differentiation	http://amigo.geneontology.org/amigo/term/GO:0048709	Hes1 Id2 Gstp1
0.0969360062162156	3	116	4.98411978221416	GO:0061387 regulation of extent of cell growth	http://amigo.geneontology.org/amigo/term/GO:0061387	Sema6a Cxcl12 Apoe
0.0972598303869969	2	45	8.56530214424951	GO:0006509 membrane protein ectodomain proteolysis	http://amigo.geneontology.org/amigo/term/GO:0006509	Timp3 Apoe
0.0972598303869969	2	45	8.56530214424951	GO:0030490 maturation of SSU-rRNA	http://amigo.geneontology.org/amigo/term/GO:0030490	Rps21 Rps28
0.0972598303869969	2	45	8.56530214424951	GO:0042554 superoxide anion generation	http://amigo.geneontology.org/amigo/term/GO:0042554	Sod1 Gstp1
0.0972598303869969	2	45	8.56530214424951	GO:0045981 positive regulation of nucleotide metabolic process	http://amigo.geneontology.org/amigo/term/GO:0045981	Eno1b Eno1
0.0972598303869969	4	207	3.72404441054327	GO:0061138 morphogenesis of a branching epithelium	http://amigo.geneontology.org/amigo/term/GO:0061138	Tie1 Tgm2 Cxcl12 Tek
0.0972598303869969	2	45	8.56530214424951	GO:0071549 cellular response to dexamethasone stimulus	http://amigo.geneontology.org/amigo/term/GO:0071549	Ddit4 Aqp1
0.0972598303869969	2	45	8.56530214424951	GO:1900544 positive regulation of purine nucleotide metabolic process	http://amigo.geneontology.org/amigo/term/GO:1900544	Eno1b Eno1
0.0977158333194751	3	117	4.94152046783626	GO:0002526 acute inflammatory response	http://amigo.geneontology.org/amigo/term/GO:0002526	Il31ra Prcp Gstp1
0.0977158333194751	6	423	2.73360706731367	GO:0003012 muscle system process	http://amigo.geneontology.org/amigo/term/GO:0003012	Myl2 Myh6 Calcrl Sod1 Eno1b Eno1
0.0977158333194751	3	117	4.94152046783626	GO:0021782 glial cell development	http://amigo.geneontology.org/amigo/term/GO:0021782	Id2 Sod1 Gstp1
0.0977668929706928	21	2571	1.57413662511003	GO:0006366 transcription by RNA polymerase II	http://amigo.geneontology.org/amigo/term/GO:0006366	Id3 Id2 Hes1 Polr2l Zfp988 Nepn Ntf3 Rpl10 Trim37 Ahr Ddx5 Rgcc Jag1 Plscr2 Lmo1 Txnip Hmgn2 Hmgn2-ps Rpl10-ps3 Eno1b Eno1
0.0980551262651907	11	1070	1.98122643056239	GO:0001775 cell activation	http://amigo.geneontology.org/amigo/term/GO:0001775	Tcim Lmo1 Apoe Ahr Cd200 Id2 Rgcc Hes1 Cxcl12 Cyp26b1 Plscr2
0.0981567111908298	6	424	2.72715988083416	GO:0043254 regulation of protein-containing complex assembly	http://amigo.geneontology.org/amigo/term/GO:0043254	Tmsb10 Gm9844 Apoe Hes1 Stxbp6 Sgk1
0.0993322185198453	3	118	4.89964317573595	GO:0009185 ribonucleoside diphosphate metabolic process	http://amigo.geneontology.org/amigo/term/GO:0009185	Eno1b Eno1 Ddit4
0.100067039394718	2	46	8.37909992372235	GO:0050919 negative chemotaxis	http://amigo.geneontology.org/amigo/term/GO:0050919	Sema6a Slit3
0.101240095577816	3	119	4.85846970367094	GO:0061844 antimicrobial humoral immune response mediated by antimicrobial peptide	http://amigo.geneontology.org/amigo/term/GO:0061844	Hmgn2 Cxcl12 Hmgn2-ps
0.101358843158834	1	5	38.5438596491228	GO:0001777 T cell homeostatic proliferation	http://amigo.geneontology.org/amigo/term/GO:0001777	Lmo1
0.101358843158834	1	5	38.5438596491228	GO:0002835 negative regulation of response to tumor cell	http://amigo.geneontology.org/amigo/term/GO:0002835	Ahr
0.101358843158834	1	5	38.5438596491228	GO:0002838 negative regulation of immune response to tumor cell	http://amigo.geneontology.org/amigo/term/GO:0002838	Ahr
0.101358843158834	1	5	38.5438596491228	GO:0003166 bundle of His development	http://amigo.geneontology.org/amigo/term/GO:0003166	Id2
0.101358843158834	1	5	38.5438596491228	GO:0003331 positive regulation of extracellular matrix constituent secretion	http://amigo.geneontology.org/amigo/term/GO:0003331	Rgcc
0.101358843158834	1	5	38.5438596491228	GO:0006147 guanine catabolic process	http://amigo.geneontology.org/amigo/term/GO:0006147	Xdh
0.101358843158834	1	5	38.5438596491228	GO:0006157 deoxyadenosine catabolic process	http://amigo.geneontology.org/amigo/term/GO:0006157	Xdh
0.101358843158834	1	5	38.5438596491228	GO:0006161 deoxyguanosine catabolic process	http://amigo.geneontology.org/amigo/term/GO:0006161	Xdh
0.101358843158834	4	214	3.60222987374979	GO:0008217 regulation of blood pressure	http://amigo.geneontology.org/amigo/term/GO:0008217	Prcp Id2 Sod1 Myh6
0.101358843158834	10	945	2.03935765339274	GO:0010562 positive regulation of phosphorus metabolic process	http://amigo.geneontology.org/amigo/term/GO:0010562	Tek Tie1 Ntf3 Hes1 Rgcc Il31ra Tcim Eno1b Eno1 Marcks
0.101358843158834	2	47	8.20082120194102	GO:0014003 oligodendrocyte development	http://amigo.geneontology.org/amigo/term/GO:0014003	Id2 Gstp1
0.101358843158834	1	5	38.5438596491228	GO:0016103 diterpenoid catabolic process	http://amigo.geneontology.org/amigo/term/GO:0016103	Cyp26b1
0.101358843158834	2	47	8.20082120194102	GO:0021879 forebrain neuron differentiation	http://amigo.geneontology.org/amigo/term/GO:0021879	Hes1 Ubb
0.101358843158834	23	2914	1.52112006165035	GO:0032879 regulation of localization	http://amigo.geneontology.org/amigo/term/GO:0032879	Tek Sema6a Mctp1 Prcp Cxcl12 Afdn Tmsb10 Gm9844 Apoe Aqp1 Lpl Rgcc Hes1 Cd200 Jag1 Tie1 Tgm2 Dnm3 Abcb4 Ntf3 Sod1 Sgk1 Gstp1
0.101358843158834	1	5	38.5438596491228	GO:0033326 cerebrospinal fluid secretion	http://amigo.geneontology.org/amigo/term/GO:0033326	Aqp1
0.101358843158834	1	5	38.5438596491228	GO:0034653 retinoic acid catabolic process	http://amigo.geneontology.org/amigo/term/GO:0034653	Cyp26b1
0.101358843158834	1	5	38.5438596491228	GO:0035385 Roundabout signaling pathway	http://amigo.geneontology.org/amigo/term/GO:0035385	Slit3
0.101358843158834	1	5	38.5438596491228	GO:0035905 ascending aorta development	http://amigo.geneontology.org/amigo/term/GO:0035905	Hes1
0.101358843158834	1	5	38.5438596491228	GO:0042453 deoxyguanosine metabolic process	http://amigo.geneontology.org/amigo/term/GO:0042453	Xdh
0.101358843158834	2	47	8.20082120194102	GO:0045773 positive regulation of axon extension	http://amigo.geneontology.org/amigo/term/GO:0045773	Cxcl12 Apoe
0.101358843158834	10	945	2.03935765339274	GO:0045937 positive regulation of phosphate metabolic process	http://amigo.geneontology.org/amigo/term/GO:0045937	Tek Tie1 Ntf3 Hes1 Rgcc Il31ra Tcim Eno1b Eno1 Marcks
0.101358843158834	1	5	38.5438596491228	GO:0046090 deoxyadenosine metabolic process	http://amigo.geneontology.org/amigo/term/GO:0046090	Xdh
0.101358843158834	1	5	38.5438596491228	GO:0046110 xanthine metabolic process	http://amigo.geneontology.org/amigo/term/GO:0046110	Xdh
0.101358843158834	1	5	38.5438596491228	GO:0048014 Tie signaling pathway	http://amigo.geneontology.org/amigo/term/GO:0048014	Tek
0.101358843158834	7	548	2.46174286080164	GO:0051493 regulation of cytoskeleton organization	http://amigo.geneontology.org/amigo/term/GO:0051493	Trim37 Tmsb10 Gm9844 Tek Rgcc Ntf3 Sgk1
0.101358843158834	1	5	38.5438596491228	GO:0060164 regulation of timing of neuron differentiation	http://amigo.geneontology.org/amigo/term/GO:0060164	Hes1
0.101358843158834	1	5	38.5438596491228	GO:0060605 tube lumen cavitation	http://amigo.geneontology.org/amigo/term/GO:0060605	Tgm2
0.101358843158834	1	5	38.5438596491228	GO:0060662 salivary gland cavitation	http://amigo.geneontology.org/amigo/term/GO:0060662	Tgm2
0.101358843158834	1	5	38.5438596491228	GO:0061073 ciliary body morphogenesis	http://amigo.geneontology.org/amigo/term/GO:0061073	Jag1
0.101358843158834	1	5	38.5438596491228	GO:0061092 positive regulation of phospholipid translocation	http://amigo.geneontology.org/amigo/term/GO:0061092	Abcb4
0.101358843158834	1	5	38.5438596491228	GO:0062094 stomach development	http://amigo.geneontology.org/amigo/term/GO:0062094	Hes1
0.101358843158834	1	5	38.5438596491228	GO:0070268 cornification	http://amigo.geneontology.org/amigo/term/GO:0070268	Cyp26b1
0.101358843158834	1	5	38.5438596491228	GO:0071529 cementum mineralization	http://amigo.geneontology.org/amigo/term/GO:0071529	Alpl
0.101358843158834	1	5	38.5438596491228	GO:0071672 negative regulation of smooth muscle cell chemotaxis	http://amigo.geneontology.org/amigo/term/GO:0071672	Gstp1
0.101358843158834	3	120	4.81798245614035	GO:0072009 nephron epithelium development	http://amigo.geneontology.org/amigo/term/GO:0072009	Aqp1 Hes1 Jag1
0.101358843158834	1	5	38.5438596491228	GO:0072592 oxygen metabolic process	http://amigo.geneontology.org/amigo/term/GO:0072592	Fmo2
0.101358843158834	7	552	2.44390414441902	GO:0090066 regulation of anatomical structure size	http://amigo.geneontology.org/amigo/term/GO:0090066	Sema6a Tmsb10 Gm9844 Aqp1 Cxcl12 Apoe Sod1
0.101358843158834	1	5	38.5438596491228	GO:0098735 positive regulation of the force of heart contraction	http://amigo.geneontology.org/amigo/term/GO:0098735	Myl2
0.101358843158834	4	211	3.65344641223913	GO:0099173 postsynapse organization	http://amigo.geneontology.org/amigo/term/GO:0099173	Apoe Dnm3 Afdn Marcks
0.101358843158834	1	5	38.5438596491228	GO:1902527 positive regulation of protein monoubiquitination	http://amigo.geneontology.org/amigo/term/GO:1902527	Ubb
0.101358843158834	1	5	38.5438596491228	GO:1902951 negative regulation of dendritic spine maintenance	http://amigo.geneontology.org/amigo/term/GO:1902951	Apoe
0.101358843158834	1	5	38.5438596491228	GO:1902952 positive regulation of dendritic spine maintenance	http://amigo.geneontology.org/amigo/term/GO:1902952	Apoe
0.101358843158834	1	5	38.5438596491228	GO:2000468 regulation of peroxidase activity	http://amigo.geneontology.org/amigo/term/GO:2000468	Gstp1
0.101358843158834	1	5	38.5438596491228	GO:2000977 regulation of forebrain neuron differentiation	http://amigo.geneontology.org/amigo/term/GO:2000977	Hes1
0.101358843158834	1	5	38.5438596491228	GO:2001016 positive regulation of skeletal muscle cell differentiation	http://amigo.geneontology.org/amigo/term/GO:2001016	Cyp26b1
0.101554428285987	19	2283	1.60388377865382	GO:0050790 regulation of catalytic activity	http://amigo.geneontology.org/amigo/term/GO:0050790	Apoe Tek Timp3 Tie1 Gstp1 Aqp1 Eps8l1 Rgcc Cd200 Sod1 Xdh Tfpi Txnip Ntf3 Tcim Fabp4 Afdn Marcks Tgm2
0.105030815180232	6	438	2.63999038692622	GO:0010563 negative regulation of phosphorus metabolic process	http://amigo.geneontology.org/amigo/term/GO:0010563	Gstp1 Apoe Xdh Ntf3 Ddit4 Fabp4
0.105030815180232	6	438	2.63999038692622	GO:0045936 negative regulation of phosphate metabolic process	http://amigo.geneontology.org/amigo/term/GO:0045936	Gstp1 Apoe Xdh Ntf3 Ddit4 Fabp4
0.105030815180232	2	49	7.86609380594343	GO:0048483 autonomic nervous system development	http://amigo.geneontology.org/amigo/term/GO:0048483	Hes1 Ntf3
0.105030815180232	2	49	7.86609380594343	GO:1990090 cellular response to nerve growth factor stimulus	http://amigo.geneontology.org/amigo/term/GO:1990090	Ntf3 Hes1
0.107847556563162	6	441	2.62203126864781	GO:0008380 RNA splicing	http://amigo.geneontology.org/amigo/term/GO:0008380	Clk1 Cwc22 Mfap1b Snrnp70 Mfap1a Ddx5
0.108331397910283	2	50	7.70877192982456	GO:0045668 negative regulation of osteoblast differentiation	http://amigo.geneontology.org/amigo/term/GO:0045668	Id3 Id2
0.108331397910283	2	50	7.70877192982456	GO:0048713 regulation of oligodendrocyte differentiation	http://amigo.geneontology.org/amigo/term/GO:0048713	Hes1 Id2
0.108331397910283	2	50	7.70877192982456	GO:1902930 regulation of alcohol biosynthetic process	http://amigo.geneontology.org/amigo/term/GO:1902930	Apoe Sod1
0.108331397910283	2	50	7.70877192982456	GO:1903053 regulation of extracellular matrix organization	http://amigo.geneontology.org/amigo/term/GO:1903053	Rgcc Tie1
0.10871213951107	27	3603	1.44419124413866	GO:0006351 transcription DNA-templated	http://amigo.geneontology.org/amigo/term/GO:0006351	Id3 Trim37 Id2 Hes1 Polr2l Zfp988 Nepn Ntf3 Apoe Rpl10 Ahr Ddx5 Sap18 Rgcc Cd200 Jag1 Plscr2 Lmo1 Tcim Sap18b Txnip Hmgn2 Fabp4 Hmgn2-ps Rpl10-ps3 Eno1b Eno1
0.108916745578736	27	3604	1.4437905251475	GO:0097659 nucleic acid-templated transcription	http://amigo.geneontology.org/amigo/term/GO:0097659	Id3 Trim37 Id2 Hes1 Polr2l Zfp988 Nepn Ntf3 Apoe Rpl10 Ahr Ddx5 Sap18 Rgcc Cd200 Jag1 Plscr2 Lmo1 Tcim Sap18b Txnip Hmgn2 Fabp4 Hmgn2-ps Rpl10-ps3 Eno1b Eno1
0.109697924032066	5	328	2.93779418057338	GO:0018105 peptidyl-serine phosphorylation	http://amigo.geneontology.org/amigo/term/GO:0018105	Sgk1 Ntf3 Clk1 Tek Ddit4
0.110372302320942	3	127	4.55242436800663	GO:0014013 regulation of gliogenesis	http://amigo.geneontology.org/amigo/term/GO:0014013	Hes1 Id2 Ntf3
0.110372302320942	3	127	4.55242436800663	GO:0014902 myotube differentiation	http://amigo.geneontology.org/amigo/term/GO:0014902	Cxcl12 Cyp26b1 Tmem182
0.110603273676705	4	222	3.47241978820926	GO:0010810 regulation of cell-substrate adhesion	http://amigo.geneontology.org/amigo/term/GO:0010810	Fbln2 Col8a1 Tek Jag1
0.111073876239544	2	51	7.55761953904369	GO:0007520 myoblast fusion	http://amigo.geneontology.org/amigo/term/GO:0007520	Cxcl12 Tmem182
0.111073876239544	2	51	7.55761953904369	GO:0010718 positive regulation of epithelial to mesenchymal transition	http://amigo.geneontology.org/amigo/term/GO:0010718	Rgcc Jag1
0.111073876239544	2	51	7.55761953904369	GO:1990089 response to nerve growth factor	http://amigo.geneontology.org/amigo/term/GO:1990089	Ntf3 Hes1
0.111609402595323	4	223	3.45684839902447	GO:0032869 cellular response to insulin stimulus	http://amigo.geneontology.org/amigo/term/GO:0032869	Lpl Sgk1 Marcks Gstp1
0.111736879286002	3	128	4.51685855263158	GO:0050773 regulation of dendrite development	http://amigo.geneontology.org/amigo/term/GO:0050773	Sgk1 Afdn Marcks
0.111998001586273	4	224	3.44141604010025	GO:0001763 morphogenesis of a branching structure	http://amigo.geneontology.org/amigo/term/GO:0001763	Tie1 Tgm2 Cxcl12 Tek
0.111998001586273	1	6	32.1198830409357	GO:0002155 regulation of thyroid hormone mediated signaling pathway	http://amigo.geneontology.org/amigo/term/GO:0002155	Prcp
0.111998001586273	1	6	32.1198830409357	GO:0003164 His-Purkinje system development	http://amigo.geneontology.org/amigo/term/GO:0003164	Id2
0.111998001586273	1	6	32.1198830409357	GO:0006145 purine nucleobase catabolic process	http://amigo.geneontology.org/amigo/term/GO:0006145	Xdh
0.111998001586273	1	6	32.1198830409357	GO:0006154 adenosine catabolic process	http://amigo.geneontology.org/amigo/term/GO:0006154	Xdh
0.111998001586273	3	129	4.48184414524684	GO:0008585 female gonad development	http://amigo.geneontology.org/amigo/term/GO:0008585	Slit3 Ubb Sod1
0.111998001586273	1	6	32.1198830409357	GO:0009744 response to sucrose	http://amigo.geneontology.org/amigo/term/GO:0009744	Calcrl
0.111998001586273	1	6	32.1198830409357	GO:0010044 response to aluminum ion	http://amigo.geneontology.org/amigo/term/GO:0010044	Xdh
0.111998001586273	1	6	32.1198830409357	GO:0015793 glycerol transmembrane transport	http://amigo.geneontology.org/amigo/term/GO:0015793	Aqp1
0.111998001586273	1	6	32.1198830409357	GO:0021861 forebrain radial glial cell differentiation	http://amigo.geneontology.org/amigo/term/GO:0021861	Hes1
0.111998001586273	27	3620	1.43740913056121	GO:0032774 RNA biosynthetic process	http://amigo.geneontology.org/amigo/term/GO:0032774	Id3 Trim37 Id2 Hes1 Polr2l Zfp988 Nepn Ntf3 Apoe Rpl10 Ahr Ddx5 Sap18 Rgcc Cd200 Jag1 Plscr2 Lmo1 Tcim Sap18b Txnip Hmgn2 Fabp4 Hmgn2-ps Rpl10-ps3 Eno1b Eno1
0.111998001586273	1	6	32.1198830409357	GO:0032799 low-density lipoprotein receptor particle metabolic process	http://amigo.geneontology.org/amigo/term/GO:0032799	Apoe
0.111998001586273	1	6	32.1198830409357	GO:0032802 low-density lipoprotein particle receptor catabolic process	http://amigo.geneontology.org/amigo/term/GO:0032802	Apoe
0.111998001586273	1	6	32.1198830409357	GO:0032803 regulation of low-density lipoprotein particle receptor catabolic process	http://amigo.geneontology.org/amigo/term/GO:0032803	Apoe
0.111998001586273	1	6	32.1198830409357	GO:0034285 response to disaccharide	http://amigo.geneontology.org/amigo/term/GO:0034285	Calcrl
0.111998001586273	1	6	32.1198830409357	GO:0034447 very-low-density lipoprotein particle clearance	http://amigo.geneontology.org/amigo/term/GO:0034447	Apoe
0.111998001586273	1	6	32.1198830409357	GO:0035542 regulation of SNARE complex assembly	http://amigo.geneontology.org/amigo/term/GO:0035542	Stxbp6
0.111998001586273	1	6	32.1198830409357	GO:0038146 chemokine (C-X-C motif) ligand 12 signaling pathway	http://amigo.geneontology.org/amigo/term/GO:0038146	Cxcl12
0.111998001586273	2	52	7.41228070175439	GO:0045332 phospholipid translocation	http://amigo.geneontology.org/amigo/term/GO:0045332	Plscr2 Abcb4
0.111998001586273	1	6	32.1198830409357	GO:0045578 negative regulation of B cell differentiation	http://amigo.geneontology.org/amigo/term/GO:0045578	Id2
0.111998001586273	1	6	32.1198830409357	GO:0046059 dAMP catabolic process	http://amigo.geneontology.org/amigo/term/GO:0046059	Xdh
0.111998001586273	1	6	32.1198830409357	GO:0046124 purine deoxyribonucleoside catabolic process	http://amigo.geneontology.org/amigo/term/GO:0046124	Xdh
0.111998001586273	1	6	32.1198830409357	GO:0046600 negative regulation of centriole replication	http://amigo.geneontology.org/amigo/term/GO:0046600	Trim37
0.111998001586273	1	6	32.1198830409357	GO:0046878 positive regulation of saliva secretion	http://amigo.geneontology.org/amigo/term/GO:0046878	Aqp1
0.111998001586273	1	6	32.1198830409357	GO:0051045 negative regulation of membrane protein ectodomain proteolysis	http://amigo.geneontology.org/amigo/term/GO:0051045	Timp3
0.111998001586273	28	3791	1.42340816430419	GO:0051252 regulation of RNA metabolic process	http://amigo.geneontology.org/amigo/term/GO:0051252	Id3 Trim37 Id2 Hes1 Clk1 Zfp988 Nepn Ntf3 Apoe Rpl10 Ahr Ddx5 Sap18 Rgcc Cd200 Jag1 Plscr2 Lmo1 Tcim Sap18b Snrnp70 Txnip Hmgn2 Fabp4 Hmgn2-ps Rpl10-ps3 Eno1b Eno1
0.111998001586273	1	6	32.1198830409357	GO:0061009 common bile duct development	http://amigo.geneontology.org/amigo/term/GO:0061009	Hes1
0.111998001586273	3	129	4.48184414524684	GO:0061041 regulation of wound healing	http://amigo.geneontology.org/amigo/term/GO:0061041	Apoe Tfpi Tspan8
0.111998001586273	1	6	32.1198830409357	GO:0061091 regulation of phospholipid translocation	http://amigo.geneontology.org/amigo/term/GO:0061091	Abcb4
0.111998001586273	1	6	32.1198830409357	GO:0070842 aggresome assembly	http://amigo.geneontology.org/amigo/term/GO:0070842	Trim37
0.111998001586273	4	225	3.42612085769981	GO:0071902 positive regulation of protein serine/threonine kinase activity	http://amigo.geneontology.org/amigo/term/GO:0071902	Rgcc Ntf3 Tcim Marcks
0.111998001586273	1	6	32.1198830409357	GO:0072049 comma-shaped body morphogenesis	http://amigo.geneontology.org/amigo/term/GO:0072049	Hes1
0.111998001586273	1	6	32.1198830409357	GO:0072236 metanephric loop of Henle development	http://amigo.geneontology.org/amigo/term/GO:0072236	Aqp1
0.111998001586273	1	6	32.1198830409357	GO:0097114 NMDA glutamate receptor clustering	http://amigo.geneontology.org/amigo/term/GO:0097114	Apoe
0.111998001586273	1	6	32.1198830409357	GO:0098528 skeletal muscle fiber differentiation	http://amigo.geneontology.org/amigo/term/GO:0098528	Cyp26b1
0.111998001586273	1	6	32.1198830409357	GO:0099039 sphingolipid translocation	http://amigo.geneontology.org/amigo/term/GO:0099039	Abcb4
0.111998001586273	1	6	32.1198830409357	GO:1900223 positive regulation of amyloid-beta clearance	http://amigo.geneontology.org/amigo/term/GO:1900223	Apoe
0.111998001586273	1	6	32.1198830409357	GO:1902525 regulation of protein monoubiquitination	http://amigo.geneontology.org/amigo/term/GO:1902525	Ubb
0.111998001586273	1	6	32.1198830409357	GO:1903412 response to bile acid	http://amigo.geneontology.org/amigo/term/GO:1903412	Abcb4
0.111998001586273	1	6	32.1198830409357	GO:1904045 cellular response to aldosterone	http://amigo.geneontology.org/amigo/term/GO:1904045	Sgk1
0.111998001586273	1	6	32.1198830409357	GO:1905049 negative regulation of metallopeptidase activity	http://amigo.geneontology.org/amigo/term/GO:1905049	Timp3
0.111998001586273	1	6	32.1198830409357	GO:1990379 lipid transport across blood-brain barrier	http://amigo.geneontology.org/amigo/term/GO:1990379	Apoe
0.112318657494866	3	131	4.41341904379269	GO:0022900 electron transport chain	http://amigo.geneontology.org/amigo/term/GO:0022900	mt-Co1 mt-Nd5 mt-Nd4l
0.112438320159197	2	53	7.2724263488911	GO:0055010 ventricular cardiac muscle tissue morphogenesis	http://amigo.geneontology.org/amigo/term/GO:0055010	Myl2 Myh6
0.112438320159197	2	53	7.2724263488911	GO:2000351 regulation of endothelial cell apoptotic process	http://amigo.geneontology.org/amigo/term/GO:2000351	Rgcc Tek
0.112840707865937	16	1863	1.65513084913034	GO:0042592 homeostatic process	http://amigo.geneontology.org/amigo/term/GO:0042592	Aqp1 Apoe Alpl Lmo1 Lpl Tgm2 Abcb4 Id2 Sod1 Fmo2 Fabp4 Afdn Ubb Prcp Cyp26b1 Sgk1
0.113733642322668	6	455	2.54135338345865	GO:0007409 axonogenesis	http://amigo.geneontology.org/amigo/term/GO:0007409	Sema6a Slit3 Cxcl12 Ntf3 Robo2 Apoe
0.113815041894498	3	132	4.37998405103668	GO:0031623 receptor internalization	http://amigo.geneontology.org/amigo/term/GO:0031623	Dnm3 Ntf3 Calcrl
0.114001981155865	7	580	2.32592256503327	GO:0002694 regulation of leukocyte activation	http://amigo.geneontology.org/amigo/term/GO:0002694	Lmo1 Ahr Cd200 Id2 Hes1 Cyp26b1 Plscr2
0.114001981155865	4	229	3.36627595188845	GO:0007163 establishment or maintenance of cell polarity	http://amigo.geneontology.org/amigo/term/GO:0007163	Aqp1 Tek Hes1 Cyp26b1
0.11503866662776	3	133	4.34705184012663	GO:0042476 odontogenesis	http://amigo.geneontology.org/amigo/term/GO:0042476	Aqp1 Alpl Id3
0.11503866662776	2	54	7.13775178687459	GO:0045933 positive regulation of muscle contraction	http://amigo.geneontology.org/amigo/term/GO:0045933	Eno1b Eno1
0.11503866662776	2	54	7.13775178687459	GO:0046164 alcohol catabolic process	http://amigo.geneontology.org/amigo/term/GO:0046164	Apoe Aldh2
0.11503866662776	3	133	4.34705184012663	GO:0046545 development of primary female sexual characteristics	http://amigo.geneontology.org/amigo/term/GO:0046545	Slit3 Ubb Sod1
0.11503866662776	3	133	4.34705184012663	GO:1902600 proton transmembrane transport	http://amigo.geneontology.org/amigo/term/GO:1902600	mt-Co1 mt-Nd5 mt-Atp8
0.115649294320824	5	340	2.83410732714138	GO:0015980 energy derivation by oxidation of organic compounds	http://amigo.geneontology.org/amigo/term/GO:0015980	mt-Co1 Ndufa6 mt-Nd5 mt-Nd4l mt-Atp8
0.116035814303432	4	231	3.33713070555176	GO:0050920 regulation of chemotaxis	http://amigo.geneontology.org/amigo/term/GO:0050920	Sema6a Cxcl12 Ntf3 Gstp1
0.117287186619555	26	3487	1.43696637636535	GO:0006355 regulation of transcription DNA-templated	http://amigo.geneontology.org/amigo/term/GO:0006355	Id3 Trim37 Id2 Hes1 Zfp988 Nepn Ntf3 Apoe Rpl10 Ahr Ddx5 Sap18 Rgcc Cd200 Jag1 Plscr2 Lmo1 Tcim Sap18b Txnip Hmgn2 Fabp4 Hmgn2-ps Rpl10-ps3 Eno1b Eno1
0.117333622711813	4	232	3.3227465214761	GO:0031348 negative regulation of defense response	http://amigo.geneontology.org/amigo/term/GO:0031348	Calcrl Apoe Sod1 Gstp1
0.117374723512643	26	3488	1.4365544020602	GO:1903506 regulation of nucleic acid-templated transcription	http://amigo.geneontology.org/amigo/term/GO:1903506	Id3 Trim37 Id2 Hes1 Zfp988 Nepn Ntf3 Apoe Rpl10 Ahr Ddx5 Sap18 Rgcc Cd200 Jag1 Plscr2 Lmo1 Tcim Sap18b Txnip Hmgn2 Fabp4 Hmgn2-ps Rpl10-ps3 Eno1b Eno1
0.11778754027938	2	55	7.00797448165869	GO:0006695 cholesterol biosynthetic process	http://amigo.geneontology.org/amigo/term/GO:0006695	Apoe Sod1
0.11778754027938	2	55	7.00797448165869	GO:0014014 negative regulation of gliogenesis	http://amigo.geneontology.org/amigo/term/GO:0014014	Hes1 Id2
0.11778754027938	2	55	7.00797448165869	GO:1902653 secondary alcohol biosynthetic process	http://amigo.geneontology.org/amigo/term/GO:1902653	Apoe Sod1
0.118705214263577	14	1575	1.7130604288499	GO:0031399 regulation of protein modification process	http://amigo.geneontology.org/amigo/term/GO:0031399	Ntf3 Tek Hes1 Gstp1 Apoe Ubb Rgcc Sod1 Xdh Il31ra Tcim Fabp4 Ddit4 Marcks
0.118882576722342	20	2511	1.53500038427411	GO:0006357 regulation of transcription by RNA polymerase II	http://amigo.geneontology.org/amigo/term/GO:0006357	Id3 Id2 Hes1 Zfp988 Nepn Ntf3 Rpl10 Trim37 Ahr Ddx5 Rgcc Jag1 Plscr2 Lmo1 Txnip Hmgn2 Hmgn2-ps Rpl10-ps3 Eno1b Eno1
0.118882576722342	10	992	1.94273486134692	GO:1902533 positive regulation of intracellular signal transduction	http://amigo.geneontology.org/amigo/term/GO:1902533	Tek Sod1 Apoe Ubb Ddx5 Xdh Ntf3 Tcim Cxcl12 Tgm2
0.119349605518833	26	3496	1.43326709221566	GO:2001141 regulation of RNA biosynthetic process	http://amigo.geneontology.org/amigo/term/GO:2001141	Id3 Trim37 Id2 Hes1 Zfp988 Nepn Ntf3 Apoe Rpl10 Ahr Ddx5 Sap18 Rgcc Cd200 Jag1 Plscr2 Lmo1 Tcim Sap18b Txnip Hmgn2 Fabp4 Hmgn2-ps Rpl10-ps3 Eno1b Eno1
0.119557991734604	3	136	4.25116099071207	GO:0010811 positive regulation of cell-substrate adhesion	http://amigo.geneontology.org/amigo/term/GO:0010811	Fbln2 Col8a1 Tek
0.119557991734604	3	136	4.25116099071207	GO:0045667 regulation of osteoblast differentiation	http://amigo.geneontology.org/amigo/term/GO:0045667	Jag1 Id3 Id2
0.119557991734604	3	136	4.25116099071207	GO:0048593 camera-type eye morphogenesis	http://amigo.geneontology.org/amigo/term/GO:0048593	Col8a1 Aqp1 Jag1
0.119944267255267	1	7	27.531328320802	GO:0000447 endonucleolytic cleavage in ITS1 to separate SSU-rRNA from 5.8S rRNA and LSU-rRNA from tricistronic rRNA transcript (SSU-rRNA 5.8S rRNA LSU-rRNA)	http://amigo.geneontology.org/amigo/term/GO:0000447	Rps21
0.119944267255267	1	7	27.531328320802	GO:0001554 luteolysis	http://amigo.geneontology.org/amigo/term/GO:0001554	Slit3
0.119944267255267	1	7	27.531328320802	GO:0002154 thyroid hormone mediated signaling pathway	http://amigo.geneontology.org/amigo/term/GO:0002154	Prcp
0.119944267255267	1	7	27.531328320802	GO:0006204 IMP catabolic process	http://amigo.geneontology.org/amigo/term/GO:0006204	Xdh
0.119944267255267	2	56	6.8828320802005	GO:0007140 male meiotic nuclear division	http://amigo.geneontology.org/amigo/term/GO:0007140	Ubb Cyp26b1
0.119944267255267	3	137	4.2201306185171	GO:0009132 nucleoside diphosphate metabolic process	http://amigo.geneontology.org/amigo/term/GO:0009132	Eno1b Eno1 Ddit4
0.119944267255267	2	56	6.8828320802005	GO:0010596 negative regulation of endothelial cell migration	http://amigo.geneontology.org/amigo/term/GO:0010596	Apoe Rgcc
0.119944267255267	1	7	27.531328320802	GO:0010886 positive regulation of cholesterol storage	http://amigo.geneontology.org/amigo/term/GO:0010886	Lpl
0.119944267255267	1	7	27.531328320802	GO:0015791 polyol transmembrane transport	http://amigo.geneontology.org/amigo/term/GO:0015791	Aqp1
0.119944267255267	1	7	27.531328320802	GO:0016115 terpenoid catabolic process	http://amigo.geneontology.org/amigo/term/GO:0016115	Cyp26b1
0.119944267255267	2	56	6.8828320802005	GO:0021872 forebrain generation of neurons	http://amigo.geneontology.org/amigo/term/GO:0021872	Hes1 Ubb
0.119944267255267	1	7	27.531328320802	GO:0031584 activation of phospholipase D activity	http://amigo.geneontology.org/amigo/term/GO:0031584	Marcks
0.119944267255267	1	7	27.531328320802	GO:0032489 regulation of Cdc42 protein signal transduction	http://amigo.geneontology.org/amigo/term/GO:0032489	Apoe
0.119944267255267	1	7	27.531328320802	GO:0033591 response to L-ascorbic acid	http://amigo.geneontology.org/amigo/term/GO:0033591	Gstp1
0.119944267255267	1	7	27.531328320802	GO:0034334 adherens junction maintenance	http://amigo.geneontology.org/amigo/term/GO:0034334	Afdn
0.119944267255267	1	7	27.531328320802	GO:0042427 serotonin biosynthetic process	http://amigo.geneontology.org/amigo/term/GO:0042427	Aldh2
0.119944267255267	2	57	6.76208064019698	GO:0042531 positive regulation of tyrosine phosphorylation of STAT protein	http://amigo.geneontology.org/amigo/term/GO:0042531	Hes1 Il31ra
0.119944267255267	2	57	6.76208064019698	GO:0043407 negative regulation of MAP kinase activity	http://amigo.geneontology.org/amigo/term/GO:0043407	Gstp1 Apoe
0.119944267255267	1	7	27.531328320802	GO:0046102 inosine metabolic process	http://amigo.geneontology.org/amigo/term/GO:0046102	Xdh
0.119944267255267	1	7	27.531328320802	GO:0046122 purine deoxyribonucleoside metabolic process	http://amigo.geneontology.org/amigo/term/GO:0046122	Xdh
0.119944267255267	1	7	27.531328320802	GO:0048842 positive regulation of axon extension involved in axon guidance	http://amigo.geneontology.org/amigo/term/GO:0048842	Cxcl12
0.119944267255267	2	57	6.76208064019698	GO:0050922 negative regulation of chemotaxis	http://amigo.geneontology.org/amigo/term/GO:0050922	Sema6a Gstp1
0.119944267255267	1	7	27.531328320802	GO:0051771 negative regulation of nitric-oxide synthase biosynthetic process	http://amigo.geneontology.org/amigo/term/GO:0051771	Gstp1
0.119944267255267	1	7	27.531328320802	GO:0060087 relaxation of vascular associated smooth muscle	http://amigo.geneontology.org/amigo/term/GO:0060087	Sod1
0.119944267255267	2	57	6.76208064019698	GO:0060119 inner ear receptor cell development	http://amigo.geneontology.org/amigo/term/GO:0060119	Hes1 Sod1
0.119944267255267	2	57	6.76208064019698	GO:0060612 adipose tissue development	http://amigo.geneontology.org/amigo/term/GO:0060612	Ubb Id2
0.119944267255267	2	56	6.8828320802005	GO:0061005 cell differentiation involved in kidney development	http://amigo.geneontology.org/amigo/term/GO:0061005	Hes1 Jag1
0.119944267255267	1	7	27.531328320802	GO:0061156 pulmonary artery morphogenesis	http://amigo.geneontology.org/amigo/term/GO:0061156	Jag1
0.119944267255267	1	7	27.531328320802	GO:0070100 negative regulation of chemokine-mediated signaling pathway	http://amigo.geneontology.org/amigo/term/GO:0070100	Slit3
0.119944267255267	1	7	27.531328320802	GO:0072014 proximal tubule development	http://amigo.geneontology.org/amigo/term/GO:0072014	Aqp1
0.119944267255267	1	7	27.531328320802	GO:0072239 metanephric glomerulus vasculature development	http://amigo.geneontology.org/amigo/term/GO:0072239	Aqp1
0.119944267255267	1	7	27.531328320802	GO:0072282 metanephric nephron tubule morphogenesis	http://amigo.geneontology.org/amigo/term/GO:0072282	Hes1
0.119944267255267	2	57	6.76208064019698	GO:0072577 endothelial cell apoptotic process	http://amigo.geneontology.org/amigo/term/GO:0072577	Rgcc Tek
0.119944267255267	1	7	27.531328320802	GO:0090261 positive regulation of inclusion body assembly	http://amigo.geneontology.org/amigo/term/GO:0090261	Apoe
0.119944267255267	1	7	27.531328320802	GO:0090370 negative regulation of cholesterol efflux	http://amigo.geneontology.org/amigo/term/GO:0090370	Apoe
0.119944267255267	1	7	27.531328320802	GO:1901162 primary amino compound biosynthetic process	http://amigo.geneontology.org/amigo/term/GO:1901162	Aldh2
0.119944267255267	1	7	27.531328320802	GO:1901203 positive regulation of extracellular matrix assembly	http://amigo.geneontology.org/amigo/term/GO:1901203	Rgcc
0.119944267255267	1	7	27.531328320802	GO:1901626 regulation of postsynaptic membrane organization	http://amigo.geneontology.org/amigo/term/GO:1901626	Apoe
0.119944267255267	1	7	27.531328320802	GO:1904464 regulation of matrix metallopeptidase secretion	http://amigo.geneontology.org/amigo/term/GO:1904464	Cd200
0.119944267255267	1	7	27.531328320802	GO:1904683 regulation of metalloendopeptidase activity	http://amigo.geneontology.org/amigo/term/GO:1904683	Timp3
0.119944267255267	1	7	27.531328320802	GO:1990773 matrix metallopeptidase secretion	http://amigo.geneontology.org/amigo/term/GO:1990773	Cd200
0.119944267255267	1	7	27.531328320802	GO:2001198 regulation of dendritic cell differentiation	http://amigo.geneontology.org/amigo/term/GO:2001198	Tmem176b
0.119944267255267	4	236	3.26642878382397	GO:2001234 negative regulation of apoptotic signaling pathway	http://amigo.geneontology.org/amigo/term/GO:2001234	Cxcl12 Eno1b Gstp1 Eno1
0.12019470854238	5	350	2.7531328320802	GO:0048511 rhythmic process	http://amigo.geneontology.org/amigo/term/GO:0048511	Id3 Id2 Ahr Ddx5 Slit3
0.122113781890371	2	58	6.64549304295221	GO:0033619 membrane protein proteolysis	http://amigo.geneontology.org/amigo/term/GO:0033619	Timp3 Apoe
0.122113781890371	2	58	6.64549304295221	GO:0034204 lipid translocation	http://amigo.geneontology.org/amigo/term/GO:0034204	Plscr2 Abcb4
0.123089278465925	6	473	2.44464226104373	GO:0022407 regulation of cell-cell adhesion	http://amigo.geneontology.org/amigo/term/GO:0022407	Rgcc Jag1 Cxcl12 Hes1 Afdn Gstp1
0.123279282001929	5	353	2.72973510262909	GO:0018209 peptidyl-serine modification	http://amigo.geneontology.org/amigo/term/GO:0018209	Sgk1 Ntf3 Clk1 Tek Ddit4
0.123279282001929	4	241	3.19866055179442	GO:0030522 intracellular receptor signaling pathway	http://amigo.geneontology.org/amigo/term/GO:0030522	Dhrs3 Cyp26b1 Ddx5 Prcp
0.124722930902361	30	4209	1.37362293831514	GO:0009889 regulation of biosynthetic process	http://amigo.geneontology.org/amigo/term/GO:0009889	Id3 Trim37 Id2 Hes1 Zfp988 Nepn Ntf3 Gstp1 Apoe Rpl10 Ahr Ddx5 Sap18 Rgcc Cd200 Sod1 Jag1 Plscr2 Lmo1 Tcim Rpl10-ps3 Sap18b Txnip Hmgn2 Aldh2 Fabp4 Hmgn2-ps Eif1 Eno1b Eno1
0.124722930902361	2	59	6.53285756764793	GO:0010257 NADH dehydrogenase complex assembly	http://amigo.geneontology.org/amigo/term/GO:0010257	Ndufa6 mt-Nd5
0.124722930902361	2	59	6.53285756764793	GO:0032981 mitochondrial respiratory chain complex I assembly	http://amigo.geneontology.org/amigo/term/GO:0032981	Ndufa6 mt-Nd5
0.124722930902361	2	59	6.53285756764793	GO:0042311 vasodilation	http://amigo.geneontology.org/amigo/term/GO:0042311	Apoe Sod1
0.124722930902361	2	59	6.53285756764793	GO:0071300 cellular response to retinoic acid	http://amigo.geneontology.org/amigo/term/GO:0071300	Aqp1 Cyp26b1
0.124722930902361	2	59	6.53285756764793	GO:0090279 regulation of calcium ion import	http://amigo.geneontology.org/amigo/term/GO:0090279	Cxcl12 Hes1
0.124848074361002	5	355	2.71435631331851	GO:0043010 camera-type eye development	http://amigo.geneontology.org/amigo/term/GO:0043010	Col8a1 Aqp1 Hes1 Jag1 Unc45b
0.124854779767307	3	142	4.07153446997776	GO:0015748 organophosphate ester transport	http://amigo.geneontology.org/amigo/term/GO:0015748	Plscr2 Abcb4 Apoe
0.125858717845948	6	477	2.42414211629703	GO:0010876 lipid localization	http://amigo.geneontology.org/amigo/term/GO:0010876	Rbp7 Plscr2 Abcb4 Fabp4 Apoe Lpl
0.126626521950493	4	244	3.15933275812482	GO:0007626 locomotory behavior	http://amigo.geneontology.org/amigo/term/GO:0007626	Apoe Cxcl12 Id2 Sod1
0.127699143770427	1	8	24.0899122807018	GO:0002424 T cell mediated immune response to tumor cell	http://amigo.geneontology.org/amigo/term/GO:0002424	Ahr
0.127699143770427	1	8	24.0899122807018	GO:0002840 regulation of T cell mediated immune response to tumor cell	http://amigo.geneontology.org/amigo/term/GO:0002840	Ahr
0.127699143770427	1	8	24.0899122807018	GO:0009992 cellular water homeostasis	http://amigo.geneontology.org/amigo/term/GO:0009992	Aqp1
0.127699143770427	3	144	4.01498538011696	GO:0016125 sterol metabolic process	http://amigo.geneontology.org/amigo/term/GO:0016125	Apoe Cyp26b1 Sod1
0.127699143770427	2	61	6.31866551624964	GO:0016126 sterol biosynthetic process	http://amigo.geneontology.org/amigo/term/GO:0016126	Apoe Sod1
0.127699143770427	1	8	24.0899122807018	GO:0021886 hypothalamus gonadotrophin-releasing hormone neuron differentiation	http://amigo.geneontology.org/amigo/term/GO:0021886	Ubb
0.127699143770427	1	8	24.0899122807018	GO:0021888 hypothalamus gonadotrophin-releasing hormone neuron development	http://amigo.geneontology.org/amigo/term/GO:0021888	Ubb
0.127699143770427	1	8	24.0899122807018	GO:0030917 midbrain-hindbrain boundary development	http://amigo.geneontology.org/amigo/term/GO:0030917	Hes1
0.127699143770427	1	8	24.0899122807018	GO:0030952 establishment or maintenance of cytoskeleton polarity	http://amigo.geneontology.org/amigo/term/GO:0030952	Aqp1
0.127699143770427	1	8	24.0899122807018	GO:0034382 chylomicron remnant clearance	http://amigo.geneontology.org/amigo/term/GO:0034382	Apoe
0.127699143770427	1	8	24.0899122807018	GO:0035726 common myeloid progenitor cell proliferation	http://amigo.geneontology.org/amigo/term/GO:0035726	Gstp1
0.127699143770427	2	61	6.31866551624964	GO:0035904 aorta development	http://amigo.geneontology.org/amigo/term/GO:0035904	Hes1 Jag1
0.127699143770427	2	61	6.31866551624964	GO:0035924 cellular response to vascular endothelial growth factor stimulus	http://amigo.geneontology.org/amigo/term/GO:0035924	Sema6a Xdh
0.127699143770427	1	8	24.0899122807018	GO:0042435 indole-containing compound biosynthetic process	http://amigo.geneontology.org/amigo/term/GO:0042435	Aldh2
0.127699143770427	1	8	24.0899122807018	GO:0046038 GMP catabolic process	http://amigo.geneontology.org/amigo/term/GO:0046038	Xdh
0.127699143770427	1	8	24.0899122807018	GO:0046098 guanine metabolic process	http://amigo.geneontology.org/amigo/term/GO:0046098	Xdh
0.127699143770427	1	8	24.0899122807018	GO:0046100 hypoxanthine metabolic process	http://amigo.geneontology.org/amigo/term/GO:0046100	Xdh
0.127699143770427	1	8	24.0899122807018	GO:0046113 nucleobase catabolic process	http://amigo.geneontology.org/amigo/term/GO:0046113	Xdh
0.127699143770427	1	8	24.0899122807018	GO:0046121 deoxyribonucleoside catabolic process	http://amigo.geneontology.org/amigo/term/GO:0046121	Xdh
0.127699143770427	8	745	2.06946897444955	GO:0048589 developmental growth	http://amigo.geneontology.org/amigo/term/GO:0048589	Sema6a Myh6 Slit3 Cxcl12 Sod1 Tmem182 Apoe Afdn
0.127699143770427	2	60	6.42397660818713	GO:0050891 multicellular organismal water homeostasis	http://amigo.geneontology.org/amigo/term/GO:0050891	Aqp1 Cyp26b1
0.127699143770427	1	8	24.0899122807018	GO:0055009 atrial cardiac muscle tissue morphogenesis	http://amigo.geneontology.org/amigo/term/GO:0055009	Myh6
0.127699143770427	4	246	3.13364712594494	GO:0060348 bone development	http://amigo.geneontology.org/amigo/term/GO:0060348	Cyp26b1 Alpl Dhrs3 Tgm2
0.127699143770427	1	8	24.0899122807018	GO:0060613 fat pad development	http://amigo.geneontology.org/amigo/term/GO:0060613	Ubb
0.127699143770427	1	8	24.0899122807018	GO:0060836 lymphatic endothelial cell differentiation	http://amigo.geneontology.org/amigo/term/GO:0060836	Tie1
0.127699143770427	1	8	24.0899122807018	GO:0061002 negative regulation of dendritic spine morphogenesis	http://amigo.geneontology.org/amigo/term/GO:0061002	Dnm3
0.127699143770427	1	8	24.0899122807018	GO:0061314 Notch signaling involved in heart development	http://amigo.geneontology.org/amigo/term/GO:0061314	Jag1
0.127699143770427	1	8	24.0899122807018	GO:0070295 renal water absorption	http://amigo.geneontology.org/amigo/term/GO:0070295	Aqp1
0.127699143770427	2	61	6.31866551624964	GO:0071320 cellular response to cAMP	http://amigo.geneontology.org/amigo/term/GO:0071320	Aqp1 Ahr
0.127699143770427	2	61	6.31866551624964	GO:0071548 response to dexamethasone	http://amigo.geneontology.org/amigo/term/GO:0071548	Ddit4 Aqp1
0.127699143770427	1	8	24.0899122807018	GO:0071638 negative regulation of monocyte chemotactic protein-1 production	http://amigo.geneontology.org/amigo/term/GO:0071638	Gstp1
0.127699143770427	1	8	24.0899122807018	GO:0071671 regulation of smooth muscle cell chemotaxis	http://amigo.geneontology.org/amigo/term/GO:0071671	Gstp1
0.127699143770427	1	8	24.0899122807018	GO:0071830 triglyceride-rich lipoprotein particle clearance	http://amigo.geneontology.org/amigo/term/GO:0071830	Apoe
0.127699143770427	1	8	24.0899122807018	GO:0072050 S-shaped body morphogenesis	http://amigo.geneontology.org/amigo/term/GO:0072050	Hes1
0.127699143770427	3	145	3.98729582577132	GO:0072331 signal transduction by p53 class mediator	http://amigo.geneontology.org/amigo/term/GO:0072331	Ubb Ddx5 Ddit4
0.127699143770427	1	8	24.0899122807018	GO:0090269 fibroblast growth factor production	http://amigo.geneontology.org/amigo/term/GO:0090269	Rgcc
0.127699143770427	1	8	24.0899122807018	GO:0090270 regulation of fibroblast growth factor production	http://amigo.geneontology.org/amigo/term/GO:0090270	Rgcc
0.127699143770427	1	8	24.0899122807018	GO:0097646 calcitonin family receptor signaling pathway	http://amigo.geneontology.org/amigo/term/GO:0097646	Calcrl
0.127699143770427	1	8	24.0899122807018	GO:1902177 positive regulation of oxidative stress-induced intrinsic apoptotic signaling pathway	http://amigo.geneontology.org/amigo/term/GO:1902177	Sod1
0.127699143770427	1	8	24.0899122807018	GO:1902255 positive regulation of intrinsic apoptotic signaling pathway by p53 class mediator	http://amigo.geneontology.org/amigo/term/GO:1902255	Ubb
0.127699143770427	1	8	24.0899122807018	GO:1902869 regulation of amacrine cell differentiation	http://amigo.geneontology.org/amigo/term/GO:1902869	Hes1
0.127699143770427	1	8	24.0899122807018	GO:1903237 negative regulation of leukocyte tethering or rolling	http://amigo.geneontology.org/amigo/term/GO:1903237	Cxcl12
0.127699143770427	1	8	24.0899122807018	GO:1904796 regulation of core promoter binding	http://amigo.geneontology.org/amigo/term/GO:1904796	Id2
0.127699143770427	1	8	24.0899122807018	GO:1905274 regulation of modification of postsynaptic actin cytoskeleton	http://amigo.geneontology.org/amigo/term/GO:1905274	Marcks
0.127699143770427	1	8	24.0899122807018	GO:2000049 positive regulation of cell-cell adhesion mediated by cadherin	http://amigo.geneontology.org/amigo/term/GO:2000049	Afdn
0.127699143770427	1	8	24.0899122807018	GO:2000425 regulation of apoptotic cell clearance	http://amigo.geneontology.org/amigo/term/GO:2000425	Tgm2
0.127699143770427	1	8	24.0899122807018	GO:2000973 regulation of pro-B cell differentiation	http://amigo.geneontology.org/amigo/term/GO:2000973	Hes1
0.127761723421697	6	485	2.38415626695605	GO:0033674 positive regulation of kinase activity	http://amigo.geneontology.org/amigo/term/GO:0033674	Tek Tie1 Rgcc Ntf3 Tcim Marcks
0.127895189218433	7	614	2.19712555003143	GO:0007423 sensory organ development	http://amigo.geneontology.org/amigo/term/GO:0007423	Hes1 Col8a1 Aqp1 Sod1 Jag1 Cyp26b1 Unc45b
0.127895189218433	10	1027	1.87652675993782	GO:0051336 regulation of hydrolase activity	http://amigo.geneontology.org/amigo/term/GO:0051336	Timp3 Aqp1 Cd200 Sod1 Xdh Tfpi Ntf3 Afdn Marcks Tgm2
0.128496619298801	13	1470	1.70432032462108	GO:0007010 cytoskeleton organization	http://amigo.geneontology.org/amigo/term/GO:0007010	Trim37 Marcks Tmsb10 Gm9844 Aqp1 Tek Rgcc Ntf3 Hmcn1 Sod1 Myl2 Myh6 Sgk1
0.128496619298801	15	1776	1.62769677572309	GO:0010647 positive regulation of cell communication	http://amigo.geneontology.org/amigo/term/GO:0010647	Tek Hes1 Sod1 Jag1 Apoe Ubb Timp3 Ddx5 Xdh Ntf3 Tcim Cxcl12 Afdn Marcks Tgm2
0.128496619298801	5	364	2.64724310776942	GO:0031589 cell-substrate adhesion	http://amigo.geneontology.org/amigo/term/GO:0031589	Fbln2 Col8a1 Tek Jag1 Marcks
0.128496619298801	7	615	2.19355298816146	GO:0042330 taxis	http://amigo.geneontology.org/amigo/term/GO:0042330	Sema6a Slit3 Cxcl12 Ntf3 Robo2 Id2 Gstp1
0.128629981079473	4	250	3.08350877192982	GO:0090257 regulation of muscle system process	http://amigo.geneontology.org/amigo/term/GO:0090257	Calcrl Sod1 Eno1b Eno1
0.128966758410782	7	616	2.18999202551834	GO:0031347 regulation of defense response	http://amigo.geneontology.org/amigo/term/GO:0031347	Apoe Calcrl Fabp4 Lpl Sod1 Aldh2 Gstp1
0.129930008589684	3	148	3.90647226173542	GO:0046660 female sex differentiation	http://amigo.geneontology.org/amigo/term/GO:0046660	Slit3 Ubb Sod1
0.13108976428257	15	1782	1.62221631519877	GO:0023056 positive regulation of signaling	http://amigo.geneontology.org/amigo/term/GO:0023056	Tek Hes1 Sod1 Jag1 Apoe Ubb Timp3 Ddx5 Xdh Ntf3 Tcim Cxcl12 Afdn Marcks Tgm2
0.13118516547683	2	63	6.11807296017822	GO:0032922 circadian regulation of gene expression	http://amigo.geneontology.org/amigo/term/GO:0032922	Id3 Id2
0.13118516547683	2	63	6.11807296017822	GO:0097006 regulation of plasma lipoprotein particle levels	http://amigo.geneontology.org/amigo/term/GO:0097006	Apoe Lpl
0.131360220737697	5	367	2.62560351833262	GO:0070661 leukocyte proliferation	http://amigo.geneontology.org/amigo/term/GO:0070661	Lmo1 Ahr Hes1 Gstp1 Cxcl12
0.131432770869472	3	149	3.8802543270929	GO:2001235 positive regulation of apoptotic signaling pathway	http://amigo.geneontology.org/amigo/term/GO:2001235	Ubb Timp3 Sod1
0.132163614069943	4	253	3.04694542680813	GO:0006898 receptor-mediated endocytosis	http://amigo.geneontology.org/amigo/term/GO:0006898	Dnm3 Apoe Ntf3 Calcrl
0.132163614069943	4	253	3.04694542680813	GO:0050807 regulation of synapse organization	http://amigo.geneontology.org/amigo/term/GO:0050807	Apoe Dnm3 Afdn Marcks
0.133211908041754	3	150	3.85438596491228	GO:0001837 epithelial to mesenchymal transition	http://amigo.geneontology.org/amigo/term/GO:0001837	Ddx5 Rgcc Jag1
0.133860556373305	6	493	2.34546813280666	GO:0048568 embryonic organ development	http://amigo.geneontology.org/amigo/term/GO:0048568	Id2 Rpl10 Id3 Hes1 Sod1 Rpl10-ps3
0.133860556373305	2	64	6.02247807017544	GO:0051055 negative regulation of lipid biosynthetic process	http://amigo.geneontology.org/amigo/term/GO:0051055	Apoe Sod1
0.133860556373305	2	64	6.02247807017544	GO:0097035 regulation of membrane lipid distribution	http://amigo.geneontology.org/amigo/term/GO:0097035	Plscr2 Abcb4
0.134112404094764	5	370	2.60431484115695	GO:0032956 regulation of actin cytoskeleton organization	http://amigo.geneontology.org/amigo/term/GO:0032956	Tmsb10 Gm9844 Tek Rgcc Ntf3
0.134438914159879	10	1040	1.8530701754386	GO:0051050 positive regulation of transport	http://amigo.geneontology.org/amigo/term/GO:0051050	Tek Cxcl12 Apoe Aqp1 Rgcc Dnm3 Abcb4 Ntf3 Sod1 Sgk1
0.134815265098111	2	65	5.92982456140351	GO:0000768 syncytium formation by plasma membrane fusion	http://amigo.geneontology.org/amigo/term/GO:0000768	Cxcl12 Tmem182
0.134815265098111	20	2595	1.4853125105635	GO:0002376 immune system process	http://amigo.geneontology.org/amigo/term/GO:0002376	Tmem176b H2-Q4 Nepn Tcim Tek Jag1 Lmo1 Ahr Rgcc Hes1 Cd200 Il31ra Cxcl12 Id2 Sod1 Apoe Cyp26b1 Hmgn2 Plscr2 Hmgn2-ps
0.134815265098111	1	9	21.4132553606238	GO:0003149 membranous septum morphogenesis	http://amigo.geneontology.org/amigo/term/GO:0003149	Id2
0.134815265098111	2	65	5.92982456140351	GO:0006081 cellular aldehyde metabolic process	http://amigo.geneontology.org/amigo/term/GO:0006081	Alpl Aldh2
0.134815265098111	1	9	21.4132553606238	GO:0006196 AMP catabolic process	http://amigo.geneontology.org/amigo/term/GO:0006196	Xdh
0.134815265098111	1	9	21.4132553606238	GO:0006707 cholesterol catabolic process	http://amigo.geneontology.org/amigo/term/GO:0006707	Apoe
0.134815265098111	2	65	5.92982456140351	GO:0006940 regulation of smooth muscle contraction	http://amigo.geneontology.org/amigo/term/GO:0006940	Calcrl Sod1
0.134815265098111	28	3937	1.37062239036759	GO:0010556 regulation of macromolecule biosynthetic process	http://amigo.geneontology.org/amigo/term/GO:0010556	Id3 Trim37 Id2 Hes1 Zfp988 Nepn Ntf3 Gstp1 Apoe Rpl10 Ahr Ddx5 Sap18 Rgcc Cd200 Jag1 Plscr2 Lmo1 Tcim Rpl10-ps3 Sap18b Txnip Hmgn2 Fabp4 Hmgn2-ps Eif1 Eno1b Eno1
0.134815265098111	1	9	21.4132553606238	GO:0010890 positive regulation of sequestering of triglyceride	http://amigo.geneontology.org/amigo/term/GO:0010890	Lpl
0.134815265098111	3	153	3.77880976952184	GO:0016052 carbohydrate catabolic process	http://amigo.geneontology.org/amigo/term/GO:0016052	Eno1b Eno1 Ddit4
0.134815265098111	1	9	21.4132553606238	GO:0016127 sterol catabolic process	http://amigo.geneontology.org/amigo/term/GO:0016127	Apoe
0.134815265098111	1	9	21.4132553606238	GO:0016185 synaptic vesicle budding from presynaptic endocytic zone membrane	http://amigo.geneontology.org/amigo/term/GO:0016185	Dnm3
0.134815265098111	29	4098	1.36380176894163	GO:0019219 regulation of nucleobase-containing compound metabolic process	http://amigo.geneontology.org/amigo/term/GO:0019219	Id3 Trim37 Id2 Hes1 Clk1 Zfp988 Nepn Ntf3 Apoe Rpl10 Ahr Ddx5 Sap18 Rgcc Cd200 Jag1 Plscr2 Lmo1 Tcim Sap18b Snrnp70 Txnip Hmgn2 Ddit4 Fabp4 Hmgn2-ps Rpl10-ps3 Eno1b Eno1
0.134815265098111	2	65	5.92982456140351	GO:0030239 myofibril assembly	http://amigo.geneontology.org/amigo/term/GO:0030239	Myl2 Myh6
0.134815265098111	1	9	21.4132553606238	GO:0031125 rRNA 3-prime-end processing	http://amigo.geneontology.org/amigo/term/GO:0031125	Rps21
0.134815265098111	1	9	21.4132553606238	GO:0032287 peripheral nervous system myelin maintenance	http://amigo.geneontology.org/amigo/term/GO:0032287	Sod1
0.134815265098111	1	9	21.4132553606238	GO:0032471 negative regulation of endoplasmic reticulum calcium ion concentration	http://amigo.geneontology.org/amigo/term/GO:0032471	Tgm2
0.134815265098111	4	258	2.98789609683122	GO:0033002 muscle cell proliferation	http://amigo.geneontology.org/amigo/term/GO:0033002	Apoe Id2 Calcrl Gstp1
0.134815265098111	1	9	21.4132553606238	GO:0034384 high-density lipoprotein particle clearance	http://amigo.geneontology.org/amigo/term/GO:0034384	Apoe
0.134815265098111	1	9	21.4132553606238	GO:0036353 histone H2A-K119 monoubiquitination	http://amigo.geneontology.org/amigo/term/GO:0036353	Trim37
0.134815265098111	13	1489	1.68257278522027	GO:0043207 response to external biotic stimulus	http://amigo.geneontology.org/amigo/term/GO:0043207	Gstp1 Aqp1 Ddit4 Alpl Lpl Plscr2 Fabp4 Hmcn1 Apoe Il31ra Hmgn2 Cxcl12 Hmgn2-ps
0.134815265098111	3	153	3.77880976952184	GO:0045471 response to ethanol	http://amigo.geneontology.org/amigo/term/GO:0045471	Sod1 Aldh2 Gstp1
0.134815265098111	1	9	21.4132553606238	GO:0046053 dAMP metabolic process	http://amigo.geneontology.org/amigo/term/GO:0046053	Xdh
