# Supplementary material for: Deletion of the angiopoietin receptor Tie2 enhances proliferation and sprouting of cardiac endothelial cells
Source: Angiogenesis. 2026 Jan 21;29(2):13. doi: 10.1007/s10456-025-10028-2 (PMC12823625; doi:10.1007/s10456-025-10028-2)
Supplement: Supplementary file 20 — Supplemental Table 16. Enrichment of upregulated GO terms in heart stromal-vascular fraction cell types in mice with Tie1/Tie2 EC double-deletion versus wild-type mice. [file 10456_2025_10028_MOESM20_ESM.xlsx]

## Sheet: Heart_T1&2del_Upreg_pathways
Enrichment FDR	nGenes	Pathway Genes	Fold Enrichment	Pathway	URL	Genes
5.18958223090696e-16	18	66	21.8679495686795	GO:0035456 response to interferon-beta	http://amigo.geneontology.org/amigo/term/GO:0035456	Ifitm3 Ifi206 Irgm1 Iigp1 Irgm2 Gm4951 Igtp Ifi47 Tgtp2 Tgtp1 Gbp3 Gbp2 Ifit1 Gbp7 Bst2 Gbp6 Stat1 Xaf1
8.05344119788051e-15	86	2595	2.6572999732782	GO:0002376 immune system process	http://amigo.geneontology.org/amigo/term/GO:0002376	Lgals9 Irf9 Fyn Rsad2 Sec14l1 Ifitm3 Irf7 Zbp1 Samhd1 Ifi44 Gbp3 Gbp2 Gbp9 Cxcl9 Trim30a Tap1 Gbp7 Ddx58 Bst2 Ccr4 H2-Q7 B2m H2-K1 H2-D1 Nlrc5 Gbp4 Gbp6 Gbp5 Arid2 Crip2 Myo1c Flnb Vim Oas2 Irgm1 Irgm2 Tgtp2 Tgtp1 Pdgfb Calr Bax Cd44 Igf1r Ifi35 Cd34 Hsp90aa1 Dusp1 Psmb8 Stat1 Snap23 Ctps G3bp2 Anxa3 Oasl2 Pdgfd Anxa2 Pik3cb Parp14 Ifit1 Zbtb7a Isg15 Ifi206 Camk1d Rapgef1 Stat2 Sh3kbp1 Chd7 Rin3 …
1.4454994074998e-14	63	1528	3.30595310887759	GO:0009607 response to biotic stimulus	http://amigo.geneontology.org/amigo/term/GO:0009607	Fyn Rsad2 Sec14l1 Ifitm3 Zbp1 Samhd1 Gbp3 Gbp2 Gbp9 Cxcl9 Oasl2 Trim30a Oas2 Ifit1 Gbp7 Ddx58 Bst2 Nlrc5 Gbp4 Gbp6 Gbp5 Myo1c Cmpk2 Flnb Vim Hspa5 Irgm1 Iigp1 H2-Q7 H2-K1 Irgm2 Tgtp2 Tgtp1 Ifi27l2a Calr Bax Hspb1 Ifi35 Hsp90aa1 Irf7 Stat1 G3bp2 Anxa3 Parp14 Isg15 Ifi206 Stat2 Pck2 Ifit2 Ccr4 Rnaset2b Rnaset2a Ifi44 Adamts9 Chd7 Ly6a Lgals9 Hras B2m Rnf213 Rtp4 Tap1 Igtp
1.4454994074998e-14	32	384	6.68187347931873	GO:0009615 response to virus	http://amigo.geneontology.org/amigo/term/GO:0009615	Rsad2 Sec14l1 Ifitm3 Samhd1 Oasl2 Oas2 Ifit1 Ddx58 Bst2 Zbp1 Cxcl9 Gbp7 Tgtp2 Tgtp1 Ifi27l2a Calr Bax Hspb1 Hsp90aa1 Irf7 Stat1 Isg15 Stat2 Ifit2 Lgals9 Gbp4 Trim30a Rtp4 Ifi206 Irgm1 Igtp Nlrc5
1.4454994074998e-14	62	1489	3.33869299436745	GO:0043207 response to external biotic stimulus	http://amigo.geneontology.org/amigo/term/GO:0043207	Fyn Rsad2 Sec14l1 Ifitm3 Zbp1 Samhd1 Gbp3 Gbp2 Gbp9 Cxcl9 Oasl2 Trim30a Oas2 Ifit1 Gbp7 Ddx58 Bst2 Nlrc5 Gbp4 Gbp6 Gbp5 Myo1c Cmpk2 Flnb Vim Irgm1 Iigp1 H2-Q7 H2-K1 Irgm2 Tgtp2 Tgtp1 Ifi27l2a Calr Bax Hspb1 Ifi35 Hsp90aa1 Irf7 Stat1 G3bp2 Anxa3 Parp14 Isg15 Ifi206 Stat2 Pck2 Ifit2 Ccr4 Rnaset2b Rnaset2a Ifi44 Adamts9 Chd7 Ly6a Lgals9 Hras B2m Rnf213 Rtp4 Tap1 Igtp
1.4454994074998e-14	62	1485	3.34768610681019	GO:0051707 response to other organism	http://amigo.geneontology.org/amigo/term/GO:0051707	Fyn Rsad2 Sec14l1 Ifitm3 Zbp1 Samhd1 Gbp3 Gbp2 Gbp9 Cxcl9 Oasl2 Trim30a Oas2 Ifit1 Gbp7 Ddx58 Bst2 Nlrc5 Gbp4 Gbp6 Gbp5 Myo1c Cmpk2 Flnb Vim Irgm1 Iigp1 H2-Q7 H2-K1 Irgm2 Tgtp2 Tgtp1 Ifi27l2a Calr Bax Hspb1 Ifi35 Hsp90aa1 Irf7 Stat1 G3bp2 Anxa3 Parp14 Isg15 Ifi206 Stat2 Pck2 Ifit2 Ccr4 Rnaset2b Rnaset2a Ifi44 Adamts9 Chd7 Ly6a Lgals9 Hras B2m Rnf213 Rtp4 Tap1 Igtp
3.35638262151805e-14	82	2498	2.63209107431931	GO:0071310 cellular response to organic substance	http://amigo.geneontology.org/amigo/term/GO:0071310	Esr1 Ifitm3 Hspa5 Zbp1 Gbp3 Gbp2 Sesn2 Gbp9 Cxcl9 Ifi206 Gbp7 Pck2 Irgm1 Iigp1 Irgm2 Gm4951 Nlrc5 Igtp Ifi47 Tgtp2 Tgtp1 Gbp4 Gbp6 Gbp5 Bax Myo1c Sparc Fyn Cmpk2 Hsp90ab1 Flnb Vim Col4a1 Smpd3 Pdgfd Oas2 Ifit1 H2-Q7 Ccnd1 C1qtnf9 Pdgfb Jup Ltbp1 Calr Hspb1 Cd44 Igf1r Ywhah Hsp90b1 Abcg1 Dusp1 Ehd1 Stat1 Samhd1 Ppp3ca Klf3 Chek2 Iqgap1 Angpt2 Pik3cb Gnai2 Parp14 Zbtb7a Isg15 Apln Pmepa1 Stat2 Ddx5…
3.51516956234341e-14	88	2831	2.49242613711077	GO:0009605 response to external stimulus	http://amigo.geneontology.org/amigo/term/GO:0009605	Fyn Rsad2 Sec14l1 Ifitm3 Plxna2 Zbp1 Samhd1 Gbp3 Gbp2 Sesn2 Gbp9 Cxcl9 Oasl2 Plxna4 Trim30a Oas2 Ifit1 Gbp7 Ddx58 Pck2 Bst2 Ccr4 Nlrc5 Gbp4 Gbp6 Gbp5 Myo1c Cmpk2 Flnb Vim Ctla2a Irgm1 Iigp1 H2-Q7 H2-K1 Irgm2 Tgtp2 Tgtp1 Ifi27l2a Pdgfb Lgals9 Jup Calr Bax Hspb1 Igf1r Ifi35 Cd34 Hsp90aa1 Dpysl2 Cdkn1a Dusp1 Hbegf Irf7 Stat1 Hspa5 G3bp2 Anxa3 Angpt2 Cdh13 Pdgfd Parp14 Isg15 Ifi206 Camk1d Stat2 Rin3 …
3.51516956234341e-14	94	3162	2.38366644044008	GO:0070887 cellular response to chemical stimulus	http://amigo.geneontology.org/amigo/term/GO:0070887	Esr1 Ifitm3 Hspa5 Zbp1 Gbp3 Gbp2 Sesn2 Gbp9 Cxcl9 Ifi206 Gbp7 Pck2 Irgm1 Ccr4 Iigp1 Irgm2 Gm4951 Nlrc5 Ly6a Igtp Ifi47 Tgtp2 Tgtp1 Gbp4 Gbp6 Gbp5 Bax Hspb1 Myo1c Sparc Fyn Cmpk2 Hsp90ab1 Flnb Vim Uchl1 Col4a1 Smpd3 Pdgfd Oas2 Ifit1 Junb H2-Q7 Ccnd1 C1qtnf9 Pdgfb Jup Ltbp1 Calr Cd44 Igf1r Cd34 Ywhah Hsp90b1 Ltc4s Pxdn Abcg1 Dusp1 Hbegf Ehd1 Stat1 Samhd1 Ppp3ca Klf3 Chek2 Iqgap1 Angpt2 Pik3cb Gnai2…
5.18792681795272e-14	44	804	4.38809601626902	GO:0045087 innate immune response	http://amigo.geneontology.org/amigo/term/GO:0045087	Fyn Ifitm3 Zbp1 Samhd1 Gbp3 Gbp2 Gbp9 Trim30a Gbp7 Ddx58 Bst2 Nlrc5 Gbp4 Gbp6 Gbp5 Myo1c Flnb Vim Oas2 Irgm1 H2-Q7 Irgm2 Tgtp2 Tgtp1 Ifi35 Rsad2 Sec14l1 Hsp90aa1 Irf7 Stat1 G3bp2 Oasl2 Parp14 Ifit1 Isg15 Ifi206 Stat2 Iigp1 Rnaset2b Rnaset2a Lgals9 Tap1 B2m Igtp
5.91581092756201e-14	48	961	4.00495226231799	GO:0034097 response to cytokine	http://amigo.geneontology.org/amigo/term/GO:0034097	Ifitm3 Zbp1 Gbp3 Gbp2 Gbp9 Cxcl9 Ifi206 Gbp7 Irgm1 Iigp1 Irgm2 Gm4951 Nlrc5 Igtp Ifi47 Tgtp2 Tgtp1 Gbp4 Gbp6 Gbp5 Myo1c Hsp90ab1 Flnb Vim Hspa5 Oas2 Ifit1 Bst2 H2-Q7 Pdgfb Cd44 Dusp1 Stat1 Samhd1 Parp14 Isg15 Stat2 Ddx58 Pck2 Cxcr4 Ifit2 Ccr4 Oasl2 Ptp4a3 Irf7 Smpd3 Kras Xaf1
6.70419011064707e-14	45	851	4.23996672013175	GO:0071345 cellular response to cytokine stimulus	http://amigo.geneontology.org/amigo/term/GO:0071345	Ifitm3 Zbp1 Gbp3 Gbp2 Gbp9 Cxcl9 Ifi206 Gbp7 Irgm1 Iigp1 Irgm2 Gm4951 Nlrc5 Igtp Ifi47 Tgtp2 Tgtp1 Gbp4 Gbp6 Gbp5 Myo1c Hsp90ab1 Flnb Vim Hspa5 Oas2 Ifit1 H2-Q7 Pdgfb Cd44 Dusp1 Stat1 Samhd1 Parp14 Isg15 Stat2 Pck2 Cxcr4 Ifit2 Ccr4 Oasl2 Ptp4a3 Irf7 Smpd3 Kras
8.4649898728232e-14	15	57	21.1006530925855	GO:0035458 cellular response to interferon-beta	http://amigo.geneontology.org/amigo/term/GO:0035458	Ifi206 Irgm1 Iigp1 Irgm2 Gm4951 Igtp Ifi47 Tgtp2 Tgtp1 Gbp3 Gbp2 Ifit1 Gbp7 Gbp6 Stat1
8.94719295275635e-14	21	151	11.1512060714458	GO:0034341 response to interferon-gamma	http://amigo.geneontology.org/amigo/term/GO:0034341	Ifitm3 Gbp3 Gbp2 Gbp9 Gbp7 Gbp4 Gbp6 Gbp5 Myo1c Flnb Vim Bst2 Irgm1 H2-Q7 Irgm2 Tgtp2 Tgtp1 Stat1 Parp14 Nlrc5 Igtp
1.48958911011102e-13	63	1643	3.07455651269931	GO:0044419 biological process involved in interspecies interaction between organisms	http://amigo.geneontology.org/amigo/term/GO:0044419	Fyn Rsad2 Sec14l1 Ifitm3 Zbp1 Samhd1 Gbp3 Gbp2 Gbp9 Cxcl9 Oasl2 Trim30a Oas2 Ifit1 Gbp7 Ddx58 Bst2 Nlrc5 Gbp4 Gbp6 Gbp5 Myo1c Cmpk2 Flnb Vim Irgm1 Iigp1 H2-Q7 H2-K1 Irgm2 Tgtp2 Tgtp1 Ifi27l2a Calr Bax Hspb1 Ifi35 Hsp90aa1 Hsp90ab1 Irf7 Stat1 G3bp2 Anxa3 Parp14 Isg15 Ifi206 Stat2 Pck2 Ifit2 Ccr4 Rnaset2b Rnaset2a Ifi44 Adamts9 Chd7 Ly6a Lgals9 Hras B2m Rnf213 Rtp4 Tap1 Igtp
2.04511607979567e-13	50	1083	3.70186896361149	GO:0098542 defense response to other organism	http://amigo.geneontology.org/amigo/term/GO:0098542	Fyn Rsad2 Sec14l1 Ifitm3 Zbp1 Samhd1 Gbp3 Gbp2 Gbp9 Oasl2 Trim30a Oas2 Ifit1 Gbp7 Ddx58 Bst2 Nlrc5 Gbp4 Gbp6 Gbp5 Myo1c Flnb Vim Cxcl9 Irgm1 Iigp1 H2-Q7 H2-K1 Irgm2 Tgtp2 Tgtp1 Ifi35 Hsp90aa1 Irf7 Stat1 G3bp2 Anxa3 Parp14 Isg15 Ifi206 Stat2 Rnaset2b Rnaset2a Lgals9 Hras Rnf213 Rtp4 Tap1 B2m Igtp
2.70479166618923e-12	101	3834	2.11226673368135	GO:0006950 response to stress	http://amigo.geneontology.org/amigo/term/GO:0006950	Calr Bax Hspb1 Fyn Hsp90b1 Rsad2 Sec14l1 Hsp90aa1 Hsp90ab1 Dusp1 Ifitm3 Hras Hspa5 Zbp1 Samhd1 Gbp3 Gbp2 Sesn2 Gbp9 Cxcl9 Chek2 Oasl2 Trim30a Oas2 Ifit1 Gbp7 Ddx58 Pck2 Phlda3 Bst2 Irgm1 Rell1 Iigp1 Irgm2 Gm4951 Nlrc5 Igtp Ifi47 Tgtp2 Tgtp1 Gbp4 Gbp6 Gbp5 Anxa2 Arid2 S100a10 Myo1c Cdkn1a Flnb Shisa5 Vim Ppp3ca Smpd3 Zbtb7a Aida Ctla2a H2-Q7 H2-K1 Klk8 Ccnd1 Pdgfb Cd44 Igf1r Ifi35 Cd34 Pxdn Vash1 …
4.20659162077072e-12	58	1533	3.03364901605078	GO:0016477 cell migration	http://amigo.geneontology.org/amigo/term/GO:0016477	Rhoc Srgap1 Plxna2 Cxcl9 Fscn1 Plxna4 Wwc2 Pdgfd Pik3cb Megf9 Sh3kbp1 Ccr4 Rnd1 Ptp4a3 Lgals9 Robo4 Pdgfb Jup Calr Hspb1 Cd44 Igf1r Myo1c Sparc Lama4 Vash1 Hsp90aa1 Dusp1 Hbegf Hras Hspa5 S100a11 Ppp3ca Anxa3 Arhgdib Iqgap1 Angpt2 Cdh13 Gnai2 Arid2 Camk1d Ddx58 Cldn5 Rin3 Cxcr4 Pdlim1 Myadm Mcc Fyn Bax Cd34 Hexb Adamts9 Smpd3 Ifitm3 Vim Limch1 Bst2
1.329688037859e-11	93	3454	2.15893769627091	GO:0010033 response to organic substance	http://amigo.geneontology.org/amigo/term/GO:0010033	Calr Esr1 Hsp90b1 Ifitm3 Hspa5 Zbp1 Gbp3 Gbp2 Sesn2 Gbp9 Cxcl9 Ifi206 Gbp7 Pck2 Irgm1 Iigp1 Irgm2 Gm4951 Nlrc5 Ly6a Igtp Ifi47 Tgtp2 Tgtp1 Gbp4 Gbp6 Gbp5 Bax Myo1c Sparc Fyn Cmpk2 Hsp90ab1 Flnb Vim Col4a1 Smpd3 Pdgfd Oas2 Ifit1 Bst2 H2-Q7 Ccnd1 C1qtnf9 Pdgfb Jup Ltbp1 Hspb1 Cd44 Igf1r Ywhah Hsp90aa1 Abcg1 Dusp1 Ehd1 Stat1 Psmd14 Samhd1 Ppp3ca Klf3 Anxa3 Chek2 Arpc1b Iqgap1 Angpt2 Cdh13 Nnmt Pik3c…
2.01640221300490e-11	59	1642	2.88110013602781	GO:0006952 defense response	http://amigo.geneontology.org/amigo/term/GO:0006952	Fyn Rsad2 Sec14l1 Ifitm3 Zbp1 Samhd1 Gbp3 Gbp2 Gbp9 Cxcl9 Oasl2 Trim30a Oas2 Ifit1 Gbp7 Ddx58 Bst2 Irgm1 Iigp1 Irgm2 Gm4951 Nlrc5 Igtp Ifi47 Tgtp2 Tgtp1 Gbp4 Gbp6 Gbp5 Myo1c Flnb Vim Ctla2a H2-Q7 H2-K1 Ifi35 Hsp90aa1 Irf7 Stat1 Snap23 G3bp2 Anxa3 Parp14 Isg15 Ifi206 Camk1d Stat2 Lxn Ccr4 Rnaset2b Rnaset2a Lgals9 Esr1 Hras Mgll Tap1 Rnf213 Rtp4 B2m
5.2874758560693e-11	43	956	3.60653422105488	GO:0030334 regulation of cell migration	http://amigo.geneontology.org/amigo/term/GO:0030334	Srgap1 Plxna2 Plxna4 Pdgfd Lgals9 Robo4 Pdgfb Jup Rhoc Calr Hspb1 Igf1r Myo1c Sparc Lama4 Vash1 Dusp1 Hbegf Hras Hspa5 S100a11 Ppp3ca Anxa3 Arhgdib Iqgap1 Angpt2 Cdh13 Pik3cb Gnai2 Arid2 Camk1d Ddx58 Cldn5 Rin3 Cxcr4 Myadm Mcc Adamts9 Smpd3 Ifitm3 Vim Limch1 Bst2
1.56932319210857e-10	56	1580	2.8419107456343	GO:0006955 immune response	http://amigo.geneontology.org/amigo/term/GO:0006955	Fyn Rsad2 Sec14l1 Ifitm3 Zbp1 Samhd1 Ifi44 Gbp3 Gbp2 Gbp9 Cxcl9 Trim30a Gbp7 Ddx58 Bst2 Ccr4 Nlrc5 Gbp4 Gbp6 Gbp5 Myo1c Flnb Vim Oas2 Irgm1 H2-Q7 H2-K1 Irgm2 H2-D1 Tgtp2 Tgtp1 Bax Igf1r Ifi35 Hsp90aa1 Irf7 Stat1 Snap23 G3bp2 Anxa3 Oasl2 Parp14 Ifit1 Isg15 Tap1 Ifi206 Rapgef1 Stat2 Iigp1 B2m Rnaset2b Rnaset2a Lgals9 Esr1 Hras Igtp
1.67314886091971e-10	83	3024	2.20077578882323	GO:0065009 regulation of molecular function	http://amigo.geneontology.org/amigo/term/GO:0065009	Calm1 Hbegf Plxna2 Pkia Oasl2 Plxna4 Trim30a Pdgfd Oas2 Ccnd3 Rapgef1 Serpinb6a Ccnd1 Serpinh1 Ppp3ca Lgals9 Bax Hspb1 Cdkn1a Aida C1qtnf9 Nlrc5 Pdgfb Jup Rhoc Mmd Cd44 Vmp1 Ywhab Ywhah Esr1 Hsp90b1 Srgap1 Ltc4s Wars Hsp90aa1 Hsp90ab1 Dusp1 Psmb8 Hras Psmd14 Tpm2 Rnf220 Rgs12 Uchl1 Anxa3 Arhgdib Iqgap1 Angpt2 Anxa2 Pik3cb Gnai2 Zbtb7a Arhgap10 Ppp1r16b Camk1d Mtmr12 Ddx58 Plekhg1 Cldn5 S100a10 Ri…
2.29700144196225e-10	72	2426	2.37969442956776	GO:0051128 regulation of cellular component organization	http://amigo.geneontology.org/amigo/term/GO:0051128	Rhoc Plxna2 Plxna4 Iqgap1 Limch1 Bicd2 Rnd1 Nid1 Anxa2 Arid2 S100a10 Calr Ywhah Sesn2 Apln Irgm1 H2-K1 Tuba1a H2-D1 Pdgfb Cct3 Bax Cd44 Igf1r Myo1c Esr1 Wars Hsp90aa1 Dpysl2 Cdkn1a Abcg1 Hbegf Ehd1 Hras Hspa5 G3bp2 Fscn1 Arpc1b Arhgdib Cdh13 Cgnl1 Isg15 Pmepa1 Camk1d Rapgef1 Stat2 Cldn5 Rin3 Cxcr4 Capg Sptan1 Tmod3 B2m Myadm Gbp5 Fyn Vim Smpd3 Ppp3ca Cxcl9 Trim30a Mgll Aida Klk8 Akap13 Hspb1 Spar…
3.17237206735583e-10	43	1014	3.40024330900243	GO:2000145 regulation of cell motility	http://amigo.geneontology.org/amigo/term/GO:2000145	Srgap1 Plxna2 Plxna4 Pdgfd Lgals9 Robo4 Pdgfb Jup Rhoc Calr Hspb1 Igf1r Myo1c Sparc Lama4 Vash1 Dusp1 Hbegf Hras Hspa5 S100a11 Ppp3ca Anxa3 Arhgdib Iqgap1 Angpt2 Cdh13 Pik3cb Gnai2 Arid2 Camk1d Ddx58 Cldn5 Rin3 Cxcr4 Myadm Mcc Adamts9 Smpd3 Ifitm3 Vim Limch1 Bst2
3.5543669330342e-10	44	1062	3.32206139084773	GO:0040012 regulation of locomotion	http://amigo.geneontology.org/amigo/term/GO:0040012	Srgap1 Plxna2 Plxna4 Pdgfd Lgals9 Robo4 Pdgfb Jup Rhoc Calr Hspb1 Igf1r Myo1c Sparc Lama4 Vash1 Dusp1 Hbegf Hras Hspa5 S100a11 Ppp3ca Anxa3 Arhgdib Iqgap1 Angpt2 Cdh13 Pik3cb Gnai2 Arid2 Camk1d Ddx58 Cldn5 Rin3 Cxcr4 Ccr4 Myadm Mcc Adamts9 Smpd3 Ifitm3 Vim Limch1 Bst2
3.79875279252834e-10	58	1724	2.69755449049063	GO:0048870 cell motility	http://amigo.geneontology.org/amigo/term/GO:0048870	Rhoc Srgap1 Plxna2 Cxcl9 Fscn1 Plxna4 Wwc2 Pdgfd Pik3cb Megf9 Sh3kbp1 Ccr4 Rnd1 Ptp4a3 Lgals9 Robo4 Pdgfb Jup Calr Hspb1 Cd44 Igf1r Cd34 Myo1c Sparc Lama4 Vash1 Hsp90aa1 Dusp1 Hbegf Hras Hspa5 S100a11 Ppp3ca Anxa3 Arhgdib Iqgap1 Angpt2 Cdh13 Gnai2 Arid2 Camk1d Ddx58 Cldn5 Rin3 Cxcr4 Pdlim1 Myadm Mcc Fyn Bax Hexb Adamts9 Smpd3 Ifitm3 Vim Limch1 Bst2
3.79875279252834e-10	58	1724	2.69755449049063	GO:0051674 localization of cell	http://amigo.geneontology.org/amigo/term/GO:0051674	Rhoc Srgap1 Plxna2 Cxcl9 Fscn1 Plxna4 Wwc2 Pdgfd Pik3cb Megf9 Sh3kbp1 Ccr4 Rnd1 Ptp4a3 Lgals9 Robo4 Pdgfb Jup Calr Hspb1 Cd44 Igf1r Cd34 Myo1c Sparc Lama4 Vash1 Hsp90aa1 Dusp1 Hbegf Hras Hspa5 S100a11 Ppp3ca Anxa3 Arhgdib Iqgap1 Angpt2 Cdh13 Gnai2 Arid2 Camk1d Ddx58 Cldn5 Rin3 Cxcr4 Pdlim1 Myadm Mcc Fyn Bax Hexb Adamts9 Smpd3 Ifitm3 Vim Limch1 Bst2
4.09987663506209e-10	16	122	10.5157353117147	GO:0071346 cellular response to interferon-gamma	http://amigo.geneontology.org/amigo/term/GO:0071346	Gbp3 Gbp2 Gbp9 Gbp7 Gbp4 Gbp6 Gbp5 Myo1c Flnb Vim Irgm1 H2-Q7 Stat1 Parp14 Nlrc5 Igtp
1.02824992025427e-09	95	3869	1.96881255270699	GO:0048583 regulation of response to stimulus	http://amigo.geneontology.org/amigo/term/GO:0048583	Fyn Rsad2 Sec14l1 Dusp1 Hbegf Zbp1 Samhd1 Sesn2 Trim30a Wwc2 Pdgfd Lpar6 Phlda3 Esm1 Rell1 Akap13 Rnf213 Mcc Nlrc5 Nid1 Ppp3ca Arid2 Hspb1 Myo1c Apln Aida Ctla2a H2-K1 C1qtnf9 H2-D1 Pdgfb Ltbp1 Calr Bax Cd44 Igf1r Ifi35 Cd34 Ywhab Esr1 Hsp90aa1 Hsp90ab1 Irf7 Hras Stat1 Rnf220 Rgs12 Uchl1 Chek2 Arhgdib Iqgap1 Angpt2 Cdh13 Cgnl1 Pik3cb Gnai2 Parp14 Zbtb7a Isg15 Ppp1r16b Ifi206 Pmepa1 Camk1d Rapgef1…
2.6940394563265e-09	43	1090	3.16316212415456	GO:0051270 regulation of cellular component movement	http://amigo.geneontology.org/amigo/term/GO:0051270	Srgap1 Plxna2 Plxna4 Pdgfd Lgals9 Robo4 Pdgfb Jup Rhoc Calr Hspb1 Igf1r Myo1c Sparc Lama4 Vash1 Dusp1 Hbegf Hras Hspa5 S100a11 Ppp3ca Anxa3 Arhgdib Iqgap1 Angpt2 Cdh13 Pik3cb Gnai2 Arid2 Camk1d Ddx58 Cldn5 Rin3 Cxcr4 Myadm Mcc Adamts9 Smpd3 Ifitm3 Vim Limch1 Bst2
2.74387590823279e-09	78	2914	2.14627095972627	GO:0032879 regulation of localization	http://amigo.geneontology.org/amigo/term/GO:0032879	Calm1 Srgap1 Plxna2 Plxna4 Trim30a Pdgfd Arhgap8 Ppp3ca Anxa2 S100a10 Lgals9 Myo1c Fyn Tspan13 Abcg1 Pkia Robo4 Apln Gbp4 Pdgfb Cct3 Jup Rhoc Calr Mmd Hspb1 Igf1r Clic1 Fxyd5 Vmp1 Sparc Ywhah Lama4 Rsad2 Vash1 Hsp90aa1 Hsp90ab1 Dusp1 Hbegf Hras Hspa5 S100a11 Sesn2 Cxcl9 Anxa3 Arhgdib Iqgap1 Angpt2 Cdh13 Pik3cb Gnai2 Arid2 Camk1d Rapgef1 Ddx58 Pck2 Chd7 Cldn5 Rin3 Cxcr4 Ptp4a3 B2m Myadm Mcc Bax Cr…
3.8675447950305e-09	22	299	5.89971437638845	GO:0051607 defense response to virus	http://amigo.geneontology.org/amigo/term/GO:0051607	Rsad2 Sec14l1 Ifitm3 Samhd1 Oasl2 Oas2 Ifit1 Bst2 Zbp1 Cxcl9 Gbp7 Hsp90aa1 Irf7 Stat1 Isg15 Stat2 Ddx58 Gbp4 Trim30a Rtp4 Ifi206 Nlrc5
4.00612731925092e-09	22	300	5.88004866180049	GO:0140546 defense response to symbiont	http://amigo.geneontology.org/amigo/term/GO:0140546	Rsad2 Sec14l1 Ifitm3 Samhd1 Oasl2 Oas2 Ifit1 Bst2 Zbp1 Cxcl9 Gbp7 Hsp90aa1 Irf7 Stat1 Isg15 Stat2 Ddx58 Gbp4 Trim30a Rtp4 Ifi206 Nlrc5
5.45632462379323e-09	34	732	3.72432292289897	GO:0001568 blood vessel development	http://amigo.geneontology.org/amigo/term/GO:0001568	Vash1 Angpt2 Cdh13 Ppp1r16b Esm1 Rnf213 Pdgfb Jup Hspb1 Cd34 Sparc Pxdn Wars Stat1 Anxa3 Col4a1 Col4a2 Pdgfd Robo4 Anxa2 Pik3cb Apln Cldn5 Cxcr4 Bax Chd7 Heg1 Ltbp1 Lama4 Adamts9 Arid2 Rapgef1 Junb Hbegf
5.6241415151335e-09	66	2283	2.31802181148508	GO:0050790 regulation of catalytic activity	http://amigo.geneontology.org/amigo/term/GO:0050790	Hbegf Plxna2 Pkia Oasl2 Plxna4 Pdgfd Oas2 Ccnd3 Rapgef1 Serpinb6a Ccnd1 Serpinh1 Lgals9 Bax Hspb1 Cdkn1a Aida C1qtnf9 Pdgfb Calm1 Rhoc Mmd Cd44 Ywhab Hsp90b1 Srgap1 Ltc4s Wars Hsp90aa1 Hsp90ab1 Dusp1 Psmb8 Hras Psmd14 Rgs12 Uchl1 Anxa3 Arhgdib Iqgap1 Anxa2 Pik3cb Gnai2 Arhgap10 Ppp1r16b Mtmr12 Plekhg1 S100a10 Rin3 Bst2 Lxn Arhgap23 Asap2 Akap13 Rasal2 Heg1 Arhgap8 Psmb9 Sesn2 Esr1 Fyn Kras Dgkh I…
6.16004547860984e-09	59	1913	2.47295683395591	GO:0040011 locomotion	http://amigo.geneontology.org/amigo/term/GO:0040011	Rhoc Srgap1 Plxna2 Cxcl9 Fscn1 Plxna4 Wwc2 Pdgfd Pik3cb Megf9 Sh3kbp1 Ccr4 Rnd1 Ptp4a3 Lgals9 Robo4 Pdgfb Jup Calr Hspb1 Cd44 Igf1r Cd34 Myo1c Sparc Lama4 Vash1 Hsp90aa1 Dpysl2 Dusp1 Hbegf Hras Hspa5 S100a11 Ppp3ca Anxa3 Arhgdib Iqgap1 Angpt2 Cdh13 Gnai2 Arid2 Camk1d Ddx58 Cldn5 Rin3 Cxcr4 Pdlim1 Myadm Mcc Fyn Bax Hexb Adamts9 Smpd3 Ifitm3 Vim Limch1 Bst2
7.54101592992744e-09	39	954	3.27790019740164	GO:0032101 regulation of response to external stimulus	http://amigo.geneontology.org/amigo/term/GO:0032101	Sec14l1 Zbp1 Samhd1 Nlrc5 Ctla2a Pdgfb Calr Hspb1 Igf1r Ifi35 Cd34 Hsp90aa1 Dusp1 Stat1 Angpt2 Cdh13 Pdgfd Parp14 Isg15 Ifi206 Camk1d Stat2 Ddx58 Rin3 Cxcr4 Ccr4 Lgals9 Esr1 Irf7 Plxna4 Anxa2 Mgll Irgm1 Klk8 Gbp4 Gbp5 Trim30a Tap1 Igtp
8.47994921395161e-09	63	2145	2.3550099535501	GO:0006928 movement of cell or subcellular component	http://amigo.geneontology.org/amigo/term/GO:0006928	Rhoc Myo1c Srgap1 Plxna2 Cxcl9 Fscn1 Plxna4 Ift122 Wwc2 Pdgfd Pik3cb Myo1d Bicd2 Megf9 Sh3kbp1 Ccr4 Rnd1 Ptp4a3 Lgals9 Robo4 Pdgfb Jup Calr Hspb1 Cd44 Igf1r Cd34 Sparc Lama4 Vash1 Hsp90aa1 Dpysl2 Dusp1 Hbegf Hras Hspa5 S100a11 Ppp3ca Anxa3 Arhgdib Iqgap1 Angpt2 Cdh13 Gnai2 Arid2 Camk1d Ddx58 Cldn5 Rin3 Cxcr4 Pdlim1 Myadm Mcc Fyn Bax Hexb Uchl1 Adamts9 Smpd3 Ifitm3 Vim Limch1 Bst2
1.43873321603684e-08	34	763	3.57300705054003	GO:0001944 vasculature development	http://amigo.geneontology.org/amigo/term/GO:0001944	Vash1 Angpt2 Cdh13 Ppp1r16b Esm1 Rnf213 Pdgfb Jup Hspb1 Cd34 Sparc Pxdn Wars Stat1 Anxa3 Col4a1 Col4a2 Pdgfd Robo4 Anxa2 Pik3cb Apln Cldn5 Cxcr4 Bax Chd7 Heg1 Ltbp1 Lama4 Adamts9 Arid2 Rapgef1 Junb Hbegf
1.7218908927318e-08	76	2923	2.08479938868925	GO:0009966 regulation of signal transduction	http://amigo.geneontology.org/amigo/term/GO:0009966	Sec14l1 Dusp1 Hbegf Zbp1 Sesn2 Trim30a Wwc2 Pdgfd Lpar6 Phlda3 Esm1 Rell1 Akap13 Rnf213 Mcc Nlrc5 Nid1 Ppp3ca Hspb1 Apln Aida Pdgfb Ltbp1 Calr Bax Cd44 Igf1r Ifi35 Myo1c Ywhab Esr1 Hsp90ab1 Hras Stat1 Samhd1 Rnf220 Rgs12 Uchl1 Chek2 Arhgdib Iqgap1 Angpt2 Cdh13 Cgnl1 Pik3cb Gnai2 Parp14 Zbtb7a Isg15 Ppp1r16b Pmepa1 Rapgef1 Stat2 Cxcr4 Ptp4a3 Myadm Heg1 Ly6a Arhgap8 Calm1 Fyn Hspa5 Kras Ift122 Sez6…
2.59296494091735e-08	9	34	21.2247745813654	GO:0042832 defense response to protozoan	http://amigo.geneontology.org/amigo/term/GO:0042832	Gbp3 Gbp2 Gbp9 Gbp7 Gbp4 Gbp6 Iigp1 Irgm2 Hras
4.44778542548505e-08	9	36	20.0456204379562	GO:0001562 response to protozoan	http://amigo.geneontology.org/amigo/term/GO:0001562	Gbp3 Gbp2 Gbp9 Gbp7 Gbp4 Gbp6 Iigp1 Irgm2 Hras
8.14566634316708e-08	47	1425	2.64461518760405	GO:0019220 regulation of phosphate metabolic process	http://amigo.geneontology.org/amigo/term/GO:0019220	Hbegf Pkia Pdgfd Ccnd3 Ppp1r16b Ccnd1 Hspb1 Cdkn1a Aida C1qtnf9 Gbp4 Pdgfb Lgals9 Calm1 Mmd Cd44 Ywhab Hsp90b1 Wars Hsp90aa1 Hsp90ab1 Dusp1 Hras Sesn2 Uchl1 Chek2 Kras Iqgap1 Gnai2 Parp14 Zbtb7a Pmepa1 Stat2 Akap13 Myadm Heg1 Bax Fyn Smpd3 Pik3cb Cdk2ap1 Anxa2 Apln Limch1 Irgm1 Nlrc5 Igtp
8.1479930964026e-08	47	1426	2.64276061874878	GO:0051174 regulation of phosphorus metabolic process	http://amigo.geneontology.org/amigo/term/GO:0051174	Hbegf Pkia Pdgfd Ccnd3 Ppp1r16b Ccnd1 Hspb1 Cdkn1a Aida C1qtnf9 Gbp4 Pdgfb Lgals9 Calm1 Mmd Cd44 Ywhab Hsp90b1 Wars Hsp90aa1 Hsp90ab1 Dusp1 Hras Sesn2 Uchl1 Chek2 Kras Iqgap1 Gnai2 Parp14 Zbtb7a Pmepa1 Stat2 Akap13 Myadm Heg1 Bax Fyn Smpd3 Pik3cb Cdk2ap1 Anxa2 Apln Limch1 Irgm1 Nlrc5 Igtp
1.03788143054927e-07	81	3349	1.93931950489633	GO:0023051 regulation of signaling	http://amigo.geneontology.org/amigo/term/GO:0023051	Sec14l1 Dusp1 Hbegf Zbp1 Sesn2 Trim30a Wwc2 Pdgfd Lpar6 Phlda3 Esm1 Rell1 Akap13 Rnf213 Mcc Nlrc5 Nid1 Ppp3ca Hspb1 Fyn Apln Aida Pdgfb Ltbp1 Calr Bax Cd44 Igf1r Ifi35 Myo1c Ywhab Esr1 Hsp90ab1 Abcg1 Hras Stat1 Samhd1 Rnf220 Rgs12 Uchl1 Chek2 Arhgdib Iqgap1 Angpt2 Cdh13 Anxa2 Cgnl1 Pik3cb Gnai2 Parp14 Zbtb7a Isg15 Ppp1r16b Plcl1 Pmepa1 Rapgef1 Stat2 Pck2 Chd7 Cxcr4 Ptp4a3 Myadm Heg1 Ly6a Arhgap8 …
1.47845729466944e-07	41	1160	2.83403599295243	GO:0072359 circulatory system development	http://amigo.geneontology.org/amigo/term/GO:0072359	Vash1 Angpt2 Cdh13 Ppp1r16b Chd7 Esm1 Pdlim1 Rnf213 Heg1 Pdgfb Jup Calr Hspb1 Igf1r Cd34 Sparc Pxdn Wars Stat1 Anxa3 Col4a1 Col4a2 Pdgfd Robo4 Anxa2 Pik3cb Apln Cldn5 Cxcr4 Akap13 Bax Plxna4 Ltbp1 Lama4 Cdkn1a Adamts9 Ift122 Arid2 Rapgef1 Junb Hbegf
1.75866343897319e-07	45	1363	2.64725728454301	GO:0080134 regulation of response to stress	http://amigo.geneontology.org/amigo/term/GO:0080134	Sec14l1 Dusp1 Zbp1 Samhd1 Rell1 Nlrc5 Arid2 Hspb1 Ppp3ca Aida Ctla2a Pdgfb Bax Cd44 Igf1r Ifi35 Cd34 Hsp90aa1 Hbegf Hras Stat1 Sesn2 Chek2 Parp14 Isg15 Ifi206 Rapgef1 Stat2 Ddx58 Cxcr4 Lgals9 Esr1 Irf7 Anxa2 Pik3cb Mgll Irgm1 Klk8 Gbp4 Gbp5 Fyn Trim30a Tap1 Igtp Hspa5
1.82964877521634e-07	29	637	3.65037985997319	GO:0048514 blood vessel morphogenesis	http://amigo.geneontology.org/amigo/term/GO:0048514	Vash1 Angpt2 Cdh13 Ppp1r16b Esm1 Rnf213 Jup Hspb1 Cd34 Sparc Pxdn Wars Stat1 Anxa3 Col4a1 Col4a2 Robo4 Anxa2 Pik3cb Apln Cldn5 Cxcr4 Bax Chd7 Heg1 Adamts9 Arid2 Junb Hbegf
1.90166451455818e-07	50	1623	2.47019352285351	GO:0048585 negative regulation of response to stimulus	http://amigo.geneontology.org/amigo/term/GO:0048585	Sec14l1 Dusp1 Sesn2 Phlda3 Rnf213 Mcc Nlrc5 Hspb1 Apln Aida Ctla2a Pdgfb Ltbp1 Calr Cd44 Igf1r Ifi35 Cd34 Ywhab Esr1 Stat1 Samhd1 Uchl1 Chek2 Angpt2 Wwc2 Cgnl1 Pik3cb Gnai2 Parp14 Zbtb7a Isg15 Pmepa1 Stat2 Rin3 Myadm Heg1 Bax Hspa5 Ift122 Rapgef1 Lgals9 Trim30a Anxa2 Klk8 Fyn Rgs12 Tap1 Ifi206 Gbp7
1.96683418513696e-07	80	3340	1.92053848507365	GO:0010646 regulation of cell communication	http://amigo.geneontology.org/amigo/term/GO:0010646	Sec14l1 Dusp1 Hbegf Zbp1 Sesn2 Trim30a Wwc2 Pdgfd Lpar6 Phlda3 Esm1 Rell1 Akap13 Rnf213 Mcc Nlrc5 Nid1 Ppp3ca Hspb1 Fyn Apln Aida Pdgfb Ltbp1 Calr Bax Cd44 Igf1r Ifi35 Myo1c Ywhab Esr1 Hsp90ab1 Abcg1 Hras Stat1 Samhd1 Rnf220 Rgs12 Uchl1 Chek2 Arhgdib Iqgap1 Angpt2 Cdh13 Cgnl1 Pik3cb Gnai2 Parp14 Zbtb7a Isg15 Ppp1r16b Plcl1 Pmepa1 Rapgef1 Stat2 Pck2 Chd7 Cxcr4 Ptp4a3 Myadm Heg1 Ly6a Arhgap8 Calm1 …
2.35379330405804e-07	70	2751	2.04026671124236	GO:0009653 anatomical structure morphogenesis	http://amigo.geneontology.org/amigo/term/GO:0009653	Rhoc Vash1 Dusp1 Plxna2 Plxna4 Angpt2 Cdh13 Ppp1r16b Megf9 Chd7 Esm1 Rnd1 Tmod3 Klk8 Myadm Rnf213 Ywhah Fyn Kras Junb Jup Calr Hspb1 Cd44 Igf1r Cd34 Sparc Pxdn Wars Dpysl2 Stat1 Anxa3 Iqgap1 Col4a1 Col4a2 Robo4 Anxa2 Pik3cb Ssu2 Apln Stat2 Sh3kbp1 Cldn5 S100a10 Cxcr4 Meox1 Bax Heg1 Esr1 Hsp90aa1 Hexb Hsp90ab1 Bysl Hbegf Ehd1 Flnb Hspa5 Ppp3ca Uchl1 Cdk2ap1 Cxcl9 Exoc4 Adamts9 Ift122 Smpd3 Mgll Ar…
2.48789766802483e-07	32	774	3.3150380052434	GO:0009617 response to bacterium	http://amigo.geneontology.org/amigo/term/GO:0009617	Gbp3 Gbp2 Gbp9 Cxcl9 Gbp7 Gbp4 Gbp6 Cmpk2 Iigp1 H2-K1 Vim Anxa3 Oas2 Isg15 Pck2 Ccr4 Gbp5 Ifi44 Adamts9 Trim30a Ifit1 Chd7 Irgm1 Irgm2 Nlrc5 Ly6a Tgtp2 Tgtp1 Lgals9 B2m Rnf213 Igtp
5.2402763756546e-07	21	363	4.63865596911383	GO:0071900 regulation of protein serine/threonine kinase activity	http://amigo.geneontology.org/amigo/term/GO:0071900	Pkia Pdgfd Ccnd3 Ccnd1 Cdkn1a Aida C1qtnf9 Pdgfb Lgals9 Hsp90ab1 Dusp1 Hras Uchl1 Iqgap1 Akap13 Heg1 Sesn2 Pik3cb Kras Irgm1 Igtp
5.42897464097159e-07	48	1575	2.44365658672228	GO:0031399 regulation of protein modification process	http://amigo.geneontology.org/amigo/term/GO:0031399	Hbegf Pkia Pdgfd Ccnd3 Ppp1r16b Ccnd1 Myo1c Hspb1 Fyn Cdkn1a Aida C1qtnf9 Gbp4 Pdgfb Lgals9 Calm1 Mmd Cd44 Ywhab Hsp90b1 Wars Hsp90aa1 Hsp90ab1 Dusp1 Hras Sesn2 Uchl1 Chek2 Kras Iqgap1 Nnmt Gnai2 Parp14 Isg15 Pmepa1 Stat2 Akap13 Myadm Heg1 Bax Hspa5 Smpd3 Pik3cb Cdk2ap1 Anxa2 Limch1 Irgm1 Igtp
6.59564059292115e-07	42	1279	2.63304474869167	GO:0042325 regulation of phosphorylation	http://amigo.geneontology.org/amigo/term/GO:0042325	Hbegf Pkia Pdgfd Ccnd3 Ccnd1 Hspb1 Cdkn1a Aida C1qtnf9 Gbp4 Pdgfb Lgals9 Mmd Cd44 Wars Hsp90aa1 Hsp90ab1 Dusp1 Hras Sesn2 Uchl1 Chek2 Kras Iqgap1 Parp14 Zbtb7a Pmepa1 Stat2 Akap13 Myadm Heg1 Bax Fyn Smpd3 Pik3cb Cdk2ap1 Anxa2 Apln Limch1 Irgm1 Nlrc5 Igtp
7.66665038717632e-07	39	1139	2.74549322943035	GO:0001932 regulation of protein phosphorylation	http://amigo.geneontology.org/amigo/term/GO:0001932	Hbegf Pkia Pdgfd Ccnd3 Ccnd1 Hspb1 Cdkn1a Aida C1qtnf9 Gbp4 Pdgfb Lgals9 Mmd Cd44 Wars Hsp90aa1 Hsp90ab1 Dusp1 Hras Sesn2 Uchl1 Chek2 Kras Iqgap1 Parp14 Pmepa1 Stat2 Akap13 Myadm Heg1 Bax Fyn Smpd3 Pik3cb Cdk2ap1 Anxa2 Limch1 Irgm1 Igtp
9.06519953827365e-07	66	2611	2.0268264249791	GO:0051246 regulation of protein metabolic process	http://amigo.geneontology.org/amigo/term/GO:0051246	Hbegf Pkia Pdgfd Ccnd3 Ppp1r16b Serpinb6a Ccnd1 Serpinh1 Myo1c Bax Hspb1 Fyn Cdkn1a Aida C1qtnf9 Gbp4 Pdgfb Lgals9 Calm1 Calr Mmd Cd44 Ywhab Hsp90b1 Wars Hsp90aa1 Hsp90ab1 Abcg1 Dusp1 Psmb8 Hras Vim Psmd14 Sesn2 Uchl1 Chek2 Kras Iqgap1 Anxa2 Nnmt Gnai2 Parp14 Isg15 Pmepa1 Stat2 Ddx58 S100a10 Bst2 Lxn Rpl10-ps3 Akap13 Myadm Heg1 Psmb9 Pabpc1 Hspa5 Trim30a Smpd3 Pik3cb Ctla2a Rasal2 Cdk2ap1 Limch1 …
1.2713162559618e-06	64	2517	2.03880764088867	GO:0035556 intracellular signal transduction	http://amigo.geneontology.org/amigo/term/GO:0035556	Bax Sec14l1 Dusp1 Dgka Hras Ppp3ca Sesn2 Chek2 Arhgdib Kras Trim30a Wwc2 Pdgfd Pik3cb Lpar6 Dgkh Plcl1 Rapgef1 Phlda3 Rell1 Ccr4 Akap13 Nlrc5 Arhgap8 Hspb1 Srgap1 Cdkn1a Shisa5 Aida Pdgfb Rhoc Cd44 Igf1r Ifi35 Esr1 Fyn Hbegf Stat1 Uchl1 Iqgap1 Cdh13 Cgnl1 Gnai2 Ppp1r16b Ddx58 Cxcr4 Rnd1 Ptp4a3 Myadm Ccnd1 Heg1 Calm1 Sez6l2 Calr Hsp90aa1 Hsp90ab1 Ift122 Smpd3 G3bp2 Exoc4 Ifi206 Irgm1 Igtp Gbp7
2.14213146822371e-06	20	360	4.45458231954582	GO:0002831 regulation of response to biotic stimulus	http://amigo.geneontology.org/amigo/term/GO:0002831	Sec14l1 Zbp1 Samhd1 Nlrc5 Ifi35 Hsp90aa1 Stat1 Parp14 Isg15 Ifi206 Stat2 Ddx58 Lgals9 Irf7 Irgm1 Gbp4 Gbp5 Trim30a Tap1 Igtp
2.3870387860759e-06	40	1241	2.58444743760918	GO:0009968 negative regulation of signal transduction	http://amigo.geneontology.org/amigo/term/GO:0009968	Sec14l1 Dusp1 Sesn2 Phlda3 Rnf213 Mcc Nlrc5 Hspb1 Apln Aida Ltbp1 Calr Cd44 Igf1r Ifi35 Ywhab Esr1 Stat1 Samhd1 Uchl1 Chek2 Wwc2 Cgnl1 Pik3cb Gnai2 Parp14 Zbtb7a Isg15 Pmepa1 Stat2 Myadm Heg1 Bax Hspa5 Ift122 Rapgef1 Trim30a Fyn Rgs12 Gbp7
2.69961026838893e-06	6	17	28.2996994418205	GO:0044406 adhesion of symbiont to host	http://amigo.geneontology.org/amigo/term/GO:0044406	Gbp3 Gbp2 Gbp9 Gbp7 Gbp6 Hsp90ab1
2.9677602229479e-06	101	4944	1.63803209080386	GO:0007275 multicellular organism development	http://amigo.geneontology.org/amigo/term/GO:0007275	Meox1 Vash1 Dusp1 Plxna2 Plxna4 Angpt2 Cdh13 Ppp1r16b Pck2 Cables1 Chd7 Esm1 Aida Pdlim1 Klk8 Myadm Rnf213 Heg1 Arid2 Crip2 Pigt Vmp1 Ywhah Vim Kras Smpd3 Anxa2 S100a10 Junb H2-Q7 H2-K1 Ccnd1 H2-D1 Pdgfb Jup Calr Mmd Hspb1 Cd44 Igf1r Cd34 Sparc Lama4 Pxdn Wars Hsp90aa1 Dpysl2 Ehd1 Stat1 Hspa5 Ppp3ca Anxa3 Arhgdib Iqgap1 Col4a1 Col4a2 Pdgfd Robo4 Pik3cb Zbtb7a Apln Trps1 Camk1d Rapgef1 Cldn5 Cxcr4…
2.9677602229479e-06	16	234	5.48256285482563	GO:0045088 regulation of innate immune response	http://amigo.geneontology.org/amigo/term/GO:0045088	Zbp1 Samhd1 Nlrc5 Ifi35 Hsp90aa1 Parp14 Isg15 Ifi206 Stat2 Lgals9 Irf7 Irgm1 Gbp5 Trim30a Tap1 Igtp
3.05723364489886e-06	9	59	12.2312260299394	GO:0060337 type I interferon signaling pathway	http://amigo.geneontology.org/amigo/term/GO:0060337	Ifitm3 Zbp1 Nlrc5 Oas2 Stat1 Samhd1 Isg15 Stat2 Irf7
3.4207260311605e-06	65	2651	1.96599823231558	GO:0050793 regulation of developmental process	http://amigo.geneontology.org/amigo/term/GO:0050793	Rhoc Vash1 Plxna2 Plxna4 Wwc2 Ppp1r16b Rnd1 Nid1 Abcg1 Arid2 Clic1 Ywhah Fyn Kras Angpt2 Anxa2 S100a10 Junb Pdgfb Jup Calr Mmd Hspb1 Cd44 Igf1r Cd34 Sparc Lama4 Wars Dpysl2 Hsp90ab1 Stat1 Anxa3 Iqgap1 Col4a2 Pik3cb Camk1d Stat2 Sh3kbp1 Cldn5 Cxcr4 B2m Myadm Adamts9 Ccnd1 Lgals9 Bax Esr1 Hexb Cdkn1a Ehd1 Ppp3ca Cxcl9 Smpd3 Oas2 Mgll Isg15 Chd7 Ctla2a Klk8 Ifitm3 Vim Zbtb7a Hsp90aa1 Hspa5
4.00521770816806e-06	9	61	11.8302022256791	GO:0071357 cellular response to type I interferon	http://amigo.geneontology.org/amigo/term/GO:0071357	Ifitm3 Zbp1 Nlrc5 Oas2 Stat1 Samhd1 Isg15 Stat2 Irf7
4.4374422849241e-06	43	1430	2.41108161911082	GO:0002682 regulation of immune system process	http://amigo.geneontology.org/amigo/term/GO:0002682	Lgals9 Fyn Rsad2 Sec14l1 Zbp1 Samhd1 B2m Nlrc5 Arid2 H2-K1 H2-D1 Calr Bax Ifi35 Hsp90aa1 Dusp1 Irf7 Stat1 Pdgfd Pik3cb Parp14 Isg15 Ifi206 Camk1d Rapgef1 Stat2 Ddx58 Sh3kbp1 Rin3 Cdkn1a Esr1 Hras Ppp3ca Trim30a Smpd3 Ctla2a Irgm1 Gbp5 Hspb1 Zbtb7a Tap1 Bst2 Igtp
4.65195891182501e-06	42	1381	2.43856932192371	GO:0010648 negative regulation of cell communication	http://amigo.geneontology.org/amigo/term/GO:0010648	Sec14l1 Dusp1 Sesn2 Phlda3 Rnf213 Mcc Nlrc5 Hspb1 Apln Aida Ltbp1 Calr Cd44 Igf1r Ifi35 Ywhab Esr1 Stat1 Samhd1 Ppp3ca Uchl1 Chek2 Wwc2 Cgnl1 Pik3cb Gnai2 Parp14 Zbtb7a Isg15 Pmepa1 Stat2 Myadm Heg1 Bax Hspa5 Ift122 Rapgef1 Trim30a Mgll Fyn Rgs12 Gbp7
4.96572743708798e-06	42	1385	2.43152652243801	GO:0023057 negative regulation of signaling	http://amigo.geneontology.org/amigo/term/GO:0023057	Sec14l1 Dusp1 Sesn2 Phlda3 Rnf213 Mcc Nlrc5 Hspb1 Apln Aida Ltbp1 Calr Cd44 Igf1r Ifi35 Ywhab Esr1 Stat1 Samhd1 Ppp3ca Uchl1 Chek2 Wwc2 Cgnl1 Pik3cb Gnai2 Parp14 Zbtb7a Isg15 Pmepa1 Stat2 Myadm Heg1 Bax Hspa5 Ift122 Rapgef1 Trim30a Mgll Fyn Rgs12 Gbp7
5.37842417742896e-06	24	541	3.55707867290905	GO:0001525 angiogenesis	http://amigo.geneontology.org/amigo/term/GO:0001525	Vash1 Angpt2 Cdh13 Ppp1r16b Esm1 Rnf213 Jup Hspb1 Cd34 Sparc Pxdn Wars Stat1 Anxa3 Col4a1 Col4a2 Robo4 Anxa2 Pik3cb Apln Cldn5 Cxcr4 Adamts9 Hbegf
5.67190748950833e-06	21	424	3.97130216223661	GO:0043254 regulation of protein-containing complex assembly	http://amigo.geneontology.org/amigo/term/GO:0043254	Bax Esr1 Wars Hsp90aa1 Fscn1 Arpc1b Isg15 Pmepa1 Capg Sptan1 Tmod3 Myadm Gbp5 Rhoc Trim30a Aida Myo1c Irgm1 Gda Igtp Hspa5
6.97916778792553e-06	32	905	2.83518167520265	GO:0035239 tube morphogenesis	http://amigo.geneontology.org/amigo/term/GO:0035239	Vash1 Angpt2 Cdh13 Ppp1r16b Esm1 Rnf213 Kras Jup Hspb1 Cd34 Sparc Pxdn Wars Stat1 Anxa3 Col4a1 Col4a2 Robo4 Anxa2 Pik3cb Apln Cldn5 Cxcr4 Bax Chd7 Heg1 Esr1 Adamts9 Ift122 Arid2 Junb Hbegf
7.42664392021057e-06	60	2416	1.99128679847247	GO:0032268 regulation of cellular protein metabolic process	http://amigo.geneontology.org/amigo/term/GO:0032268	Hbegf Pkia Pdgfd Ccnd3 Ppp1r16b Serpinb6a Ccnd1 Serpinh1 Myo1c Bax Hspb1 Fyn Cdkn1a Aida C1qtnf9 Gbp4 Pdgfb Lgals9 Calm1 Calr Mmd Cd44 Ywhab Hsp90b1 Wars Hsp90aa1 Hsp90ab1 Dusp1 Hras Vim Psmd14 Sesn2 Uchl1 Chek2 Kras Iqgap1 Anxa2 Nnmt Gnai2 Parp14 Isg15 Pmepa1 Stat2 S100a10 Bst2 Lxn Rpl10-ps3 Akap13 Myadm Heg1 Pabpc1 Hspa5 Smpd3 Pik3cb Ctla2a Cdk2ap1 Limch1 Ifi206 Irgm1 Igtp
7.61991930736136e-06	46	1624	2.27117867031031	GO:1902531 regulation of intracellular signal transduction	http://amigo.geneontology.org/amigo/term/GO:1902531	Sec14l1 Dusp1 Sesn2 Trim30a Wwc2 Pdgfd Lpar6 Phlda3 Rell1 Akap13 Ppp3ca Hspb1 Aida Pdgfb Bax Cd44 Igf1r Ifi35 Esr1 Hbegf Hras Stat1 Uchl1 Chek2 Arhgdib Iqgap1 Cdh13 Cgnl1 Pik3cb Gnai2 Ppp1r16b Rapgef1 Ptp4a3 Myadm Heg1 Arhgap8 Calm1 Fyn Kras Sez6l2 Calr Hsp90aa1 Hsp90ab1 Exoc4 Smpd3 Gbp7
8.15589865833176e-06	9	67	10.7707811308421	GO:0034340 response to type I interferon	http://amigo.geneontology.org/amigo/term/GO:0034340	Ifitm3 Zbp1 Nlrc5 Oas2 Stat1 Samhd1 Isg15 Stat2 Irf7
9.55491026333392e-06	26	646	3.22715870827778	GO:0045859 regulation of protein kinase activity	http://amigo.geneontology.org/amigo/term/GO:0045859	Hbegf Pkia Pdgfd Ccnd3 Ccnd1 Hspb1 Cdkn1a Aida C1qtnf9 Pdgfb Lgals9 Mmd Wars Hsp90aa1 Hsp90ab1 Dusp1 Hras Uchl1 Iqgap1 Akap13 Heg1 Sesn2 Pik3cb Kras Irgm1 Igtp
1.47688789124822e-05	36	1136	2.54099414002262	GO:0035295 tube development	http://amigo.geneontology.org/amigo/term/GO:0035295	Vash1 Angpt2 Cdh13 Ppp1r16b Esm1 Rnf213 Kras Jup Hspb1 Cd34 Sparc Pxdn Wars Stat1 Anxa3 Col4a1 Col4a2 Robo4 Anxa2 Pik3cb Apln Cldn5 Cxcr4 Plxna2 Bax Plxna4 Ift122 Chd7 Heg1 Esr1 Rnf220 Adamts9 Smpd3 Arid2 Junb Hbegf
1.49476859292642e-05	65	2772	1.88018084915895	GO:0006796 phosphate-containing compound metabolic process	http://amigo.geneontology.org/amigo/term/GO:0006796	Pigt Nudt4 Cmpk2 Hbegf Acot9 Dgka Pkia Samhd1 Ctps Cdk8 Cdipt Smpd3 Pdgfd Pik3cb Ccnd3 Dgkh Ppp1r16b Camk1d Mtmr12 Ccnd1 Hspb1 Fyn Cdkn1a Ppp3ca Chek2 Oasl2 Aida Gda C1qtnf9 Gbp4 Pdgfb Lgals9 Calm1 Mmd Cd44 Igf1r Ywhab Hsp90b1 Wars Hsp90aa1 Hsp90ab1 Dusp1 Hras Sesn2 Uchl1 Kras Iqgap1 Gnai2 Parp14 Zbtb7a Pmepa1 Stat2 Ptp4a3 Akap13 Myadm Heg1 Bax Hexb Cdk2ap1 Anxa2 Apln Limch1 Irgm1 Nlrc5 Igtp
1.93149306881297e-05	36	1150	2.51006029831799	GO:0051130 positive regulation of cellular component organization	http://amigo.geneontology.org/amigo/term/GO:0051130	Plxna2 Plxna4 Limch1 Anxa2 S100a10 Apln Irgm1 Pdgfb Cct3 Rhoc Bax Igf1r Esr1 Wars Hsp90aa1 Abcg1 Ehd1 Hras Hspa5 G3bp2 Fscn1 Iqgap1 Isg15 Rapgef1 Cldn5 B2m Gbp5 Fyn Smpd3 Ppp3ca Cxcl9 Camk1d Hspb1 Myo1c Gda Igtp
1.94085816790844e-05	65	2794	1.86537627554353	GO:0006793 phosphorus metabolic process	http://amigo.geneontology.org/amigo/term/GO:0006793	Pigt Nudt4 Cmpk2 Hbegf Acot9 Dgka Pkia Samhd1 Ctps Cdk8 Cdipt Smpd3 Pdgfd Pik3cb Ccnd3 Dgkh Ppp1r16b Camk1d Mtmr12 Ccnd1 Hspb1 Fyn Cdkn1a Ppp3ca Chek2 Oasl2 Aida Gda C1qtnf9 Gbp4 Pdgfb Lgals9 Calm1 Mmd Cd44 Igf1r Ywhab Hsp90b1 Wars Hsp90aa1 Hsp90ab1 Dusp1 Hras Sesn2 Uchl1 Kras Iqgap1 Gnai2 Parp14 Zbtb7a Pmepa1 Stat2 Ptp4a3 Akap13 Myadm Heg1 Bax Hexb Cdk2ap1 Anxa2 Apln Limch1 Irgm1 Nlrc5 Igtp
2.49395813396941e-05	62	2631	1.88951496336493	GO:0007166 cell surface receptor signaling pathway	http://amigo.geneontology.org/amigo/term/GO:0007166	Bax Fyn Hbegf Ifitm3 Plxna2 Zbp1 Cxcl9 Plxna4 Angpt2 Col4a2 Pdgfd Gnai2 Esm1 Rnf213 Mcc Nlrc5 Nid1 Vim Smpd3 Oas2 Ptp4a3 Ccnd1 Pdgfb Ltbp1 Adgre5 Hspb1 Cd44 Igf1r Myo1c Hsp90ab1 Stat1 Samhd1 Rnf220 Iqgap1 Cdh13 Pik3cb Parp14 Zbtb7a Isg15 Apln Pmepa1 Rapgef1 Stat2 Cldn5 Cxcr4 Ccr4 Oasl2 Hspa5 Ppp3ca Ift122 Col4a1 Ccnd3 Lgals9 Irf7 Hras Irgm1 Esr1 Kras Trim30a Igtp Gbp7 Iigp1
2.82149196787661e-05	43	1541	2.23740864070634	GO:0044093 positive regulation of molecular function	http://amigo.geneontology.org/amigo/term/GO:0044093	Calm1 Hbegf Trim30a Pdgfd Rapgef1 Ppp3ca Lgals9 Bax C1qtnf9 Pdgfb Jup Rhoc Mmd Vmp1 Ywhab Esr1 Hsp90aa1 Cdkn1a Hsp90ab1 Hras Psmd14 Rnf220 Anxa3 Iqgap1 Anxa2 Pik3cb Gnai2 Ccnd3 Zbtb7a Camk1d Ddx58 Cldn5 S100a10 Asap2 B2m Akap13 Ccnd1 Plcl1 Fyn Kras Ifi206 Irgm1 Igtp
3.66862215048688e-05	36	1184	2.43798086407575	GO:0048646 anatomical structure formation involved in morphogenesis	http://amigo.geneontology.org/amigo/term/GO:0048646	Vash1 Dusp1 Angpt2 Cdh13 Ppp1r16b Esm1 Tmod3 Rnf213 Junb Jup Hspb1 Cd34 Sparc Pxdn Wars Stat1 Anxa3 Col4a1 Col4a2 Robo4 Anxa2 Pik3cb Apln Cldn5 Cxcr4 Plxna2 Meox1 Bysl Ehd1 Cxcl9 Exoc4 Adamts9 Ift122 Smpd3 Akap13 Hbegf
4.24101891409326e-05	6	27	17.8183292781833	GO:0002474 antigen processing and presentation of peptide antigen via MHC class I	http://amigo.geneontology.org/amigo/term/GO:0002474	Tap1 H2-K1 H2-D1 H2-Q7 B2m Calr
4.48026882205984e-05	27	751	2.88272570878731	GO:0043549 regulation of kinase activity	http://amigo.geneontology.org/amigo/term/GO:0043549	Hbegf Pkia Pdgfd Ccnd3 Ccnd1 Hspb1 Cdkn1a Aida C1qtnf9 Pdgfb Lgals9 Mmd Wars Hsp90aa1 Hsp90ab1 Dusp1 Hras Uchl1 Iqgap1 Akap13 Heg1 Sesn2 Pik3cb Kras Irgm1 Nlrc5 Igtp
4.78832501156821e-05	20	448	3.57957507820646	GO:0019221 cytokine-mediated signaling pathway	http://amigo.geneontology.org/amigo/term/GO:0019221	Ifitm3 Zbp1 Cxcl9 Nlrc5 Oas2 Pdgfb Cd44 Stat1 Samhd1 Parp14 Isg15 Stat2 Cxcr4 Ccr4 Oasl2 Irf7 Irgm1 Kras Igtp Iigp1
4.78832501156821e-05	65	2872	1.81471494215481	GO:0051239 regulation of multicellular organismal process	http://amigo.geneontology.org/amigo/term/GO:0051239	Lgals9 Vash1 Plxna2 Plxna4 Wwc2 Ppp1r16b Ddx58 Arid2 Hspb1 Ywhah Ppp3ca Kras Angpt2 Robo4 Anxa2 S100a10 Pdgfb Calm1 Jup Ltbp1 Calr Cd34 Sparc Lama4 Wars Hsp90aa1 Hsp90ab1 Irf7 Stat1 Anxa3 Arhgdib Col4a2 Pik3cb Gnai2 Oas2 Isg15 Cldn5 Cxcr4 B2m Mcc Gbp5 Plcl1 Ccnd1 Heg1 Esr1 Rsad2 Hbegf Hras Adamts9 Iqgap1 Trim30a Smpd3 Mgll Chd7 Ctla2a Klk8 Gbp4 Vim Zbtb7a Apln Ifi206 Aida Bst2 Gbp7 Hspa5
4.78832501156821e-05	8	62	10.3461266776548	GO:0060760 positive regulation of response to cytokine stimulus	http://amigo.geneontology.org/amigo/term/GO:0060760	Zbp1 Parp14 Ddx58 Cxcr4 Irf7 Irgm1 Nlrc5 Igtp
5.52295211670135e-05	31	954	2.60551041331926	GO:0022603 regulation of anatomical structure morphogenesis	http://amigo.geneontology.org/amigo/term/GO:0022603	Rhoc Vash1 Plxna2 Plxna4 Ppp1r16b Rnd1 Ywhah Fyn Angpt2 Jup Calr Hspb1 Cd44 Cd34 Sparc Wars Stat1 Anxa3 Col4a2 Pik3cb Stat2 Sh3kbp1 Cldn5 S100a10 Cxcr4 Myadm Esr1 Hexb Ppp3ca Adamts9 Vim
5.74884813752611e-05	20	454	3.53226791858259	GO:0032103 positive regulation of response to external stimulus	http://amigo.geneontology.org/amigo/term/GO:0032103	Zbp1 Pdgfb Calr Hspb1 Igf1r Ifi35 Hsp90aa1 Cdh13 Pdgfd Ifi206 Cxcr4 Ccr4 Lgals9 Irf7 Camk1d Irgm1 Gbp5 Trim30a Nlrc5 Igtp
5.93465731728937e-05	17	337	4.04481361952825	GO:0042742 defense response to bacterium	http://amigo.geneontology.org/amigo/term/GO:0042742	Gbp3 Gbp2 Gbp9 Gbp7 Gbp4 Gbp6 Iigp1 H2-K1 Anxa3 Oas2 Isg15 Lgals9 Irgm1 Irgm2 Rnf213 B2m Igtp
5.99204785455989e-05	26	719	2.89950559881425	GO:0030036 actin cytoskeleton organization	http://amigo.geneontology.org/amigo/term/GO:0030036	Rhoc Myo1c Tpm2 Fscn1 Arpc1b Iqgap1 Myo1d Limch1 Sh3kbp1 Rnd1 Pdlim1 Sptan1 Tmod3 Calr Hsp90b1 Flnb Hras Arhgdib Cgnl1 S100a10 Cnn3 Capg Myadm Kras Akap13 Bst2
6.07174982731581e-05	16	301	4.26219172102723	GO:0030336 negative regulation of cell migration	http://amigo.geneontology.org/amigo/term/GO:0030336	Srgap1 Robo4 Jup Calr Vash1 Dusp1 Arhgdib Angpt2 Arid2 Cldn5 Rin3 Mcc Adamts9 Ifitm3 Limch1 Bst2
6.24848797191274e-05	89	4467	1.59754664784249	GO:0048731 system development	http://amigo.geneontology.org/amigo/term/GO:0048731	Vash1 Plxna2 Plxna4 Angpt2 Cdh13 Ppp1r16b Pck2 Cables1 Chd7 Esm1 Pdlim1 Klk8 Rnf213 Heg1 Arid2 Crip2 Pigt Ywhah Vim Kras Smpd3 Anxa2 S100a10 H2-K1 Ccnd1 H2-D1 Pdgfb Jup Calr Mmd Hspb1 Cd44 Igf1r Cd34 Sparc Pxdn Wars Hsp90aa1 Dpysl2 Ehd1 Stat1 Hspa5 Ppp3ca Anxa3 Iqgap1 Col4a1 Col4a2 Pdgfd Robo4 Pik3cb Zbtb7a Apln Trps1 Camk1d Rapgef1 Cldn5 Cxcr4 Rnd1 Tmod3 B2m Akap13 Bax Esr1 Fyn Hexb Ift122 Sez6l…
7.04232717285533e-05	12	170	5.65993988836411	GO:0050792 regulation of viral process	http://amigo.geneontology.org/amigo/term/GO:0050792	Ifitm3 Oasl2 Trim30a Oas2 Bst2 Rsad2 Stat1 Isg15 Cxcr4 Pabpc1 Ifi206 Gbp7
7.16838454089446e-05	11	141	6.25537091680903	GO:0045089 positive regulation of innate immune response	http://amigo.geneontology.org/amigo/term/GO:0045089	Zbp1 Ifi35 Hsp90aa1 Ifi206 Lgals9 Irf7 Irgm1 Gbp5 Trim30a Nlrc5 Igtp
8.13791857795475e-05	9	90	8.01824817518248	GO:0045069 regulation of viral genome replication	http://amigo.geneontology.org/amigo/term/GO:0045069	Ifitm3 Oasl2 Oas2 Rsad2 Isg15 Bst2 Pabpc1 Ifi206 Gbp7
9.50245567971347e-05	22	558	3.16131648483897	GO:0030335 positive regulation of cell migration	http://amigo.geneontology.org/amigo/term/GO:0030335	Pdgfd Lgals9 Pdgfb Rhoc Calr Hspb1 Igf1r Myo1c Sparc Hbegf Hras Hspa5 S100a11 Ppp3ca Anxa3 Iqgap1 Cdh13 Pik3cb Gnai2 Cxcr4 Myadm Camk1d
9.50245567971347e-05	23	602	3.06345029948832	GO:0040017 positive regulation of locomotion	http://amigo.geneontology.org/amigo/term/GO:0040017	Pdgfd Lgals9 Pdgfb Rhoc Calr Hspb1 Igf1r Myo1c Sparc Hbegf Hras Hspa5 S100a11 Ppp3ca Anxa3 Iqgap1 Cdh13 Pik3cb Gnai2 Cxcr4 Ccr4 Myadm Camk1d
0.000100702313399704	48	1916	2.00874693323987	GO:0016310 phosphorylation	http://amigo.geneontology.org/amigo/term/GO:0016310	Hbegf Dgka Pkia Cdk8 Pdgfd Ccnd3 Dgkh Camk1d Ccnd1 Hspb1 Fyn Cdkn1a Chek2 Aida C1qtnf9 Gbp4 Pdgfb Lgals9 Mmd Cd44 Igf1r Cmpk2 Wars Hsp90aa1 Hsp90ab1 Dusp1 Hras Sesn2 Uchl1 Kras Iqgap1 Pik3cb Parp14 Zbtb7a Pmepa1 Stat2 Akap13 Myadm Heg1 Bax Smpd3 Cdk2ap1 Anxa2 Apln Limch1 Irgm1 Nlrc5 Igtp
0.000100702313399704	31	988	2.51584709950058	GO:0044087 regulation of cellular component biogenesis	http://amigo.geneontology.org/amigo/term/GO:0044087	Limch1 Rhoc Bax Myo1c Esr1 Wars Hsp90aa1 Hras G3bp2 Fscn1 Arpc1b Iqgap1 Cgnl1 Isg15 Pmepa1 Cldn5 S100a10 Capg Sptan1 Tmod3 Myadm Gbp5 Trim30a Aida Smpd3 Rapgef1 Irgm1 Gda Igtp Hspa5 Ppp1r16b
0.000104153909252803	16	316	4.05987249376328	GO:2000146 negative regulation of cell motility	http://amigo.geneontology.org/amigo/term/GO:2000146	Srgap1 Robo4 Jup Calr Vash1 Dusp1 Arhgdib Angpt2 Arid2 Cldn5 Rin3 Mcc Adamts9 Ifitm3 Limch1 Bst2
0.000110826212057798	33	1096	2.41425355639619	GO:0051241 negative regulation of multicellular organismal process	http://amigo.geneontology.org/amigo/term/GO:0051241	Lgals9 Wwc2 Ywhah Vash1 Angpt2 Robo4 Pdgfb Jup Calr Cd34 Sparc Hsp90ab1 Stat1 Arhgdib Col4a2 Pik3cb Gnai2 Cldn5 B2m Mcc Plcl1 Lama4 Ppp3ca Adamts9 Trim30a Anxa2 Klk8 Gbp4 Hspb1 Apln Aida Bst2 Gbp7
0.000114753571735737	19	438	3.47823550978236	GO:0010563 negative regulation of phosphorus metabolic process	http://amigo.geneontology.org/amigo/term/GO:0010563	Pkia Hspb1 Cdkn1a Aida Gbp4 Pdgfb Ywhab Wars Dusp1 Uchl1 Gnai2 Parp14 Ppp1r16b Pmepa1 Myadm Heg1 Bax Iqgap1 Pik3cb
0.000114753571735737	19	438	3.47823550978236	GO:0045936 negative regulation of phosphate metabolic process	http://amigo.geneontology.org/amigo/term/GO:0045936	Pkia Hspb1 Cdkn1a Aida Gbp4 Pdgfb Ywhab Wars Dusp1 Uchl1 Gnai2 Parp14 Ppp1r16b Pmepa1 Myadm Heg1 Bax Iqgap1 Pik3cb
0.000117861575596261	16	320	4.00912408759124	GO:0051271 negative regulation of cellular component movement	http://amigo.geneontology.org/amigo/term/GO:0051271	Srgap1 Robo4 Jup Calr Vash1 Dusp1 Arhgdib Angpt2 Arid2 Cldn5 Rin3 Mcc Adamts9 Ifitm3 Limch1 Bst2
0.000118074436604718	11	150	5.88004866180049	GO:0060759 regulation of response to cytokine stimulus	http://amigo.geneontology.org/amigo/term/GO:0060759	Zbp1 Nlrc5 Samhd1 Parp14 Isg15 Stat2 Ddx58 Cxcr4 Irf7 Irgm1 Igtp
0.000124695632707624	27	803	2.69604857696049	GO:0030029 actin filament-based process	http://amigo.geneontology.org/amigo/term/GO:0030029	Rhoc Myo1c Tpm2 Fscn1 Arpc1b Iqgap1 Myo1d Limch1 Sh3kbp1 Rnd1 Pdlim1 Sptan1 Tmod3 Calr Jup Hsp90b1 Flnb Hras Arhgdib Cgnl1 S100a10 Cnn3 Capg Myadm Kras Akap13 Bst2
0.000125520062652364	23	616	2.99382642904541	GO:0031347 regulation of defense response	http://amigo.geneontology.org/amigo/term/GO:0031347	Sec14l1 Zbp1 Samhd1 Nlrc5 Ctla2a Ifi35 Hsp90aa1 Stat1 Parp14 Isg15 Ifi206 Stat2 Ddx58 Lgals9 Esr1 Irf7 Mgll Irgm1 Gbp4 Gbp5 Trim30a Tap1 Igtp
0.000146021839644831	52	2185	1.90823297532947	GO:0048584 positive regulation of response to stimulus	http://amigo.geneontology.org/amigo/term/GO:0048584	Fyn Rsad2 Hbegf Zbp1 Trim30a Pdgfd Lpar6 Esm1 Rell1 Akap13 Nid1 Ppp3ca Arid2 Myo1c H2-K1 C1qtnf9 H2-D1 Pdgfb Calr Bax Hspb1 Cd44 Igf1r Ifi35 Hsp90aa1 Hsp90ab1 Hras Rnf220 Iqgap1 Cdh13 Pik3cb Gnai2 Parp14 Ifi206 Rapgef1 Ddx58 Cxcr4 Ccr4 Ptp4a3 B2m Arhgap8 Kras Lgals9 Irf7 Camk1d Irgm1 Gbp5 Esr1 Exoc4 Smpd3 Nlrc5 Igtp
0.000149086256535285	27	812	2.66616626514688	GO:0050776 regulation of immune response	http://amigo.geneontology.org/amigo/term/GO:0050776	Fyn Rsad2 Sec14l1 Zbp1 Samhd1 Nlrc5 H2-K1 H2-D1 Bax Ifi35 Hsp90aa1 Irf7 Parp14 Isg15 Ifi206 Rapgef1 Stat2 Ddx58 B2m Lgals9 Esr1 Hras Trim30a Irgm1 Gbp5 Tap1 Igtp
0.000156895904097922	9	99	7.28931652289317	GO:0048525 negative regulation of viral process	http://amigo.geneontology.org/amigo/term/GO:0048525	Ifitm3 Oasl2 Oas2 Bst2 Rsad2 Stat1 Isg15 Trim30a Ifi206
0.000158350752389165	45	1782	2.0248101452481	GO:0023056 positive regulation of signaling	http://amigo.geneontology.org/amigo/term/GO:0023056	Hbegf Zbp1 Trim30a Pdgfd Lpar6 Esm1 Rell1 Akap13 Nid1 Ppp3ca Pdgfb Bax Cd44 Igf1r Ifi35 Myo1c Hsp90ab1 Abcg1 Hras Rnf220 Iqgap1 Cdh13 Anxa2 Pik3cb Gnai2 Parp14 Rapgef1 Pck2 Cxcr4 Ptp4a3 Arhgap8 Fyn Kras Lgals9 Calr Rsad2 Hsp90aa1 Irf7 Irgm1 Esr1 Exoc4 Smpd3 Apln Nlrc5 Igtp
0.000158350752389165	6	35	13.7455683003128	GO:0035455 response to interferon-alpha	http://amigo.geneontology.org/amigo/term/GO:0035455	Ifitm3 Ifit1 Bst2 Tgtp2 Tgtp1 Ifit2
0.000158967776231559	8	75	8.55279805352798	GO:0098586 cellular response to virus	http://amigo.geneontology.org/amigo/term/GO:0098586	Sec14l1 Calr Bax Hsp90aa1 Ddx58 Lgals9 Irgm1 Igtp
0.0001593753856915	41	1556	2.11277747546582	GO:0009967 positive regulation of signal transduction	http://amigo.geneontology.org/amigo/term/GO:0009967	Hbegf Zbp1 Trim30a Pdgfd Lpar6 Esm1 Rell1 Akap13 Nid1 Ppp3ca Pdgfb Bax Cd44 Igf1r Ifi35 Myo1c Hsp90ab1 Hras Rnf220 Iqgap1 Cdh13 Pik3cb Gnai2 Parp14 Rapgef1 Cxcr4 Ptp4a3 Arhgap8 Fyn Kras Lgals9 Calr Rsad2 Hsp90aa1 Irf7 Irgm1 Esr1 Exoc4 Smpd3 Nlrc5 Igtp
0.000161820433151839	31	1019	2.43931004348044	GO:0032269 negative regulation of cellular protein metabolic process	http://amigo.geneontology.org/amigo/term/GO:0032269	Pkia Serpinb6a Serpinh1 Hspb1 Fyn Cdkn1a Aida Gbp4 Calr Cd44 Ywhab Wars Hsp90ab1 Dusp1 Sesn2 Uchl1 Anxa2 Gnai2 Parp14 Isg15 Ppp1r16b Pmepa1 Bst2 Lxn Myadm Heg1 Bax Pabpc1 Pik3cb Ctla2a Ifi206
0.000161820433151839	17	370	3.68405997238114	GO:0032956 regulation of actin cytoskeleton organization	http://amigo.geneontology.org/amigo/term/GO:0032956	Rhoc Iqgap1 Limch1 Rnd1 Hras Fscn1 Arpc1b Arhgdib Cgnl1 S100a10 Capg Sptan1 Tmod3 Myadm Akap13 Myo1c Bst2
0.000164528052565492	22	584	3.02057294270573	GO:2000147 positive regulation of cell motility	http://amigo.geneontology.org/amigo/term/GO:2000147	Pdgfd Lgals9 Pdgfb Rhoc Calr Hspb1 Igf1r Myo1c Sparc Hbegf Hras Hspa5 S100a11 Ppp3ca Anxa3 Iqgap1 Cdh13 Pik3cb Gnai2 Cxcr4 Myadm Camk1d
0.000164955731123469	4	10	32.0729927007299	GO:0019885 antigen processing and presentation of endogenous peptide antigen via MHC class I	http://amigo.geneontology.org/amigo/term/GO:0019885	Tap1 H2-K1 H2-D1 B2m
0.000167945169559078	34	1179	2.31230227274134	GO:0033043 regulation of organelle organization	http://amigo.geneontology.org/amigo/term/GO:0033043	Rhoc Iqgap1 Limch1 Bicd2 Rnd1 Arid2 Calr Irgm1 Pdgfb Cct3 Bax Abcg1 Hras G3bp2 Fscn1 Arpc1b Arhgdib Anxa2 Cgnl1 Stat2 S100a10 Capg Sptan1 Tmod3 Myadm Smpd3 Akap13 Myo1c Bst2 Gda Igtp Dusp1 Ywhah Esr1
0.000174088004273255	5	21	19.0910670837678	GO:0060333 interferon-gamma-mediated signaling pathway	http://amigo.geneontology.org/amigo/term/GO:0060333	Stat1 Parp14 Irgm1 Nlrc5 Igtp
0.000181073978514294	7	55	10.2050431320504	GO:0001961 positive regulation of cytokine-mediated signaling pathway	http://amigo.geneontology.org/amigo/term/GO:0001961	Zbp1 Parp14 Cxcr4 Irf7 Irgm1 Nlrc5 Igtp
0.000181073978514294	42	1625	2.07240875912409	GO:0006468 protein phosphorylation	http://amigo.geneontology.org/amigo/term/GO:0006468	Hbegf Pkia Cdk8 Pdgfd Ccnd3 Camk1d Ccnd1 Hspb1 Fyn Cdkn1a Chek2 Aida C1qtnf9 Gbp4 Pdgfb Lgals9 Mmd Cd44 Igf1r Wars Hsp90aa1 Hsp90ab1 Dusp1 Hras Sesn2 Uchl1 Kras Iqgap1 Parp14 Pmepa1 Stat2 Akap13 Myadm Heg1 Bax Smpd3 Pik3cb Cdk2ap1 Anxa2 Limch1 Irgm1 Igtp
0.000181903519803539	18	416	3.46943430656934	GO:0032970 regulation of actin filament-based process	http://amigo.geneontology.org/amigo/term/GO:0032970	Rhoc Iqgap1 Limch1 Rnd1 Jup Hras Fscn1 Arpc1b Arhgdib Cgnl1 S100a10 Capg Sptan1 Tmod3 Myadm Akap13 Myo1c Bst2
0.000181903519803539	13	225	4.63276561232766	GO:0071902 positive regulation of protein serine/threonine kinase activity	http://amigo.geneontology.org/amigo/term/GO:0071902	Pdgfd C1qtnf9 Pdgfb Lgals9 Hsp90ab1 Hras Iqgap1 Ccnd3 Akap13 Ccnd1 Kras Irgm1 Igtp
0.000208144540886856	15	301	3.99580473846303	GO:0045765 regulation of angiogenesis	http://amigo.geneontology.org/amigo/term/GO:0045765	Vash1 Ppp1r16b Angpt2 Jup Hspb1 Cd34 Sparc Wars Stat1 Anxa3 Col4a2 Pik3cb Cldn5 Cxcr4 Adamts9
0.000208144540886856	26	784	2.65911291523909	GO:0097435 supramolecular fiber organization	http://amigo.geneontology.org/amigo/term/GO:0097435	Rhoc Myo1c Vim Tpm2 Fscn1 Arpc1b Myo1d Limch1 Sh3kbp1 Rnd1 Tmod3 Serpinh1 Bax Hsp90b1 Pxdn Hsp90ab1 Cgnl1 S100a10 Pdlim1 Capg Sptan1 B2m Myadm Anxa2 Akap13 Gda
0.000213772030375007	32	1090	2.3539811156499	GO:0051248 negative regulation of protein metabolic process	http://amigo.geneontology.org/amigo/term/GO:0051248	Pkia Serpinb6a Serpinh1 Hspb1 Fyn Cdkn1a Aida Gbp4 Calr Cd44 Ywhab Wars Hsp90ab1 Dusp1 Hbegf Sesn2 Uchl1 Anxa2 Gnai2 Parp14 Isg15 Ppp1r16b Pmepa1 Bst2 Lxn Myadm Heg1 Bax Pabpc1 Pik3cb Ctla2a Ifi206
0.000219226608855272	22	598	2.94985718819422	GO:0051272 positive regulation of cellular component movement	http://amigo.geneontology.org/amigo/term/GO:0051272	Pdgfd Lgals9 Pdgfb Rhoc Calr Hspb1 Igf1r Myo1c Sparc Hbegf Hras Hspa5 S100a11 Ppp3ca Anxa3 Iqgap1 Cdh13 Pik3cb Gnai2 Cxcr4 Myadm Camk1d
0.000220340122266681	13	230	4.53205331640749	GO:0010632 regulation of epithelial cell migration	http://amigo.geneontology.org/amigo/term/GO:0010632	Robo4 Pdgfb Jup Calr Hspb1 Sparc Vash1 Anxa3 Angpt2 Pik3cb Mcc Hbegf Adamts9
0.000220340122266681	13	230	4.53205331640749	GO:0043542 endothelial cell migration	http://amigo.geneontology.org/amigo/term/GO:0043542	Ptp4a3 Robo4 Pdgfb Jup Calr Hspb1 Sparc Vash1 Anxa3 Angpt2 Cdh13 Pik3cb Adamts9
0.000234770877070043	15	305	3.94340074189302	GO:1901342 regulation of vasculature development	http://amigo.geneontology.org/amigo/term/GO:1901342	Vash1 Ppp1r16b Angpt2 Jup Hspb1 Cd34 Sparc Wars Stat1 Anxa3 Col4a2 Pik3cb Cldn5 Cxcr4 Adamts9
0.000239470121650619	29	943	2.46584514401158	GO:0007167 enzyme linked receptor protein signaling pathway	http://amigo.geneontology.org/amigo/term/GO:0007167	Fyn Hbegf Angpt2 Col4a2 Pdgfd Esm1 Vim Smpd3 Pdgfb Ltbp1 Hspb1 Igf1r Myo1c Hsp90ab1 Iqgap1 Cdh13 Pik3cb Gnai2 Zbtb7a Apln Pmepa1 Cldn5 Hspa5 Col4a1 Ccnd3 Lgals9 Rapgef1 Ptp4a3 Esr1
0.000239470121650619	7	58	9.6771960734961	GO:0045071 negative regulation of viral genome replication	http://amigo.geneontology.org/amigo/term/GO:0045071	Ifitm3 Oasl2 Oas2 Rsad2 Isg15 Bst2 Ifi206
0.000260174748236151	28	897	2.50290912937692	GO:0002684 positive regulation of immune system process	http://amigo.geneontology.org/amigo/term/GO:0002684	Fyn Rsad2 Zbp1 B2m Arid2 Lgals9 H2-K1 H2-D1 Calr Bax Ifi35 Hsp90aa1 Pdgfd Pik3cb Ifi206 Rapgef1 Sh3kbp1 Cdkn1a Irf7 Hras Ppp3ca Camk1d Ddx58 Irgm1 Gbp5 Trim30a Nlrc5 Igtp
0.000260174748236151	17	388	3.51314997366243	GO:0032102 negative regulation of response to external stimulus	http://amigo.geneontology.org/amigo/term/GO:0032102	Sec14l1 Nlrc5 Ctla2a Pdgfb Cd34 Dusp1 Samhd1 Angpt2 Parp14 Isg15 Stat2 Rin3 Lgals9 Anxa2 Klk8 Tap1 Ifi206
0.000271995432881649	15	310	3.87979750412056	GO:0010631 epithelial cell migration	http://amigo.geneontology.org/amigo/term/GO:0010631	Ptp4a3 Robo4 Pdgfb Jup Calr Hspb1 Sparc Vash1 Anxa3 Angpt2 Cdh13 Pik3cb Mcc Hbegf Adamts9
0.000271995432881649	44	1776	1.98650292628395	GO:0010647 positive regulation of cell communication	http://amigo.geneontology.org/amigo/term/GO:0010647	Hbegf Zbp1 Trim30a Pdgfd Lpar6 Esm1 Rell1 Akap13 Nid1 Ppp3ca Pdgfb Bax Cd44 Igf1r Ifi35 Myo1c Hsp90ab1 Abcg1 Hras Rnf220 Iqgap1 Cdh13 Pik3cb Gnai2 Parp14 Rapgef1 Pck2 Cxcr4 Ptp4a3 Arhgap8 Fyn Kras Lgals9 Calr Rsad2 Hsp90aa1 Irf7 Irgm1 Esr1 Exoc4 Smpd3 Apln Nlrc5 Igtp
0.000271995432881649	16	349	3.67598770208939	GO:0040013 negative regulation of locomotion	http://amigo.geneontology.org/amigo/term/GO:0040013	Srgap1 Robo4 Jup Calr Vash1 Dusp1 Arhgdib Angpt2 Arid2 Cldn5 Rin3 Mcc Adamts9 Ifitm3 Limch1 Bst2
0.000278599348962666	8	83	7.7284319760795	GO:0045824 negative regulation of innate immune response	http://amigo.geneontology.org/amigo/term/GO:0045824	Nlrc5 Samhd1 Parp14 Isg15 Stat2 Lgals9 Tap1 Ifi206
0.000292338868200152	48	2018	1.90721463037046	GO:0009888 tissue development	http://amigo.geneontology.org/amigo/term/GO:0009888	Meox1 Dusp1 Ppp1r16b Megf9 Pck2 Flnb Vim Kras Smpd3 Pdgfb Calr Cd44 Cd34 Stat1 Tagln2 Col4a1 Col4a2 Pdgfd Robo4 Cldn5 Cxcr4 Cnn3 Akap13 Myadm Plxna2 Plxna4 Ift122 Ccnd1 Heg1 Bax Esr1 Hbegf Hras Ppp3ca Rnf220 Exoc4 Adamts9 Arid2 Isg15 Chd7 Junb Serpinh1 Rasal2 Rapgef1 Rhoc Iqgap1 Zbtb7a Angpt2
0.000295448778660619	10	139	5.76852386703776	GO:0001959 regulation of cytokine-mediated signaling pathway	http://amigo.geneontology.org/amigo/term/GO:0001959	Zbp1 Nlrc5 Samhd1 Parp14 Isg15 Stat2 Cxcr4 Irf7 Irgm1 Igtp
0.000295448778660619	15	313	3.84261094657307	GO:0090132 epithelium migration	http://amigo.geneontology.org/amigo/term/GO:0090132	Ptp4a3 Robo4 Pdgfb Jup Calr Hspb1 Sparc Vash1 Anxa3 Angpt2 Cdh13 Pik3cb Mcc Hbegf Adamts9
0.00032478275699094	11	172	5.12794941436089	GO:0010594 regulation of endothelial cell migration	http://amigo.geneontology.org/amigo/term/GO:0010594	Robo4 Pdgfb Jup Calr Hspb1 Sparc Vash1 Anxa3 Angpt2 Pik3cb Adamts9
0.000326321295973726	73	3610	1.62141860606183	GO:0010604 positive regulation of macromolecule metabolic process	http://amigo.geneontology.org/amigo/term/GO:0010604	Lgals9 Jup Hbegf Pdgfd Ddx58 Nlrc5 Myo1c Arid2 Meox1 Bax Hspb1 Hras Ppp3ca Anxa2 S100a10 C1qtnf9 Pdgfb Calm1 Cct3 Irf9 Mmd Cd44 Igf1r Cd34 Ywhah Esr1 Wars Hsp90aa1 Cdkn1a Hsp90ab1 Abcg1 Irf7 Stat1 Vim Psmd14 Sesn2 Anxa3 Chek2 Kras Iqgap1 Trim30a Cdh13 Pik3cb Oas2 Ccnd3 Parp14 Isg15 Apln Ppp1r16b Stat2 Cldn5 Junb Creb5 Pdlim1 B2m Akap13 Ccnd1 Gbp5 Heg1 Calr Fyn Rsad2 Hexb Pabpc1 Hspa5 Nnmt Chd7 Va…
0.000326321295973726	24	713	2.69898956808387	GO:0070848 response to growth factor	http://amigo.geneontology.org/amigo/term/GO:0070848	Sparc Fyn Smpd3 Pdgfb Ltbp1 Hspb1 Cd44 Igf1r Myo1c Hsp90ab1 Ehd1 Hspa5 Anxa3 Iqgap1 Angpt2 Pdgfd Pik3cb Zbtb7a Apln Pmepa1 Cldn5 Col4a2 Ptp4a3 Rapgef1
0.000360003982205434	15	319	3.77033613253095	GO:0090130 tissue migration	http://amigo.geneontology.org/amigo/term/GO:0090130	Ptp4a3 Robo4 Pdgfb Jup Calr Hspb1 Sparc Vash1 Anxa3 Angpt2 Cdh13 Pik3cb Mcc Hbegf Adamts9
0.000362005721647331	18	443	3.25797894251207	GO:0001667 ameboidal-type cell migration	http://amigo.geneontology.org/amigo/term/GO:0001667	Ptp4a3 Robo4 Pdgfb Jup Calr Hspb1 Sparc Vash1 Anxa3 Arhgdib Angpt2 Cdh13 Pik3cb Pdlim1 Mcc Iqgap1 Hbegf Adamts9
0.000385813815675485	10	144	5.56822789943228	GO:1903900 regulation of viral life cycle	http://amigo.geneontology.org/amigo/term/GO:1903900	Ifitm3 Oasl2 Trim30a Oas2 Bst2 Rsad2 Isg15 Pabpc1 Ifi206 Gbp7
0.000413191490826093	6	43	11.1882532676965	GO:0060338 regulation of type I interferon-mediated signaling pathway	http://amigo.geneontology.org/amigo/term/GO:0060338	Zbp1 Nlrc5 Samhd1 Isg15 Stat2 Irf7
0.000420291494091899	27	875	2.47420229405631	GO:0051338 regulation of transferase activity	http://amigo.geneontology.org/amigo/term/GO:0051338	Hbegf Pkia Pdgfd Ccnd3 Ccnd1 Hspb1 Cdkn1a Aida C1qtnf9 Pdgfb Lgals9 Mmd Wars Hsp90aa1 Hsp90ab1 Dusp1 Hras Uchl1 Iqgap1 Akap13 Heg1 Sesn2 Pik3cb Kras Irgm1 Nlrc5 Igtp
0.000451962682906772	9	117	6.16788321167883	GO:0002832 negative regulation of response to biotic stimulus	http://amigo.geneontology.org/amigo/term/GO:0002832	Sec14l1 Nlrc5 Samhd1 Parp14 Isg15 Stat2 Lgals9 Tap1 Ifi206
0.000484083683472511	23	684	2.69619456183037	GO:0071363 cellular response to growth factor stimulus	http://amigo.geneontology.org/amigo/term/GO:0071363	Sparc Fyn Smpd3 Pdgfb Ltbp1 Hspb1 Cd44 Igf1r Myo1c Hsp90ab1 Ehd1 Hspa5 Iqgap1 Angpt2 Pdgfd Pik3cb Zbtb7a Apln Pmepa1 Cldn5 Col4a2 Ptp4a3 Rapgef1
0.000505043617945231	77	3929	1.57140521631217	GO:0009893 positive regulation of metabolic process	http://amigo.geneontology.org/amigo/term/GO:0009893	Lgals9 Jup Hbegf Sesn2 Trim30a Pdgfd Ddx58 Nlrc5 Myo1c Arid2 Meox1 Bax Hspb1 Hsp90aa1 Hras Ppp3ca Anxa2 S100a10 Irgm1 C1qtnf9 Pdgfb Calm1 Cct3 Irf9 Mmd Cd44 Igf1r Cd34 Ywhah Esr1 Wars Cdkn1a Hsp90ab1 Abcg1 Irf7 Stat1 Vim Psmd14 Anxa3 Chek2 Kras Iqgap1 Cdh13 Pik3cb Gnai2 Oas2 Ccnd3 Parp14 Isg15 Apln Ppp1r16b Camk1d Stat2 Cldn5 Junb Creb5 Pdlim1 B2m Akap13 Ccnd1 Gbp5 Heg1 Calr Fyn Rsad2 Hexb Pabpc1…
0.000508080941372049	9	119	6.06422130896154	GO:0019079 viral genome replication	http://amigo.geneontology.org/amigo/term/GO:0019079	Ifitm3 Oasl2 Oas2 Rsad2 Isg15 Bst2 Pabpc1 Ifi206 Gbp7
0.000557631913150505	17	416	3.27668795620438	GO:0045860 positive regulation of protein kinase activity	http://amigo.geneontology.org/amigo/term/GO:0045860	Hbegf Pdgfd C1qtnf9 Pdgfb Lgals9 Mmd Hsp90aa1 Cdkn1a Hsp90ab1 Hras Iqgap1 Ccnd3 Akap13 Ccnd1 Kras Irgm1 Igtp
0.000558698163904975	21	596	2.82522167246363	GO:0007169 transmembrane receptor protein tyrosine kinase signaling pathway	http://amigo.geneontology.org/amigo/term/GO:0007169	Fyn Hbegf Angpt2 Col4a2 Pdgfd Esm1 Pdgfb Hspb1 Igf1r Myo1c Iqgap1 Cdh13 Pik3cb Gnai2 Apln Col4a1 Ccnd3 Smpd3 Rapgef1 Ptp4a3 Esr1
0.000565019565502011	32	1157	2.21766587386205	GO:0044092 negative regulation of molecular function	http://amigo.geneontology.org/amigo/term/GO:0044092	Pkia Serpinb6a Serpinh1 Ppp3ca Calm1 Hspb1 Cdkn1a Aida Nlrc5 Pdgfb Bax Cd44 Ywhab Esr1 Wars Dusp1 Hras Uchl1 Anxa3 Angpt2 Anxa2 Gnai2 Ifit2 Bst2 Lxn Cnn3 B2m Heg1 Ly6a Pik3cb Dgkh Ifi206
0.000565019565502011	4	14	22.9092805005214	GO:0060330 regulation of response to interferon-gamma	http://amigo.geneontology.org/amigo/term/GO:0060330	Parp14 Irgm1 Nlrc5 Igtp
0.000565019565502011	4	14	22.9092805005214	GO:0060334 regulation of interferon-gamma-mediated signaling pathway	http://amigo.geneontology.org/amigo/term/GO:0060334	Parp14 Irgm1 Nlrc5 Igtp
0.000605178359876192	11	186	4.74197472725846	GO:0002833 positive regulation of response to biotic stimulus	http://amigo.geneontology.org/amigo/term/GO:0002833	Zbp1 Ifi35 Hsp90aa1 Ifi206 Lgals9 Irf7 Irgm1 Gbp5 Trim30a Nlrc5 Igtp
0.000706155853036683	19	514	2.96394387798574	GO:1902532 negative regulation of intracellular signal transduction	http://amigo.geneontology.org/amigo/term/GO:1902532	Sec14l1 Dusp1 Sesn2 Phlda3 Hspb1 Aida Cd44 Igf1r Ifi35 Esr1 Stat1 Uchl1 Chek2 Wwc2 Cgnl1 Pik3cb Myadm Heg1 Rapgef1
0.000800579366866979	19	519	2.93538950536546	GO:0050778 positive regulation of immune response	http://amigo.geneontology.org/amigo/term/GO:0050778	Fyn Rsad2 Zbp1 H2-K1 H2-D1 Bax Ifi35 Hsp90aa1 Ifi206 Rapgef1 B2m Lgals9 Irf7 Hras Irgm1 Gbp5 Trim30a Nlrc5 Igtp
0.000809100772334119	23	710	2.59746067646756	GO:0120035 regulation of plasma membrane bounded cell projection organization	http://amigo.geneontology.org/amigo/term/GO:0120035	Plxna2 Plxna4 Ywhah H2-K1 H2-D1 Cd44 Igf1r Hsp90aa1 Ehd1 Hras Hspa5 Fscn1 Iqgap1 Camk1d Rapgef1 Fyn Dpysl2 Vim B2m Ppp3ca Klk8 Hspb1 Ppp1r16b
0.000811904700656865	19	520	2.92974452554745	GO:0031400 negative regulation of protein modification process	http://amigo.geneontology.org/amigo/term/GO:0031400	Pkia Hspb1 Fyn Cdkn1a Aida Gbp4 Ywhab Wars Dusp1 Uchl1 Gnai2 Parp14 Isg15 Ppp1r16b Pmepa1 Myadm Heg1 Bax Pik3cb
0.000889755357249126	7	73	7.68873112688731	GO:0032835 glomerulus development	http://amigo.geneontology.org/amigo/term/GO:0032835	Pdgfb Cd34 Angpt2 Pdgfd Nid1 Ppp3ca Iqgap1
0.000901454727361523	12	231	4.16532372736752	GO:0050920 regulation of chemotaxis	http://amigo.geneontology.org/amigo/term/GO:0050920	Pdgfb Calr Hspb1 Dusp1 Angpt2 Cdh13 Pdgfd Camk1d Rin3 Cxcr4 Ccr4 Plxna4
0.00093527213718525	3	6	40.0912408759124	GO:0070106 interleukin-27-mediated signaling pathway	http://amigo.geneontology.org/amigo/term/GO:0070106	Stat1 Oas2 Oasl2
0.000940231674450729	38	1530	1.99146033109107	GO:0051247 positive regulation of protein metabolic process	http://amigo.geneontology.org/amigo/term/GO:0051247	Hbegf Pdgfd Myo1c Bax C1qtnf9 Pdgfb Lgals9 Calm1 Mmd Cd44 Hsp90aa1 Cdkn1a Hsp90ab1 Abcg1 Hras Vim Psmd14 Chek2 Kras Iqgap1 Anxa2 Ccnd3 Parp14 Ppp1r16b Ddx58 S100a10 Akap13 Ccnd1 Fyn Hspa5 Trim30a Nnmt Pabpc1 Cdk2ap1 Limch1 Ifi206 Irgm1 Igtp
0.00103696668942869	8	102	6.28882209818234	GO:0032479 regulation of type I interferon production	http://amigo.geneontology.org/amigo/term/GO:0032479	Ddx58 Hsp90aa1 Irf7 Stat1 Oas2 Isg15 Gbp4 Gbp7
0.00103696668942869	8	102	6.28882209818234	GO:0032606 type I interferon production	http://amigo.geneontology.org/amigo/term/GO:0032606	Ddx58 Hsp90aa1 Irf7 Stat1 Oas2 Isg15 Gbp4 Gbp7
0.00108697644210717	23	726	2.54021636403853	GO:0031344 regulation of cell projection organization	http://amigo.geneontology.org/amigo/term/GO:0031344	Plxna2 Plxna4 Ywhah H2-K1 H2-D1 Cd44 Igf1r Hsp90aa1 Ehd1 Hras Hspa5 Fscn1 Iqgap1 Camk1d Rapgef1 Fyn Dpysl2 Vim B2m Ppp3ca Klk8 Hspb1 Ppp1r16b
0.00111958575657518	24	778	2.47349558103316	GO:0030155 regulation of cell adhesion	http://amigo.geneontology.org/amigo/term/GO:0030155	Lgals9 Plxna2 Plxna4 Limch1 B2m Myadm Nid1 Arid2 Angpt2 Pdgfb Jup Calr Cd44 Lama4 Dusp1 Ppp3ca Iqgap1 Cdh13 Pik3cb S100a10 Cxcr4 Rnd1 Hspb1 Hsp90aa1
0.00122959957217081	16	403	3.18342359312456	GO:0051098 regulation of binding	http://amigo.geneontology.org/amigo/term/GO:0051098	Calm1 Pdgfb Bax Cdkn1a Hsp90ab1 Rnf220 Anxa2 Zbtb7a Cldn5 Ifit2 B2m Plcl1 Lgals9 Ppp3ca S100a10 Ifi206
0.00122959957217081	28	992	2.26321521073699	GO:1902533 positive regulation of intracellular signal transduction	http://amigo.geneontology.org/amigo/term/GO:1902533	Trim30a Pdgfd Lpar6 Rell1 Akap13 Ppp3ca Pdgfb Bax Cd44 Igf1r Hbegf Hras Iqgap1 Cdh13 Pik3cb Gnai2 Rapgef1 Ptp4a3 Arhgap8 Fyn Kras Calr Ifi35 Hsp90aa1 Hsp90ab1 Esr1 Exoc4 Smpd3
0.00129655395295489	37	1498	1.98047518345629	GO:2000026 regulation of multicellular organismal development	http://amigo.geneontology.org/amigo/term/GO:2000026	Vash1 Plxna2 Plxna4 Ppp1r16b Arid2 Ywhah Kras Angpt2 Anxa2 S100a10 Jup Hspb1 Cd34 Sparc Lama4 Wars Stat1 Anxa3 Col4a2 Pik3cb Cldn5 Cxcr4 B2m Ccnd1 Lgals9 Ppp3ca Adamts9 Smpd3 Oas2 Isg15 Chd7 Ctla2a Klk8 Vim Zbtb7a Hsp90aa1 Hspa5
0.00131028946474005	24	787	2.44520910043684	GO:0001934 positive regulation of protein phosphorylation	http://amigo.geneontology.org/amigo/term/GO:0001934	Hbegf Pdgfd C1qtnf9 Pdgfb Lgals9 Mmd Cd44 Hsp90aa1 Cdkn1a Hsp90ab1 Hras Chek2 Kras Iqgap1 Ccnd3 Parp14 Akap13 Ccnd1 Fyn Cdk2ap1 Anxa2 Limch1 Irgm1 Igtp
0.00134160149868728	27	945	2.29092805005214	GO:0010562 positive regulation of phosphorus metabolic process	http://amigo.geneontology.org/amigo/term/GO:0010562	Hbegf Pdgfd C1qtnf9 Pdgfb Lgals9 Calm1 Mmd Cd44 Hsp90aa1 Cdkn1a Hsp90ab1 Hras Chek2 Kras Iqgap1 Ccnd3 Parp14 Ppp1r16b Akap13 Ccnd1 Fyn Cdk2ap1 Anxa2 Apln Limch1 Irgm1 Igtp
0.00134160149868728	27	945	2.29092805005214	GO:0045937 positive regulation of phosphate metabolic process	http://amigo.geneontology.org/amigo/term/GO:0045937	Hbegf Pdgfd C1qtnf9 Pdgfb Lgals9 Calm1 Mmd Cd44 Hsp90aa1 Cdkn1a Hsp90ab1 Hras Chek2 Kras Iqgap1 Ccnd3 Parp14 Ppp1r16b Akap13 Ccnd1 Fyn Cdk2ap1 Anxa2 Apln Limch1 Irgm1 Igtp
0.00136665878129171	17	452	3.01571280925005	GO:0007015 actin filament organization	http://amigo.geneontology.org/amigo/term/GO:0007015	Rhoc Myo1c Tpm2 Fscn1 Arpc1b Myo1d Limch1 Sh3kbp1 Rnd1 Tmod3 Hsp90b1 Cgnl1 S100a10 Pdlim1 Capg Sptan1 Myadm
0.00138966515173688	29	1055	2.20406821877054	GO:0031401 positive regulation of protein modification process	http://amigo.geneontology.org/amigo/term/GO:0031401	Hbegf Pdgfd Myo1c C1qtnf9 Pdgfb Lgals9 Calm1 Mmd Cd44 Hsp90aa1 Cdkn1a Hsp90ab1 Hras Chek2 Kras Iqgap1 Ccnd3 Parp14 Ppp1r16b Akap13 Ccnd1 Fyn Hspa5 Nnmt Cdk2ap1 Anxa2 Limch1 Irgm1 Igtp
0.00146279466992298	8	108	5.93944309272776	GO:0016525 negative regulation of angiogenesis	http://amigo.geneontology.org/amigo/term/GO:0016525	Vash1 Angpt2 Sparc Stat1 Col4a2 Pik3cb Cldn5 Adamts9
0.00146279466992298	7	80	7.01596715328467	GO:0072332 intrinsic apoptotic signaling pathway by p53 class mediator	http://amigo.geneontology.org/amigo/term/GO:0072332	Phlda3 Shisa5 Cd44 Bax Cdkn1a Chek2 Ifi206
0.0014663486589177	19	548	2.78004954978955	GO:0051493 regulation of cytoskeleton organization	http://amigo.geneontology.org/amigo/term/GO:0051493	Rhoc Iqgap1 Limch1 Bicd2 Rnd1 Hras Fscn1 Arpc1b Arhgdib Cgnl1 S100a10 Capg Sptan1 Tmod3 Myadm Akap13 Myo1c Bst2 Gda
0.0014663486589177	3	7	34.3639207507821	GO:0060332 positive regulation of response to interferon-gamma	http://amigo.geneontology.org/amigo/term/GO:0060332	Irgm1 Nlrc5 Igtp
0.0014663486589177	3	7	34.3639207507821	GO:0060335 positive regulation of interferon-gamma-mediated signaling pathway	http://amigo.geneontology.org/amigo/term/GO:0060335	Irgm1 Nlrc5 Igtp
0.00148078524108994	36	1454	1.98526089619374	GO:0051094 positive regulation of developmental process	http://amigo.geneontology.org/amigo/term/GO:0051094	Plxna2 Plxna4 Nid1 Arid2 Clic1 Junb Pdgfb Jup Calr Mmd Hspb1 Igf1r Cd34 Hsp90ab1 Stat1 Anxa3 Iqgap1 Angpt2 Cldn5 S100a10 Cxcr4 Myadm Adamts9 Kras Ccnd1 Lgals9 Bax Ehd1 Ppp3ca Cxcl9 Isg15 Chd7 Ifitm3 Vim Hsp90aa1 Hspa5
0.00161917215837525	8	110	5.83145321831453	GO:2000181 negative regulation of blood vessel morphogenesis	http://amigo.geneontology.org/amigo/term/GO:2000181	Vash1 Angpt2 Sparc Stat1 Col4a2 Pik3cb Cldn5 Adamts9
0.00171731803999802	8	111	5.77891760373512	GO:1901343 negative regulation of vasculature development	http://amigo.geneontology.org/amigo/term/GO:1901343	Vash1 Angpt2 Sparc Stat1 Col4a2 Pik3cb Cldn5 Adamts9
0.0017984495635426	25	859	2.33359958532668	GO:0042327 positive regulation of phosphorylation	http://amigo.geneontology.org/amigo/term/GO:0042327	Hbegf Pdgfd C1qtnf9 Pdgfb Lgals9 Mmd Cd44 Hsp90aa1 Cdkn1a Hsp90ab1 Hras Chek2 Kras Iqgap1 Ccnd3 Parp14 Akap13 Ccnd1 Fyn Cdk2ap1 Anxa2 Apln Limch1 Irgm1 Igtp
0.00182843823080689	30	1130	2.12873845358827	GO:0043085 positive regulation of catalytic activity	http://amigo.geneontology.org/amigo/term/GO:0043085	Hbegf Pdgfd Rapgef1 Lgals9 Bax C1qtnf9 Pdgfb Calm1 Rhoc Mmd Ywhab Hsp90aa1 Cdkn1a Hsp90ab1 Hras Psmd14 Iqgap1 Pik3cb Gnai2 Ccnd3 S100a10 Asap2 Akap13 Ccnd1 Esr1 Fyn Kras Ifi206 Irgm1 Igtp
0.0019982209785322	5	37	10.8354705070034	GO:0002483 antigen processing and presentation of endogenous peptide antigen	http://amigo.geneontology.org/amigo/term/GO:0002483	Tap1 H2-Q7 H2-K1 H2-D1 B2m
0.0019982209785322	43	1895	1.81944417695434	GO:0051049 regulation of transport	http://amigo.geneontology.org/amigo/term/GO:0051049	Calm1 Arhgap8 Ppp3ca Anxa2 S100a10 Myo1c Tspan13 Abcg1 Pkia Apln Gbp4 Pdgfb Jup Clic1 Fxyd5 Vmp1 Ywhah Rsad2 Hsp90aa1 Hsp90ab1 Hras Cxcl9 Cdh13 Gnai2 Camk1d Rapgef1 Pck2 Chd7 Rin3 Cxcr4 B2m Bax Fyn Cracr2b Lgals9 Calr Ehd1 Oas2 Esr1 Dpysl2 Snap23 Exoc4 Smpd3
0.00201044511884727	28	1027	2.18608518894946	GO:0051336 regulation of hydrolase activity	http://amigo.geneontology.org/amigo/term/GO:0051336	Plxna2 Oasl2 Plxna4 Oas2 Rapgef1 Serpinb6a Serpinh1 Bax Calm1 Rhoc Cd44 Hsp90b1 Hsp90ab1 Psmb8 Hras Psmd14 Iqgap1 Anxa2 Gnai2 S100a10 Bst2 Lxn Asap2 Rasal2 Psmb9 Esr1 Fyn Ifi206
0.00208006424620383	10	181	4.42997136750413	GO:0002221 pattern recognition receptor signaling pathway	http://amigo.geneontology.org/amigo/term/GO:0002221	Sec14l1 Ifi35 Ddx58 Esr1 Rsad2 Irf7 Trim30a Lgals9 Irgm1 Igtp
0.00219613751892715	14	340	3.30163160154573	GO:0001933 negative regulation of protein phosphorylation	http://amigo.geneontology.org/amigo/term/GO:0001933	Pkia Hspb1 Cdkn1a Aida Gbp4 Wars Dusp1 Uchl1 Parp14 Pmepa1 Myadm Heg1 Bax Pik3cb
0.00219613751892715	3	8	30.0684306569343	GO:1900122 positive regulation of receptor binding	http://amigo.geneontology.org/amigo/term/GO:1900122	Anxa2 B2m Plcl1
0.00220970774254163	5	38	10.5503265462927	GO:0019883 antigen processing and presentation of endogenous antigen	http://amigo.geneontology.org/amigo/term/GO:0019883	Tap1 H2-Q7 H2-K1 H2-D1 B2m
0.00220970774254163	5	38	10.5503265462927	GO:1904031 positive regulation of cyclin-dependent protein kinase activity	http://amigo.geneontology.org/amigo/term/GO:1904031	Pdgfb Cdkn1a Hsp90ab1 Ccnd3 Ccnd1
0.00221084250453505	35	1430	1.96250829462508	GO:0032270 positive regulation of cellular protein metabolic process	http://amigo.geneontology.org/amigo/term/GO:0032270	Hbegf Pdgfd Myo1c Bax C1qtnf9 Pdgfb Lgals9 Calm1 Mmd Cd44 Hsp90aa1 Cdkn1a Hsp90ab1 Hras Vim Psmd14 Chek2 Kras Iqgap1 Anxa2 Ccnd3 Parp14 Ppp1r16b S100a10 Akap13 Ccnd1 Fyn Hspa5 Nnmt Pabpc1 Cdk2ap1 Limch1 Ifi206 Irgm1 Igtp
0.00221084250453505	10	183	4.38155637988114	GO:0048660 regulation of smooth muscle cell proliferation	http://amigo.geneontology.org/amigo/term/GO:0048660	Hbegf Pdgfb Igf1r Cdkn1a Cdh13 Pdgfd Gnai2 Apln Smpd3 Esr1
0.0022378302013439	18	522	2.76491316385603	GO:0010975 regulation of neuron projection development	http://amigo.geneontology.org/amigo/term/GO:0010975	Plxna2 Plxna4 Ywhah H2-K1 H2-D1 Igf1r Ehd1 Hspa5 Iqgap1 Camk1d Rapgef1 Fyn Dpysl2 Vim B2m Ppp3ca Klk8 Hspb1
0.00226433469512072	16	430	2.98353420471906	GO:0007264 small GTPase mediated signal transduction	http://amigo.geneontology.org/amigo/term/GO:0007264	Hras Arhgdib Kras Lpar6 Rapgef1 Akap13 Arhgap8 Srgap1 Rhoc Cdkn1a Cdh13 Cgnl1 Pik3cb Rnd1 Heg1 G3bp2
0.00237724057114745	11	222	3.9730058525679	GO:0010810 regulation of cell-substrate adhesion	http://amigo.geneontology.org/amigo/term/GO:0010810	Limch1 Nid1 Angpt2 Pdgfb Jup Calr Iqgap1 Cdh13 Pik3cb S100a10 Myadm
0.00240061610260076	7	88	6.37815195753152	GO:0090398 cellular senescence	http://amigo.geneontology.org/amigo/term/GO:0090398	Hras Calr Igf1r Vash1 Cdkn1a B2m Kras
0.00240857967143558	46	2102	1.75470702216172	GO:0008283 cell population proliferation	http://amigo.geneontology.org/amigo/term/GO:0008283	Lgals9 Hbegf Pdgfd Junb Bax Crip2 Ifitm3 Hras Pdgfb Jup Calr Igf1r Ifi35 Cd34 Sparc Vash1 Cdkn1a Stat1 S100a11 Ctps Cxcl9 Kras Cdh13 Gnai2 Arid2 Apln Ppp1r16b Cldn5 Esm1 B2m Ccnd1 Mcc Esr1 Fyn Bysl Dusp1 Ppp3ca Uchl1 Ift122 Smpd3 Pik3cb Ccnd3 Rapgef1 Klk8 Vim Anxa2
0.00240857967143558	40	1735	1.84858747554639	GO:0043933 protein-containing complex organization	http://amigo.geneontology.org/amigo/term/GO:0043933	Snap23 Rps27rt Rpl10-ps3 B2m Samhd1 Irgm1 Lrrc8c Calm1 Bax Igf1r Vmp1 Esr1 Pxdn Wars Hsp90aa1 Hsp90ab1 Hbegf Ehd1 Prnd G3bp2 Fscn1 Arpc1b Arid2 Isg15 Pmepa1 Capg Sptan1 Tmod3 Myadm Gbp5 Cct3 Rhoc Calr Abcg1 Trim30a Aida Myo1c Gda Igtp Hspa5
0.0024309071642141	4	21	15.2728536670142	GO:0042026 protein refolding	http://amigo.geneontology.org/amigo/term/GO:0042026	Hspb1 Hspa5 B2m Hsp90aa1
0.00276526554552279	17	485	2.81051997892994	GO:0033674 positive regulation of kinase activity	http://amigo.geneontology.org/amigo/term/GO:0033674	Hbegf Pdgfd C1qtnf9 Pdgfb Lgals9 Mmd Hsp90aa1 Cdkn1a Hsp90ab1 Hras Iqgap1 Ccnd3 Akap13 Ccnd1 Kras Irgm1 Igtp
0.00286916627834969	10	190	4.2201306185171	GO:0043405 regulation of MAP kinase activity	http://amigo.geneontology.org/amigo/term/GO:0043405	Pdgfd Aida Pdgfb Dusp1 Hras Uchl1 Iqgap1 Akap13 Pik3cb Kras
0.00286916627834969	10	190	4.2201306185171	GO:0048659 smooth muscle cell proliferation	http://amigo.geneontology.org/amigo/term/GO:0048659	Hbegf Pdgfb Igf1r Cdkn1a Cdh13 Pdgfd Gnai2 Apln Smpd3 Esr1
0.00329879268797393	62	3168	1.56922786256728	GO:0044085 cellular component biogenesis	http://amigo.geneontology.org/amigo/term/GO:0044085	Bysl Ehd1 Snap23 Fscn1 Ift122 Limch1 Cldn5 Rps27rt Rpl10-ps3 Tmod3 B2m Gm2000 Rhoc Pxdn Samhd1 Irgm1 Lrrc8c Jup Bax Cd34 Myo1c Vmp1 Esr1 Hsp90b1 Atp6v1d Wars Hsp90aa1 Hsp90ab1 Hbegf Hras Prnd G3bp2 Chek2 Arpc1b Emp1 Iqgap1 Cdh13 Anxa2 Cgnl1 Isg15 Pmepa1 Chd7 S100a10 Pdlim1 Capg Sptan1 Myadm Heg1 Gbp5 Cct3 Calr Trim30a Smpd3 Aida Akap13 Exoc4 Rapgef1 Gda Rnf213 Igtp Hspa5 Ppp1r16b
0.00332410925026441	41	1825	1.8013598640136	GO:1901700 response to oxygen-containing compound	http://amigo.geneontology.org/amigo/term/GO:1901700	Sesn2 Cxcl9 Pck2 Ly6a Myo1c Esr1 Cmpk2 Gbp2 Col4a1 Smpd3 Pdgfd C1qtnf9 Gbp6 Jup Calr Igf1r Fyn Hsp90b1 Hsp90aa1 Hsp90ab1 Abcg1 Vim Hspa5 Psmd14 Ppp3ca Klf3 Chek2 Arpc1b Iqgap1 Angpt2 Gnai2 Cldn5 Ccnd1 Ccnd3 Lgals9 Rasal2 Trim30a Rapgef1 Irgm1 B2m Igtp
0.00333692961766663	11	232	3.80175560030204	GO:0002064 epithelial cell development	http://amigo.geneontology.org/amigo/term/GO:0002064	Ppp1r16b Vim Robo4 Cldn5 Cxcr4 Myadm Heg1 Esr1 Flnb Rapgef1 Iqgap1
0.00350931683219748	35	1470	1.90910670837678	GO:0007010 cytoskeleton organization	http://amigo.geneontology.org/amigo/term/GO:0007010	Rhoc Myo1c Vim Tpm2 Fscn1 Arpc1b Iqgap1 Myo1d Tubb4b Arhgap10 Limch1 Bicd2 Sh3kbp1 Rnd1 Pdlim1 Sptan1 Tmod3 Tuba1a Calr Dpysl2 Hsp90b1 Flnb Hras Chek2 Arhgdib Cgnl1 S100a10 Cnn3 Capg Myadm Kras Akap13 Bst2 Gda Ywhah
0.0037136424192281	5	43	9.32354438974707	GO:0042771 intrinsic apoptotic signaling pathway in response to DNA damage by p53 class mediator	http://amigo.geneontology.org/amigo/term/GO:0042771	Phlda3 Shisa5 Cd44 Cdkn1a Chek2
0.00381875820906043	17	500	2.72620437956204	GO:0050673 epithelial cell proliferation	http://amigo.geneontology.org/amigo/term/GO:0050673	Bax Pdgfb Cd34 Sparc Vash1 Hras Stat1 Cdh13 Apln Ppp1r16b B2m Mcc Ccnd1 Esr1 Ift122 Pik3cb Klk8
0.00392240018633208	22	752	2.34576409380339	GO:0001817 regulation of cytokine production	http://amigo.geneontology.org/amigo/term/GO:0001817	Lgals9 Ddx58 Hspb1 Ltbp1 Cd34 Hsp90aa1 Hsp90ab1 Irf7 Stat1 Oas2 Isg15 B2m Gbp5 Heg1 Rsad2 Hras Iqgap1 Trim30a Gbp4 Ifi206 Bst2 Gbp7
0.00392240018633208	58	2926	1.58939984333761	GO:0022607 cellular component assembly	http://amigo.geneontology.org/amigo/term/GO:0022607	Ehd1 Snap23 Fscn1 Ift122 Limch1 Cldn5 Rps27rt Rpl10-ps3 Tmod3 B2m Rhoc Pxdn Samhd1 Irgm1 Lrrc8c Jup Bax Cd34 Myo1c Vmp1 Esr1 Hsp90b1 Atp6v1d Wars Hsp90aa1 Hsp90ab1 Hbegf Hras Prnd G3bp2 Chek2 Arpc1b Emp1 Iqgap1 Cdh13 Anxa2 Cgnl1 Isg15 Pmepa1 S100a10 Pdlim1 Capg Sptan1 Myadm Heg1 Gbp5 Cct3 Calr Trim30a Smpd3 Aida Akap13 Rapgef1 Gda Rnf213 Igtp Hspa5 Ppp1r16b
0.00399716577637284	14	364	3.08394160583942	GO:0031589 cell-substrate adhesion	http://amigo.geneontology.org/amigo/term/GO:0031589	Cd34 Limch1 Megf9 Nid1 Angpt2 Pdgfb Jup Calr Iqgap1 Cdh13 Pik3cb S100a10 Myadm Adamts9
0.00420559326273359	6	69	6.97238971754998	GO:0010633 negative regulation of epithelial cell migration	http://amigo.geneontology.org/amigo/term/GO:0010633	Robo4 Jup Vash1 Angpt2 Mcc Adamts9
0.00420559326273359	6	69	6.97238971754998	GO:0032481 positive regulation of type I interferon production	http://amigo.geneontology.org/amigo/term/GO:0032481	Ddx58 Hsp90aa1 Irf7 Stat1 Oas2 Isg15
0.00428896177728188	10	201	3.9891781966082	GO:0031334 positive regulation of protein-containing complex assembly	http://amigo.geneontology.org/amigo/term/GO:0031334	Bax Esr1 Wars Hsp90aa1 Fscn1 Isg15 Gbp5 Rhoc Myo1c Gda
0.00435891371221878	22	759	2.32412990585	GO:0001816 cytokine production	http://amigo.geneontology.org/amigo/term/GO:0001816	Lgals9 Ddx58 Hspb1 Ltbp1 Cd34 Hsp90aa1 Hsp90ab1 Irf7 Stat1 Oas2 Isg15 B2m Gbp5 Heg1 Rsad2 Hras Iqgap1 Trim30a Gbp4 Ifi206 Bst2 Gbp7
0.00449218914114467	6	70	6.87278415015641	GO:0048146 positive regulation of fibroblast proliferation	http://amigo.geneontology.org/amigo/term/GO:0048146	Hras Pdgfb Cdkn1a Pdgfd Esr1 Anxa2
0.00455024734169457	4	25	12.829197080292	GO:0060339 negative regulation of type I interferon-mediated signaling pathway	http://amigo.geneontology.org/amigo/term/GO:0060339	Nlrc5 Samhd1 Isg15 Stat2
0.00481376531091402	6	71	6.77598437339365	GO:0048002 antigen processing and presentation of peptide antigen	http://amigo.geneontology.org/amigo/term/GO:0048002	Tap1 H2-Q7 B2m H2-K1 H2-D1 Calr
0.00486204464263782	5	46	8.71548714693748	GO:0032728 positive regulation of interferon-beta production	http://amigo.geneontology.org/amigo/term/GO:0032728	Ddx58 Hsp90aa1 Irf7 Oas2 Isg15
0.0048721823625282	72	3902	1.4795332358102	GO:0065008 regulation of biological quality	http://amigo.geneontology.org/amigo/term/GO:0065008	Calm1 Rhoc Hsp90aa1 Hsp90ab1 Abcg1 Plxna2 Snap23 Prnd Plxna4 Lpar6 Pck2 Ccr4 Rnd1 Ppp3ca Calr Clic1 Fyn C1qtnf9 Tuba1a Pdgfb Cct3 Jup Bax Igf1r Cd34 Vmp1 Ywhah Dpysl2 Hras Stat1 Vim Cxcl9 Chek2 Arpc1b Kras Pik3cb Gnai2 Zbtb7a Lars2 Sh3kbp1 Chd7 Cldn5 Rin3 Capg Sptan1 Tmod3 Ftl1-ps1 Myadm Heg1 Hexb Sesn2 Plcl1 Ccnd1 Esr1 Lama4 Pabpc1 Ehd1 Smpd3 Anxa2 Oas2 Mgll Arid2 Isg15 Ptp4a3 B2m Klk8 Myo1c Spa…
0.00492936718881035	13	329	3.1683047500721	GO:0022604 regulation of cell morphogenesis	http://amigo.geneontology.org/amigo/term/GO:0022604	Rhoc Plxna2 Plxna4 Rnd1 Fyn Calr Cd44 Sparc Sh3kbp1 S100a10 Cxcr4 Myadm Hexb
0.00492936718881035	12	286	3.364299933643	GO:0051924 regulation of calcium ion transport	http://amigo.geneontology.org/amigo/term/GO:0051924	Calm1 Ppp3ca Tspan13 Pdgfb Vmp1 Cxcl9 Gnai2 Cxcr4 Bax Fyn Cracr2b Chd7
0.00497515195222868	34	1444	1.88795317144186	GO:0007155 cell adhesion	http://amigo.geneontology.org/amigo/term/GO:0007155	Lgals9 Cd34 Plxna2 Plxna4 Cdh13 Robo4 Limch1 Megf9 Cldn5 B2m Myadm Nid1 Arid2 Jup Angpt2 Pdgfb Calr Cd44 Vmp1 Lama4 Dusp1 Cd93 Ppp3ca Iqgap1 Pik3cb Lgals3bp S100a10 Cxcr4 Rnd1 Pxdn Adamts9 Rapgef1 Hspb1 Hsp90aa1
0.00504300550365898	6	72	6.68187347931874	GO:0001885 endothelial cell development	http://amigo.geneontology.org/amigo/term/GO:0001885	Ppp1r16b Robo4 Cldn5 Myadm Heg1 Rapgef1
0.00504300550365898	21	717	2.34844088812876	GO:0051129 negative regulation of cellular component organization	http://amigo.geneontology.org/amigo/term/GO:0051129	Ywhah H2-K1 H2-D1 Anxa2 Cgnl1 Pmepa1 Rin3 Capg Sptan1 Tmod3 Myadm Fyn Vim B2m Ppp3ca Trim30a Aida Klk8 Dusp1 Hspa5 Esr1
0.00564746803037425	8	136	4.71661657363675	GO:0010811 positive regulation of cell-substrate adhesion	http://amigo.geneontology.org/amigo/term/GO:0010811	Nid1 Pdgfb Jup Calr Iqgap1 Cdh13 S100a10 Myadm
0.00579207140699379	17	522	2.61130687697514	GO:0044089 positive regulation of cellular component biogenesis	http://amigo.geneontology.org/amigo/term/GO:0044089	Limch1 Rhoc Bax Esr1 Wars Hsp90aa1 Hras G3bp2 Fscn1 Iqgap1 Isg15 Cldn5 S100a10 Gbp5 Myo1c Smpd3 Gda
0.00611105689242417	39	1765	1.77173755712247	GO:0042127 regulation of cell population proliferation	http://amigo.geneontology.org/amigo/term/GO:0042127	Lgals9 Hbegf Pdgfd Junb Crip2 Ifitm3 Hras Pdgfb Jup Calr Igf1r Ifi35 Sparc Vash1 Cdkn1a Stat1 S100a11 Cxcl9 Kras Cdh13 Gnai2 Arid2 Apln Ppp1r16b Cldn5 Esm1 B2m Ccnd1 Mcc Bax Esr1 Dusp1 Ppp3ca Ift122 Smpd3 Ccnd3 Rapgef1 Vim Anxa2
0.00635580454006584	14	384	2.92331964720195	GO:0042326 negative regulation of phosphorylation	http://amigo.geneontology.org/amigo/term/GO:0042326	Pkia Hspb1 Cdkn1a Aida Gbp4 Wars Dusp1 Uchl1 Parp14 Pmepa1 Myadm Heg1 Bax Pik3cb
0.00654600883854313	7	106	5.29506954964881	GO:0071901 negative regulation of protein serine/threonine kinase activity	http://amigo.geneontology.org/amigo/term/GO:0071901	Pkia Cdkn1a Aida Dusp1 Uchl1 Heg1 Pik3cb
0.00672395881782071	8	140	4.58185610010428	GO:0003158 endothelium development	http://amigo.geneontology.org/amigo/term/GO:0003158	Ppp1r16b Cd34 Robo4 Cldn5 Cxcr4 Myadm Heg1 Rapgef1
0.00696196400515998	14	388	2.89318233125141	GO:0002764 immune response-regulating signaling pathway	http://amigo.geneontology.org/amigo/term/GO:0002764	Fyn Sec14l1 Bax Ifi35 Rapgef1 Ddx58 Esr1 Rsad2 Irf7 Hras Trim30a Lgals9 Irgm1 Igtp
0.00725990474531334	35	1538	1.82469886951487	GO:0065003 protein-containing complex assembly	http://amigo.geneontology.org/amigo/term/GO:0065003	Snap23 Rps27rt Rpl10-ps3 B2m Samhd1 Lrrc8c Bax Esr1 Pxdn Wars Hsp90aa1 Hsp90ab1 Hbegf Ehd1 Prnd G3bp2 Fscn1 Arpc1b Isg15 Pmepa1 Capg Sptan1 Tmod3 Myadm Gbp5 Cct3 Rhoc Calr Trim30a Aida Myo1c Irgm1 Gda Igtp Hspa5
0.00730567093390073	11	258	3.41863294290726	GO:0033002 muscle cell proliferation	http://amigo.geneontology.org/amigo/term/GO:0033002	Hbegf Pdgfb Igf1r Cdkn1a Cdh13 Pdgfd Gnai2 Apln Smpd3 Arid2 Esr1
0.00740510207896435	5	51	7.86102762272792	GO:0061028 establishment of endothelial barrier	http://amigo.geneontology.org/amigo/term/GO:0061028	Ppp1r16b Robo4 Cldn5 Myadm Rapgef1
0.00755253307785799	61	3215	1.5213472431917	GO:0051173 positive regulation of nitrogen compound metabolic process	http://amigo.geneontology.org/amigo/term/GO:0051173	Jup Hbegf Pdgfd Nlrc5 Myo1c Arid2 Meox1 Bax Hsp90aa1 Ppp3ca Anxa2 S100a10 C1qtnf9 Pdgfb Lgals9 Calm1 Cct3 Irf9 Mmd Cd44 Igf1r Ywhah Esr1 Cdkn1a Hsp90ab1 Abcg1 Irf7 Hras Stat1 Vim Psmd14 Sesn2 Anxa3 Chek2 Kras Iqgap1 Trim30a Cdh13 Ccnd3 Parp14 Apln Ppp1r16b Stat2 Ddx58 Junb Creb5 Pdlim1 Akap13 Ccnd1 Fyn Hexb Pabpc1 Hspa5 Nnmt Chd7 Cdk2ap1 Smpd3 Limch1 Ifi206 Irgm1 Igtp
0.00755253307785799	4	29	11.0596526554241	GO:0072012 glomerulus vasculature development	http://amigo.geneontology.org/amigo/term/GO:0072012	Pdgfb Cd34 Angpt2 Pdgfd
0.00782582740195317	2	3	53.4549878345499	GO:0002484 antigen processing and presentation of endogenous peptide antigen via MHC class I via ER pathway	http://amigo.geneontology.org/amigo/term/GO:0002484	H2-K1 H2-D1
0.00782582740195317	2	3	53.4549878345499	GO:0002485 antigen processing and presentation of endogenous peptide antigen via MHC class I via ER pathway TAP-dependent	http://amigo.geneontology.org/amigo/term/GO:0002485	H2-K1 H2-D1
0.00782582740195317	2	3	53.4549878345499	GO:1905686 positive regulation of plasma membrane repair	http://amigo.geneontology.org/amigo/term/GO:1905686	Anxa2 S100a10
0.00783723144701195	7	110	5.10252156602522	GO:0048661 positive regulation of smooth muscle cell proliferation	http://amigo.geneontology.org/amigo/term/GO:0048661	Hbegf Pdgfb Igf1r Cdh13 Pdgfd Gnai2 Smpd3
0.00787869311540879	27	1077	2.01014578207917	GO:0000902 cell morphogenesis	http://amigo.geneontology.org/amigo/term/GO:0000902	Rhoc Plxna2 Plxna4 Megf9 Rnd1 Klk8 Ywhah Fyn Calr Cd44 Igf1r Sparc Dpysl2 Iqgap1 Sh3kbp1 S100a10 Cxcr4 Myadm Hsp90aa1 Hexb Hsp90ab1 Flnb Ppp3ca Uchl1 Mgll Heg1 Vim
0.00806170949140531	68	3704	1.47203260235532	GO:0048513 animal organ development	http://amigo.geneontology.org/amigo/term/GO:0048513	Megf9 Pck2 Chd7 Pdlim1 Heg1 Arid2 Crip2 Flnb Vim Kras Smpd3 H2-K1 Ccnd1 Pdgfb Calr Cd44 Igf1r Cd34 Dpysl2 Stat1 Hspa5 Ppp3ca Anxa3 Angpt2 Col4a1 Pdgfd Anxa2 Nnmt Ssu2 Zbtb7a Cxcr4 Tmod3 B2m Akap13 Bax Esr1 Fyn Plxna4 Sez6l2 Lgals9 Meox1 Jup Ltbp1 Nid1 Sparc Rsad2 Pxdn Vash1 Cdkn1a Hsp90ab1 Hras Plxna2 Exoc4 Adamts9 Ift122 Oas2 Isg15 Apln Ctla2a Junb Serpinh1 Rasal2 Hspb1 Ifi206 Rpl10-ps3 Iqgap1 S…
0.00806828934057141	8	145	4.42386106216965	GO:0072331 signal transduction by p53 class mediator	http://amigo.geneontology.org/amigo/term/GO:0072331	Phlda3 Cdkn1a Shisa5 Cd44 Sesn2 Bax Chek2 Ifi206
0.00829511830802404	4	30	10.69099756691	GO:0002428 antigen processing and presentation of peptide antigen via MHC class Ib	http://amigo.geneontology.org/amigo/term/GO:0002428	H2-Q7 H2-K1 H2-D1 B2m
0.00829511830802404	4	30	10.69099756691	GO:0032607 interferon-alpha production	http://amigo.geneontology.org/amigo/term/GO:0032607	Irf7 Stat1 Ddx58 Gbp4
0.00829511830802404	4	30	10.69099756691	GO:0032647 regulation of interferon-alpha production	http://amigo.geneontology.org/amigo/term/GO:0032647	Irf7 Stat1 Ddx58 Gbp4
0.008966829948563	7	113	4.96705639170596	GO:0048145 regulation of fibroblast proliferation	http://amigo.geneontology.org/amigo/term/GO:0048145	Hras Pdgfb Cdkn1a Pdgfd Bax Esr1 Anxa2
0.00901101496490525	17	547	2.49196012757042	GO:0003013 circulatory system process	http://amigo.geneontology.org/amigo/term/GO:0003013	Calm1 Jup Cd34 Fyn Hsp90aa1 Gnai2 Cldn5 Cxcr4 Hbegf Chd7 Ptp4a3 Akap13 Heg1 Smpd3 Mgll Apln Rnpep
0.00909314377773639	50	2513	1.59535379530093	GO:0008104 protein localization	http://amigo.geneontology.org/amigo/term/GO:0008104	Ywhab Ywhah Ehd1 Ift122 Trim30a Rtp4 Bicd2 Lgals9 Myo1c Fyn Pkia Ppp3ca Gbp4 Cct3 Jup Ltbp1 Calr Mmd Hspb1 Vmp1 Esr1 Hsp90b1 Rsad2 Atp6v1d Hsp90aa1 Hsp90ab1 Abcg1 Hras Hspa5 Snap23 Sesn2 Exoc4 Iqgap1 Cgnl1 Zbtb7a Myo1d Isg15 Tap1 Pck2 S100a10 Exoc6 Ptp4a3 Myadm Mcc Heg1 Gbp5 Bax Cdkn1a Anxa2 Cracr2b
0.00909314377773639	80	4564	1.40547733132033	GO:0048869 cellular developmental process	http://amigo.geneontology.org/amigo/term/GO:0048869	Fyn Plxna2 Plxna4 Ppp1r16b Megf9 Pck2 Tmod3 Lrmda Klk8 Nid1 Abcg1 Arid2 Clic1 Pigt Ywhah Esr1 Lama4 Vim Kras Anxa2 S100a10 Junb Lrrc8c H2-K1 Ccnd1 H2-D1 Pdgfb Calr Mmd Cd44 Igf1r Cd34 Hsp90aa1 Dpysl2 Hsp90ab1 Psmb8 Ehd1 Flnb Stat1 Tagln2 Hspa5 Iqgap1 Angpt2 Col4a1 Col4a2 Robo4 Zbtb7a Camk1d Rapgef1 Chd7 Cldn5 Cxcr4 Cnn3 Rnd1 B2m Tcp11 Akap13 Myadm Bax Uchl1 Adamts9 Heg1 Lgals9 Rsad2 Hexb Bysl Ppp…
0.00909314377773639	30	1264	1.90306523145154	GO:0060429 epithelium development	http://amigo.geneontology.org/amigo/term/GO:0060429	Meox1 Ppp1r16b Pck2 Vim Kras Cd44 Cd34 Stat1 Tagln2 Col4a1 Robo4 Cldn5 Cxcr4 Cnn3 Myadm Plxna2 Plxna4 Ift122 Ccnd1 Heg1 Bax Esr1 Hbegf Flnb Ppp3ca Rnf220 Chd7 Rapgef1 Rhoc Iqgap1
0.00911340669846765	4	31	10.3461266776548	GO:0030212 hyaluronan metabolic process	http://amigo.geneontology.org/amigo/term/GO:0030212	Pdgfb Cd44 Smpd3 Ccnd3
0.00911340669846765	4	31	10.3461266776548	GO:0061437 renal system vasculature development	http://amigo.geneontology.org/amigo/term/GO:0061437	Pdgfb Cd34 Angpt2 Pdgfd
0.00911340669846765	4	31	10.3461266776548	GO:0061440 kidney vasculature development	http://amigo.geneontology.org/amigo/term/GO:0061440	Pdgfb Cd34 Angpt2 Pdgfd
0.00911340669846765	4	31	10.3461266776548	GO:0071480 cellular response to gamma radiation	http://amigo.geneontology.org/amigo/term/GO:0071480	Cdkn1a Hras Hspa5 Chek2
0.00924277066627349	30	1267	1.89855915750177	GO:1901701 cellular response to oxygen-containing compound	http://amigo.geneontology.org/amigo/term/GO:1901701	Sesn2 Cxcl9 Pck2 Ly6a Myo1c Esr1 Cmpk2 Gbp2 Col4a1 Smpd3 Pdgfd C1qtnf9 Gbp6 Jup Igf1r Fyn Hsp90b1 Abcg1 Vim Hspa5 Ppp3ca Klf3 Chek2 Gnai2 Ccnd3 Trim30a Rapgef1 Irgm1 B2m Igtp
0.00933195842108232	9	187	3.85904992388462	GO:0001935 endothelial cell proliferation	http://amigo.geneontology.org/amigo/term/GO:0001935	Pdgfb Cd34 Sparc Vash1 Stat1 Cdh13 Apln Ppp1r16b Pik3cb
0.00946139899676814	13	358	2.91165436528973	GO:0016032 viral process	http://amigo.geneontology.org/amigo/term/GO:0016032	Ifitm3 Oasl2 Trim30a Oas2 Bst2 Rsad2 Hsp90ab1 Stat1 Isg15 Cxcr4 Pabpc1 Ifi206 Gbp7
0.00951973627401384	7	115	4.88067280228499	GO:0019882 antigen processing and presentation	http://amigo.geneontology.org/amigo/term/GO:0019882	Tap1 H2-Q7 B2m H2-K1 H2-D1 Calr Psmb8
0.00987910967898931	3	14	17.181960375391	GO:0030213 hyaluronan biosynthetic process	http://amigo.geneontology.org/amigo/term/GO:0030213	Pdgfb Smpd3 Ccnd3
0.0100872976599187	4	32	10.0228102189781	GO:0002475 antigen processing and presentation via MHC class Ib	http://amigo.geneontology.org/amigo/term/GO:0002475	H2-Q7 H2-K1 H2-D1 B2m
0.010277342194971	5	56	7.15915015641293	GO:0010596 negative regulation of endothelial cell migration	http://amigo.geneontology.org/amigo/term/GO:0010596	Robo4 Jup Vash1 Angpt2 Adamts9
0.0108562605624726	10	232	3.45614145482004	GO:0031348 negative regulation of defense response	http://amigo.geneontology.org/amigo/term/GO:0031348	Sec14l1 Nlrc5 Ctla2a Samhd1 Parp14 Isg15 Stat2 Lgals9 Tap1 Ifi206
0.0112027901139266	79	4532	1.39770875074893	GO:0030154 cell differentiation	http://amigo.geneontology.org/amigo/term/GO:0030154	Fyn Plxna2 Plxna4 Ppp1r16b Megf9 Pck2 Tmod3 Lrmda Klk8 Nid1 Abcg1 Arid2 Clic1 Pigt Ywhah Esr1 Lama4 Vim Kras Anxa2 S100a10 Junb Lrrc8c H2-K1 Ccnd1 H2-D1 Pdgfb Calr Mmd Igf1r Cd34 Hsp90aa1 Dpysl2 Hsp90ab1 Psmb8 Ehd1 Flnb Stat1 Tagln2 Hspa5 Iqgap1 Angpt2 Col4a1 Col4a2 Robo4 Zbtb7a Camk1d Rapgef1 Chd7 Cldn5 Cxcr4 Cnn3 Rnd1 B2m Tcp11 Akap13 Myadm Bax Uchl1 Adamts9 Heg1 Lgals9 Rsad2 Hexb Bysl Ppp3ca R…
0.0112027901139266	63	3415	1.47920830171741	GO:0031325 positive regulation of cellular metabolic process	http://amigo.geneontology.org/amigo/term/GO:0031325	Jup Hbegf Sesn2 Trim30a Pdgfd Nlrc5 Myo1c Arid2 Meox1 Bax Hsp90aa1 Ppp3ca Anxa2 S100a10 Irgm1 C1qtnf9 Pdgfb Lgals9 Calm1 Cct3 Irf9 Mmd Cd44 Igf1r Ywhah Esr1 Cdkn1a Hsp90ab1 Abcg1 Irf7 Hras Stat1 Vim Psmd14 Anxa3 Chek2 Kras Iqgap1 Cdh13 Gnai2 Ccnd3 Parp14 Apln Ppp1r16b Stat2 Ddx58 Junb Creb5 Pdlim1 B2m Akap13 Ccnd1 Fyn Hexb Pabpc1 Hspa5 Nnmt Chd7 Cdk2ap1 Smpd3 Limch1 Ifi206 Igtp
0.0113760737530438	7	119	4.71661657363675	GO:0045446 endothelial cell differentiation	http://amigo.geneontology.org/amigo/term/GO:0045446	Ppp1r16b Robo4 Cldn5 Cxcr4 Myadm Heg1 Rapgef1
0.0114086356031835	8	155	4.13845067106193	GO:0031333 negative regulation of protein-containing complex assembly	http://amigo.geneontology.org/amigo/term/GO:0031333	Pmepa1 Capg Sptan1 Tmod3 Myadm Trim30a Aida Hspa5
0.0114086356031835	8	155	4.13845067106193	GO:0050921 positive regulation of chemotaxis	http://amigo.geneontology.org/amigo/term/GO:0050921	Pdgfb Calr Hspb1 Cdh13 Pdgfd Cxcr4 Ccr4 Camk1d
0.0115075410010147	36	1652	1.74731800427705	GO:0009719 response to endogenous stimulus	http://amigo.geneontology.org/amigo/term/GO:0009719	Esr1 Sesn2 Pck2 Myo1c Fyn Col4a1 Smpd3 Pdgfd C1qtnf9 Jup Ltbp1 Calr Cd44 Igf1r Ywhah Hsp90b1 Hsp90aa1 Hsp90ab1 Ehd1 Vim Hspa5 Klf3 Anxa3 Arpc1b Iqgap1 Cdh13 Gnai2 Zbtb7a Apln Pmepa1 Cldn5 Ccnd1 Col4a2 Ccnd3 Akap13 Rapgef1
0.0119212806703087	31	1351	1.83986449615586	GO:0071495 cellular response to endogenous stimulus	http://amigo.geneontology.org/amigo/term/GO:0071495	Esr1 Sesn2 Pck2 Myo1c Fyn Col4a1 Smpd3 Pdgfd C1qtnf9 Jup Ltbp1 Calr Cd44 Igf1r Ywhah Hsp90b1 Hsp90ab1 Ehd1 Vim Hspa5 Klf3 Iqgap1 Gnai2 Zbtb7a Apln Pmepa1 Cldn5 Col4a2 Ccnd3 Akap13 Rapgef1
0.0122798650698139	21	779	2.16153031680144	GO:0043086 negative regulation of catalytic activity	http://amigo.geneontology.org/amigo/term/GO:0043086	Pkia Serpinb6a Serpinh1 Hspb1 Cdkn1a Aida Cd44 Ywhab Wars Dusp1 Hras Uchl1 Anxa3 Anxa2 Gnai2 Bst2 Lxn Heg1 Pik3cb Dgkh Ifi206
0.0122798650698139	4	34	9.43323314727351	GO:0043537 negative regulation of blood vessel endothelial cell migration	http://amigo.geneontology.org/amigo/term/GO:0043537	Robo4 Jup Vash1 Angpt2
0.0127355695437944	11	281	3.13881601163727	GO:0019058 viral life cycle	http://amigo.geneontology.org/amigo/term/GO:0019058	Ifitm3 Oasl2 Trim30a Oas2 Bst2 Rsad2 Hsp90ab1 Isg15 Pabpc1 Ifi206 Gbp7
0.013472767826215	5	60	6.68187347931873	GO:0010332 response to gamma radiation	http://amigo.geneontology.org/amigo/term/GO:0010332	Cdkn1a Chek2 Hras Hspa5 Bax
0.013472767826215	5	60	6.68187347931873	GO:0051353 positive regulation of oxidoreductase activity	http://amigo.geneontology.org/amigo/term/GO:0051353	Lgals9 Pik3cb Gnai2 Esr1 Kras
0.0136107691961607	16	522	2.45770059009425	GO:0010638 positive regulation of organelle organization	http://amigo.geneontology.org/amigo/term/GO:0010638	Limch1 Irgm1 Pdgfb Cct3 Rhoc Bax Abcg1 Hras G3bp2 Fscn1 Anxa2 S100a10 Smpd3 Myo1c Gda Igtp
0.0136107691961607	14	423	2.65379372228262	GO:0050678 regulation of epithelial cell proliferation	http://amigo.geneontology.org/amigo/term/GO:0050678	Pdgfb Sparc Vash1 Hras Stat1 Cdh13 Apln Ppp1r16b B2m Mcc Ccnd1 Bax Ift122 Esr1
0.0143778858291779	5	61	6.57233456982171	GO:0048008 platelet-derived growth factor receptor signaling pathway	http://amigo.geneontology.org/amigo/term/GO:0048008	Pdgfd Pdgfb Iqgap1 Smpd3 Rapgef1
0.0144127254440195	9	201	3.59026037694738	GO:0006469 negative regulation of protein kinase activity	http://amigo.geneontology.org/amigo/term/GO:0006469	Pkia Hspb1 Cdkn1a Aida Wars Dusp1 Uchl1 Heg1 Pik3cb
0.0147287331220605	17	578	2.35830828681838	GO:0051347 positive regulation of transferase activity	http://amigo.geneontology.org/amigo/term/GO:0051347	Hbegf Pdgfd C1qtnf9 Pdgfb Lgals9 Mmd Hsp90aa1 Cdkn1a Hsp90ab1 Hras Iqgap1 Ccnd3 Akap13 Ccnd1 Kras Irgm1 Igtp
0.0148308246618832	24	961	2.002476131159	GO:0045597 positive regulation of cell differentiation	http://amigo.geneontology.org/amigo/term/GO:0045597	Plxna2 Plxna4 Nid1 Arid2 Clic1 Junb Calr Mmd Cd34 Hsp90ab1 Stat1 Cldn5 S100a10 Cxcr4 Myadm Adamts9 Kras Lgals9 Ppp3ca Cxcl9 Isg15 Ifitm3 Vim Hsp90aa1
0.0149685623399048	6	92	5.22929228816249	GO:0035304 regulation of protein dephosphorylation	http://amigo.geneontology.org/amigo/term/GO:0035304	Ppp1r16b Calm1 Ywhab Hsp90b1 Hsp90ab1 Gnai2
0.0149685623399048	6	92	5.22929228816249	GO:0043535 regulation of blood vessel endothelial cell migration	http://amigo.geneontology.org/amigo/term/GO:0043535	Robo4 Pdgfb Jup Hspb1 Vash1 Angpt2
0.0161611771314821	28	1201	1.86936676856877	GO:0010628 positive regulation of gene expression	http://amigo.geneontology.org/amigo/term/GO:0010628	Lgals9 Ddx58 Hspb1 Hras Ppp3ca Pdgfb Cd34 Esr1 Wars Hsp90aa1 Irf7 Stat1 Vim Kras Anxa2 Pik3cb Oas2 Isg15 Cldn5 S100a10 B2m Gbp5 Heg1 Calr Rsad2 Vash1 Pabpc1 Ifi206
0.0161988776926219	5	63	6.3636890279226	GO:0032608 interferon-beta production	http://amigo.geneontology.org/amigo/term/GO:0032608	Ddx58 Hsp90aa1 Irf7 Oas2 Isg15
0.0161988776926219	5	63	6.3636890279226	GO:0032648 regulation of interferon-beta production	http://amigo.geneontology.org/amigo/term/GO:0032648	Ddx58 Hsp90aa1 Irf7 Oas2 Isg15
0.0161988776926219	28	1202	1.86781155495099	GO:1901698 response to nitrogen compound	http://amigo.geneontology.org/amigo/term/GO:1901698	Calr Hsp90b1 Hspa5 Sesn2 Pck2 Ly6a Myo1c Col4a1 Pdgfd C1qtnf9 Jup Igf1r Fyn Hsp90aa1 Hsp90ab1 Vim Ppp3ca Klf3 Iqgap1 Cdh13 Nnmt Gnai2 Ddx58 Cxcr4 Ccnd1 Ccnd3 Smpd3 Rapgef1
0.0162760363280714	3	17	14.1498497209103	GO:0072109 glomerular mesangium development	http://amigo.geneontology.org/amigo/term/GO:0072109	Pdgfb Cd34 Pdgfd
0.016447793776505	11	292	3.02057294270573	GO:0031349 positive regulation of defense response	http://amigo.geneontology.org/amigo/term/GO:0031349	Zbp1 Ifi35 Hsp90aa1 Ifi206 Lgals9 Irf7 Irgm1 Gbp5 Trim30a Nlrc5 Igtp
0.0164883672312637	8	166	3.86421598803975	GO:1903034 regulation of response to wounding	http://amigo.geneontology.org/amigo/term/GO:1903034	Pdgfb Igf1r Cd34 Hbegf Hras Cxcr4 Anxa2 Klk8
0.0165701881455413	14	434	2.5865316694137	GO:0010959 regulation of metal ion transport	http://amigo.geneontology.org/amigo/term/GO:0010959	Calm1 Ppp3ca Tspan13 Pdgfb Vmp1 Ywhah Cxcl9 Gnai2 Cxcr4 B2m Bax Fyn Cracr2b Chd7
0.0167110342972156	7	129	4.35098738188197	GO:0035303 regulation of dephosphorylation	http://amigo.geneontology.org/amigo/term/GO:0035303	Ppp1r16b Calm1 Ywhab Hsp90b1 Hsp90ab1 Gnai2 Iqgap1
0.0181828092768574	26	1095	1.90387627903876	GO:0010243 response to organonitrogen compound	http://amigo.geneontology.org/amigo/term/GO:0010243	Calr Hsp90b1 Hspa5 Sesn2 Pck2 Myo1c Col4a1 Pdgfd C1qtnf9 Jup Igf1r Fyn Hsp90aa1 Hsp90ab1 Vim Ppp3ca Klf3 Iqgap1 Cdh13 Nnmt Gnai2 Cxcr4 Ccnd1 Ccnd3 Smpd3 Rapgef1
0.0181828092768574	47	2412	1.56242812700488	GO:0048468 cell development	http://amigo.geneontology.org/amigo/term/GO:0048468	Plxna2 Plxna4 Ppp1r16b Megf9 Tmod3 Klk8 Ywhah Vim Anxa2 S100a10 H2-K1 H2-D1 Calr Igf1r Dpysl2 Ehd1 Hspa5 Iqgap1 Angpt2 Robo4 Zbtb7a Camk1d Rapgef1 Cldn5 Cxcr4 Rnd1 B2m Tcp11 Akap13 Myadm Bax Fyn Uchl1 Kras Heg1 Esr1 Hsp90aa1 Hexb Hsp90ab1 Flnb Ppp3ca Rnf220 Smpd3 Mgll Chd7 Serpinh1 Hspb1
0.01888852894484	25	1040	1.92746350364964	GO:0051050 positive regulation of transport	http://amigo.geneontology.org/amigo/term/GO:0051050	Calm1 Ppp3ca Anxa2 S100a10 Myo1c Abcg1 Apln Pdgfb Jup Vmp1 Hsp90aa1 Hsp90ab1 Hras Cxcl9 Gnai2 Camk1d Rapgef1 Pck2 B2m Bax Fyn Calr Ehd1 Dpysl2 Smpd3
0.01888852894484	6	97	4.95974113928813	GO:0062207 regulation of pattern recognition receptor signaling pathway	http://amigo.geneontology.org/amigo/term/GO:0062207	Sec14l1 Ifi35 Esr1 Rsad2 Irf7 Trim30a
0.0193187905088985	13	393	2.65234672461507	GO:0032535 regulation of cellular component size	http://amigo.geneontology.org/amigo/term/GO:0032535	C1qtnf9 Hsp90aa1 Dpysl2 Hsp90ab1 Arpc1b Rin3 Capg Sptan1 Tmod3 Myadm Plxna4 Mgll Myo1c
0.0195579987466398	7	133	4.2201306185171	GO:0048144 fibroblast proliferation	http://amigo.geneontology.org/amigo/term/GO:0048144	Hras Pdgfb Cdkn1a Pdgfd Bax Esr1 Anxa2
0.0198495546164862	15	494	2.43469074145217	GO:0001819 positive regulation of cytokine production	http://amigo.geneontology.org/amigo/term/GO:0001819	Ddx58 Hspb1 Cd34 Hsp90aa1 Irf7 Stat1 Oas2 Isg15 B2m Gbp5 Heg1 Lgals9 Rsad2 Hras Ifi206
0.0201319362458248	10	256	3.13212819343066	GO:0071560 cellular response to transforming growth factor beta stimulus	http://amigo.geneontology.org/amigo/term/GO:0071560	Ltbp1 Igf1r Hsp90ab1 Pdgfd Zbtb7a Pmepa1 Cldn5 Col4a2 Fyn Hspa5
0.0202250229718485	7	134	4.18863710643861	GO:0050830 defense response to Gram-positive bacterium	http://amigo.geneontology.org/amigo/term/GO:0050830	Gbp3 Gbp2 Gbp9 Gbp7 Gbp4 Gbp6 B2m
0.0203801373898763	2	5	32.0729927007299	GO:0032020 ISG15-protein conjugation	http://amigo.geneontology.org/amigo/term/GO:0032020	Ube2l6 Isg15
0.0203801373898763	2	5	32.0729927007299	GO:0061739 protein lipidation involved in autophagosome assembly	http://amigo.geneontology.org/amigo/term/GO:0061739	Irgm1 Igtp
0.0203801373898763	2	5	32.0729927007299	GO:1901164 negative regulation of trophoblast cell migration	http://amigo.geneontology.org/amigo/term/GO:1901164	Calr Arhgdib
0.020436612221175	8	173	3.70786042783005	GO:0006457 protein folding	http://amigo.geneontology.org/amigo/term/GO:0006457	Cct3 Calr Hspb1 Hsp90b1 Hsp90aa1 Hsp90ab1 Hspa5 B2m
0.0209240648419167	10	258	3.10784812991569	GO:0051091 positive regulation of DNA-binding transcription factor activity	http://amigo.geneontology.org/amigo/term/GO:0051091	Trim30a Ppp3ca Jup Esr1 Rnf220 Anxa3 Zbtb7a Camk1d Ddx58 Kras
0.0213467034085146	3	19	12.6603918555513	GO:0030540 female genitalia development	http://amigo.geneontology.org/amigo/term/GO:0030540	Bax Esr1 Chd7
0.0213467034085146	3	19	12.6603918555513	GO:0060340 positive regulation of type I interferon-mediated signaling pathway	http://amigo.geneontology.org/amigo/term/GO:0060340	Zbp1 Irf7 Nlrc5
0.022229834281277	9	217	3.32554071781762	GO:0043393 regulation of protein binding	http://amigo.geneontology.org/amigo/term/GO:0043393	Pdgfb Bax Cdkn1a Hsp90ab1 Anxa2 Cldn5 Ifit2 B2m Plcl1
0.0223400376834529	12	353	2.72575008788073	GO:0051235 maintenance of location	http://amigo.geneontology.org/amigo/term/GO:0051235	Calm1 Lgals9 Ltbp1 Ywhab Hspa5 Cxcl9 Hexb Bax Abcg1 Ehd1 Chd7 Rnf213
0.0224345880471199	10	261	3.07212573761781	GO:0071559 response to transforming growth factor beta	http://amigo.geneontology.org/amigo/term/GO:0071559	Ltbp1 Igf1r Hsp90ab1 Pdgfd Zbtb7a Pmepa1 Cldn5 Col4a2 Fyn Hspa5
0.0230834027156959	55	2985	1.4773991612564	GO:0033036 macromolecule localization	http://amigo.geneontology.org/amigo/term/GO:0033036	Ywhab Ywhah Ehd1 Ift122 Trim30a Rtp4 Bicd2 Lgals9 Myo1c Fyn Abcg1 Pkia Ppp3ca Gbp4 Cct3 Jup Ltbp1 Calr Mmd Hspb1 Vmp1 Esr1 Hsp90b1 Rsad2 Atp6v1d Hsp90aa1 Hsp90ab1 Hras Hspa5 Slc43a3 Snap23 Sesn2 G3bp2 Exoc4 Iqgap1 Anxa2 Cgnl1 Zbtb7a Myo1d Isg15 Tap1 Pck2 S100a10 Exoc6 Ptp4a3 Myadm Mcc Heg1 Gbp5 Hexb Bax Cdkn1a Smpd3 Cracr2b Rnf213
0.0235074373403314	17	610	2.23459375373938	GO:0006935 chemotaxis	http://amigo.geneontology.org/amigo/term/GO:0006935	Plxna2 Cxcl9 Plxna4 Ccr4 Pdgfb Lgals9 Calr Hspb1 Dpysl2 Dusp1 Hbegf Angpt2 Cdh13 Pdgfd Camk1d Rin3 Cxcr4
0.0237764985072847	4	42	7.63642683350712	GO:0038084 vascular endothelial growth factor signaling pathway	http://amigo.geneontology.org/amigo/term/GO:0038084	Hspb1 Myo1c Pik3cb Ptp4a3
0.0237764985072847	8	178	3.60370704502583	GO:1903169 regulation of calcium ion transmembrane transport	http://amigo.geneontology.org/amigo/term/GO:1903169	Calm1 Ppp3ca Tspan13 Vmp1 Cxcl9 Fyn Bax Chd7
0.0241295727737996	21	833	2.02140710298718	GO:0006886 intracellular protein transport	http://amigo.geneontology.org/amigo/term/GO:0006886	Rtp4 Myo1c Ywhab Ywhah Pkia Ppp3ca Gbp4 Jup Calr Hspb1 Hsp90b1 Hsp90aa1 Hsp90ab1 Ehd1 Hras Hspa5 Exoc4 Exoc6 Fyn Bax Cdkn1a
0.0241295727737996	3	20	12.0273722627737	GO:0051000 positive regulation of nitric-oxide synthase activity	http://amigo.geneontology.org/amigo/term/GO:0051000	Pik3cb Esr1 Kras
0.0241295727737996	3	20	12.0273722627737	GO:0070262 peptidyl-serine dephosphorylation	http://amigo.geneontology.org/amigo/term/GO:0070262	Ppp3ca Ppp1r16b Dusp1
0.0247672570463938	37	1807	1.64181063907998	GO:0022008 neurogenesis	http://amigo.geneontology.org/amigo/term/GO:0022008	Plxna2 Plxna4 Klk8 Pigt Ywhah Anxa2 S100a10 H2-K1 H2-D1 Calr Mmd Igf1r Hsp90aa1 Dpysl2 Ehd1 Hspa5 Iqgap1 Camk1d Rapgef1 Cxcr4 Rnd1 B2m Fyn Vim Kras Bax Hexb Hsp90ab1 Ppp3ca Rnf220 Uchl1 Mgll Chd7 Ccr4 Ccnd1 Hspb1 Exoc4
0.0247672570463938	5	71	5.6466536444947	GO:0034121 regulation of toll-like receptor signaling pathway	http://amigo.geneontology.org/amigo/term/GO:0034121	Ifi35 Esr1 Rsad2 Irf7 Trim30a
0.0247672570463938	5	71	5.6466536444947	GO:0045428 regulation of nitric oxide biosynthetic process	http://amigo.geneontology.org/amigo/term/GO:0045428	Hsp90aa1 Cd34 Esr1 Smpd3 Hsp90ab1
0.0247672570463938	5	71	5.6466536444947	GO:0046579 positive regulation of Ras protein signal transduction	http://amigo.geneontology.org/amigo/term/GO:0046579	Lpar6 Pik3cb Akap13 Kras Hras
0.0248373742810521	17	615	2.21642632484719	GO:0042330 taxis	http://amigo.geneontology.org/amigo/term/GO:0042330	Plxna2 Cxcl9 Plxna4 Ccr4 Pdgfb Lgals9 Calr Hspb1 Dpysl2 Dusp1 Hbegf Angpt2 Cdh13 Pdgfd Camk1d Rin3 Cxcr4
0.0255186941685181	19	726	2.09843960507531	GO:1901699 cellular response to nitrogen compound	http://amigo.geneontology.org/amigo/term/GO:1901699	Sesn2 Pck2 Ly6a Myo1c Col4a1 Pdgfd C1qtnf9 Jup Igf1r Fyn Hsp90b1 Vim Hspa5 Klf3 Gnai2 Ddx58 Ccnd3 Smpd3 Rapgef1
0.0260434883117453	5	72	5.56822789943228	GO:0001960 negative regulation of cytokine-mediated signaling pathway	http://amigo.geneontology.org/amigo/term/GO:0001960	Nlrc5 Samhd1 Parp14 Isg15 Stat2
0.0262057945131597	9	224	3.22161757038582	GO:0033673 negative regulation of kinase activity	http://amigo.geneontology.org/amigo/term/GO:0033673	Pkia Hspb1 Cdkn1a Aida Wars Dusp1 Uchl1 Heg1 Pik3cb
0.0269276150137261	9	225	3.20729927007299	GO:0007160 cell-matrix adhesion	http://amigo.geneontology.org/amigo/term/GO:0007160	Cd34 Limch1 Nid1 Jup Iqgap1 Cdh13 Pik3cb S100a10 Adamts9
0.0270729522563686	3	21	11.4546402502607	GO:0001916 positive regulation of T cell mediated cytotoxicity	http://amigo.geneontology.org/amigo/term/GO:0001916	H2-K1 H2-D1 B2m
0.0276898467952041	76	4491	1.35690683881957	GO:0006810 transport	http://amigo.geneontology.org/amigo/term/GO:0006810	Calm1 Clic1 Atp6v0e Myo1c Abcg1 Ehd1 Snap23 Exoc4 Ift122 Rtp4 Myo1d Tap1 Bicd2 Cracr2b Arhgap8 Ppp3ca Anxa2 S100a10 Ywhab Ywhah Tspan13 Hras Pkia Apln Gbp4 Pdgfb Cct3 Jup Calr Bax Hspb1 Igf1r Fxyd5 Vmp1 Hsp90b1 Rsad2 Sec14l1 Atp6v1d Hsp90aa1 Hsp90ab1 Hspa5 Slc43a3 G3bp2 Cxcl9 Anxa3 Cdh13 Pik3cb Gnai2 Lgals3bp Ttyh3 Slc22a23 Lasp1 Camk1d Rapgef1 Pck2 Sh3kbp1 Chd7 Rin3 Cxcr4 Exoc6 Lrrc8c B2m Ftl1-p…
0.0276898467952041	2	6	26.7274939172749	GO:0007008 outer mitochondrial membrane organization	http://amigo.geneontology.org/amigo/term/GO:0007008	Hsp90aa1 Bax
0.0276898467952041	8	184	3.48619485877499	GO:0050777 negative regulation of immune response	http://amigo.geneontology.org/amigo/term/GO:0050777	Nlrc5 Samhd1 Parp14 Isg15 Stat2 Lgals9 Tap1 Ifi206
0.0276898467952041	2	6	26.7274939172749	GO:1903416 response to glycoside	http://amigo.geneontology.org/amigo/term/GO:1903416	Calr Chek2
0.0276898467952041	2	6	26.7274939172749	GO:1905323 telomerase holoenzyme complex assembly	http://amigo.geneontology.org/amigo/term/GO:1905323	Hsp90aa1 Hsp90ab1
0.0276898467952041	2	6	26.7274939172749	GO:1905684 regulation of plasma membrane repair	http://amigo.geneontology.org/amigo/term/GO:1905684	Anxa2 S100a10
0.0279362060698457	11	318	2.77360785933985	GO:0034504 protein localization to nucleus	http://amigo.geneontology.org/amigo/term/GO:0034504	Fyn Pkia Ppp3ca Gbp4 Jup Calr Hsp90aa1 Hsp90ab1 Sesn2 Zbtb7a Cdkn1a
0.0288718716486872	6	108	4.45458231954582	GO:0010595 positive regulation of endothelial cell migration	http://amigo.geneontology.org/amigo/term/GO:0010595	Pdgfb Calr Hspb1 Sparc Anxa3 Pik3cb
0.0289087081792816	78	4645	1.34644425761945	GO:0051234 establishment of localization	http://amigo.geneontology.org/amigo/term/GO:0051234	Calm1 Clic1 Atp6v0e Myo1c Abcg1 Ehd1 Snap23 Exoc4 Ift122 Rtp4 Myo1d Tap1 Bicd2 Cracr2b Arhgap8 Ppp3ca Anxa2 S100a10 Ywhab Ywhah Tspan13 Hras Pkia Apln Gbp4 Pdgfb Cct3 Jup Calr Bax Hspb1 Igf1r Fxyd5 Vmp1 Hsp90b1 Rsad2 Sec14l1 Atp6v1d Hsp90aa1 Hsp90ab1 Hspa5 Slc43a3 G3bp2 Cxcl9 Anxa3 Cdh13 Pik3cb Gnai2 Lgals3bp Ttyh3 Slc22a23 Lasp1 Camk1d Rapgef1 Pck2 Sh3kbp1 Chd7 Rin3 Cxcr4 Exoc6 Lrrc8c Ptp4a3 B2m…
0.0293681258006421	9	229	3.15127657539923	GO:0007163 establishment or maintenance of cell polarity	http://amigo.geneontology.org/amigo/term/GO:0007163	Rhoc Fscn1 Rnd1 Igf1r Pdlim1 Frmd4b Hsp90aa1 Hsp90ab1 Exoc4
0.0298125515556045	6	109	4.41371459184357	GO:0008630 intrinsic apoptotic signaling pathway in response to DNA damage	http://amigo.geneontology.org/amigo/term/GO:0008630	Bax Phlda3 Shisa5 Cd44 Chek2 Cdkn1a
0.0298125515556045	6	109	4.41371459184357	GO:0031341 regulation of cell killing	http://amigo.geneontology.org/amigo/term/GO:0031341	H2-K1 H2-D1 Hsp90ab1 Lgals9 B2m Tap1
0.0298125515556045	5	75	5.34549878345499	GO:0080164 regulation of nitric oxide metabolic process	http://amigo.geneontology.org/amigo/term/GO:0080164	Hsp90aa1 Cd34 Esr1 Smpd3 Hsp90ab1
0.0298323179334016	3	22	10.9339747843397	GO:1900746 regulation of vascular endothelial growth factor signaling pathway	http://amigo.geneontology.org/amigo/term/GO:1900746	Myo1c Pik3cb Ptp4a3
0.0305896346078725	35	1708	1.64308364245543	GO:0045595 regulation of cell differentiation	http://amigo.geneontology.org/amigo/term/GO:0045595	Plxna2 Plxna4 Nid1 Abcg1 Arid2 Clic1 Ywhah Kras Anxa2 S100a10 Junb Pdgfb Calr Mmd Cd34 Dpysl2 Hsp90ab1 Stat1 Cldn5 Cxcr4 B2m Myadm Adamts9 Ccnd1 Lgals9 Ppp3ca Cxcl9 Isg15 Chd7 Ctla2a Hspb1 Ifitm3 Vim Zbtb7a Hsp90aa1
0.030591724634679	19	742	2.05319023353729	GO:0030855 epithelial cell differentiation	http://amigo.geneontology.org/amigo/term/GO:0030855	Ppp1r16b Pck2 Vim Kras Cd34 Tagln2 Col4a1 Robo4 Cldn5 Cxcr4 Cnn3 Myadm Ccnd1 Heg1 Esr1 Flnb Ppp3ca Rapgef1 Iqgap1
0.030591724634679	13	421	2.47594361703972	GO:0031346 positive regulation of cell projection organization	http://amigo.geneontology.org/amigo/term/GO:0031346	Plxna2 Plxna4 Igf1r Hsp90aa1 Ehd1 Hras Hspa5 Fscn1 Iqgap1 Rapgef1 Fyn Camk1d Hspb1
0.0309217308319964	80	4806	1.33470631297253	GO:0044267 cellular protein metabolic process	http://amigo.geneontology.org/amigo/term/GO:0044267	St8sia6 Calr Pigt Hsp90b1 Wars Psmb8 Hbegf Hspa5 Psmd14 Ube2l6 Pkia Rnf220 Uchl1 Cdk8 Trim30a Pdgfd Ccnd3 Parp14 Lars2 Isg15 Ppp1r16b Psmd7 Camk1d Mindy2 Ctla2a Serpinb6a Rpl9-ps6 Rnf213 Ccnd1 Serpinh1 Myo1c Gm2000 Bax Hspb1 Fyn Cdkn1a Ppp3ca Chek2 Aida C1qtnf9 Gbp4 Pdgfb Lgals9 Calm1 Mmd Cd44 Igf1r Ywhab Hsp90aa1 Hsp90ab1 Dusp1 Hras Vim Sesn2 Kras Iqgap1 Anxa2 Nnmt Gnai2 Pmepa1 Stat2 S100a10 Bst…
0.0309217308319964	5	76	5.27516327314637	GO:0050688 regulation of defense response to virus	http://amigo.geneontology.org/amigo/term/GO:0050688	Sec14l1 Hsp90aa1 Stat1 Ddx58 Gbp4
0.0309217308319964	5	76	5.27516327314637	GO:0060761 negative regulation of response to cytokine stimulus	http://amigo.geneontology.org/amigo/term/GO:0060761	Nlrc5 Samhd1 Parp14 Isg15 Stat2
0.0309429048869514	10	277	2.89467443147382	GO:0071216 cellular response to biotic stimulus	http://amigo.geneontology.org/amigo/term/GO:0071216	Cxcl9 Cmpk2 Hspa5 Gbp2 Gbp6 Vim Trim30a Irgm1 B2m Igtp
0.0318827623315524	9	233	3.09717740672285	GO:0051056 regulation of small GTPase mediated signal transduction	http://amigo.geneontology.org/amigo/term/GO:0051056	Lpar6 Akap13 Arhgdib Cgnl1 Pik3cb Heg1 Kras Rapgef1 Hras
0.0320220960500668	8	190	3.37610449481368	GO:0032388 positive regulation of intracellular transport	http://amigo.geneontology.org/amigo/term/GO:0032388	Myo1c Jup Hsp90aa1 Hsp90ab1 Hras Anxa2 Fyn Ehd1
0.0324219749803721	4	47	6.8240410001553	GO:0035305 negative regulation of dephosphorylation	http://amigo.geneontology.org/amigo/term/GO:0035305	Ywhab Gnai2 Ppp1r16b Iqgap1
0.0328253699597928	53	2913	1.45886424059276	GO:0010605 negative regulation of macromolecule metabolic process	http://amigo.geneontology.org/amigo/term/GO:0010605	Lgals9 Pkia Phc2 Parp14 Serpinb6a Serpinh1 Hspb1 Fyn Cdkn1a Ppp3ca Ccnd3 Zbtb7a Aida Gbp4 Pdgfb Calr Cd44 Cd34 Ywhab Esr1 Wars Pabpc1 Hsp90ab1 Dusp1 Hbegf Hras Vim Sesn2 Uchl1 Wwc2 Anxa2 Gnai2 Isg15 Apln Ppp1r16b Pmepa1 Trps1 Cldn5 Bst2 Lxn Jazf1 Myadm Ccnd1 Heg1 Bax Klf3 Trim30a Smpd3 Pik3cb Ctla2a Ifi206 Rpl10-ps3 Gbp7
0.0328253699597928	3	23	10.458584576325	GO:0031579 membrane raft organization	http://amigo.geneontology.org/amigo/term/GO:0031579	Anxa2 S100a10 Myadm
0.0328253699597928	3	23	10.458584576325	GO:1900120 regulation of receptor binding	http://amigo.geneontology.org/amigo/term/GO:1900120	Anxa2 B2m Plcl1
0.0336040513670607	7	151	3.71706869048195	GO:0010634 positive regulation of epithelial cell migration	http://amigo.geneontology.org/amigo/term/GO:0010634	Pdgfb Calr Hspb1 Sparc Anxa3 Pik3cb Hbegf
0.0336040513670607	5	78	5.13990267639903	GO:0042306 regulation of protein import into nucleus	http://amigo.geneontology.org/amigo/term/GO:0042306	Pkia Gbp4 Jup Hsp90aa1 Hsp90ab1
0.0336040513670607	10	281	2.85346910148843	GO:0110053 regulation of actin filament organization	http://amigo.geneontology.org/amigo/term/GO:0110053	Limch1 Rhoc Arpc1b Cgnl1 S100a10 Capg Sptan1 Tmod3 Myadm Myo1c
0.0336040513670607	7	151	3.71706869048195	GO:1900180 regulation of protein localization to nucleus	http://amigo.geneontology.org/amigo/term/GO:1900180	Fyn Pkia Gbp4 Jup Hsp90aa1 Hsp90ab1 Sesn2
0.0341823858845001	4	48	6.68187347931873	GO:0002753 cytoplasmic pattern recognition receptor signaling pathway	http://amigo.geneontology.org/amigo/term/GO:0002753	Sec14l1 Ddx58 Irgm1 Igtp
0.0341823858845001	4	48	6.68187347931873	GO:0045429 positive regulation of nitric oxide biosynthetic process	http://amigo.geneontology.org/amigo/term/GO:0045429	Hsp90aa1 Esr1 Smpd3 Hsp90ab1
0.0350994521594887	2	7	22.9092805005214	GO:0006501 C-terminal protein lipidation	http://amigo.geneontology.org/amigo/term/GO:0006501	Irgm1 Igtp
0.0350994521594887	22	928	1.90087780015102	GO:0033365 protein localization to organelle	http://amigo.geneontology.org/amigo/term/GO:0033365	Ift122 Bicd2 Fyn Pkia Ppp3ca Gbp4 Cct3 Jup Calr Esr1 Atp6v1d Hsp90aa1 Hsp90ab1 Ehd1 Hras Hspa5 Sesn2 Zbtb7a Isg15 Gbp5 Bax Cdkn1a
0.0350994521594887	5	79	5.0748406172041	GO:0051057 positive regulation of small GTPase mediated signal transduction	http://amigo.geneontology.org/amigo/term/GO:0051057	Lpar6 Pik3cb Akap13 Kras Hras
0.0350994521594887	5	79	5.0748406172041	GO:0071479 cellular response to ionizing radiation	http://amigo.geneontology.org/amigo/term/GO:0071479	Cdkn1a Hras Hspa5 Chek2 Ifi206
0.0350994521594887	2	7	22.9092805005214	GO:0086023 adenylate cyclase-activating adrenergic receptor signaling pathway involved in heart process	http://amigo.geneontology.org/amigo/term/GO:0086023	Gnai2 Akap13
0.0350994521594887	2	7	22.9092805005214	GO:1901098 positive regulation of autophagosome maturation	http://amigo.geneontology.org/amigo/term/GO:1901098	Irgm1 Igtp
0.0352462798973081	7	153	3.66847955727303	GO:0051592 response to calcium ion	http://amigo.geneontology.org/amigo/term/GO:0051592	Junb S100a16 Calm1 Hspa5 Ppp3ca Iqgap1 Ccnd1
0.0355801137018312	9	239	3.01942399902269	GO:0032984 protein-containing complex disassembly	http://amigo.geneontology.org/amigo/term/GO:0032984	Irgm1 Calm1 Igf1r Vmp1 Arid2 Capg Sptan1 Tmod3 Igtp
0.0355801137018312	14	484	2.31932798455692	GO:0045785 positive regulation of cell adhesion	http://amigo.geneontology.org/amigo/term/GO:0045785	B2m Nid1 Arid2 Pdgfb Jup Calr Cd44 Ppp3ca Iqgap1 Cdh13 S100a10 Myadm Lgals9 Hsp90aa1
0.0355801137018312	3	24	10.0228102189781	GO:0060055 angiogenesis involved in wound healing	http://amigo.geneontology.org/amigo/term/GO:0060055	Cd34 Cxcr4 Pik3cb
0.0355801137018312	3	24	10.0228102189781	GO:1902547 regulation of cellular response to vascular endothelial growth factor stimulus	http://amigo.geneontology.org/amigo/term/GO:1902547	Myo1c Pik3cb Ptp4a3
0.0365058181807976	8	196	3.27275435721734	GO:0019722 calcium-mediated signaling	http://amigo.geneontology.org/amigo/term/GO:0019722	Ppp3ca Ccr4 Cdh13 Cxcr4 Calm1 Exoc4 Irgm1 Igtp
0.0366045976927296	15	539	2.23142342537546	GO:0009611 response to wounding	http://amigo.geneontology.org/amigo/term/GO:0009611	Anxa2 S100a10 Klk8 Pdgfb Cd44 Igf1r Cd34 Vash1 Hbegf Hras Cxcr4 Bax Cdkn1a Pik3cb Rhoc
0.0366045976927296	56	3142	1.42909579188485	GO:0009892 negative regulation of metabolic process	http://amigo.geneontology.org/amigo/term/GO:0009892	Lgals9 Pkia Phc2 Parp14 Serpinb6a Serpinh1 Hspb1 Fyn Cdkn1a Ppp3ca Ccnd3 Zbtb7a Aida Gbp4 Pdgfb Calr Cd44 Cd34 Ywhab Esr1 Wars Pabpc1 Hsp90ab1 Dusp1 Hbegf Hras Vim Sesn2 Uchl1 Wwc2 Anxa2 Gnai2 Isg15 Apln Ppp1r16b Pmepa1 Trps1 Cldn5 Bst2 Lxn Jazf1 Myadm Ccnd1 Heg1 Bax Iqgap1 Plcl1 Lama4 Klf3 Trim30a Smpd3 Pik3cb Ctla2a Ifi206 Rpl10-ps3 Gbp7
0.0372017524772566	9	241	2.99436653844989	GO:0071222 cellular response to lipopolysaccharide	http://amigo.geneontology.org/amigo/term/GO:0071222	Cxcl9 Cmpk2 Gbp2 Gbp6 Vim Trim30a Irgm1 B2m Igtp
0.037263706247827	8	197	3.25614139093705	GO:0051099 positive regulation of binding	http://amigo.geneontology.org/amigo/term/GO:0051099	Calm1 Hsp90ab1 Anxa2 Cldn5 B2m Plcl1 Lgals9 S100a10
0.0378529026991235	4	50	6.41459854014599	GO:0002711 positive regulation of T cell mediated immunity	http://amigo.geneontology.org/amigo/term/GO:0002711	H2-K1 H2-D1 B2m Rsad2
0.0378529026991235	4	50	6.41459854014599	GO:1904407 positive regulation of nitric oxide metabolic process	http://amigo.geneontology.org/amigo/term/GO:1904407	Hsp90aa1 Esr1 Smpd3 Hsp90ab1
0.0380332845494159	7	156	3.59793187347932	GO:0010212 response to ionizing radiation	http://amigo.geneontology.org/amigo/term/GO:0010212	Cdkn1a Chek2 Hras Hspa5 Ccnd1 Bax Ifi206
0.0380332845494159	8	198	3.23969623239696	GO:0046578 regulation of Ras protein signal transduction	http://amigo.geneontology.org/amigo/term/GO:0046578	Lpar6 Akap13 Arhgdib Pik3cb Heg1 Kras Rapgef1 Hras
0.0383013335286538	11	337	2.61723234204769	GO:0007265 Ras protein signal transduction	http://amigo.geneontology.org/amigo/term/GO:0007265	Hras Arhgdib Kras Lpar6 Rapgef1 Akap13 Srgap1 Cdkn1a Cdh13 Pik3cb Heg1
0.0386971759049884	5	82	4.88917571657468	GO:0006809 nitric oxide biosynthetic process	http://amigo.geneontology.org/amigo/term/GO:0006809	Hsp90aa1 Cd34 Esr1 Smpd3 Hsp90ab1
0.0386971759049884	7	157	3.57501510995397	GO:0008360 regulation of cell shape	http://amigo.geneontology.org/amigo/term/GO:0008360	Rhoc Plxna2 Plxna4 Rnd1 Fyn Sh3kbp1 Hexb
0.0386971759049884	11	338	2.60948905109489	GO:0032386 regulation of intracellular transport	http://amigo.geneontology.org/amigo/term/GO:0032386	Arhgap8 Myo1c Pkia Gbp4 Jup Hsp90aa1 Hsp90ab1 Hras Anxa2 Fyn Ehd1
0.0386971759049884	3	25	9.62189781021898	GO:0032727 positive regulation of interferon-alpha production	http://amigo.geneontology.org/amigo/term/GO:0032727	Irf7 Stat1 Ddx58
0.0386971759049884	34	1681	1.62177535964429	GO:0034613 cellular protein localization	http://amigo.geneontology.org/amigo/term/GO:0034613	Ehd1 Ift122 Rtp4 Bicd2 Myo1c Ywhab Ywhah Fyn Pkia Ppp3ca Gbp4 Cct3 Jup Calr Hspb1 Esr1 Hsp90b1 Atp6v1d Hsp90aa1 Hsp90ab1 Hras Hspa5 Sesn2 Exoc4 Zbtb7a Isg15 S100a10 Exoc6 Myadm Gbp5 Bax Cdkn1a Snap23 Anxa2
0.0386971759049884	16	598	2.14535068232307	GO:0060627 regulation of vesicle-mediated transport	http://amigo.geneontology.org/amigo/term/GO:0060627	Arhgap8 Anxa2 S100a10 Apln Cdh13 Gnai2 Camk1d Rapgef1 Rin3 B2m Lgals9 Calr Ehd1 Ppp3ca Snap23 Smpd3
0.0387688565045273	12	388	2.47987056964407	GO:1902903 regulation of supramolecular fiber organization	http://amigo.geneontology.org/amigo/term/GO:1902903	Limch1 Rhoc Arpc1b Cgnl1 S100a10 Capg Sptan1 Tmod3 Myadm Akap13 Myo1c Gda
0.0388342094687993	6	118	4.07707534331313	GO:0043534 blood vessel endothelial cell migration	http://amigo.geneontology.org/amigo/term/GO:0043534	Robo4 Pdgfb Jup Hspb1 Vash1 Angpt2
0.039466665555014	4	51	6.28882209818234	GO:1901998 toxin transport	http://amigo.geneontology.org/amigo/term/GO:1901998	Cct3 Abcg1 Hspa5 Mtmr12
0.0403273634669896	18	713	2.0242421760629	GO:0043408 regulation of MAPK cascade	http://amigo.geneontology.org/amigo/term/GO:0043408	Dusp1 Pdgfd Rell1 Aida Pdgfb Cd44 Igf1r Hras Uchl1 Iqgap1 Gnai2 Rapgef1 Akap13 Arhgap8 Pik3cb Esr1 Kras Trim30a
0.0408337643519452	34	1689	1.6140937712031	GO:0070727 cellular macromolecule localization	http://amigo.geneontology.org/amigo/term/GO:0070727	Ehd1 Ift122 Rtp4 Bicd2 Myo1c Ywhab Ywhah Fyn Pkia Ppp3ca Gbp4 Cct3 Jup Calr Hspb1 Esr1 Hsp90b1 Atp6v1d Hsp90aa1 Hsp90ab1 Hras Hspa5 Sesn2 Exoc4 Zbtb7a Isg15 S100a10 Exoc6 Myadm Gbp5 Bax Cdkn1a Snap23 Anxa2
0.0414217974673909	17	659	2.06844034868137	GO:0071417 cellular response to organonitrogen compound	http://amigo.geneontology.org/amigo/term/GO:0071417	Sesn2 Pck2 Myo1c Col4a1 Pdgfd C1qtnf9 Jup Igf1r Fyn Hsp90b1 Vim Hspa5 Klf3 Gnai2 Ccnd3 Smpd3 Rapgef1
0.0414326575452311	8	202	3.17554383175544	GO:0031032 actomyosin structure organization	http://amigo.geneontology.org/amigo/term/GO:0031032	Limch1 Tmod3 Rhoc Cgnl1 S100a10 Cnn3 Pdlim1 Akap13
0.0415536215100442	6	120	4.00912408759124	GO:0010522 regulation of calcium ion transport into cytosol	http://amigo.geneontology.org/amigo/term/GO:0010522	Calm1 Ppp3ca Cxcl9 Bax Fyn Chd7
0.0417154673756261	3	26	9.25182481751825	GO:0036120 cellular response to platelet-derived growth factor stimulus	http://amigo.geneontology.org/amigo/term/GO:0036120	Fyn Pdgfd Iqgap1
0.0417154673756261	3	26	9.25182481751825	GO:0050926 regulation of positive chemotaxis	http://amigo.geneontology.org/amigo/term/GO:0050926	Angpt2 Cdh13 Ccr4
0.0417154673756261	5	84	4.77276677094195	GO:1904029 regulation of cyclin-dependent protein kinase activity	http://amigo.geneontology.org/amigo/term/GO:1904029	Ccnd3 Ccnd1 Cdkn1a Pdgfb Hsp90ab1
0.0417154673756261	5	84	4.77276677094195	GO:1904589 regulation of protein import	http://amigo.geneontology.org/amigo/term/GO:1904589	Pkia Gbp4 Jup Hsp90aa1 Hsp90ab1
0.0419839007717699	2	8	20.0456204379562	GO:0038089 positive regulation of cell migration by vascular endothelial growth factor signaling pathway	http://amigo.geneontology.org/amigo/term/GO:0038089	Hspb1 Myo1c
0.0419839007717699	9	248	2.90984812809042	GO:0044706 multi-multicellular organism process	http://amigo.geneontology.org/amigo/term/GO:0044706	Lgals9 Vmp1 H2-Q7 Calr Arhgdib Angpt2 Esr1 Hexb Junb
0.0419839007717699	2	8	20.0456204379562	GO:0048087 positive regulation of developmental pigmentation	http://amigo.geneontology.org/amigo/term/GO:0048087	Bax Adamts9
0.0419839007717699	2	8	20.0456204379562	GO:0060011 Sertoli cell proliferation	http://amigo.geneontology.org/amigo/term/GO:0060011	Bax Esr1
0.0419839007717699	9	248	2.90984812809042	GO:0071219 cellular response to molecule of bacterial origin	http://amigo.geneontology.org/amigo/term/GO:0071219	Cxcl9 Cmpk2 Gbp2 Gbp6 Vim Trim30a Irgm1 B2m Igtp
0.0419839007717699	2	8	20.0456204379562	GO:0072126 positive regulation of glomerular mesangial cell proliferation	http://amigo.geneontology.org/amigo/term/GO:0072126	Pdgfb Pdgfd
0.0419839007717699	2	8	20.0456204379562	GO:1901388 regulation of transforming growth factor beta activation	http://amigo.geneontology.org/amigo/term/GO:1901388	Ltbp1 Hsp90ab1
0.0419997632127104	15	552	2.17887178673437	GO:0090066 regulation of anatomical structure size	http://amigo.geneontology.org/amigo/term/GO:0090066	C1qtnf9 Hsp90aa1 Dpysl2 Hsp90ab1 Arpc1b Rin3 Capg Sptan1 Tmod3 Myadm Plxna4 Mgll Myo1c Smpd3 Apln
0.0421050753391671	7	161	3.48619485877499	GO:0072006 nephron development	http://amigo.geneontology.org/amigo/term/GO:0072006	Pdgfb Cd34 Angpt2 Pdgfd Nid1 Ppp3ca Iqgap1
0.0423443002766332	9	249	2.89816199102981	GO:0003015 heart process	http://amigo.geneontology.org/amigo/term/GO:0003015	Calm1 Jup Fyn Hsp90aa1 Gnai2 Cxcr4 Hbegf Akap13 Apln
0.0425165503515648	11	345	2.55654289643499	GO:0016311 dephosphorylation	http://amigo.geneontology.org/amigo/term/GO:0016311	Ppp1r16b Mtmr12 Ppp3ca Calm1 Ywhab Hsp90b1 Hsp90ab1 Dusp1 Gnai2 Ptp4a3 Iqgap1
0.0437545646182051	24	1075	1.79012052283144	GO:0002520 immune system development	http://amigo.geneontology.org/amigo/term/GO:0002520	Arid2 Crip2 Cd34 Stat1 Anxa2 Zbtb7a Chd7 Tmod3 Bax B2m Lgals9 Rsad2 Samhd1 Ppp3ca Smpd3 Isg15 Ctla2a Ccr4 Junb Hspb1 Ifi206 Meox1 Hsp90aa1 Angpt2
0.0439322563754806	17	666	2.04669998465619	GO:0051668 localization within membrane	http://amigo.geneontology.org/amigo/term/GO:0051668	Ehd1 Exoc4 Rtp4 Arhgap8 Myo1c Jup Hsp90aa1 Hras Hspa5 Cdh13 S100a10 Myadm Fyn Ift122 Bax Snap23 Anxa2
0.0440319703392109	13	449	2.32154178791475	GO:0006816 calcium ion transport	http://amigo.geneontology.org/amigo/term/GO:0006816	Calm1 Cracr2b Ppp3ca Tspan13 Pdgfb Vmp1 Cxcl9 Anxa2 Gnai2 Cxcr4 Bax Fyn Chd7
0.0440759356029679	9	251	2.8750690667985	GO:0006470 protein dephosphorylation	http://amigo.geneontology.org/amigo/term/GO:0006470	Ppp1r16b Ppp3ca Calm1 Ywhab Hsp90b1 Hsp90ab1 Dusp1 Gnai2 Ptp4a3
0.0443072153280103	8	206	3.11388278647863	GO:0031345 negative regulation of cell projection organization	http://amigo.geneontology.org/amigo/term/GO:0031345	Ywhah H2-K1 H2-D1 Fyn Vim B2m Ppp3ca Klk8
0.0456840002236458	7	164	3.42242300160228	GO:0048015 phosphatidylinositol-mediated signaling	http://amigo.geneontology.org/amigo/term/GO:0048015	Pdgfd Pik3cb Plcl1 Pdgfb Igf1r Ppp1r16b Fyn
0.0462625280248668	6	124	3.87979750412056	GO:0002224 toll-like receptor signaling pathway	http://amigo.geneontology.org/amigo/term/GO:0002224	Ifi35 Esr1 Rsad2 Irf7 Trim30a Lgals9
0.0465740763370368	10	301	2.66386982564202	GO:0097193 intrinsic apoptotic signaling pathway	http://amigo.geneontology.org/amigo/term/GO:0097193	Bax Phlda3 Hspb1 Shisa5 Cd44 Chek2 Hras Cdkn1a Pik3cb Ifi206
0.0468854176219681	7	165	3.40168104401681	GO:0051017 actin filament bundle assembly	http://amigo.geneontology.org/amigo/term/GO:0051017	Fscn1 Limch1 Rhoc Hsp90b1 Cgnl1 S100a10 Pdlim1
0.0475466045582976	6	125	3.84875912408759	GO:0001952 regulation of cell-matrix adhesion	http://amigo.geneontology.org/amigo/term/GO:0001952	Limch1 Jup Iqgap1 Cdh13 Pik3cb S100a10
0.0475466045582976	6	125	3.84875912408759	GO:0006612 protein targeting to membrane	http://amigo.geneontology.org/amigo/term/GO:0006612	Rtp4 Myo1c Hras Hspa5 Exoc4 Fyn
0.0475466045582976	6	125	3.84875912408759	GO:0043406 positive regulation of MAP kinase activity	http://amigo.geneontology.org/amigo/term/GO:0043406	Pdgfd Pdgfb Hras Iqgap1 Akap13 Kras
0.0477836467217872	9	255	2.82996994418205	GO:0090150 establishment of protein localization to membrane	http://amigo.geneontology.org/amigo/term/GO:0090150	Rtp4 Myo1c Hsp90aa1 Hras Hspa5 Exoc4 Fyn Bax Snap23
0.0477836467217872	4	55	5.83145321831453	GO:0097352 autophagosome maturation	http://amigo.geneontology.org/amigo/term/GO:0097352	Irgm1 Calm1 Vmp1 Igtp
0.0481042357648027	3	28	8.59098018769552	GO:0001914 regulation of T cell mediated cytotoxicity	http://amigo.geneontology.org/amigo/term/GO:0001914	H2-K1 H2-D1 B2m
0.0481042357648027	3	28	8.59098018769552	GO:0031954 positive regulation of protein autophosphorylation	http://amigo.geneontology.org/amigo/term/GO:0031954	Pdgfd Pdgfb Iqgap1
0.0481042357648027	8	210	3.05457073340285	GO:0032271 regulation of protein polymerization	http://amigo.geneontology.org/amigo/term/GO:0032271	Hsp90aa1 Arpc1b Capg Sptan1 Tmod3 Myadm Myo1c Gda
0.0481042357648027	8	210	3.05457073340285	GO:0043491 protein kinase B signaling	http://amigo.geneontology.org/amigo/term/GO:0043491	Phlda3 Hbegf Pik3cb Rapgef1 Hsp90aa1 Hsp90ab1 Sesn2 Smpd3
0.0481042357648027	3	28	8.59098018769552	GO:1900078 positive regulation of cellular response to insulin stimulus	http://amigo.geneontology.org/amigo/term/GO:1900078	Myo1c C1qtnf9 Gnai2
0.0482959814091257	33	1653	1.60073920012717	GO:0045184 establishment of protein localization	http://amigo.geneontology.org/amigo/term/GO:0045184	Rtp4 Myo1c Ywhab Ywhah Pkia Ppp3ca Gbp4 Cct3 Jup Calr Hspb1 Vmp1 Hsp90b1 Rsad2 Hsp90aa1 Hsp90ab1 Abcg1 Ehd1 Hras Hspa5 Snap23 Exoc4 Myo1d Tap1 Bicd2 Pck2 Exoc6 Ptp4a3 Mcc Fyn Bax Cdkn1a Ift122
0.0484132354419505	6	126	3.81821341675356	GO:0002040 sprouting angiogenesis	http://amigo.geneontology.org/amigo/term/GO:0002040	Cdh13 Ppp1r16b Rnf213 Pik3cb Esm1 Adamts9
0.0485756059410358	7	167	3.36094234887888	GO:0048017 inositol lipid-mediated signaling	http://amigo.geneontology.org/amigo/term/GO:0048017	Pdgfd Pik3cb Plcl1 Pdgfb Igf1r Ppp1r16b Fyn
0.0488709510396612	5	89	4.50463380628229	GO:0001910 regulation of leukocyte mediated cytotoxicity	http://amigo.geneontology.org/amigo/term/GO:0001910	H2-K1 H2-D1 Lgals9 B2m Tap1
0.0488709510396612	2	9	17.8183292781833	GO:0003433 chondrocyte development involved in endochondral bone morphogenesis	http://amigo.geneontology.org/amigo/term/GO:0003433	Smpd3 Serpinh1
0.0488709510396612	18	735	1.9636526143304	GO:0008285 negative regulation of cell population proliferation	http://amigo.geneontology.org/amigo/term/GO:0008285	Lgals9 Ifitm3 Ifi35 Sparc Vash1 Cdkn1a Hras Stat1 Cdh13 Arid2 Apln B2m Mcc Bax Dusp1 Ift122 Rapgef1 Esr1
0.0488709510396612	2	9	17.8183292781833	GO:0010756 positive regulation of plasminogen activation	http://amigo.geneontology.org/amigo/term/GO:0010756	Anxa2 S100a10
0.0488709510396612	2	9	17.8183292781833	GO:0016240 autophagosome membrane docking	http://amigo.geneontology.org/amigo/term/GO:0016240	Calm1 Vmp1
0.0488709510396612	22	969	1.82044850210541	GO:0030097 hemopoiesis	http://amigo.geneontology.org/amigo/term/GO:0030097	Arid2 Crip2 Cd34 Stat1 Anxa2 Zbtb7a Chd7 Tmod3 Bax B2m Lgals9 Rsad2 Ppp3ca Smpd3 Isg15 Ctla2a Junb Hspb1 Ifi206 Meox1 Hsp90aa1 Angpt2
0.0488709510396612	4	56	5.72732012513034	GO:0043666 regulation of phosphoprotein phosphatase activity	http://amigo.geneontology.org/amigo/term/GO:0043666	Calm1 Hsp90b1 Hsp90ab1 Gnai2
0.0488709510396612	5	89	4.50463380628229	GO:0046209 nitric oxide metabolic process	http://amigo.geneontology.org/amigo/term/GO:0046209	Hsp90aa1 Cd34 Esr1 Smpd3 Hsp90ab1
0.0488709510396612	46	2520	1.4636484764222	GO:0051172 negative regulation of nitrogen compound metabolic process	http://amigo.geneontology.org/amigo/term/GO:0051172	Pkia Phc2 Serpinb6a Serpinh1 Hspb1 Fyn Cdkn1a Ppp3ca Ccnd3 Zbtb7a Aida Gbp4 Pdgfb Calr Cd44 Cd34 Ywhab Esr1 Wars Hsp90ab1 Dusp1 Hbegf Sesn2 Uchl1 Wwc2 Anxa2 Gnai2 Parp14 Isg15 Ppp1r16b Pmepa1 Trps1 Bst2 Lxn Jazf1 Myadm Ccnd1 Heg1 Bax Pabpc1 Klf3 Smpd3 Pik3cb Ctla2a Ifi206 Rpl10-ps3
0.0488709510396612	7	168	3.34093673965937	GO:0061572 actin filament bundle organization	http://amigo.geneontology.org/amigo/term/GO:0061572	Fscn1 Limch1 Rhoc Hsp90b1 Cgnl1 S100a10 Pdlim1
0.0488709510396612	16	622	2.06257187786045	GO:0071396 cellular response to lipid	http://amigo.geneontology.org/amigo/term/GO:0071396	Esr1 Cxcl9 Pck2 Cmpk2 Gbp2 Gbp6 Calr Igf1r Ywhah Vim Zbtb7a Akap13 Trim30a Irgm1 B2m Igtp
0.0488709510396612	2	9	17.8183292781833	GO:0090522 vesicle tethering involved in exocytosis	http://amigo.geneontology.org/amigo/term/GO:0090522	Exoc4 Exoc6
0.0488709510396612	2	9	17.8183292781833	GO:1900125 regulation of hyaluronan biosynthetic process	http://amigo.geneontology.org/amigo/term/GO:1900125	Pdgfb Smpd3
0.0488709510396612	2	9	17.8183292781833	GO:1990456 mitochondrion-endoplasmic reticulum membrane tethering	http://amigo.geneontology.org/amigo/term/GO:1990456	Calm1 Vmp1
0.0499902501406136	7	169	3.32116788321168	GO:0001936 regulation of endothelial cell proliferation	http://amigo.geneontology.org/amigo/term/GO:0001936	Pdgfb Sparc Vash1 Stat1 Cdh13 Apln Ppp1r16b
0.0499902501406136	5	90	4.45458231954582	GO:1900182 positive regulation of protein localization to nucleus	http://amigo.geneontology.org/amigo/term/GO:1900182	Fyn Jup Hsp90aa1 Hsp90ab1 Sesn2
0.0500368005045549	8	213	3.01154861039718	GO:0010976 positive regulation of neuron projection development	http://amigo.geneontology.org/amigo/term/GO:0010976	Igf1r Ehd1 Hspa5 Iqgap1 Rapgef1 Fyn Camk1d Hspb1
0.0500882621132246	6	128	3.75855383211679	GO:2000278 regulation of DNA biosynthetic process	http://amigo.geneontology.org/amigo/term/GO:2000278	Pdgfb Cct3 Hsp90aa1 Cdkn1a Hsp90ab1 Dusp1
0.0505360636412998	3	29	8.29473949156809	GO:0002476 antigen processing and presentation of endogenous peptide antigen via MHC class Ib	http://amigo.geneontology.org/amigo/term/GO:0002476	H2-Q7 H2-K1 H2-D1
0.0505360636412998	3	29	8.29473949156809	GO:0036119 response to platelet-derived growth factor	http://amigo.geneontology.org/amigo/term/GO:0036119	Fyn Pdgfd Iqgap1
0.0509041288304786	4	57	5.62684082468946	GO:0043407 negative regulation of MAP kinase activity	http://amigo.geneontology.org/amigo/term/GO:0043407	Aida Dusp1 Uchl1 Pik3cb
0.0512905090872552	6	129	3.72941775589883	GO:0007266 Rho protein signal transduction	http://amigo.geneontology.org/amigo/term/GO:0007266	Arhgdib Lpar6 Akap13 Srgap1 Cdh13 Heg1
0.0512905090872552	6	129	3.72941775589883	GO:0043244 regulation of protein-containing complex disassembly	http://amigo.geneontology.org/amigo/term/GO:0043244	Irgm1 Igf1r Capg Sptan1 Tmod3 Igtp
0.0512905090872552	6	129	3.72941775589883	GO:0061041 regulation of wound healing	http://amigo.geneontology.org/amigo/term/GO:0061041	Pdgfb Cd34 Hbegf Hras Cxcr4 Anxa2
0.0512905090872552	5	91	4.40563086548488	GO:2001057 reactive nitrogen species metabolic process	http://amigo.geneontology.org/amigo/term/GO:2001057	Hsp90aa1 Cd34 Esr1 Smpd3 Hsp90ab1
0.0513442541722528	9	261	2.76491316385603	GO:0051348 negative regulation of transferase activity	http://amigo.geneontology.org/amigo/term/GO:0051348	Pkia Hspb1 Cdkn1a Aida Wars Dusp1 Uchl1 Heg1 Pik3cb
0.0520728072983021	10	310	2.5865316694137	GO:0060326 cell chemotaxis	http://amigo.geneontology.org/amigo/term/GO:0060326	Cxcl9 Ccr4 Pdgfb Calr Hspb1 Dusp1 Hbegf Pdgfd Camk1d Rin3
0.0528162990812975	6	130	3.7007299270073	GO:0014065 phosphatidylinositol 3-kinase signaling	http://amigo.geneontology.org/amigo/term/GO:0014065	Pdgfd Pik3cb Pdgfb Igf1r Ppp1r16b Fyn
0.054240054835447	3	30	8.01824817518248	GO:0002478 antigen processing and presentation of exogenous peptide antigen	http://amigo.geneontology.org/amigo/term/GO:0002478	B2m H2-K1 Tap1
0.054240054835447	8	217	2.95603619361566	GO:0007565 female pregnancy	http://amigo.geneontology.org/amigo/term/GO:0007565	Lgals9 Vmp1 H2-Q7 Calr Arhgdib Angpt2 Esr1 Junb
0.054240054835447	3	30	8.01824817518248	GO:0032770 positive regulation of monooxygenase activity	http://amigo.geneontology.org/amigo/term/GO:0032770	Pik3cb Esr1 Kras
0.054240054835447	3	30	8.01824817518248	GO:0090314 positive regulation of protein targeting to membrane	http://amigo.geneontology.org/amigo/term/GO:0090314	Myo1c Hras Fyn
0.0563359420238185	7	174	3.2257320244987	GO:0051100 negative regulation of binding	http://amigo.geneontology.org/amigo/term/GO:0051100	Pdgfb Bax Cdkn1a Ifit2 B2m Ppp3ca Ifi206
0.0565554322853069	15	579	2.07726636662759	GO:0070201 regulation of establishment of protein localization	http://amigo.geneontology.org/amigo/term/GO:0070201	Myo1c Pkia Gbp4 Cct3 Jup Rsad2 Hsp90aa1 Hsp90ab1 Abcg1 Hras Ppp3ca Pck2 Ptp4a3 Fyn Exoc4
0.057577424340653	2	10	16.036496350365	GO:0001765 membrane raft assembly	http://amigo.geneontology.org/amigo/term/GO:0001765	Anxa2 S100a10
0.057577424340653	2	10	16.036496350365	GO:0036363 transforming growth factor beta activation	http://amigo.geneontology.org/amigo/term/GO:0036363	Ltbp1 Hsp90ab1
0.057577424340653	2	10	16.036496350365	GO:0061762 CAMKK-AMPK signaling cascade	http://amigo.geneontology.org/amigo/term/GO:0061762	Irgm1 Igtp
0.057577424340653	2	10	16.036496350365	GO:1901724 positive regulation of cell proliferation involved in kidney development	http://amigo.geneontology.org/amigo/term/GO:1901724	Pdgfb Pdgfd
0.058463495108304	18	753	1.916712711199	GO:0034330 cell junction organization	http://amigo.geneontology.org/amigo/term/GO:0034330	Limch1 Cldn5 Rhoc Tuba1a Jup Igf1r Myo1c Vmp1 Fscn1 Iqgap1 S100a10 Heg1 Fyn Sez6l2 Col4a1 Klk8 Sparc Rapgef1
0.0585234058973698	3	31	7.75959500824111	GO:0033598 mammary gland epithelial cell proliferation	http://amigo.geneontology.org/amigo/term/GO:0033598	Ccnd1 Bax Esr1
0.0585322289825955	4	60	5.34549878345499	GO:0045744 negative regulation of G protein-coupled receptor signaling pathway	http://amigo.geneontology.org/amigo/term/GO:0045744	Apln Ywhab Gnai2 Rgs12
0.0592545422747552	5	95	4.2201306185171	GO:1904427 positive regulation of calcium ion transmembrane transport	http://amigo.geneontology.org/amigo/term/GO:1904427	Calm1 Ppp3ca Vmp1 Cxcl9 Bax
0.0596188180989585	32	1623	1.58092385462624	GO:0051240 positive regulation of multicellular organismal process	http://amigo.geneontology.org/amigo/term/GO:0051240	Plxna2 Plxna4 Ddx58 Arid2 Hspb1 Ppp3ca Jup Cd34 Hsp90aa1 Irf7 Stat1 Anxa3 Angpt2 Anxa2 Gnai2 Oas2 Isg15 Cxcr4 B2m Gbp5 Kras Ccnd1 Heg1 Lgals9 Rsad2 Hras Chd7 Vim Mgll Apln Ifi206 Hspa5
0.0602884068251512	7	177	3.17105860035465	GO:0006606 protein import into nucleus	http://amigo.geneontology.org/amigo/term/GO:0006606	Pkia Ppp3ca Gbp4 Jup Hsp90aa1 Hsp90ab1 Cdkn1a
0.0603150841972295	19	815	1.86928485065604	GO:0032989 cellular component morphogenesis	http://amigo.geneontology.org/amigo/term/GO:0032989	Plxna2 Plxna4 Tmod3 Klk8 Ywhah Cd44 Igf1r Dpysl2 Iqgap1 Cxcr4 Bax Fyn Hsp90aa1 Hsp90ab1 Ppp3ca Uchl1 Mgll Akap13 Vim
0.0603261237530385	23	1056	1.74639875027649	GO:0051726 regulation of cell cycle	http://amigo.geneontology.org/amigo/term/GO:0051726	Chek2 Ccnd3 Junb Ccnd1 Arid2 Calr Cdkn1a Pdgfb Calm1 Igf1r Clic1 Hsp90ab1 Hras Cdk8 Iqgap1 Cables1 Bax Smpd3 Pkia Tmod3 Dusp1 Ywhah Esr1
0.0611568311752672	4	61	5.25786765585736	GO:0014911 positive regulation of smooth muscle cell migration	http://amigo.geneontology.org/amigo/term/GO:0014911	Pdgfb S100a11 Iqgap1 Pdgfd
0.0611568311752672	4	61	5.25786765585736	GO:0035924 cellular response to vascular endothelial growth factor stimulus	http://amigo.geneontology.org/amigo/term/GO:0035924	Hspb1 Myo1c Pik3cb Ptp4a3
0.0612436583802851	64	3826	1.34126472350151	GO:0006996 organelle organization	http://amigo.geneontology.org/amigo/term/GO:0006996	Rhoc Bax Myo1c Vmp1 Ehd1 Vim Snap23 Tpm2 Fscn1 Arpc1b Ift122 Iqgap1 Myo1d Tubb4b Arhgap10 Limch1 Bicd2 Sh3kbp1 Chd7 Rps27rt Rnd1 Pdlim1 Sptan1 Rpl10-ps3 Tmod3 Tuba1a Arid2 Calr Dpysl2 Irgm1 Pdgfb Cct3 Cd34 Hsp90b1 Atp6v1d Hsp90aa1 Hsp90ab1 Abcg1 Flnb Hras G3bp2 Chek2 Arhgdib Anxa2 Cgnl1 Zbtb7a Stat2 S100a10 Cnn3 Capg Myadm Hexb Kras Smpd3 Sesn2 Akap13 Ifi206 Bst2 Gda Rnf213 Igtp Dusp1 Ywhah Esr1
0.0612436583802851	22	997	1.76932256623886	GO:0010629 negative regulation of gene expression	http://amigo.geneontology.org/amigo/term/GO:0010629	Lgals9 Parp14 Ppp3ca Pdgfb Calr Cd34 Esr1 Pabpc1 Hsp90ab1 Hras Vim Sesn2 Apln Cldn5 Myadm Fyn Cdkn1a Trim30a Ctla2a Gbp4 Bst2 Gbp7
0.0623197453776281	3	32	7.51710766423358	GO:0002230 positive regulation of defense response to virus by host	http://amigo.geneontology.org/amigo/term/GO:0002230	Hsp90aa1 Stat1 Ddx58
0.0623197453776281	3	32	7.51710766423358	GO:0071353 cellular response to interleukin-4	http://amigo.geneontology.org/amigo/term/GO:0071353	Hsp90ab1 Hspa5 Parp14
0.0623197453776281	3	32	7.51710766423358	GO:0071711 basement membrane organization	http://amigo.geneontology.org/amigo/term/GO:0071711	Nid1 Pxdn Col4a1
0.0624171036617061	11	372	2.37098736362923	GO:0032496 response to lipopolysaccharide	http://amigo.geneontology.org/amigo/term/GO:0032496	Cxcl9 Cmpk2 Gbp2 Gbp6 Vim Pck2 Lgals9 Trim30a Irgm1 B2m Igtp
0.0625147884950868	20	879	1.82440231517235	GO:0000278 mitotic cell cycle	http://amigo.geneontology.org/amigo/term/GO:0000278	Chek2 Ccnd3 Tubb4b Ccnd1 Tuba1a Exoc4 Arid2 Calm1 Cdkn1a Pdgfb Rhoc Iqgap1 Smpd3 Pkia Ppp3ca Tmod3 Dusp1 Ywhah Esr1 Cables1
0.0626733895787643	61	3618	1.35188816662833	GO:0006464 cellular protein modification process	http://amigo.geneontology.org/amigo/term/GO:0006464	St8sia6 Pigt Hbegf Psmd14 Ube2l6 Pkia Rnf220 Uchl1 Cdk8 Trim30a Pdgfd Ccnd3 Parp14 Isg15 Ppp1r16b Camk1d Mindy2 Ccnd1 Myo1c Hspb1 Fyn Cdkn1a Ppp3ca Chek2 Aida C1qtnf9 Gbp4 Pdgfb Lgals9 Calm1 Mmd Cd44 Igf1r Ywhab Hsp90b1 Wars Hsp90aa1 Hsp90ab1 Dusp1 Hras Sesn2 Kras Iqgap1 Nnmt Gnai2 Pmepa1 Stat2 Ptp4a3 Akap13 Myadm Rnf213 Heg1 Bax Hspa5 Smpd3 Pik3cb Cdk2ap1 Anxa2 Limch1 Irgm1 Igtp
0.0626733895787643	5	97	4.13311761607344	GO:0051341 regulation of oxidoreductase activity	http://amigo.geneontology.org/amigo/term/GO:0051341	Lgals9 Pik3cb Gnai2 Esr1 Kras
0.0634592664338071	4	62	5.17306333882741	GO:0002218 activation of innate immune response	http://amigo.geneontology.org/amigo/term/GO:0002218	Zbp1 Hsp90aa1 Ifi206 Trim30a
0.0635124232244541	20	881	1.82026065270885	GO:0060341 regulation of cellular localization	http://amigo.geneontology.org/amigo/term/GO:0060341	Calm1 Arhgap8 Ppp3ca Myo1c Fyn Pkia Gbp4 Cct3 Jup Hsp90aa1 Hsp90ab1 Abcg1 Hras Sesn2 Cxcl9 Anxa2 Bax Ehd1 Chd7 Smpd3
0.063560354137727	9	273	2.64337851929093	GO:0051259 protein complex oligomerization	http://amigo.geneontology.org/amigo/term/GO:0051259	Samhd1 Lrrc8c Pxdn Ehd1 Prnd G3bp2 Isg15 B2m Gbp5
0.0644922306430052	8	226	2.83831793811769	GO:0033157 regulation of intracellular protein transport	http://amigo.geneontology.org/amigo/term/GO:0033157	Myo1c Pkia Gbp4 Jup Hsp90aa1 Hsp90ab1 Hras Fyn
0.0646144634042606	5	98	4.09094294652167	GO:0014066 regulation of phosphatidylinositol 3-kinase signaling	http://amigo.geneontology.org/amigo/term/GO:0014066	Pdgfd Pdgfb Igf1r Ppp1r16b Fyn
0.0646144634042606	5	98	4.09094294652167	GO:0030203 glycosaminoglycan metabolic process	http://amigo.geneontology.org/amigo/term/GO:0030203	Hexb Pdgfb Cd44 Smpd3 Ccnd3
0.0651800333176645	13	482	2.16259805554714	GO:0007346 regulation of mitotic cell cycle	http://amigo.geneontology.org/amigo/term/GO:0007346	Chek2 Ccnd3 Ccnd1 Arid2 Cdkn1a Pdgfb Iqgap1 Smpd3 Pkia Tmod3 Dusp1 Ywhah Esr1
0.0651800333176645	4	63	5.09095122233808	GO:0007566 embryo implantation	http://amigo.geneontology.org/amigo/term/GO:0007566	Vmp1 H2-Q7 Calr Arhgdib
0.0651800333176645	2	11	14.5786330457863	GO:0035022 positive regulation of Rac protein signal transduction	http://amigo.geneontology.org/amigo/term/GO:0035022	Pik3cb Kras
0.0651800333176645	3	33	7.28931652289317	GO:0035308 negative regulation of protein dephosphorylation	http://amigo.geneontology.org/amigo/term/GO:0035308	Ywhab Gnai2 Ppp1r16b
0.0651800333176645	61	3629	1.34779040696096	GO:0036211 protein modification process	http://amigo.geneontology.org/amigo/term/GO:0036211	St8sia6 Pigt Hbegf Psmd14 Ube2l6 Pkia Rnf220 Uchl1 Cdk8 Trim30a Pdgfd Ccnd3 Parp14 Isg15 Ppp1r16b Camk1d Mindy2 Ccnd1 Myo1c Hspb1 Fyn Cdkn1a Ppp3ca Chek2 Aida C1qtnf9 Gbp4 Pdgfb Lgals9 Calm1 Mmd Cd44 Igf1r Ywhab Hsp90b1 Wars Hsp90aa1 Hsp90ab1 Dusp1 Hras Sesn2 Kras Iqgap1 Nnmt Gnai2 Pmepa1 Stat2 Ptp4a3 Akap13 Myadm Rnf213 Heg1 Bax Hspa5 Smpd3 Pik3cb Cdk2ap1 Anxa2 Limch1 Irgm1 Igtp
0.0651800333176645	31	1574	1.57919754403213	GO:0048699 generation of neurons	http://amigo.geneontology.org/amigo/term/GO:0048699	Plxna2 Plxna4 Klk8 Pigt Ywhah H2-K1 H2-D1 Calr Mmd Igf1r Hsp90aa1 Dpysl2 Ehd1 Hspa5 Iqgap1 Camk1d Rapgef1 Cxcr4 Rnd1 B2m Fyn Vim Bax Hsp90ab1 Ppp3ca Rnf220 Uchl1 Mgll Ccr4 Ccnd1 Hspb1
0.0651800333176645	2	11	14.5786330457863	GO:0050774 negative regulation of dendrite morphogenesis	http://amigo.geneontology.org/amigo/term/GO:0050774	Ywhah Ppp3ca
0.0651800333176645	2	11	14.5786330457863	GO:0060068 vagina development	http://amigo.geneontology.org/amigo/term/GO:0060068	Bax Esr1
0.0651800333176645	3	33	7.28931652289317	GO:0062149 detection of stimulus involved in sensory perception of pain	http://amigo.geneontology.org/amigo/term/GO:0062149	Cxcr4 Fyn Lxn
0.0651800333176645	2	11	14.5786330457863	GO:0072124 regulation of glomerular mesangial cell proliferation	http://amigo.geneontology.org/amigo/term/GO:0072124	Pdgfb Pdgfd
0.0651800333176645	2	11	14.5786330457863	GO:1903799 negative regulation of production of miRNAs involved in gene silencing by miRNA	http://amigo.geneontology.org/amigo/term/GO:1903799	Ppp3ca Esr1
0.0652265926490824	30	1511	1.59197515059877	GO:0046907 intracellular transport	http://amigo.geneontology.org/amigo/term/GO:0046907	Myo1c Ehd1 Ift122 Rtp4 Myo1d Arhgap8 Ywhab Ywhah Pkia Ppp3ca Gbp4 Jup Calr Hspb1 Hsp90b1 Hsp90aa1 Hsp90ab1 Abcg1 Hras Hspa5 Exoc4 Anxa2 Tap1 Exoc6 Akap13 Bax Fyn Cdkn1a Uchl1 Bicd2
0.06550555259923	7	182	3.08394160583942	GO:0051170 import into nucleus	http://amigo.geneontology.org/amigo/term/GO:0051170	Pkia Ppp3ca Gbp4 Jup Hsp90aa1 Hsp90ab1 Cdkn1a
0.0655684866458623	5	99	4.0496202904962	GO:0032091 negative regulation of protein binding	http://amigo.geneontology.org/amigo/term/GO:0032091	Pdgfb Bax Cdkn1a Ifit2 B2m
0.0672742815320043	47	2655	1.41942623063494	GO:0031324 negative regulation of cellular metabolic process	http://amigo.geneontology.org/amigo/term/GO:0031324	Pkia Phc2 Serpinb6a Serpinh1 Hspb1 Fyn Cdkn1a Ppp3ca Ccnd3 Zbtb7a Aida Gbp4 Pdgfb Calr Cd44 Cd34 Ywhab Esr1 Wars Hsp90ab1 Dusp1 Hbegf Sesn2 Uchl1 Wwc2 Anxa2 Gnai2 Parp14 Isg15 Ppp1r16b Pmepa1 Trps1 Bst2 Lxn Jazf1 Myadm Ccnd1 Heg1 Bax Iqgap1 Pabpc1 Klf3 Trim30a Pik3cb Ctla2a Ifi206 Rpl10-ps3
0.0672742815320043	36	1909	1.51208451705903	GO:0033554 cellular response to stress	http://amigo.geneontology.org/amigo/term/GO:0033554	Calr Bax Hsp90b1 Hsp90aa1 Hsp90ab1 Dusp1 Hras Hspa5 Sesn2 Chek2 Phlda3 Rell1 Arid2 Hspb1 Cdkn1a Shisa5 Smpd3 Zbtb7a Aida Ccnd1 Cd44 Igf1r Cd34 Vash1 Psmd14 Samhd1 Pdgfd Rapgef1 Lrrc8c B2m Pik3cb Klk8 Fyn Kras Ifi206 Serpinb6a
0.0672742815320043	8	229	2.8011347336882	GO:0070374 positive regulation of ERK1 and ERK2 cascade	http://amigo.geneontology.org/amigo/term/GO:0070374	Pdgfd Pdgfb Cd44 Hras Gnai2 Rapgef1 Arhgap8 Esr1
0.0678145096529297	5	100	4.00912408759124	GO:0032092 positive regulation of protein binding	http://amigo.geneontology.org/amigo/term/GO:0032092	Hsp90ab1 Anxa2 Cldn5 B2m Plcl1
0.0679549298776833	31	1582	1.57121171574372	GO:0120036 plasma membrane bounded cell projection organization	http://amigo.geneontology.org/amigo/term/GO:0120036	Ehd1 Plxna2 Plxna4 Ift122 Klk8 Ywhah H2-K1 H2-D1 Cd44 Igf1r Atp6v1d Hsp90aa1 Dpysl2 Hras Hspa5 Fscn1 Emp1 Iqgap1 Cdh13 Camk1d Rapgef1 Cxcr4 Fyn Vim B2m Hsp90ab1 Ppp3ca Uchl1 Mgll Hspb1 Ppp1r16b
0.0682747990142632	25	1199	1.67186158781953	GO:0009628 response to abiotic stimulus	http://amigo.geneontology.org/amigo/term/GO:0009628	Hspb1 Hsp90aa1 Hsp90ab1 Cdkn1a Chek2 Jup Calr Igf1r Cd34 Hsp90b1 Hras Hspa5 Angpt2 Cxcr4 Ccr4 Lrrc8c Pdlim1 Ccnd1 Bax Kras Fyn Pik3cb Lxn Ifi206 Serpinb6a
0.0683359739775341	22	1013	1.74137670142166	GO:0048534 hematopoietic or lymphoid organ development	http://amigo.geneontology.org/amigo/term/GO:0048534	Arid2 Crip2 Cd34 Stat1 Anxa2 Zbtb7a Chd7 Tmod3 Bax B2m Lgals9 Rsad2 Ppp3ca Smpd3 Isg15 Ctla2a Junb Hspb1 Ifi206 Meox1 Hsp90aa1 Angpt2
0.06848349305496	23	1075	1.71553216771346	GO:0031175 neuron projection development	http://amigo.geneontology.org/amigo/term/GO:0031175	Plxna2 Plxna4 Klk8 Ywhah H2-K1 H2-D1 Igf1r Dpysl2 Ehd1 Hspa5 Iqgap1 Camk1d Rapgef1 Cxcr4 Fyn Vim B2m Hsp90aa1 Hsp90ab1 Ppp3ca Uchl1 Mgll Hspb1
0.0689777033747905	3	34	7.07492486045513	GO:0031342 negative regulation of cell killing	http://amigo.geneontology.org/amigo/term/GO:0031342	Hsp90ab1 Lgals9 Tap1
0.0689777033747905	3	34	7.07492486045513	GO:0045737 positive regulation of cyclin-dependent protein serine/threonine kinase activity	http://amigo.geneontology.org/amigo/term/GO:0045737	Pdgfb Ccnd3 Ccnd1
0.0689777033747905	3	34	7.07492486045513	GO:1903901 negative regulation of viral life cycle	http://amigo.geneontology.org/amigo/term/GO:1903901	Ifitm3 Bst2 Trim30a
0.0692092927640958	18	774	1.86470887794941	GO:0000904 cell morphogenesis involved in differentiation	http://amigo.geneontology.org/amigo/term/GO:0000904	Plxna2 Plxna4 Megf9 Ywhah Calr Igf1r Dpysl2 S100a10 Myadm Fyn Hsp90aa1 Hsp90ab1 Flnb Ppp3ca Uchl1 Mgll Heg1 Vim
0.0692092927640958	15	600	2.00456204379562	GO:0072657 protein localization to membrane	http://amigo.geneontology.org/amigo/term/GO:0072657	Ehd1 Rtp4 Myo1c Jup Hsp90aa1 Hras Hspa5 Exoc4 S100a10 Myadm Fyn Ift122 Bax Snap23 Anxa2
0.0693204672330967	5	101	3.9694297896943	GO:0006970 response to osmotic stress	http://amigo.geneontology.org/amigo/term/GO:0006970	Hsp90aa1 Hsp90ab1 Lrrc8c Bax Serpinb6a
0.0700846754647288	4	65	4.93430656934307	GO:0001954 positive regulation of cell-matrix adhesion	http://amigo.geneontology.org/amigo/term/GO:0001954	Jup Iqgap1 Cdh13 S100a10
0.0710384880907684	7	186	3.01762028098265	GO:0002262 myeloid cell homeostasis	http://amigo.geneontology.org/amigo/term/GO:0002262	Stat1 Pik3cb Zbtb7a Tmod3 Bax Isg15 B2m
0.0720670631962172	8	233	2.75304658375364	GO:0044703 multi-organism reproductive process	http://amigo.geneontology.org/amigo/term/GO:0044703	Lgals9 Vmp1 H2-Q7 Calr Arhgdib Angpt2 Esr1 Junb
0.0728873147591733	17	720	1.89319748580697	GO:0032990 cell part morphogenesis	http://amigo.geneontology.org/amigo/term/GO:0032990	Plxna2 Plxna4 Klk8 Ywhah Cd44 Igf1r Dpysl2 Iqgap1 Cxcr4 Bax Fyn Hsp90aa1 Hsp90ab1 Ppp3ca Uchl1 Mgll Vim
0.0733510390834716	2	12	13.3637469586375	GO:0042590 antigen processing and presentation of exogenous peptide antigen via MHC class I	http://amigo.geneontology.org/amigo/term/GO:0042590	H2-K1 Tap1
0.0733510390834716	3	35	6.87278415015641	GO:0043243 positive regulation of protein-containing complex disassembly	http://amigo.geneontology.org/amigo/term/GO:0043243	Irgm1 Igf1r Igtp
0.0733510390834716	3	35	6.87278415015641	GO:0050999 regulation of nitric-oxide synthase activity	http://amigo.geneontology.org/amigo/term/GO:0050999	Pik3cb Esr1 Kras
0.0733510390834716	2	12	13.3637469586375	GO:0061635 regulation of protein complex stability	http://amigo.geneontology.org/amigo/term/GO:0061635	Irgm1 Igtp
0.0733510390834716	3	35	6.87278415015641	GO:0070670 response to interleukin-4	http://amigo.geneontology.org/amigo/term/GO:0070670	Hsp90ab1 Hspa5 Parp14
0.0733510390834716	2	12	13.3637469586375	GO:0072110 glomerular mesangial cell proliferation	http://amigo.geneontology.org/amigo/term/GO:0072110	Pdgfb Pdgfd
0.0733510390834716	2	12	13.3637469586375	GO:0099004 calmodulin dependent kinase signaling pathway	http://amigo.geneontology.org/amigo/term/GO:0099004	Irgm1 Igtp
0.0738310576258919	6	144	3.34093673965937	GO:0051783 regulation of nuclear division	http://amigo.geneontology.org/amigo/term/GO:0051783	Calr Pdgfb Smpd3 Dusp1 Ywhah Esr1
0.073986518372894	14	550	2.04100862641009	GO:0042110 T cell activation	http://amigo.geneontology.org/amigo/term/GO:0042110	Lgals9 B2m Arid2 Cd44 Ctps Chd7 Bax Fyn Rsad2 Ppp3ca Ccnd3 Ctla2a Hspb1 Hsp90aa1
0.074483285668109	9	284	2.54099414002262	GO:0061448 connective tissue development	http://amigo.geneontology.org/amigo/term/GO:0061448	Smpd3 Pdgfb Cd44 Cd34 Pdgfd Hras Serpinh1 Rasal2 Zbtb7a
0.0749470423065595	10	335	2.39350691796492	GO:1904951 positive regulation of establishment of protein localization	http://amigo.geneontology.org/amigo/term/GO:1904951	Myo1c Cct3 Jup Hsp90aa1 Hsp90ab1 Abcg1 Hras Pck2 Ptp4a3 Fyn
0.0753978786457507	11	388	2.27321468884039	GO:0001655 urogenital system development	http://amigo.geneontology.org/amigo/term/GO:0001655	Pdgfb Cd34 Stat1 Angpt2 Col4a1 Pdgfd Bax Nid1 Esr1 Ppp3ca Iqgap1
0.0753978786457507	11	388	2.27321468884039	GO:0002237 response to molecule of bacterial origin	http://amigo.geneontology.org/amigo/term/GO:0002237	Cxcl9 Cmpk2 Gbp2 Gbp6 Vim Pck2 Lgals9 B2m Trim30a Irgm1 Igtp
0.0753978786457507	4	67	4.78701383592984	GO:0030330 DNA damage response signal transduction by p53 class mediator	http://amigo.geneontology.org/amigo/term/GO:0030330	Cdkn1a Cd44 Sesn2 Chek2
0.0753978786457507	4	67	4.78701383592984	GO:0050918 positive chemotaxis	http://amigo.geneontology.org/amigo/term/GO:0050918	Pdgfb Angpt2 Cdh13 Ccr4
0.0753978786457507	4	67	4.78701383592984	GO:1901224 positive regulation of NIK/NF-kappaB signaling	http://amigo.geneontology.org/amigo/term/GO:1901224	Ptp4a3 Calr Ifi35 Smpd3
0.0765848590506285	7	190	2.95409143296197	GO:0050821 protein stabilization	http://amigo.geneontology.org/amigo/term/GO:0050821	Hsp90aa1 Hsp90ab1 Calr Cct3 Chek2 Irgm1 Igtp
0.0767368607722075	3	36	6.68187347931874	GO:0009651 response to salt stress	http://amigo.geneontology.org/amigo/term/GO:0009651	Hsp90aa1 Hsp90ab1 Bax
0.0767368607722075	3	36	6.68187347931874	GO:0019884 antigen processing and presentation of exogenous antigen	http://amigo.geneontology.org/amigo/term/GO:0019884	B2m H2-K1 Tap1
0.0767368607722075	3	36	6.68187347931874	GO:0071402 cellular response to lipoprotein particle stimulus	http://amigo.geneontology.org/amigo/term/GO:0071402	Abcg1 Cdh13 Smpd3
0.0767368607722075	3	36	6.68187347931874	GO:0090313 regulation of protein targeting to membrane	http://amigo.geneontology.org/amigo/term/GO:0090313	Myo1c Hras Fyn
0.0767368607722075	6	146	3.29517048295171	GO:0090316 positive regulation of intracellular protein transport	http://amigo.geneontology.org/amigo/term/GO:0090316	Myo1c Jup Hsp90aa1 Hsp90ab1 Hras Fyn
0.0775302812240014	12	444	2.16709410140067	GO:0002683 negative regulation of immune system process	http://amigo.geneontology.org/amigo/term/GO:0002683	Lgals9 Nlrc5 Dusp1 Samhd1 Parp14 Isg15 Stat2 Rin3 Hspb1 Tap1 Ifi206 Bst2
0.0789100938631252	6	147	3.27275435721734	GO:0051928 positive regulation of calcium ion transport	http://amigo.geneontology.org/amigo/term/GO:0051928	Calm1 Ppp3ca Pdgfb Vmp1 Cxcl9 Bax
0.0795360454392059	11	392	2.25001862058692	GO:0002443 leukocyte mediated immunity	http://amigo.geneontology.org/amigo/term/GO:0002443	H2-K1 H2-D1 Snap23 Anxa3 B2m Lgals9 Rsad2 Irf7 Ddx58 Tap1 Bst2
0.0795360454392059	7	192	2.92331964720195	GO:0071897 DNA biosynthetic process	http://amigo.geneontology.org/amigo/term/GO:0071897	Pdgfb Cct3 Hsp90aa1 Cdkn1a Hsp90ab1 Smpd3 Dusp1
0.0802511640490478	18	791	1.82463296021852	GO:0000165 MAPK cascade	http://amigo.geneontology.org/amigo/term/GO:0000165	Dusp1 Pdgfd Rell1 Aida Pdgfb Cd44 Igf1r Hras Uchl1 Iqgap1 Gnai2 Rapgef1 Akap13 Arhgap8 Pik3cb Esr1 Kras Trim30a
0.0802511640490478	25	1223	1.63905318380672	GO:0048666 neuron development	http://amigo.geneontology.org/amigo/term/GO:0048666	Plxna2 Plxna4 Klk8 Ywhah H2-K1 H2-D1 Igf1r Dpysl2 Ehd1 Hspa5 Iqgap1 Camk1d Rapgef1 Cxcr4 Rnd1 Fyn Vim B2m Hsp90aa1 Hsp90ab1 Ppp3ca Rnf220 Uchl1 Mgll Hspb1
0.0805319779527415	2	13	12.3357664233577	GO:0002396 MHC protein complex assembly	http://amigo.geneontology.org/amigo/term/GO:0002396	B2m Calr
0.0805319779527415	2	13	12.3357664233577	GO:0002501 peptide antigen assembly with MHC protein complex	http://amigo.geneontology.org/amigo/term/GO:0002501	B2m Calr
0.0805319779527415	25	1224	1.63771408806832	GO:0009790 embryo development	http://amigo.geneontology.org/amigo/term/GO:0009790	Meox1 Dusp1 Chd7 Myadm Junb Lama4 Col4a2 Apln Plxna2 Bax Plxna4 Ift122 Heg1 St8sia6 Vash1 Bysl Rnf220 Cdk2ap1 Exoc4 Pik3cb Arid2 Lpar6 Rpl10-ps3 Hbegf Hspa5
0.0805319779527415	8	241	2.66165914528879	GO:0030522 intracellular receptor signaling pathway	http://amigo.geneontology.org/amigo/term/GO:0030522	Esr1 Sec14l1 Calr Ywhah Zbtb7a Ddx58 Irgm1 Igtp
0.0805319779527415	2	13	12.3357664233577	GO:0038063 collagen-activated tyrosine kinase receptor signaling pathway	http://amigo.geneontology.org/amigo/term/GO:0038063	Col4a2 Col4a1
0.0805319779527415	3	37	6.50128230420201	GO:0044319 wound healing spreading of cells	http://amigo.geneontology.org/amigo/term/GO:0044319	Cd44 Hbegf Rhoc
0.0805319779527415	3	37	6.50128230420201	GO:0045589 regulation of regulatory T cell differentiation	http://amigo.geneontology.org/amigo/term/GO:0045589	Lgals9 Ctla2a Hspb1
0.0805319779527415	2	13	12.3357664233577	GO:0048070 regulation of developmental pigmentation	http://amigo.geneontology.org/amigo/term/GO:0048070	Bax Adamts9
0.0805319779527415	2	13	12.3357664233577	GO:0060965 negative regulation of miRNA-mediated gene silencing	http://amigo.geneontology.org/amigo/term/GO:0060965	Ppp3ca Esr1
0.0805319779527415	10	341	2.35139242673973	GO:0071214 cellular response to abiotic stimulus	http://amigo.geneontology.org/amigo/term/GO:0071214	Cdkn1a Calr Igf1r Hras Hspa5 Lrrc8c Bax Chek2 Ifi206 Serpinb6a
0.0805319779527415	3	37	6.50128230420201	GO:0090505 epiboly involved in wound healing	http://amigo.geneontology.org/amigo/term/GO:0090505	Cd44 Hbegf Rhoc
0.0805319779527415	10	341	2.35139242673973	GO:0104004 cellular response to environmental stimulus	http://amigo.geneontology.org/amigo/term/GO:0104004	Cdkn1a Calr Igf1r Hras Hspa5 Lrrc8c Bax Chek2 Ifi206 Serpinb6a
0.0805319779527415	2	13	12.3357664233577	GO:0120305 regulation of pigmentation	http://amigo.geneontology.org/amigo/term/GO:0120305	Bax Adamts9
0.0805319779527415	17	733	1.85962099560849	GO:1903047 mitotic cell cycle process	http://amigo.geneontology.org/amigo/term/GO:1903047	Chek2 Ccnd3 Ccnd1 Exoc4 Arid2 Calm1 Pdgfb Rhoc Cdkn1a Smpd3 Pkia Ppp3ca Tmod3 Dusp1 Ywhah Esr1 Cables1
0.0805319779527415	7	193	2.90817291327862	GO:1990138 neuron projection extension	http://amigo.geneontology.org/amigo/term/GO:1990138	Dpysl2 Iqgap1 Cxcr4 Hsp90aa1 Hsp90ab1 Plxna4 Mgll
0.0805319779527415	2	13	12.3357664233577	GO:2000774 positive regulation of cellular senescence	http://amigo.geneontology.org/amigo/term/GO:2000774	B2m Kras
0.0821972007860822	17	736	1.85204101872421	GO:0043269 regulation of ion transport	http://amigo.geneontology.org/amigo/term/GO:0043269	Calm1 Ppp3ca Tspan13 Pdgfb Clic1 Fxyd5 Vmp1 Ywhah Cxcl9 Gnai2 Cxcr4 B2m Bax Fyn Cracr2b Chd7 Dpysl2
0.0821972007860822	37	2017	1.47087348776278	GO:0071705 nitrogen compound transport	http://amigo.geneontology.org/amigo/term/GO:0071705	Rtp4 Tap1 Myo1c Ywhab Ywhah Pkia Ppp3ca Gbp4 Jup Calr Hspb1 Vmp1 Hsp90b1 Rsad2 Sec14l1 Hsp90aa1 Hsp90ab1 Abcg1 Ehd1 Hras Hspa5 Slc43a3 Snap23 G3bp2 Exoc4 Myo1d Bicd2 Pck2 Chd7 Exoc6 Lrrc8c Fyn Bax Cdkn1a Smpd3 Dpysl2 Apln
0.0830449209462592	6	150	3.20729927007299	GO:0030833 regulation of actin filament polymerization	http://amigo.geneontology.org/amigo/term/GO:0030833	Arpc1b Capg Sptan1 Tmod3 Myadm Myo1c
0.0830449209462592	5	108	3.71215193295485	GO:0110020 regulation of actomyosin structure organization	http://amigo.geneontology.org/amigo/term/GO:0110020	Limch1 Rhoc Cgnl1 S100a10 Akap13
0.0842939479903905	31	1621	1.5334095831626	GO:0030030 cell projection organization	http://amigo.geneontology.org/amigo/term/GO:0030030	Ehd1 Plxna2 Plxna4 Ift122 Klk8 Ywhah H2-K1 H2-D1 Cd44 Igf1r Atp6v1d Hsp90aa1 Dpysl2 Hras Hspa5 Fscn1 Emp1 Iqgap1 Cdh13 Camk1d Rapgef1 Cxcr4 Fyn Vim B2m Hsp90ab1 Ppp3ca Uchl1 Mgll Hspb1 Ppp1r16b
0.0846009627991362	10	345	2.32412990584999	GO:0072001 renal system development	http://amigo.geneontology.org/amigo/term/GO:0072001	Pdgfb Cd34 Stat1 Angpt2 Col4a1 Pdgfd Bax Nid1 Ppp3ca Iqgap1
0.0846009627991362	3	38	6.33019592777564	GO:0090504 epiboly	http://amigo.geneontology.org/amigo/term/GO:0090504	Cd44 Hbegf Rhoc
0.085970487636279	4	71	4.51732291559576	GO:0030837 negative regulation of actin filament polymerization	http://amigo.geneontology.org/amigo/term/GO:0030837	Capg Sptan1 Tmod3 Myadm
0.085970487636279	4	71	4.51732291559576	GO:1904705 regulation of vascular associated smooth muscle cell proliferation	http://amigo.geneontology.org/amigo/term/GO:1904705	Pdgfb Cdkn1a Gnai2 Apln
0.0880123416496141	21	986	1.70774048355814	GO:0033993 response to lipid	http://amigo.geneontology.org/amigo/term/GO:0033993	Esr1 Cxcl9 Pck2 Cmpk2 Gbp2 Gbp6 Calr Igf1r Ywhah Abcg1 Vim Anxa3 Arpc1b Zbtb7a Ccnd1 Lgals9 Akap13 Trim30a Irgm1 B2m Igtp
0.0883770611749428	14	568	1.97632877557315	GO:0060284 regulation of cell development	http://amigo.geneontology.org/amigo/term/GO:0060284	Plxna2 Plxna4 Ywhah Anxa2 S100a10 Calr Cldn5 Cxcr4 B2m Myadm Kras Ppp3ca Chd7 Vim
0.0883770611749428	16	684	1.87561360822982	GO:0120039 plasma membrane bounded cell projection morphogenesis	http://amigo.geneontology.org/amigo/term/GO:0120039	Plxna2 Plxna4 Klk8 Ywhah Cd44 Igf1r Dpysl2 Iqgap1 Cxcr4 Fyn Hsp90aa1 Hsp90ab1 Ppp3ca Uchl1 Mgll Vim
0.0889236405332576	2	14	11.4546402502607	GO:0002371 dendritic cell cytokine production	http://amigo.geneontology.org/amigo/term/GO:0002371	Ddx58 Bst2
0.0889236405332576	2	14	11.4546402502607	GO:0002730 regulation of dendritic cell cytokine production	http://amigo.geneontology.org/amigo/term/GO:0002730	Ddx58 Bst2
0.0889236405332576	2	14	11.4546402502607	GO:0009155 purine deoxyribonucleotide catabolic process	http://amigo.geneontology.org/amigo/term/GO:0009155	Samhd1 Gda
0.0889236405332576	29	1498	1.55226433297925	GO:0030182 neuron differentiation	http://amigo.geneontology.org/amigo/term/GO:0030182	Plxna2 Plxna4 Klk8 Pigt Ywhah H2-K1 H2-D1 Calr Mmd Igf1r Dpysl2 Ehd1 Hspa5 Iqgap1 Camk1d Rapgef1 Cxcr4 Rnd1 B2m Fyn Vim Hsp90aa1 Hsp90ab1 Ppp3ca Rnf220 Uchl1 Mgll Ccnd1 Hspb1
0.0889236405332576	2	14	11.4546402502607	GO:0033197 response to vitamin E	http://amigo.geneontology.org/amigo/term/GO:0033197	Igf1r Ccnd1
0.0889236405332576	11	402	2.19404800813451	GO:0042060 wound healing	http://amigo.geneontology.org/amigo/term/GO:0042060	Anxa2 S100a10 Pdgfb Cd44 Cd34 Hbegf Hras Cxcr4 Cdkn1a Pik3cb Rhoc
0.0889236405332576	2	14	11.4546402502607	GO:0046459 short-chain fatty acid metabolic process	http://amigo.geneontology.org/amigo/term/GO:0046459	Pck2 Acot9
0.0889236405332576	17	745	1.82966736883359	GO:0048589 developmental growth	http://amigo.geneontology.org/amigo/term/GO:0048589	Wwc2 Smpd3 Dpysl2 Iqgap1 Cxcr4 Akap13 Heg1 Esr1 Hsp90aa1 Cdkn1a Hsp90ab1 Plxna4 Mgll Arid2 Chd7 Rasal2 Hbegf
0.0889236405332576	2	14	11.4546402502607	GO:0060149 negative regulation of post-transcriptional gene silencing	http://amigo.geneontology.org/amigo/term/GO:0060149	Ppp3ca Esr1
0.0889236405332576	2	14	11.4546402502607	GO:0060967 negative regulation of gene silencing by RNA	http://amigo.geneontology.org/amigo/term/GO:0060967	Ppp3ca Esr1
0.0889236405332576	3	39	6.16788321167883	GO:0070528 protein kinase C signaling	http://amigo.geneontology.org/amigo/term/GO:0070528	Pdgfb Myadm Sez6l2
0.0889236405332576	3	39	6.16788321167883	GO:0071634 regulation of transforming growth factor beta production	http://amigo.geneontology.org/amigo/term/GO:0071634	Ltbp1 Cd34 Hsp90ab1
0.0889236405332576	2	14	11.4546402502607	GO:1900038 negative regulation of cellular response to hypoxia	http://amigo.geneontology.org/amigo/term/GO:1900038	Cd34 Pik3cb
0.0889236405332576	2	14	11.4546402502607	GO:1900369 negative regulation of post-transcriptional gene silencing by RNA	http://amigo.geneontology.org/amigo/term/GO:1900369	Ppp3ca Esr1
0.0889236405332576	2	14	11.4546402502607	GO:1902065 response to L-glutamate	http://amigo.geneontology.org/amigo/term/GO:1902065	Igf1r Fyn
0.0889236405332576	2	14	11.4546402502607	GO:1903671 negative regulation of sprouting angiogenesis	http://amigo.geneontology.org/amigo/term/GO:1903671	Pik3cb Adamts9
0.0894458489010681	13	514	2.02796160072709	GO:0043410 positive regulation of MAPK cascade	http://amigo.geneontology.org/amigo/term/GO:0043410	Pdgfd Rell1 Pdgfb Cd44 Hras Iqgap1 Gnai2 Rapgef1 Akap13 Arhgap8 Esr1 Kras Trim30a
0.0911387256329077	22	1055	1.67205175217075	GO:0008284 positive regulation of cell population proliferation	http://amigo.geneontology.org/amigo/term/GO:0008284	Hbegf Pdgfd Crip2 Hras Pdgfb Calr Igf1r Cdkn1a Kras Cdh13 Gnai2 Apln Ppp1r16b Cldn5 Esm1 Ccnd1 Esr1 Ppp3ca Smpd3 Vim Anxa2 Ccnd3
0.091560643604651	8	249	2.5761439920265	GO:0002703 regulation of leukocyte mediated immunity	http://amigo.geneontology.org/amigo/term/GO:0002703	H2-K1 H2-D1 B2m Lgals9 Rsad2 Ddx58 Tap1 Bst2
0.0921011834288804	16	690	1.85930392468	GO:0048858 cell projection morphogenesis	http://amigo.geneontology.org/amigo/term/GO:0048858	Plxna2 Plxna4 Klk8 Ywhah Cd44 Igf1r Dpysl2 Iqgap1 Cxcr4 Fyn Hsp90aa1 Hsp90ab1 Ppp3ca Uchl1 Mgll Vim
0.0924119402997718	9	300	2.40547445255474	GO:0030198 extracellular matrix organization	http://amigo.geneontology.org/amigo/term/GO:0030198	Adamts9 Col4a1 Col4a2 Serpinh1 Nid1 Pxdn Fscn1 Smpd3 Anxa2
0.0927009104584327	3	40	6.01368613138686	GO:0001913 T cell mediated cytotoxicity	http://amigo.geneontology.org/amigo/term/GO:0001913	H2-K1 H2-D1 B2m
0.0927009104584327	3	40	6.01368613138686	GO:0021955 central nervous system neuron axonogenesis	http://amigo.geneontology.org/amigo/term/GO:0021955	Hsp90aa1 Hsp90ab1 Plxna4
0.0927009104584327	3	40	6.01368613138686	GO:0045066 regulatory T cell differentiation	http://amigo.geneontology.org/amigo/term/GO:0045066	Lgals9 Ctla2a Hspb1
0.0929587700446926	6	156	3.08394160583942	GO:0007043 cell-cell junction assembly	http://amigo.geneontology.org/amigo/term/GO:0007043	Cldn5 Rhoc Jup Myo1c Fscn1 Heg1
0.0929587700446926	5	113	3.54789742264712	GO:0007088 regulation of mitotic nuclear division	http://amigo.geneontology.org/amigo/term/GO:0007088	Pdgfb Smpd3 Dusp1 Ywhah Esr1
0.0929587700446926	43	2454	1.40499051154379	GO:0007399 nervous system development	http://amigo.geneontology.org/amigo/term/GO:0007399	Plxna2 Plxna4 Cables1 Chd7 Klk8 Pigt Ywhah Anxa2 S100a10 H2-K1 H2-D1 Calr Mmd Igf1r Hsp90aa1 Dpysl2 Ehd1 Hspa5 Ppp3ca Anxa3 Iqgap1 Col4a1 Camk1d Rapgef1 Cldn5 Cxcr4 Rnd1 B2m Fyn Hexb Vim Kras Ift122 Sez6l2 Bax Hsp90ab1 Rnf220 Uchl1 Mgll Ccr4 Ccnd1 Hspb1 Exoc4
0.0929587700446926	13	518	2.01230166558634	GO:0008015 blood circulation	http://amigo.geneontology.org/amigo/term/GO:0008015	Calm1 Jup Cd34 Hsp90aa1 Cldn5 Cxcr4 Hbegf Chd7 Ptp4a3 Smpd3 Mgll Apln Rnpep
0.0929587700446926	4	74	4.33418820280134	GO:0010524 positive regulation of calcium ion transport into cytosol	http://amigo.geneontology.org/amigo/term/GO:0010524	Calm1 Ppp3ca Cxcl9 Bax
0.0929587700446926	6	156	3.08394160583942	GO:0030010 establishment of cell polarity	http://amigo.geneontology.org/amigo/term/GO:0030010	Igf1r Fscn1 Frmd4b Hsp90aa1 Hsp90ab1 Exoc4
0.0929587700446926	5	113	3.54789742264712	GO:0030038 contractile actin filament bundle assembly	http://amigo.geneontology.org/amigo/term/GO:0030038	Limch1 Rhoc Cgnl1 S100a10 Pdlim1
0.0929587700446926	4	74	4.33418820280134	GO:0032732 positive regulation of interleukin-1 production	http://amigo.geneontology.org/amigo/term/GO:0032732	Hspb1 Gbp5 Lgals9 Ifi206
0.0929587700446926	5	113	3.54789742264712	GO:0043149 stress fiber assembly	http://amigo.geneontology.org/amigo/term/GO:0043149	Limch1 Rhoc Cgnl1 S100a10 Pdlim1
0.0929587700446926	9	301	2.39748284307782	GO:0045229 external encapsulating structure organization	http://amigo.geneontology.org/amigo/term/GO:0045229	Adamts9 Col4a1 Col4a2 Serpinh1 Nid1 Pxdn Fscn1 Smpd3 Anxa2
0.0929587700446926	4	74	4.33418820280134	GO:1990874 vascular associated smooth muscle cell proliferation	http://amigo.geneontology.org/amigo/term/GO:1990874	Pdgfb Cdkn1a Gnai2 Apln
0.093700422842578	9	302	2.38954415816696	GO:0007162 negative regulation of cell adhesion	http://amigo.geneontology.org/amigo/term/GO:0007162	Lgals9 Plxna2 Plxna4 Myadm Angpt2 Dusp1 Cdh13 Rnd1 Hspb1
0.093700422842578	9	302	2.38954415816696	GO:0043062 extracellular structure organization	http://amigo.geneontology.org/amigo/term/GO:0043062	Adamts9 Col4a1 Col4a2 Serpinh1 Nid1 Pxdn Fscn1 Smpd3 Anxa2
0.0954363572547379	5	114	3.51677551543091	GO:0006022 aminoglycan metabolic process	http://amigo.geneontology.org/amigo/term/GO:0006022	Hexb Pdgfb Cd44 Smpd3 Ccnd3
0.0966453475583443	4	75	4.27639902676399	GO:0014068 positive regulation of phosphatidylinositol 3-kinase signaling	http://amigo.geneontology.org/amigo/term/GO:0014068	Pdgfd Pdgfb Igf1r Fyn
0.0968612245930329	2	15	10.69099756691	GO:0002091 negative regulation of receptor internalization	http://amigo.geneontology.org/amigo/term/GO:0002091	Anxa2 Rin3
0.0968612245930329	2	15	10.69099756691	GO:0018410 C-terminal protein amino acid modification	http://amigo.geneontology.org/amigo/term/GO:0018410	Irgm1 Igtp
0.0968612245930329	2	15	10.69099756691	GO:0045793 positive regulation of cell size	http://amigo.geneontology.org/amigo/term/GO:0045793	Hsp90aa1 Hsp90ab1
0.0968612245930329	2	15	10.69099756691	GO:0046834 lipid phosphorylation	http://amigo.geneontology.org/amigo/term/GO:0046834	Dgka Dgkh
0.0968612245930329	2	15	10.69099756691	GO:0060700 regulation of ribonuclease activity	http://amigo.geneontology.org/amigo/term/GO:0060700	Oasl2 Oas2
0.0968612245930329	2	15	10.69099756691	GO:0070431 nucleotide-binding oligomerization domain containing 2 signaling pathway	http://amigo.geneontology.org/amigo/term/GO:0070431	Irgm1 Igtp
0.0968612245930329	2	15	10.69099756691	GO:1901722 regulation of cell proliferation involved in kidney development	http://amigo.geneontology.org/amigo/term/GO:1901722	Pdgfb Pdgfd
0.0968612245930329	2	15	10.69099756691	GO:1902287 semaphorin-plexin signaling pathway involved in axon guidance	http://amigo.geneontology.org/amigo/term/GO:1902287	Plxna2 Plxna4
0.0987420870049601	38	2124	1.43452650968425	GO:0009891 positive regulation of biosynthetic process	http://amigo.geneontology.org/amigo/term/GO:0009891	Jup Nlrc5 Myo1c Meox1 Hsp90aa1 Ppp3ca Anxa2 S100a10 Pdgfb Cct3 Irf9 Igf1r Ywhah Esr1 Hsp90ab1 Irf7 Hras Stat1 Vim Sesn2 Chek2 Trim30a Cdh13 Apln Stat2 Ddx58 Junb Creb5 Pdlim1 Hexb Abcg1 Nnmt Chd7 Ltbp1 Pabpc1 Smpd3 Arid2 Ifi206
0.0989111717251809	50	2959	1.35489154700616	GO:0051641 cellular localization	http://amigo.geneontology.org/amigo/term/GO:0051641	Calm1 Myo1c Ehd1 Snap23 Exoc4 Ift122 Rtp4 Myo1d Bicd2 Arhgap8 Ppp3ca Ywhab Ywhah Fyn Pkia Gbp4 Cct3 Jup Calr Hspb1 Vmp1 Esr1 Hsp90b1 Atp6v1d Hsp90aa1 Hsp90ab1 Abcg1 Hras Hspa5 Sesn2 Cxcl9 Anxa3 Cdh13 Anxa2 Zbtb7a Isg15 Tap1 S100a10 Exoc6 Akap13 Myadm Gbp5 Bax Lgals9 Hexb Cdkn1a Uchl1 Chd7 Dpysl2 Smpd3
0.0989111717251809	12	468	2.05596107055961	GO:0052548 regulation of endopeptidase activity	http://amigo.geneontology.org/amigo/term/GO:0052548	Serpinb6a Serpinh1 Bax Cd44 Psmb8 Psmd14 Anxa2 Bst2 Lxn Psmb9 Fyn Ifi206
0.0991082170907343	7	206	2.7246474381688	GO:0051260 protein homooligomerization	http://amigo.geneontology.org/amigo/term/GO:0051260	Samhd1 Pxdn Ehd1 Prnd G3bp2 B2m Gbp5
0.0991082170907343	4	76	4.2201306185171	GO:1903036 positive regulation of response to wounding	http://amigo.geneontology.org/amigo/term/GO:1903036	Igf1r Hbegf Hras Cxcr4
0.0997646043487684	22	1070	1.64861177433659	GO:0001775 cell activation	http://amigo.geneontology.org/amigo/term/GO:0001775	Lgals9 B2m Arid2 Pdgfb Cd44 Ifi35 Snap23 Ctps Anxa3 Sh3kbp1 Chd7 Bax Cdkn1a Fyn Rsad2 Ppp3ca Pik3cb Ccnd3 Zbtb7a Ctla2a Hspb1 Hsp90aa1
0.0997646043487684	5	116	3.45614145482004	GO:1902414 protein localization to cell junction	http://amigo.geneontology.org/amigo/term/GO:1902414	Hspb1 Hras Cgnl1 Heg1 Snap23
0.0998176458791511	3	42	5.72732012513034	GO:0032733 positive regulation of interleukin-10 production	http://amigo.geneontology.org/amigo/term/GO:0032733	Cd34 Isg15 Lgals9
0.0998176458791511	3	42	5.72732012513034	GO:0050691 regulation of defense response to virus by host	http://amigo.geneontology.org/amigo/term/GO:0050691	Hsp90aa1 Stat1 Ddx58
0.0998176458791511	3	42	5.72732012513034	GO:0050850 positive regulation of calcium-mediated signaling	http://amigo.geneontology.org/amigo/term/GO:0050850	Ppp3ca Cdh13 Exoc4
0.0998176458791511	3	42	5.72732012513034	GO:0051898 negative regulation of protein kinase B signaling	http://amigo.geneontology.org/amigo/term/GO:0051898	Phlda3 Pik3cb Rapgef1
0.0998176458791511	3	42	5.72732012513034	GO:0071604 transforming growth factor beta production	http://amigo.geneontology.org/amigo/term/GO:0071604	Ltbp1 Cd34 Hsp90ab1
0.0998176458791511	3	42	5.72732012513034	GO:1900026 positive regulation of substrate adhesion-dependent cell spreading	http://amigo.geneontology.org/amigo/term/GO:1900026	Calr S100a10 Myadm
0.0998176458791511	3	42	5.72732012513034	GO:1903670 regulation of sprouting angiogenesis	http://amigo.geneontology.org/amigo/term/GO:1903670	Ppp1r16b Pik3cb Adamts9
0.101224418731287	9	308	2.34299459664423	GO:0090287 regulation of cellular response to growth factor stimulus	http://amigo.geneontology.org/amigo/term/GO:0090287	Ltbp1 Myo1c Hsp90ab1 Pik3cb Zbtb7a Apln Pmepa1 Hspa5 Ptp4a3
0.101715717364329	4	77	4.16532372736752	GO:1903510 mucopolysaccharide metabolic process	http://amigo.geneontology.org/amigo/term/GO:1903510	Pdgfb Cd44 Smpd3 Ccnd3
0.101862721872368	6	161	2.98816702180714	GO:0033135 regulation of peptidyl-serine phosphorylation	http://amigo.geneontology.org/amigo/term/GO:0033135	Cd44 Bax Hsp90aa1 Hsp90ab1 Irgm1 Igtp
0.102015618866059	11	416	2.1202098540146	GO:0051090 regulation of DNA-binding transcription factor activity	http://amigo.geneontology.org/amigo/term/GO:0051090	Trim30a Ppp3ca Nlrc5 Jup Esr1 Rnf220 Anxa3 Zbtb7a Camk1d Ddx58 Kras
0.10240662173863	20	949	1.68983101689831	GO:0045321 leukocyte activation	http://amigo.geneontology.org/amigo/term/GO:0045321	Lgals9 B2m Arid2 Cd44 Ifi35 Snap23 Ctps Anxa3 Sh3kbp1 Chd7 Bax Cdkn1a Fyn Rsad2 Ppp3ca Ccnd3 Zbtb7a Ctla2a Hspb1 Hsp90aa1
0.104067906688511	7	209	2.68553766632906	GO:0043122 regulation of I-kappaB kinase/NF-kappaB signaling	http://amigo.geneontology.org/amigo/term/GO:0043122	Trim30a Akap13 Hspb1 Esr1 Stat1 Fyn Gbp7
0.1043780588754	5	118	3.39756278609427	GO:0006986 response to unfolded protein	http://amigo.geneontology.org/amigo/term/GO:0006986	Hspa5 Ccnd1 Bax Hspb1 Hsp90aa1
0.104815277857546	2	16	10.0228102189781	GO:0006978 DNA damage response signal transduction by p53 class mediator resulting in transcription of p21 class mediator	http://amigo.geneontology.org/amigo/term/GO:0006978	Cdkn1a Chek2
0.104815277857546	2	16	10.0228102189781	GO:0048532 anatomical structure arrangement	http://amigo.geneontology.org/amigo/term/GO:0048532	Hspa5 Plxna4
0.104815277857546	9	311	2.320393362593	GO:0051402 neuron apoptotic process	http://amigo.geneontology.org/amigo/term/GO:0051402	Bax Pigt Hras Hsp90ab1 Hspa5 Kras Ccnd1 Esr1 Fyn
0.104815277857546	3	43	5.59412663384824	GO:0051481 negative regulation of cytosolic calcium ion concentration	http://amigo.geneontology.org/amigo/term/GO:0051481	Ppp3ca Calm1 Smpd3
0.104815277857546	2	16	10.0228102189781	GO:0070423 nucleotide-binding oligomerization domain containing signaling pathway	http://amigo.geneontology.org/amigo/term/GO:0070423	Irgm1 Igtp
0.104815277857546	16	708	1.81203348591695	GO:0080135 regulation of cellular response to stress	http://amigo.geneontology.org/amigo/term/GO:0080135	Dusp1 Rell1 Arid2 Hspb1 Aida Bax Cd44 Igf1r Cd34 Hras Chek2 Rapgef1 Pik3cb Klk8 Fyn Hspa5
0.104815277857546	2	16	10.0228102189781	GO:0086103 G protein-coupled receptor signaling pathway involved in heart process	http://amigo.geneontology.org/amigo/term/GO:0086103	Gnai2 Akap13
0.104815277857546	2	16	10.0228102189781	GO:1901096 regulation of autophagosome maturation	http://amigo.geneontology.org/amigo/term/GO:1901096	Irgm1 Igtp
0.104815277857546	2	16	10.0228102189781	GO:1901163 regulation of trophoblast cell migration	http://amigo.geneontology.org/amigo/term/GO:1901163	Calr Arhgdib
0.104815277857546	2	16	10.0228102189781	GO:1902285 semaphorin-plexin signaling pathway involved in neuron projection guidance	http://amigo.geneontology.org/amigo/term/GO:1902285	Plxna2 Plxna4
0.10762443003671	8	261	2.45770059009425	GO:0060560 developmental growth involved in morphogenesis	http://amigo.geneontology.org/amigo/term/GO:0060560	Dpysl2 Iqgap1 Cxcr4 Esr1 Hsp90aa1 Hsp90ab1 Plxna4 Mgll
0.10762443003671	8	261	2.45770059009425	GO:1901215 negative regulation of neuron death	http://amigo.geneontology.org/amigo/term/GO:1901215	Bax Hras Cd34 Hsp90ab1 Kras Ccnd1 Esr1 Fyn
0.107683724366938	4	79	4.05987249376328	GO:0002709 regulation of T cell mediated immunity	http://amigo.geneontology.org/amigo/term/GO:0002709	H2-K1 H2-D1 B2m Rsad2
0.107683724366938	4	79	4.05987249376328	GO:0071230 cellular response to amino acid stimulus	http://amigo.geneontology.org/amigo/term/GO:0071230	Sesn2 Col4a1 Pdgfd Fyn
0.108940166931058	7	212	2.6475347748244	GO:0001906 cell killing	http://amigo.geneontology.org/amigo/term/GO:0001906	H2-K1 H2-D1 Hsp90ab1 Lgals9 B2m Cxcl9 Tap1
0.108940166931058	8	262	2.44832005349083	GO:0048588 developmental cell growth	http://amigo.geneontology.org/amigo/term/GO:0048588	Dpysl2 Iqgap1 Cxcr4 Akap13 Hsp90aa1 Hsp90ab1 Plxna4 Mgll
0.108940166931058	3	44	5.46698739216987	GO:0051281 positive regulation of release of sequestered calcium ion into cytosol	http://amigo.geneontology.org/amigo/term/GO:0051281	Calm1 Cxcl9 Bax
0.108940166931058	3	44	5.46698739216987	GO:0051693 actin filament capping	http://amigo.geneontology.org/amigo/term/GO:0051693	Capg Sptan1 Tmod3
0.109068662603173	17	773	1.76339222481374	GO:0046649 lymphocyte activation	http://amigo.geneontology.org/amigo/term/GO:0046649	Lgals9 B2m Arid2 Cd44 Ctps Sh3kbp1 Chd7 Bax Cdkn1a Fyn Rsad2 Ppp3ca Ccnd3 Zbtb7a Ctla2a Hspb1 Hsp90aa1
0.109222061850383	29	1540	1.50992985117073	GO:0015031 protein transport	http://amigo.geneontology.org/amigo/term/GO:0015031	Rtp4 Myo1c Ywhab Ywhah Pkia Ppp3ca Gbp4 Jup Calr Hspb1 Vmp1 Hsp90b1 Rsad2 Hsp90aa1 Hsp90ab1 Abcg1 Ehd1 Hras Hspa5 Snap23 Exoc4 Myo1d Tap1 Bicd2 Pck2 Exoc6 Fyn Bax Cdkn1a
0.110581216470156	7	213	2.63510503409753	GO:0071383 cellular response to steroid hormone stimulus	http://amigo.geneontology.org/amigo/term/GO:0071383	Esr1 Pck2 Calr Igf1r Ywhah Zbtb7a Akap13
0.111529378207389	11	424	2.08020589450489	GO:0072594 establishment of protein localization to organelle	http://amigo.geneontology.org/amigo/term/GO:0072594	Pkia Ppp3ca Gbp4 Cct3 Jup Hsp90aa1 Hsp90ab1 Hspa5 Bax Cdkn1a Ift122
0.113535911729402	4	81	3.95962872848518	GO:0000079 regulation of cyclin-dependent protein serine/threonine kinase activity	http://amigo.geneontology.org/amigo/term/GO:0000079	Ccnd3 Ccnd1 Cdkn1a Pdgfb
0.113535911729402	2	17	9.43323314727351	GO:0003222 ventricular trabecula myocardium morphogenesis	http://amigo.geneontology.org/amigo/term/GO:0003222	Heg1 Chd7
0.113535911729402	2	17	9.43323314727351	GO:0003413 chondrocyte differentiation involved in endochondral bone morphogenesis	http://amigo.geneontology.org/amigo/term/GO:0003413	Smpd3 Serpinh1
0.113535911729402	3	45	5.34549878345499	GO:0009394 2-deoxyribonucleotide metabolic process	http://amigo.geneontology.org/amigo/term/GO:0009394	Cmpk2 Samhd1 Gda
0.113535911729402	2	17	9.43323314727351	GO:0030050 vesicle transport along actin filament	http://amigo.geneontology.org/amigo/term/GO:0030050	Myo1c Myo1d
0.113535911729402	2	17	9.43323314727351	GO:0035872 nucleotide-binding domain leucine rich repeat containing receptor signaling pathway	http://amigo.geneontology.org/amigo/term/GO:0035872	Irgm1 Igtp
0.113535911729402	2	17	9.43323314727351	GO:0038065 collagen-activated signaling pathway	http://amigo.geneontology.org/amigo/term/GO:0038065	Col4a2 Col4a1
0.113535911729402	2	17	9.43323314727351	GO:0042772 DNA damage response signal transduction resulting in transcription	http://amigo.geneontology.org/amigo/term/GO:0042772	Cdkn1a Chek2
0.113535911729402	5	122	3.28616728491085	GO:0043200 response to amino acid	http://amigo.geneontology.org/amigo/term/GO:0043200	Sesn2 Col4a1 Pdgfd Igf1r Fyn
0.113535911729402	2	17	9.43323314727351	GO:0061042 vascular wound healing	http://amigo.geneontology.org/amigo/term/GO:0061042	Cd34 Cxcr4
0.113535911729402	2	17	9.43323314727351	GO:0061450 trophoblast cell migration	http://amigo.geneontology.org/amigo/term/GO:0061450	Calr Arhgdib
0.113535911729402	2	17	9.43323314727351	GO:1903729 regulation of plasma membrane organization	http://amigo.geneontology.org/amigo/term/GO:1903729	Anxa2 S100a10
0.113535911729402	4	81	3.95962872848518	GO:2000573 positive regulation of DNA biosynthetic process	http://amigo.geneontology.org/amigo/term/GO:2000573	Pdgfb Cct3 Hsp90aa1 Hsp90ab1
0.117479331455929	16	721	1.7793615922735	GO:0055065 metal ion homeostasis	http://amigo.geneontology.org/amigo/term/GO:0055065	Calm1 Prnd Lpar6 Ccr4 Ppp3ca Cxcl9 Gnai2 Ftl1-ps1 Bax Fyn Hexb Pik3cb Chd7 B2m Esr1 Smpd3
0.118576884925857	10	374	2.14391662438034	GO:0050900 leukocyte migration	http://amigo.geneontology.org/amigo/term/GO:0050900	Cxcl9 Lgals9 Pdgfb Calr Dusp1 Pdgfd Camk1d Rin3 Cd34 Smpd3
0.11866124848607	6	169	2.84671532846715	GO:0008064 regulation of actin polymerization or depolymerization	http://amigo.geneontology.org/amigo/term/GO:0008064	Arpc1b Capg Sptan1 Tmod3 Myadm Myo1c
0.11896043386606	3	46	5.22929228816249	GO:0009262 deoxyribonucleotide metabolic process	http://amigo.geneontology.org/amigo/term/GO:0009262	Cmpk2 Samhd1 Gda
0.119376450504554	5	124	3.23316458676713	GO:0051101 regulation of DNA binding	http://amigo.geneontology.org/amigo/term/GO:0051101	Calm1 Rnf220 Zbtb7a Lgals9 Ifi206
0.119852693665162	10	375	2.13819951338199	GO:1901653 cellular response to peptide	http://amigo.geneontology.org/amigo/term/GO:1901653	Pck2 Myo1c C1qtnf9 Igf1r Fyn Vim Klf3 Gnai2 Ccnd3 Smpd3
0.121136067264287	12	488	1.97170037094651	GO:1903829 positive regulation of protein localization	http://amigo.geneontology.org/amigo/term/GO:1903829	Myo1c Fyn Cct3 Jup Hsp90aa1 Hsp90ab1 Abcg1 Hras Sesn2 Iqgap1 Pck2 Ptp4a3
0.121556937986097	4	83	3.86421598803975	GO:0010921 regulation of phosphatase activity	http://amigo.geneontology.org/amigo/term/GO:0010921	Calm1 Hsp90b1 Hsp90ab1 Gnai2
0.122430717743485	5	125	3.20729927007299	GO:0001909 leukocyte mediated cytotoxicity	http://amigo.geneontology.org/amigo/term/GO:0001909	H2-K1 H2-D1 Lgals9 B2m Tap1
0.122994585010578	3	47	5.11803075011648	GO:0001974 blood vessel remodeling	http://amigo.geneontology.org/amigo/term/GO:0001974	Bax Chd7 Angpt2
0.122994585010578	2	18	8.90916463909165	GO:0010755 regulation of plasminogen activation	http://amigo.geneontology.org/amigo/term/GO:0010755	Anxa2 S100a10
0.122994585010578	3	47	5.11803075011648	GO:0019692 deoxyribose phosphate metabolic process	http://amigo.geneontology.org/amigo/term/GO:0019692	Cmpk2 Samhd1 Gda
0.122994585010578	6	171	2.81342041234473	GO:0030832 regulation of actin filament length	http://amigo.geneontology.org/amigo/term/GO:0030832	Arpc1b Capg Sptan1 Tmod3 Myadm Myo1c
0.122994585010578	3	47	5.11803075011648	GO:0031952 regulation of protein autophosphorylation	http://amigo.geneontology.org/amigo/term/GO:0031952	Pdgfd Pdgfb Iqgap1
0.122994585010578	3	47	5.11803075011648	GO:0032768 regulation of monooxygenase activity	http://amigo.geneontology.org/amigo/term/GO:0032768	Pik3cb Esr1 Kras
0.122994585010578	3	47	5.11803075011648	GO:0035307 positive regulation of protein dephosphorylation	http://amigo.geneontology.org/amigo/term/GO:0035307	Calm1 Hsp90ab1 Ppp1r16b
0.122994585010578	2	18	8.90916463909165	GO:0090520 sphingolipid mediated signaling pathway	http://amigo.geneontology.org/amigo/term/GO:0090520	Smpd3 Pik3cb
0.122994585010578	6	171	2.81342041234473	GO:0097553 calcium ion transmembrane import into cytosol	http://amigo.geneontology.org/amigo/term/GO:0097553	Calm1 Ppp3ca Cxcl9 Fyn Bax Chd7
0.122994585010578	2	18	8.90916463909165	GO:1900037 regulation of cellular response to hypoxia	http://amigo.geneontology.org/amigo/term/GO:1900037	Cd34 Pik3cb
0.122994585010578	2	18	8.90916463909165	GO:1904754 positive regulation of vascular associated smooth muscle cell migration	http://amigo.geneontology.org/amigo/term/GO:1904754	Pdgfb Iqgap1
0.122994585010578	2	18	8.90916463909165	GO:2000479 regulation of cAMP-dependent protein kinase activity	http://amigo.geneontology.org/amigo/term/GO:2000479	Pkia Sesn2
0.123112271853039	4	84	3.81821341675356	GO:0035023 regulation of Rho protein signal transduction	http://amigo.geneontology.org/amigo/term/GO:0035023	Lpar6 Akap13 Arhgdib Heg1
0.123112271853039	11	434	2.03227488311077	GO:0050767 regulation of neurogenesis	http://amigo.geneontology.org/amigo/term/GO:0050767	Plxna2 Plxna4 Ywhah Anxa2 S100a10 Cxcr4 B2m Kras Ppp3ca Chd7 Vim
0.123112271853039	4	84	3.81821341675356	GO:0050848 regulation of calcium-mediated signaling	http://amigo.geneontology.org/amigo/term/GO:0050848	Ppp3ca Cdh13 Calm1 Exoc4
0.123112271853039	9	324	2.22729115977291	GO:0051054 positive regulation of DNA metabolic process	http://amigo.geneontology.org/amigo/term/GO:0051054	Arid2 Pdgfb Cct3 Bax Igf1r Hsp90aa1 Hsp90ab1 Anxa3 Hras
0.123112271853039	4	84	3.81821341675356	GO:0051279 regulation of release of sequestered calcium ion into cytosol	http://amigo.geneontology.org/amigo/term/GO:0051279	Calm1 Cxcl9 Bax Chd7
0.123112271853039	14	608	1.84630714560123	GO:0071407 cellular response to organic cyclic compound	http://amigo.geneontology.org/amigo/term/GO:0071407	Esr1 Pck2 Jup Calr Igf1r Ywhah Hsp90b1 Hsp90ab1 Hspa5 Chek2 Zbtb7a Ddx58 Akap13 Rapgef1
0.123724483908979	6	172	2.79706331692412	GO:0030041 actin filament polymerization	http://amigo.geneontology.org/amigo/term/GO:0030041	Arpc1b Capg Sptan1 Tmod3 Myadm Myo1c
0.12418121116914	13	550	1.89522229595222	GO:0051223 regulation of protein transport	http://amigo.geneontology.org/amigo/term/GO:0051223	Myo1c Pkia Gbp4 Jup Rsad2 Hsp90aa1 Hsp90ab1 Abcg1 Hras Ppp3ca Pck2 Fyn Exoc4
0.12434190644044	15	669	1.79781349219338	GO:0048812 neuron projection morphogenesis	http://amigo.geneontology.org/amigo/term/GO:0048812	Plxna2 Plxna4 Klk8 Ywhah Igf1r Dpysl2 Iqgap1 Cxcr4 Fyn Hsp90aa1 Hsp90ab1 Ppp3ca Uchl1 Mgll Vim
0.124886299213318	10	380	2.11006530925855	GO:0010038 response to metal ion	http://amigo.geneontology.org/amigo/term/GO:0010038	Smpd3 Junb S100a16 Calm1 Calr Hspa5 Ppp3ca Iqgap1 B2m Ccnd1
0.124886299213318	11	436	2.02295252126164	GO:0022411 cellular component disassembly	http://amigo.geneontology.org/amigo/term/GO:0022411	Irgm1 Calm1 Bax Igf1r Vmp1 Fscn1 Arid2 Capg Sptan1 Tmod3 Igtp
0.124886299213318	11	436	2.02295252126164	GO:0034329 cell junction assembly	http://amigo.geneontology.org/amigo/term/GO:0034329	Limch1 Cldn5 Rhoc Jup Myo1c Vmp1 Fscn1 Iqgap1 S100a10 Heg1 Rapgef1
0.124886299213318	61	3815	1.28207900048789	GO:0043412 macromolecule modification	http://amigo.geneontology.org/amigo/term/GO:0043412	St8sia6 Pigt Hbegf Psmd14 Ube2l6 Pkia Rnf220 Uchl1 Cdk8 Trim30a Pdgfd Ccnd3 Parp14 Isg15 Ppp1r16b Camk1d Mindy2 Ccnd1 Myo1c Hspb1 Fyn Cdkn1a Ppp3ca Chek2 Aida C1qtnf9 Gbp4 Pdgfb Lgals9 Calm1 Mmd Cd44 Igf1r Ywhab Hsp90b1 Wars Hsp90aa1 Hsp90ab1 Dusp1 Hras Sesn2 Kras Iqgap1 Nnmt Gnai2 Pmepa1 Stat2 Ptp4a3 Akap13 Myadm Rnf213 Heg1 Bax Hspa5 Smpd3 Pik3cb Cdk2ap1 Anxa2 Limch1 Irgm1 Igtp
0.124886299213318	11	436	2.02295252126164	GO:0044772 mitotic cell cycle phase transition	http://amigo.geneontology.org/amigo/term/GO:0044772	Ccnd3 Ccnd1 Arid2 Calm1 Cdkn1a Chek2 Pkia Ppp3ca Tmod3 Dusp1 Cables1
0.124886299213318	10	380	2.11006530925855	GO:0050878 regulation of body fluid levels	http://amigo.geneontology.org/amigo/term/GO:0050878	Pdgfb Cd34 Gnai2 Ccnd1 Ppp3ca Anxa2 Pik3cb Oas2 Heg1 Apln
0.12499624710482	5	127	3.15679062015058	GO:0033138 positive regulation of peptidyl-serine phosphorylation	http://amigo.geneontology.org/amigo/term/GO:0033138	Cd44 Hsp90aa1 Hsp90ab1 Irgm1 Igtp
0.12499624710482	5	127	3.15679062015058	GO:0043401 steroid hormone mediated signaling pathway	http://amigo.geneontology.org/amigo/term/GO:0043401	Esr1 Calr Ywhah Zbtb7a Akap13
0.126286486447272	3	48	5.01140510948905	GO:0030195 negative regulation of blood coagulation	http://amigo.geneontology.org/amigo/term/GO:0030195	Pdgfb Cd34 Anxa2
0.126286486447272	3	48	5.01140510948905	GO:0045646 regulation of erythrocyte differentiation	http://amigo.geneontology.org/amigo/term/GO:0045646	Stat1 Isg15 B2m
0.126286486447272	3	48	5.01140510948905	GO:1901021 positive regulation of calcium ion transmembrane transporter activity	http://amigo.geneontology.org/amigo/term/GO:1901021	Calm1 Ppp3ca Vmp1
0.126286486447272	3	48	5.01140510948905	GO:2000772 regulation of cellular senescence	http://amigo.geneontology.org/amigo/term/GO:2000772	Vash1 B2m Kras
0.126764589495466	9	327	2.20685729592178	GO:0070372 regulation of ERK1 and ERK2 cascade	http://amigo.geneontology.org/amigo/term/GO:0070372	Pdgfd Pdgfb Cd44 Hras Gnai2 Rapgef1 Arhgap8 Esr1 Dusp1
0.127199613967223	7	223	2.51693888907073	GO:0031099 regeneration	http://amigo.geneontology.org/amigo/term/GO:0031099	Ccnd1 Igf1r Anxa3 Angpt2 Nnmt Cdkn1a Klk8
0.127199613967223	6	174	2.76491316385603	GO:0050680 negative regulation of epithelial cell proliferation	http://amigo.geneontology.org/amigo/term/GO:0050680	Sparc Vash1 Stat1 B2m Mcc Ift122
0.128455513514015	9	328	2.20012907245861	GO:0018105 peptidyl-serine phosphorylation	http://amigo.geneontology.org/amigo/term/GO:0018105	Camk1d Chek2 Pdgfb Cd44 Bax Hsp90aa1 Hsp90ab1 Irgm1 Igtp
0.128793388903049	14	616	1.82232913072329	GO:0002521 leukocyte differentiation	http://amigo.geneontology.org/amigo/term/GO:0002521	Arid2 Anxa2 Chd7 Bax B2m Lgals9 Rsad2 Ppp3ca Zbtb7a Ctla2a Junb Hspb1 Ifi206 Hsp90aa1
0.128793388903049	2	19	8.44026123703419	GO:0002689 negative regulation of leukocyte chemotaxis	http://amigo.geneontology.org/amigo/term/GO:0002689	Dusp1 Rin3
0.128793388903049	3	49	4.90913153582601	GO:0006687 glycosphingolipid metabolic process	http://amigo.geneontology.org/amigo/term/GO:0006687	Hexb St8sia6 Bax
0.128793388903049	2	19	8.44026123703419	GO:0009148 pyrimidine nucleoside triphosphate biosynthetic process	http://amigo.geneontology.org/amigo/term/GO:0009148	Cmpk2 Ctps
0.128793388903049	2	19	8.44026123703419	GO:0009200 deoxyribonucleoside triphosphate metabolic process	http://amigo.geneontology.org/amigo/term/GO:0009200	Cmpk2 Samhd1
0.128793388903049	4	86	3.72941775589883	GO:0031100 animal organ regeneration	http://amigo.geneontology.org/amigo/term/GO:0031100	Ccnd1 Anxa3 Angpt2 Nnmt
0.128793388903049	2	19	8.44026123703419	GO:0033599 regulation of mammary gland epithelial cell proliferation	http://amigo.geneontology.org/amigo/term/GO:0033599	Ccnd1 Bax
0.128793388903049	2	19	8.44026123703419	GO:0042308 negative regulation of protein import into nucleus	http://amigo.geneontology.org/amigo/term/GO:0042308	Pkia Gbp4
0.128793388903049	7	224	2.50570255474453	GO:0045017 glycerolipid biosynthetic process	http://amigo.geneontology.org/amigo/term/GO:0045017	Pigt Cdipt Pik3cb Pck2 Dgkh Pdgfb Dgka
0.128793388903049	6	175	2.74911366006256	GO:0045766 positive regulation of angiogenesis	http://amigo.geneontology.org/amigo/term/GO:0045766	Jup Hspb1 Cd34 Anxa3 Angpt2 Cxcr4
0.128793388903049	3	49	4.90913153582601	GO:0048806 genitalia development	http://amigo.geneontology.org/amigo/term/GO:0048806	Chd7 Bax Esr1
0.128793388903049	2	19	8.44026123703419	GO:0051131 chaperone-mediated protein complex assembly	http://amigo.geneontology.org/amigo/term/GO:0051131	Hsp90aa1 Hsp90ab1
0.128793388903049	12	498	1.93210799401988	GO:0052547 regulation of peptidase activity	http://amigo.geneontology.org/amigo/term/GO:0052547	Serpinb6a Serpinh1 Bax Cd44 Psmb8 Psmd14 Anxa2 Bst2 Lxn Psmb9 Fyn Ifi206
0.128793388903049	2	19	8.44026123703419	GO:0099515 actin filament-based transport	http://amigo.geneontology.org/amigo/term/GO:0099515	Myo1c Myo1d
0.128793388903049	3	49	4.90913153582601	GO:1900047 negative regulation of hemostasis	http://amigo.geneontology.org/amigo/term/GO:1900047	Pdgfb Cd34 Anxa2
0.128793388903049	2	19	8.44026123703419	GO:1900225 regulation of NLRP3 inflammasome complex assembly	http://amigo.geneontology.org/amigo/term/GO:1900225	Gbp5 Trim30a
0.128793388903049	2	19	8.44026123703419	GO:1901741 positive regulation of myoblast fusion	http://amigo.geneontology.org/amigo/term/GO:1901741	Ehd1 Cxcl9
0.128793388903049	4	86	3.72941775589883	GO:1903035 negative regulation of response to wounding	http://amigo.geneontology.org/amigo/term/GO:1903035	Pdgfb Cd34 Anxa2 Klk8
0.128793388903049	6	175	2.74911366006256	GO:1904018 positive regulation of vasculature development	http://amigo.geneontology.org/amigo/term/GO:1904018	Jup Hspb1 Cd34 Anxa3 Angpt2 Cxcr4
0.128793388903049	2	19	8.44026123703419	GO:1904590 negative regulation of protein import	http://amigo.geneontology.org/amigo/term/GO:1904590	Pkia Gbp4
0.128793388903049	2	19	8.44026123703419	GO:1905664 regulation of calcium ion import across plasma membrane	http://amigo.geneontology.org/amigo/term/GO:1905664	Ppp3ca Fyn
0.128793388903049	3	49	4.90913153582601	GO:1990090 cellular response to nerve growth factor stimulus	http://amigo.geneontology.org/amigo/term/GO:1990090	Ehd1 Hspa5 Rapgef1
0.130465810040852	4	87	3.68655088514137	GO:0032272 negative regulation of protein polymerization	http://amigo.geneontology.org/amigo/term/GO:0032272	Capg Sptan1 Tmod3 Myadm
0.130940364292305	5	130	3.08394160583942	GO:0046822 regulation of nucleocytoplasmic transport	http://amigo.geneontology.org/amigo/term/GO:0046822	Pkia Gbp4 Jup Hsp90aa1 Hsp90ab1
0.133907270691716	42	2477	1.35957377213429	GO:0009056 catabolic process	http://amigo.geneontology.org/amigo/term/GO:0009056	Calr Vmp1 Nudt4 Hsp90b1 Hexb Psmb8 Hspa5 Psmd14 Ube2l6 Samhd1 Sesn2 Trim30a Isg15 Psmd7 Pck2 Ctla2a Rnf213 Rnaset2b Rnaset2a Oas2 Mgll Irgm1 Gda Calm1 Bax Cd44 Ywhah Pxdn Hsp90aa1 Pabpc1 Hsp90ab1 Vim Uchl1 Chek2 Smpd3 Anxa2 Pik3cb Zbtb7a Psmb9 Fyn Iigp1 Igtp
0.134207748672018	3	50	4.81094890510949	GO:0030835 negative regulation of actin filament depolymerization	http://amigo.geneontology.org/amigo/term/GO:0030835	Capg Sptan1 Tmod3
0.134207748672018	4	88	3.64465826144658	GO:0043627 response to estrogen	http://amigo.geneontology.org/amigo/term/GO:0043627	Esr1 Hsp90aa1 Arpc1b Ccnd1
0.134207748672018	3	50	4.81094890510949	GO:0048066 developmental pigmentation	http://amigo.geneontology.org/amigo/term/GO:0048066	Lrmda Bax Adamts9
0.134207748672018	3	50	4.81094890510949	GO:0050819 negative regulation of coagulation	http://amigo.geneontology.org/amigo/term/GO:0050819	Pdgfb Cd34 Anxa2
0.134207748672018	4	88	3.64465826144658	GO:0071229 cellular response to acid chemical	http://amigo.geneontology.org/amigo/term/GO:0071229	Sesn2 Col4a1 Pdgfd Fyn
0.134207748672018	3	50	4.81094890510949	GO:2000677 regulation of transcription regulatory region DNA binding	http://amigo.geneontology.org/amigo/term/GO:2000677	Rnf220 Zbtb7a Lgals9
0.134236039312942	6	178	2.70278028376938	GO:0043409 negative regulation of MAPK cascade	http://amigo.geneontology.org/amigo/term/GO:0043409	Dusp1 Aida Igf1r Uchl1 Rapgef1 Pik3cb
0.135054809883935	7	228	2.46174286080164	GO:0002685 regulation of leukocyte migration	http://amigo.geneontology.org/amigo/term/GO:0002685	Lgals9 Calr Dusp1 Pdgfd Camk1d Rin3 Smpd3
0.135054809883935	7	228	2.46174286080164	GO:0050679 positive regulation of epithelial cell proliferation	http://amigo.geneontology.org/amigo/term/GO:0050679	Pdgfb Hras Cdh13 Apln Ppp1r16b Ccnd1 Esr1
0.136436247099799	8	281	2.28277528119074	GO:0006605 protein targeting	http://amigo.geneontology.org/amigo/term/GO:0006605	Rtp4 Myo1c Ywhab Hsp90aa1 Hras Hspa5 Exoc4 Fyn
0.136436247099799	7	229	2.45099289197718	GO:0009749 response to glucose	http://amigo.geneontology.org/amigo/term/GO:0009749	Pck2 Igf1r Abcg1 Ppp3ca Angpt2 Sesn2 Rasal2
0.136436247099799	4	89	3.60370704502583	GO:0030512 negative regulation of transforming growth factor beta receptor signaling pathway	http://amigo.geneontology.org/amigo/term/GO:0030512	Ltbp1 Zbtb7a Pmepa1 Hspa5
0.136436247099799	10	390	2.05596107055961	GO:0046486 glycerolipid metabolic process	http://amigo.geneontology.org/amigo/term/GO:0046486	Pigt Dgka Cdipt Pik3cb Dgkh Mtmr12 Pck2 Mgll Pdgfb Esr1
0.136436247099799	5	132	3.03721521787215	GO:0048675 axon extension	http://amigo.geneontology.org/amigo/term/GO:0048675	Dpysl2 Hsp90aa1 Hsp90ab1 Plxna4 Mgll
0.136436247099799	2	20	8.01824817518248	GO:0050965 detection of temperature stimulus involved in sensory perception of pain	http://amigo.geneontology.org/amigo/term/GO:0050965	Cxcr4 Lxn
0.136436247099799	2	20	8.01824817518248	GO:0050966 detection of mechanical stimulus involved in sensory perception of pain	http://amigo.geneontology.org/amigo/term/GO:0050966	Cxcr4 Fyn
0.136436247099799	6	179	2.68768095257513	GO:0051896 regulation of protein kinase B signaling	http://amigo.geneontology.org/amigo/term/GO:0051896	Phlda3 Hbegf Pik3cb Rapgef1 Hsp90aa1 Hsp90ab1
0.136436247099799	9	335	2.15415622616843	GO:0070588 calcium ion transmembrane transport	http://amigo.geneontology.org/amigo/term/GO:0070588	Calm1 Ppp3ca Tspan13 Vmp1 Cxcl9 Anxa2 Fyn Bax Chd7
0.136436247099799	7	229	2.45099289197718	GO:0072593 reactive oxygen species metabolic process	http://amigo.geneontology.org/amigo/term/GO:0072593	Pdgfb Pxdn Cdkn1a Sesn2 Gnai2 Trim30a Fyn
0.136436247099799	2	20	8.01824817518248	GO:0090036 regulation of protein kinase C signaling	http://amigo.geneontology.org/amigo/term/GO:0090036	Myadm Sez6l2
0.136436247099799	2	20	8.01824817518248	GO:0097734 extracellular exosome biogenesis	http://amigo.geneontology.org/amigo/term/GO:0097734	Cd34 Smpd3
0.136436247099799	2	20	8.01824817518248	GO:1903798 regulation of production of miRNAs involved in gene silencing by miRNA	http://amigo.geneontology.org/amigo/term/GO:1903798	Ppp3ca Esr1
0.136436247099799	2	20	8.01824817518248	GO:2001135 regulation of endocytic recycling	http://amigo.geneontology.org/amigo/term/GO:2001135	Arhgap8 Ehd1
0.13720366691404	3	51	4.71661657363675	GO:0006195 purine nucleotide catabolic process	http://amigo.geneontology.org/amigo/term/GO:0006195	Nudt4 Samhd1 Gda
0.13720366691404	15	685	1.75582076828813	GO:0008610 lipid biosynthetic process	http://amigo.geneontology.org/amigo/term/GO:0008610	Pigt Cdipt Pik3cb Pck2 St8sia6 Dgkh Pdgfb Igf1r Fads3 Dgka Mgll Hexb Abcg1 Ltc4s Smpd3
0.13720366691404	3	51	4.71661657363675	GO:0016601 Rac protein signal transduction	http://amigo.geneontology.org/amigo/term/GO:0016601	Cdh13 Pik3cb Kras
0.13720366691404	5	133	3.0143790132265	GO:0030218 erythrocyte differentiation	http://amigo.geneontology.org/amigo/term/GO:0030218	Stat1 Zbtb7a Tmod3 Isg15 B2m
0.13720366691404	3	51	4.71661657363675	GO:0042307 positive regulation of protein import into nucleus	http://amigo.geneontology.org/amigo/term/GO:0042307	Jup Hsp90aa1 Hsp90ab1
0.13720366691404	6	180	2.67274939172749	GO:0071478 cellular response to radiation	http://amigo.geneontology.org/amigo/term/GO:0071478	Cdkn1a Hras Hspa5 Bax Chek2 Ifi206
0.13720366691404	3	51	4.71661657363675	GO:1990089 response to nerve growth factor	http://amigo.geneontology.org/amigo/term/GO:1990089	Ehd1 Hspa5 Rapgef1
0.137355803334116	33	1863	1.42030160913055	GO:0042592 homeostatic process	http://amigo.geneontology.org/amigo/term/GO:0042592	Calm1 Abcg1 Prnd Lpar6 Pck2 Ccr4 Ppp3ca C1qtnf9 Igf1r Cd34 Stat1 Cxcl9 Pik3cb Gnai2 Zbtb7a Cldn5 Tmod3 Ftl1-ps1 Bax Fyn Hexb Sesn2 Kras Plcl1 Lama4 Ehd1 Arid2 Isg15 Chd7 B2m Esr1 Smpd3 Apln
0.138287022828429	19	936	1.62763584752636	GO:0032880 regulation of protein localization	http://amigo.geneontology.org/amigo/term/GO:0032880	Trim30a Myo1c Fyn Pkia Gbp4 Cct3 Jup Mmd Rsad2 Hsp90aa1 Hsp90ab1 Abcg1 Hras Ppp3ca Sesn2 Iqgap1 Pck2 Ptp4a3 Exoc4
0.139157105255642	6	181	2.65798282050248	GO:0032640 tumor necrosis factor production	http://amigo.geneontology.org/amigo/term/GO:0032640	Hspb1 Cd34 Oas2 Ddx58 Lgals9 Trim30a
0.139157105255642	6	181	2.65798282050248	GO:0032680 regulation of tumor necrosis factor production	http://amigo.geneontology.org/amigo/term/GO:0032680	Hspb1 Cd34 Oas2 Ddx58 Lgals9 Trim30a
0.139157105255642	6	181	2.65798282050248	GO:0051650 establishment of vesicle localization	http://amigo.geneontology.org/amigo/term/GO:0051650	Myo1c Myo1d Exoc4 Exoc6 Dpysl2 Smpd3
0.139643575566154	36	2073	1.39245988570463	GO:0031328 positive regulation of cellular biosynthetic process	http://amigo.geneontology.org/amigo/term/GO:0031328	Jup Nlrc5 Myo1c Meox1 Hsp90aa1 Ppp3ca Anxa2 S100a10 Pdgfb Cct3 Irf9 Igf1r Ywhah Esr1 Hsp90ab1 Irf7 Hras Stat1 Vim Sesn2 Chek2 Trim30a Cdh13 Apln Stat2 Ddx58 Junb Creb5 Pdlim1 Hexb Nnmt Chd7 Pabpc1 Smpd3 Arid2 Ifi206
0.139899054876044	5	134	2.99188364745615	GO:0008277 regulation of G protein-coupled receptor signaling pathway	http://amigo.geneontology.org/amigo/term/GO:0008277	Apln Ywhab Rgs12 Gnai2 Mgll
0.140447476887192	8	284	2.25866145779788	GO:0051258 protein polymerization	http://amigo.geneontology.org/amigo/term/GO:0051258	Hsp90aa1 Arpc1b Capg Sptan1 Tmod3 Myadm Myo1c Gda
0.140824821377483	15	689	1.74562732406005	GO:0061061 muscle structure development	http://amigo.geneontology.org/amigo/term/GO:0061061	Pdlim1 Tmod3 Nid1 Arid2 Flnb Pdgfb Calr Akap13 Uchl1 Kras Heg1 Ehd1 Ppp3ca Cxcl9 Chd7
0.141022339419901	7	232	2.41929901837403	GO:0017038 protein import	http://amigo.geneontology.org/amigo/term/GO:0017038	Pkia Ppp3ca Gbp4 Jup Hsp90aa1 Hsp90ab1 Cdkn1a
0.142031237309428	12	510	1.8866466294547	GO:0006874 cellular calcium ion homeostasis	http://amigo.geneontology.org/amigo/term/GO:0006874	Calm1 Lpar6 Ccr4 Ppp3ca Cxcl9 Bax Fyn Hexb Pik3cb Chd7 Esr1 Smpd3
0.142031237309428	3	52	4.62591240875912	GO:1902743 regulation of lamellipodium organization	http://amigo.geneontology.org/amigo/term/GO:1902743	Cd44 Hsp90aa1 Fscn1
0.142445747098258	4	91	3.5245046923879	GO:0097581 lamellipodium organization	http://amigo.geneontology.org/amigo/term/GO:0097581	Cd44 Hsp90aa1 Fscn1 Cdh13
0.142617696277902	5	135	2.96972154636388	GO:0017015 regulation of transforming growth factor beta receptor signaling pathway	http://amigo.geneontology.org/amigo/term/GO:0017015	Ltbp1 Hsp90ab1 Zbtb7a Pmepa1 Hspa5
0.143567548524501	9	340	2.12247745813654	GO:0048872 homeostasis of number of cells	http://amigo.geneontology.org/amigo/term/GO:0048872	Stat1 Pik3cb Zbtb7a Tmod3 Bax Kras Isg15 Ccr4 B2m
0.143664367607314	6	183	2.62893382792868	GO:0002706 regulation of lymphocyte mediated immunity	http://amigo.geneontology.org/amigo/term/GO:0002706	H2-K1 H2-D1 B2m Lgals9 Rsad2 Tap1
0.143664367607314	6	183	2.62893382792868	GO:0046474 glycerophospholipid biosynthetic process	http://amigo.geneontology.org/amigo/term/GO:0046474	Pigt Cdipt Pik3cb Dgkh Pdgfb Dgka
0.14412375874008	2	21	7.63642683350712	GO:0035457 cellular response to interferon-alpha	http://amigo.geneontology.org/amigo/term/GO:0035457	Ifit1 Ifit2
0.14412375874008	2	21	7.63642683350712	GO:0044546 NLRP3 inflammasome complex assembly	http://amigo.geneontology.org/amigo/term/GO:0044546	Gbp5 Trim30a
0.14412375874008	2	21	7.63642683350712	GO:0060749 mammary gland alveolus development	http://amigo.geneontology.org/amigo/term/GO:0060749	Ccnd1 Esr1
0.14412375874008	2	21	7.63642683350712	GO:0061377 mammary gland lobule development	http://amigo.geneontology.org/amigo/term/GO:0061377	Ccnd1 Esr1
0.14412375874008	2	21	7.63642683350712	GO:0070920 regulation of production of small RNA involved in gene silencing by RNA	http://amigo.geneontology.org/amigo/term/GO:0070920	Ppp3ca Esr1
0.14412375874008	2	21	7.63642683350712	GO:0072111 cell proliferation involved in kidney development	http://amigo.geneontology.org/amigo/term/GO:0072111	Pdgfb Pdgfd
0.144157787063968	7	234	2.39862124898621	GO:0008654 phospholipid biosynthetic process	http://amigo.geneontology.org/amigo/term/GO:0008654	Pigt Cdipt Pik3cb Dgkh Pdgfb Dgka Hexb
0.144157787063968	7	234	2.39862124898621	GO:0009746 response to hexose	http://amigo.geneontology.org/amigo/term/GO:0009746	Pck2 Igf1r Abcg1 Ppp3ca Angpt2 Sesn2 Rasal2
0.145238585417181	6	184	2.61464614408124	GO:0071706 tumor necrosis factor superfamily cytokine production	http://amigo.geneontology.org/amigo/term/GO:0071706	Hspb1 Cd34 Oas2 Ddx58 Lgals9 Trim30a
0.145238585417181	6	184	2.61464614408124	GO:1903555 regulation of tumor necrosis factor superfamily cytokine production	http://amigo.geneontology.org/amigo/term/GO:1903555	Hspb1 Cd34 Oas2 Ddx58 Lgals9 Trim30a
0.147136159042135	14	634	1.77059107969329	GO:0006875 cellular metal ion homeostasis	http://amigo.geneontology.org/amigo/term/GO:0006875	Calm1 Prnd Lpar6 Ccr4 Ppp3ca Cxcl9 Ftl1-ps1 Bax Fyn Hexb Pik3cb Chd7 Esr1 Smpd3
0.149732565881634	4	93	3.4487088925516	GO:0006664 glycolipid metabolic process	http://amigo.geneontology.org/amigo/term/GO:0006664	Pigt Hexb St8sia6 Bax
0.151819705139087	5	138	2.90516238231249	GO:1903844 regulation of cellular response to transforming growth factor beta stimulus	http://amigo.geneontology.org/amigo/term/GO:1903844	Ltbp1 Hsp90ab1 Zbtb7a Pmepa1 Hspa5
0.152884418150359	3	54	4.45458231954582	GO:0006024 glycosaminoglycan biosynthetic process	http://amigo.geneontology.org/amigo/term/GO:0006024	Pdgfb Smpd3 Ccnd3
0.152884418150359	28	1544	1.45408645663931	GO:0016192 vesicle-mediated transport	http://amigo.geneontology.org/amigo/term/GO:0016192	Ehd1 Snap23 Exoc4 Bicd2 Arhgap8 Anxa2 S100a10 Hras Apln Igf1r Anxa3 Cdh13 Pik3cb Gnai2 Lgals3bp Camk1d Rapgef1 Sh3kbp1 Rin3 Exoc6 B2m Lgals9 Calr Ifitm3 Ppp3ca Dpysl2 Smpd3 Myo1d
0.153158786665741	2	22	7.28931652289316	GO:0009151 purine deoxyribonucleotide metabolic process	http://amigo.geneontology.org/amigo/term/GO:0009151	Samhd1 Gda
0.153158786665741	12	518	1.857509229772	GO:0016049 cell growth	http://amigo.geneontology.org/amigo/term/GO:0016049	Sesn2 Dpysl2 Cdkn1a Hbegf Iqgap1 Cxcr4 Akap13 Hsp90aa1 Hsp90ab1 Plxna4 Mgll Bst2
0.153158786665741	2	22	7.28931652289316	GO:0031571 mitotic G1 DNA damage checkpoint signaling	http://amigo.geneontology.org/amigo/term/GO:0031571	Cdkn1a Ccnd1
0.153158786665741	2	22	7.28931652289316	GO:0032516 positive regulation of phosphoprotein phosphatase activity	http://amigo.geneontology.org/amigo/term/GO:0032516	Calm1 Hsp90ab1
0.153158786665741	2	22	7.28931652289316	GO:0051204 protein insertion into mitochondrial membrane	http://amigo.geneontology.org/amigo/term/GO:0051204	Hsp90aa1 Bax
0.153158786665741	2	22	7.28931652289316	GO:0070242 thymocyte apoptotic process	http://amigo.geneontology.org/amigo/term/GO:0070242	Bax Chek2
0.153158786665741	2	22	7.28931652289316	GO:0097062 dendritic spine maintenance	http://amigo.geneontology.org/amigo/term/GO:0097062	Igf1r Fyn
0.153158786665741	2	22	7.28931652289316	GO:0140112 extracellular vesicle biogenesis	http://amigo.geneontology.org/amigo/term/GO:0140112	Cd34 Smpd3
0.153158786665741	2	22	7.28931652289316	GO:1901386 negative regulation of voltage-gated calcium channel activity	http://amigo.geneontology.org/amigo/term/GO:1901386	Ppp3ca Calm1
0.153158786665741	4	94	3.41202050007765	GO:1903509 liposaccharide metabolic process	http://amigo.geneontology.org/amigo/term/GO:1903509	Pigt Hexb St8sia6 Bax
0.153158786665741	4	94	3.41202050007765	GO:1990868 response to chemokine	http://amigo.geneontology.org/amigo/term/GO:1990868	Cxcl9 Dusp1 Cxcr4 Ccr4
0.153158786665741	4	94	3.41202050007765	GO:1990869 cellular response to chemokine	http://amigo.geneontology.org/amigo/term/GO:1990869	Cxcl9 Dusp1 Cxcr4 Ccr4
0.153158786665741	2	22	7.28931652289316	GO:2000810 regulation of bicellular tight junction assembly	http://amigo.geneontology.org/amigo/term/GO:2000810	Myo1c Cldn5
0.155811402325391	20	1019	1.57374841514867	GO:0007417 central nervous system development	http://amigo.geneontology.org/amigo/term/GO:0007417	Chd7 Igf1r Dpysl2 Ppp3ca Anxa3 Col4a1 Cxcr4 B2m Fyn Vim Sez6l2 Bax Hsp90aa1 Hsp90ab1 Plxna2 Hspa5 Plxna4 Kras Ift122 Exoc4
0.156040485264911	5	140	2.86366006256517	GO:0000086 G2/M transition of mitotic cell cycle	http://amigo.geneontology.org/amigo/term/GO:0000086	Calm1 Cdkn1a Chek2 Ccnd1 Pkia
0.156040485264911	5	140	2.86366006256517	GO:0001101 response to acid chemical	http://amigo.geneontology.org/amigo/term/GO:0001101	Sesn2 Col4a1 Pdgfd Igf1r Fyn
0.156040485264911	3	55	4.3735899137359	GO:0030199 collagen fibril organization	http://amigo.geneontology.org/amigo/term/GO:0030199	Serpinh1 Pxdn Anxa2
0.156040485264911	3	55	4.3735899137359	GO:0032964 collagen biosynthetic process	http://amigo.geneontology.org/amigo/term/GO:0032964	Vim Serpinh1 Ltbp1
0.156040485264911	3	55	4.3735899137359	GO:0043616 keratinocyte proliferation	http://amigo.geneontology.org/amigo/term/GO:0043616	Cdh13 Ift122 Klk8
0.156040485264911	36	2099	1.37521169274211	GO:0044248 cellular catabolic process	http://amigo.geneontology.org/amigo/term/GO:0044248	Calr Vmp1 Nudt4 Hsp90b1 Hexb Psmb8 Hspa5 Psmd14 Ube2l6 Samhd1 Sesn2 Trim30a Isg15 Psmd7 Pck2 Ctla2a Rnf213 Rnaset2b Rnaset2a Oas2 Mgll Irgm1 Gda Calm1 Bax Pxdn Pabpc1 Hsp90ab1 Vim Uchl1 Smpd3 Anxa2 Pik3cb Psmb9 Iigp1 Igtp
0.156040485264911	3	55	4.3735899137359	GO:0050982 detection of mechanical stimulus	http://amigo.geneontology.org/amigo/term/GO:0050982	Jup Cxcr4 Fyn
0.156040485264911	3	55	4.3735899137359	GO:0051205 protein insertion into membrane	http://amigo.geneontology.org/amigo/term/GO:0051205	Rtp4 Hsp90aa1 Bax
0.156864378055495	15	704	1.70843356005309	GO:0010564 regulation of cell cycle process	http://amigo.geneontology.org/amigo/term/GO:0010564	Chek2 Ccnd3 Ccnd1 Arid2 Calr Pdgfb Calm1 Igf1r Cdkn1a Smpd3 Pkia Tmod3 Dusp1 Ywhah Esr1
0.15705266684478	6	189	2.54547561116904	GO:0043524 negative regulation of neuron apoptotic process	http://amigo.geneontology.org/amigo/term/GO:0043524	Bax Hras Hsp90ab1 Kras Ccnd1 Fyn
0.157576631514395	9	349	2.06774308242528	GO:0070371 ERK1 and ERK2 cascade	http://amigo.geneontology.org/amigo/term/GO:0070371	Pdgfd Pdgfb Cd44 Hras Gnai2 Rapgef1 Arhgap8 Esr1 Dusp1
0.159031952555372	5	141	2.84335041673138	GO:0035966 response to topologically incorrect protein	http://amigo.geneontology.org/amigo/term/GO:0035966	Hspa5 Ccnd1 Bax Hspb1 Hsp90aa1
0.159601640379404	4	96	3.34093673965937	GO:0014910 regulation of smooth muscle cell migration	http://amigo.geneontology.org/amigo/term/GO:0014910	Pdgfb S100a11 Iqgap1 Pdgfd
0.159601640379404	4	96	3.34093673965937	GO:1901222 regulation of NIK/NF-kappaB signaling	http://amigo.geneontology.org/amigo/term/GO:1901222	Ifi35 Ptp4a3 Calr Smpd3
0.1596165930458	6	190	2.53207837111026	GO:0009266 response to temperature stimulus	http://amigo.geneontology.org/amigo/term/GO:0009266	Hspb1 Hsp90aa1 Hsp90ab1 Cd34 Cxcr4 Lxn
0.159772326019701	13	584	1.78488401159884	GO:0006897 endocytosis	http://amigo.geneontology.org/amigo/term/GO:0006897	Ehd1 Hras Apln Cdh13 Anxa2 Pik3cb Lgals3bp Sh3kbp1 Rin3 B2m Ifitm3 Ppp3ca Dpysl2
0.159953070429769	2	23	6.97238971754998	GO:0001573 ganglioside metabolic process	http://amigo.geneontology.org/amigo/term/GO:0001573	Hexb St8sia6
0.159953070429769	2	23	6.97238971754998	GO:0001829 trophectodermal cell differentiation	http://amigo.geneontology.org/amigo/term/GO:0001829	Junb Bysl
0.159953070429769	9	351	2.05596107055961	GO:0006913 nucleocytoplasmic transport	http://amigo.geneontology.org/amigo/term/GO:0006913	Pkia Ppp3ca Gbp4 Jup Calr Hsp90aa1 Hsp90ab1 Akap13 Cdkn1a
0.159953070429769	6	191	2.51882141628769	GO:0030705 cytoskeleton-dependent intracellular transport	http://amigo.geneontology.org/amigo/term/GO:0030705	Myo1c Ift122 Myo1d Hspb1 Uchl1 Bicd2
0.159953070429769	2	23	6.97238971754998	GO:0032026 response to magnesium ion	http://amigo.geneontology.org/amigo/term/GO:0032026	Smpd3 Ccnd1
0.159953070429769	2	23	6.97238971754998	GO:0034383 low-density lipoprotein particle clearance	http://amigo.geneontology.org/amigo/term/GO:0034383	Anxa2 Ehd1
0.159953070429769	3	56	4.29549009384776	GO:0034605 cellular response to heat	http://amigo.geneontology.org/amigo/term/GO:0034605	Hsp90aa1 Hsp90ab1 Cd34
0.159953070429769	3	56	4.29549009384776	GO:0042149 cellular response to glucose starvation	http://amigo.geneontology.org/amigo/term/GO:0042149	Hspa5 Sesn2 Ifi206
0.159953070429769	2	23	6.97238971754998	GO:0044819 mitotic G1/S transition checkpoint signaling	http://amigo.geneontology.org/amigo/term/GO:0044819	Cdkn1a Ccnd1
0.159953070429769	2	23	6.97238971754998	GO:0046426 negative regulation of receptor signaling pathway via JAK-STAT	http://amigo.geneontology.org/amigo/term/GO:0046426	Parp14 Gbp7
0.159953070429769	2	23	6.97238971754998	GO:0050961 detection of temperature stimulus involved in sensory perception	http://amigo.geneontology.org/amigo/term/GO:0050961	Cxcr4 Lxn
0.159953070429769	9	351	2.05596107055961	GO:0051169 nuclear transport	http://amigo.geneontology.org/amigo/term/GO:0051169	Pkia Ppp3ca Gbp4 Jup Calr Hsp90aa1 Hsp90ab1 Akap13 Cdkn1a
0.159953070429769	38	2246	1.35660476694984	GO:0051649 establishment of localization in cell	http://amigo.geneontology.org/amigo/term/GO:0051649	Calm1 Myo1c Ehd1 Snap23 Ift122 Rtp4 Myo1d Arhgap8 Ppp3ca Exoc4 Ywhab Ywhah Pkia Gbp4 Jup Calr Hspb1 Hsp90b1 Hsp90aa1 Hsp90ab1 Abcg1 Hras Hspa5 Cxcl9 Anxa3 Anxa2 Tap1 Exoc6 Akap13 Bax Fyn Lgals9 Cdkn1a Uchl1 Bicd2 Chd7 Dpysl2 Smpd3
0.159953070429769	6	191	2.51882141628769	GO:0060402 calcium ion transport into cytosol	http://amigo.geneontology.org/amigo/term/GO:0060402	Calm1 Ppp3ca Cxcl9 Bax Fyn Chd7
0.159953070429769	2	23	6.97238971754998	GO:0072530 purine-containing compound transmembrane transport	http://amigo.geneontology.org/amigo/term/GO:0072530	Slc43a3 Lrrc8c
0.159953070429769	12	525	1.83274244004171	GO:1901652 response to peptide	http://amigo.geneontology.org/amigo/term/GO:1901652	Pck2 Myo1c C1qtnf9 Igf1r Fyn Vim Klf3 Iqgap1 Gnai2 Sesn2 Ccnd3 Smpd3
0.159953070429769	3	56	4.29549009384776	GO:1903533 regulation of protein targeting	http://amigo.geneontology.org/amigo/term/GO:1903533	Myo1c Hras Fyn
0.160962257871379	7	243	2.30978342494969	GO:0034284 response to monosaccharide	http://amigo.geneontology.org/amigo/term/GO:0034284	Pck2 Igf1r Abcg1 Ppp3ca Angpt2 Sesn2 Rasal2
0.160962257871379	4	97	3.30649409285876	GO:0051492 regulation of stress fiber assembly	http://amigo.geneontology.org/amigo/term/GO:0051492	Limch1 Rhoc Cgnl1 S100a10
0.162785914041232	5	146	2.74597540245975	GO:0001824 blastocyst development	http://amigo.geneontology.org/amigo/term/GO:0001824	Junb St8sia6 Bysl Lpar6 Hbegf
0.162785914041232	3	58	4.14736974578404	GO:0001912 positive regulation of leukocyte mediated cytotoxicity	http://amigo.geneontology.org/amigo/term/GO:0001912	H2-K1 H2-D1 B2m
0.162785914041232	1	3	26.7274939172749	GO:0002477 antigen processing and presentation of exogenous peptide antigen via MHC class Ib	http://amigo.geneontology.org/amigo/term/GO:0002477	B2m
0.162785914041232	1	3	26.7274939172749	GO:0002481 antigen processing and presentation of exogenous protein antigen via MHC class Ib TAP-dependent	http://amigo.geneontology.org/amigo/term/GO:0002481	B2m
0.162785914041232	5	145	2.76491316385603	GO:0002705 positive regulation of leukocyte mediated immunity	http://amigo.geneontology.org/amigo/term/GO:0002705	H2-K1 H2-D1 B2m Rsad2 Ddx58
0.162785914041232	1	3	26.7274939172749	GO:0003221 right ventricular cardiac muscle tissue morphogenesis	http://amigo.geneontology.org/amigo/term/GO:0003221	Chd7
0.162785914041232	5	146	2.74597540245975	GO:0006638 neutral lipid metabolic process	http://amigo.geneontology.org/amigo/term/GO:0006638	Dgka Dgkh Pck2 Mgll Esr1
0.162785914041232	5	144	2.78411394971614	GO:0006639 acylglycerol metabolic process	http://amigo.geneontology.org/amigo/term/GO:0006639	Dgka Dgkh Pck2 Mgll Esr1
0.162785914041232	6	193	2.4927196399531	GO:0006643 membrane lipid metabolic process	http://amigo.geneontology.org/amigo/term/GO:0006643	Pigt Hexb Smpd3 St8sia6 Fads3 Bax
0.162785914041232	2	24	6.68187347931873	GO:0006654 phosphatidic acid biosynthetic process	http://amigo.geneontology.org/amigo/term/GO:0006654	Dgkh Dgka
0.162785914041232	5	146	2.74597540245975	GO:0006665 sphingolipid metabolic process	http://amigo.geneontology.org/amigo/term/GO:0006665	Hexb Smpd3 St8sia6 Fads3 Bax
0.162785914041232	1	3	26.7274939172749	GO:0006808 regulation of nitrogen utilization	http://amigo.geneontology.org/amigo/term/GO:0006808	Bax
0.162785914041232	7	246	2.28161533440152	GO:0007249 I-kappaB kinase/NF-kappaB signaling	http://amigo.geneontology.org/amigo/term/GO:0007249	Trim30a Akap13 Hspb1 Esr1 Stat1 Fyn Gbp7
0.162785914041232	25	1362	1.47177829940941	GO:0009057 macromolecule catabolic process	http://amigo.geneontology.org/amigo/term/GO:0009057	Calr Hsp90b1 Psmb8 Hspa5 Psmd14 Ube2l6 Isg15 Psmd7 Ctla2a Rnf213 Rnaset2b Rnaset2a Oas2 Bax Cd44 Hsp90aa1 Pabpc1 Hsp90ab1 Vim Uchl1 Chek2 Anxa2 Psmb9 Fyn Trim30a
0.162785914041232	1	3	26.7274939172749	GO:0009189 deoxyribonucleoside diphosphate biosynthetic process	http://amigo.geneontology.org/amigo/term/GO:0009189	Cmpk2
0.162785914041232	9	358	2.01576071443135	GO:0010720 positive regulation of cell development	http://amigo.geneontology.org/amigo/term/GO:0010720	Plxna2 Plxna4 Calr Cldn5 S100a10 Cxcr4 Myadm Kras Vim
0.162785914041232	2	24	6.68187347931873	GO:0010880 regulation of release of sequestered calcium ion into cytosol by sarcoplasmic reticulum	http://amigo.geneontology.org/amigo/term/GO:0010880	Calm1 Chd7
0.162785914041232	9	353	2.04431256591055	GO:0018209 peptidyl-serine modification	http://amigo.geneontology.org/amigo/term/GO:0018209	Camk1d Chek2 Pdgfb Cd44 Bax Hsp90aa1 Hsp90ab1 Irgm1 Igtp
0.162785914041232	4	98	3.27275435721734	GO:0019915 lipid storage	http://amigo.geneontology.org/amigo/term/GO:0019915	Hexb Abcg1 Ehd1 Rnf213
0.162785914041232	1	3	26.7274939172749	GO:0021914 negative regulation of smoothened signaling pathway involved in ventral spinal cord patterning	http://amigo.geneontology.org/amigo/term/GO:0021914	Ift122
0.162785914041232	8	299	2.14535068232307	GO:0030217 T cell differentiation	http://amigo.geneontology.org/amigo/term/GO:0030217	Arid2 Chd7 B2m Lgals9 Rsad2 Ctla2a Hspb1 Hsp90aa1
0.162785914041232	3	58	4.14736974578404	GO:0030834 regulation of actin filament depolymerization	http://amigo.geneontology.org/amigo/term/GO:0030834	Capg Sptan1 Tmod3
0.162785914041232	5	146	2.74597540245975	GO:0032355 response to estradiol	http://amigo.geneontology.org/amigo/term/GO:0032355	Esr1 Calr Igf1r Arpc1b Ccnd1
0.162785914041232	5	144	2.78411394971614	GO:0034101 erythrocyte homeostasis	http://amigo.geneontology.org/amigo/term/GO:0034101	Stat1 Zbtb7a Tmod3 Isg15 B2m
0.162785914041232	3	58	4.14736974578404	GO:0034113 heterotypic cell-cell adhesion	http://amigo.geneontology.org/amigo/term/GO:0034113	Myadm Jup Cd44
0.162785914041232	6	196	2.454565767913	GO:0035265 organ growth	http://amigo.geneontology.org/amigo/term/GO:0035265	Wwc2 Akap13 Heg1 Esr1 Smpd3 Arid2
0.162785914041232	1	3	26.7274939172749	GO:0035691 macrophage migration inhibitory factor signaling pathway	http://amigo.geneontology.org/amigo/term/GO:0035691	Cxcr4
0.162785914041232	1	3	26.7274939172749	GO:0035793 positive regulation of metanephric mesenchymal cell migration by platelet-derived growth factor receptor-beta signaling pathway	http://amigo.geneontology.org/amigo/term/GO:0035793	Pdgfb
0.162785914041232	1	3	26.7274939172749	GO:0038160 CXCL12-activated CXCR4 signaling pathway	http://amigo.geneontology.org/amigo/term/GO:0038160	Cxcr4
0.162785914041232	10	412	1.94617674154915	GO:0042692 muscle cell differentiation	http://amigo.geneontology.org/amigo/term/GO:0042692	Tmod3 Nid1 Pdgfb Calr Akap13 Uchl1 Kras Ehd1 Ppp3ca Cxcl9
0.162785914041232	20	1037	1.54643166348746	GO:0044255 cellular lipid metabolic process	http://amigo.geneontology.org/amigo/term/GO:0044255	Pigt Hexb Dgka Cdipt Smpd3 Pik3cb Dgkh Mtmr12 Pck2 St8sia6 Acot9 Mgll C1qtnf9 Pdgfb Fads3 Sesn2 Bax Rnf213 Esr1 Ltc4s
0.162785914041232	8	303	2.11702922117029	GO:0044403 biological process involved in symbiotic interaction	http://amigo.geneontology.org/amigo/term/GO:0044403	Ifitm3 Trim30a Gbp3 Gbp2 Gbp9 Gbp7 Gbp6 Hsp90ab1
0.162785914041232	1	3	26.7274939172749	GO:0044467 glial cell-derived neurotrophic factor production	http://amigo.geneontology.org/amigo/term/GO:0044467	Cd34
0.162785914041232	4	98	3.27275435721734	GO:0045185 maintenance of protein location	http://amigo.geneontology.org/amigo/term/GO:0045185	Lgals9 Ltbp1 Ywhab Hspa5
0.162785914041232	1	3	26.7274939172749	GO:0045585 positive regulation of cytotoxic T cell differentiation	http://amigo.geneontology.org/amigo/term/GO:0045585	Hsp90aa1
0.162785914041232	2	24	6.68187347931873	GO:0045953 negative regulation of natural killer cell mediated cytotoxicity	http://amigo.geneontology.org/amigo/term/GO:0045953	Lgals9 Tap1
0.162785914041232	1	3	26.7274939172749	GO:0046070 dGTP metabolic process	http://amigo.geneontology.org/amigo/term/GO:0046070	Samhd1
0.162785914041232	9	357	2.02140710298718	GO:0048545 response to steroid hormone	http://amigo.geneontology.org/amigo/term/GO:0048545	Esr1 Pck2 Calr Igf1r Ywhah Anxa3 Zbtb7a Ccnd1 Akap13
0.162785914041232	3	57	4.2201306185171	GO:0050922 negative regulation of chemotaxis	http://amigo.geneontology.org/amigo/term/GO:0050922	Dusp1 Angpt2 Rin3
0.162785914041232	1	3	26.7274939172749	GO:0050923 regulation of negative chemotaxis	http://amigo.geneontology.org/amigo/term/GO:0050923	Plxna4
0.162785914041232	10	413	1.94146444919673	GO:0051480 regulation of cytosolic calcium ion concentration	http://amigo.geneontology.org/amigo/term/GO:0051480	Calm1 Lpar6 Ccr4 Ppp3ca Cxcl9 Bax Fyn Chd7 Esr1 Smpd3
0.162785914041232	3	58	4.14736974578404	GO:0051496 positive regulation of stress fiber assembly	http://amigo.geneontology.org/amigo/term/GO:0051496	Limch1 Rhoc S100a10
0.162785914041232	12	529	1.81888427414347	GO:0051960 regulation of nervous system development	http://amigo.geneontology.org/amigo/term/GO:0051960	Plxna2 Plxna4 Ywhah Anxa2 S100a10 Cxcr4 B2m Kras Ppp3ca Chd7 Klk8 Vim
0.162785914041232	12	533	1.80523411073527	GO:0055074 calcium ion homeostasis	http://amigo.geneontology.org/amigo/term/GO:0055074	Calm1 Lpar6 Ccr4 Ppp3ca Cxcl9 Bax Fyn Hexb Pik3cb Chd7 Esr1 Smpd3
0.162785914041232	1	3	26.7274939172749	GO:0055095 lipoprotein particle mediated signaling	http://amigo.geneontology.org/amigo/term/GO:0055095	Cdh13
0.162785914041232	1	3	26.7274939172749	GO:0055096 low-density lipoprotein particle mediated signaling	http://amigo.geneontology.org/amigo/term/GO:0055096	Cdh13
0.162785914041232	1	3	26.7274939172749	GO:0060183 apelin receptor signaling pathway	http://amigo.geneontology.org/amigo/term/GO:0060183	Apln
0.162785914041232	1	3	26.7274939172749	GO:0060327 cytoplasmic actin-based contraction involved in cell motility	http://amigo.geneontology.org/amigo/term/GO:0060327	Limch1
0.162785914041232	2	24	6.68187347931873	GO:0060716 labyrinthine layer blood vessel development	http://amigo.geneontology.org/amigo/term/GO:0060716	Vash1 Junb
0.162785914041232	1	3	26.7274939172749	GO:0060737 prostate gland morphogenetic growth	http://amigo.geneontology.org/amigo/term/GO:0060737	Esr1
0.162785914041232	1	3	26.7274939172749	GO:0060830 ciliary receptor clustering involved in smoothened signaling pathway	http://amigo.geneontology.org/amigo/term/GO:0060830	Ift122
0.162785914041232	1	3	26.7274939172749	GO:0071283 cellular response to iron(III) ion	http://amigo.geneontology.org/amigo/term/GO:0071283	B2m
0.162785914041232	1	3	26.7274939172749	GO:0071657 positive regulation of granulocyte colony-stimulating factor production	http://amigo.geneontology.org/amigo/term/GO:0071657	Cd34
0.162785914041232	2	24	6.68187347931873	GO:0071880 adenylate cyclase-activating adrenergic receptor signaling pathway	http://amigo.geneontology.org/amigo/term/GO:0071880	Gnai2 Akap13
0.162785914041232	1	3	26.7274939172749	GO:0072223 metanephric glomerular mesangium development	http://amigo.geneontology.org/amigo/term/GO:0072223	Cd34
0.162785914041232	3	57	4.2201306185171	GO:0072523 purine-containing compound catabolic process	http://amigo.geneontology.org/amigo/term/GO:0072523	Nudt4 Samhd1 Gda
0.162785914041232	1	3	26.7274939172749	GO:0097296 activation of cysteine-type endopeptidase activity involved in apoptotic signaling pathway	http://amigo.geneontology.org/amigo/term/GO:0097296	Bax
0.162785914041232	1	3	26.7274939172749	GO:0140199 negative regulation of adenylate cyclase-activating adrenergic receptor signaling pathway involved in heart process	http://amigo.geneontology.org/amigo/term/GO:0140199	Gnai2
0.162785914041232	2	24	6.68187347931873	GO:0140632 inflammasome complex assembly	http://amigo.geneontology.org/amigo/term/GO:0140632	Gbp5 Trim30a
0.162785914041232	3	58	4.14736974578404	GO:1900024 regulation of substrate adhesion-dependent cell spreading	http://amigo.geneontology.org/amigo/term/GO:1900024	Calr S100a10 Myadm
0.162785914041232	1	3	26.7274939172749	GO:1900166 regulation of glial cell-derived neurotrophic factor production	http://amigo.geneontology.org/amigo/term/GO:1900166	Cd34
0.162785914041232	1	3	26.7274939172749	GO:1900168 positive regulation of glial cell-derived neurotrophic factor production	http://amigo.geneontology.org/amigo/term/GO:1900168	Cd34
0.162785914041232	1	3	26.7274939172749	GO:1900238 regulation of metanephric mesenchymal cell migration by platelet-derived growth factor receptor-beta signaling pathway	http://amigo.geneontology.org/amigo/term/GO:1900238	Pdgfb
0.162785914041232	1	3	26.7274939172749	GO:1900623 regulation of monocyte aggregation	http://amigo.geneontology.org/amigo/term/GO:1900623	Cd44
0.162785914041232	1	3	26.7274939172749	GO:1900625 positive regulation of monocyte aggregation	http://amigo.geneontology.org/amigo/term/GO:1900625	Cd44
0.162785914041232	1	3	26.7274939172749	GO:1901252 regulation of intracellular transport of viral material	http://amigo.geneontology.org/amigo/term/GO:1901252	Bst2
0.162785914041232	1	3	26.7274939172749	GO:1901258 positive regulation of macrophage colony-stimulating factor production	http://amigo.geneontology.org/amigo/term/GO:1901258	Cd34
0.162785914041232	2	24	6.68187347931873	GO:1901739 regulation of myoblast fusion	http://amigo.geneontology.org/amigo/term/GO:1901739	Ehd1 Cxcl9
0.162785914041232	1	3	26.7274939172749	GO:1902214 regulation of interleukin-4-mediated signaling pathway	http://amigo.geneontology.org/amigo/term/GO:1902214	Parp14
0.162785914041232	1	3	26.7274939172749	GO:1902263 apoptotic process involved in embryonic digit morphogenesis	http://amigo.geneontology.org/amigo/term/GO:1902263	Bax
0.162785914041232	1	3	26.7274939172749	GO:1902309 negative regulation of peptidyl-serine dephosphorylation	http://amigo.geneontology.org/amigo/term/GO:1902309	Ppp1r16b
0.162785914041232	1	3	26.7274939172749	GO:1902445 regulation of mitochondrial membrane permeability involved in programmed necrotic cell death	http://amigo.geneontology.org/amigo/term/GO:1902445	Bax
0.162785914041232	1	3	26.7274939172749	GO:1902488 cholangiocyte apoptotic process	http://amigo.geneontology.org/amigo/term/GO:1902488	Igf1r
0.162785914041232	1	3	26.7274939172749	GO:1904022 positive regulation of G protein-coupled receptor internalization	http://amigo.geneontology.org/amigo/term/GO:1904022	Apln
0.162785914041232	1	3	26.7274939172749	GO:1904192 regulation of cholangiocyte apoptotic process	http://amigo.geneontology.org/amigo/term/GO:1904192	Igf1r
0.162785914041232	1	3	26.7274939172749	GO:1904193 negative regulation of cholangiocyte apoptotic process	http://amigo.geneontology.org/amigo/term/GO:1904193	Igf1r
0.162785914041232	3	57	4.2201306185171	GO:1904591 positive regulation of protein import	http://amigo.geneontology.org/amigo/term/GO:1904591	Jup Hsp90aa1 Hsp90ab1
0.162785914041232	1	3	26.7274939172749	GO:1905429 response to glycine	http://amigo.geneontology.org/amigo/term/GO:1905429	Fyn
0.162785914041232	1	3	26.7274939172749	GO:1905581 positive regulation of low-density lipoprotein particle clearance	http://amigo.geneontology.org/amigo/term/GO:1905581	Anxa2
0.162785914041232	1	3	26.7274939172749	GO:1905599 positive regulation of low-density lipoprotein receptor activity	http://amigo.geneontology.org/amigo/term/GO:1905599	Anxa2
0.162785914041232	1	3	26.7274939172749	GO:2000124 regulation of endocannabinoid signaling pathway	http://amigo.geneontology.org/amigo/term/GO:2000124	Mgll
0.162785914041232	1	3	26.7274939172749	GO:2000299 negative regulation of Rho-dependent protein serine/threonine kinase activity	http://amigo.geneontology.org/amigo/term/GO:2000299	Heg1
0.162785914041232	1	3	26.7274939172749	GO:2000446 regulation of macrophage migration inhibitory factor signaling pathway	http://amigo.geneontology.org/amigo/term/GO:2000446	Cxcr4
0.162785914041232	1	3	26.7274939172749	GO:2000591 positive regulation of metanephric mesenchymal cell migration	http://amigo.geneontology.org/amigo/term/GO:2000591	Pdgfb
0.162785914041232	1	3	26.7274939172749	GO:2000645 negative regulation of receptor catabolic process	http://amigo.geneontology.org/amigo/term/GO:2000645	Anxa2
0.162785914041232	1	3	26.7274939172749	GO:2000978 negative regulation of forebrain neuron differentiation	http://amigo.geneontology.org/amigo/term/GO:2000978	B2m
0.163121956690978	20	1040	1.54197080291971	GO:0014070 response to organic cyclic compound	http://amigo.geneontology.org/amigo/term/GO:0014070	Esr1 Pck2 Jup Calr Igf1r Ywhah Hsp90b1 Hsp90aa1 Hsp90ab1 Hspa5 Anxa3 Chek2 Arpc1b Angpt2 Zbtb7a Ddx58 Cxcr4 Ccnd1 Akap13 Rapgef1
0.163215179075657	3	59	4.07707534331313	GO:0007004 telomere maintenance via telomerase	http://amigo.geneontology.org/amigo/term/GO:0007004	Cct3 Hsp90aa1 Hsp90ab1
0.163215179075657	5	147	2.72729529768112	GO:0019233 sensory perception of pain	http://amigo.geneontology.org/amigo/term/GO:0019233	Uchl1 Cxcr4 Fyn Mgll Lxn
0.163215179075657	3	59	4.07707534331313	GO:0046677 response to antibiotic	http://amigo.geneontology.org/amigo/term/GO:0046677	Hspa5 Ccr4 Hsp90aa1
0.163215179075657	3	59	4.07707534331313	GO:0051058 negative regulation of small GTPase mediated signal transduction	http://amigo.geneontology.org/amigo/term/GO:0051058	Cgnl1 Heg1 Rapgef1
0.163215179075657	3	59	4.07707534331313	GO:0051893 regulation of focal adhesion assembly	http://amigo.geneontology.org/amigo/term/GO:0051893	Limch1 Iqgap1 S100a10
0.163215179075657	3	59	4.07707534331313	GO:0090109 regulation of cell-substrate junction assembly	http://amigo.geneontology.org/amigo/term/GO:0090109	Limch1 Iqgap1 S100a10
0.163215179075657	3	59	4.07707534331313	GO:0090279 regulation of calcium ion import	http://amigo.geneontology.org/amigo/term/GO:0090279	Ppp3ca Pdgfb Fyn
0.163215179075657	3	59	4.07707534331313	GO:0090303 positive regulation of wound healing	http://amigo.geneontology.org/amigo/term/GO:0090303	Hbegf Hras Cxcr4
0.164751455893052	31	1784	1.39330545644987	GO:0007049 cell cycle	http://amigo.geneontology.org/amigo/term/GO:0007049	Chek2 Ccnd3 Tubb4b Junb Ccnd1 Tuba1a Exoc4 Arid2 Calm1 Calr Cdkn1a Pdgfb Rhoc Igf1r Clic1 Vash1 Hsp90ab1 Dusp1 Hras Cdk2ap1 Cdk8 Iqgap1 Smpd3 Gnai2 Cables1 Bax Pkia Ppp3ca Tmod3 Ywhah Esr1
0.164751455893052	12	537	1.79178730171676	GO:0072503 cellular divalent inorganic cation homeostasis	http://amigo.geneontology.org/amigo/term/GO:0072503	Calm1 Lpar6 Ccr4 Ppp3ca Cxcl9 Bax Fyn Hexb Pik3cb Chd7 Esr1 Smpd3
0.164751455893052	11	477	1.84907190622657	GO:1903131 mononuclear cell differentiation	http://amigo.geneontology.org/amigo/term/GO:1903131	Arid2 Chd7 Bax B2m Lgals9 Rsad2 Zbtb7a Ctla2a Hspb1 Ifi206 Hsp90aa1
0.165359979476068	2	25	6.41459854014599	GO:0002716 negative regulation of natural killer cell mediated immunity	http://amigo.geneontology.org/amigo/term/GO:0002716	Lgals9 Tap1
0.165359979476068	2	25	6.41459854014599	GO:0002726 positive regulation of T cell cytokine production	http://amigo.geneontology.org/amigo/term/GO:0002726	B2m Rsad2
0.165359979476068	6	198	2.42977217429772	GO:0007179 transforming growth factor beta receptor signaling pathway	http://amigo.geneontology.org/amigo/term/GO:0007179	Ltbp1 Hsp90ab1 Zbtb7a Pmepa1 Cldn5 Hspa5
0.165359979476068	2	25	6.41459854014599	GO:0009147 pyrimidine nucleoside triphosphate metabolic process	http://amigo.geneontology.org/amigo/term/GO:0009147	Cmpk2 Ctps
0.165359979476068	2	25	6.41459854014599	GO:0010523 negative regulation of calcium ion transport into cytosol	http://amigo.geneontology.org/amigo/term/GO:0010523	Ppp3ca Calm1
0.165359979476068	2	25	6.41459854014599	GO:0034114 regulation of heterotypic cell-cell adhesion	http://amigo.geneontology.org/amigo/term/GO:0034114	Myadm Cd44
0.165359979476068	6	198	2.42977217429772	GO:0050731 positive regulation of peptidyl-tyrosine phosphorylation	http://amigo.geneontology.org/amigo/term/GO:0050731	Hbegf Pdgfb Cd44 Iqgap1 Parp14 Fyn
0.165359979476068	2	25	6.41459854014599	GO:0050927 positive regulation of positive chemotaxis	http://amigo.geneontology.org/amigo/term/GO:0050927	Cdh13 Ccr4
0.165359979476068	20	1044	1.5360628688089	GO:0051093 negative regulation of developmental process	http://amigo.geneontology.org/amigo/term/GO:0051093	Wwc2 Abcg1 Ywhah Vash1 Kras Angpt2 Pdgfb Calr Sparc Stat1 Col4a2 Pik3cb Cldn5 B2m Ccnd1 Cdkn1a Ppp3ca Adamts9 Klk8 Hspb1
0.165359979476068	2	25	6.41459854014599	GO:1900101 regulation of endoplasmic reticulum unfolded protein response	http://amigo.geneontology.org/amigo/term/GO:1900101	Bax Hspa5
0.165359979476068	2	25	6.41459854014599	GO:1903306 negative regulation of regulated secretory pathway	http://amigo.geneontology.org/amigo/term/GO:1903306	Gnai2 Lgals9
0.165359979476068	10	419	1.91366304896957	GO:1903706 regulation of hemopoiesis	http://amigo.geneontology.org/amigo/term/GO:1903706	Arid2 Stat1 Lgals9 Ppp3ca Isg15 Ctla2a B2m Hspb1 Zbtb7a Hsp90aa1
0.165359979476068	2	25	6.41459854014599	GO:1904893 negative regulation of receptor signaling pathway via STAT	http://amigo.geneontology.org/amigo/term/GO:1904893	Parp14 Gbp7
0.166383739294631	8	306	2.09627403272745	GO:0002253 activation of immune response	http://amigo.geneontology.org/amigo/term/GO:0002253	Fyn Zbp1 Bax Hsp90aa1 Ifi206 Rapgef1 Hras Trim30a
0.166657157387988	4	102	3.14441104909117	GO:0001938 positive regulation of endothelial cell proliferation	http://amigo.geneontology.org/amigo/term/GO:0001938	Pdgfb Cdh13 Apln Ppp1r16b
0.166657157387988	3	60	4.00912408759124	GO:0006278 RNA-templated DNA biosynthetic process	http://amigo.geneontology.org/amigo/term/GO:0006278	Cct3 Hsp90aa1 Hsp90ab1
0.166657157387988	4	102	3.14441104909117	GO:0007173 epidermal growth factor receptor signaling pathway	http://amigo.geneontology.org/amigo/term/GO:0007173	Hbegf Iqgap1 Cdh13 Esr1
0.166657157387988	6	199	2.41756226387412	GO:0032872 regulation of stress-activated MAPK cascade	http://amigo.geneontology.org/amigo/term/GO:0032872	Dusp1 Rell1 Aida Igf1r Hras Rapgef1
0.166657157387988	6	199	2.41756226387412	GO:0051648 vesicle localization	http://amigo.geneontology.org/amigo/term/GO:0051648	Myo1c Myo1d Exoc4 Exoc6 Dpysl2 Smpd3
0.168059287180252	8	307	2.08944577854918	GO:0031647 regulation of protein stability	http://amigo.geneontology.org/amigo/term/GO:0031647	Hsp90aa1 Hsp90ab1 Calr Cct3 Chek2 Kras Irgm1 Igtp
0.169251995031564	9	364	1.9825338894682	GO:0007204 positive regulation of cytosolic calcium ion concentration	http://amigo.geneontology.org/amigo/term/GO:0007204	Calm1 Lpar6 Ccr4 Ppp3ca Cxcl9 Bax Fyn Chd7 Esr1
