# Supplementary material for: Deletion of the angiopoietin receptor Tie2 enhances proliferation and sprouting of cardiac endothelial cells
Source: Angiogenesis. 2026 Jan 21;29(2):13. doi: 10.1007/s10456-025-10028-2 (PMC12823625; doi:10.1007/s10456-025-10028-2)
Supplement: Supplementary file 21 — Supplemental Table 17. Enrichment of downregulated GO terms in heart endothelial cell types and pericytes in mice with Tie1 EC deletion versus wild-type mice. [file 10456_2025_10028_MOESM21_ESM.xlsx]

## Sheet: Heart_Tie1Del_Downreg_path
Enrichment FDR	nGenes	Pathway Genes	Fold Enrichment	Pathway	URL	Genes
4.82381216685875e-06	7	157	26.4744362196592	GO:0002181 cytoplasmic translation	http://amigo.geneontology.org/amigo/term/GO:0002181	Rps15a Rps14 Rps28 Rpl23 Rpl13a Eif3h Eef2
4.82381216685875e-06	11	672	9.71967503217503	GO:0006412 translation	http://amigo.geneontology.org/amigo/term/GO:0006412	Rps14 Eef2 Rpl13a Rps15a Rps28 Rpl23 Eif3h Rpl21 Rps27rt Rps27 Cdk5rap1
4.82381216685875e-06	11	696	9.384513824169	GO:0043043 peptide biosynthetic process	http://amigo.geneontology.org/amigo/term/GO:0043043	Rps14 Eef2 Rpl13a Rps15a Rps28 Rpl23 Eif3h Rpl21 Rps27rt Rps27 Cdk5rap1
4.92669150682791e-06	4	18	131.951951951952	GO:0000028 ribosomal small subunit assembly	http://amigo.geneontology.org/amigo/term/GO:0000028	Rps14 Rps27rt Rps28 Rps27
4.92669150682791e-06	13	1126	6.85540780567424	GO:0034645 cellular macromolecule biosynthetic process	http://amigo.geneontology.org/amigo/term/GO:0034645	Rps14 Eef2 Rpl13a Rps15a Rps28 Rpl23 Eif3h Glul Rpl21 Rps27rt Rps27 Cdk5rap1 Nr1d1
1.19802025980588e-05	11	814	8.02410518626735	GO:0043604 amide biosynthetic process	http://amigo.geneontology.org/amigo/term/GO:0043604	Rps14 Eef2 Rpl13a Rps15a Rps28 Rpl23 Eif3h Rpl21 Rps27rt Rps27 Cdk5rap1
1.99092019876325e-05	11	869	7.51625042764283	GO:0006518 peptide metabolic process	http://amigo.geneontology.org/amigo/term/GO:0006518	Rps14 Eef2 Rpl13a Rps15a Rps28 Rpl23 Eif3h Rpl21 Rps27rt Rps27 Cdk5rap1
8.67867929249465e-05	6	183	19.4683207797962	GO:0022618 ribonucleoprotein complex assembly	http://amigo.geneontology.org/amigo/term/GO:0022618	Rps14 Rps27rt Rps28 Rps27 Eif3h Rpl13a
9.61091763372642e-05	6	190	18.75106685633	GO:0071826 ribonucleoprotein complex subunit organization	http://amigo.geneontology.org/amigo/term/GO:0071826	Rps14 Rps27rt Rps28 Rps27 Eif3h Rpl13a
0.000192923893273916	11	1132	5.76998376468341	GO:0043603 cellular amide metabolic process	http://amigo.geneontology.org/amigo/term/GO:0043603	Rps14 Eef2 Rpl13a Rps15a Rps28 Rpl23 Eif3h Rpl21 Rps27rt Rps27 Cdk5rap1
0.000387217552641498	4	62	38.308631211857	GO:0042255 ribosome assembly	http://amigo.geneontology.org/amigo/term/GO:0042255	Rps14 Rps27rt Rps28 Rps27
0.000514459842944429	4	68	34.9284578696343	GO:0042274 ribosomal small subunit biogenesis	http://amigo.geneontology.org/amigo/term/GO:0042274	Rps14 Rps27rt Rps28 Rps27
0.000539872898903258	7	423	9.82620918791132	GO:0022613 ribonucleoprotein complex biogenesis	http://amigo.geneontology.org/amigo/term/GO:0022613	Rps14 Rps27rt Rps28 Rps27 Eif3h Glul Rpl13a
0.000902097290989779	12	1662	4.28724753634501	GO:1901566 organonitrogen compound biosynthetic process	http://amigo.geneontology.org/amigo/term/GO:1901566	Rps14 Glul Eef2 Rpl13a Rps15a Rps28 Rpl23 Eif3h Rpl21 Rps27rt Rps27 Cdk5rap1
0.00462328154000044	2	7	169.65250965251	GO:0048387 negative regulation of retinoic acid receptor signaling pathway	http://amigo.geneontology.org/amigo/term/GO:0048387	Cyp26b1 Dhrs3
0.00551444933236316	19	4806	2.34745981936993	GO:0044267 cellular protein metabolic process	http://amigo.geneontology.org/amigo/term/GO:0044267	Ubc Rps14 Cdk5rap1 Tpst1 Eef2 Tgm2 Snrk Rpl13a Rps15a Rps28 Rpl23 Nr1d1 Eif3h Glul Tie1 Rpl21 Aplnr Rps27rt Rps27
0.00551444933236316	2	8	148.445945945946	GO:0060836 lymphatic endothelial cell differentiation	http://amigo.geneontology.org/amigo/term/GO:0060836	Tie1 Sox18
0.0086431592209198	5	295	10.0641319285387	GO:0042254 ribosome biogenesis	http://amigo.geneontology.org/amigo/term/GO:0042254	Rps14 Rps27rt Rps28 Rps27 Glul
0.0151432934141238	18	4756	2.24728934148615	GO:0009059 macromolecule biosynthetic process	http://amigo.geneontology.org/amigo/term/GO:0009059	Nr1d1 Tef Rps14 Eef2 Sox18 Dbp Tcf15 Rpl13a Rps15a Rps28 Rpl23 Eif3h Glul Rpl21 Rps27rt Rps27 Cdk5rap1 Txnip
0.0151432934141238	2	14	84.8262548262548	GO:0048385 regulation of retinoic acid receptor signaling pathway	http://amigo.geneontology.org/amigo/term/GO:0048385	Dhrs3 Cyp26b1
0.0252285681373903	3	91	19.5752895752896	GO:0001570 vasculogenesis	http://amigo.geneontology.org/amigo/term/GO:0001570	Sox18 Tie1 Aplnr
0.0252285681373903	2	19	62.5035561877667	GO:0001946 lymphangiogenesis	http://amigo.geneontology.org/amigo/term/GO:0001946	Sox18 Tie1
0.0252285681373903	4	215	11.0471401634192	GO:0006364 rRNA processing	http://amigo.geneontology.org/amigo/term/GO:0006364	Rps14 Rps28 Rps27rt Rps27
0.0282301349534202	5	406	7.31260817467714	GO:0034470 ncRNA processing	http://amigo.geneontology.org/amigo/term/GO:0034470	Rps14 Rps28 Cdk5rap1 Rps27rt Rps27
0.0355974255723261	4	247	9.61593172119488	GO:0016072 rRNA metabolic process	http://amigo.geneontology.org/amigo/term/GO:0016072	Rps14 Rps28 Rps27rt Rps27
0.0355974255723261	2	24	49.481981981982	GO:0036303 lymph vessel morphogenesis	http://amigo.geneontology.org/amigo/term/GO:0036303	Sox18 Tie1
0.0405690066887328	17	4781	2.11134162817911	GO:0044271 cellular nitrogen compound biosynthetic process	http://amigo.geneontology.org/amigo/term/GO:0044271	Nr1d1 Tef Rps14 Eef2 Sox18 Dbp Tcf15 Rpl13a Rps15a Rps28 Rpl23 Eif3h Rpl21 Rps27rt Rps27 Cdk5rap1 Txnip
0.0420957617380645	2	28	42.4131274131274	GO:0048384 retinoic acid receptor signaling pathway	http://amigo.geneontology.org/amigo/term/GO:0048384	Dhrs3 Cyp26b1
0.0420957617380645	2	28	42.4131274131274	GO:2000765 regulation of cytoplasmic translation	http://amigo.geneontology.org/amigo/term/GO:2000765	Eef2 Rpl13a
0.046729586980582	2	30	39.5855855855856	GO:0001945 lymph vessel development	http://amigo.geneontology.org/amigo/term/GO:0001945	Sox18 Tie1
0.0714870590174556	5	541	5.48783533996103	GO:0001525 angiogenesis	http://amigo.geneontology.org/amigo/term/GO:0001525	Tie1 Sox18 Angptl4 Glul Aplnr
0.0714870590174556	2	39	30.4504504504505	GO:0002183 cytoplasmic translational initiation	http://amigo.geneontology.org/amigo/term/GO:0002183	Eif3h Rpl13a
0.0714870590174556	5	536	5.53902783380395	GO:0034660 ncRNA metabolic process	http://amigo.geneontology.org/amigo/term/GO:0034660	Rps14 Rps28 Cdk5rap1 Rps27rt Rps27
0.0714870590174556	9	1735	3.0801464288496	GO:0043933 protein-containing complex organization	http://amigo.geneontology.org/amigo/term/GO:0043933	Cox7a2l Rps14 Rps27rt Rps28 Rps27 Eif3h Rpl23 Tgm2 Rpl13a
0.0872283805991167	2	45	26.3903903903904	GO:0030490 maturation of SSU-rRNA	http://amigo.geneontology.org/amigo/term/GO:0030490	Rps14 Rps28
0.0872283805991167	7	1136	3.65887894937191	GO:0035295 tube development	http://amigo.geneontology.org/amigo/term/GO:0035295	Tie1 Sox18 Angptl4 Glul Aplnr Tgm2 Rpl13a
0.0975132283486361	4	366	6.48944025993206	GO:0006417 regulation of translation	http://amigo.geneontology.org/amigo/term/GO:0006417	Rpl13a Rps14 Eef2 Cdk5rap1
0.0975132283486361	3	176	10.1213144963145	GO:0009267 cellular response to starvation	http://amigo.geneontology.org/amigo/term/GO:0009267	Plin2 Glul Angptl4
0.0975132283486361	7	1184	3.51054601899197	GO:0048646 anatomical structure formation involved in morphogenesis	http://amigo.geneontology.org/amigo/term/GO:0048646	Tie1 Sox18 Angptl4 Glul Aplnr Tgm2 Tcf15
0.0975132283486361	2	50	23.7513513513514	GO:1903053 regulation of extracellular matrix organization	http://amigo.geneontology.org/amigo/term/GO:1903053	Tie1 Tcf15
0.100540675717724	8	1538	3.08860225635258	GO:0065003 protein-containing complex assembly	http://amigo.geneontology.org/amigo/term/GO:0065003	Cox7a2l Rps14 Rps27rt Rps28 Rps27 Eif3h Tgm2 Rpl13a
0.100540675717724	4	373	6.36765451778857	GO:0140694 non-membrane-bounded organelle assembly	http://amigo.geneontology.org/amigo/term/GO:0140694	Rps14 Rps27rt Rps28 Rps27
0.102336574562298	6	905	3.93668806928476	GO:0035239 tube morphogenesis	http://amigo.geneontology.org/amigo/term/GO:0035239	Tie1 Sox18 Angptl4 Glul Aplnr Tgm2
0.102336574562298	2	54	21.991991991992	GO:2000059 negative regulation of ubiquitin-dependent protein catabolic process	http://amigo.geneontology.org/amigo/term/GO:2000059	Eif3h Rpl23
0.103572784546067	2	55	21.5921375921376	GO:0003170 heart valve development	http://amigo.geneontology.org/amigo/term/GO:0003170	Tie1 Aplnr
0.106282141479703	2	81	14.6613279946613	GO:0001523 retinoid metabolic process	http://amigo.geneontology.org/amigo/term/GO:0001523	Dhrs3 Cyp26b1
0.106282141479703	5	732	4.05590016245754	GO:0001568 blood vessel development	http://amigo.geneontology.org/amigo/term/GO:0001568	Tie1 Aplnr Sox18 Angptl4 Glul
0.106282141479703	1	5	118.756756756757	GO:0006477 protein sulfation	http://amigo.geneontology.org/amigo/term/GO:0006477	Tpst1
0.106282141479703	3	234	7.61261261261261	GO:0009746 response to hexose	http://amigo.geneontology.org/amigo/term/GO:0009746	Txnip Nr1d1 Glul
0.106282141479703	3	229	7.7788268617963	GO:0009749 response to glucose	http://amigo.geneontology.org/amigo/term/GO:0009749	Txnip Nr1d1 Glul
0.106282141479703	6	1063	3.35155475324807	GO:0009887 animal organ morphogenesis	http://amigo.geneontology.org/amigo/term/GO:0009887	Cyp26b1 Tgm2 Aplnr Dhrs3 Tcf15 Rpl13a
0.106282141479703	1	5	118.756756756757	GO:0016103 diterpenoid catabolic process	http://amigo.geneontology.org/amigo/term/GO:0016103	Cyp26b1
0.106282141479703	1	3	197.927927927928	GO:0019676 ammonia assimilation cycle	http://amigo.geneontology.org/amigo/term/GO:0019676	Glul
0.106282141479703	1	5	118.756756756757	GO:0019740 nitrogen utilization	http://amigo.geneontology.org/amigo/term/GO:0019740	Glul
0.106282141479703	11	2926	2.23226986384881	GO:0022607 cellular component assembly	http://amigo.geneontology.org/amigo/term/GO:0022607	Eps8l1 Cox7a2l Rps14 Rps27rt Rps28 Rps27 Eif3h Tie1 Aplnr Tgm2 Rpl13a
0.106282141479703	3	241	7.39149938320063	GO:0030522 intracellular receptor signaling pathway	http://amigo.geneontology.org/amigo/term/GO:0030522	Dhrs3 Cyp26b1 Nr1d1
0.106282141479703	5	742	4.0012384352007	GO:0030855 epithelial cell differentiation	http://amigo.geneontology.org/amigo/term/GO:0030855	Txnip Sox18 Tie1 Cyp26b1 Tcf15
0.106282141479703	3	239	7.45335293452448	GO:0031669 cellular response to nutrient levels	http://amigo.geneontology.org/amigo/term/GO:0031669	Plin2 Glul Angptl4
0.106282141479703	4	427	5.56237736565605	GO:0034248 regulation of cellular amide metabolic process	http://amigo.geneontology.org/amigo/term/GO:0034248	Rpl13a Rps14 Eef2 Cdk5rap1
0.106282141479703	3	243	7.33066399733066	GO:0034284 response to monosaccharide	http://amigo.geneontology.org/amigo/term/GO:0034284	Txnip Nr1d1 Glul
0.106282141479703	1	5	118.756756756757	GO:0034653 retinoic acid catabolic process	http://amigo.geneontology.org/amigo/term/GO:0034653	Cyp26b1
0.106282141479703	8	1765	2.6913712579435	GO:0042127 regulation of cell population proliferation	http://amigo.geneontology.org/amigo/term/GO:0042127	Sox18 Glul Txnip Rpl23 Nr1d1 Tie1 Aplnr Rps15a
0.106282141479703	3	214	8.32407173528669	GO:0042594 response to starvation	http://amigo.geneontology.org/amigo/term/GO:0042594	Plin2 Glul Angptl4
0.106282141479703	12	3168	2.249180999181	GO:0044085 cellular component biogenesis	http://amigo.geneontology.org/amigo/term/GO:0044085	Eps8l1 Cox7a2l Rps14 Rps27rt Rps28 Rps27 Eif3h Glul Tie1 Aplnr Tgm2 Rpl13a
0.106282141479703	1	4	148.445945945946	GO:0045903 positive regulation of translational fidelity	http://amigo.geneontology.org/amigo/term/GO:0045903	Cdk5rap1
0.106282141479703	5	637	4.6607832322118	GO:0048514 blood vessel morphogenesis	http://amigo.geneontology.org/amigo/term/GO:0048514	Tie1 Sox18 Angptl4 Glul Aplnr
0.106282141479703	3	241	7.39149938320063	GO:0048705 skeletal system morphogenesis	http://amigo.geneontology.org/amigo/term/GO:0048705	Cyp26b1 Dhrs3 Tcf15
0.106282141479703	4	423	5.61497667880647	GO:0050678 regulation of epithelial cell proliferation	http://amigo.geneontology.org/amigo/term/GO:0050678	Glul Nr1d1 Tie1 Aplnr
0.106282141479703	1	5	118.756756756757	GO:0051005 negative regulation of lipoprotein lipase activity	http://amigo.geneontology.org/amigo/term/GO:0051005	Angptl4
0.106282141479703	1	4	148.445945945946	GO:0060086 circadian temperature homeostasis	http://amigo.geneontology.org/amigo/term/GO:0060086	Nr1d1
0.106282141479703	1	3	197.927927927928	GO:0060183 apelin receptor signaling pathway	http://amigo.geneontology.org/amigo/term/GO:0060183	Aplnr
0.106282141479703	1	4	148.445945945946	GO:0060214 endocardium formation	http://amigo.geneontology.org/amigo/term/GO:0060214	Sox18
0.106282141479703	3	246	7.2412656558998	GO:0060348 bone development	http://amigo.geneontology.org/amigo/term/GO:0060348	Cyp26b1 Dhrs3 Tgm2
0.106282141479703	2	70	16.965250965251	GO:0060411 cardiac septum morphogenesis	http://amigo.geneontology.org/amigo/term/GO:0060411	Aplnr Dhrs3
0.106282141479703	7	1264	3.28835956209374	GO:0060429 epithelium development	http://amigo.geneontology.org/amigo/term/GO:0060429	Txnip Sox18 Tie1 Tgm2 Aplnr Cyp26b1 Tcf15
0.106282141479703	1	5	118.756756756757	GO:0060605 tube lumen cavitation	http://amigo.geneontology.org/amigo/term/GO:0060605	Tgm2
0.106282141479703	1	5	118.756756756757	GO:0060662 salivary gland cavitation	http://amigo.geneontology.org/amigo/term/GO:0060662	Tgm2
0.106282141479703	1	3	197.927927927928	GO:0061888 regulation of astrocyte activation	http://amigo.geneontology.org/amigo/term/GO:0061888	Nr1d1
0.106282141479703	1	3	197.927927927928	GO:0061889 negative regulation of astrocyte activation	http://amigo.geneontology.org/amigo/term/GO:0061889	Nr1d1
0.106282141479703	1	5	118.756756756757	GO:0070268 cornification	http://amigo.geneontology.org/amigo/term/GO:0070268	Cyp26b1
0.106282141479703	1	4	148.445945945946	GO:0070859 positive regulation of bile acid biosynthetic process	http://amigo.geneontology.org/amigo/term/GO:0070859	Nr1d1
0.106282141479703	1	4	148.445945945946	GO:0071228 cellular response to tumor cell	http://amigo.geneontology.org/amigo/term/GO:0071228	Txnip
0.106282141479703	1	5	118.756756756757	GO:0072716 response to actinomycin D	http://amigo.geneontology.org/amigo/term/GO:0072716	Rpl23
0.106282141479703	1	4	148.445945945946	GO:0072717 cellular response to actinomycin D	http://amigo.geneontology.org/amigo/term/GO:0072717	Rpl23
0.106282141479703	1	5	118.756756756757	GO:0140205 oligopeptide import across plasma membrane	http://amigo.geneontology.org/amigo/term/GO:0140205	Slc15a2
0.106282141479703	1	5	118.756756756757	GO:0140206 dipeptide import across plasma membrane	http://amigo.geneontology.org/amigo/term/GO:0140206	Slc15a2
0.106282141479703	1	5	118.756756756757	GO:1902037 negative regulation of hematopoietic stem cell differentiation	http://amigo.geneontology.org/amigo/term/GO:1902037	Tcf15
0.106282141479703	1	4	148.445945945946	GO:1902809 regulation of skeletal muscle fiber differentiation	http://amigo.geneontology.org/amigo/term/GO:1902809	Cyp26b1
0.106282141479703	2	69	17.2111241676459	GO:1903051 negative regulation of proteolysis involved in cellular protein catabolic process	http://amigo.geneontology.org/amigo/term/GO:1903051	Eif3h Rpl23
0.106282141479703	2	73	16.2680488707886	GO:1903363 negative regulation of cellular protein catabolic process	http://amigo.geneontology.org/amigo/term/GO:1903363	Eif3h Rpl23
0.106282141479703	1	4	148.445945945946	GO:1903450 regulation of G1 to G0 transition	http://amigo.geneontology.org/amigo/term/GO:1903450	Rpl23
0.106282141479703	1	4	148.445945945946	GO:1904253 positive regulation of bile acid metabolic process	http://amigo.geneontology.org/amigo/term/GO:1904253	Nr1d1
0.106282141479703	1	4	148.445945945946	GO:1904688 regulation of cytoplasmic translational initiation	http://amigo.geneontology.org/amigo/term/GO:1904688	Rpl13a
0.106282141479703	4	448	5.30164092664093	GO:2000112 regulation of cellular macromolecule biosynthetic process	http://amigo.geneontology.org/amigo/term/GO:2000112	Rpl13a Rps14 Eef2 Cdk5rap1
0.106282141479703	1	5	118.756756756757	GO:2001016 positive regulation of skeletal muscle cell differentiation	http://amigo.geneontology.org/amigo/term/GO:2001016	Cyp26b1
0.108470628888692	5	763	3.89111260670894	GO:0001944 vasculature development	http://amigo.geneontology.org/amigo/term/GO:0001944	Tie1 Aplnr Sox18 Angptl4 Glul
0.114661300478653	4	494	4.80796586059744	GO:0010608 post-transcriptional regulation of gene expression	http://amigo.geneontology.org/amigo/term/GO:0010608	Rpl13a Rps14 Eef2 Cdk5rap1
0.114661300478653	2	87	13.650201926064	GO:0016101 diterpenoid metabolic process	http://amigo.geneontology.org/amigo/term/GO:0016101	Dhrs3 Cyp26b1
0.114661300478653	2	87	13.650201926064	GO:0035050 embryonic heart tube development	http://amigo.geneontology.org/amigo/term/GO:0035050	Sox18 Aplnr
0.115297586352687	1	6	98.963963963964	GO:0048866 stem cell fate specification	http://amigo.geneontology.org/amigo/term/GO:0048866	Sox18
0.115297586352687	4	500	4.75027027027027	GO:0050673 epithelial cell proliferation	http://amigo.geneontology.org/amigo/term/GO:0050673	Glul Nr1d1 Tie1 Aplnr
0.115297586352687	1	6	98.963963963964	GO:0070900 mitochondrial tRNA modification	http://amigo.geneontology.org/amigo/term/GO:0070900	Cdk5rap1
0.115297586352687	1	6	98.963963963964	GO:0098528 skeletal muscle fiber differentiation	http://amigo.geneontology.org/amigo/term/GO:0098528	Cyp26b1
0.115297586352687	1	6	98.963963963964	GO:1900864 mitochondrial RNA modification	http://amigo.geneontology.org/amigo/term/GO:1900864	Cdk5rap1
0.115297586352687	8	1825	2.60288781932618	GO:1901700 response to oxygen-containing compound	http://amigo.geneontology.org/amigo/term/GO:1901700	Tie1 Nr1d1 Tgm2 Txnip Cyp26b1 Rpl23 Glul Rpl13a
0.116567275196411	3	268	6.64683340056474	GO:0009743 response to carbohydrate	http://amigo.geneontology.org/amigo/term/GO:0009743	Txnip Nr1d1 Glul
0.121658587278912	1	7	84.8262548262548	GO:0003160 endocardium morphogenesis	http://amigo.geneontology.org/amigo/term/GO:0003160	Sox18
0.121658587278912	2	96	12.3704954954955	GO:0006721 terpenoid metabolic process	http://amigo.geneontology.org/amigo/term/GO:0006721	Dhrs3 Cyp26b1
0.121658587278912	1	7	84.8262548262548	GO:0016115 terpenoid catabolic process	http://amigo.geneontology.org/amigo/term/GO:0016115	Cyp26b1
0.121658587278912	3	275	6.47764127764128	GO:0031668 cellular response to extracellular stimulus	http://amigo.geneontology.org/amigo/term/GO:0031668	Plin2 Glul Angptl4
0.121658587278912	1	7	84.8262548262548	GO:0034144 negative regulation of toll-like receptor 4 signaling pathway	http://amigo.geneontology.org/amigo/term/GO:0034144	Nr1d1
0.121658587278912	1	7	84.8262548262548	GO:0035442 dipeptide transmembrane transport	http://amigo.geneontology.org/amigo/term/GO:0035442	Slc15a2
0.121658587278912	1	7	84.8262548262548	GO:0042938 dipeptide transport	http://amigo.geneontology.org/amigo/term/GO:0042938	Slc15a2
0.121658587278912	1	7	84.8262548262548	GO:0060956 endocardial cell differentiation	http://amigo.geneontology.org/amigo/term/GO:0060956	Sox18
0.121658587278912	1	7	84.8262548262548	GO:1903979 negative regulation of microglial cell activation	http://amigo.geneontology.org/amigo/term/GO:1903979	Nr1d1
0.121658587278912	1	7	84.8262548262548	GO:1905691 lipid droplet disassembly	http://amigo.geneontology.org/amigo/term/GO:1905691	Plin2
0.12450242527029	4	536	4.43122226704316	GO:0001501 skeletal system development	http://amigo.geneontology.org/amigo/term/GO:0001501	Cyp26b1 Dhrs3 Tcf15 Tgm2
0.12450242527029	2	100	11.8756756756757	GO:0015908 fatty acid transport	http://amigo.geneontology.org/amigo/term/GO:0015908	Rbp7 Plin2
0.12450242527029	6	1160	3.0712954333644	GO:0072359 circulatory system development	http://amigo.geneontology.org/amigo/term/GO:0072359	Tie1 Aplnr Sox18 Angptl4 Glul Dhrs3
0.125550081405443	4	541	4.39026827196883	GO:0031667 response to nutrient levels	http://amigo.geneontology.org/amigo/term/GO:0031667	Plin2 Cyp26b1 Glul Angptl4
0.125550081405443	2	101	11.7580947283918	GO:0060349 bone morphogenesis	http://amigo.geneontology.org/amigo/term/GO:0060349	Cyp26b1 Dhrs3
0.126077072436321	4	543	4.37409785476084	GO:0002009 morphogenesis of an epithelium	http://amigo.geneontology.org/amigo/term/GO:0002009	Tie1 Tgm2 Aplnr Tcf15
0.127898867945507	10	2751	2.15842887598613	GO:0009653 anatomical structure morphogenesis	http://amigo.geneontology.org/amigo/term/GO:0009653	Tie1 Sox18 Angptl4 Glul Aplnr Cyp26b1 Tgm2 Dhrs3 Tcf15 Rpl13a
0.127898867945507	1	8	74.222972972973	GO:0090646 mitochondrial tRNA processing	http://amigo.geneontology.org/amigo/term/GO:0090646	Cdk5rap1
0.127898867945507	1	8	74.222972972973	GO:0097250 mitochondrial respirasome assembly	http://amigo.geneontology.org/amigo/term/GO:0097250	Cox7a2l
0.127898867945507	1	8	74.222972972973	GO:2000425 regulation of apoptotic cell clearance	http://amigo.geneontology.org/amigo/term/GO:2000425	Tgm2
0.13288530652416	3	301	5.91811080183173	GO:0045765 regulation of angiogenesis	http://amigo.geneontology.org/amigo/term/GO:0045765	Tie1 Glul Aplnr
0.133197319984139	2	109	10.895115298785	GO:0003279 cardiac septum development	http://amigo.geneontology.org/amigo/term/GO:0003279	Aplnr Dhrs3
0.133197319984139	1	9	65.975975975976	GO:0003348 cardiac endothelial cell differentiation	http://amigo.geneontology.org/amigo/term/GO:0003348	Sox18
0.133197319984139	1	9	65.975975975976	GO:0010890 positive regulation of sequestering of triglyceride	http://amigo.geneontology.org/amigo/term/GO:0010890	Plin2
0.133197319984139	1	9	65.975975975976	GO:0032471 negative regulation of endoplasmic reticulum calcium ion concentration	http://amigo.geneontology.org/amigo/term/GO:0032471	Tgm2
0.133197319984139	2	111	10.6988069150231	GO:0032526 response to retinoic acid	http://amigo.geneontology.org/amigo/term/GO:0032526	Tie1 Cyp26b1
0.133197319984139	1	9	65.975975975976	GO:0048865 stem cell fate commitment	http://amigo.geneontology.org/amigo/term/GO:0048865	Sox18
0.133197319984139	1	9	65.975975975976	GO:0071314 cellular response to cocaine	http://amigo.geneontology.org/amigo/term/GO:0071314	Tgm2
0.133197319984139	3	305	5.84049623393886	GO:1901342 regulation of vasculature development	http://amigo.geneontology.org/amigo/term/GO:1901342	Tie1 Glul Aplnr
0.133197319984139	1	9	65.975975975976	GO:1904749 regulation of protein localization to nucleolus	http://amigo.geneontology.org/amigo/term/GO:1904749	Glul
0.133679667193716	12	3704	1.92370556301442	GO:0048513 animal organ development	http://amigo.geneontology.org/amigo/term/GO:0048513	Aplnr H2-T23 Tcf15 Rps14 Txnip Cyp26b1 Sox18 Tie1 Eef2 Tgm2 Dhrs3 Rpl13a
0.135775578563247	4	576	4.1234984984985	GO:0009991 response to extracellular stimulus	http://amigo.geneontology.org/amigo/term/GO:0009991	Plin2 Cyp26b1 Glul Angptl4
0.137002429231765	3	315	5.65508365508366	GO:0043588 skin development	http://amigo.geneontology.org/amigo/term/GO:0043588	Txnip Sox18 Cyp26b1
0.137170461001376	3	316	5.63718782073212	GO:0015833 peptide transport	http://amigo.geneontology.org/amigo/term/GO:0015833	Slc15a2 Glul Nr1d1
0.139660665464151	1	10	59.3783783783784	GO:0008300 isoprenoid catabolic process	http://amigo.geneontology.org/amigo/term/GO:0008300	Cyp26b1
0.139660665464151	1	10	59.3783783783784	GO:0019532 oxalate transport	http://amigo.geneontology.org/amigo/term/GO:0019532	Slc26a10
0.139660665464151	1	10	59.3783783783784	GO:1903589 positive regulation of blood vessel endothelial cell proliferation involved in sprouting angiogenesis	http://amigo.geneontology.org/amigo/term/GO:1903589	Aplnr
0.139660665464151	1	10	59.3783783783784	GO:1903596 regulation of gap junction assembly	http://amigo.geneontology.org/amigo/term/GO:1903596	Aplnr
0.141088526887314	2	119	9.9795593913241	GO:0006720 isoprenoid metabolic process	http://amigo.geneontology.org/amigo/term/GO:0006720	Dhrs3 Cyp26b1
0.141088526887314	2	119	9.9795593913241	GO:0045446 endothelial cell differentiation	http://amigo.geneontology.org/amigo/term/GO:0045446	Sox18 Tie1
0.142724071215892	4	596	3.98512606566298	GO:0010817 regulation of hormone levels	http://amigo.geneontology.org/amigo/term/GO:0010817	Cyp26b1 Glul Dhrs3 Nr1d1
0.145469251925802	2	124	9.57715780296426	GO:0006413 translational initiation	http://amigo.geneontology.org/amigo/term/GO:0006413	Eif3h Rpl13a
0.145469251925802	2	124	9.57715780296426	GO:0042177 negative regulation of protein catabolic process	http://amigo.geneontology.org/amigo/term/GO:0042177	Eif3h Rpl23
0.145469251925802	1	11	53.980343980344	GO:0043587 tongue morphogenesis	http://amigo.geneontology.org/amigo/term/GO:0043587	Cyp26b1
0.145469251925802	1	11	53.980343980344	GO:0051561 positive regulation of mitochondrial calcium ion concentration	http://amigo.geneontology.org/amigo/term/GO:0051561	Tgm2
0.145469251925802	1	11	53.980343980344	GO:0150079 negative regulation of neuroinflammatory response	http://amigo.geneontology.org/amigo/term/GO:0150079	Nr1d1
0.145469251925802	1	11	53.980343980344	GO:2000489 regulation of hepatic stellate cell activation	http://amigo.geneontology.org/amigo/term/GO:2000489	Nr1d1
0.147280072243211	2	126	9.42513942513943	GO:0002040 sprouting angiogenesis	http://amigo.geneontology.org/amigo/term/GO:0002040	Glul Aplnr
0.147280072243211	5	932	3.18553532072845	GO:0006396 RNA processing	http://amigo.geneontology.org/amigo/term/GO:0006396	Rps14 Rps28 Cdk5rap1 Rps27rt Rps27
0.147280072243211	4	613	3.87460870331996	GO:0007507 heart development	http://amigo.geneontology.org/amigo/term/GO:0007507	Aplnr Sox18 Tie1 Dhrs3
0.147280072243211	3	337	5.28590905445505	GO:0015849 organic acid transport	http://amigo.geneontology.org/amigo/term/GO:0015849	Rbp7 Plin2 Slc26a10
0.152493188548248	1	12	49.481981981982	GO:1901201 regulation of extracellular matrix assembly	http://amigo.geneontology.org/amigo/term/GO:1901201	Tie1
0.156259612974992	1	13	45.6756756756757	GO:0001731 formation of translation preinitiation complex	http://amigo.geneontology.org/amigo/term/GO:0001731	Rpl13a
0.156259612974992	2	135	8.7967967967968	GO:0003206 cardiac chamber morphogenesis	http://amigo.geneontology.org/amigo/term/GO:0003206	Aplnr Dhrs3
0.156259612974992	8	2102	2.25988119422943	GO:0008283 cell population proliferation	http://amigo.geneontology.org/amigo/term/GO:0008283	Sox18 Glul Txnip Rpl23 Nr1d1 Tie1 Aplnr Rps15a
0.156259612974992	3	351	5.07507507507508	GO:0008544 epidermis development	http://amigo.geneontology.org/amigo/term/GO:0008544	Txnip Sox18 Cyp26b1
0.156259612974992	3	353	5.04632110864405	GO:0042886 amide transport	http://amigo.geneontology.org/amigo/term/GO:0042886	Slc15a2 Glul Nr1d1
0.156259612974992	3	350	5.08957528957529	GO:0048511 rhythmic process	http://amigo.geneontology.org/amigo/term/GO:0048511	Nr1d1 Tef Dbp
0.156259612974992	3	351	5.07507507507508	GO:0071496 cellular response to external stimulus	http://amigo.geneontology.org/amigo/term/GO:0071496	Plin2 Glul Angptl4
0.156259612974992	1	13	45.6756756756757	GO:1901533 negative regulation of hematopoietic progenitor cell differentiation	http://amigo.geneontology.org/amigo/term/GO:1901533	Tcf15
0.156259612974992	1	13	45.6756756756757	GO:1904667 negative regulation of ubiquitin protein ligase activity	http://amigo.geneontology.org/amigo/term/GO:1904667	Rpl23
0.158674548745848	5	982	3.02333902130236	GO:0000122 negative regulation of transcription by RNA polymerase II	http://amigo.geneontology.org/amigo/term/GO:0000122	Nr1d1 Rps14 Sox18 Rpl23 Txnip
0.158674548745848	1	14	42.4131274131274	GO:0003157 endocardium development	http://amigo.geneontology.org/amigo/term/GO:0003157	Sox18
0.158674548745848	2	140	8.48262548262548	GO:0003158 endothelium development	http://amigo.geneontology.org/amigo/term/GO:0003158	Sox18 Tie1
0.158674548745848	12	3929	1.813541716825	GO:0009893 positive regulation of metabolic process	http://amigo.geneontology.org/amigo/term/GO:0009893	Nr1d1 Tie1 Sox18 Tef Tcf15 Eef2 Aplnr Dbp Rpl23 Cdk5rap1 Cyp26b1 Angptl4
0.158674548745848	1	14	42.4131274131274	GO:0010831 positive regulation of myotube differentiation	http://amigo.geneontology.org/amigo/term/GO:0010831	Cyp26b1
0.158674548745848	1	14	42.4131274131274	GO:0010889 regulation of sequestering of triglyceride	http://amigo.geneontology.org/amigo/term/GO:0010889	Plin2
0.158674548745848	5	986	3.01107395427882	GO:0033993 response to lipid	http://amigo.geneontology.org/amigo/term/GO:0033993	Tie1 Nr1d1 Txnip Cyp26b1 Rpl13a
0.158674548745848	1	14	42.4131274131274	GO:0042363 fat-soluble vitamin catabolic process	http://amigo.geneontology.org/amigo/term/GO:0042363	Cyp26b1
0.158674548745848	1	14	42.4131274131274	GO:0043031 negative regulation of macrophage activation	http://amigo.geneontology.org/amigo/term/GO:0043031	Nr1d1
0.158674548745848	2	141	8.4224650182097	GO:0045727 positive regulation of translation	http://amigo.geneontology.org/amigo/term/GO:0045727	Eef2 Cdk5rap1
0.158674548745848	1	14	42.4131274131274	GO:0045947 negative regulation of translational initiation	http://amigo.geneontology.org/amigo/term/GO:0045947	Rpl13a
0.158674548745848	4	656	3.6206328279499	GO:0048729 tissue morphogenesis	http://amigo.geneontology.org/amigo/term/GO:0048729	Tie1 Tgm2 Aplnr Tcf15
0.158674548745848	1	14	42.4131274131274	GO:0060192 negative regulation of lipase activity	http://amigo.geneontology.org/amigo/term/GO:0060192	Angptl4
0.158674548745848	1	14	42.4131274131274	GO:1902036 regulation of hematopoietic stem cell differentiation	http://amigo.geneontology.org/amigo/term/GO:1902036	Tcf15
0.160906506892624	1	16	37.1114864864865	GO:0000963 mitochondrial RNA processing	http://amigo.geneontology.org/amigo/term/GO:0000963	Cdk5rap1
0.160906506892624	1	16	37.1114864864865	GO:0001732 formation of cytoplasmic translation initiation complex	http://amigo.geneontology.org/amigo/term/GO:0001732	Eif3h
0.160906506892624	1	15	39.5855855855856	GO:0007512 adult heart development	http://amigo.geneontology.org/amigo/term/GO:0007512	Aplnr
0.160906506892624	1	16	37.1114864864865	GO:0009084 glutamine family amino acid biosynthetic process	http://amigo.geneontology.org/amigo/term/GO:0009084	Glul
0.160906506892624	1	16	37.1114864864865	GO:0009111 vitamin catabolic process	http://amigo.geneontology.org/amigo/term/GO:0009111	Cyp26b1
0.160906506892624	2	150	7.91711711711712	GO:0034754 cellular hormone metabolic process	http://amigo.geneontology.org/amigo/term/GO:0034754	Cyp26b1 Dhrs3
0.160906506892624	1	16	37.1114864864865	GO:0035672 oligopeptide transmembrane transport	http://amigo.geneontology.org/amigo/term/GO:0035672	Slc15a2
0.160906506892624	1	15	39.5855855855856	GO:0035733 hepatic stellate cell activation	http://amigo.geneontology.org/amigo/term/GO:0035733	Nr1d1
0.160906506892624	1	15	39.5855855855856	GO:0043951 negative regulation of cAMP-mediated signaling	http://amigo.geneontology.org/amigo/term/GO:0043951	Aplnr
0.160906506892624	13	4467	1.72804772536136	GO:0048731 system development	http://amigo.geneontology.org/amigo/term/GO:0048731	Tie1 Aplnr Sox18 Tcf15 Angptl4 Rps14 Glul Tgm2 Cyp26b1 Nr1d1 Eef2 Dhrs3 Rpl13a
0.160906506892624	1	16	37.1114864864865	GO:0051004 regulation of lipoprotein lipase activity	http://amigo.geneontology.org/amigo/term/GO:0051004	Angptl4
0.160906506892624	1	16	37.1114864864865	GO:0051782 negative regulation of cell division	http://amigo.geneontology.org/amigo/term/GO:0051782	Txnip
0.160906506892624	1	16	37.1114864864865	GO:0060231 mesenchymal to epithelial transition	http://amigo.geneontology.org/amigo/term/GO:0060231	Tcf15
0.160906506892624	1	16	37.1114864864865	GO:0070525 tRNA threonylcarbamoyladenosine metabolic process	http://amigo.geneontology.org/amigo/term/GO:0070525	Cdk5rap1
0.160906506892624	1	16	37.1114864864865	GO:0070857 regulation of bile acid biosynthetic process	http://amigo.geneontology.org/amigo/term/GO:0070857	Nr1d1
0.160906506892624	1	15	39.5855855855856	GO:1900029 positive regulation of ruffle assembly	http://amigo.geneontology.org/amigo/term/GO:1900029	Eps8l1
0.160906506892624	1	16	37.1114864864865	GO:1902358 sulfate transmembrane transport	http://amigo.geneontology.org/amigo/term/GO:1902358	Slc26a10
0.160906506892624	1	15	39.5855855855856	GO:1903978 regulation of microglial cell activation	http://amigo.geneontology.org/amigo/term/GO:1903978	Nr1d1
0.165639238898646	1	17	34.9284578696343	GO:0008272 sulfate transport	http://amigo.geneontology.org/amigo/term/GO:0008272	Slc26a10
0.165639238898646	1	17	34.9284578696343	GO:0016264 gap junction assembly	http://amigo.geneontology.org/amigo/term/GO:0016264	Aplnr
0.165639238898646	2	156	7.61261261261261	GO:0030010 establishment of cell polarity	http://amigo.geneontology.org/amigo/term/GO:0030010	Cyp26b1 Tcf15
0.165639238898646	1	17	34.9284578696343	GO:0030730 sequestering of triglyceride	http://amigo.geneontology.org/amigo/term/GO:0030730	Plin2
0.165639238898646	1	17	34.9284578696343	GO:0048143 astrocyte activation	http://amigo.geneontology.org/amigo/term/GO:0048143	Nr1d1
0.165639238898646	1	17	34.9284578696343	GO:1903587 regulation of blood vessel endothelial cell proliferation involved in sprouting angiogenesis	http://amigo.geneontology.org/amigo/term/GO:1903587	Aplnr
0.165639238898646	1	17	34.9284578696343	GO:2000767 positive regulation of cytoplasmic translation	http://amigo.geneontology.org/amigo/term/GO:2000767	Eef2
0.168845826273491	1	18	32.987987987988	GO:0001767 establishment of lymphocyte polarity	http://amigo.geneontology.org/amigo/term/GO:0001767	Cyp26b1
0.168845826273491	1	18	32.987987987988	GO:0001768 establishment of T cell polarity	http://amigo.geneontology.org/amigo/term/GO:0001768	Cyp26b1
0.168845826273491	1	18	32.987987987988	GO:0003180 aortic valve morphogenesis	http://amigo.geneontology.org/amigo/term/GO:0003180	Tie1
0.168845826273491	1	18	32.987987987988	GO:0048712 negative regulation of astrocyte differentiation	http://amigo.geneontology.org/amigo/term/GO:0048712	Nr1d1
0.168845826273491	1	18	32.987987987988	GO:0070131 positive regulation of mitochondrial translation	http://amigo.geneontology.org/amigo/term/GO:0070131	Cdk5rap1
0.168845826273491	1	18	32.987987987988	GO:0070314 G1 to G0 transition	http://amigo.geneontology.org/amigo/term/GO:0070314	Rpl23
0.168845826273491	1	18	32.987987987988	GO:0071236 cellular response to antibiotic	http://amigo.geneontology.org/amigo/term/GO:0071236	Rpl23
0.170095043942773	2	162	7.33066399733066	GO:0002244 hematopoietic progenitor cell differentiation	http://amigo.geneontology.org/amigo/term/GO:0002244	Tcf15 Eef2
0.170095043942773	1	19	31.2517780938834	GO:0006857 oligopeptide transport	http://amigo.geneontology.org/amigo/term/GO:0006857	Slc15a2
0.170095043942773	1	19	31.2517780938834	GO:0032986 protein-DNA complex disassembly	http://amigo.geneontology.org/amigo/term/GO:0032986	Rpl23
0.170095043942773	1	19	31.2517780938834	GO:0045198 establishment of epithelial cell apical/basal polarity	http://amigo.geneontology.org/amigo/term/GO:0045198	Tcf15
0.170095043942773	1	19	31.2517780938834	GO:0050884 neuromuscular process controlling posture	http://amigo.geneontology.org/amigo/term/GO:0050884	Tcf15
0.170095043942773	2	164	7.2412656558998	GO:0055088 lipid homeostasis	http://amigo.geneontology.org/amigo/term/GO:0055088	Angptl4 Nr1d1
0.170095043942773	1	19	31.2517780938834	GO:0072537 fibroblast activation	http://amigo.geneontology.org/amigo/term/GO:0072537	Nr1d1
0.170095043942773	1	19	31.2517780938834	GO:1902570 protein localization to nucleolus	http://amigo.geneontology.org/amigo/term/GO:1902570	Glul
0.170095043942773	1	19	31.2517780938834	GO:1904251 regulation of bile acid metabolic process	http://amigo.geneontology.org/amigo/term/GO:1904251	Nr1d1
0.170095043942773	1	19	31.2517780938834	GO:2001014 regulation of skeletal muscle cell differentiation	http://amigo.geneontology.org/amigo/term/GO:2001014	Cyp26b1
0.172646052469662	2	167	7.11118303932675	GO:2000058 regulation of ubiquitin-dependent protein catabolic process	http://amigo.geneontology.org/amigo/term/GO:2000058	Eif3h Rpl23
0.174213985303616	2	169	7.02702702702703	GO:0001936 regulation of endothelial cell proliferation	http://amigo.geneontology.org/amigo/term/GO:0001936	Tie1 Aplnr
0.174213985303616	2	169	7.02702702702703	GO:0034250 positive regulation of cellular amide metabolic process	http://amigo.geneontology.org/amigo/term/GO:0034250	Eef2 Cdk5rap1
0.174213985303616	1	20	29.6891891891892	GO:0036342 post-anal tail morphogenesis	http://amigo.geneontology.org/amigo/term/GO:0036342	Tcf15
0.174213985303616	1	20	29.6891891891892	GO:0060841 venous blood vessel development	http://amigo.geneontology.org/amigo/term/GO:0060841	Aplnr
0.174213985303616	1	20	29.6891891891892	GO:0061469 regulation of type B pancreatic cell proliferation	http://amigo.geneontology.org/amigo/term/GO:0061469	Nr1d1
0.176072468971794	7	1863	2.23107165136151	GO:0042592 homeostatic process	http://amigo.geneontology.org/amigo/term/GO:0042592	Angptl4 Nr1d1 Rps14 Tgm2 Aplnr Cyp26b1 Rpl13a
0.179254990741604	1	21	28.2754182754183	GO:0001916 positive regulation of T cell mediated cytotoxicity	http://amigo.geneontology.org/amigo/term/GO:0001916	H2-T23
0.179254990741604	1	21	28.2754182754183	GO:0015701 bicarbonate transport	http://amigo.geneontology.org/amigo/term/GO:0015701	Slc26a10
0.179254990741604	2	175	6.78610038610039	GO:0045766 positive regulation of angiogenesis	http://amigo.geneontology.org/amigo/term/GO:0045766	Tie1 Aplnr
0.179254990741604	1	21	28.2754182754183	GO:0048339 paraxial mesoderm development	http://amigo.geneontology.org/amigo/term/GO:0048339	Tcf15
0.179254990741604	2	175	6.78610038610039	GO:1904018 positive regulation of vasculature development	http://amigo.geneontology.org/amigo/term/GO:1904018	Tie1 Aplnr
0.181382977759171	1	22	26.990171990172	GO:0002043 blood vessel endothelial cell proliferation involved in sprouting angiogenesis	http://amigo.geneontology.org/amigo/term/GO:0002043	Aplnr
0.181382977759171	1	22	26.990171990172	GO:0002082 regulation of oxidative phosphorylation	http://amigo.geneontology.org/amigo/term/GO:0002082	Cox7a2l
0.181382977759171	1	22	26.990171990172	GO:0006123 mitochondrial electron transport cytochrome c to oxygen	http://amigo.geneontology.org/amigo/term/GO:0006123	Cox7a2l
0.181382977759171	1	22	26.990171990172	GO:0006450 regulation of translational fidelity	http://amigo.geneontology.org/amigo/term/GO:0006450	Cdk5rap1
0.181382977759171	2	179	6.63445568473501	GO:0030216 keratinocyte differentiation	http://amigo.geneontology.org/amigo/term/GO:0030216	Txnip Cyp26b1
0.181382977759171	1	22	26.990171990172	GO:0033189 response to vitamin A	http://amigo.geneontology.org/amigo/term/GO:0033189	Cyp26b1
0.181382977759171	1	22	26.990171990172	GO:0060445 branching involved in salivary gland morphogenesis	http://amigo.geneontology.org/amigo/term/GO:0060445	Tgm2
0.18380370174099	1	23	25.8166862514689	GO:0003176 aortic valve development	http://amigo.geneontology.org/amigo/term/GO:0003176	Tie1
0.18380370174099	2	181	6.56114678214126	GO:0003205 cardiac chamber development	http://amigo.geneontology.org/amigo/term/GO:0003205	Aplnr Dhrs3
0.18380370174099	1	23	25.8166862514689	GO:0006541 glutamine metabolic process	http://amigo.geneontology.org/amigo/term/GO:0006541	Glul
0.18380370174099	1	23	25.8166862514689	GO:0034143 regulation of toll-like receptor 4 signaling pathway	http://amigo.geneontology.org/amigo/term/GO:0034143	Nr1d1
0.18380370174099	1	23	25.8166862514689	GO:0045026 plasma membrane fusion	http://amigo.geneontology.org/amigo/term/GO:0045026	Tie1
0.18380370174099	1	23	25.8166862514689	GO:0051444 negative regulation of ubiquitin-protein transferase activity	http://amigo.geneontology.org/amigo/term/GO:0051444	Rpl23
0.18380370174099	6	1498	2.37830621008191	GO:2000026 regulation of multicellular organismal development	http://amigo.geneontology.org/amigo/term/GO:2000026	Tie1 Glul Tgm2 Aplnr Nr1d1 Cyp26b1
0.188609000227309	2	187	6.35062870356988	GO:0001935 endothelial cell proliferation	http://amigo.geneontology.org/amigo/term/GO:0001935	Tie1 Aplnr
0.188609000227309	1	24	24.740990990991	GO:0010884 positive regulation of lipid storage	http://amigo.geneontology.org/amigo/term/GO:0010884	Plin2
0.188609000227309	1	24	24.740990990991	GO:0035089 establishment of apical/basal cell polarity	http://amigo.geneontology.org/amigo/term/GO:0035089	Tcf15
0.188609000227309	1	24	24.740990990991	GO:0044321 response to leptin	http://amigo.geneontology.org/amigo/term/GO:0044321	Nr1d1
0.19023284938488	1	25	23.7513513513514	GO:0003272 endocardial cushion formation	http://amigo.geneontology.org/amigo/term/GO:0003272	Aplnr
0.19023284938488	1	25	23.7513513513514	GO:0030859 polarized epithelial cell differentiation	http://amigo.geneontology.org/amigo/term/GO:0030859	Tcf15
0.19023284938488	1	25	23.7513513513514	GO:0031065 positive regulation of histone deacetylation	http://amigo.geneontology.org/amigo/term/GO:0031065	Aplnr
0.19023284938488	4	779	3.04895396037886	GO:0043086 negative regulation of catalytic activity	http://amigo.geneontology.org/amigo/term/GO:0043086	Cdk5rap1 Angptl4 Txnip Rpl23
0.19023284938488	1	25	23.7513513513514	GO:0043586 tongue development	http://amigo.geneontology.org/amigo/term/GO:0043586	Cyp26b1
0.19023284938488	2	189	6.28342628342628	GO:0045834 positive regulation of lipid metabolic process	http://amigo.geneontology.org/amigo/term/GO:0045834	Nr1d1 Angptl4
0.19023284938488	2	192	6.18524774774775	GO:0050796 regulation of insulin secretion	http://amigo.geneontology.org/amigo/term/GO:0050796	Glul Nr1d1
0.19023284938488	4	776	3.06074115352466	GO:0051603 proteolysis involved in cellular protein catabolic process	http://amigo.geneontology.org/amigo/term/GO:0051603	Ubc Nr1d1 Eif3h Rpl23
0.19023284938488	1	25	23.7513513513514	GO:0150077 regulation of neuroinflammatory response	http://amigo.geneontology.org/amigo/term/GO:0150077	Nr1d1
0.19161431515313	3	460	3.87250293772033	GO:0007389 pattern specification process	http://amigo.geneontology.org/amigo/term/GO:0007389	Aplnr Cyp26b1 Tcf15
0.19161431515313	7	1954	2.12716810976791	GO:0010557 positive regulation of macromolecule biosynthetic process	http://amigo.geneontology.org/amigo/term/GO:0010557	Nr1d1 Sox18 Tef Tcf15 Eef2 Dbp Cdk5rap1
0.194024029423336	1	26	22.8378378378378	GO:0042753 positive regulation of circadian rhythm	http://amigo.geneontology.org/amigo/term/GO:0042753	Nr1d1
0.194024029423336	1	26	22.8378378378378	GO:0061162 establishment of monopolar cell polarity	http://amigo.geneontology.org/amigo/term/GO:0061162	Tcf15
0.196881476000659	1	27	21.991991991992	GO:0002474 antigen processing and presentation of peptide antigen via MHC class I	http://amigo.geneontology.org/amigo/term/GO:0002474	H2-T23
0.196881476000659	1	27	21.991991991992	GO:0006699 bile acid biosynthetic process	http://amigo.geneontology.org/amigo/term/GO:0006699	Nr1d1
0.196881476000659	1	27	21.991991991992	GO:0061339 establishment or maintenance of monopolar cell polarity	http://amigo.geneontology.org/amigo/term/GO:0061339	Tcf15
0.196881476000659	1	27	21.991991991992	GO:0070129 regulation of mitochondrial translation	http://amigo.geneontology.org/amigo/term/GO:0070129	Cdk5rap1
0.196881476000659	1	27	21.991991991992	GO:1904666 regulation of ubiquitin protein ligase activity	http://amigo.geneontology.org/amigo/term/GO:1904666	Rpl23
0.196881476000659	1	27	21.991991991992	GO:2000738 positive regulation of stem cell differentiation	http://amigo.geneontology.org/amigo/term/GO:2000738	Tcf15
0.197336600437479	1	28	21.2065637065637	GO:0001914 regulation of T cell mediated cytotoxicity	http://amigo.geneontology.org/amigo/term/GO:0001914	H2-T23
0.197336600437479	1	29	20.475302889096	GO:0002029 desensitization of G protein-coupled receptor signaling pathway	http://amigo.geneontology.org/amigo/term/GO:0002029	Aplnr
0.197336600437479	1	29	20.475302889096	GO:0002476 antigen processing and presentation of endogenous peptide antigen via MHC class Ib	http://amigo.geneontology.org/amigo/term/GO:0002476	H2-T23
0.197336600437479	1	28	21.2065637065637	GO:0003171 atrioventricular valve development	http://amigo.geneontology.org/amigo/term/GO:0003171	Aplnr
0.197336600437479	1	29	20.475302889096	GO:0010893 positive regulation of steroid biosynthetic process	http://amigo.geneontology.org/amigo/term/GO:0010893	Nr1d1
0.197336600437479	1	29	20.475302889096	GO:0022401 negative adaptation of signaling pathway	http://amigo.geneontology.org/amigo/term/GO:0022401	Aplnr
0.197336600437479	1	28	21.2065637065637	GO:0032469 endoplasmic reticulum calcium ion homeostasis	http://amigo.geneontology.org/amigo/term/GO:0032469	Tgm2
0.197336600437479	1	28	21.2065637065637	GO:0042573 retinoic acid metabolic process	http://amigo.geneontology.org/amigo/term/GO:0042573	Cyp26b1
0.197336600437479	4	807	2.94316621454168	GO:0044257 cellular protein catabolic process	http://amigo.geneontology.org/amigo/term/GO:0044257	Ubc Nr1d1 Eif3h Rpl23
0.197336600437479	1	28	21.2065637065637	GO:0045736 negative regulation of cyclin-dependent protein serine/threonine kinase activity	http://amigo.geneontology.org/amigo/term/GO:0045736	Cdk5rap1
0.197336600437479	1	29	20.475302889096	GO:0051560 mitochondrial calcium ion homeostasis	http://amigo.geneontology.org/amigo/term/GO:0051560	Tgm2
0.197336600437479	1	28	21.2065637065637	GO:0051923 sulfation	http://amigo.geneontology.org/amigo/term/GO:0051923	Tpst1
0.197336600437479	2	207	5.7370413892153	GO:0061138 morphogenesis of a branching epithelium	http://amigo.geneontology.org/amigo/term/GO:0061138	Tie1 Tgm2
0.197336600437479	1	28	21.2065637065637	GO:0061436 establishment of skin barrier	http://amigo.geneontology.org/amigo/term/GO:0061436	Cyp26b1
0.197336600437479	1	29	20.475302889096	GO:1900027 regulation of ruffle assembly	http://amigo.geneontology.org/amigo/term/GO:1900027	Eps8l1
0.197336600437479	1	29	20.475302889096	GO:1901798 positive regulation of signal transduction by p53 class mediator	http://amigo.geneontology.org/amigo/term/GO:1901798	Rpl23
0.197336600437479	1	29	20.475302889096	GO:1904030 negative regulation of cyclin-dependent protein kinase activity	http://amigo.geneontology.org/amigo/term/GO:1904030	Cdk5rap1
0.197336600437479	1	29	20.475302889096	GO:1905314 semi-lunar valve development	http://amigo.geneontology.org/amigo/term/GO:1905314	Tie1
0.197336600437479	1	28	21.2065637065637	GO:2000737 negative regulation of stem cell differentiation	http://amigo.geneontology.org/amigo/term/GO:2000737	Tcf15
0.199739431707271	3	490	3.63541092112521	GO:0009410 response to xenobiotic stimulus	http://amigo.geneontology.org/amigo/term/GO:0009410	Plin2 Txnip Cyp26b1
0.199739431707271	7	2018	2.05970589023116	GO:0009888 tissue development	http://amigo.geneontology.org/amigo/term/GO:0009888	Txnip Sox18 Tie1 Tgm2 Aplnr Cyp26b1 Tcf15
0.199739431707271	6	1598	2.22947603423198	GO:0010558 negative regulation of macromolecule biosynthetic process	http://amigo.geneontology.org/amigo/term/GO:0010558	Nr1d1 Rpl13a Sox18 Rps14 Rpl23 Txnip
0.199739431707271	9	2913	1.8345533999499	GO:0010605 negative regulation of macromolecule metabolic process	http://amigo.geneontology.org/amigo/term/GO:0010605	Nr1d1 Cdk5rap1 Rpl13a Sox18 Eif3h Rps14 Rpl23 Txnip Aplnr
0.199854479764284	1	30	19.7927927927928	GO:0002428 antigen processing and presentation of peptide antigen via MHC class Ib	http://amigo.geneontology.org/amigo/term/GO:0002428	H2-T23
0.199854479764284	1	30	19.7927927927928	GO:0042749 regulation of circadian sleep/wake cycle	http://amigo.geneontology.org/amigo/term/GO:0042749	Nr1d1
