# Supplementary material for: Deletion of the angiopoietin receptor Tie2 enhances proliferation and sprouting of cardiac endothelial cells
Source: Angiogenesis. 2026 Jan 21;29(2):13. doi: 10.1007/s10456-025-10028-2 (PMC12823625; doi:10.1007/s10456-025-10028-2)
Supplement: Supplementary file 22 — Supplemental Table 18. Enrichment of upregulated GO terms in heart endothelial cell types and pericytes in mice with Tie1 EC deletion versus wild-type mice. [file 10456_2025_10028_MOESM22_ESM.xlsx]

## Sheet: Heart_Tie1Del_Upreg_path
Enrichment FDR	nGenes	Pathway Genes	Fold Enrichment	Pathway	URL	Genes
1.70479320550917e-09	52	2751	2.82504568530429	GO:0009653 anatomical structure morphogenesis	http://amigo.geneontology.org/amigo/term/GO:0009653	Tek Dusp1 Eng Nckap1 Actb Angpt2 Cdh13 Ankrd11 Ppp1r16b Esm1 Rhob Apold1 Gna12 Spry2 Spred1 Akt1 Calr Hspb1 Cd34 Rab21 Pxdn Nedd9 Dpysl2 Itgb5 Nr4a1 Xdh Itgb1 Jak1 Anxa3 Palmd Itga1 Klf2 Ece1 Nab1 Bax Sp3 Slc39a1 Pitpna Esr1 Caprin1 Ppp3ca Cdk2ap1 Clic4 Hlx Taf10 Hs6st1 Clec14a Bmpr2 Vim Lifr Marcks Evl
1.70479320550917e-09	25	637	5.86561155074275	GO:0048514 blood vessel morphogenesis	http://amigo.geneontology.org/amigo/term/GO:0048514	Tek Eng Angpt2 Cdh13 Ppp1r16b Esm1 Apold1 Spred1 Akt1 Hspb1 Cd34 Pxdn Spry2 Nr4a1 Xdh Itgb1 Jak1 Anxa3 Rhob Klf2 Bax Clic4 Hs6st1 Clec14a Bmpr2
1.14541042802549e-08	22	541	6.07768430847385	GO:0001525 angiogenesis	http://amigo.geneontology.org/amigo/term/GO:0001525	Tek Angpt2 Cdh13 Ppp1r16b Esm1 Apold1 Spred1 Akt1 Hspb1 Cd34 Pxdn Spry2 Nr4a1 Itgb1 Eng Jak1 Anxa3 Rhob Klf2 Clic4 Hs6st1 Clec14a
1.14541042802549e-08	28	905	4.62404630360431	GO:0035239 tube morphogenesis	http://amigo.geneontology.org/amigo/term/GO:0035239	Tek Eng Angpt2 Cdh13 Ppp1r16b Esm1 Apold1 Spred1 Akt1 Hspb1 Cd34 Pxdn Spry2 Nr4a1 Xdh Itgb1 Jak1 Anxa3 Rhob Klf2 Bax Esr1 Nckap1 Clic4 Hlx Hs6st1 Clec14a Bmpr2
1.16076810968578e-08	25	732	5.1043641500316	GO:0001568 blood vessel development	http://amigo.geneontology.org/amigo/term/GO:0001568	Tek Eng Angpt2 Cdh13 Ppp1r16b Esm1 Bmpr2 Apold1 Spred1 Akt1 Hspb1 Cd34 Pxdn Spry2 Nr4a1 Xdh Itgb1 Jak1 Anxa3 Rhob Klf2 Bax Clic4 Hs6st1 Clec14a
1.16076810968578e-08	31	1136	4.07845884832806	GO:0035295 tube development	http://amigo.geneontology.org/amigo/term/GO:0035295	Tek Eng Angpt2 Cdh13 Ppp1r16b Esm1 Apold1 Spry2 Spred1 Akt1 Hspb1 Cd34 Pxdn Nr4a1 Xdh Itgb1 Jak1 Anxa3 Rhob Klf2 Bax Sp3 Esr1 Nckap1 Clic4 Hlx Hs6st1 Clec14a Ece1 Bmpr2 Marcks
1.28998496627448e-08	43	2145	2.99608328179757	GO:0006928 movement of cell or subcellular component	http://amigo.geneontology.org/amigo/term/GO:0006928	Tek Myo1c Nedd9 Itgb1 Arl8a Eng Nckap1 Actb Bicd2 Clec14a Rhob Kitl Spred1 Gna12 Akt1 Calr Hspb1 Cd34 Rab21 Evl Mctp1 Dpysl2 Spry2 Itgb5 Nr4a1 Dusp1 S100a11 Ppp3ca Atp2a2 Anxa3 Angpt2 Cdh13 Clic4 Itga1 Bmpr2 Bax Pltp Ece1 Dusp3 Ifitm3 Vim Bst2 Gstp1
1.68510429405663e-08	25	763	4.89697845062009	GO:0001944 vasculature development	http://amigo.geneontology.org/amigo/term/GO:0001944	Tek Eng Angpt2 Cdh13 Ppp1r16b Esm1 Bmpr2 Apold1 Spred1 Akt1 Hspb1 Cd34 Pxdn Spry2 Nr4a1 Xdh Itgb1 Jak1 Anxa3 Rhob Klf2 Bax Clic4 Hs6st1 Clec14a
1.68510429405663e-08	28	956	4.37736600916517	GO:0030334 regulation of cell migration	http://amigo.geneontology.org/amigo/term/GO:0030334	Tek Kitl Spred1 Gna12 Akt1 Calr Hspb1 Myo1c Evl Nedd9 Mctp1 Spry2 Dusp1 Itgb1 Eng S100a11 Ppp3ca Anxa3 Angpt2 Cdh13 Clic4 Rhob Bmpr2 Dusp3 Ifitm3 Vim Bst2 Gstp1
1.68510429405663e-08	40	1913	3.12505556326033	GO:0040011 locomotion	http://amigo.geneontology.org/amigo/term/GO:0040011	Tek Nedd9 Itgb1 Eng Nckap1 Actb Clec14a Rhob Kitl Spred1 Gna12 Akt1 Calr Hspb1 Cd34 Myo1c Evl Mctp1 Dpysl2 Spry2 Itgb5 Nr4a1 Dusp1 S100a11 Ppp3ca Anxa3 Angpt2 Cdh13 Clic4 Stx3 Itga1 Bmpr2 Bax Pltp Ece1 Dusp3 Ifitm3 Vim Bst2 Gstp1
2.58094981238477e-08	35	1533	3.41223247289783	GO:0016477 cell migration	http://amigo.geneontology.org/amigo/term/GO:0016477	Tek Nedd9 Itgb1 Eng Nckap1 Clec14a Rhob Kitl Spred1 Gna12 Akt1 Calr Hspb1 Myo1c Evl Mctp1 Spry2 Itgb5 Nr4a1 Dusp1 S100a11 Ppp3ca Anxa3 Angpt2 Cdh13 Clic4 Itga1 Bmpr2 Bax Cd34 Dusp3 Ifitm3 Vim Bst2 Gstp1
2.58094981238477e-08	29	1062	4.08118426278233	GO:0040012 regulation of locomotion	http://amigo.geneontology.org/amigo/term/GO:0040012	Tek Kitl Spred1 Gna12 Akt1 Calr Hspb1 Myo1c Evl Nedd9 Mctp1 Spry2 Dusp1 Itgb1 Eng S100a11 Ppp3ca Anxa3 Angpt2 Cdh13 Clic4 Stx3 Rhob Bmpr2 Dusp3 Ifitm3 Vim Bst2 Gstp1
2.58094981238477e-08	47	2611	2.69031856327364	GO:0051246 regulation of protein metabolic process	http://amigo.geneontology.org/amigo/term/GO:0051246	Spry2 Arih1 Azin1 Ppp1r16b Ccnd1 Psme2b Hspa1a Myo1c Actb Akt1 Bax Hspb1 Tek Kitl Nr4a1 Cdkn1a Spred1 Gstp1 C1qtnf9 Ctdsp2 Gna12 Calr Eif4g2 Hsp90b1 Nedd9 Mtch1 Xdh Dusp1 Map4k2 Tnrc6c Ppp2r5a Vim Eng Caprin1 Sppl3 Ric1 Itga1 Bst2 Klf2 Rpl10-ps3 Bmpr2 Dusp3 Ctla2a Itgb1 Cdk2ap1 Eno1 Marcks
3.2367551731886e-08	68	4944	2.05562160139137	GO:0007275 multicellular organism development	http://amigo.geneontology.org/amigo/term/GO:0007275	Tek Dusp1 Eng Nckap1 Actb Angpt2 Cdh13 Ppp1r16b Clstn1 Esm1 Bmpr2 Marcks Apold1 Akt1 Kitl Spry2 Vim Spred1 Ccnd1 Calr Hspb1 Cd34 Rab21 Pxdn Dpysl2 Itgb5 Nr4a1 Xdh Itgb1 Ppp3ca Jak1 Anxa3 Ankrd11 Abcb1a Itga1 Hs6st1 Rhob Klf2 Ece1 Gna12 Nab1 Bax Esr1 Sp3 Hlx Slc39a1 Lrrc8a Slc25a5 Nbr1 Pitpna Rsad2 Nedd9 Cdkn1a Caprin1 Gnb1 Cdk2ap1 Clic4 Taf10 Ctla2a Clec14a Klf13 Eno1 Stx3 Lifr Rpl10-ps3 Hspa1a G…
3.2367551731886e-08	37	1724	3.20757769465095	GO:0048870 cell motility	http://amigo.geneontology.org/amigo/term/GO:0048870	Tek Nedd9 Itgb1 Eng Nckap1 Actb Clec14a Rhob Kitl Spred1 Gna12 Akt1 Calr Hspb1 Cd34 Myo1c Evl Mctp1 Spry2 Itgb5 Nr4a1 Dusp1 S100a11 Ppp3ca Anxa3 Angpt2 Cdh13 Clic4 Itga1 Bmpr2 Bax Pltp Dusp3 Ifitm3 Vim Bst2 Gstp1
3.2367551731886e-08	29	1090	3.97634650190351	GO:0051270 regulation of cellular component movement	http://amigo.geneontology.org/amigo/term/GO:0051270	Tek Kitl Spred1 Gna12 Akt1 Calr Hspb1 Myo1c Evl Nedd9 Mctp1 Spry2 Dusp1 Itgb1 Eng S100a11 Ppp3ca Atp2a2 Anxa3 Angpt2 Cdh13 Clic4 Rhob Bmpr2 Dusp3 Ifitm3 Vim Bst2 Gstp1
3.2367551731886e-08	37	1724	3.20757769465095	GO:0051674 localization of cell	http://amigo.geneontology.org/amigo/term/GO:0051674	Tek Nedd9 Itgb1 Eng Nckap1 Actb Clec14a Rhob Kitl Spred1 Gna12 Akt1 Calr Hspb1 Cd34 Myo1c Evl Mctp1 Spry2 Itgb5 Nr4a1 Dusp1 S100a11 Ppp3ca Anxa3 Angpt2 Cdh13 Clic4 Itga1 Bmpr2 Bax Pltp Dusp3 Ifitm3 Vim Bst2 Gstp1
3.2367551731886e-08	28	1014	4.12698412698413	GO:2000145 regulation of cell motility	http://amigo.geneontology.org/amigo/term/GO:2000145	Tek Kitl Spred1 Gna12 Akt1 Calr Hspb1 Myo1c Evl Nedd9 Mctp1 Spry2 Dusp1 Itgb1 Eng S100a11 Ppp3ca Anxa3 Angpt2 Cdh13 Clic4 Rhob Bmpr2 Dusp3 Ifitm3 Vim Bst2 Gstp1
3.88058265843502e-08	16	301	7.94449341198273	GO:0030336 negative regulation of cell migration	http://amigo.geneontology.org/amigo/term/GO:0030336	Spred1 Gna12 Akt1 Calr Evl Mctp1 Dusp1 Eng Angpt2 Clic4 Rhob Nedd9 Dusp3 Ifitm3 Bst2 Gstp1
5.61669854821822e-08	44	2416	2.72187683020228	GO:0032268 regulation of cellular protein metabolic process	http://amigo.geneontology.org/amigo/term/GO:0032268	Spry2 Arih1 Ppp1r16b Ccnd1 Psme2b Hspa1a Myo1c Actb Akt1 Bax Hspb1 Tek Kitl Nr4a1 Cdkn1a Spred1 Gstp1 C1qtnf9 Ctdsp2 Gna12 Calr Eif4g2 Hsp90b1 Nedd9 Mtch1 Xdh Dusp1 Map4k2 Tnrc6c Ppp2r5a Vim Eng Caprin1 Sppl3 Itga1 Bst2 Rpl10-ps3 Bmpr2 Dusp3 Ctla2a Itgb1 Cdk2ap1 Eno1 Marcks
7.16056183784127e-08	16	316	7.56738138293292	GO:2000146 negative regulation of cell motility	http://amigo.geneontology.org/amigo/term/GO:2000146	Spred1 Gna12 Akt1 Calr Evl Mctp1 Dusp1 Eng Angpt2 Clic4 Rhob Nedd9 Dusp3 Ifitm3 Bst2 Gstp1
8.21172477121467e-08	16	320	7.47278911564626	GO:0051271 negative regulation of cellular component movement	http://amigo.geneontology.org/amigo/term/GO:0051271	Spred1 Gna12 Akt1 Calr Evl Mctp1 Dusp1 Eng Angpt2 Clic4 Rhob Nedd9 Dusp3 Ifitm3 Bst2 Gstp1
1.04187620732934e-07	29	1160	3.73639455782313	GO:0072359 circulatory system development	http://amigo.geneontology.org/amigo/term/GO:0072359	Tek Eng Angpt2 Cdh13 Ppp1r16b Esm1 Bmpr2 Apold1 Spred1 Akt1 Calr Hspb1 Cd34 Pxdn Spry2 Nr4a1 Xdh Itgb1 Jak1 Anxa3 Rhob Klf2 Ece1 Bax Cdkn1a Nckap1 Clic4 Hs6st1 Clec14a
1.10193694950867e-07	40	2102	2.84406816960847	GO:0008283 cell population proliferation	http://amigo.geneontology.org/amigo/term/GO:0008283	Tek Kitl Btg3 Lifr Jund Actb Bax Spry2 Ifitm3 Gnb1 Gna12 Akt1 Calr Cd34 Nr4a1 Cdkn1a Xdh S100a11 Cdh13 Ppp1r16b Stx3 Itga1 Esm1 Eid2 Bmpr2 Ccnd1 Esr1 Dusp1 Itgb1 Ppp3ca Hlx Rpl29 Klf13 Gstp1 Slc25a5 Vim Eng Azin1 Abcb1a Hspa1a
1.27257582089873e-07	11	126	13.0477270273189	GO:0002040 sprouting angiogenesis	http://amigo.geneontology.org/amigo/term/GO:0002040	Cdh13 Ppp1r16b Spred1 Akt1 Tek Nr4a1 Jak1 Esm1 Klf2 Itgb1 Clec14a
1.45369551404196e-07	36	1765	3.04838989420131	GO:0042127 regulation of cell population proliferation	http://amigo.geneontology.org/amigo/term/GO:0042127	Kitl Btg3 Lifr Jund Actb Spry2 Ifitm3 Gna12 Akt1 Calr Nr4a1 Cdkn1a Xdh S100a11 Cdh13 Ppp1r16b Stx3 Itga1 Esm1 Eid2 Bmpr2 Ccnd1 Bax Esr1 Dusp1 Itgb1 Ppp3ca Hlx Klf13 Gstp1 Slc25a5 Vim Eng Azin1 Hspa1a Tek
2.18686575884081e-07	16	349	6.85184102294213	GO:0040013 negative regulation of locomotion	http://amigo.geneontology.org/amigo/term/GO:0040013	Spred1 Gna12 Akt1 Calr Evl Mctp1 Dusp1 Eng Angpt2 Clic4 Rhob Nedd9 Dusp3 Ifitm3 Bst2 Gstp1
2.18686575884081e-07	45	2651	2.53697103133973	GO:0050793 regulation of developmental process	http://amigo.geneontology.org/amigo/term/GO:0050793	Tek Ppp1r16b Clstn1 Rhob Apold1 Actb Gna12 Kitl Spry2 Spred1 Angpt2 Bmpr2 Ccdc85b Akt1 Calr Hspb1 Cd34 Rab21 Nedd9 Dpysl2 Xdh Itgb1 Jak1 Anxa3 Palmd Abcb1a Klf2 Nab1 Eng Hlx Ccnd1 Jund Bax Lrrc8a Nbr1 Esr1 Cdkn1a Caprin1 Ppp3ca Ctla2a Klf13 Ifitm3 Vim Marcks Hspa1a
2.18686575884081e-07	50	3162	2.36331091576415	GO:0070887 cellular response to chemical stimulus	http://amigo.geneontology.org/amigo/term/GO:0070887	Esr1 Spry2 Ly6c2 Nr4a1 Ifitm3 Eng Lifr Bmpr2 Hspa1a Akt1 Bax Hspb1 Myo1c Evl Vim Pdia3 Spred1 Gstp1 Eno1 Ccnd1 Jund C1qtnf9 Calr Cd34 Hsp90b1 Pxdn Gpx8 Itgb5 Xdh Dusp1 Ppp3ca Jak1 Actb Angpt2 Clic4 Ifi203 Abcb1a Itga1 Eid2 Hbb-bs Rhob Klf2 Slc25a5 Atp2a2 Dusp3 Nedd9 Gkap1 Gnb1 Marcks Tek
2.61330477927632e-07	56	3834	2.18297438954716	GO:0006950 response to stress	http://amigo.geneontology.org/amigo/term/GO:0006950	Dusp3 Calr Bax Hspb1 Hsp90b1 Canx Rsad2 Sec14l1 Dusp1 Ifitm3 Pdia3 Phlda3 Bst2 Hspa1a Actb Taf10 Akt1 Serinc3 Myo1c Evl Cdkn1a Vim Spred1 Ppp3ca Atp2a2 Ctla2a Gstp1 Marcks Ccnd1 Lrrc8a Cd34 Pxdn Mctp1 Gpx8 Xdh Map4k2 Itgb1 Anxa3 Cbx3 Angpt2 Tspan8 Ifi203 Abcb1a Rhob Klf2 Bmpr2 Jund Nbr1 Esr1 Kpna4 Marf1 Tek Eng Gnb1 Ece1 Eno1
3.26992655053215e-07	15	310	7.23173140223831	GO:0010631 epithelial cell migration	http://amigo.geneontology.org/amigo/term/GO:0010631	Tek Kitl Spred1 Akt1 Calr Hspb1 Evl Nr4a1 Anxa3 Angpt2 Cdh13 Rhob Bmpr2 Itgb1 Clec14a
3.61027559859658e-07	15	313	7.16241768272804	GO:0090132 epithelium migration	http://amigo.geneontology.org/amigo/term/GO:0090132	Tek Kitl Spred1 Akt1 Calr Hspb1 Evl Nr4a1 Anxa3 Angpt2 Cdh13 Rhob Bmpr2 Itgb1 Clec14a
4.26844749117918e-07	61	4467	2.04092292838335	GO:0048731 system development	http://amigo.geneontology.org/amigo/term/GO:0048731	Tek Eng Nckap1 Actb Angpt2 Cdh13 Ppp1r16b Clstn1 Esm1 Bmpr2 Marcks Apold1 Akt1 Kitl Spry2 Vim Spred1 Ccnd1 Calr Hspb1 Cd34 Rab21 Pxdn Dpysl2 Nr4a1 Xdh Itgb1 Ppp3ca Jak1 Anxa3 Ankrd11 Abcb1a Itga1 Hs6st1 Rhob Klf2 Ece1 Nab1 Bax Esr1 Sp3 Hlx Slc39a1 Lrrc8a Slc25a5 Pitpna Rsad2 Nedd9 Cdkn1a Caprin1 Gnb1 Clic4 Taf10 Ctla2a Clec14a Klf13 Stx3 Lifr Hspa1a Gstp1 Evl
4.39464850163529e-07	15	319	7.02770136267673	GO:0090130 tissue migration	http://amigo.geneontology.org/amigo/term/GO:0090130	Tek Kitl Spred1 Akt1 Calr Hspb1 Evl Nr4a1 Anxa3 Angpt2 Cdh13 Rhob Bmpr2 Itgb1 Clec14a
4.83354163707618e-07	28	1184	3.53442728442728	GO:0048646 anatomical structure formation involved in morphogenesis	http://amigo.geneontology.org/amigo/term/GO:0048646	Tek Dusp1 Angpt2 Cdh13 Ppp1r16b Esm1 Apold1 Spred1 Akt1 Hspb1 Cd34 Pxdn Spry2 Itgb5 Nr4a1 Itgb1 Eng Jak1 Anxa3 Rhob Klf2 Sp3 Nckap1 Clic4 Taf10 Hs6st1 Clec14a Bmpr2
5.31382283973711e-07	13	230	8.44750073942621	GO:0043542 endothelial cell migration	http://amigo.geneontology.org/amigo/term/GO:0043542	Tek Spred1 Akt1 Calr Hspb1 Nr4a1 Anxa3 Angpt2 Cdh13 Rhob Bmpr2 Itgb1 Clec14a
7.48257338899701e-07	17	443	5.73532347476237	GO:0001667 ameboidal-type cell migration	http://amigo.geneontology.org/amigo/term/GO:0001667	Tek Kitl Spred1 Akt1 Calr Hspb1 Evl Nr4a1 Itgb1 Anxa3 Angpt2 Cdh13 Rhob Bmpr2 Gna12 Nckap1 Clec14a
1.34014660707893e-06	31	1498	3.09287667002716	GO:2000026 regulation of multicellular organismal development	http://amigo.geneontology.org/amigo/term/GO:2000026	Tek Ppp1r16b Clstn1 Apold1 Actb Spry2 Spred1 Angpt2 Hspb1 Cd34 Xdh Itgb1 Jak1 Anxa3 Klf2 Bmpr2 Kitl Eng Hlx Ccnd1 Akt1 Nbr1 Rab21 Nedd9 Caprin1 Ppp3ca Ctla2a Klf13 Rhob Vim Marcks
1.58043637328917e-06	30	1425	3.14643752237737	GO:0019220 regulation of phosphate metabolic process	http://amigo.geneontology.org/amigo/term/GO:0019220	Tek Spry2 Ppp1r16b Ccnd1 Actb Hspb1 Kitl Cdkn1a Spred1 Gstp1 C1qtnf9 Ctdsp2 Gna12 Akt1 Hsp90b1 Nedd9 Xdh Dusp1 Map4k2 Ppp2r5a Eng Sppl3 Itga1 Bmpr2 Bax Dusp3 Itgb1 Cdk2ap1 Eno1 Marcks
1.58043637328917e-06	30	1426	3.14423104445144	GO:0051174 regulation of phosphorus metabolic process	http://amigo.geneontology.org/amigo/term/GO:0051174	Tek Spry2 Ppp1r16b Ccnd1 Actb Hspb1 Kitl Cdkn1a Spred1 Gstp1 C1qtnf9 Ctdsp2 Gna12 Akt1 Hsp90b1 Nedd9 Xdh Dusp1 Map4k2 Ppp2r5a Eng Sppl3 Itga1 Bmpr2 Bax Dusp3 Itgb1 Cdk2ap1 Eno1 Marcks
1.68831595026902e-06	60	4532	1.97867319920025	GO:0030154 cell differentiation	http://amigo.geneontology.org/amigo/term/GO:0030154	Eng Nckap1 Actb Ppp1r16b Apold1 Gna12 Akt1 Esr1 Kitl Spry2 Nr4a1 Vim Spred1 Bmpr2 Ccnd1 Ccdc85b Calr Tek Lrrc8a Cd34 Rab21 Nedd9 Dpysl2 Itgb5 Xdh Itgb1 Caprin1 Angpt2 Clic4 Hlx Abcb1a Itga1 Hs6st1 Eid2 Rhob Slfn5 Marf1 Nab1 Bax Sp3 Jund Slc25a5 Nbr1 Pitpna Rsad2 Ppp3ca Atp2a2 Taf10 Ctla2a Klf13 Klf2 Ece1 Marcks Hspb1 Ifitm3 Stx3 Lifr Hspa1a Gstp1 Evl
1.82430025490792e-06	24	954	3.75989389466478	GO:0022603 regulation of anatomical structure morphogenesis	http://amigo.geneontology.org/amigo/term/GO:0022603	Tek Ppp1r16b Rhob Gna12 Angpt2 Calr Hspb1 Cd34 Nedd9 Spry2 Itgb1 Spred1 Jak1 Anxa3 Palmd Klf2 Eng Esr1 Rab21 Caprin1 Ppp3ca Bmpr2 Vim Marcks
1.82430025490792e-06	45	2872	2.34175146381672	GO:0051239 regulation of multicellular organismal process	http://amigo.geneontology.org/amigo/term/GO:0051239	Tek Atp2a2 Ppp1r16b Clstn1 Apold1 Actb Hspb1 Spry2 Spred1 Ppp3ca Angpt2 Gstp1 Akt1 Calr Cd34 Evl Nr4a1 Xdh Itgb1 Jak1 Anxa3 Tspan8 Abcb1a Rhob Klf2 Bmpr2 Kitl Eng Hlx Ccnd1 Nbr1 Esr1 Rab21 Rsad2 Nedd9 Gls Caprin1 Ip6k1 Ctla2a Klf13 Vim Bst2 Ece1 Eno1 Marcks
2.06031870599998e-06	60	4564	1.96479994276413	GO:0048869 cellular developmental process	http://amigo.geneontology.org/amigo/term/GO:0048869	Eng Nckap1 Actb Ppp1r16b Apold1 Gna12 Akt1 Esr1 Kitl Spry2 Nr4a1 Vim Spred1 Bmpr2 Ccnd1 Ccdc85b Calr Tek Lrrc8a Cd34 Rab21 Nedd9 Dpysl2 Itgb5 Xdh Itgb1 Caprin1 Angpt2 Clic4 Hlx Abcb1a Itga1 Hs6st1 Eid2 Rhob Slfn5 Marf1 Nab1 Bax Sp3 Jund Slc25a5 Nbr1 Pitpna Rsad2 Ppp3ca Atp2a2 Taf10 Ctla2a Klf13 Klf2 Ece1 Marcks Hspb1 Ifitm3 Stx3 Lifr Hspa1a Gstp1 Evl
2.65999376763982e-06	45	2914	2.30799938369308	GO:0032879 regulation of localization	http://amigo.geneontology.org/amigo/term/GO:0032879	Tek Slc25a5 Mctp1 Azin1 Ppp3ca Akt1 Myo1c Kitl Tspan13 Spred1 Gna12 Calr Hspb1 Pltp Rab21 Rsad2 Evl Nedd9 Spry2 Dusp1 Itgb1 Ppp2r5a Eng S100a11 Atp2a2 Anxa3 Actb Angpt2 Cdh13 Clic4 Ric1 Abcb1a Stx3 Rhob Bmpr2 Bax Lrrc8a Nckap1 Dusp3 Esr1 Dpysl2 Ifitm3 Vim Bst2 Gstp1
3.42115197535285e-06	40	2426	2.46423383863026	GO:0051128 regulation of cellular component organization	http://amigo.geneontology.org/amigo/term/GO:0051128	Slc25a5 Evl Slain2 Bicd2 Clstn1 Rhob Hspa1a Actb Akt1 Calr Spry2 Nckap1 Tuba1a Bax Eif4g2 Tek Myo1c Esr1 Rab21 Mctp1 Dpysl2 Cdkn1a Cdh13 Ric1 Bmpr2 Ccdc85b Vim Dusp3 Nedd9 Caprin1 Ppp3ca Hspb1 Itgb1 Azin1 Bst2 Gda Eno1 Marcks Dusp1 Ppp1r16b
5.34507696580556e-06	53	3869	2.0473394837387	GO:0048583 regulation of response to stimulus	http://amigo.geneontology.org/amigo/term/GO:0048583	Dusp3 Tek Slc25a5 Rsad2 Sec14l1 Spry2 Dusp1 Eng Spred1 Phlda3 Esm1 Ppp3ca Actb Taf10 Akt1 Hspb1 Serinc3 Myo1c Kitl Atp2a2 Sppl3 Ctla2a Gstp1 C1qtnf9 Gna12 Calr Bax Cd34 Esr1 Mctp1 Ly6c2 Xdh Map4k2 Itgb1 Angpt2 Cdh13 Tspan8 Ppp1r16b Ifi203 Abcb1a Stx3 Itga1 Eid2 Klf2 Bmpr2 Hlx Nbr1 Nedd9 Gkap1 Pdia3 Ece1 Eno1 Marcks
5.84402287800704e-06	23	943	3.64526298324208	GO:0007167 enzyme linked receptor protein signaling pathway	http://amigo.geneontology.org/amigo/term/GO:0007167	Tek Nedd9 Spry2 Eng Angpt2 Esm1 Bmpr2 Vim Spred1 Akt1 Hspb1 Myo1c Itgb5 Xdh Cdh13 Clec14a Eid2 Lifr Dusp3 Gkap1 Itga1 Esr1 Marcks
7.3734653562587e-06	29	1454	2.9808924945494	GO:0051094 positive regulation of developmental process	http://amigo.geneontology.org/amigo/term/GO:0051094	Tek Clstn1 Actb Kitl Akt1 Calr Hspb1 Cd34 Nedd9 Itgb1 Jak1 Anxa3 Angpt2 Abcb1a Bmpr2 Eng Hlx Ccnd1 Jund Bax Lrrc8a Rab21 Caprin1 Ppp3ca Rhob Ifitm3 Vim Marcks Hspa1a
9.15907126709282e-06	13	301	6.45490089723597	GO:0045765 regulation of angiogenesis	http://amigo.geneontology.org/amigo/term/GO:0045765	Tek Ppp1r16b Angpt2 Hspb1 Cd34 Spry2 Itgb1 Spred1 Jak1 Anxa3 Klf2 Eng Rhob
1.04568908325311e-05	13	305	6.37024645923943	GO:1901342 regulation of vasculature development	http://amigo.geneontology.org/amigo/term/GO:1901342	Tek Ppp1r16b Angpt2 Hspb1 Cd34 Spry2 Itgb1 Spred1 Jak1 Anxa3 Klf2 Eng Rhob
1.09262475813387e-05	30	1575	2.84677680596048	GO:0031399 regulation of protein modification process	http://amigo.geneontology.org/amigo/term/GO:0031399	Spry2 Ppp1r16b Ccnd1 Myo1c Actb Hspb1 Tek Kitl Cdkn1a Spred1 Gstp1 C1qtnf9 Ctdsp2 Gna12 Akt1 Hsp90b1 Nedd9 Xdh Dusp1 Map4k2 Ppp2r5a Eng Sppl3 Itga1 Bmpr2 Bax Dusp3 Itgb1 Cdk2ap1 Marcks
1.72244189728118e-05	28	1430	2.92640692640693	GO:0032270 positive regulation of cellular protein metabolic process	http://amigo.geneontology.org/amigo/term/GO:0032270	Arih1 Psme2b Hspa1a Myo1c Bax Tek Kitl C1qtnf9 Gna12 Akt1 Nedd9 Spry2 Cdkn1a Mtch1 Xdh Map4k2 Ppp2r5a Vim Eng Sppl3 Ppp1r16b Itga1 Bmpr2 Ccnd1 Itgb1 Cdk2ap1 Eno1 Marcks
1.75558233439157e-05	15	438	5.11834870934675	GO:0010563 negative regulation of phosphorus metabolic process	http://amigo.geneontology.org/amigo/term/GO:0010563	Spry2 Actb Hspb1 Cdkn1a Spred1 Gstp1 Ctdsp2 Akt1 Xdh Dusp1 Ppp2r5a Eng Ppp1r16b Bax Dusp3
1.75558233439157e-05	31	1708	2.71260494830251	GO:0045595 regulation of cell differentiation	http://amigo.geneontology.org/amigo/term/GO:0045595	Apold1 Actb Kitl Spry2 Spred1 Bmpr2 Ccdc85b Akt1 Calr Cd34 Nedd9 Dpysl2 Xdh Abcb1a Hlx Ccnd1 Jund Lrrc8a Nbr1 Rab21 Itgb1 Eng Caprin1 Ppp3ca Ctla2a Klf13 Hspb1 Ifitm3 Vim Marcks Hspa1a
1.75558233439157e-05	15	438	5.11834870934675	GO:0045936 negative regulation of phosphate metabolic process	http://amigo.geneontology.org/amigo/term/GO:0045936	Spry2 Actb Hspb1 Cdkn1a Spred1 Gstp1 Ctdsp2 Akt1 Xdh Dusp1 Ppp2r5a Eng Ppp1r16b Bax Dusp3
1.85430733689012e-05	29	1530	2.83282201769597	GO:0051247 positive regulation of protein metabolic process	http://amigo.geneontology.org/amigo/term/GO:0051247	Arih1 Psme2b Hspa1a Myo1c Bax Tek Kitl C1qtnf9 Gna12 Akt1 Nedd9 Spry2 Cdkn1a Mtch1 Xdh Map4k2 Ppp2r5a Vim Eng Sppl3 Ppp1r16b Itga1 Klf2 Bmpr2 Ccnd1 Itgb1 Cdk2ap1 Eno1 Marcks
1.91866816284911e-05	28	1444	2.89803456008442	GO:0007155 cell adhesion	http://amigo.geneontology.org/amigo/term/GO:0007155	Dusp3 Cd34 Tmem47 Itgb1 Cdh13 Itga1 Actb Kitl Angpt2 Rpl29 Rhob Akt1 Calr Tek Nedd9 Itgb5 Dusp1 Eng Cd93 Ppp3ca Jak1 Clstn1 Stx3 Hlx Pxdn Hspb1 Marcks Gstp1
1.93071134475292e-05	33	1909	2.58357297869384	GO:0033554 cellular response to stress	http://amigo.geneontology.org/amigo/term/GO:0033554	Dusp3 Calr Bax Hsp90b1 Canx Dusp1 Pdia3 Phlda3 Hspa1a Actb Taf10 Hspb1 Serinc3 Cdkn1a Spred1 Gstp1 Marcks Ccnd1 Akt1 Cd34 Xdh Map4k2 Atp2a2 Cbx3 Abcb1a Rhob Klf2 Bmpr2 Jund Nbr1 Marf1 Gnb1 Eno1
1.94849752628821e-05	14	384	5.44890873015873	GO:0042326 negative regulation of phosphorylation	http://amigo.geneontology.org/amigo/term/GO:0042326	Spry2 Actb Hspb1 Cdkn1a Spred1 Gstp1 Ctdsp2 Akt1 Xdh Dusp1 Ppp2r5a Eng Bax Dusp3
2.1548126373232e-05	34	2018	2.51808552955374	GO:0009888 tissue development	http://amigo.geneontology.org/amigo/term/GO:0009888	Dusp1 Eng Ppp1r16b Apold1 Kitl Spry2 Vim Spred1 Calr Cd34 Itgb5 Xdh Itgb1 Actb Clic4 Abcb1a Rhob Bmpr2 Nab1 Ccnd1 Akt1 Bax Nbr1 Esr1 Nr4a1 Nckap1 Ppp3ca Hlx Taf10 Klf2 Ece1 Marcks Tek Angpt2
2.97176026530795e-05	13	340	5.71448579431773	GO:0001933 negative regulation of protein phosphorylation	http://amigo.geneontology.org/amigo/term/GO:0001933	Spry2 Actb Hspb1 Cdkn1a Spred1 Gstp1 Ctdsp2 Akt1 Xdh Dusp1 Eng Bax Dusp3
4.33874944811434e-05	39	2595	2.2461562659746	GO:0002376 immune system process	http://amigo.geneontology.org/amigo/term/GO:0002376	Dusp3 Rsad2 Sec14l1 Ifitm3 Bst2 Actb Tek Myo1c Kitl Evl Vim Sppl3 Akt1 Calr Bax Cd34 Serinc3 Dusp1 Map4k2 Itgb1 Pdia3 Anxa3 Ifi203 Jund Cdkn1a Sp3 Hlx Lrrc8a Slc25a5 Esr1 Nedd9 Ppp3ca Itga1 Ctla2a Klf13 Klf2 Psme2b Hspb1 Angpt2
4.33874944811434e-05	43	3024	2.125197962783	GO:0065009 regulation of molecular function	http://amigo.geneontology.org/amigo/term/GO:0065009	Tek Spry2 Ccnd1 Psme2b Ppp3ca Actb Akt1 Bax Hspb1 Nr4a1 Cdkn1a Sppl3 Gstp1 C1qtnf9 Gna12 Esr1 Hsp90b1 Nedd9 Ly6c2 Mtch1 Xdh Dusp1 Map4k2 Itgb1 Ppp2r5a Spred1 Atp2a2 Anxa3 Angpt2 Azin1 Ppp1r16b Ric1 Itga1 Bst2 Asap2 Bmpr2 Kitl Dusp3 Taf10 Eno1 Eng Abcb1a Marcks
4.47618712320733e-05	23	1077	3.1917205136465	GO:0000902 cell morphogenesis	http://amigo.geneontology.org/amigo/term/GO:0000902	Nckap1 Actb Rhob Gna12 Calr Tek Rab21 Nedd9 Dpysl2 Palmd Itga1 Itgb1 Pitpna Caprin1 Ppp3ca Clic4 Klf2 Ece1 Bmpr2 Vim Lifr Marcks Evl
4.50555279305371e-05	38	2498	2.27354672853929	GO:0071310 cellular response to organic substance	http://amigo.geneontology.org/amigo/term/GO:0071310	Esr1 Spry2 Nr4a1 Ifitm3 Eng Lifr Bmpr2 Hspa1a Akt1 Bax Myo1c Evl Vim Pdia3 Spred1 Gstp1 Eno1 Ccnd1 C1qtnf9 Calr Hspb1 Hsp90b1 Itgb5 Xdh Dusp1 Ppp3ca Jak1 Actb Angpt2 Ifi203 Abcb1a Eid2 Klf2 Slc25a5 Dusp3 Gkap1 Marcks Tek
5.22202235449837e-05	35	2206	2.3712386133057	GO:0008219 cell death	http://amigo.geneontology.org/amigo/term/GO:0008219	Bax Slc25a5 Mtch1 Phlda3 Actb Akt1 Hspb1 Serinc3 Kitl Nr4a1 Rhob Ube2m Cd34 Hsp90b1 Spry2 Rassf3 Itgb1 Abcb1a Itga1 Bmpr2 Tek Esr1 Cdkn1a Pdia3 Taf10 Marcks Ccnd1 Dusp1 Gnb1 Lifr Ece1 Rpl10-ps3 Gstp1 Eno1 Hspa1a
5.4350002929928e-05	38	2520	2.25369830471871	GO:0051172 negative regulation of nitrogen compound metabolic process	http://amigo.geneontology.org/amigo/term/GO:0051172	Spry2 Azin1 Eid2 Ccdc85b Actb Akt1 Hspb1 Nr4a1 Cdkn1a Sp3 Spred1 Ppp3ca Gstp1 Ctdsp2 Nab1 Calr Cd34 Esr1 Xdh Dusp1 Tnrc6c Eng Caprin1 Cbx3 Ppp1r16b Ric1 Bst2 Klf2 Bmpr2 Ccnd1 Jund Bax Dusp3 Ctla2a Zfp715 Rpl10-ps3 Eno1 Hspa1a
5.56748584041849e-05	11	251	6.54985500176166	GO:0006470 protein dephosphorylation	http://amigo.geneontology.org/amigo/term/GO:0006470	Ppp2r5a Ppm1h Ppp1r16b Dusp3 Ppp3ca Gna12 Hsp90b1 Dusp1 Sppl3 Itga1 Ctdsp2
8.9026129317249e-05	46	3454	1.99043601227405	GO:0010033 response to organic substance	http://amigo.geneontology.org/amigo/term/GO:0010033	Calr Esr1 Hsp90b1 Canx Spry2 Ly6c2 Nr4a1 Ifitm3 Eng Lifr Bmpr2 Hspa1a Akt1 Bax Tek Myo1c Evl Itgb1 Vim Pdia3 Spred1 Bst2 Gstp1 Eno1 Ccnd1 C1qtnf9 Hspb1 Itgb5 Xdh Dusp1 Ppp3ca Jak1 Atp2a2 Anxa3 Actb Angpt2 Cdh13 Ifi203 Abcb1a Eid2 Klf2 Jund Slc25a5 Dusp3 Gkap1 Marcks
8.9026129317249e-05	45	3340	2.01362580960528	GO:0010646 regulation of cell communication	http://amigo.geneontology.org/amigo/term/GO:0010646	Dusp3 Tek Slc25a5 Sec14l1 Mctp1 Spry2 Dusp1 Eng Spred1 Clstn1 Phlda3 Esm1 Ppp3ca Akt1 Hspb1 Serinc3 Kitl Sppl3 Gstp1 Gna12 Calr Bax Myo1c Esr1 Ly6c2 Xdh Map4k2 Itgb1 Angpt2 Cdh13 Ppp1r16b Itga1 Eid2 Klf2 Bmpr2 Lrrc8a Nbr1 Rsad2 Gkap1 Pdia3 Atp2a2 Stx3 Ece1 Eno1 Marcks
9.38844812445562e-05	45	3349	2.00821445329401	GO:0023051 regulation of signaling	http://amigo.geneontology.org/amigo/term/GO:0023051	Dusp3 Tek Slc25a5 Sec14l1 Mctp1 Spry2 Dusp1 Eng Spred1 Clstn1 Phlda3 Esm1 Ppp3ca Akt1 Hspb1 Serinc3 Kitl Sppl3 Gstp1 Gna12 Calr Bax Myo1c Esr1 Ly6c2 Xdh Map4k2 Itgb1 Angpt2 Cdh13 Ppp1r16b Itga1 Eid2 Klf2 Ece1 Bmpr2 Lrrc8a Nbr1 Rsad2 Gkap1 Pdia3 Atp2a2 Stx3 Eno1 Marcks
9.77035736329547e-05	32	1972	2.42524596045315	GO:0006915 apoptotic process	http://amigo.geneontology.org/amigo/term/GO:0006915	Bax Slc25a5 Mtch1 Phlda3 Actb Akt1 Hspb1 Serinc3 Kitl Nr4a1 Rhob Ube2m Hsp90b1 Spry2 Rassf3 Itgb1 Itga1 Bmpr2 Tek Esr1 Cdkn1a Pdia3 Taf10 Marcks Ccnd1 Dusp1 Gnb1 Lifr Ece1 Rpl10-ps3 Gstp1 Eno1
0.000100509334877825	23	1139	3.01798331272808	GO:0001932 regulation of protein phosphorylation	http://amigo.geneontology.org/amigo/term/GO:0001932	Spry2 Ccnd1 Actb Hspb1 Tek Kitl Cdkn1a Spred1 Gstp1 C1qtnf9 Ctdsp2 Akt1 Nedd9 Xdh Dusp1 Map4k2 Eng Bmpr2 Bax Dusp3 Itgb1 Cdk2ap1 Marcks
0.000100509334877825	48	3704	1.93679199541588	GO:0048513 animal organ development	http://amigo.geneontology.org/amigo/term/GO:0048513	Spry2 Eng Actb Kitl Vim Spred1 Ccnd1 Calr Cd34 Dpysl2 Itgb1 Ppp3ca Anxa3 Angpt2 Ankrd11 Clic4 Abcb1a Eid2 Ece1 Bmpr2 Nab1 Bax Esr1 Sp3 Hlx Slc39a1 Akt1 Tek Lrrc8a Slc25a5 Nbr1 Rsad2 Pxdn Nedd9 Nr4a1 Cdkn1a Xdh Nckap1 Gnb1 Taf10 Ctla2a Hs6st1 Klf13 Klf2 Hspb1 Lifr Rpl10-ps3 Gstp1
0.000101231792215127	43	3142	2.04538467201012	GO:0009892 negative regulation of metabolic process	http://amigo.geneontology.org/amigo/term/GO:0009892	Spry2 Azin1 Eid2 Marf1 Ccdc85b Actb Akt1 Hspb1 Nr4a1 Cdkn1a Sp3 Spred1 Ppp3ca Gstp1 Ctdsp2 Nab1 Calr Eif4g2 Cd34 Esr1 Xdh Dusp1 Tnrc6c Ppp2r5a Vim Eng Caprin1 Cbx3 Ppp1r16b Ric1 Bst2 Klf2 Bmpr2 Ccnd1 Jund Bax Dusp3 Ip6k1 Ctla2a Zfp715 Rpl10-ps3 Eno1 Hspa1a
0.000101231792215127	35	2283	2.29126254093403	GO:0050790 regulation of catalytic activity	http://amigo.geneontology.org/amigo/term/GO:0050790	Tek Spry2 Ccnd1 Psme2b Actb Akt1 Bax Hspb1 Nr4a1 Cdkn1a Gstp1 C1qtnf9 Gna12 Hsp90b1 Nedd9 Mtch1 Xdh Dusp1 Map4k2 Itgb1 Ppp2r5a Spred1 Anxa3 Azin1 Ppp1r16b Ric1 Itga1 Bst2 Asap2 Bmpr2 Kitl Dusp3 Esr1 Eng Marcks
0.000103545556019611	34	2185	2.3256277339311	GO:0048584 positive regulation of response to stimulus	http://amigo.geneontology.org/amigo/term/GO:0048584	Dusp3 Tek Rsad2 Esm1 Ppp3ca Actb Serinc3 Myo1c Kitl Spred1 Sppl3 C1qtnf9 Calr Bax Hspb1 Spry2 Xdh Map4k2 Itgb1 Eng Cdh13 Ifi203 Abcb1a Stx3 Itga1 Klf2 Bmpr2 Hlx Nedd9 Gkap1 Pdia3 Esr1 Ece1 Marcks
0.000113473817494013	9	172	7.8203607024205	GO:0010594 regulation of endothelial cell migration	http://amigo.geneontology.org/amigo/term/GO:0010594	Tek Spred1 Akt1 Calr Hspb1 Anxa3 Angpt2 Rhob Bmpr2
0.000117918499759259	16	596	4.01223576678994	GO:0007169 transmembrane receptor protein tyrosine kinase signaling pathway	http://amigo.geneontology.org/amigo/term/GO:0007169	Tek Nedd9 Spry2 Angpt2 Esm1 Akt1 Hspb1 Myo1c Xdh Cdh13 Clec14a Dusp3 Gkap1 Itga1 Esr1 Marcks
0.000119581295829264	30	1803	2.48678506344301	GO:0010941 regulation of cell death	http://amigo.geneontology.org/amigo/term/GO:0010941	Bax Slc25a5 Mtch1 Phlda3 Actb Akt1 Hspb1 Serinc3 Kitl Nr4a1 Rhob Ube2m Cd34 Hsp90b1 Spry2 Rassf3 Itgb1 Abcb1a Itga1 Tek Esr1 Cdkn1a Pdia3 Ccnd1 Dusp1 Lifr Rpl10-ps3 Gstp1 Eno1 Hspa1a
0.00012304878481964	10	224	6.67213313896987	GO:0033673 negative regulation of kinase activity	http://amigo.geneontology.org/amigo/term/GO:0033673	Spry2 Actb Hspb1 Cdkn1a Gstp1 Akt1 Dusp1 Ppp2r5a Spred1 Dusp3
0.00012304878481964	9	175	7.68629737609329	GO:0045766 positive regulation of angiogenesis	http://amigo.geneontology.org/amigo/term/GO:0045766	Tek Hspb1 Cd34 Itgb1 Jak1 Anxa3 Angpt2 Eng Rhob
0.00012304878481964	9	175	7.68629737609329	GO:1904018 positive regulation of vasculature development	http://amigo.geneontology.org/amigo/term/GO:1904018	Tek Hspb1 Cd34 Itgb1 Jak1 Anxa3 Angpt2 Eng Rhob
0.000124688382479203	16	602	3.97224670599137	GO:0040017 positive regulation of locomotion	http://amigo.geneontology.org/amigo/term/GO:0040017	Tek Kitl Akt1 Calr Hspb1 Myo1c Nedd9 Spry2 Itgb1 S100a11 Ppp3ca Anxa3 Cdh13 Stx3 Rhob Bmpr2
0.000124688382479203	18	751	3.58216255876518	GO:0043549 regulation of kinase activity	http://amigo.geneontology.org/amigo/term/GO:0043549	Tek Spry2 Ccnd1 Actb Hspb1 Cdkn1a Gstp1 C1qtnf9 Akt1 Nedd9 Dusp1 Map4k2 Ppp2r5a Spred1 Bmpr2 Kitl Dusp3 Marcks
0.000129218127917416	19	833	3.40895541890225	GO:0006886 intracellular protein transport	http://amigo.geneontology.org/amigo/term/GO:0006886	Rab21 Rab22a Kpna4 Zdhhc18 Stx3 Tek Myo1c Ppp3ca Akt1 Calr Hspb1 Hsp90b1 Ric1 Cltb Bax Cdkn1a Rhob Itgb1 Marcks
0.000129218127917416	28	1624	2.57682383298147	GO:1902531 regulation of intracellular signal transduction	http://amigo.geneontology.org/amigo/term/GO:1902531	Dusp3 Tek Sec14l1 Spry2 Dusp1 Spred1 Phlda3 Ppp3ca Hspb1 Serinc3 Kitl Sppl3 Gstp1 Gna12 Bax Esr1 Xdh Map4k2 Itgb1 Eng Cdh13 Ppp1r16b Itga1 Akt1 Calr Nbr1 Ece1 Eno1
0.000136809550582144	6	61	14.700568752091	GO:0035924 cellular response to vascular endothelial growth factor stimulus	http://amigo.geneontology.org/amigo/term/GO:0035924	Akt1 Hspb1 Myo1c Spry2 Nr4a1 Xdh
0.000139439476230128	16	610	3.92015166722427	GO:0006935 chemotaxis	http://amigo.geneontology.org/amigo/term/GO:0006935	Calr Hspb1 Dpysl2 Nr4a1 Dusp1 Angpt2 Cdh13 Stx3 Itga1 Nedd9 Ece1 Bmpr2 Dusp3 Eng Gstp1 Evl
0.000139439476230128	32	2026	2.36060465647266	GO:0012501 programmed cell death	http://amigo.geneontology.org/amigo/term/GO:0012501	Bax Slc25a5 Mtch1 Phlda3 Actb Akt1 Hspb1 Serinc3 Kitl Nr4a1 Rhob Ube2m Hsp90b1 Spry2 Rassf3 Itgb1 Itga1 Bmpr2 Tek Esr1 Cdkn1a Pdia3 Taf10 Marcks Ccnd1 Dusp1 Gnb1 Lifr Ece1 Rpl10-ps3 Gstp1 Eno1
0.000139902025691617	10	230	6.49807749186631	GO:0010632 regulation of epithelial cell migration	http://amigo.geneontology.org/amigo/term/GO:0010632	Tek Spred1 Akt1 Calr Hspb1 Evl Anxa3 Angpt2 Rhob Bmpr2
0.000139902025691617	38	2655	2.13910347566522	GO:0031324 negative regulation of cellular metabolic process	http://amigo.geneontology.org/amigo/term/GO:0031324	Spry2 Eid2 Ccdc85b Actb Akt1 Hspb1 Nr4a1 Cdkn1a Sp3 Spred1 Ppp3ca Gstp1 Ctdsp2 Nab1 Calr Eif4g2 Cd34 Esr1 Xdh Dusp1 Tnrc6c Ppp2r5a Eng Caprin1 Cbx3 Ppp1r16b Bst2 Klf2 Bmpr2 Ccnd1 Jund Bax Dusp3 Ctla2a Zfp715 Rpl10-ps3 Eno1 Hspa1a
0.000139902025691617	22	1090	3.01653872558198	GO:0051248 negative regulation of protein metabolic process	http://amigo.geneontology.org/amigo/term/GO:0051248	Spry2 Azin1 Actb Akt1 Hspb1 Nr4a1 Cdkn1a Spred1 Gstp1 Ctdsp2 Calr Xdh Dusp1 Tnrc6c Eng Caprin1 Ppp1r16b Ric1 Bst2 Bax Dusp3 Ctla2a
0.000141763195461398	10	231	6.46994728627382	GO:0050920 regulation of chemotaxis	http://amigo.geneontology.org/amigo/term/GO:0050920	Calr Hspb1 Dusp1 Angpt2 Cdh13 Stx3 Nedd9 Bmpr2 Dusp3 Gstp1
0.000146628938762289	16	615	3.88828051545822	GO:0042330 taxis	http://amigo.geneontology.org/amigo/term/GO:0042330	Calr Hspb1 Dpysl2 Nr4a1 Dusp1 Angpt2 Cdh13 Stx3 Itga1 Nedd9 Ece1 Bmpr2 Dusp3 Eng Gstp1 Evl
0.000160387045650745	28	1652	2.53314885276144	GO:0009719 response to endogenous stimulus	http://amigo.geneontology.org/amigo/term/GO:0009719	Esr1 Spry2 Nr4a1 Eng Bmpr2 Akt1 Myo1c Itgb1 Spred1 C1qtnf9 Calr Hsp90b1 Itgb5 Vim Anxa3 Actb Cdh13 Abcb1a Eid2 Klf2 Ccnd1 Jund Dusp3 Gkap1 Tek Atp2a2 Marcks Gstp1
0.000160387045650745	24	1279	2.80448692377655	GO:0042325 regulation of phosphorylation	http://amigo.geneontology.org/amigo/term/GO:0042325	Tek Spry2 Ccnd1 Actb Hspb1 Kitl Cdkn1a Spred1 Gstp1 C1qtnf9 Ctdsp2 Akt1 Nedd9 Xdh Dusp1 Map4k2 Ppp2r5a Eng Bmpr2 Bax Dusp3 Itgb1 Cdk2ap1 Marcks
0.000177852223760438	9	187	7.19305904179854	GO:0001935 endothelial cell proliferation	http://amigo.geneontology.org/amigo/term/GO:0001935	Tek Akt1 Cd34 Nr4a1 Xdh Cdh13 Ppp1r16b Bmpr2 Eng
0.000177852223760438	23	1199	2.86695829290849	GO:0009628 response to abiotic stimulus	http://amigo.geneontology.org/amigo/term/GO:0009628	Hspb1 Akt1 Cdkn1a Hspa1a Calr Lrrc8a Cd34 Hsp90b1 Nr4a1 Eng Atp2a2 Angpt2 Abcb1a Rhob Ccnd1 Jund Bax Itgb1 Tek Gnb1 Actb Ece1 Eno1
0.000182891875688623	20	945	3.16308533995609	GO:0010562 positive regulation of phosphorus metabolic process	http://amigo.geneontology.org/amigo/term/GO:0010562	Tek Kitl C1qtnf9 Gna12 Akt1 Nedd9 Spry2 Cdkn1a Map4k2 Ppp2r5a Eng Sppl3 Ppp1r16b Itga1 Bmpr2 Ccnd1 Itgb1 Cdk2ap1 Eno1 Marcks
0.000182891875688623	40	2913	2.05225928339066	GO:0010605 negative regulation of macromolecule metabolic process	http://amigo.geneontology.org/amigo/term/GO:0010605	Spry2 Azin1 Eid2 Marf1 Ccdc85b Actb Akt1 Hspb1 Nr4a1 Cdkn1a Sp3 Spred1 Ppp3ca Gstp1 Ctdsp2 Nab1 Calr Cd34 Esr1 Xdh Dusp1 Tnrc6c Vim Eng Caprin1 Cbx3 Ppp1r16b Ric1 Bst2 Klf2 Bmpr2 Ccnd1 Jund Bax Dusp3 Ctla2a Zfp715 Rpl10-ps3 Eno1 Hspa1a
0.000182891875688623	20	945	3.16308533995609	GO:0045937 positive regulation of phosphate metabolic process	http://amigo.geneontology.org/amigo/term/GO:0045937	Tek Kitl C1qtnf9 Gna12 Akt1 Nedd9 Spry2 Cdkn1a Map4k2 Ppp2r5a Eng Sppl3 Ppp1r16b Itga1 Bmpr2 Ccnd1 Itgb1 Cdk2ap1 Eno1 Marcks
0.000186814558421069	15	558	4.01762855679906	GO:0030335 positive regulation of cell migration	http://amigo.geneontology.org/amigo/term/GO:0030335	Tek Kitl Akt1 Calr Hspb1 Myo1c Nedd9 Spry2 Itgb1 S100a11 Ppp3ca Anxa3 Cdh13 Rhob Bmpr2
0.000186814558421069	21	1032	3.04125138427464	GO:0040007 growth	http://amigo.geneontology.org/amigo/term/GO:0040007	Spry2 Akt1 Eif4g2 Rab21 Nedd9 Dpysl2 Cdkn1a Bmpr2 Ccdc85b Itgb1 Clstn1 Esr1 Ankrd11 Clic4 Hlx Taf10 Rpl29 Klf2 Bst2 Eno1 Hspa1a
0.000191548980747016	40	2923	2.04523821160349	GO:0009966 regulation of signal transduction	http://amigo.geneontology.org/amigo/term/GO:0009966	Dusp3 Tek Slc25a5 Sec14l1 Spry2 Dusp1 Eng Spred1 Phlda3 Esm1 Ppp3ca Akt1 Hspb1 Serinc3 Kitl Sppl3 Gstp1 Gna12 Calr Bax Myo1c Esr1 Ly6c2 Xdh Map4k2 Itgb1 Angpt2 Cdh13 Ppp1r16b Itga1 Eid2 Klf2 Bmpr2 Nbr1 Rsad2 Gkap1 Pdia3 Ece1 Eno1 Marcks
0.000192185942322673	13	423	4.59320371174474	GO:0050678 regulation of epithelial cell proliferation	http://amigo.geneontology.org/amigo/term/GO:0050678	Akt1 Nr4a1 Xdh Cdh13 Ppp1r16b Bmpr2 Ccnd1 Bax Hlx Esr1 Eng Azin1 Tek
0.00021247460936138	29	1784	2.42949421921235	GO:0007049 cell cycle	http://amigo.geneontology.org/amigo/term/GO:0007049	Dusp3 Btg3 Ccnd1 Jund Tuba1a Psme2b Hspa1a Actb Calr Nr4a1 Cdkn1a Ctdsp2 Akt1 Nedd9 Dusp1 Itgb1 Wdr12 Arl8a Cdk2ap1 Mcmbp Rhob Marf1 Bax Spry2 Ppp3ca Taf10 Azin1 Abcb1a Esr1
0.00021247460936138	12	363	4.9406870186091	GO:0071900 regulation of protein serine/threonine kinase activity	http://amigo.geneontology.org/amigo/term/GO:0071900	Spry2 Ccnd1 Cdkn1a Gstp1 C1qtnf9 Akt1 Dusp1 Map4k2 Bmpr2 Kitl Actb Marcks
0.000213207444218215	39	2831	2.05891045927378	GO:0009605 response to external stimulus	http://amigo.geneontology.org/amigo/term/GO:0009605	Rsad2 Sec14l1 Ifitm3 Bst2 Akt1 Myo1c Evl Vim Ctla2a Gstp1 Calr Bax Hspb1 Cd34 Serinc3 Dpysl2 Nr4a1 Cdkn1a Dusp1 Map4k2 Eng Atp2a2 Anxa3 Angpt2 Cdh13 Tspan8 Ifi203 Abcb1a Stx3 Itga1 Bmpr2 Ccnd1 Jund Esr1 Nedd9 Ece1 Dusp3 Pdia3 Gnb1
0.000213207444218215	12	364	4.92711370262391	GO:0031589 cell-substrate adhesion	http://amigo.geneontology.org/amigo/term/GO:0031589	Cd34 Itgb1 Itga1 Angpt2 Rpl29 Calr Tek Nedd9 Itgb5 Cdh13 Dusp3 Marcks
0.000215647461307222	20	961	3.1104221084896	GO:0045597 positive regulation of cell differentiation	http://amigo.geneontology.org/amigo/term/GO:0045597	Actb Kitl Akt1 Calr Cd34 Nedd9 Abcb1a Bmpr2 Hlx Jund Lrrc8a Rab21 Itgb1 Eng Caprin1 Ppp3ca Ifitm3 Vim Marcks Hspa1a
0.000219839917775291	23	1224	2.80840113823307	GO:0009790 embryo development	http://amigo.geneontology.org/amigo/term/GO:0009790	Dusp1 Kitl Itgb5 Itgb1 Ece1 Gna12 Bax Spry2 Sp3 Slc39a1 Akt1 Eng Nckap1 Cdk2ap1 Ankrd11 Hlx Taf10 Hs6st1 Klf2 Eno1 Bmpr2 Marcks Rpl10-ps3
0.000225470596633877	14	500	4.1847619047619	GO:0050673 epithelial cell proliferation	http://amigo.geneontology.org/amigo/term/GO:0050673	Tek Bax Akt1 Cd34 Nr4a1 Xdh Cdh13 Ppp1r16b Bmpr2 Ccnd1 Esr1 Hlx Eng Azin1
0.000225523200960218	27	1600	2.52206632653061	GO:0042981 regulation of apoptotic process	http://amigo.geneontology.org/amigo/term/GO:0042981	Bax Slc25a5 Mtch1 Phlda3 Actb Akt1 Hspb1 Serinc3 Kitl Nr4a1 Rhob Ube2m Hsp90b1 Spry2 Rassf3 Itgb1 Itga1 Tek Esr1 Pdia3 Ccnd1 Cdkn1a Dusp1 Lifr Rpl10-ps3 Gstp1 Eno1
0.000225523200960218	16	646	3.70169120279691	GO:0045859 regulation of protein kinase activity	http://amigo.geneontology.org/amigo/term/GO:0045859	Spry2 Ccnd1 Actb Hspb1 Cdkn1a Gstp1 C1qtnf9 Akt1 Nedd9 Dusp1 Map4k2 Spred1 Bmpr2 Kitl Dusp3 Marcks
0.000226612163402749	35	2412	2.16871989260049	GO:0048468 cell development	http://amigo.geneontology.org/amigo/term/GO:0048468	Nckap1 Actb Ppp1r16b Akt1 Kitl Vim Calr Tek Rab21 Nedd9 Dpysl2 Angpt2 Abcb1a Itga1 Hs6st1 Marf1 Bmpr2 Bax Itgb1 Jund Pitpna Esr1 Eng Caprin1 Ppp3ca Atp2a2 Clic4 Klf2 Ece1 Hspb1 Stx3 Lifr Marcks Gstp1 Evl
0.000256333253657579	7	108	9.68694885361552	GO:0010595 positive regulation of endothelial cell migration	http://amigo.geneontology.org/amigo/term/GO:0010595	Tek Akt1 Calr Hspb1 Anxa3 Rhob Bmpr2
0.00026774466651059	9	201	6.69204995431008	GO:0006469 negative regulation of protein kinase activity	http://amigo.geneontology.org/amigo/term/GO:0006469	Spry2 Actb Hspb1 Cdkn1a Gstp1 Akt1 Dusp1 Spred1 Dusp3
0.00026774466651059	17	735	3.45680040723772	GO:0008285 negative regulation of cell population proliferation	http://amigo.geneontology.org/amigo/term/GO:0008285	Btg3 Spry2 Ifitm3 Gna12 Cdkn1a Xdh Cdh13 Itga1 Bmpr2 Bax Dusp1 Klf13 Gstp1 Esr1 Itgb1 Eng Hspa1a
0.00026774466651059	48	3902	1.83851295515643	GO:0065008 regulation of biological quality	http://amigo.geneontology.org/amigo/term/GO:0065008	Stx3 Slc25a5 Evl Mctp1 Tmem165 Atp2a2 Clstn1 Abcb1a Rhob Ece1 Ppp3ca Gna12 Calr Kitl Nckap1 Sppl3 C1qtnf9 Tuba1a Akt1 Bax Lrrc8a Cd34 Rab21 Dpysl2 Nr4a1 Gls Vim Rab22a Palmd Tspan8 Itga1 Klf2 Bmpr2 Sp3 Ccnd1 Esr1 Nedd9 Xdh Itgb1 Caprin1 Ip6k1 Ankrd11 Clic4 Klf13 Myo1c Eng Gnb1 Marcks
0.00026774466651059	31	2017	2.29703978765527	GO:0071705 nitrogen compound transport	http://amigo.geneontology.org/amigo/term/GO:0071705	Stx3 Slc25a5 Pltp Rab21 Rab22a Kpna4 Azin1 Zdhhc18 Abcb1a Tek Lrrc8a Myo1c Ppp3ca Clstn1 Akt1 Calr Hspb1 Hsp90b1 Rsad2 Sec14l1 Arl8a Actb Bicd2 Ric1 Cltb Rhob Bax Cdkn1a Itgb1 Dpysl2 Marcks
0.000272265057611659	15	584	3.83876153201006	GO:2000147 positive regulation of cell motility	http://amigo.geneontology.org/amigo/term/GO:2000147	Tek Kitl Akt1 Calr Hspb1 Myo1c Nedd9 Spry2 Itgb1 S100a11 Ppp3ca Anxa3 Cdh13 Rhob Bmpr2
0.000298069830167445	27	1631	2.47413005668239	GO:0043067 regulation of programmed cell death	http://amigo.geneontology.org/amigo/term/GO:0043067	Bax Slc25a5 Mtch1 Phlda3 Actb Akt1 Hspb1 Serinc3 Kitl Nr4a1 Rhob Ube2m Hsp90b1 Spry2 Rassf3 Itgb1 Itga1 Tek Esr1 Cdkn1a Pdia3 Ccnd1 Dusp1 Lifr Rpl10-ps3 Gstp1 Eno1
0.000314931807325667	14	520	4.02380952380952	GO:0031400 negative regulation of protein modification process	http://amigo.geneontology.org/amigo/term/GO:0031400	Spry2 Actb Hspb1 Cdkn1a Spred1 Gstp1 Ctdsp2 Akt1 Xdh Dusp1 Eng Ppp1r16b Bax Dusp3
0.000314931807325667	26	1541	2.52164201176902	GO:0044093 positive regulation of molecular function	http://amigo.geneontology.org/amigo/term/GO:0044093	Tek Psme2b Ppp3ca Bax Sppl3 C1qtnf9 Gna12 Akt1 Esr1 Nedd9 Spry2 Cdkn1a Mtch1 Xdh Map4k2 Itgb1 Anxa3 Ric1 Itga1 Asap2 Bmpr2 Ccnd1 Kitl Eno1 Abcb1a Marcks
0.000314931807325667	10	261	5.72627518440326	GO:0051348 negative regulation of transferase activity	http://amigo.geneontology.org/amigo/term/GO:0051348	Spry2 Actb Hspb1 Cdkn1a Gstp1 Akt1 Dusp1 Ppp2r5a Spred1 Dusp3
0.000326673632934738	23	1264	2.71952768449152	GO:0060429 epithelium development	http://amigo.geneontology.org/amigo/term/GO:0060429	Ppp1r16b Apold1 Spry2 Vim Spred1 Cd34 Xdh Actb Clic4 Abcb1a Rhob Ccnd1 Bax Esr1 Eng Nckap1 Ppp3ca Taf10 Klf2 Ece1 Bmpr2 Marcks Tek
0.000343415586902397	15	598	3.7488908606921	GO:0051272 positive regulation of cellular component movement	http://amigo.geneontology.org/amigo/term/GO:0051272	Tek Kitl Akt1 Calr Hspb1 Myo1c Nedd9 Spry2 Itgb1 S100a11 Ppp3ca Anxa3 Cdh13 Rhob Bmpr2
0.000349290761103863	24	1363	2.63164987198107	GO:0080134 regulation of response to stress	http://amigo.geneontology.org/amigo/term/GO:0080134	Dusp3 Sec14l1 Dusp1 Actb Taf10 Hspb1 Serinc3 Spred1 Ppp3ca Ctla2a Gstp1 Bax Cd34 Mctp1 Xdh Map4k2 Itgb1 Tspan8 Ifi203 Nbr1 Esr1 Akt1 Abcb1a Eno1
0.000354068869573654	55	4806	1.710376202083	GO:0044267 cellular protein metabolic process	http://amigo.geneontology.org/amigo/term/GO:0044267	Akt1 Calr Ube2m Hsp90b1 Canx Spry2 Arih1 Ppp2r5a Sppl3 Ppm1h Eogt Zdhhc18 Ppp1r16b Taf10 Ctla2a Rpl29 Bmpr2 Ccnd1 Psme2b Hspa1a Myo1c Actb Dusp3 Bax Hspb1 Tek Kitl Nr4a1 Cdkn1a Spred1 Ppp3ca Gstp1 C1qtnf9 Ctdsp2 Gna12 Eif4g2 Nedd9 Mtch1 Xdh Dusp1 Map4k2 Tnrc6c Vim Eng Caprin1 Jak1 Rnf11 Tmem165 Itga1 Bst2 Rpl10-ps3 Itgb1 Cdk2ap1 Eno1 Marcks
0.000365163050225064	11	327	5.02756454263663	GO:0001666 response to hypoxia	http://amigo.geneontology.org/amigo/term/GO:0001666	Cd34 Hsp90b1 Angpt2 Abcb1a Jund Akt1 Tek Eng Gnb1 Ece1 Eno1
0.000381061523206014	45	3610	1.86302221719713	GO:0010604 positive regulation of macromolecule metabolic process	http://amigo.geneontology.org/amigo/term/GO:0010604	Arih1 Psme2b Hspa1a Myo1c Actb Taf10 Bax Hspb1 Tek Kitl Nr4a1 Ppp3ca Klf13 Klf2 Jund C1qtnf9 Gna12 Akt1 Cd34 Esr1 Nedd9 Spry2 Cdkn1a Mtch1 Xdh Map4k2 Ppp2r5a Vim Eng Sp3 Anxa3 Sppl3 Cdh13 Ppp1r16b Itga1 Ece1 Bmpr2 Ccnd1 Calr Rsad2 Zfp715 Itgb1 Cdk2ap1 Eno1 Marcks
0.00040372162916163	7	118	8.86602098466505	GO:0043534 blood vessel endothelial cell migration	http://amigo.geneontology.org/amigo/term/GO:0043534	Spred1 Akt1 Hspb1 Nr4a1 Angpt2 Itgb1 Clec14a
0.000416061652746921	5	47	15.8995513098857	GO:0035307 positive regulation of protein dephosphorylation	http://amigo.geneontology.org/amigo/term/GO:0035307	Gna12 Ppp2r5a Sppl3 Ppp1r16b Itga1
0.000417393831782059	20	1019	2.93338139966487	GO:0032269 negative regulation of cellular protein metabolic process	http://amigo.geneontology.org/amigo/term/GO:0032269	Spry2 Actb Akt1 Hspb1 Nr4a1 Cdkn1a Spred1 Gstp1 Ctdsp2 Calr Xdh Dusp1 Tnrc6c Eng Caprin1 Ppp1r16b Bst2 Bax Dusp3 Ctla2a
0.000443185346410266	28	1776	2.35628485628486	GO:0010647 positive regulation of cell communication	http://amigo.geneontology.org/amigo/term/GO:0010647	Tek Clstn1 Esm1 Ppp3ca Serinc3 Kitl Spred1 Sppl3 Bax Myo1c Spry2 Xdh Map4k2 Itgb1 Eng Cdh13 Itga1 Klf2 Bmpr2 Calr Lrrc8a Rsad2 Gkap1 Pdia3 Stx3 Esr1 Ece1 Marcks
0.000458873191685789	9	219	6.1420184512161	GO:0000082 G1/S transition of mitotic cell cycle	http://amigo.geneontology.org/amigo/term/GO:0000082	Ccnd1 Psme2b Actb Ctdsp2 Akt1 Cdkn1a Itgb1 Ppp3ca Taf10
0.000464581271948742	28	1782	2.34835123724013	GO:0023056 positive regulation of signaling	http://amigo.geneontology.org/amigo/term/GO:0023056	Tek Clstn1 Esm1 Ppp3ca Serinc3 Kitl Spred1 Sppl3 Bax Myo1c Spry2 Xdh Map4k2 Itgb1 Eng Cdh13 Itga1 Klf2 Ece1 Bmpr2 Calr Lrrc8a Rsad2 Gkap1 Pdia3 Stx3 Esr1 Marcks
0.000474193447452259	43	3415	1.88187368651707	GO:0031325 positive regulation of cellular metabolic process	http://amigo.geneontology.org/amigo/term/GO:0031325	Tek Arih1 Psme2b Hspa1a Myo1c Actb Taf10 Bax Slc25a5 Kitl Nr4a1 Ppp3ca Klf13 Klf2 Jund C1qtnf9 Gna12 Akt1 Esr1 Nedd9 Spry2 Cdkn1a Mtch1 Xdh Map4k2 Ppp2r5a Vim Eng Sp3 Anxa3 Sppl3 Cdh13 Ppp1r16b Itga1 Ece1 Bmpr2 Ccnd1 Gstp1 Zfp715 Itgb1 Cdk2ap1 Eno1 Marcks
0.000474193447452259	35	2517	2.07824886013205	GO:0035556 intracellular signal transduction	http://amigo.geneontology.org/amigo/term/GO:0035556	Gna12 Akt1 Dusp3 Bax Tek Sec14l1 Spry2 Dusp1 Spred1 Ppp3ca Atp2a2 Phlda3 Hspb1 Serinc3 Kitl Cdkn1a Sppl3 Gstp1 Esr1 Rab21 Xdh Map4k2 Itgb1 Eng Nckap1 Jak1 Cdh13 Ppp1r16b Itga1 Rhob Ccnd1 Calr Nbr1 Ece1 Eno1
0.000474193447452259	11	339	4.84959765617161	GO:0036293 response to decreased oxygen levels	http://amigo.geneontology.org/amigo/term/GO:0036293	Akt1 Cd34 Hsp90b1 Angpt2 Abcb1a Jund Tek Eng Gnb1 Ece1 Eno1
0.000474969397482583	17	778	3.26574331532099	GO:0030155 regulation of cell adhesion	http://amigo.geneontology.org/amigo/term/GO:0030155	Dusp3 Actb Kitl Angpt2 Akt1 Calr Tek Nedd9 Dusp1 Ppp3ca Jak1 Cdh13 Stx3 Hlx Hspb1 Itgb1 Gstp1
0.000475599850634551	8	169	7.07482993197279	GO:0001936 regulation of endothelial cell proliferation	http://amigo.geneontology.org/amigo/term/GO:0001936	Akt1 Nr4a1 Xdh Cdh13 Ppp1r16b Bmpr2 Eng Tek
0.000481563717556322	36	2631	2.04500500314151	GO:0007166 cell surface receptor signaling pathway	http://amigo.geneontology.org/amigo/term/GO:0007166	Dusp3 Bax Tek Nedd9 Spry2 Ifitm3 Itgb1 Eng Angpt2 Itga1 Esm1 Lifr Bmpr2 Akt1 Kitl Vim Spred1 Sppl3 Ccnd1 Hspb1 Myo1c Itgb5 Xdh Jak1 Cdh13 Adgrl4 Clec14a Eid2 Ppp3ca Gkap1 Pdia3 Ece1 Wdr12 Esr1 Gstp1 Marcks
0.00052772862887535	21	1130	2.77749683944374	GO:0043085 positive regulation of catalytic activity	http://amigo.geneontology.org/amigo/term/GO:0043085	Tek Psme2b Bax C1qtnf9 Gna12 Akt1 Nedd9 Spry2 Cdkn1a Mtch1 Xdh Map4k2 Itgb1 Ric1 Itga1 Asap2 Bmpr2 Ccnd1 Kitl Esr1 Marcks
0.00053849014833182	11	345	4.76525682736863	GO:0016311 dephosphorylation	http://amigo.geneontology.org/amigo/term/GO:0016311	Ppp2r5a Ppm1h Ppp1r16b Dusp3 Ppp3ca Gna12 Hsp90b1 Dusp1 Sppl3 Itga1 Ctdsp2
0.000568827760704529	5	51	14.6525276777378	GO:0002042 cell migration involved in sprouting angiogenesis	http://amigo.geneontology.org/amigo/term/GO:0002042	Spred1 Akt1 Nr4a1 Itgb1 Clec14a
0.000569023579165548	18	875	3.07451895043732	GO:0051338 regulation of transferase activity	http://amigo.geneontology.org/amigo/term/GO:0051338	Tek Spry2 Ccnd1 Actb Hspb1 Cdkn1a Gstp1 C1qtnf9 Akt1 Nedd9 Dusp1 Map4k2 Ppp2r5a Spred1 Bmpr2 Kitl Dusp3 Marcks
0.000580402515944316	9	228	5.89957035445757	GO:0050679 positive regulation of epithelial cell proliferation	http://amigo.geneontology.org/amigo/term/GO:0050679	Akt1 Nr4a1 Cdh13 Ppp1r16b Bmpr2 Ccnd1 Hlx Esr1 Azin1
0.000583749351879147	16	713	3.35384644741487	GO:0070848 response to growth factor	http://amigo.geneontology.org/amigo/term/GO:0070848	Spry2 Eng Bmpr2 Akt1 Spred1 Hspb1 Myo1c Itgb5 Nr4a1 Xdh Anxa3 Angpt2 Eid2 Dusp3 Gstp1 Tek
0.000584671465350638	18	879	3.06052796545239	GO:0000278 mitotic cell cycle	http://amigo.geneontology.org/amigo/term/GO:0000278	Dusp3 Btg3 Ccnd1 Tuba1a Psme2b Hspa1a Actb Cdkn1a Ctdsp2 Akt1 Itgb1 Rhob Spry2 Ppp3ca Taf10 Abcb1a Dusp1 Esr1
0.000584671465350638	37	2772	1.99490041326776	GO:0006796 phosphate-containing compound metabolic process	http://amigo.geneontology.org/amigo/term/GO:0006796	Akt1 Tek Spry2 Ppp2r5a Ip6k1 Ppm1h Ppp1r16b Eno1 Bmpr2 Ccnd1 Actb Taf10 Dusp3 Hspb1 Kitl Cdkn1a Xdh Spred1 Ppp3ca Gda Gstp1 C1qtnf9 Ctdsp2 Gna12 Serinc3 Hsp90b1 Nedd9 Dusp1 Map4k2 Eng Jak1 Sppl3 Itga1 Bax Itgb1 Cdk2ap1 Marcks
0.000584671465350638	47	3929	1.78783959498791	GO:0009893 positive regulation of metabolic process	http://amigo.geneontology.org/amigo/term/GO:0009893	Tek Arih1 Psme2b Hspa1a Myo1c Actb Taf10 Bax Hspb1 Slc25a5 Kitl Nr4a1 Ppp3ca Klf13 Klf2 Jund C1qtnf9 Gna12 Akt1 Cd34 Esr1 Nedd9 Spry2 Cdkn1a Mtch1 Xdh Map4k2 Ppp2r5a Vim Eng Sp3 Anxa3 Sppl3 Cdh13 Ppp1r16b Itga1 Ece1 Bmpr2 Ccnd1 Calr Rsad2 Gstp1 Zfp715 Itgb1 Cdk2ap1 Eno1 Marcks
0.000595441309464707	20	1055	2.83328497275688	GO:0008284 positive regulation of cell population proliferation	http://amigo.geneontology.org/amigo/term/GO:0008284	Kitl Lifr Actb Akt1 Calr Nr4a1 Cdkn1a Cdh13 Ppp1r16b Stx3 Esm1 Bmpr2 Ccnd1 Esr1 Itgb1 Ppp3ca Hlx Slc25a5 Vim Azin1
0.000595441309464707	20	1055	2.83328497275688	GO:0031401 positive regulation of protein modification process	http://amigo.geneontology.org/amigo/term/GO:0031401	Myo1c Tek Kitl C1qtnf9 Gna12 Akt1 Nedd9 Spry2 Cdkn1a Map4k2 Ppp2r5a Eng Sppl3 Ppp1r16b Itga1 Bmpr2 Ccnd1 Itgb1 Cdk2ap1 Marcks
0.000595441309464707	34	2448	2.07577475434618	GO:0071702 organic substance transport	http://amigo.geneontology.org/amigo/term/GO:0071702	Stx3 Slc25a5 Pltp Rab21 Rab22a Kpna4 Azin1 Zdhhc18 Abcb1a Tek Lrrc8a Myo1c Ppp3ca Clstn1 Akt1 Calr Hspb1 Pitpna Hsp90b1 Rsad2 Sec14l1 Arl8a Actb Bicd2 Ric1 Cltb Rhob Apold1 Bax Cdkn1a Itgb1 Esr1 Dpysl2 Marcks
0.00062779720658634	16	720	3.32123960695389	GO:0032990 cell part morphogenesis	http://amigo.geneontology.org/amigo/term/GO:0032990	Nckap1 Actb Rab21 Dpysl2 Itga1 Bax Itgb1 Pitpna Caprin1 Ppp3ca Ece1 Bmpr2 Vim Lifr Marcks Evl
0.00065589573277531	32	2246	2.12937891095886	GO:0051649 establishment of localization in cell	http://amigo.geneontology.org/amigo/term/GO:0051649	Slc25a5 Myo1c Rab21 Mctp1 Arl8a Rab22a Kpna4 Zdhhc18 Stx3 Ppp3ca Tek Canx Map4k2 Actb Akt1 Calr Hspb1 Hsp90b1 Nr4a1 Itgb1 Atp2a2 Anxa3 Ric1 Cltb Rhob Bax Spry2 Cdkn1a Bicd2 Hspa1a Dpysl2 Marcks
0.000666172921278728	37	2794	1.97919253599794	GO:0006793 phosphorus metabolic process	http://amigo.geneontology.org/amigo/term/GO:0006793	Akt1 Tek Spry2 Ppp2r5a Ip6k1 Ppm1h Ppp1r16b Eno1 Bmpr2 Ccnd1 Actb Taf10 Dusp3 Hspb1 Kitl Cdkn1a Xdh Spred1 Ppp3ca Gda Gstp1 C1qtnf9 Ctdsp2 Gna12 Serinc3 Hsp90b1 Nedd9 Dusp1 Map4k2 Eng Jak1 Sppl3 Itga1 Bax Itgb1 Cdk2ap1 Marcks
0.000791549892711962	4	28	21.3508260447036	GO:1900078 positive regulation of cellular response to insulin stimulus	http://amigo.geneontology.org/amigo/term/GO:1900078	Myo1c C1qtnf9 Gkap1 Marcks
0.000802019526562971	21	1171	2.68024887153837	GO:0060548 negative regulation of cell death	http://amigo.geneontology.org/amigo/term/GO:0060548	Slc25a5 Akt1 Bax Hspb1 Kitl Nr4a1 Cd34 Hsp90b1 Spry2 Itgb1 Abcb1a Tek Ccnd1 Esr1 Cdkn1a Dusp1 Lifr Rpl10-ps3 Gstp1 Eno1 Hspa1a
0.000809268503133057	6	92	9.74711623779947	GO:0035304 regulation of protein dephosphorylation	http://amigo.geneontology.org/amigo/term/GO:0035304	Ppp1r16b Gna12 Hsp90b1 Ppp2r5a Sppl3 Itga1
0.000830770070645357	25	1556	2.40128184950073	GO:0009967 positive regulation of signal transduction	http://amigo.geneontology.org/amigo/term/GO:0009967	Tek Esm1 Ppp3ca Serinc3 Kitl Spred1 Sppl3 Bax Myo1c Spry2 Xdh Map4k2 Itgb1 Eng Cdh13 Itga1 Klf2 Bmpr2 Calr Rsad2 Gkap1 Pdia3 Esr1 Ece1 Marcks
0.000844804856254042	6	93	9.64230853631775	GO:0032273 positive regulation of protein polymerization	http://amigo.geneontology.org/amigo/term/GO:0032273	Evl Slain2 Nckap1 Myo1c Gda Hspa1a
0.000844804856254042	18	909	2.9595204418401	GO:0098609 cell-cell adhesion	http://amigo.geneontology.org/amigo/term/GO:0098609	Dusp3 Tmem47 Cdh13 Itga1 Actb Kitl Akt1 Cd34 Itgb5 Itgb1 Cd93 Jak1 Clstn1 Hlx Tek Ppp3ca Hspb1 Gstp1
0.000854545371243793	11	368	4.46742827565809	GO:0070482 response to oxygen levels	http://amigo.geneontology.org/amigo/term/GO:0070482	Akt1 Cd34 Hsp90b1 Angpt2 Abcb1a Jund Tek Eng Gnb1 Ece1 Eno1
0.000860224717106481	51	4491	1.69722665285219	GO:0006810 transport	http://amigo.geneontology.org/amigo/term/GO:0006810	Stx3 Slc25a5 Pltp Myo1c Rab21 Mctp1 Arl8a Rab22a Kpna4 Tmem165 Atp2a2 Clic4 Azin1 Zdhhc18 Bicd2 Abcb1a Cltb Slc39a1 Hspa1a Ppp3ca Akt1 Tek Lrrc8a Canx Tspan13 Map4k2 Itgb1 Actb Clstn1 Calr Bax Hspb1 Pitpna Hsp90b1 Rsad2 Sec14l1 Nr4a1 Eng Anxa3 Cdh13 Ric1 Hbb-bs Rhob Apold1 Ccnd1 Cdkn1a Xdh Ifitm3 Esr1 Dpysl2 Marcks
0.000931652051968035	20	1095	2.72978597831827	GO:0010243 response to organonitrogen compound	http://amigo.geneontology.org/amigo/term/GO:0010243	Calr Hsp90b1 Canx Nr4a1 Akt1 Myo1c Itgb1 C1qtnf9 Vim Ppp3ca Actb Cdh13 Abcb1a Klf2 Ccnd1 Jund Gkap1 Atp2a2 Marcks Gstp1
0.000937271198428298	13	514	3.78001005849811	GO:1902532 negative regulation of intracellular signal transduction	http://amigo.geneontology.org/amigo/term/GO:1902532	Dusp3 Sec14l1 Spry2 Dusp1 Spred1 Phlda3 Hspb1 Gstp1 Esr1 Xdh Itgb1 Akt1 Eno1
0.000947582509502923	15	669	3.35102650925841	GO:0048812 neuron projection morphogenesis	http://amigo.geneontology.org/amigo/term/GO:0048812	Nckap1 Actb Rab21 Dpysl2 Itga1 Itgb1 Pitpna Caprin1 Ppp3ca Ece1 Bmpr2 Vim Lifr Marcks Evl
0.00094813862956561	7	140	7.47278911564626	GO:0003158 endothelium development	http://amigo.geneontology.org/amigo/term/GO:0003158	Ppp1r16b Apold1 Cd34 Xdh Rhob Clic4 Bmpr2
0.000970716953539325	9	248	5.42379855167874	GO:0044843 cell cycle G1/S phase transition	http://amigo.geneontology.org/amigo/term/GO:0044843	Ccnd1 Psme2b Actb Ctdsp2 Akt1 Cdkn1a Itgb1 Ppp3ca Taf10
0.000993775853941974	52	4645	1.67313254688312	GO:0051234 establishment of localization	http://amigo.geneontology.org/amigo/term/GO:0051234	Stx3 Slc25a5 Pltp Myo1c Rab21 Mctp1 Arl8a Rab22a Kpna4 Tmem165 Atp2a2 Clic4 Azin1 Zdhhc18 Bicd2 Abcb1a Cltb Slc39a1 Hspa1a Ppp3ca Akt1 Tek Lrrc8a Canx Tspan13 Map4k2 Itgb1 Actb Clstn1 Calr Bax Hspb1 Pitpna Hsp90b1 Rsad2 Sec14l1 Nr4a1 Eng Anxa3 Cdh13 Ric1 Hbb-bs Rhob Apold1 Spry2 Ccnd1 Cdkn1a Xdh Ifitm3 Esr1 Dpysl2 Marcks
0.00108290531728718	21	1202	2.61112431661516	GO:1901698 response to nitrogen compound	http://amigo.geneontology.org/amigo/term/GO:1901698	Calr Hsp90b1 Canx Ly6c2 Nr4a1 Akt1 Myo1c Itgb1 C1qtnf9 Vim Ppp3ca Actb Cdh13 Abcb1a Klf2 Ccnd1 Jund Gkap1 Atp2a2 Marcks Gstp1
0.00109567383296892	40	3215	1.85948096190265	GO:0051173 positive regulation of nitrogen compound metabolic process	http://amigo.geneontology.org/amigo/term/GO:0051173	Arih1 Psme2b Hspa1a Myo1c Actb Taf10 Bax Tek Kitl Nr4a1 Ppp3ca Klf13 Klf2 Jund C1qtnf9 Gna12 Akt1 Esr1 Nedd9 Spry2 Cdkn1a Mtch1 Xdh Map4k2 Ppp2r5a Vim Eng Sp3 Anxa3 Sppl3 Cdh13 Ppp1r16b Itga1 Bmpr2 Ccnd1 Zfp715 Itgb1 Cdk2ap1 Eno1 Marcks
0.00116946889837265	15	684	3.27753908580976	GO:0071363 cellular response to growth factor stimulus	http://amigo.geneontology.org/amigo/term/GO:0071363	Spry2 Eng Bmpr2 Akt1 Spred1 Hspb1 Myo1c Itgb5 Nr4a1 Xdh Angpt2 Eid2 Dusp3 Gstp1 Tek
0.00116946889837265	15	684	3.27753908580976	GO:0120039 plasma membrane bounded cell projection morphogenesis	http://amigo.geneontology.org/amigo/term/GO:0120039	Nckap1 Actb Rab21 Dpysl2 Itga1 Itgb1 Pitpna Caprin1 Ppp3ca Ece1 Bmpr2 Vim Lifr Marcks Evl
0.00128283048462816	15	690	3.24903874593316	GO:0048858 cell projection morphogenesis	http://amigo.geneontology.org/amigo/term/GO:0048858	Nckap1 Actb Rab21 Dpysl2 Itga1 Itgb1 Pitpna Caprin1 Ppp3ca Ece1 Bmpr2 Vim Lifr Marcks Evl
0.0012906389270007	16	774	3.08952521577106	GO:0000904 cell morphogenesis involved in differentiation	http://amigo.geneontology.org/amigo/term/GO:0000904	Actb Calr Tek Rab21 Nedd9 Dpysl2 Itgb1 Pitpna Caprin1 Ppp3ca Clic4 Ece1 Bmpr2 Vim Marcks Evl
0.0012906389270007	28	1916	2.18411372899891	GO:0016310 phosphorylation	http://amigo.geneontology.org/amigo/term/GO:0016310	Akt1 Tek Spry2 Eno1 Bmpr2 Ccnd1 Actb Taf10 Hspb1 Kitl Cdkn1a Spred1 Gstp1 C1qtnf9 Ctdsp2 Nedd9 Xdh Dusp1 Map4k2 Ppp2r5a Eng Jak1 Ip6k1 Bax Dusp3 Itgb1 Cdk2ap1 Marcks
0.0012906389270007	8	201	5.94848884827563	GO:0031334 positive regulation of protein-containing complex assembly	http://amigo.geneontology.org/amigo/term/GO:0031334	Evl Slain2 Nckap1 Bax Esr1 Myo1c Gda Hspa1a
0.0012906389270007	5	63	11.8615700248353	GO:0035306 positive regulation of dephosphorylation	http://amigo.geneontology.org/amigo/term/GO:0035306	Gna12 Ppp2r5a Sppl3 Ppp1r16b Itga1
0.00129671943060751	24	1511	2.37388403409014	GO:0046907 intracellular transport	http://amigo.geneontology.org/amigo/term/GO:0046907	Slc25a5 Myo1c Rab21 Arl8a Rab22a Kpna4 Zdhhc18 Stx3 Tek Ppp3ca Akt1 Calr Hspb1 Hsp90b1 Atp2a2 Ric1 Cltb Rhob Bax Cdkn1a Bicd2 Hspa1a Itgb1 Marcks
0.0014241310710866	7	151	6.9284137496058	GO:0010634 positive regulation of epithelial cell migration	http://amigo.geneontology.org/amigo/term/GO:0010634	Tek Akt1 Calr Hspb1 Anxa3 Rhob Bmpr2
0.00144414222592356	25	1623	2.30215314714919	GO:0048585 negative regulation of response to stimulus	http://amigo.geneontology.org/amigo/term/GO:0048585	Dusp3 Slc25a5 Sec14l1 Spry2 Dusp1 Spred1 Phlda3 Akt1 Hspb1 Ctla2a Gstp1 Calr Cd34 Esr1 Mctp1 Xdh Angpt2 Tspan8 Eid2 Bax Itgb1 Hlx Itga1 Eng Eno1
0.00144414222592356	25	1623	2.30215314714919	GO:0051240 positive regulation of multicellular organismal process	http://amigo.geneontology.org/amigo/term/GO:0051240	Tek Clstn1 Actb Hspb1 Ppp3ca Cd34 Itgb1 Jak1 Anxa3 Angpt2 Bmpr2 Kitl Eng Hlx Ccnd1 Akt1 Rab21 Rsad2 Nedd9 Caprin1 Rhob Vim Ece1 Eno1 Marcks
0.00146508230403964	25	1625	2.29931972789116	GO:0006468 protein phosphorylation	http://amigo.geneontology.org/amigo/term/GO:0006468	Akt1 Spry2 Bmpr2 Ccnd1 Actb Taf10 Hspb1 Tek Kitl Cdkn1a Spred1 Gstp1 C1qtnf9 Ctdsp2 Nedd9 Xdh Dusp1 Map4k2 Eng Jak1 Bax Dusp3 Itgb1 Cdk2ap1 Marcks
0.00155428752443895	13	546	3.5584710074506	GO:0051345 positive regulation of hydrolase activity	http://amigo.geneontology.org/amigo/term/GO:0051345	Psme2b Bax Gna12 Akt1 Mtch1 Xdh Itgb1 Ric1 Itga1 Asap2 Nedd9 Esr1 Marcks
0.00159602679640235	19	1056	2.68907184085756	GO:0051726 regulation of cell cycle	http://amigo.geneontology.org/amigo/term/GO:0051726	Dusp3 Btg3 Ccnd1 Jund Psme2b Hspa1a Actb Calr Nr4a1 Cdkn1a Ctdsp2 Akt1 Wdr12 Bax Itgb1 Rhob Azin1 Dusp1 Esr1
0.00160267193660587	15	708	3.1664360659518	GO:0080135 regulation of cellular response to stress	http://amigo.geneontology.org/amigo/term/GO:0080135	Dusp3 Dusp1 Actb Taf10 Hspb1 Serinc3 Spred1 Gstp1 Bax Cd34 Xdh Map4k2 Nbr1 Akt1 Eno1
0.00161192624346749	20	1150	2.59923099674652	GO:0051130 positive regulation of cellular component organization	http://amigo.geneontology.org/amigo/term/GO:0051130	Evl Slain2 Clstn1 Slc25a5 Nckap1 Bax Tek Esr1 Rab21 Nedd9 Caprin1 Ppp3ca Bmpr2 Dusp3 Hspb1 Myo1c Itgb1 Gda Marcks Hspa1a
0.00166169364703475	24	1540	2.32918102305857	GO:0015031 protein transport	http://amigo.geneontology.org/amigo/term/GO:0015031	Stx3 Rab21 Rab22a Kpna4 Zdhhc18 Tek Myo1c Ppp3ca Clstn1 Akt1 Calr Hspb1 Hsp90b1 Rsad2 Arl8a Bicd2 Ric1 Cltb Rhob Bax Lrrc8a Cdkn1a Itgb1 Marcks
0.00168937168337593	13	552	3.51979197476092	GO:0090066 regulation of anatomical structure size	http://amigo.geneontology.org/amigo/term/GO:0090066	Evl Nckap1 C1qtnf9 Lrrc8a Rab21 Dpysl2 Rab22a Itga1 Klf2 Bmpr2 Akt1 Myo1c Ece1
0.00172371625705483	20	1157	2.58350531223725	GO:0044092 negative regulation of molecular function	http://amigo.geneontology.org/amigo/term/GO:0044092	Spry2 Ppp3ca Actb Akt1 Hspb1 Nr4a1 Cdkn1a Gstp1 Bax Esr1 Ly6c2 Dusp1 Ppp2r5a Spred1 Atp2a2 Anxa3 Angpt2 Bst2 Dusp3 Eng
0.00194724425590586	14	640	3.26934523809524	GO:0048598 embryonic morphogenesis	http://amigo.geneontology.org/amigo/term/GO:0048598	Dusp1 Itgb5 Itgb1 Ece1 Gna12 Bax Spry2 Sp3 Slc39a1 Eng Nckap1 Hlx Taf10 Bmpr2
0.00198837927676335	5	70	10.6754130223518	GO:0048662 negative regulation of smooth muscle cell proliferation	http://amigo.geneontology.org/amigo/term/GO:0048662	Gna12 Cdkn1a Bmpr2 Esr1 Gstp1
0.00204064426744838	15	726	3.08792938663069	GO:0031344 regulation of cell projection organization	http://amigo.geneontology.org/amigo/term/GO:0031344	Akt1 Spry2 Nckap1 Evl Dpysl2 Vim Rab21 Nedd9 Caprin1 Ppp3ca Bmpr2 Hspb1 Itgb1 Marcks Ppp1r16b
0.00214781438904064	16	815	2.93410124786111	GO:0032989 cellular component morphogenesis	http://amigo.geneontology.org/amigo/term/GO:0032989	Nckap1 Actb Rab21 Dpysl2 Itga1 Bax Itgb1 Pitpna Caprin1 Ppp3ca Ece1 Bmpr2 Vim Lifr Marcks Evl
0.00216150482660244	23	1470	2.33842380489611	GO:0007010 cytoskeleton organization	http://amigo.geneontology.org/amigo/term/GO:0007010	Myo1c Evl Nedd9 Vim Nckap1 Slain2 Bicd2 Rhob Marcks Tuba1a Hspa1a Calr Dpysl2 Tek Hsp90b1 Itgb5 Itgb1 Actb Spry2 Azin1 Bst2 Gda Akt1
0.00223359012153172	15	733	3.05844029289751	GO:1903047 mitotic cell cycle process	http://amigo.geneontology.org/amigo/term/GO:1903047	Ccnd1 Psme2b Hspa1a Actb Ctdsp2 Akt1 Cdkn1a Itgb1 Rhob Spry2 Ppp3ca Taf10 Abcb1a Dusp1 Esr1
0.00223363150873897	18	997	2.69829897856836	GO:0010629 negative regulation of gene expression	http://amigo.geneontology.org/amigo/term/GO:0010629	Marf1 Akt1 Ppp3ca Gstp1 Calr Cd34 Esr1 Xdh Tnrc6c Vim Caprin1 Cbx3 Klf2 Cdkn1a Eng Ctla2a Bst2 Hspa1a
0.00223363150873897	12	493	3.63786894067972	GO:0048568 embryonic organ development	http://amigo.geneontology.org/amigo/term/GO:0048568	Kitl Spry2 Sp3 Slc39a1 Akt1 Eng Nckap1 Hlx Taf10 Hs6st1 Ece1 Rpl10-ps3
0.00235949432137738	6	116	7.73047149894441	GO:1902414 protein localization to cell junction	http://amigo.geneontology.org/amigo/term/GO:1902414	Stx3 Clstn1 Hspb1 Jak1 Actb Abcb1a
0.00250180290336822	15	742	3.02134330821277	GO:0030855 epithelial cell differentiation	http://amigo.geneontology.org/amigo/term/GO:0030855	Ppp1r16b Apold1 Spry2 Vim Spred1 Cd34 Xdh Clic4 Abcb1a Ccnd1 Esr1 Ppp3ca Taf10 Klf2 Bmpr2
0.00250180290336822	8	225	5.31398337112623	GO:0071902 positive regulation of protein serine/threonine kinase activity	http://amigo.geneontology.org/amigo/term/GO:0071902	C1qtnf9 Akt1 Spry2 Map4k2 Bmpr2 Ccnd1 Kitl Marcks
0.00273913596818993	12	505	3.55142453020812	GO:0001701 in utero embryonic development	http://amigo.geneontology.org/amigo/term/GO:0001701	Gna12 Sp3 Slc39a1 Akt1 Itgb1 Nckap1 Cdk2ap1 Ankrd11 Taf10 Hs6st1 Klf2 Eno1
0.00306826452918027	11	436	3.77067340697747	GO:0001558 regulation of cell growth	http://amigo.geneontology.org/amigo/term/GO:0001558	Akt1 Eif4g2 Rab21 Dpysl2 Cdkn1a Bmpr2 Ccdc85b Clstn1 Bst2 Eno1 Hspa1a
0.00306826452918027	11	436	3.77067340697747	GO:0044772 mitotic cell cycle phase transition	http://amigo.geneontology.org/amigo/term/GO:0044772	Ccnd1 Psme2b Actb Ctdsp2 Akt1 Cdkn1a Itgb1 Ppp3ca Taf10 Abcb1a Dusp1
0.00308488029753335	4	42	14.2338840298024	GO:0038084 vascular endothelial growth factor signaling pathway	http://amigo.geneontology.org/amigo/term/GO:0038084	Hspb1 Myo1c Spry2 Xdh
0.00325693957285009	13	595	3.26542045389584	GO:0043068 positive regulation of programmed cell death	http://amigo.geneontology.org/amigo/term/GO:0043068	Bax Mtch1 Phlda3 Serinc3 Nr4a1 Rhob Ube2m Itgb1 Itga1 Cdkn1a Pdia3 Akt1 Dusp1
0.00338085866250935	12	518	3.46229611535734	GO:0016049 cell growth	http://amigo.geneontology.org/amigo/term/GO:0016049	Akt1 Eif4g2 Rab21 Dpysl2 Cdkn1a Bmpr2 Ccdc85b Itgb1 Clstn1 Bst2 Eno1 Hspa1a
0.00368183144619386	22	1430	2.29931972789116	GO:0002682 regulation of immune system process	http://amigo.geneontology.org/amigo/term/GO:0002682	Dusp3 Rsad2 Sec14l1 Actb Tek Kitl Sppl3 Akt1 Calr Bax Dusp1 Ifi203 Jund Cdkn1a Hlx Esr1 Nedd9 Ppp3ca Ctla2a Klf13 Hspb1 Bst2
0.00373679167646768	18	1044	2.57682383298147	GO:0051093 negative regulation of developmental process	http://amigo.geneontology.org/amigo/term/GO:0051093	Actb Spry2 Spred1 Angpt2 Bmpr2 Ccdc85b Calr Tek Xdh Klf2 Hlx Ccnd1 Nbr1 Cdkn1a Itgb1 Ppp3ca Klf13 Hspb1
0.00375244876006906	36	2959	1.81831975777807	GO:0051641 cellular localization	http://amigo.geneontology.org/amigo/term/GO:0051641	Stx3 Slc25a5 Myo1c Rab21 Mctp1 Arl8a Rab22a Kpna4 Zdhhc18 Bicd2 Ppp3ca Tek Canx Map4k2 Actb Clstn1 Akt1 Calr Hspb1 Esr1 Hsp90b1 Nr4a1 Itgb1 Ppp2r5a Atp2a2 Anxa3 Cdh13 Ric1 Cltb Rhob Bax Spry2 Cdkn1a Hspa1a Dpysl2 Marcks
0.00375244876006906	12	525	3.41613216715258	GO:1901652 response to peptide	http://amigo.geneontology.org/amigo/term/GO:1901652	Nr4a1 Akt1 Myo1c C1qtnf9 Vim Abcb1a Klf2 Jund Gkap1 Atp2a2 Marcks Gstp1
0.00381622112699475	5	82	9.11315745810519	GO:0070373 negative regulation of ERK1 and ERK2 cascade	http://amigo.geneontology.org/amigo/term/GO:0070373	Dusp3 Spry2 Spred1 Gstp1 Dusp1
0.00387690247328006	4	45	13.2849584278156	GO:0032873 negative regulation of stress-activated MAPK cascade	http://amigo.geneontology.org/amigo/term/GO:0032873	Dusp3 Dusp1 Gstp1 Akt1
0.00387690247328006	4	45	13.2849584278156	GO:0070303 negative regulation of stress-activated protein kinase signaling cascade	http://amigo.geneontology.org/amigo/term/GO:0070303	Dusp3 Dusp1 Gstp1 Akt1
0.00390664359878861	6	129	6.95143173548489	GO:0035303 regulation of dephosphorylation	http://amigo.geneontology.org/amigo/term/GO:0035303	Ppp1r16b Gna12 Hsp90b1 Ppp2r5a Sppl3 Itga1
0.00393075127936758	7	183	5.71688784803539	GO:0048660 regulation of smooth muscle cell proliferation	http://amigo.geneontology.org/amigo/term/GO:0048660	Gna12 Akt1 Cdkn1a Cdh13 Bmpr2 Esr1 Gstp1
0.00401729367241576	15	781	2.87046957067078	GO:0043009 chordate embryonic development	http://amigo.geneontology.org/amigo/term/GO:0043009	Gna12 Sp3 Slc39a1 Akt1 Itgb1 Nckap1 Cdk2ap1 Ankrd11 Taf10 Hs6st1 Klf2 Ece1 Eno1 Bmpr2 Marcks
0.00416625404113082	15	784	2.85948563098709	GO:0097435 supramolecular fiber organization	http://amigo.geneontology.org/amigo/term/GO:0097435	Myo1c Evl Nedd9 Vim Slain2 Rhob Marcks Nckap1 Bax Hsp90b1 Pxdn Itgb5 Itgb1 Gda Hspa1a
0.00418131928755259	24	1653	2.16995691198439	GO:0045184 establishment of protein localization	http://amigo.geneontology.org/amigo/term/GO:0045184	Stx3 Rab21 Rab22a Kpna4 Zdhhc18 Tek Myo1c Ppp3ca Clstn1 Akt1 Calr Hspb1 Hsp90b1 Rsad2 Arl8a Bicd2 Ric1 Cltb Rhob Bax Lrrc8a Cdkn1a Itgb1 Marcks
0.00427088790538628	2	4	74.7278911564626	GO:0002397 MHC class I protein complex assembly	http://amigo.geneontology.org/amigo/term/GO:0002397	Pdia3 Calr
0.00427088790538628	2	4	74.7278911564626	GO:0002502 peptide antigen assembly with MHC class I protein complex	http://amigo.geneontology.org/amigo/term/GO:0002502	Pdia3 Calr
0.00427088790538628	21	1351	2.32314687533044	GO:0071495 cellular response to endogenous stimulus	http://amigo.geneontology.org/amigo/term/GO:0071495	Esr1 Spry2 Nr4a1 Eng Bmpr2 Akt1 Myo1c Spred1 C1qtnf9 Calr Hsp90b1 Itgb5 Vim Actb Abcb1a Eid2 Klf2 Dusp3 Gkap1 Marcks Gstp1
0.00433479249163759	17	969	2.62203126864781	GO:0030097 hemopoiesis	http://amigo.geneontology.org/amigo/term/GO:0030097	Actb Kitl Cd34 Bax Sp3 Hlx Tek Lrrc8a Slc25a5 Rsad2 Nedd9 Ppp3ca Ctla2a Klf13 Klf2 Hspb1 Angpt2
0.00451796670839673	5	86	8.68928966935611	GO:0031100 animal organ regeneration	http://amigo.geneontology.org/amigo/term/GO:0031100	Ccnd1 Anxa3 Angpt2 Lifr Gstp1
0.00474582716847667	7	190	5.5062656641604	GO:0048659 smooth muscle cell proliferation	http://amigo.geneontology.org/amigo/term/GO:0048659	Gna12 Akt1 Cdkn1a Cdh13 Bmpr2 Esr1 Gstp1
0.00480716948867579	14	710	2.94701542588867	GO:0120035 regulation of plasma membrane bounded cell projection organization	http://amigo.geneontology.org/amigo/term/GO:0120035	Akt1 Nckap1 Evl Dpysl2 Vim Rab21 Nedd9 Caprin1 Ppp3ca Bmpr2 Hspb1 Itgb1 Marcks Ppp1r16b
0.00483268648997926	15	798	2.80931921640837	GO:0009792 embryo development ending in birth or egg hatching	http://amigo.geneontology.org/amigo/term/GO:0009792	Gna12 Sp3 Slc39a1 Akt1 Itgb1 Nckap1 Cdk2ap1 Ankrd11 Taf10 Hs6st1 Klf2 Ece1 Eno1 Bmpr2 Marcks
0.00484224789746069	3	20	22.4183673469388	GO:0070262 peptidyl-serine dephosphorylation	http://amigo.geneontology.org/amigo/term/GO:0070262	Ppp3ca Ppp1r16b Dusp1
0.00486926045532578	18	1075	2.50251542477456	GO:0031175 neuron projection development	http://amigo.geneontology.org/amigo/term/GO:0031175	Nckap1 Actb Akt1 Rab21 Dpysl2 Itga1 Itgb1 Vim Pitpna Caprin1 Ppp3ca Ece1 Bmpr2 Hspb1 Stx3 Lifr Marcks Evl
0.00493031102550205	14	713	2.93461564148801	GO:0043408 regulation of MAPK cascade	http://amigo.geneontology.org/amigo/term/GO:0043408	Dusp3 Tek Spry2 Dusp1 Spred1 Gstp1 Xdh Map4k2 Itga1 Kitl Nbr1 Akt1 Esr1 Ece1
0.00494660597353038	23	1574	2.18391549758404	GO:0048699 generation of neurons	http://amigo.geneontology.org/amigo/term/GO:0048699	Nckap1 Actb Akt1 Calr Rab21 Dpysl2 Itga1 Hs6st1 Itgb1 Vim Bax Pitpna Caprin1 Ppp3ca Ece1 Bmpr2 Ccnd1 Hspb1 Stx3 Lifr Marcks Hspa1a Evl
0.00494854622518329	8	254	4.70726873426536	GO:0034976 response to endoplasmic reticulum stress	http://amigo.geneontology.org/amigo/term/GO:0034976	Calr Hsp90b1 Canx Pdia3 Serinc3 Marcks Ccnd1 Bax
0.00498504714347971	10	393	3.8029461148327	GO:0032535 regulation of cellular component size	http://amigo.geneontology.org/amigo/term/GO:0032535	Evl Nckap1 C1qtnf9 Lrrc8a Rab21 Dpysl2 Rab22a Bmpr2 Akt1 Myo1c
0.00501727013013809	24	1681	2.13381247799536	GO:0034613 cellular protein localization	http://amigo.geneontology.org/amigo/term/GO:0034613	Stx3 Rab21 Rab22a Kpna4 Zdhhc18 Bicd2 Tek Myo1c Ppp3ca Clstn1 Akt1 Calr Hspb1 Esr1 Hsp90b1 Itgb1 Ppp2r5a Actb Ric1 Cltb Bax Cdkn1a Rhob Marcks
0.00535502484062362	24	1689	2.12370561013038	GO:0070727 cellular macromolecule localization	http://amigo.geneontology.org/amigo/term/GO:0070727	Stx3 Rab21 Rab22a Kpna4 Zdhhc18 Bicd2 Tek Myo1c Ppp3ca Clstn1 Akt1 Calr Hspb1 Esr1 Hsp90b1 Itgb1 Ppp2r5a Actb Ric1 Cltb Bax Cdkn1a Rhob Marcks
0.00537619646149842	17	992	2.5612382049594	GO:1902533 positive regulation of intracellular signal transduction	http://amigo.geneontology.org/amigo/term/GO:1902533	Tek Ppp3ca Serinc3 Kitl Spred1 Sppl3 Bax Spry2 Xdh Map4k2 Itgb1 Eng Cdh13 Itga1 Calr Esr1 Ece1
0.00555473891541927	5	91	8.21185617103984	GO:0001570 vasculogenesis	http://amigo.geneontology.org/amigo/term/GO:0001570	Eng Cd34 Xdh Spred1 Tek
0.00555473891541927	19	1187	2.3922998011336	GO:0022402 cell cycle process	http://amigo.geneontology.org/amigo/term/GO:0022402	Ccnd1 Psme2b Hspa1a Actb Calr Ctdsp2 Akt1 Cdkn1a Itgb1 Mcmbp Rhob Spry2 Ppp3ca Taf10 Marf1 Azin1 Abcb1a Dusp1 Esr1
0.00583739259581776	25	1807	2.06773356824744	GO:0022008 neurogenesis	http://amigo.geneontology.org/amigo/term/GO:0022008	Nckap1 Actb Akt1 Calr Rab21 Dpysl2 Itga1 Hs6st1 Nab1 Itgb1 Vim Bax Pitpna Caprin1 Ppp3ca Ece1 Bmpr2 Marcks Ccnd1 Hspb1 Stx3 Lifr Hspa1a Gstp1 Evl
0.00589073923033974	7	199	5.25723857382149	GO:0032872 regulation of stress-activated MAPK cascade	http://amigo.geneontology.org/amigo/term/GO:0032872	Dusp3 Dusp1 Gstp1 Xdh Map4k2 Nbr1 Akt1
0.00603728461479824	22	1498	2.19494473356766	GO:0030182 neuron differentiation	http://amigo.geneontology.org/amigo/term/GO:0030182	Nckap1 Actb Akt1 Calr Rab21 Dpysl2 Itga1 Hs6st1 Itgb1 Vim Pitpna Caprin1 Ppp3ca Ece1 Bmpr2 Ccnd1 Hspb1 Stx3 Lifr Marcks Hspa1a Evl
0.00603728461479824	4	52	11.4965986394558	GO:0030857 negative regulation of epithelial cell differentiation	http://amigo.geneontology.org/amigo/term/GO:0030857	Spry2 Spred1 Xdh Ccnd1
0.00608567106622318	3	22	20.3803339517625	GO:1900746 regulation of vascular endothelial growth factor signaling pathway	http://amigo.geneontology.org/amigo/term/GO:1900746	Myo1c Spry2 Xdh
0.00626636508637315	11	484	3.39672232529375	GO:0045785 positive regulation of cell adhesion	http://amigo.geneontology.org/amigo/term/GO:0045785	Actb Kitl Calr Tek Nedd9 Ppp3ca Jak1 Cdh13 Stx3 Hlx Itgb1
0.00628404874840759	2	5	59.7823129251701	GO:0006147 guanine catabolic process	http://amigo.geneontology.org/amigo/term/GO:0006147	Xdh Gda
0.00628404874840759	2	5	59.7823129251701	GO:0006161 deoxyguanosine catabolic process	http://amigo.geneontology.org/amigo/term/GO:0006161	Xdh Gda
0.00628404874840759	11	485	3.38971877410758	GO:0033674 positive regulation of kinase activity	http://amigo.geneontology.org/amigo/term/GO:0033674	Tek C1qtnf9 Akt1 Nedd9 Spry2 Cdkn1a Map4k2 Bmpr2 Ccnd1 Kitl Marcks
0.00628404874840759	2	5	59.7823129251701	GO:0042453 deoxyguanosine metabolic process	http://amigo.geneontology.org/amigo/term/GO:0042453	Xdh Gda
0.00628404874840759	2	5	59.7823129251701	GO:0048014 Tie signaling pathway	http://amigo.geneontology.org/amigo/term/GO:0048014	Angpt2 Tek
0.00628404874840759	7	202	5.17916077322018	GO:0070302 regulation of stress-activated protein kinase signaling cascade	http://amigo.geneontology.org/amigo/term/GO:0070302	Dusp3 Dusp1 Gstp1 Xdh Map4k2 Nbr1 Akt1
0.00628404874840759	2	5	59.7823129251701	GO:1902747 negative regulation of lens fiber cell differentiation	http://amigo.geneontology.org/amigo/term/GO:1902747	Spry2 Spred1
0.00640301824428516	17	1013	2.5081424475022	GO:0048534 hematopoietic or lymphoid organ development	http://amigo.geneontology.org/amigo/term/GO:0048534	Actb Kitl Cd34 Bax Sp3 Hlx Tek Lrrc8a Slc25a5 Rsad2 Nedd9 Ppp3ca Ctla2a Klf13 Klf2 Hspb1 Angpt2
0.00650838973932924	16	921	2.59640881325386	GO:0009725 response to hormone	http://amigo.geneontology.org/amigo/term/GO:0009725	Esr1 Nr4a1 Akt1 Myo1c C1qtnf9 Calr Eng Anxa3 Abcb1a Ccnd1 Jund Gkap1 Tek Atp2a2 Marcks Gstp1
0.00663182059049599	17	1017	2.49827758045204	GO:0043066 negative regulation of apoptotic process	http://amigo.geneontology.org/amigo/term/GO:0043066	Slc25a5 Akt1 Bax Hspb1 Kitl Nr4a1 Hsp90b1 Spry2 Itgb1 Tek Ccnd1 Cdkn1a Dusp1 Lifr Rpl10-ps3 Gstp1 Eno1
0.00663182059049599	7	205	5.10336817653891	GO:0051495 positive regulation of cytoskeleton organization	http://amigo.geneontology.org/amigo/term/GO:0051495	Evl Slain2 Nckap1 Tek Myo1c Gda Hspa1a
0.00687646127997029	14	745	2.80856503675296	GO:0048589 developmental growth	http://amigo.geneontology.org/amigo/term/GO:0048589	Spry2 Rab21 Dpysl2 Itgb1 Akt1 Esr1 Cdkn1a Ankrd11 Clic4 Hlx Taf10 Rpl29 Klf2 Bmpr2
0.00689027402723436	5	97	7.70390630478996	GO:0010770 positive regulation of cell morphogenesis involved in differentiation	http://amigo.geneontology.org/amigo/term/GO:0010770	Calr Nedd9 Rab21 Caprin1 Marcks
0.00704114294299949	10	416	3.59268707482993	GO:0045860 positive regulation of protein kinase activity	http://amigo.geneontology.org/amigo/term/GO:0045860	C1qtnf9 Akt1 Nedd9 Spry2 Cdkn1a Map4k2 Bmpr2 Ccnd1 Kitl Marcks
0.00727992210624083	17	1027	2.47395160595884	GO:0051336 regulation of hydrolase activity	http://amigo.geneontology.org/amigo/term/GO:0051336	Psme2b Akt1 Bax Spry2 Nr4a1 Gna12 Hsp90b1 Mtch1 Xdh Itgb1 Ric1 Itga1 Bst2 Asap2 Nedd9 Esr1 Marcks
0.00732077687227612	31	2513	1.84366464452872	GO:0008104 protein localization	http://amigo.geneontology.org/amigo/term/GO:0008104	Stx3 Rab21 Rab22a Kpna4 Zdhhc18 Bicd2 Akt1 Tek Myo1c Nckap1 Ppp3ca Clstn1 Calr Hspb1 Esr1 Hsp90b1 Rsad2 Itgb1 Arl8a Ppp2r5a Jak1 Actb Ric1 Abcb1a Cltb Rhob Bax Lrrc8a Nedd9 Cdkn1a Marcks
0.00732077687227612	19	1223	2.32188051017627	GO:0048666 neuron development	http://amigo.geneontology.org/amigo/term/GO:0048666	Nckap1 Actb Akt1 Rab21 Dpysl2 Itga1 Hs6st1 Itgb1 Vim Pitpna Caprin1 Ppp3ca Ece1 Bmpr2 Hspb1 Stx3 Lifr Marcks Evl
0.00732924221690969	3	24	18.6819727891156	GO:0150105 protein localization to cell-cell junction	http://amigo.geneontology.org/amigo/term/GO:0150105	Jak1 Actb Abcb1a
0.00732924221690969	3	24	18.6819727891156	GO:1902547 regulation of cellular response to vascular endothelial growth factor stimulus	http://amigo.geneontology.org/amigo/term/GO:1902547	Myo1c Spry2 Xdh
0.00736882668200094	5	99	7.54827183398612	GO:0032091 negative regulation of protein binding	http://amigo.geneontology.org/amigo/term/GO:0032091	Actb Akt1 Bax Cdkn1a Atp2a2
0.00737194294214558	7	210	4.98185941043084	GO:0043491 protein kinase B signaling	http://amigo.geneontology.org/amigo/term/GO:0043491	Tek Phlda3 Akt1 Spry2 Xdh Itgb1 Eng
0.00753507204436115	13	667	2.91293128945731	GO:0010942 positive regulation of cell death	http://amigo.geneontology.org/amigo/term/GO:0010942	Bax Mtch1 Phlda3 Serinc3 Nr4a1 Rhob Ube2m Itgb1 Itga1 Cdkn1a Pdia3 Akt1 Dusp1
0.00777715340108123	4	57	10.4881250745912	GO:0050922 negative regulation of chemotaxis	http://amigo.geneontology.org/amigo/term/GO:0050922	Dusp1 Angpt2 Dusp3 Gstp1
0.00783498469739824	12	585	3.06575963718821	GO:0043065 positive regulation of apoptotic process	http://amigo.geneontology.org/amigo/term/GO:0043065	Bax Mtch1 Phlda3 Serinc3 Nr4a1 Rhob Ube2m Itgb1 Itga1 Pdia3 Akt1 Dusp1
0.00799871064246559	15	851	2.6343557399458	GO:0071345 cellular response to cytokine stimulus	http://amigo.geneontology.org/amigo/term/GO:0071345	Ifitm3 Lifr Akt1 Myo1c Evl Vim Pdia3 Eno1 Dusp1 Jak1 Ifi203 Abcb1a Klf2 Slc25a5 Spry2
0.0080490299332363	17	1040	2.44302721088435	GO:0043069 negative regulation of programmed cell death	http://amigo.geneontology.org/amigo/term/GO:0043069	Slc25a5 Akt1 Bax Hspb1 Kitl Nr4a1 Hsp90b1 Spry2 Itgb1 Tek Ccnd1 Cdkn1a Dusp1 Lifr Rpl10-ps3 Gstp1 Eno1
0.00820109343866774	5	102	7.32626383886888	GO:0001938 positive regulation of endothelial cell proliferation	http://amigo.geneontology.org/amigo/term/GO:0001938	Akt1 Nr4a1 Cdh13 Ppp1r16b Bmpr2
0.00820109343866774	5	102	7.32626383886888	GO:0007173 epidermal growth factor receptor signaling pathway	http://amigo.geneontology.org/amigo/term/GO:0007173	Akt1 Cdh13 Dusp3 Itga1 Esr1
0.00823664629646622	6	155	5.78538512179065	GO:0050921 positive regulation of chemotaxis	http://amigo.geneontology.org/amigo/term/GO:0050921	Calr Hspb1 Cdh13 Stx3 Nedd9 Bmpr2
0.00830043831258429	19	1241	2.28820295241384	GO:0009968 negative regulation of signal transduction	http://amigo.geneontology.org/amigo/term/GO:0009968	Dusp3 Slc25a5 Sec14l1 Spry2 Dusp1 Spred1 Phlda3 Akt1 Hspb1 Gstp1 Calr Esr1 Xdh Eid2 Bax Itgb1 Itga1 Eng Eno1
0.00830043831258429	16	949	2.51980244152456	GO:0045321 leukocyte activation	http://amigo.geneontology.org/amigo/term/GO:0045321	Dusp3 Actb Kitl Anxa3 Jund Bax Cdkn1a Hlx Lrrc8a Slc25a5 Rsad2 Nedd9 Sp3 Ppp3ca Ctla2a Hspb1
0.00848930354274198	2	6	49.8185941043084	GO:0006145 purine nucleobase catabolic process	http://amigo.geneontology.org/amigo/term/GO:0006145	Xdh Gda
0.00848930354274198	2	6	49.8185941043084	GO:0046124 purine deoxyribonucleoside catabolic process	http://amigo.geneontology.org/amigo/term/GO:0046124	Xdh Gda
0.00848930354274198	2	6	49.8185941043084	GO:1903416 response to glycoside	http://amigo.geneontology.org/amigo/term/GO:1903416	Calr Abcb1a
0.00857965035131529	40	3618	1.6523580134099	GO:0006464 cellular protein modification process	http://amigo.geneontology.org/amigo/term/GO:0006464	Akt1 Ube2m Spry2 Arih1 Ppp2r5a Ppm1h Eogt Zdhhc18 Ppp1r16b Taf10 Bmpr2 Ccnd1 Myo1c Actb Dusp3 Hspb1 Tek Kitl Cdkn1a Spred1 Ppp3ca Gstp1 C1qtnf9 Ctdsp2 Gna12 Hsp90b1 Nedd9 Xdh Dusp1 Map4k2 Eng Jak1 Rnf11 Tmem165 Sppl3 Itga1 Bax Itgb1 Cdk2ap1 Marcks
0.00857965035131529	16	954	2.50659592977652	GO:0032101 regulation of response to external stimulus	http://amigo.geneontology.org/amigo/term/GO:0032101	Sec14l1 Ctla2a Calr Hspb1 Cd34 Dusp1 Angpt2 Cdh13 Tspan8 Ifi203 Stx3 Esr1 Nedd9 Bmpr2 Dusp3 Gstp1
0.00857965035131529	6	157	5.71168594826466	GO:2000045 regulation of G1/S transition of mitotic cell cycle	http://amigo.geneontology.org/amigo/term/GO:2000045	Ccnd1 Psme2b Actb Ctdsp2 Akt1 Cdkn1a
0.00894371905198181	9	358	3.75726827043667	GO:0010720 positive regulation of cell development	http://amigo.geneontology.org/amigo/term/GO:0010720	Calr Nedd9 Abcb1a Rab21 Itgb1 Caprin1 Bmpr2 Vim Marcks
0.00894371905198181	14	773	2.70683176245919	GO:0046649 lymphocyte activation	http://amigo.geneontology.org/amigo/term/GO:0046649	Dusp3 Actb Kitl Bax Cdkn1a Hlx Lrrc8a Slc25a5 Rsad2 Nedd9 Sp3 Ppp3ca Ctla2a Hspb1
0.00897186317192718	40	3629	1.64734948815569	GO:0036211 protein modification process	http://amigo.geneontology.org/amigo/term/GO:0036211	Akt1 Ube2m Spry2 Arih1 Ppp2r5a Ppm1h Eogt Zdhhc18 Ppp1r16b Taf10 Bmpr2 Ccnd1 Myo1c Actb Dusp3 Hspb1 Tek Kitl Cdkn1a Spred1 Ppp3ca Gstp1 C1qtnf9 Ctdsp2 Gna12 Hsp90b1 Nedd9 Xdh Dusp1 Map4k2 Eng Jak1 Rnf11 Tmem165 Sppl3 Itga1 Bax Itgb1 Cdk2ap1 Marcks
0.00901202477604428	13	685	2.83638710958836	GO:0040008 regulation of growth	http://amigo.geneontology.org/amigo/term/GO:0040008	Akt1 Eif4g2 Rab21 Nedd9 Dpysl2 Cdkn1a Bmpr2 Ccdc85b Clstn1 Hlx Bst2 Eno1 Hspa1a
0.00911549519645826	16	961	2.48833768679168	GO:0034097 response to cytokine	http://amigo.geneontology.org/amigo/term/GO:0034097	Ifitm3 Lifr Akt1 Myo1c Evl Vim Pdia3 Bst2 Eno1 Dusp1 Jak1 Ifi203 Abcb1a Klf2 Slc25a5 Spry2
0.00912772907493	12	600	2.9891156462585	GO:0010035 response to inorganic substance	http://amigo.geneontology.org/amigo/term/GO:0010035	Jund Akt1 Calr Ppp3ca Clic4 Abcb1a Rhob Klf2 Ccnd1 Kpna4 Nr4a1 Xdh
0.00912772907493	14	776	2.69636720667648	GO:0045596 negative regulation of cell differentiation	http://amigo.geneontology.org/amigo/term/GO:0045596	Actb Spry2 Spred1 Bmpr2 Ccdc85b Calr Xdh Hlx Ccnd1 Nbr1 Itgb1 Ppp3ca Klf13 Hspb1
0.00940041511634577	7	222	4.71256971256971	GO:0010810 regulation of cell-substrate adhesion	http://amigo.geneontology.org/amigo/term/GO:0010810	Angpt2 Calr Tek Nedd9 Cdh13 Dusp3 Itgb1
0.00941099955185287	14	779	2.68598325080995	GO:0043086 negative regulation of catalytic activity	http://amigo.geneontology.org/amigo/term/GO:0043086	Spry2 Actb Akt1 Hspb1 Nr4a1 Cdkn1a Gstp1 Dusp1 Ppp2r5a Spred1 Anxa3 Bst2 Dusp3 Eng
0.00979827373607484	10	441	3.38902000709581	GO:0006979 response to oxidative stress	http://amigo.geneontology.org/amigo/term/GO:0006979	Hspb1 Gstp1 Akt1 Pxdn Mctp1 Gpx8 Rhob Klf2 Atp2a2 Kpna4
0.0099139972721593	5	108	6.91924918115394	GO:0016525 negative regulation of angiogenesis	http://amigo.geneontology.org/amigo/term/GO:0016525	Angpt2 Tek Spry2 Spred1 Klf2
0.0100334848592124	7	225	4.64973544973545	GO:0007160 cell-matrix adhesion	http://amigo.geneontology.org/amigo/term/GO:0007160	Cd34 Itgb1 Itga1 Tek Itgb5 Cdh13 Dusp3
0.0101516628152214	17	1070	2.37453112085956	GO:0001775 cell activation	http://amigo.geneontology.org/amigo/term/GO:0001775	Dusp3 Actb Kitl Anxa3 Jund Bax Cdkn1a Hlx Lrrc8a Slc25a5 Rsad2 Nedd9 Sp3 Ppp3ca Ctla2a Hspb1 Evl
0.0102132441024309	14	787	2.65867973618927	GO:0001934 positive regulation of protein phosphorylation	http://amigo.geneontology.org/amigo/term/GO:0001934	Tek Kitl C1qtnf9 Akt1 Nedd9 Spry2 Cdkn1a Map4k2 Eng Bmpr2 Ccnd1 Itgb1 Cdk2ap1 Marcks
0.0105824176482767	14	791	2.64523508518452	GO:0000165 MAPK cascade	http://amigo.geneontology.org/amigo/term/GO:0000165	Dusp3 Tek Spry2 Dusp1 Spred1 Gstp1 Xdh Map4k2 Itga1 Kitl Nbr1 Akt1 Esr1 Ece1
0.0105824176482767	17	1075	2.36348679006486	GO:0002520 immune system development	http://amigo.geneontology.org/amigo/term/GO:0002520	Actb Kitl Cd34 Bax Sp3 Hlx Tek Lrrc8a Slc25a5 Rsad2 Nedd9 Ppp3ca Ctla2a Klf13 Klf2 Hspb1 Angpt2
0.0105824176482767	12	613	2.9257249392416	GO:0048667 cell morphogenesis involved in neuron differentiation	http://amigo.geneontology.org/amigo/term/GO:0048667	Actb Rab21 Dpysl2 Itgb1 Pitpna Caprin1 Ppp3ca Ece1 Bmpr2 Vim Marcks Evl
0.0105824176482767	5	110	6.79344465058751	GO:2000181 negative regulation of blood vessel morphogenesis	http://amigo.geneontology.org/amigo/term/GO:2000181	Angpt2 Tek Spry2 Spred1 Klf2
0.0108079154220576	11	530	3.10191246309845	GO:0044770 cell cycle phase transition	http://amigo.geneontology.org/amigo/term/GO:0044770	Ccnd1 Psme2b Actb Ctdsp2 Akt1 Cdkn1a Itgb1 Ppp3ca Taf10 Abcb1a Dusp1
0.0108336637417795	12	616	2.91147627882322	GO:0002521 leukocyte differentiation	http://amigo.geneontology.org/amigo/term/GO:0002521	Actb Bax Kitl Hlx Lrrc8a Slc25a5 Rsad2 Nedd9 Sp3 Ppp3ca Ctla2a Hspb1
0.0108336637417795	20	1381	2.16445738324294	GO:0010648 negative regulation of cell communication	http://amigo.geneontology.org/amigo/term/GO:0010648	Dusp3 Slc25a5 Sec14l1 Spry2 Dusp1 Spred1 Phlda3 Akt1 Hspb1 Gstp1 Calr Esr1 Xdh Ppp3ca Eid2 Bax Itgb1 Itga1 Eng Eno1
0.0108336637417795	18	1179	2.28176766889962	GO:0033043 regulation of organelle organization	http://amigo.geneontology.org/amigo/term/GO:0033043	Slc25a5 Evl Slain2 Bicd2 Rhob Hspa1a Actb Akt1 Calr Nckap1 Bax Tek Nedd9 Myo1c Bst2 Gda Dusp1 Esr1
0.0108336637417795	2	7	42.7016520894072	GO:0046122 purine deoxyribonucleoside metabolic process	http://amigo.geneontology.org/amigo/term/GO:0046122	Xdh Gda
0.0108336637417795	5	111	6.73224244652816	GO:1901343 negative regulation of vasculature development	http://amigo.geneontology.org/amigo/term/GO:1901343	Angpt2 Tek Spry2 Spred1 Klf2
0.011053344013853	20	1385	2.15820624278592	GO:0023057 negative regulation of signaling	http://amigo.geneontology.org/amigo/term/GO:0023057	Dusp3 Slc25a5 Sec14l1 Spry2 Dusp1 Spred1 Phlda3 Akt1 Hspb1 Gstp1 Calr Esr1 Xdh Ppp3ca Eid2 Bax Itgb1 Itga1 Eng Eno1
0.0110827849616454	3	29	15.4609429978888	GO:0072012 glomerulus vasculature development	http://amigo.geneontology.org/amigo/term/GO:0072012	Cd34 Angpt2 Tek
0.0110827849616454	5	112	6.67213313896987	GO:1903076 regulation of protein localization to plasma membrane	http://amigo.geneontology.org/amigo/term/GO:1903076	Akt1 Itgb1 Ppp2r5a Actb Stx3
0.011321005312881	10	453	3.29924464266943	GO:0043434 response to peptide hormone	http://amigo.geneontology.org/amigo/term/GO:0043434	Nr4a1 Akt1 Myo1c C1qtnf9 Abcb1a Jund Gkap1 Atp2a2 Marcks Gstp1
0.0113362901006532	9	375	3.5869387755102	GO:1901653 cellular response to peptide	http://amigo.geneontology.org/amigo/term/GO:1901653	Nr4a1 Akt1 Myo1c C1qtnf9 Vim Klf2 Gkap1 Marcks Gstp1
0.0114247494022536	5	113	6.61308771296129	GO:0009408 response to heat	http://amigo.geneontology.org/amigo/term/GO:0009408	Hspb1 Hspa1a Cd34 Atp2a2 Akt1
0.0115080978737138	8	302	3.95909357120332	GO:0007162 negative regulation of cell adhesion	http://amigo.geneontology.org/amigo/term/GO:0007162	Dusp3 Angpt2 Akt1 Dusp1 Cdh13 Hlx Hspb1 Gstp1
0.0116845252718762	14	803	2.60570479748562	GO:0030029 actin filament-based process	http://amigo.geneontology.org/amigo/term/GO:0030029	Myo1c Evl Nedd9 Nckap1 Rhob Marcks Calr Tek Hsp90b1 Itgb5 Atp2a2 Actb Itgb1 Bst2
0.011742893685827	5	114	6.55507817161953	GO:0010769 regulation of cell morphogenesis involved in differentiation	http://amigo.geneontology.org/amigo/term/GO:0010769	Calr Nedd9 Rab21 Caprin1 Marcks
0.011742893685827	7	234	4.47089947089947	GO:0051403 stress-activated MAPK cascade	http://amigo.geneontology.org/amigo/term/GO:0051403	Dusp3 Dusp1 Gstp1 Xdh Map4k2 Nbr1 Akt1
0.0120014578783897	24	1825	1.96544590438915	GO:1901700 response to oxygen-containing compound	http://amigo.geneontology.org/amigo/term/GO:1901700	Ly6c2 Nr4a1 Akt1 Tek Myo1c Esr1 Gstp1 C1qtnf9 Calr Hsp90b1 Vim Ppp3ca Atp2a2 Actb Angpt2 Abcb1a Rhob Klf2 Ccnd1 Jund Gkap1 Kpna4 Pdia3 Marcks
0.012129252659898	5	115	6.49807749186631	GO:0038127 ERBB signaling pathway	http://amigo.geneontology.org/amigo/term/GO:0038127	Akt1 Cdh13 Dusp3 Itga1 Esr1
0.0122197793750662	17	1096	2.31820100302895	GO:0051241 negative regulation of multicellular organismal process	http://amigo.geneontology.org/amigo/term/GO:0051241	Spry2 Spred1 Angpt2 Gstp1 Calr Tek Cd34 Evl Tspan8 Klf2 Atp2a2 Hlx Ppp3ca Ip6k1 Bmpr2 Hspb1 Bst2
0.0125058300065497	6	173	5.18343753686446	GO:0006457 protein folding	http://amigo.geneontology.org/amigo/term/GO:0006457	Calr Hspb1 Hsp90b1 Canx Pdia3 Hspa1a
0.0125058300065497	13	719	2.70226031998335	GO:0030036 actin cytoskeleton organization	http://amigo.geneontology.org/amigo/term/GO:0030036	Myo1c Evl Nedd9 Nckap1 Rhob Marcks Calr Tek Hsp90b1 Itgb5 Actb Itgb1 Bst2
0.0126392692976439	4	68	8.79151660664266	GO:0060135 maternal process involved in female pregnancy	http://amigo.geneontology.org/amigo/term/GO:0060135	Angpt2 Akt1 Esr1 Bmpr2
0.0126516522893654	8	308	3.88196837176429	GO:0090287 regulation of cellular response to growth factor stimulus	http://amigo.geneontology.org/amigo/term/GO:0090287	Spry2 Eng Spred1 Myo1c Xdh Eid2 Bmpr2 Tek
0.0126588129243037	34	2985	1.7023439191422	GO:0033036 macromolecule localization	http://amigo.geneontology.org/amigo/term/GO:0033036	Stx3 Pltp Rab21 Rab22a Kpna4 Zdhhc18 Bicd2 Abcb1a Akt1 Tek Myo1c Nckap1 Ppp3ca Clstn1 Calr Hspb1 Pitpna Esr1 Hsp90b1 Rsad2 Itgb1 Arl8a Ppp2r5a Jak1 Actb Ric1 Cltb Rhob Apold1 Bax Lrrc8a Nedd9 Cdkn1a Marcks
0.0126588129243037	3	31	14.4634628044766	GO:0033598 mammary gland epithelial cell proliferation	http://amigo.geneontology.org/amigo/term/GO:0033598	Ccnd1 Bax Esr1
0.0126588129243037	6	174	5.15364766596294	GO:0051100 negative regulation of binding	http://amigo.geneontology.org/amigo/term/GO:0051100	Actb Akt1 Bax Cdkn1a Atp2a2 Ppp3ca
0.0126588129243037	3	31	14.4634628044766	GO:0061437 renal system vasculature development	http://amigo.geneontology.org/amigo/term/GO:0061437	Cd34 Angpt2 Tek
0.0126588129243037	3	31	14.4634628044766	GO:0061440 kidney vasculature development	http://amigo.geneontology.org/amigo/term/GO:0061440	Cd34 Angpt2 Tek
0.0126588129243037	3	31	14.4634628044766	GO:1904706 negative regulation of vascular associated smooth muscle cell proliferation	http://amigo.geneontology.org/amigo/term/GO:1904706	Gna12 Cdkn1a Gstp1
0.0127199096748194	22	1621	2.02839433120565	GO:0030030 cell projection organization	http://amigo.geneontology.org/amigo/term/GO:0030030	Nckap1 Actb Akt1 Spry2 Rab21 Evl Nedd9 Dpysl2 Cdh13 Itga1 Itgb1 Vim Pitpna Caprin1 Ppp3ca Ece1 Bmpr2 Hspb1 Stx3 Lifr Marcks Ppp1r16b
0.012837187827157	11	548	3.00002482744923	GO:0051493 regulation of cytoskeleton organization	http://amigo.geneontology.org/amigo/term/GO:0051493	Evl Slain2 Bicd2 Rhob Hspa1a Nckap1 Tek Nedd9 Myo1c Bst2 Gda
0.012837187827157	8	310	3.8569234145271	GO:0060326 cell chemotaxis	http://amigo.geneontology.org/amigo/term/GO:0060326	Calr Hspb1 Nr4a1 Dusp1 Itga1 Nedd9 Eng Gstp1
0.0128477661770859	2	8	37.3639455782313	GO:0014883 transition between fast and slow fiber	http://amigo.geneontology.org/amigo/term/GO:0014883	Ppp3ca Atp2a2
0.0128477661770859	2	8	37.3639455782313	GO:0038089 positive regulation of cell migration by vascular endothelial growth factor signaling pathway	http://amigo.geneontology.org/amigo/term/GO:0038089	Hspb1 Myo1c
0.0128477661770859	4	69	8.66410332248842	GO:0042058 regulation of epidermal growth factor receptor signaling pathway	http://amigo.geneontology.org/amigo/term/GO:0042058	Cdh13 Dusp3 Itga1 Esr1
0.0128477661770859	2	8	37.3639455782313	GO:0046038 GMP catabolic process	http://amigo.geneontology.org/amigo/term/GO:0046038	Xdh Gda
0.0128477661770859	2	8	37.3639455782313	GO:0046098 guanine metabolic process	http://amigo.geneontology.org/amigo/term/GO:0046098	Gda Xdh
0.0128477661770859	2	8	37.3639455782313	GO:0046113 nucleobase catabolic process	http://amigo.geneontology.org/amigo/term/GO:0046113	Xdh Gda
0.0128477661770859	2	8	37.3639455782313	GO:0046121 deoxyribonucleoside catabolic process	http://amigo.geneontology.org/amigo/term/GO:0046121	Xdh Gda
0.0128477661770859	2	8	37.3639455782313	GO:0048087 positive regulation of developmental pigmentation	http://amigo.geneontology.org/amigo/term/GO:0048087	Kitl Bax
0.0128477661770859	2	8	37.3639455782313	GO:0060011 Sertoli cell proliferation	http://amigo.geneontology.org/amigo/term/GO:0060011	Bax Esr1
0.0128477661770859	13	726	2.67620546841326	GO:1901699 cellular response to nitrogen compound	http://amigo.geneontology.org/amigo/term/GO:1901699	Ly6c2 Nr4a1 Akt1 Myo1c C1qtnf9 Hsp90b1 Vim Actb Abcb1a Klf2 Gkap1 Marcks Gstp1
0.0130670847604817	6	177	5.06629770552289	GO:0001890 placenta development	http://amigo.geneontology.org/amigo/term/GO:0001890	Abcb1a Sp3 Akt1 Taf10 Hs6st1 Bmpr2
0.0130670847604817	5	119	6.27965471903047	GO:0045446 endothelial cell differentiation	http://amigo.geneontology.org/amigo/term/GO:0045446	Ppp1r16b Apold1 Xdh Clic4 Bmpr2
0.0130670847604817	5	119	6.27965471903047	GO:0097237 cellular response to toxic substance	http://amigo.geneontology.org/amigo/term/GO:0097237	Pxdn Gpx8 Abcb1a Hbb-bs Gstp1
0.0131874116798609	3	32	14.0114795918367	GO:0031116 positive regulation of microtubule polymerization	http://amigo.geneontology.org/amigo/term/GO:0031116	Slain2 Gda Hspa1a
0.0131874116798609	3	32	14.0114795918367	GO:0055094 response to lipoprotein particle	http://amigo.geneontology.org/amigo/term/GO:0055094	Itgb1 Akt1 Cdh13
0.0133349972167018	6	178	5.03783535886265	GO:0043409 negative regulation of MAPK cascade	http://amigo.geneontology.org/amigo/term/GO:0043409	Dusp3 Spry2 Dusp1 Spred1 Gstp1 Akt1
0.0135151951332391	9	391	3.44015867216452	GO:0007159 leukocyte cell-cell adhesion	http://amigo.geneontology.org/amigo/term/GO:0007159	Dusp3 Actb Kitl Akt1 Itgb1 Hlx Ppp3ca Hspb1 Gstp1
0.0135151951332391	7	244	4.28766588602654	GO:0031098 stress-activated protein kinase signaling cascade	http://amigo.geneontology.org/amigo/term/GO:0031098	Dusp3 Dusp1 Gstp1 Xdh Map4k2 Nbr1 Akt1
0.0135970207297506	4	71	8.42004407396762	GO:0045428 regulation of nitric oxide biosynthetic process	http://amigo.geneontology.org/amigo/term/GO:0045428	Akt1 Cd34 Klf2 Esr1
0.0135970207297506	6	179	5.00969102724889	GO:0051896 regulation of protein kinase B signaling	http://amigo.geneontology.org/amigo/term/GO:0051896	Tek Phlda3 Spry2 Xdh Itgb1 Eng
0.0145938097965859	9	396	3.39672232529375	GO:0001503 ossification	http://amigo.geneontology.org/amigo/term/GO:0001503	Bmpr2 Akt1 Nab1 Sp3 Jund Nbr1 Ppp3ca Rsad2 Ifitm3
0.0146776145305826	5	123	6.07543830540346	GO:0001704 formation of primary germ layer	http://amigo.geneontology.org/amigo/term/GO:0001704	Dusp1 Itgb5 Itgb1 Taf10 Bmpr2
0.0146776145305826	6	182	4.92711370262391	GO:1902905 positive regulation of supramolecular fiber organization	http://amigo.geneontology.org/amigo/term/GO:1902905	Evl Slain2 Nckap1 Myo1c Gda Hspa1a
0.0148664307773066	4	73	8.1893579349548	GO:0032835 glomerulus development	http://amigo.geneontology.org/amigo/term/GO:0032835	Cd34 Angpt2 Ppp3ca Tek
0.0148664307773066	4	73	8.1893579349548	GO:0048332 mesoderm morphogenesis	http://amigo.geneontology.org/amigo/term/GO:0048332	Itgb1 Nckap1 Taf10 Bmpr2
0.0149151291964417	21	1544	2.03275351591414	GO:0016192 vesicle-mediated transport	http://amigo.geneontology.org/amigo/term/GO:0016192	Stx3 Rab22a Bicd2 Cltb Hspa1a Canx Map4k2 Itgb1 Actb Clstn1 Rab21 Mctp1 Anxa3 Cdh13 Ric1 Rhob Calr Ifitm3 Ppp3ca Atp2a2 Dpysl2
0.0153136461414044	6	184	4.87355811889973	GO:1902806 regulation of cell cycle G1/S phase transition	http://amigo.geneontology.org/amigo/term/GO:1902806	Ccnd1 Psme2b Actb Ctdsp2 Akt1 Cdkn1a
0.0154318540473694	10	482	3.10074237163745	GO:0007346 regulation of mitotic cell cycle	http://amigo.geneontology.org/amigo/term/GO:0007346	Dusp3 Btg3 Ccnd1 Psme2b Actb Cdkn1a Ctdsp2 Akt1 Dusp1 Esr1
0.0154318540473694	4	74	8.07869093583379	GO:1900076 regulation of cellular response to insulin stimulus	http://amigo.geneontology.org/amigo/term/GO:1900076	Myo1c C1qtnf9 Gkap1 Marcks
0.0154318540473694	4	74	8.07869093583379	GO:1901184 regulation of ERBB signaling pathway	http://amigo.geneontology.org/amigo/term/GO:1901184	Cdh13 Dusp3 Itga1 Esr1
0.0154629054447887	2	9	33.2123960695389	GO:0046055 dGMP catabolic process	http://amigo.geneontology.org/amigo/term/GO:0046055	Xdh Gda
0.0154629054447887	2	9	33.2123960695389	GO:1902746 regulation of lens fiber cell differentiation	http://amigo.geneontology.org/amigo/term/GO:1902746	Spry2 Spred1
0.0158772622049794	6	186	4.82115426815888	GO:0002262 myeloid cell homeostasis	http://amigo.geneontology.org/amigo/term/GO:0002262	Kitl Bax Sp3 Slc25a5 Klf13 Klf2
0.0158772622049794	9	403	3.33772218564845	GO:0051098 regulation of binding	http://amigo.geneontology.org/amigo/term/GO:0051098	Sppl3 Actb Akt1 Bax Cdkn1a Atp2a2 Ppp3ca Taf10 Eno1
0.0159049395673346	29	2454	1.76618487655861	GO:0007399 nervous system development	http://amigo.geneontology.org/amigo/term/GO:0007399	Nckap1 Actb Clstn1 Marcks Akt1 Calr Rab21 Dpysl2 Ppp3ca Anxa3 Abcb1a Itga1 Hs6st1 Nab1 Itgb1 Vim Bax Pitpna Caprin1 Hlx Ece1 Bmpr2 Ccnd1 Hspb1 Stx3 Lifr Hspa1a Gstp1 Evl
0.0159049395673346	33	2926	1.68559152984502	GO:0022607 cellular component assembly	http://amigo.geneontology.org/amigo/term/GO:0022607	Evl Nckap1 Slain2 Ubn2 Clstn1 Cltb Rpl10-ps3 Hspa1a Taf10 Lrrc8a Pxdn Xdh Gls Marcks Bax Tek Cd34 Myo1c Esr1 Hsp90b1 Itgb5 Pdia3 Atp2a2 Actb Cbx3 Cdh13 Adgrl4 Eid2 Dusp3 Calr Itgb1 Gda Ppp1r16b
0.0159049395673346	12	659	2.72150134712459	GO:0071417 cellular response to organonitrogen compound	http://amigo.geneontology.org/amigo/term/GO:0071417	Nr4a1 Akt1 Myo1c C1qtnf9 Hsp90b1 Vim Actb Abcb1a Klf2 Gkap1 Marcks Gstp1
0.0159049395673346	4	75	7.97097505668934	GO:0080164 regulation of nitric oxide metabolic process	http://amigo.geneontology.org/amigo/term/GO:0080164	Akt1 Cd34 Klf2 Esr1
0.0160082254399134	3	35	12.8104956268222	GO:0046329 negative regulation of JNK cascade	http://amigo.geneontology.org/amigo/term/GO:0046329	Dusp3 Gstp1 Akt1
0.0160082254399134	3	35	12.8104956268222	GO:0050999 regulation of nitric-oxide synthase activity	http://amigo.geneontology.org/amigo/term/GO:0050999	Akt1 Esr1 Eng
0.0160224391259553	8	327	3.656410576463	GO:0070372 regulation of ERK1 and ERK2 cascade	http://amigo.geneontology.org/amigo/term/GO:0070372	Dusp3 Spry2 Spred1 Gstp1 Tek Esr1 Dusp1 Ece1
0.0160564819340489	5	127	5.8840859178317	GO:0098754 detoxification	http://amigo.geneontology.org/amigo/term/GO:0098754	Abcb1a Pxdn Gpx8 Hbb-bs Gstp1
0.0164353900540019	4	76	7.86609380594343	GO:0045669 positive regulation of osteoblast differentiation	http://amigo.geneontology.org/amigo/term/GO:0045669	Bmpr2 Jund Ppp3ca Ifitm3
0.0164932550838852	9	407	3.30491901920473	GO:0001654 eye development	http://amigo.geneontology.org/amigo/term/GO:0001654	Spry2 Vim Spred1 Bax Sp3 Pxdn Gnb1 Clic4 Bmpr2
0.0164932550838852	8	329	3.63418315654529	GO:0022604 regulation of cell morphogenesis	http://amigo.geneontology.org/amigo/term/GO:0022604	Rhob Gna12 Calr Nedd9 Palmd Rab21 Caprin1 Marcks
0.016627095684168	6	189	4.74462800993413	GO:0048736 appendage development	http://amigo.geneontology.org/amigo/term/GO:0048736	Ece1 Gna12 Bax Slc39a1 Bmpr2 Taf10
0.016627095684168	6	189	4.74462800993413	GO:0060173 limb development	http://amigo.geneontology.org/amigo/term/GO:0060173	Ece1 Gna12 Bax Slc39a1 Bmpr2 Taf10
0.0170164310853786	3	36	12.4546485260771	GO:0071402 cellular response to lipoprotein particle stimulus	http://amigo.geneontology.org/amigo/term/GO:0071402	Itgb1 Akt1 Cdh13
0.0170380857842538	7	258	4.05500184569952	GO:0033002 muscle cell proliferation	http://amigo.geneontology.org/amigo/term/GO:0033002	Gna12 Akt1 Cdkn1a Cdh13 Bmpr2 Esr1 Gstp1
0.0170380857842538	11	578	2.84431419626674	GO:0051347 positive regulation of transferase activity	http://amigo.geneontology.org/amigo/term/GO:0051347	Tek C1qtnf9 Akt1 Nedd9 Spry2 Cdkn1a Map4k2 Bmpr2 Ccnd1 Kitl Marcks
0.0170690328309447	9	410	3.28073668491787	GO:0150063 visual system development	http://amigo.geneontology.org/amigo/term/GO:0150063	Spry2 Vim Spred1 Bax Sp3 Pxdn Gnb1 Clic4 Bmpr2
0.0174377770719163	10	494	3.02542069459363	GO:0010608 post-transcriptional regulation of gene expression	http://amigo.geneontology.org/amigo/term/GO:0010608	Marf1 Ppp3ca Akt1 Calr Eif4g2 Esr1 Tnrc6c Vim Caprin1 Rpl10-ps3
0.0176969421916584	40	3815	1.56703310419843	GO:0043412 macromolecule modification	http://amigo.geneontology.org/amigo/term/GO:0043412	Akt1 Ube2m Spry2 Arih1 Ppp2r5a Ppm1h Eogt Zdhhc18 Ppp1r16b Taf10 Bmpr2 Ccnd1 Myo1c Actb Dusp3 Hspb1 Tek Kitl Cdkn1a Spred1 Ppp3ca Gstp1 C1qtnf9 Ctdsp2 Gna12 Hsp90b1 Nedd9 Xdh Dusp1 Map4k2 Eng Jak1 Rnf11 Tmem165 Sppl3 Itga1 Bax Itgb1 Cdk2ap1 Marcks
0.0179238123285215	14	859	2.43583347192195	GO:0042327 positive regulation of phosphorylation	http://amigo.geneontology.org/amigo/term/GO:0042327	Tek Kitl C1qtnf9 Akt1 Nedd9 Spry2 Cdkn1a Map4k2 Eng Bmpr2 Ccnd1 Itgb1 Cdk2ap1 Marcks
0.018019722960156	2	10	29.891156462585	GO:0009172 purine deoxyribonucleoside monophosphate catabolic process	http://amigo.geneontology.org/amigo/term/GO:0009172	Xdh Gda
0.018019722960156	3	37	12.1180364037507	GO:0031112 positive regulation of microtubule polymerization or depolymerization	http://amigo.geneontology.org/amigo/term/GO:0031112	Slain2 Gda Hspa1a
0.018019722960156	3	37	12.1180364037507	GO:0070306 lens fiber cell differentiation	http://amigo.geneontology.org/amigo/term/GO:0070306	Spry2 Vim Spred1
0.0180917302627187	11	584	2.81509179014071	GO:0006897 endocytosis	http://amigo.geneontology.org/amigo/term/GO:0006897	Rab22a Cltb Canx Itgb1 Actb Rab21 Mctp1 Cdh13 Ifitm3 Ppp3ca Dpysl2
0.0181551490673863	9	415	3.24120973690681	GO:0048880 sensory system development	http://amigo.geneontology.org/amigo/term/GO:0048880	Spry2 Vim Spred1 Bax Sp3 Pxdn Gnb1 Clic4 Bmpr2
0.0183459159791987	21	1582	1.98392631388839	GO:0120036 plasma membrane bounded cell projection organization	http://amigo.geneontology.org/amigo/term/GO:0120036	Nckap1 Actb Akt1 Rab21 Evl Nedd9 Dpysl2 Cdh13 Itga1 Itgb1 Vim Pitpna Caprin1 Ppp3ca Ece1 Bmpr2 Hspb1 Stx3 Lifr Marcks Ppp1r16b
0.0183612905553797	8	337	3.54791174630089	GO:0007265 Ras protein signal transduction	http://amigo.geneontology.org/amigo/term/GO:0007265	Gna12 Spry2 Kitl Rab21 Cdkn1a Nckap1 Cdh13 Itgb1
0.0186735768298469	5	133	5.61863843281674	GO:0048144 fibroblast proliferation	http://amigo.geneontology.org/amigo/term/GO:0048144	Cdkn1a Bax Esr1 Rpl29 Gstp1
0.0186819111632494	6	195	4.59863945578231	GO:0030308 negative regulation of cell growth	http://amigo.geneontology.org/amigo/term/GO:0030308	Cdkn1a Bmpr2 Ccdc85b Bst2 Eno1 Hspa1a
0.0188056680897925	4	80	7.47278911564626	GO:1901264 carbohydrate derivative transport	http://amigo.geneontology.org/amigo/term/GO:1901264	Slc25a5 Lrrc8a Pltp Abcb1a
0.0190245758522073	6	196	4.57517700957934	GO:0007369 gastrulation	http://amigo.geneontology.org/amigo/term/GO:0007369	Dusp1 Itgb5 Itgb1 Nckap1 Taf10 Bmpr2
0.0190245758522073	3	38	11.7991407089151	GO:1904031 positive regulation of cyclin-dependent protein kinase activity	http://amigo.geneontology.org/amigo/term/GO:1904031	Akt1 Cdkn1a Ccnd1
0.0194124514533651	8	341	3.50629401320646	GO:0071214 cellular response to abiotic stimulus	http://amigo.geneontology.org/amigo/term/GO:0071214	Cdkn1a Calr Eng Abcb1a Rhob Bax Akt1 Actb
0.0194124514533651	8	341	3.50629401320646	GO:0104004 cellular response to environmental stimulus	http://amigo.geneontology.org/amigo/term/GO:0104004	Cdkn1a Calr Eng Abcb1a Rhob Bax Akt1 Actb
0.019438077834893	4	81	7.38053245989754	GO:0000079 regulation of cyclin-dependent protein serine/threonine kinase activity	http://amigo.geneontology.org/amigo/term/GO:0000079	Ccnd1 Cdkn1a Akt1 Actb
0.0194614324483755	20	1485	2.01287248906297	GO:0051707 response to other organism	http://amigo.geneontology.org/amigo/term/GO:0051707	Rsad2 Sec14l1 Ifitm3 Bst2 Akt1 Myo1c Evl Vim Gstp1 Calr Bax Hspb1 Serinc3 Nr4a1 Map4k2 Atp2a2 Anxa3 Ifi203 Abcb1a Jund
0.0199218426434213	22	1706	1.92733130766961	GO:0009890 negative regulation of biosynthetic process	http://amigo.geneontology.org/amigo/term/GO:0009890	Eid2 Ccdc85b Sp3 Gstp1 Nab1 Calr Cd34 Esr1 Cdkn1a Tnrc6c Caprin1 Cbx3 Klf2 Bmpr2 Ccnd1 Jund Zfp715 Dusp1 Eng Rpl10-ps3 Eno1 Hspa1a
0.0199545581754175	21	1598	1.96406222063293	GO:0010558 negative regulation of macromolecule biosynthetic process	http://amigo.geneontology.org/amigo/term/GO:0010558	Eid2 Ccdc85b Sp3 Gstp1 Nab1 Calr Esr1 Cdkn1a Tnrc6c Caprin1 Cbx3 Klf2 Bmpr2 Ccnd1 Jund Zfp715 Dusp1 Eng Rpl10-ps3 Eno1 Hspa1a
0.0199545581754175	5	136	5.49469787915166	GO:0010811 positive regulation of cell-substrate adhesion	http://amigo.geneontology.org/amigo/term/GO:0010811	Calr Tek Nedd9 Cdh13 Itgb1
0.0199545581754175	20	1489	2.00746517545904	GO:0043207 response to external biotic stimulus	http://amigo.geneontology.org/amigo/term/GO:0043207	Rsad2 Sec14l1 Ifitm3 Bst2 Akt1 Myo1c Evl Vim Gstp1 Calr Bax Hspb1 Serinc3 Nr4a1 Map4k2 Atp2a2 Anxa3 Ifi203 Abcb1a Jund
0.0199545581754175	5	136	5.49469787915166	GO:0045667 regulation of osteoblast differentiation	http://amigo.geneontology.org/amigo/term/GO:0045667	Bmpr2 Jund Nbr1 Ppp3ca Ifitm3
0.0199810445591511	4	82	7.29052596648415	GO:0006809 nitric oxide biosynthetic process	http://amigo.geneontology.org/amigo/term/GO:0006809	Akt1 Cd34 Klf2 Esr1
0.0199810445591511	6	199	4.50620449184699	GO:1905475 regulation of protein localization to membrane	http://amigo.geneontology.org/amigo/term/GO:1905475	Myo1c Akt1 Itgb1 Ppp2r5a Actb Stx3
0.0205669335001563	2	11	27.17377860235	GO:0006152 purine nucleoside catabolic process	http://amigo.geneontology.org/amigo/term/GO:0006152	Xdh Gda
0.0205669335001563	2	11	27.17377860235	GO:0046054 dGMP metabolic process	http://amigo.geneontology.org/amigo/term/GO:0046054	Xdh Gda
0.0205669335001563	2	11	27.17377860235	GO:0060068 vagina development	http://amigo.geneontology.org/amigo/term/GO:0060068	Bax Esr1
0.0205669335001563	12	689	2.60300346553716	GO:0061061 muscle structure development	http://amigo.geneontology.org/amigo/term/GO:0061061	Actb Bmpr2 Calr Itgb1 Eid2 Akt1 Lrrc8a Nr4a1 Eng Ppp3ca Atp2a2 Hlx
0.0205669335001563	2	11	27.17377860235	GO:1900747 negative regulation of vascular endothelial growth factor signaling pathway	http://amigo.geneontology.org/amigo/term/GO:1900747	Spry2 Xdh
0.0205669335001563	2	11	27.17377860235	GO:1903799 negative regulation of production of miRNAs involved in gene silencing by miRNA	http://amigo.geneontology.org/amigo/term/GO:1903799	Ppp3ca Esr1
0.0206847285358063	9	427	3.15012187544807	GO:0030098 lymphocyte differentiation	http://amigo.geneontology.org/amigo/term/GO:0030098	Actb Bax Hlx Lrrc8a Slc25a5 Rsad2 Sp3 Ctla2a Hspb1
0.0207320783578151	5	138	5.41506457655526	GO:1904375 regulation of protein localization to cell periphery	http://amigo.geneontology.org/amigo/term/GO:1904375	Akt1 Itgb1 Ppp2r5a Actb Stx3
0.0210122710472577	3	40	11.2091836734694	GO:2000279 negative regulation of DNA biosynthetic process	http://amigo.geneontology.org/amigo/term/GO:2000279	Cdkn1a Bmpr2 Dusp1
0.0210208259996494	6	202	4.43928066276015	GO:0008361 regulation of cell size	http://amigo.geneontology.org/amigo/term/GO:0008361	C1qtnf9 Lrrc8a Rab21 Dpysl2 Bmpr2 Akt1
0.0212031635589059	4	84	7.1169420149012	GO:1904029 regulation of cyclin-dependent protein kinase activity	http://amigo.geneontology.org/amigo/term/GO:1904029	Ccnd1 Actb Cdkn1a Akt1
0.0212288747262109	10	514	2.90770004499854	GO:0048608 reproductive structure development	http://amigo.geneontology.org/amigo/term/GO:0048608	Kitl Abcb1a Ccnd1 Bax Esr1 Sp3 Akt1 Taf10 Hs6st1 Bmpr2
0.0212394066191384	8	349	3.42592051147106	GO:0070371 ERK1 and ERK2 cascade	http://amigo.geneontology.org/amigo/term/GO:0070371	Dusp3 Spry2 Spred1 Gstp1 Tek Esr1 Dusp1 Ece1
0.021320663207066	9	430	3.1281442809682	GO:0007264 small GTPase mediated signal transduction	http://amigo.geneontology.org/amigo/term/GO:0007264	Gna12 Spry2 Kitl Rab21 Cdkn1a Nckap1 Cdh13 Rhob Itgb1
0.0222797080011421	8	352	3.39672232529375	GO:1903037 regulation of leukocyte cell-cell adhesion	http://amigo.geneontology.org/amigo/term/GO:1903037	Dusp3 Actb Kitl Akt1 Hlx Ppp3ca Hspb1 Gstp1
0.0223032221983384	6	205	4.37431557989049	GO:0001649 osteoblast differentiation	http://amigo.geneontology.org/amigo/term/GO:0001649	Bmpr2 Akt1 Jund Nbr1 Ppp3ca Ifitm3
0.0224923276313124	10	519	2.87968752048025	GO:0061458 reproductive system development	http://amigo.geneontology.org/amigo/term/GO:0061458	Kitl Abcb1a Ccnd1 Bax Esr1 Sp3 Akt1 Taf10 Hs6st1 Bmpr2
0.022812300799158	5	142	5.26252754622976	GO:0015748 organophosphate ester transport	http://amigo.geneontology.org/amigo/term/GO:0015748	Slc25a5 Pltp Abcb1a Lrrc8a Pitpna
0.022812300799158	11	609	2.69952972979011	GO:0097190 apoptotic signaling pathway	http://amigo.geneontology.org/amigo/term/GO:0097190	Bax Slc25a5 Phlda3 Akt1 Hspb1 Serinc3 Kitl Cdkn1a Pdia3 Gstp1 Eno1
0.022812300799158	5	142	5.26252754622976	GO:1903038 negative regulation of leukocyte cell-cell adhesion	http://amigo.geneontology.org/amigo/term/GO:1903038	Dusp3 Akt1 Hlx Hspb1 Gstp1
0.0231170400945042	10	522	2.86313759220163	GO:0010975 regulation of neuron projection development	http://amigo.geneontology.org/amigo/term/GO:0010975	Akt1 Dpysl2 Vim Rab21 Caprin1 Ppp3ca Bmpr2 Hspb1 Itgb1 Marcks
0.0231170400945042	8	355	3.36801762958705	GO:0043010 camera-type eye development	http://amigo.geneontology.org/amigo/term/GO:0043010	Spry2 Vim Spred1 Bax Sp3 Gnb1 Clic4 Bmpr2
0.0231170400945042	10	522	2.86313759220163	GO:0044089 positive regulation of cellular component biogenesis	http://amigo.geneontology.org/amigo/term/GO:0044089	Evl Slain2 Clstn1 Nckap1 Bax Tek Esr1 Myo1c Gda Hspa1a
0.023262932396302	4	87	6.87153022128392	GO:0048814 regulation of dendrite morphogenesis	http://amigo.geneontology.org/amigo/term/GO:0048814	Rab21 Caprin1 Ppp3ca Marcks
0.023262932396302	3	42	10.6754130223518	GO:0050850 positive regulation of calcium-mediated signaling	http://amigo.geneontology.org/amigo/term/GO:0050850	Ppp3ca Sppl3 Cdh13
0.023262932396302	3	42	10.6754130223518	GO:1903670 regulation of sprouting angiogenesis	http://amigo.geneontology.org/amigo/term/GO:1903670	Ppp1r16b Jak1 Klf2
0.0233464019390044	2	12	24.9092970521542	GO:0000255 allantoin metabolic process	http://amigo.geneontology.org/amigo/term/GO:0000255	Xdh Gda
0.0233464019390044	2	12	24.9092970521542	GO:0014733 regulation of skeletal muscle adaptation	http://amigo.geneontology.org/amigo/term/GO:0014733	Ppp3ca Atp2a2
0.0234513508828253	14	897	2.33264320220842	GO:0002684 positive regulation of immune system process	http://amigo.geneontology.org/amigo/term/GO:0002684	Dusp3 Rsad2 Actb Tek Kitl Sppl3 Calr Bax Ifi203 Jund Cdkn1a Hlx Nedd9 Ppp3ca
0.0243344270703452	6	210	4.27016520894072	GO:0032271 regulation of protein polymerization	http://amigo.geneontology.org/amigo/term/GO:0032271	Evl Slain2 Nckap1 Myo1c Gda Hspa1a
0.024720066101667	20	1528	1.95622751718488	GO:0009607 response to biotic stimulus	http://amigo.geneontology.org/amigo/term/GO:0009607	Rsad2 Sec14l1 Ifitm3 Bst2 Akt1 Myo1c Evl Vim Gstp1 Calr Bax Hspb1 Serinc3 Nr4a1 Map4k2 Atp2a2 Anxa3 Ifi203 Abcb1a Jund
0.0249123432411959	5	146	5.11834870934675	GO:0032355 response to estradiol	http://amigo.geneontology.org/amigo/term/GO:0032355	Esr1 Calr Abcb1a Ccnd1 Gstp1
0.0249123432411959	23	1863	1.84513311497439	GO:0042592 homeostatic process	http://amigo.geneontology.org/amigo/term/GO:0042592	Tmem165 Atp2a2 Ppp3ca Kitl Sppl3 C1qtnf9 Akt1 Lrrc8a Cd34 Gls Abcb1a Bax Sp3 Slc25a5 Ip6k1 Ankrd11 Clic4 Klf13 Klf2 Esr1 Itgb1 Gnb1 Clstn1
0.0249123432411959	4	89	6.71711381181686	GO:0046209 nitric oxide metabolic process	http://amigo.geneontology.org/amigo/term/GO:0046209	Akt1 Cd34 Klf2 Esr1
0.0253410567514918	34	3168	1.60400776472205	GO:0044085 cellular component biogenesis	http://amigo.geneontology.org/amigo/term/GO:0044085	Evl Wdr12 Nckap1 Slain2 Ubn2 Clstn1 Cltb Rpl10-ps3 Hspa1a Taf10 Lrrc8a Pxdn Xdh Gls Marcks Bax Tek Cd34 Myo1c Esr1 Hsp90b1 Itgb5 Pdia3 Atp2a2 Actb Cbx3 Cdh13 Adgrl4 Eid2 Dusp3 Calr Itgb1 Gda Ppp1r16b
0.0254854484701555	7	285	3.67084377610693	GO:0060485 mesenchyme development	http://amigo.geneontology.org/amigo/term/GO:0060485	Eng Kitl Spry2 Spred1 Nckap1 Taf10 Bmpr2
0.0254854484701555	5	147	5.08353001064371	GO:0071456 cellular response to hypoxia	http://amigo.geneontology.org/amigo/term/GO:0071456	Cd34 Jund Akt1 Gnb1 Eno1
0.0258469152514931	3	44	10.1901669758813	GO:0010762 regulation of fibroblast migration	http://amigo.geneontology.org/amigo/term/GO:0010762	Itgb1 Gna12 Akt1
0.0258762856652077	8	364	3.28474246841594	GO:0045786 negative regulation of cell cycle	http://amigo.geneontology.org/amigo/term/GO:0045786	Btg3 Nr4a1 Cdkn1a Ctdsp2 Ccnd1 Rhob Dusp1 Esr1
0.0261651340173058	2	13	22.9931972789116	GO:0002396 MHC protein complex assembly	http://amigo.geneontology.org/amigo/term/GO:0002396	Pdia3 Calr
0.0261651340173058	2	13	22.9931972789116	GO:0002501 peptide antigen assembly with MHC protein complex	http://amigo.geneontology.org/amigo/term/GO:0002501	Pdia3 Calr
0.0261651340173058	4	91	6.56948493683188	GO:0007492 endoderm development	http://amigo.geneontology.org/amigo/term/GO:0007492	Dusp1 Itgb5 Nckap1 Angpt2
0.0261651340173058	2	13	22.9931972789116	GO:0009120 deoxyribonucleoside metabolic process	http://amigo.geneontology.org/amigo/term/GO:0009120	Xdh Gda
0.0261651340173058	2	13	22.9931972789116	GO:0045792 negative regulation of cell size	http://amigo.geneontology.org/amigo/term/GO:0045792	C1qtnf9 Akt1
0.0261651340173058	2	13	22.9931972789116	GO:0048070 regulation of developmental pigmentation	http://amigo.geneontology.org/amigo/term/GO:0048070	Kitl Bax
0.0261651340173058	2	13	22.9931972789116	GO:0060965 negative regulation of miRNA-mediated gene silencing	http://amigo.geneontology.org/amigo/term/GO:0060965	Ppp3ca Esr1
0.0261651340173058	2	13	22.9931972789116	GO:0070278 extracellular matrix constituent secretion	http://amigo.geneontology.org/amigo/term/GO:0070278	Eng Ric1
0.0261651340173058	2	13	22.9931972789116	GO:0120305 regulation of pigmentation	http://amigo.geneontology.org/amigo/term/GO:0120305	Kitl Bax
0.0261651340173058	2	13	22.9931972789116	GO:1902548 negative regulation of cellular response to vascular endothelial growth factor stimulus	http://amigo.geneontology.org/amigo/term/GO:1902548	Spry2 Xdh
0.0261651340173058	4	91	6.56948493683188	GO:2001057 reactive nitrogen species metabolic process	http://amigo.geneontology.org/amigo/term/GO:2001057	Akt1 Cd34 Klf2 Esr1
0.0269280005426154	4	92	6.49807749186631	GO:0043535 regulation of blood vessel endothelial cell migration	http://amigo.geneontology.org/amigo/term/GO:0043535	Spred1 Akt1 Hspb1 Angpt2
0.0271795678660452	6	217	4.13241794413618	GO:0007565 female pregnancy	http://amigo.geneontology.org/amigo/term/GO:0007565	Calr Angpt2 Sp3 Akt1 Esr1 Bmpr2
0.0271795678660452	6	217	4.13241794413618	GO:0043393 regulation of protein binding	http://amigo.geneontology.org/amigo/term/GO:0043393	Sppl3 Actb Akt1 Bax Cdkn1a Atp2a2
0.0275371331014695	5	151	4.94886696400415	GO:0034341 response to interferon-gamma	http://amigo.geneontology.org/amigo/term/GO:0034341	Ifitm3 Myo1c Evl Vim Bst2
0.0275858265384131	8	370	3.23147637433352	GO:0045862 positive regulation of proteolysis	http://amigo.geneontology.org/amigo/term/GO:0045862	Arih1 Psme2b Hspa1a Bax Mtch1 Xdh Akt1 Eno1
0.0276957446402988	4	93	6.4282056908785	GO:0016441 post-transcriptional gene silencing	http://amigo.geneontology.org/amigo/term/GO:0016441	Marf1 Ppp3ca Esr1 Tnrc6c
0.0277476886535922	21	1662	1.88843046243768	GO:0031327 negative regulation of cellular biosynthetic process	http://amigo.geneontology.org/amigo/term/GO:0031327	Eid2 Ccdc85b Sp3 Nab1 Calr Cd34 Esr1 Cdkn1a Tnrc6c Caprin1 Cbx3 Klf2 Bmpr2 Ccnd1 Jund Zfp715 Dusp1 Eng Rpl10-ps3 Eno1 Hspa1a
0.0280783153682691	9	455	2.95626822157434	GO:0007409 axonogenesis	http://amigo.geneontology.org/amigo/term/GO:0007409	Actb Rab21 Dpysl2 Itgb1 Pitpna Ece1 Bmpr2 Vim Evl
0.0285956888195045	4	94	6.35982052395426	GO:0098869 cellular oxidant detoxification	http://amigo.geneontology.org/amigo/term/GO:0098869	Pxdn Gpx8 Hbb-bs Gstp1
0.028776477466193	3	47	9.53973078593139	GO:0001974 blood vessel remodeling	http://amigo.geneontology.org/amigo/term/GO:0001974	Bax Bmpr2 Angpt2
0.028776477466193	10	547	2.73228121230211	GO:0003013 circulatory system process	http://amigo.geneontology.org/amigo/term/GO:0003013	Atp2a2 Cd34 Abcb1a Itga1 Klf2 Ece1 Bmpr2 Gna12 Akt1 Eng
0.028776477466193	2	14	21.3508260447036	GO:0009155 purine deoxyribonucleotide catabolic process	http://amigo.geneontology.org/amigo/term/GO:0009155	Xdh Gda
0.028776477466193	2	14	21.3508260447036	GO:0009169 purine ribonucleoside monophosphate catabolic process	http://amigo.geneontology.org/amigo/term/GO:0009169	Xdh Gda
0.028776477466193	2	14	21.3508260447036	GO:0009170 purine deoxyribonucleoside monophosphate metabolic process	http://amigo.geneontology.org/amigo/term/GO:0009170	Xdh Gda
0.028776477466193	9	459	2.93050553554755	GO:0009314 response to radiation	http://amigo.geneontology.org/amigo/term/GO:0009314	Cdkn1a Akt1 Angpt2 Rhob Ccnd1 Jund Bax Itgb1 Gnb1
0.028776477466193	3	47	9.53973078593139	GO:0032768 regulation of monooxygenase activity	http://amigo.geneontology.org/amigo/term/GO:0032768	Akt1 Esr1 Eng
0.028776477466193	2	14	21.3508260447036	GO:0045176 apical protein localization	http://amigo.geneontology.org/amigo/term/GO:0045176	Nckap1 Actb
0.028776477466193	3	47	9.53973078593139	GO:0048010 vascular endothelial growth factor receptor signaling pathway	http://amigo.geneontology.org/amigo/term/GO:0048010	Hspb1 Clec14a Tek
0.028776477466193	2	14	21.3508260447036	GO:0048385 regulation of retinoic acid receptor signaling pathway	http://amigo.geneontology.org/amigo/term/GO:0048385	Calr Klf2
0.028776477466193	8	374	3.19691512968824	GO:0050900 leukocyte migration	http://amigo.geneontology.org/amigo/term/GO:0050900	Kitl Akt1 Calr Dusp1 Itgb1 Cd34 Nedd9 Itga1
0.028776477466193	23	1895	1.81397519429936	GO:0051049 regulation of transport	http://amigo.geneontology.org/amigo/term/GO:0051049	Slc25a5 Mctp1 Azin1 Ppp3ca Akt1 Tek Myo1c Tspan13 Pltp Rab21 Rsad2 Actb Cdh13 Clic4 Ric1 Abcb1a Bax Calr Lrrc8a Itgb1 Atp2a2 Esr1 Dpysl2
0.028776477466193	2	14	21.3508260447036	GO:0060149 negative regulation of post-transcriptional gene silencing	http://amigo.geneontology.org/amigo/term/GO:0060149	Ppp3ca Esr1
0.028776477466193	2	14	21.3508260447036	GO:0060967 negative regulation of gene silencing by RNA	http://amigo.geneontology.org/amigo/term/GO:0060967	Ppp3ca Esr1
0.028776477466193	2	14	21.3508260447036	GO:0071257 cellular response to electrical stimulus	http://amigo.geneontology.org/amigo/term/GO:0071257	Calr Actb
0.028776477466193	2	14	21.3508260447036	GO:1900038 negative regulation of cellular response to hypoxia	http://amigo.geneontology.org/amigo/term/GO:1900038	Cd34 Eno1
0.028776477466193	2	14	21.3508260447036	GO:1900369 negative regulation of post-transcriptional gene silencing by RNA	http://amigo.geneontology.org/amigo/term/GO:1900369	Ppp3ca Esr1
0.0294075976665994	6	223	4.02123181111009	GO:0003018 vascular process in circulatory system	http://amigo.geneontology.org/amigo/term/GO:0003018	Abcb1a Itga1 Klf2 Bmpr2 Akt1 Ece1
0.0294075976665994	6	223	4.02123181111009	GO:0031099 regeneration	http://amigo.geneontology.org/amigo/term/GO:0031099	Ccnd1 Anxa3 Angpt2 Cdkn1a Lifr Gstp1
0.0294075976665994	6	223	4.02123181111009	GO:0032869 cellular response to insulin stimulus	http://amigo.geneontology.org/amigo/term/GO:0032869	Akt1 Myo1c C1qtnf9 Gkap1 Marcks Gstp1
0.029580559902673	10	550	2.717377860235	GO:0042110 T cell activation	http://amigo.geneontology.org/amigo/term/GO:0042110	Dusp3 Actb Kitl Hlx Bax Rsad2 Sp3 Ppp3ca Ctla2a Hspb1
0.0299009522440953	5	156	4.79024943310658	GO:0036294 cellular response to decreased oxygen levels	http://amigo.geneontology.org/amigo/term/GO:0036294	Akt1 Cd34 Jund Gnb1 Eno1
0.0301008190956252	3	48	9.34098639455782	GO:0008089 anterograde axonal transport	http://amigo.geneontology.org/amigo/term/GO:0008089	Arl8a Hspb1 Rab21
0.0301008190956252	3	48	9.34098639455782	GO:0045429 positive regulation of nitric oxide biosynthetic process	http://amigo.geneontology.org/amigo/term/GO:0045429	Akt1 Klf2 Esr1
0.0303409140939648	6	225	3.98548752834467	GO:0045930 negative regulation of mitotic cell cycle	http://amigo.geneontology.org/amigo/term/GO:0045930	Btg3 Ctdsp2 Cdkn1a Ccnd1 Dusp1 Esr1
0.0303409140939648	4	97	6.16312504383196	GO:0051341 regulation of oxidoreductase activity	http://amigo.geneontology.org/amigo/term/GO:0051341	Gstp1 Akt1 Esr1 Eng
0.0303581082128345	8	380	3.14643752237737	GO:0010038 response to metal ion	http://amigo.geneontology.org/amigo/term/GO:0010038	Jund Akt1 Calr Ppp3ca Clic4 Abcb1a Ccnd1 Xdh
0.0309149828610365	7	301	3.47571586774245	GO:0097193 intrinsic apoptotic signaling pathway	http://amigo.geneontology.org/amigo/term/GO:0097193	Bax Phlda3 Hspb1 Serinc3 Akt1 Cdkn1a Eno1
0.031116986464488	5	158	4.72961336433308	GO:0030856 regulation of epithelial cell differentiation	http://amigo.geneontology.org/amigo/term/GO:0030856	Apold1 Spry2 Spred1 Xdh Ccnd1
0.0315270435309826	3	49	9.15035401915868	GO:0071364 cellular response to epidermal growth factor stimulus	http://amigo.geneontology.org/amigo/term/GO:0071364	Akt1 Dusp3 Gstp1
0.0318847627749666	2	15	19.9274376417234	GO:0009128 purine nucleoside monophosphate catabolic process	http://amigo.geneontology.org/amigo/term/GO:0009128	Xdh Gda
0.0318847627749666	8	384	3.11366213151927	GO:0009615 response to virus	http://amigo.geneontology.org/amigo/term/GO:0009615	Rsad2 Sec14l1 Ifitm3 Bst2 Calr Bax Hspb1 Serinc3
0.0318847627749666	2	15	19.9274376417234	GO:0070141 response to UV-A	http://amigo.geneontology.org/amigo/term/GO:0070141	Akt1 Ccnd1
0.0318847627749666	2	15	19.9274376417234	GO:1903961 positive regulation of anion transmembrane transport	http://amigo.geneontology.org/amigo/term/GO:1903961	Itgb1 Abcb1a
0.0318847627749666	2	15	19.9274376417234	GO:2001212 regulation of vasculogenesis	http://amigo.geneontology.org/amigo/term/GO:2001212	Cd34 Xdh
0.0323282411964377	6	229	3.91587202566616	GO:0007163 establishment or maintenance of cell polarity	http://amigo.geneontology.org/amigo/term/GO:0007163	Rhob Tek Itgb1 Actb Spry2 Nckap1
0.0323282411964377	6	229	3.91587202566616	GO:0072593 reactive oxygen species metabolic process	http://amigo.geneontology.org/amigo/term/GO:0072593	Hbb-bs Pxdn Cdkn1a Xdh Gstp1 Akt1
0.0327889571522587	3	50	8.96734693877551	GO:0051602 response to electrical stimulus	http://amigo.geneontology.org/amigo/term/GO:0051602	Calr Nr4a1 Actb
0.0327889571522587	3	50	8.96734693877551	GO:1904407 positive regulation of nitric oxide metabolic process	http://amigo.geneontology.org/amigo/term/GO:1904407	Akt1 Klf2 Esr1
0.033220290249678	9	473	2.84376752815291	GO:0022407 regulation of cell-cell adhesion	http://amigo.geneontology.org/amigo/term/GO:0022407	Dusp3 Actb Kitl Akt1 Jak1 Hlx Ppp3ca Hspb1 Gstp1
0.0334235383788116	8	388	3.08156252191598	GO:0032102 negative regulation of response to external stimulus	http://amigo.geneontology.org/amigo/term/GO:0032102	Sec14l1 Ctla2a Cd34 Dusp1 Angpt2 Tspan8 Dusp3 Gstp1
0.0335121688686556	11	656	2.50611830097893	GO:0048729 tissue morphogenesis	http://amigo.geneontology.org/amigo/term/GO:0048729	Itgb1 Actb Rhob Spry2 Esr1 Eng Nckap1 Clic4 Taf10 Bmpr2 Tek
0.0343222140102675	8	390	3.06575963718821	GO:2001233 regulation of apoptotic signaling pathway	http://amigo.geneontology.org/amigo/term/GO:2001233	Slc25a5 Akt1 Hspb1 Serinc3 Bax Pdia3 Gstp1 Eno1
0.0343334784884781	3	51	8.79151660664266	GO:0010712 regulation of collagen metabolic process	http://amigo.geneontology.org/amigo/term/GO:0010712	Itgb1 Vim Eng
0.0343595197563689	17	1267	2.00532620309371	GO:1901701 cellular response to oxygen-containing compound	http://amigo.geneontology.org/amigo/term/GO:1901701	Ly6c2 Nr4a1 Akt1 Myo1c Esr1 Gstp1 C1qtnf9 Hsp90b1 Vim Ppp3ca Actb Abcb1a Rhob Klf2 Gkap1 Pdia3 Marcks
0.0345272818899624	6	233	3.84864675483927	GO:0044703 multi-organism reproductive process	http://amigo.geneontology.org/amigo/term/GO:0044703	Calr Angpt2 Sp3 Akt1 Esr1 Bmpr2
0.0345272818899624	9	477	2.81992042099859	GO:0051249 regulation of lymphocyte activation	http://amigo.geneontology.org/amigo/term/GO:0051249	Dusp3 Actb Kitl Cdkn1a Hlx Nedd9 Ppp3ca Ctla2a Hspb1
0.0345272818899624	9	477	2.81992042099859	GO:1903131 mononuclear cell differentiation	http://amigo.geneontology.org/amigo/term/GO:1903131	Actb Bax Hlx Lrrc8a Slc25a5 Rsad2 Sp3 Ctla2a Hspb1
0.0350001253266807	10	568	2.63126377311488	GO:0060284 regulation of cell development	http://amigo.geneontology.org/amigo/term/GO:0060284	Calr Nedd9 Abcb1a Rab21 Itgb1 Caprin1 Ppp3ca Bmpr2 Vim Marcks
0.0357976044202524	4	103	5.80410805098739	GO:0033273 response to vitamin	http://amigo.geneontology.org/amigo/term/GO:0033273	Abcb1a Ccnd1 Pdia3 Gstp1
0.0360270849514257	15	1063	2.1089715284044	GO:0009887 animal organ morphogenesis	http://amigo.geneontology.org/amigo/term/GO:0009887	Spry2 Cd34 Ankrd11 Nab1 Bax Eng Sp3 Slc39a1 Tek Esr1 Nckap1 Ppp3ca Hlx Taf10 Bmpr2
0.0361583291550368	6	236	3.79972327914216	GO:0009636 response to toxic substance	http://amigo.geneontology.org/amigo/term/GO:0009636	Abcb1a Bax Pxdn Gpx8 Hbb-bs Gstp1
0.0361583291550368	15	1064	2.10698941230628	GO:0046903 secretion	http://amigo.geneontology.org/amigo/term/GO:0046903	Stx3 Mctp1 Rab21 Rsad2 Nr4a1 Eng Ppp3ca Anxa3 Ric1 Abcb1a Ccnd1 Lrrc8a Xdh Atp2a2 Dpysl2
0.0361583291550368	6	236	3.79972327914216	GO:2001234 negative regulation of apoptotic signaling pathway	http://amigo.geneontology.org/amigo/term/GO:2001234	Slc25a5 Akt1 Hspb1 Bax Gstp1 Eno1
0.0363434644165927	5	166	4.50168019014835	GO:0035296 regulation of tube diameter	http://amigo.geneontology.org/amigo/term/GO:0035296	Itga1 Klf2 Bmpr2 Akt1 Ece1
0.0363434644165927	5	166	4.50168019014835	GO:0097746 blood vessel diameter maintenance	http://amigo.geneontology.org/amigo/term/GO:0097746	Itga1 Klf2 Bmpr2 Akt1 Ece1
0.0371270074604141	5	167	4.47472402134507	GO:0030879 mammary gland development	http://amigo.geneontology.org/amigo/term/GO:0030879	Abcb1a Ccnd1 Bax Esr1 Xdh
0.0371270074604141	5	167	4.47472402134507	GO:0035150 regulation of tube size	http://amigo.geneontology.org/amigo/term/GO:0035150	Itga1 Klf2 Bmpr2 Akt1 Ece1
0.0371679201298519	3	53	8.45976126299576	GO:0010171 body morphogenesis	http://amigo.geneontology.org/amigo/term/GO:0010171	Ankrd11 Nckap1 Cdk2ap1
0.0386541536991037	4	106	5.63984084199718	GO:0001892 embryonic placenta development	http://amigo.geneontology.org/amigo/term/GO:0001892	Sp3 Akt1 Taf10 Hs6st1
0.0386541536991037	7	318	3.28990715783169	GO:0009416 response to light stimulus	http://amigo.geneontology.org/amigo/term/GO:0009416	Cdkn1a Akt1 Ccnd1 Jund Bax Itgb1 Gnb1
0.0386541536991037	3	54	8.30309901738473	GO:0050775 positive regulation of dendrite morphogenesis	http://amigo.geneontology.org/amigo/term/GO:0050775	Rab21 Caprin1 Marcks
0.0386541536991037	3	54	8.30309901738473	GO:0070849 response to epidermal growth factor	http://amigo.geneontology.org/amigo/term/GO:0070849	Akt1 Dusp3 Gstp1
0.0386541536991037	4	106	5.63984084199718	GO:0071901 negative regulation of protein serine/threonine kinase activity	http://amigo.geneontology.org/amigo/term/GO:0071901	Spry2 Cdkn1a Gstp1 Dusp1
0.0386541536991037	2	17	17.5830332132853	GO:0098760 response to interleukin-7	http://amigo.geneontology.org/amigo/term/GO:0098760	Pdia3 Eno1
0.0386541536991037	2	17	17.5830332132853	GO:0098761 cellular response to interleukin-7	http://amigo.geneontology.org/amigo/term/GO:0098761	Pdia3 Eno1
0.0390444177112453	10	580	2.57682383298147	GO:0002694 regulation of leukocyte activation	http://amigo.geneontology.org/amigo/term/GO:0002694	Dusp3 Actb Kitl Jund Cdkn1a Hlx Nedd9 Ppp3ca Ctla2a Hspb1
0.0391020496361823	7	319	3.27959396924914	GO:0071375 cellular response to peptide hormone stimulus	http://amigo.geneontology.org/amigo/term/GO:0071375	Nr4a1 Akt1 Myo1c C1qtnf9 Gkap1 Marcks Gstp1
0.0391753168683078	5	170	4.39575830332133	GO:0008584 male gonad development	http://amigo.geneontology.org/amigo/term/GO:0008584	Kitl Abcb1a Ccnd1 Bax Esr1
0.0400685887737097	5	171	4.37005211441302	GO:0046546 development of primary male sexual characteristics	http://amigo.geneontology.org/amigo/term/GO:0046546	Kitl Abcb1a Ccnd1 Bax Esr1
0.0402375607835863	3	55	8.15213358070501	GO:0031113 regulation of microtubule polymerization	http://amigo.geneontology.org/amigo/term/GO:0031113	Slain2 Gda Hspa1a
0.0402375607835863	3	55	8.15213358070501	GO:0072132 mesenchyme morphogenesis	http://amigo.geneontology.org/amigo/term/GO:0072132	Eng Nckap1 Taf10
0.0413928928202612	7	323	3.23897980244729	GO:1902105 regulation of leukocyte differentiation	http://amigo.geneontology.org/amigo/term/GO:1902105	Actb Kitl Hlx Nedd9 Ppp3ca Ctla2a Hspb1
0.0416091184565261	5	173	4.31953128072038	GO:0048754 branching morphogenesis of an epithelial tube	http://amigo.geneontology.org/amigo/term/GO:0048754	Spry2 Esr1 Eng Clic4 Tek
0.0416091184565261	4	109	5.4846158646945	GO:1990748 cellular detoxification	http://amigo.geneontology.org/amigo/term/GO:1990748	Pxdn Gpx8 Hbb-bs Gstp1
0.0416091184565261	5	173	4.31953128072038	GO:2001242 regulation of intrinsic apoptotic signaling pathway	http://amigo.geneontology.org/amigo/term/GO:2001242	Hspb1 Serinc3 Bax Akt1 Eno1
0.0417719292267432	3	56	8.00655976676385	GO:0030838 positive regulation of actin filament polymerization	http://amigo.geneontology.org/amigo/term/GO:0030838	Evl Nckap1 Myo1c
0.0417719292267432	3	56	8.00655976676385	GO:0043666 regulation of phosphoprotein phosphatase activity	http://amigo.geneontology.org/amigo/term/GO:0043666	Gna12 Hsp90b1 Itga1
0.0417719292267432	3	56	8.00655976676385	GO:1903793 positive regulation of anion transport	http://amigo.geneontology.org/amigo/term/GO:1903793	Itgb1 Dpysl2 Abcb1a
0.0419642850460691	2	18	16.6061980347695	GO:0035627 ceramide transport	http://amigo.geneontology.org/amigo/term/GO:0035627	Pltp Abcb1a
0.0419642850460691	2	18	16.6061980347695	GO:0061298 retina vasculature development in camera-type eye	http://amigo.geneontology.org/amigo/term/GO:0061298	Clic4 Bmpr2
0.0419642850460691	2	18	16.6061980347695	GO:1900037 regulation of cellular response to hypoxia	http://amigo.geneontology.org/amigo/term/GO:1900037	Cd34 Eno1
0.0420572051405723	5	174	4.29470638830245	GO:0071453 cellular response to oxygen levels	http://amigo.geneontology.org/amigo/term/GO:0071453	Akt1 Cd34 Jund Gnb1 Eno1
0.0424209187522252	38	3826	1.48440139254866	GO:0006996 organelle organization	http://amigo.geneontology.org/amigo/term/GO:0006996	Bax Slc25a5 Myo1c Evl Nedd9 Vim Nckap1 Slain2 Bicd2 Ubn2 Stx3 Rhob Rpl10-ps3 Marcks Tuba1a Hspa1a Actb Akt1 Calr Dpysl2 Tek Cd34 Hsp90b1 Itgb5 Itgb1 Rab22a Tmem165 Atp2a2 Cbx3 Mcmbp Spry2 Klf2 Marf1 Azin1 Bst2 Gda Dusp1 Esr1
0.0425382654114231	14	986	2.1220902153965	GO:0033993 response to lipid	http://amigo.geneontology.org/amigo/term/GO:0033993	Esr1 Akt1 Tek Gstp1 Calr Nr4a1 Vim Eng Atp2a2 Anxa3 Abcb1a Ccnd1 Jund Pdia3
0.0430779454969574	6	248	3.61586570111916	GO:0044706 multi-multicellular organism process	http://amigo.geneontology.org/amigo/term/GO:0044706	Calr Angpt2 Sp3 Akt1 Esr1 Bmpr2
0.0430779454969574	7	327	3.19935925440513	GO:1901990 regulation of mitotic cell cycle phase transition	http://amigo.geneontology.org/amigo/term/GO:1901990	Ccnd1 Psme2b Actb Ctdsp2 Akt1 Cdkn1a Dusp1
0.0431073679824953	10	592	2.52459091744806	GO:0034762 regulation of transmembrane transport	http://amigo.geneontology.org/amigo/term/GO:0034762	Azin1 Ppp3ca Tspan13 Akt1 Actb Clic4 Bax Itgb1 Esr1 Abcb1a
0.0431073679824953	3	57	7.86609380594343	GO:0043407 negative regulation of MAP kinase activity	http://amigo.geneontology.org/amigo/term/GO:0043407	Spry2 Gstp1 Dusp1
0.0432331722643264	4	111	5.38579395722253	GO:1905477 positive regulation of protein localization to membrane	http://amigo.geneontology.org/amigo/term/GO:1905477	Myo1c Akt1 Itgb1 Stx3
0.0433975763474352	20	1643	1.81930349741844	GO:0044419 biological process involved in interspecies interaction between organisms	http://amigo.geneontology.org/amigo/term/GO:0044419	Rsad2 Sec14l1 Ifitm3 Bst2 Akt1 Myo1c Evl Vim Gstp1 Calr Bax Hspb1 Serinc3 Nr4a1 Map4k2 Atp2a2 Anxa3 Ifi203 Abcb1a Jund
0.0433975763474352	5	176	4.24590290661719	GO:0048813 dendrite morphogenesis	http://amigo.geneontology.org/amigo/term/GO:0048813	Itgb1 Rab21 Caprin1 Ppp3ca Marcks
0.0442577565430013	5	177	4.22191475460241	GO:0006606 protein import into nucleus	http://amigo.geneontology.org/amigo/term/GO:0006606	Kpna4 Tek Ppp3ca Akt1 Cdkn1a
0.0442577565430013	6	250	3.5869387755102	GO:0045926 negative regulation of growth	http://amigo.geneontology.org/amigo/term/GO:0045926	Cdkn1a Bmpr2 Ccdc85b Bst2 Eno1 Hspa1a
0.0447495178520872	3	58	7.73047149894441	GO:0045071 negative regulation of viral genome replication	http://amigo.geneontology.org/amigo/term/GO:0045071	Ifitm3 Rsad2 Bst2
0.0447576448897221	2	19	15.7321876118869	GO:0001946 lymphangiogenesis	http://amigo.geneontology.org/amigo/term/GO:0001946	Clec14a Bmpr2
0.0447576448897221	2	19	15.7321876118869	GO:0009159 deoxyribonucleoside monophosphate catabolic process	http://amigo.geneontology.org/amigo/term/GO:0009159	Xdh Gda
0.0447576448897221	2	19	15.7321876118869	GO:0010801 negative regulation of peptidyl-threonine phosphorylation	http://amigo.geneontology.org/amigo/term/GO:0010801	Spred1 Spry2
0.0447576448897221	2	19	15.7321876118869	GO:0030540 female genitalia development	http://amigo.geneontology.org/amigo/term/GO:0030540	Bax Esr1
0.0447576448897221	8	416	2.87414965986395	GO:0032970 regulation of actin filament-based process	http://amigo.geneontology.org/amigo/term/GO:0032970	Evl Rhob Nckap1 Tek Atp2a2 Nedd9 Myo1c Bst2
0.0447576448897221	2	19	15.7321876118869	GO:0033599 regulation of mammary gland epithelial cell proliferation	http://amigo.geneontology.org/amigo/term/GO:0033599	Ccnd1 Bax
0.0447576448897221	4	113	5.29047017036903	GO:0048145 regulation of fibroblast proliferation	http://amigo.geneontology.org/amigo/term/GO:0048145	Cdkn1a Bax Esr1 Gstp1
0.0447576448897221	2	19	15.7321876118869	GO:0071676 negative regulation of mononuclear cell migration	http://amigo.geneontology.org/amigo/term/GO:0071676	Akt1 Dusp1
0.0447576448897221	2	19	15.7321876118869	GO:0090281 negative regulation of calcium ion import	http://amigo.geneontology.org/amigo/term/GO:0090281	Ppp3ca Akt1
0.0447576448897221	2	19	15.7321876118869	GO:0098969 neurotransmitter receptor transport to postsynaptic membrane	http://amigo.geneontology.org/amigo/term/GO:0098969	Stx3 Clstn1
0.0447576448897221	2	19	15.7321876118869	GO:1901679 nucleotide transmembrane transport	http://amigo.geneontology.org/amigo/term/GO:1901679	Slc25a5 Lrrc8a
0.0457169629879669	10	600	2.49092970521542	GO:0032870 cellular response to hormone stimulus	http://amigo.geneontology.org/amigo/term/GO:0032870	Esr1 Nr4a1 Akt1 Myo1c C1qtnf9 Calr Abcb1a Gkap1 Marcks Gstp1
0.0461041087697995	9	508	2.64783866302426	GO:0061564 axon development	http://amigo.geneontology.org/amigo/term/GO:0061564	Actb Rab21 Dpysl2 Itgb1 Pitpna Ece1 Bmpr2 Vim Evl
0.0462243580854373	8	419	2.85357102268115	GO:1903706 regulation of hemopoiesis	http://amigo.geneontology.org/amigo/term/GO:1903706	Actb Kitl Hlx Nedd9 Ppp3ca Ctla2a Klf13 Hspb1
0.0463041243751	6	254	3.53045155069902	GO:0034764 positive regulation of transmembrane transport	http://amigo.geneontology.org/amigo/term/GO:0034764	Azin1 Ppp3ca Akt1 Bax Itgb1 Abcb1a
0.0473434416099258	8	421	2.8400148658038	GO:0031346 positive regulation of cell projection organization	http://amigo.geneontology.org/amigo/term/GO:0031346	Nckap1 Rab21 Nedd9 Caprin1 Bmpr2 Hspb1 Itgb1 Marcks
0.0480711259424664	12	801	2.23903793727229	GO:0030162 regulation of proteolysis	http://amigo.geneontology.org/amigo/term/GO:0030162	Arih1 Psme2b Hspa1a Akt1 Bax Nr4a1 Gna12 Mtch1 Xdh Bst2 Ctla2a Eno1
0.0480711259424664	5	182	4.10592808551992	GO:0051170 import into nucleus	http://amigo.geneontology.org/amigo/term/GO:0051170	Kpna4 Tek Ppp3ca Akt1 Cdkn1a
0.0481801241493613	4	116	5.15364766596294	GO:0007498 mesoderm development	http://amigo.geneontology.org/amigo/term/GO:0007498	Itgb1 Nckap1 Taf10 Bmpr2
0.0481801241493613	2	20	14.9455782312925	GO:0010763 positive regulation of fibroblast migration	http://amigo.geneontology.org/amigo/term/GO:0010763	Itgb1 Akt1
0.0481801241493613	2	20	14.9455782312925	GO:0035234 ectopic germ cell programmed cell death	http://amigo.geneontology.org/amigo/term/GO:0035234	Bax Kitl
0.0481801241493613	2	20	14.9455782312925	GO:0051000 positive regulation of nitric-oxide synthase activity	http://amigo.geneontology.org/amigo/term/GO:0051000	Akt1 Esr1
0.0481801241493613	2	20	14.9455782312925	GO:0060602 branch elongation of an epithelium	http://amigo.geneontology.org/amigo/term/GO:0060602	Spry2 Esr1
0.0481801241493613	2	20	14.9455782312925	GO:0060841 venous blood vessel development	http://amigo.geneontology.org/amigo/term/GO:0060841	Eng Bmpr2
0.0481801241493613	2	20	14.9455782312925	GO:0098877 neurotransmitter receptor transport to plasma membrane	http://amigo.geneontology.org/amigo/term/GO:0098877	Stx3 Clstn1
0.0481801241493613	2	20	14.9455782312925	GO:1903540 establishment of protein localization to postsynaptic membrane	http://amigo.geneontology.org/amigo/term/GO:1903540	Stx3 Clstn1
0.0481801241493613	2	20	14.9455782312925	GO:1903798 regulation of production of miRNAs involved in gene silencing by miRNA	http://amigo.geneontology.org/amigo/term/GO:1903798	Ppp3ca Esr1
0.0482343222490333	11	704	2.33524659863946	GO:0010564 regulation of cell cycle process	http://amigo.geneontology.org/amigo/term/GO:0010564	Ccnd1 Psme2b Hspa1a Actb Calr Ctdsp2 Akt1 Cdkn1a Azin1 Dusp1 Esr1
0.0482343222490333	8	424	2.81992042099859	GO:0043254 regulation of protein-containing complex assembly	http://amigo.geneontology.org/amigo/term/GO:0043254	Evl Slain2 Nckap1 Bax Esr1 Myo1c Gda Hspa1a
0.0486939753868074	3	61	7.3502843760455	GO:0010761 fibroblast migration	http://amigo.geneontology.org/amigo/term/GO:0010761	Itgb1 Gna12 Akt1
0.0486939753868074	7	339	3.08610759938194	GO:0051962 positive regulation of nervous system development	http://amigo.geneontology.org/amigo/term/GO:0051962	Clstn1 Rab21 Itgb1 Caprin1 Bmpr2 Vim Marcks
0.0486939753868074	3	61	7.3502843760455	GO:1903078 positive regulation of protein localization to plasma membrane	http://amigo.geneontology.org/amigo/term/GO:1903078	Akt1 Itgb1 Stx3
0.0489542465355416	5	184	4.06129843241645	GO:0035264 multicellular organism growth	http://amigo.geneontology.org/amigo/term/GO:0035264	Ankrd11 Clic4 Taf10 Rpl29 Klf2
0.0491385141246559	7	340	3.07703081232493	GO:0048872 homeostasis of number of cells	http://amigo.geneontology.org/amigo/term/GO:0048872	Kitl Akt1 Bax Sp3 Slc25a5 Klf13 Klf2
0.0498981037802618	4	118	5.06629770552289	GO:0006986 response to unfolded protein	http://amigo.geneontology.org/amigo/term/GO:0006986	Hspa1a Ccnd1 Bax Hspb1
0.0500538910061641	9	518	2.596722086518	GO:0008015 blood circulation	http://amigo.geneontology.org/amigo/term/GO:0008015	Atp2a2 Cd34 Itga1 Klf2 Ece1 Bmpr2 Gna12 Akt1 Eng
0.0504177957804505	3	62	7.23173140223831	GO:0098930 axonal transport	http://amigo.geneontology.org/amigo/term/GO:0098930	Arl8a Hspb1 Rab21
0.0504177957804505	3	62	7.23173140223831	GO:2000134 negative regulation of G1/S transition of mitotic cell cycle	http://amigo.geneontology.org/amigo/term/GO:2000134	Ctdsp2 Cdkn1a Ccnd1
0.0504933424687188	6	261	3.43576511064196	GO:0060560 developmental growth involved in morphogenesis	http://amigo.geneontology.org/amigo/term/GO:0060560	Rab21 Dpysl2 Spry2 Itgb1 Esr1 Bmpr2
0.0508607741895792	10	614	2.43413326242549	GO:0007423 sensory organ development	http://amigo.geneontology.org/amigo/term/GO:0007423	Spry2 Vim Spred1 Ece1 Bax Sp3 Pxdn Gnb1 Clic4 Bmpr2
0.0514601975910189	2	21	14.2338840298024	GO:0009158 ribonucleoside monophosphate catabolic process	http://amigo.geneontology.org/amigo/term/GO:0009158	Xdh Gda
0.0514601975910189	2	21	14.2338840298024	GO:0042026 protein refolding	http://amigo.geneontology.org/amigo/term/GO:0042026	Hspb1 Hspa1a
0.0514601975910189	2	21	14.2338840298024	GO:0060749 mammary gland alveolus development	http://amigo.geneontology.org/amigo/term/GO:0060749	Ccnd1 Esr1
0.0514601975910189	2	21	14.2338840298024	GO:0061377 mammary gland lobule development	http://amigo.geneontology.org/amigo/term/GO:0061377	Ccnd1 Esr1
0.0514601975910189	2	21	14.2338840298024	GO:0070920 regulation of production of small RNA involved in gene silencing by RNA	http://amigo.geneontology.org/amigo/term/GO:0070920	Ppp3ca Esr1
0.0516316515887822	9	522	2.57682383298147	GO:0010638 positive regulation of organelle organization	http://amigo.geneontology.org/amigo/term/GO:0010638	Evl Slain2 Slc25a5 Nckap1 Bax Tek Myo1c Gda Hspa1a
0.051910873388682	3	63	7.1169420149012	GO:0030865 cortical cytoskeleton organization	http://amigo.geneontology.org/amigo/term/GO:0030865	Nckap1 Rhob Calr
0.0532510998802014	4	121	4.9406870186091	GO:0007589 body fluid secretion	http://amigo.geneontology.org/amigo/term/GO:0007589	Abcb1a Ccnd1 Xdh Ppp3ca
0.0542452419652925	5	190	3.93304690297172	GO:0009266 response to temperature stimulus	http://amigo.geneontology.org/amigo/term/GO:0009266	Hspb1 Hspa1a Cd34 Atp2a2 Akt1
0.0542452419652925	5	190	3.93304690297172	GO:0043405 regulation of MAP kinase activity	http://amigo.geneontology.org/amigo/term/GO:0043405	Spry2 Gstp1 Dusp1 Map4k2 Kitl
0.0550112924654411	2	22	13.586889301175	GO:0006144 purine nucleobase metabolic process	http://amigo.geneontology.org/amigo/term/GO:0006144	Xdh Gda
0.0550112924654411	2	22	13.586889301175	GO:0009151 purine deoxyribonucleotide metabolic process	http://amigo.geneontology.org/amigo/term/GO:0009151	Xdh Gda
0.0550112924654411	5	191	3.91245503436977	GO:0030705 cytoskeleton-dependent intracellular transport	http://amigo.geneontology.org/amigo/term/GO:0030705	Myo1c Arl8a Hspb1 Rab21 Bicd2
0.0550112924654411	2	22	13.586889301175	GO:0031571 mitotic G1 DNA damage checkpoint signaling	http://amigo.geneontology.org/amigo/term/GO:0031571	Cdkn1a Ccnd1
0.0550112924654411	2	22	13.586889301175	GO:0032516 positive regulation of phosphoprotein phosphatase activity	http://amigo.geneontology.org/amigo/term/GO:0032516	Gna12 Itga1
0.0550112924654411	9	529	2.54272597507812	GO:0051960 regulation of nervous system development	http://amigo.geneontology.org/amigo/term/GO:0051960	Clstn1 Akt1 Rab21 Itgb1 Caprin1 Ppp3ca Bmpr2 Vim Marcks
0.0550112924654411	5	191	3.91245503436977	GO:0061136 regulation of proteasomal protein catabolic process	http://amigo.geneontology.org/amigo/term/GO:0061136	Arih1 Psme2b Hspa1a Gna12 Akt1
0.0550112924654411	2	22	13.586889301175	GO:0070886 positive regulation of calcineurin-NFAT signaling cascade	http://amigo.geneontology.org/amigo/term/GO:0070886	Ppp3ca Sppl3
0.0550112924654411	2	22	13.586889301175	GO:0071404 cellular response to low-density lipoprotein particle stimulus	http://amigo.geneontology.org/amigo/term/GO:0071404	Itgb1 Cdh13
0.0550112924654411	2	22	13.586889301175	GO:0106058 positive regulation of calcineurin-mediated signaling	http://amigo.geneontology.org/amigo/term/GO:0106058	Ppp3ca Sppl3
0.0551632680341019	4	123	4.86035064432277	GO:0071675 regulation of mononuclear cell migration	http://amigo.geneontology.org/amigo/term/GO:0071675	Akt1 Calr Dusp1 Nedd9
0.0552009143756905	3	65	6.89795918367347	GO:0042733 embryonic digit morphogenesis	http://amigo.geneontology.org/amigo/term/GO:0042733	Ece1 Gna12 Bax
0.0552717035800769	7	351	2.98059964726631	GO:0071496 cellular response to external stimulus	http://amigo.geneontology.org/amigo/term/GO:0071496	Cdkn1a Eng Abcb1a Bmpr2 Akt1 Pdia3 Gstp1
0.0573681930977533	3	66	6.79344465058751	GO:0035456 response to interferon-beta	http://amigo.geneontology.org/amigo/term/GO:0035456	Ifitm3 Bst2 Ifi203
0.0579201332792172	4	125	4.78258503401361	GO:0051897 positive regulation of protein kinase B signaling	http://amigo.geneontology.org/amigo/term/GO:0051897	Tek Spry2 Itgb1 Eng
0.0582632480597612	14	1040	2.01190476190476	GO:0014070 response to organic cyclic compound	http://amigo.geneontology.org/amigo/term/GO:0014070	Esr1 Calr Hsp90b1 Eng Anxa3 Actb Angpt2 Abcb1a Klf2 Ccnd1 Jund Akt1 Pdia3 Gstp1
0.0582632480597612	7	355	2.94701542588867	GO:0050863 regulation of T cell activation	http://amigo.geneontology.org/amigo/term/GO:0050863	Dusp3 Actb Kitl Hlx Ppp3ca Ctla2a Hspb1
0.0585880458263945	2	23	12.9961549837326	GO:0003148 outflow tract septum morphogenesis	http://amigo.geneontology.org/amigo/term/GO:0003148	Eng Bmpr2
0.0585880458263945	4	126	4.74462800993413	GO:0018210 peptidyl-threonine modification	http://amigo.geneontology.org/amigo/term/GO:0018210	Eogt Spred1 Akt1 Spry2
0.0585880458263945	2	23	12.9961549837326	GO:0042744 hydrogen peroxide catabolic process	http://amigo.geneontology.org/amigo/term/GO:0042744	Hbb-bs Pxdn
0.0585880458263945	2	23	12.9961549837326	GO:0044819 mitotic G1/S transition checkpoint signaling	http://amigo.geneontology.org/amigo/term/GO:0044819	Cdkn1a Ccnd1
0.0585880458263945	2	23	12.9961549837326	GO:0046628 positive regulation of insulin receptor signaling pathway	http://amigo.geneontology.org/amigo/term/GO:0046628	Gkap1 Marcks
0.0585880458263945	10	632	2.36480668216654	GO:0050865 regulation of cell activation	http://amigo.geneontology.org/amigo/term/GO:0050865	Dusp3 Actb Kitl Jund Cdkn1a Hlx Nedd9 Ppp3ca Ctla2a Hspb1
0.0585880458263945	2	23	12.9961549837326	GO:0072530 purine-containing compound transmembrane transport	http://amigo.geneontology.org/amigo/term/GO:0072530	Slc25a5 Lrrc8a
0.0585880458263945	2	23	12.9961549837326	GO:2000010 positive regulation of protein localization to cell surface	http://amigo.geneontology.org/amigo/term/GO:2000010	Stx3 Akt1
0.0589795316065407	5	196	3.81264750798279	GO:0046661 male sex differentiation	http://amigo.geneontology.org/amigo/term/GO:0046661	Kitl Abcb1a Ccnd1 Bax Esr1
0.0589795316065407	7	357	2.93050553554755	GO:0048545 response to steroid hormone	http://amigo.geneontology.org/amigo/term/GO:0048545	Esr1 Calr Eng Anxa3 Abcb1a Ccnd1 Gstp1
0.0606188144198022	3	68	6.59363745498199	GO:0002763 positive regulation of myeloid leukocyte differentiation	http://amigo.geneontology.org/amigo/term/GO:0002763	Kitl Nedd9 Ppp3ca
0.0606188144198022	5	198	3.77413591699306	GO:0007179 transforming growth factor beta receptor signaling pathway	http://amigo.geneontology.org/amigo/term/GO:0007179	Eng Spry2 Spred1 Itgb5 Eid2
0.0606188144198022	5	198	3.77413591699306	GO:0007568 aging	http://amigo.geneontology.org/amigo/term/GO:0007568	Canx Ppp3ca Jund Gna12 Akt1
0.0606188144198022	3	68	6.59363745498199	GO:0007595 lactation	http://amigo.geneontology.org/amigo/term/GO:0007595	Abcb1a Ccnd1 Xdh
0.0606188144198022	5	198	3.77413591699306	GO:0031960 response to corticosteroid	http://amigo.geneontology.org/amigo/term/GO:0031960	Eng Anxa3 Abcb1a Ccnd1 Gstp1
0.0606188144198022	5	198	3.77413591699306	GO:1902107 positive regulation of leukocyte differentiation	http://amigo.geneontology.org/amigo/term/GO:1902107	Actb Kitl Hlx Nedd9 Ppp3ca
0.0606188144198022	5	198	3.77413591699306	GO:1903708 positive regulation of hemopoiesis	http://amigo.geneontology.org/amigo/term/GO:1903708	Actb Kitl Hlx Nedd9 Ppp3ca
0.0606188144198022	3	68	6.59363745498199	GO:1904377 positive regulation of protein localization to cell periphery	http://amigo.geneontology.org/amigo/term/GO:1904377	Akt1 Itgb1 Stx3
0.0607704735170634	4	128	4.67049319727891	GO:0050773 regulation of dendrite development	http://amigo.geneontology.org/amigo/term/GO:0050773	Rab21 Caprin1 Ppp3ca Marcks
0.0615531937668796	6	277	3.23730936417888	GO:0032868 response to insulin	http://amigo.geneontology.org/amigo/term/GO:0032868	Akt1 Myo1c C1qtnf9 Gkap1 Marcks Gstp1
0.0618989482403437	2	24	12.4546485260771	GO:0009125 nucleoside monophosphate catabolic process	http://amigo.geneontology.org/amigo/term/GO:0009125	Xdh Gda
0.0618989482403437	2	24	12.4546485260771	GO:0009164 nucleoside catabolic process	http://amigo.geneontology.org/amigo/term/GO:0009164	Xdh Gda
0.0618989482403437	3	69	6.49807749186631	GO:0010633 negative regulation of epithelial cell migration	http://amigo.geneontology.org/amigo/term/GO:0010633	Spred1 Evl Angpt2
0.0618989482403437	2	24	12.4546485260771	GO:0036303 lymph vessel morphogenesis	http://amigo.geneontology.org/amigo/term/GO:0036303	Clec14a Bmpr2
0.0618989482403437	7	362	2.8900289397527	GO:0060562 epithelial tube morphogenesis	http://amigo.geneontology.org/amigo/term/GO:0060562	Rhob Spry2 Esr1 Eng Nckap1 Clic4 Tek
0.0618989482403437	2	24	12.4546485260771	GO:0060716 labyrinthine layer blood vessel development	http://amigo.geneontology.org/amigo/term/GO:0060716	Akt1 Hs6st1
0.0624063060291971	8	452	2.64523508518452	GO:0007015 actin filament organization	http://amigo.geneontology.org/amigo/term/GO:0007015	Myo1c Evl Nedd9 Rhob Marcks Nckap1 Hsp90b1 Itgb5
0.0634062293656898	5	201	3.71780553017227	GO:0022408 negative regulation of cell-cell adhesion	http://amigo.geneontology.org/amigo/term/GO:0022408	Dusp3 Akt1 Hlx Hspb1 Gstp1
0.0640639254003682	3	70	6.40524781341108	GO:0001707 mesoderm formation	http://amigo.geneontology.org/amigo/term/GO:0001707	Itgb1 Taf10 Bmpr2
0.0647181798717817	6	281	3.19122666860338	GO:0050769 positive regulation of neurogenesis	http://amigo.geneontology.org/amigo/term/GO:0050769	Rab21 Itgb1 Caprin1 Bmpr2 Vim Marcks
0.0648287471213264	7	366	2.85844392401769	GO:0006417 regulation of translation	http://amigo.geneontology.org/amigo/term/GO:0006417	Akt1 Calr Eif4g2 Tnrc6c Vim Caprin1 Rpl10-ps3
0.0649255089072162	20	1735	1.72283322550922	GO:0043933 protein-containing complex organization	http://amigo.geneontology.org/amigo/term/GO:0043933	Pltp Evl Slain2 Cltb Rpl10-ps3 Taf10 Lrrc8a Gls Nckap1 Bax Esr1 Pxdn Pdia3 Atp2a2 Adgrl4 Eid2 Calr Myo1c Gda Hspa1a
0.0657925907178581	2	25	11.956462585034	GO:0003299 muscle hypertrophy in response to stress	http://amigo.geneontology.org/amigo/term/GO:0003299	Ppp3ca Atp2a2
0.0657925907178581	2	25	11.956462585034	GO:0014898 cardiac muscle hypertrophy in response to stress	http://amigo.geneontology.org/amigo/term/GO:0014898	Ppp3ca Atp2a2
0.0657925907178581	2	25	11.956462585034	GO:0042059 negative regulation of epidermal growth factor receptor signaling pathway	http://amigo.geneontology.org/amigo/term/GO:0042059	Dusp3 Itga1
0.0657925907178581	2	25	11.956462585034	GO:0043501 skeletal muscle adaptation	http://amigo.geneontology.org/amigo/term/GO:0043501	Ppp3ca Atp2a2
0.0657925907178581	4	132	4.52896310039167	GO:0048675 axon extension	http://amigo.geneontology.org/amigo/term/GO:0048675	Rab21 Dpysl2 Itgb1 Bmpr2
0.0657925907178581	3	71	6.31503305547571	GO:1904705 regulation of vascular associated smooth muscle cell proliferation	http://amigo.geneontology.org/amigo/term/GO:1904705	Gna12 Cdkn1a Gstp1
0.0660325456253082	13	957	2.03022483810661	GO:0140352 export from cell	http://amigo.geneontology.org/amigo/term/GO:0140352	Stx3 Mctp1 Abcb1a Rab21 Rsad2 Nr4a1 Eng Ppp3ca Anxa3 Ric1 Lrrc8a Atp2a2 Dpysl2
0.0669049672267264	6	284	3.15751652773786	GO:0051258 protein polymerization	http://amigo.geneontology.org/amigo/term/GO:0051258	Evl Slain2 Nckap1 Myo1c Gda Hspa1a
0.0669258370500063	4	133	4.49491074625339	GO:0030218 erythrocyte differentiation	http://amigo.geneontology.org/amigo/term/GO:0030218	Sp3 Slc25a5 Klf13 Klf2
0.0673733767757334	7	370	2.82754182754183	GO:0032956 regulation of actin cytoskeleton organization	http://amigo.geneontology.org/amigo/term/GO:0032956	Evl Rhob Nckap1 Tek Nedd9 Myo1c Bst2
0.0676985329057729	3	72	6.22732426303855	GO:1902807 negative regulation of cell cycle G1/S phase transition	http://amigo.geneontology.org/amigo/term/GO:1902807	Ctdsp2 Cdkn1a Ccnd1
0.0682709670496241	5	206	3.62756753186712	GO:0031345 negative regulation of cell projection organization	http://amigo.geneontology.org/amigo/term/GO:0031345	Spry2 Evl Vim Ppp3ca Itgb1
0.0684073803676571	19	1631	1.74105448433205	GO:0045934 negative regulation of nucleobase-containing compound metabolic process	http://amigo.geneontology.org/amigo/term/GO:0045934	Eid2 Ccdc85b Sp3 Ppp3ca Nab1 Calr Esr1 Cdkn1a Cbx3 Klf2 Bmpr2 Ccnd1 Jund Zfp715 Dusp1 Eng Rpl10-ps3 Eno1 Hspa1a
0.068819958720661	7	372	2.81233998975934	GO:0032496 response to lipopolysaccharide	http://amigo.geneontology.org/amigo/term/GO:0032496	Akt1 Gstp1 Nr4a1 Vim Atp2a2 Abcb1a Jund
0.0691141829951854	2	26	11.4965986394558	GO:0009264 deoxyribonucleotide catabolic process	http://amigo.geneontology.org/amigo/term/GO:0009264	Xdh Gda
0.0691141829951854	2	26	11.4965986394558	GO:0014887 cardiac muscle adaptation	http://amigo.geneontology.org/amigo/term/GO:0014887	Ppp3ca Atp2a2
0.0691141829951854	3	73	6.1420184512161	GO:0015800 acidic amino acid transport	http://amigo.geneontology.org/amigo/term/GO:0015800	Lrrc8a Itgb1 Dpysl2
0.0691141829951854	4	135	4.42831947593852	GO:0017015 regulation of transforming growth factor beta receptor signaling pathway	http://amigo.geneontology.org/amigo/term/GO:0017015	Eng Spry2 Spred1 Eid2
0.0691141829951854	3	73	6.1420184512161	GO:0030032 lamellipodium assembly	http://amigo.geneontology.org/amigo/term/GO:0030032	Nckap1 Cdh13 Itgb1
0.0691141829951854	2	26	11.4965986394558	GO:0046037 GMP metabolic process	http://amigo.geneontology.org/amigo/term/GO:0046037	Xdh Gda
0.0691141829951854	2	26	11.4965986394558	GO:0050926 regulation of positive chemotaxis	http://amigo.geneontology.org/amigo/term/GO:0050926	Angpt2 Cdh13
0.0691141829951854	2	26	11.4965986394558	GO:0051354 negative regulation of oxidoreductase activity	http://amigo.geneontology.org/amigo/term/GO:0051354	Gstp1 Eng
0.0691141829951854	5	207	3.61004305103684	GO:0061138 morphogenesis of a branching epithelium	http://amigo.geneontology.org/amigo/term/GO:0061138	Spry2 Esr1 Eng Clic4 Tek
0.0691141829951854	2	26	11.4965986394558	GO:0099637 neurotransmitter receptor transport	http://amigo.geneontology.org/amigo/term/GO:0099637	Stx3 Clstn1
0.0704648117130859	7	375	2.78984126984127	GO:0007178 transmembrane receptor protein serine/threonine kinase signaling pathway	http://amigo.geneontology.org/amigo/term/GO:0007178	Eng Bmpr2 Spry2 Vim Spred1 Itgb5 Eid2
0.0704648117130859	26	2477	1.56877284623983	GO:0009056 catabolic process	http://amigo.geneontology.org/amigo/term/GO:0009056	Calr Nbr1 Hsp90b1 Canx Xdh Arih1 Gls Azin1 Ctla2a Hbb-bs Eno1 Psme2b Hspa1a Akt1 Slc25a5 Gda Gna12 Bax Eif4g2 Pxdn Itgb1 Vim Rnf11 Atp2a2 Ric1 Ece1
0.0710914573998044	3	74	6.05901820187534	GO:0061180 mammary gland epithelium development	http://amigo.geneontology.org/amigo/term/GO:0061180	Ccnd1 Bax Esr1
0.0710914573998044	3	74	6.05901820187534	GO:1990874 vascular associated smooth muscle cell proliferation	http://amigo.geneontology.org/amigo/term/GO:1990874	Gna12 Cdkn1a Gstp1
0.0731527957822504	2	27	11.0707986898463	GO:0002474 antigen processing and presentation of peptide antigen via MHC class I	http://amigo.geneontology.org/amigo/term/GO:0002474	Pdia3 Calr
0.0731527957822504	12	869	2.06383128625443	GO:0006518 peptide metabolic process	http://amigo.geneontology.org/amigo/term/GO:0006518	Sppl3 Rpl29 Ece1 Gstp1 Akt1 Calr Eif4g2 Tnrc6c Vim Caprin1 Rpl10-ps3 Hbb-bs
0.0731527957822504	4	138	4.33205166124421	GO:0032434 regulation of proteasomal ubiquitin-dependent protein catabolic process	http://amigo.geneontology.org/amigo/term/GO:0032434	Arih1 Hspa1a Gna12 Akt1
0.0731527957822504	2	27	11.0707986898463	GO:0046386 deoxyribose phosphate catabolic process	http://amigo.geneontology.org/amigo/term/GO:0046386	Xdh Gda
0.0731527957822504	3	75	5.97823129251701	GO:0098586 cellular response to virus	http://amigo.geneontology.org/amigo/term/GO:0098586	Sec14l1 Calr Bax
0.0731527957822504	2	27	11.0707986898463	GO:1901185 negative regulation of ERBB signaling pathway	http://amigo.geneontology.org/amigo/term/GO:1901185	Dusp3 Itga1
0.0731527957822504	4	138	4.33205166124421	GO:1903844 regulation of cellular response to transforming growth factor beta stimulus	http://amigo.geneontology.org/amigo/term/GO:1903844	Eng Spry2 Spred1 Eid2
0.0741592033948763	7	380	2.7531328320802	GO:0050878 regulation of body fluid levels	http://amigo.geneontology.org/amigo/term/GO:0050878	Cd34 Tspan8 Abcb1a Ccnd1 Xdh Ppp3ca Evl
0.0744221948294688	10	666	2.24408081550939	GO:0051668 localization within membrane	http://amigo.geneontology.org/amigo/term/GO:0051668	Stx3 Zdhhc18 Myo1c Clstn1 Akt1 Itgb1 Ppp2r5a Actb Cdh13 Bax
0.0750233572691266	5	213	3.50835169748651	GO:2000241 regulation of reproductive process	http://amigo.geneontology.org/amigo/term/GO:2000241	Calr Abcb1a Bax Esr1 Dusp1
0.0750594236309232	3	76	5.89957035445757	GO:0001541 ovarian follicle development	http://amigo.geneontology.org/amigo/term/GO:0001541	Kitl Bax Esr1
0.0750594236309232	3	76	5.89957035445757	GO:2000379 positive regulation of reactive oxygen species metabolic process	http://amigo.geneontology.org/amigo/term/GO:2000379	Cdkn1a Xdh Gstp1
0.0752229160545782	18	1538	1.74915740028131	GO:0065003 protein-containing complex assembly	http://amigo.geneontology.org/amigo/term/GO:0065003	Evl Slain2 Cltb Rpl10-ps3 Taf10 Lrrc8a Gls Nckap1 Bax Esr1 Pxdn Pdia3 Adgrl4 Eid2 Calr Myo1c Gda Hspa1a
0.0757725001292887	4	140	4.27016520894072	GO:0090101 negative regulation of transmembrane receptor protein serine/threonine kinase signaling pathway	http://amigo.geneontology.org/amigo/term/GO:0090101	Spry2 Spred1 Eid2 Eng
0.075877272325922	5	214	3.49195753067582	GO:0008217 regulation of blood pressure	http://amigo.geneontology.org/amigo/term/GO:0008217	Cd34 Ece1 Bmpr2 Gna12 Eng
0.0767945767088276	5	215	3.47571586774245	GO:0000302 response to reactive oxygen species	http://amigo.geneontology.org/amigo/term/GO:0000302	Gstp1 Akt1 Rhob Klf2 Kpna4
0.0767945767088276	3	77	5.82295255764643	GO:0008088 axo-dendritic transport	http://amigo.geneontology.org/amigo/term/GO:0008088	Arl8a Hspb1 Rab21
0.0767945767088276	5	215	3.47571586774245	GO:0030324 lung development	http://amigo.geneontology.org/amigo/term/GO:0030324	Spry2 Sp3 Hs6st1 Klf2 Bmpr2
0.0767945767088276	2	28	10.6754130223518	GO:0032469 endoplasmic reticulum calcium ion homeostasis	http://amigo.geneontology.org/amigo/term/GO:0032469	Atp2a2 Bax
0.0767945767088276	2	28	10.6754130223518	GO:0032928 regulation of superoxide anion generation	http://amigo.geneontology.org/amigo/term/GO:0032928	Gstp1 Akt1
0.0767945767088276	4	141	4.23988034930284	GO:0035966 response to topologically incorrect protein	http://amigo.geneontology.org/amigo/term/GO:0035966	Hspa1a Ccnd1 Bax Hspb1
0.0767945767088276	2	28	10.6754130223518	GO:0048384 retinoic acid receptor signaling pathway	http://amigo.geneontology.org/amigo/term/GO:0048384	Calr Klf2
0.0792390500576811	6	299	2.99911268855368	GO:0030217 T cell differentiation	http://amigo.geneontology.org/amigo/term/GO:0030217	Actb Hlx Rsad2 Sp3 Ctla2a Hspb1
0.0804085384727606	7	388	2.69636720667648	GO:0002237 response to molecule of bacterial origin	http://amigo.geneontology.org/amigo/term/GO:0002237	Akt1 Gstp1 Nr4a1 Vim Atp2a2 Abcb1a Jund
0.0804468963191338	5	218	3.42788491543406	GO:0030323 respiratory tube development	http://amigo.geneontology.org/amigo/term/GO:0030323	Spry2 Sp3 Hs6st1 Klf2 Bmpr2
0.0806605620389475	2	29	10.3072953319259	GO:0010623 programmed cell death involved in cell development	http://amigo.geneontology.org/amigo/term/GO:0010623	Bax Kitl
0.0806605620389475	2	29	10.3072953319259	GO:0032967 positive regulation of collagen biosynthetic process	http://amigo.geneontology.org/amigo/term/GO:0032967	Vim Eng
0.0806605620389475	2	29	10.3072953319259	GO:0034656 nucleobase-containing small molecule catabolic process	http://amigo.geneontology.org/amigo/term/GO:0034656	Xdh Gda
0.0806605620389475	3	79	5.67553603719969	GO:0035195 miRNA-mediated gene silencing	http://amigo.geneontology.org/amigo/term/GO:0035195	Ppp3ca Esr1 Tnrc6c
0.0806605620389475	2	29	10.3072953319259	GO:0035767 endothelial cell chemotaxis	http://amigo.geneontology.org/amigo/term/GO:0035767	Hspb1 Nr4a1
0.0806605620389475	2	29	10.3072953319259	GO:0060037 pharyngeal system development	http://amigo.geneontology.org/amigo/term/GO:0060037	Ece1 Bmpr2
0.0806605620389475	2	29	10.3072953319259	GO:0061003 positive regulation of dendritic spine morphogenesis	http://amigo.geneontology.org/amigo/term/GO:0061003	Caprin1 Marcks
0.0806605620389475	2	29	10.3072953319259	GO:0070633 transepithelial transport	http://amigo.geneontology.org/amigo/term/GO:0070633	Actb Abcb1a
0.0806605620389475	2	29	10.3072953319259	GO:1904030 negative regulation of cyclin-dependent protein kinase activity	http://amigo.geneontology.org/amigo/term/GO:1904030	Actb Cdkn1a
0.0806605620389475	2	29	10.3072953319259	GO:1905898 positive regulation of response to endoplasmic reticulum stress	http://amigo.geneontology.org/amigo/term/GO:1905898	Serinc3 Bax
0.0806984360997986	4	144	4.15154950869237	GO:0034101 erythrocyte homeostasis	http://amigo.geneontology.org/amigo/term/GO:0034101	Sp3 Slc25a5 Klf13 Klf2
0.0823421018284295	4	145	4.12291813277035	GO:0072331 signal transduction by p53 class mediator	http://amigo.geneontology.org/amigo/term/GO:0072331	Phlda3 Cdkn1a Spred1 Bax
0.0823421018284295	4	145	4.12291813277035	GO:1904019 epithelial cell apoptotic process	http://amigo.geneontology.org/amigo/term/GO:1904019	Bmpr2 Bax Tek Esr1
0.0828793753704423	3	80	5.60459183673469	GO:0072332 intrinsic apoptotic signaling pathway by p53 class mediator	http://amigo.geneontology.org/amigo/term/GO:0072332	Phlda3 Bax Cdkn1a
0.0845581761713077	16	1334	1.7925731012045	GO:1901565 organonitrogen compound catabolic process	http://amigo.geneontology.org/amigo/term/GO:1901565	Calr Hsp90b1 Canx Xdh Arih1 Gls Azin1 Ctla2a Psme2b Hspa1a Akt1 Gda Gna12 Rnf11 Ric1 Ece1
0.0847292274698065	2	30	9.96371882086168	GO:0001945 lymph vessel development	http://amigo.geneontology.org/amigo/term/GO:0001945	Clec14a Bmpr2
0.0847292274698065	15	1222	1.83456361267911	GO:0003006 developmental process involved in reproduction	http://amigo.geneontology.org/amigo/term/GO:0003006	Akt1 Tspan8 Calr Lrrc8a Kitl Angpt2 Abcb1a Marf1 Ccnd1 Bax Esr1 Sp3 Taf10 Hs6st1 Bmpr2
0.0847292274698065	3	81	5.53539934492315	GO:0006919 activation of cysteine-type endopeptidase activity involved in apoptotic process	http://amigo.geneontology.org/amigo/term/GO:0006919	Bax Mtch1 Xdh
0.0847292274698065	2	30	9.96371882086168	GO:0032770 positive regulation of monooxygenase activity	http://amigo.geneontology.org/amigo/term/GO:0032770	Akt1 Esr1
0.0847292274698065	2	30	9.96371882086168	GO:0051503 adenine nucleotide transport	http://amigo.geneontology.org/amigo/term/GO:0051503	Slc25a5 Lrrc8a
0.0847292274698065	2	30	9.96371882086168	GO:0051957 positive regulation of amino acid transport	http://amigo.geneontology.org/amigo/term/GO:0051957	Itgb1 Dpysl2
0.0847292274698065	2	30	9.96371882086168	GO:0097205 renal filtration	http://amigo.geneontology.org/amigo/term/GO:0097205	Cd34 Ppp3ca
0.0848757967077853	4	147	4.06682400851497	GO:0009411 response to UV	http://amigo.geneontology.org/amigo/term/GO:0009411	Cdkn1a Akt1 Ccnd1 Bax
0.0848757967077853	4	147	4.06682400851497	GO:0046328 regulation of JNK cascade	http://amigo.geneontology.org/amigo/term/GO:0046328	Dusp3 Gstp1 Map4k2 Akt1
0.0857986085322557	7	396	2.64189514189514	GO:0042176 regulation of protein catabolic process	http://amigo.geneontology.org/amigo/term/GO:0042176	Arih1 Azin1 Psme2b Hspa1a Gna12 Ric1 Akt1
0.0861673882896415	5	224	3.33606656948494	GO:0001763 morphogenesis of a branching structure	http://amigo.geneontology.org/amigo/term/GO:0001763	Spry2 Esr1 Eng Clic4 Tek
0.0861673882896415	5	224	3.33606656948494	GO:1903050 regulation of proteolysis involved in cellular protein catabolic process	http://amigo.geneontology.org/amigo/term/GO:1903050	Arih1 Psme2b Hspa1a Gna12 Akt1
0.0867057523226958	3	82	5.46789447486312	GO:0030433 ubiquitin-dependent ERAD pathway	http://amigo.geneontology.org/amigo/term/GO:0030433	Calr Hsp90b1 Canx
0.0867057523226958	3	82	5.46789447486312	GO:0043525 positive regulation of neuron apoptotic process	http://amigo.geneontology.org/amigo/term/GO:0043525	Bax Ube2m Itga1
0.0873142811525814	5	225	3.32123960695389	GO:0043281 regulation of cysteine-type endopeptidase activity involved in apoptotic process	http://amigo.geneontology.org/amigo/term/GO:0043281	Akt1 Bax Nr4a1 Mtch1 Xdh
0.0875588590547244	12	900	1.99274376417234	GO:0032940 secretion by cell	http://amigo.geneontology.org/amigo/term/GO:0032940	Stx3 Mctp1 Rab21 Rsad2 Nr4a1 Eng Ppp3ca Anxa3 Ric1 Lrrc8a Atp2a2 Dpysl2
0.0885460814592573	2	31	9.64230853631775	GO:0010714 positive regulation of collagen metabolic process	http://amigo.geneontology.org/amigo/term/GO:0010714	Vim Eng
0.0885460814592573	2	31	9.64230853631775	GO:0015865 purine nucleotide transport	http://amigo.geneontology.org/amigo/term/GO:0015865	Slc25a5 Lrrc8a
0.0885460814592573	2	31	9.64230853631775	GO:0015868 purine ribonucleotide transport	http://amigo.geneontology.org/amigo/term/GO:0015868	Slc25a5 Lrrc8a
0.0885460814592573	2	31	9.64230853631775	GO:0048333 mesodermal cell differentiation	http://amigo.geneontology.org/amigo/term/GO:0048333	Itgb1 Taf10
0.0886957182089923	3	83	5.40201622817802	GO:0010921 regulation of phosphatase activity	http://amigo.geneontology.org/amigo/term/GO:0010921	Gna12 Hsp90b1 Itga1
0.0905811885303289	5	228	3.27753908580976	GO:0002685 regulation of leukocyte migration	http://amigo.geneontology.org/amigo/term/GO:0002685	Kitl Akt1 Calr Dusp1 Nedd9
0.0905811885303289	1	3	49.8185941043084	GO:0003032 detection of oxygen	http://amigo.geneontology.org/amigo/term/GO:0003032	Eng
0.0905811885303289	1	3	49.8185941043084	GO:0003249 cell proliferation involved in heart valve morphogenesis	http://amigo.geneontology.org/amigo/term/GO:0003249	Bmpr2
0.0905811885303289	1	3	49.8185941043084	GO:0003250 regulation of cell proliferation involved in heart valve morphogenesis	http://amigo.geneontology.org/amigo/term/GO:0003250	Bmpr2
0.0905811885303289	2	32	9.34098639455782	GO:0003401 axis elongation	http://amigo.geneontology.org/amigo/term/GO:0003401	Spry2 Esr1
0.0905811885303289	1	3	49.8185941043084	GO:0006537 glutamate biosynthetic process	http://amigo.geneontology.org/amigo/term/GO:0006537	Gls
0.0905811885303289	1	3	49.8185941043084	GO:0006543 glutamine catabolic process	http://amigo.geneontology.org/amigo/term/GO:0006543	Gls
0.0905811885303289	1	3	49.8185941043084	GO:0006808 regulation of nitrogen utilization	http://amigo.geneontology.org/amigo/term/GO:0006808	Bax
0.0905811885303289	5	231	3.23497364313691	GO:0006836 neurotransmitter transport	http://amigo.geneontology.org/amigo/term/GO:0006836	Mctp1 Stx3 Nr4a1 Itgb1 Atp2a2
0.0905811885303289	1	3	49.8185941043084	GO:0007161 calcium-independent cell-matrix adhesion	http://amigo.geneontology.org/amigo/term/GO:0007161	Itgb1
0.0905811885303289	1	3	49.8185941043084	GO:0007181 transforming growth factor beta receptor complex assembly	http://amigo.geneontology.org/amigo/term/GO:0007181	Eid2
0.0905811885303289	2	32	9.34098639455782	GO:0009162 deoxyribonucleoside monophosphate metabolic process	http://amigo.geneontology.org/amigo/term/GO:0009162	Xdh Gda
0.0905811885303289	1	3	49.8185941043084	GO:0010710 regulation of collagen catabolic process	http://amigo.geneontology.org/amigo/term/GO:0010710	Itgb1
0.0905811885303289	1	3	49.8185941043084	GO:0010814 substance P catabolic process	http://amigo.geneontology.org/amigo/term/GO:0010814	Ece1
0.0905811885303289	5	229	3.26322668805514	GO:0030100 regulation of endocytosis	http://amigo.geneontology.org/amigo/term/GO:0030100	Rab21 Mctp1 Cdh13 Ppp3ca Itgb1
0.0905811885303289	1	3	49.8185941043084	GO:0032470 positive regulation of endoplasmic reticulum calcium ion concentration	http://amigo.geneontology.org/amigo/term/GO:0032470	Atp2a2
0.0905811885303289	2	32	9.34098639455782	GO:0034405 response to fluid shear stress	http://amigo.geneontology.org/amigo/term/GO:0034405	Akt1 Klf2
0.0905811885303289	3	85	5.27490996398559	GO:0035194 post-transcriptional gene silencing by RNA	http://amigo.geneontology.org/amigo/term/GO:0035194	Ppp3ca Esr1 Tnrc6c
0.0905811885303289	3	84	5.3377065111759	GO:0035418 protein localization to synapse	http://amigo.geneontology.org/amigo/term/GO:0035418	Stx3 Clstn1 Hspb1
0.0905811885303289	1	3	49.8185941043084	GO:0042360 vitamin E metabolic process	http://amigo.geneontology.org/amigo/term/GO:0042360	Pltp
0.0905811885303289	14	1132	1.84839306747434	GO:0043603 cellular amide metabolic process	http://amigo.geneontology.org/amigo/term/GO:0043603	Sppl3 Rpl29 Ece1 Gstp1 Xdh Gda Akt1 Calr Eif4g2 Tnrc6c Vim Caprin1 Rpl10-ps3 Hbb-bs
0.0905811885303289	1	3	49.8185941043084	GO:0044467 glial cell-derived neurotrophic factor production	http://amigo.geneontology.org/amigo/term/GO:0044467	Cd34
0.0905811885303289	3	84	5.3377065111759	GO:0046785 microtubule polymerization	http://amigo.geneontology.org/amigo/term/GO:0046785	Slain2 Gda Hspa1a
0.0905811885303289	6	313	2.86496707309122	GO:0048562 embryonic organ morphogenesis	http://amigo.geneontology.org/amigo/term/GO:0048562	Spry2 Sp3 Slc39a1 Eng Nckap1 Hlx
0.0905811885303289	3	84	5.3377065111759	GO:0050848 regulation of calcium-mediated signaling	http://amigo.geneontology.org/amigo/term/GO:0050848	Ppp3ca Sppl3 Cdh13
0.0905811885303289	4	153	3.9073407140634	GO:0051592 response to calcium ion	http://amigo.geneontology.org/amigo/term/GO:0051592	Jund Ppp3ca Clic4 Ccnd1
0.0905811885303289	1	3	49.8185941043084	GO:0055095 lipoprotein particle mediated signaling	http://amigo.geneontology.org/amigo/term/GO:0055095	Cdh13
0.0905811885303289	1	3	49.8185941043084	GO:0055096 low-density lipoprotein particle mediated signaling	http://amigo.geneontology.org/amigo/term/GO:0055096	Cdh13
0.0905811885303289	1	3	49.8185941043084	GO:0060737 prostate gland morphogenetic growth	http://amigo.geneontology.org/amigo/term/GO:0060737	Esr1
0.0905811885303289	1	3	49.8185941043084	GO:0071409 cellular response to cycloheximide	http://amigo.geneontology.org/amigo/term/GO:0071409	Klf2
0.0905811885303289	1	3	49.8185941043084	GO:0071657 positive regulation of granulocyte colony-stimulating factor production	http://amigo.geneontology.org/amigo/term/GO:0071657	Cd34
0.0905811885303289	2	32	9.34098639455782	GO:0071711 basement membrane organization	http://amigo.geneontology.org/amigo/term/GO:0071711	Pxdn Itgb1
0.0905811885303289	1	3	49.8185941043084	GO:0072223 metanephric glomerular mesangium development	http://amigo.geneontology.org/amigo/term/GO:0072223	Cd34
0.0905811885303289	9	600	2.24183673469388	GO:0072657 protein localization to membrane	http://amigo.geneontology.org/amigo/term/GO:0072657	Stx3 Zdhhc18 Myo1c Clstn1 Akt1 Itgb1 Ppp2r5a Actb Bax
0.0905811885303289	1	3	49.8185941043084	GO:0097296 activation of cysteine-type endopeptidase activity involved in apoptotic signaling pathway	http://amigo.geneontology.org/amigo/term/GO:0097296	Bax
0.0905811885303289	1	3	49.8185941043084	GO:0097324 melanocyte migration	http://amigo.geneontology.org/amigo/term/GO:0097324	Kitl
0.0905811885303289	1	3	49.8185941043084	GO:0097327 response to antineoplastic agent	http://amigo.geneontology.org/amigo/term/GO:0097327	Abcb1a
0.0905811885303289	1	3	49.8185941043084	GO:0110097 regulation of calcium import into the mitochondrion	http://amigo.geneontology.org/amigo/term/GO:0110097	Akt1
0.0905811885303289	2	32	9.34098639455782	GO:0150117 positive regulation of cell-substrate junction organization	http://amigo.geneontology.org/amigo/term/GO:0150117	Tek Dusp3
0.0905811885303289	1	3	49.8185941043084	GO:1900166 regulation of glial cell-derived neurotrophic factor production	http://amigo.geneontology.org/amigo/term/GO:1900166	Cd34
0.0905811885303289	1	3	49.8185941043084	GO:1900168 positive regulation of glial cell-derived neurotrophic factor production	http://amigo.geneontology.org/amigo/term/GO:1900168	Cd34
0.0905811885303289	1	3	49.8185941043084	GO:1901252 regulation of intracellular transport of viral material	http://amigo.geneontology.org/amigo/term/GO:1901252	Bst2
0.0905811885303289	1	3	49.8185941043084	GO:1901258 positive regulation of macrophage colony-stimulating factor production	http://amigo.geneontology.org/amigo/term/GO:1901258	Cd34
0.0905811885303289	2	32	9.34098639455782	GO:1901658 glycosyl compound catabolic process	http://amigo.geneontology.org/amigo/term/GO:1901658	Xdh Gda
0.0905811885303289	1	3	49.8185941043084	GO:1902263 apoptotic process involved in embryonic digit morphogenesis	http://amigo.geneontology.org/amigo/term/GO:1902263	Bax
0.0905811885303289	1	3	49.8185941043084	GO:1902309 negative regulation of peptidyl-serine dephosphorylation	http://amigo.geneontology.org/amigo/term/GO:1902309	Ppp1r16b
0.0905811885303289	1	3	49.8185941043084	GO:1902445 regulation of mitochondrial membrane permeability involved in programmed necrotic cell death	http://amigo.geneontology.org/amigo/term/GO:1902445	Bax
0.0905811885303289	4	152	3.93304690297171	GO:1903825 organic acid transmembrane transport	http://amigo.geneontology.org/amigo/term/GO:1903825	Akt1 Lrrc8a Itgb1 Abcb1a
0.0905811885303289	1	3	49.8185941043084	GO:1904444 regulation of establishment of Sertoli cell barrier	http://amigo.geneontology.org/amigo/term/GO:1904444	Abcb1a
0.0905811885303289	4	151	3.95909357120332	GO:1905039 carboxylic acid transmembrane transport	http://amigo.geneontology.org/amigo/term/GO:1905039	Akt1 Lrrc8a Itgb1 Abcb1a
0.0905811885303289	1	3	49.8185941043084	GO:1990418 response to insulin-like growth factor stimulus	http://amigo.geneontology.org/amigo/term/GO:1990418	Akt1
0.0905811885303289	1	3	49.8185941043084	GO:2000522 positive regulation of immunological synapse formation	http://amigo.geneontology.org/amigo/term/GO:2000522	Nedd9
0.0906187189173803	5	232	3.22102979122684	GO:0002064 epithelial cell development	http://amigo.geneontology.org/amigo/term/GO:0002064	Ppp1r16b Vim Abcb1a Esr1 Clic4
0.0906187189173803	3	86	5.21357380161367	GO:0002088 lens development in camera-type eye	http://amigo.geneontology.org/amigo/term/GO:0002088	Spry2 Vim Spred1
0.0906187189173803	5	232	3.22102979122684	GO:0017038 protein import	http://amigo.geneontology.org/amigo/term/GO:0017038	Kpna4 Tek Ppp3ca Akt1 Cdkn1a
0.0906187189173803	4	154	3.88196837176429	GO:0030183 B cell differentiation	http://amigo.geneontology.org/amigo/term/GO:0030183	Bax Lrrc8a Slc25a5 Sp3
0.0906187189173803	3	86	5.21357380161367	GO:0032890 regulation of organic acid transport	http://amigo.geneontology.org/amigo/term/GO:0032890	Akt1 Itgb1 Dpysl2
0.0916340041335496	6	318	2.81992042099859	GO:0034504 protein localization to nucleus	http://amigo.geneontology.org/amigo/term/GO:0034504	Kpna4 Tek Ppp3ca Akt1 Calr Cdkn1a
0.0918750229579414	2	33	9.05792620078334	GO:0002828 regulation of type 2 immune response	http://amigo.geneontology.org/amigo/term/GO:0002828	Hlx Rsad2
0.0918750229579414	2	33	9.05792620078334	GO:0010719 negative regulation of epithelial to mesenchymal transition	http://amigo.geneontology.org/amigo/term/GO:0010719	Spry2 Spred1
0.0918750229579414	2	33	9.05792620078334	GO:0014912 negative regulation of smooth muscle cell migration	http://amigo.geneontology.org/amigo/term/GO:0014912	Gna12 Gstp1
0.0918750229579414	4	155	3.8569234145271	GO:0070507 regulation of microtubule cytoskeleton organization	http://amigo.geneontology.org/amigo/term/GO:0070507	Slain2 Bicd2 Hspa1a Gda
0.0918750229579414	4	155	3.8569234145271	GO:2000377 regulation of reactive oxygen species metabolic process	http://amigo.geneontology.org/amigo/term/GO:2000377	Cdkn1a Xdh Gstp1 Akt1
0.0925295289288838	3	87	5.15364766596294	GO:0035050 embryonic heart tube development	http://amigo.geneontology.org/amigo/term/GO:0035050	Eng Nckap1 Ece1
0.0934165951450795	4	156	3.83219954648526	GO:0010212 response to ionizing radiation	http://amigo.geneontology.org/amigo/term/GO:0010212	Cdkn1a Rhob Ccnd1 Bax
0.0942494616224253	7	412	2.53929727230698	GO:0042692 muscle cell differentiation	http://amigo.geneontology.org/amigo/term/GO:0042692	Bmpr2 Calr Akt1 Itgb1 Eng Ppp3ca Atp2a2
0.0944002722593489	6	321	2.79356602454066	GO:0043270 positive regulation of ion transport	http://amigo.geneontology.org/amigo/term/GO:0043270	Ppp3ca Akt1 Bax Itgb1 Dpysl2 Abcb1a
0.094758088252909	3	88	5.09508348794063	GO:0032436 positive regulation of proteasomal ubiquitin-dependent protein catabolic process	http://amigo.geneontology.org/amigo/term/GO:0032436	Arih1 Hspa1a Akt1
0.094758088252909	3	88	5.09508348794063	GO:0043627 response to estrogen	http://amigo.geneontology.org/amigo/term/GO:0043627	Esr1 Ccnd1 Tek
0.0947912925296593	9	608	2.21233888292159	GO:0071407 cellular response to organic cyclic compound	http://amigo.geneontology.org/amigo/term/GO:0071407	Esr1 Calr Hsp90b1 Actb Abcb1a Klf2 Akt1 Pdia3 Gstp1
0.0949883484483557	2	34	8.79151660664266	GO:0003209 cardiac atrium morphogenesis	http://amigo.geneontology.org/amigo/term/GO:0003209	Eng Bmpr2
0.0949883484483557	8	510	2.34440442843804	GO:0006874 cellular calcium ion homeostasis	http://amigo.geneontology.org/amigo/term/GO:0006874	Tmem165 Atp2a2 Ppp3ca Sppl3 Bax Esr1 Gnb1 Clstn1
0.0949883484483557	8	510	2.34440442843804	GO:0010498 proteasomal protein catabolic process	http://amigo.geneontology.org/amigo/term/GO:0010498	Calr Hsp90b1 Canx Arih1 Psme2b Hspa1a Gna12 Akt1
0.0949883484483557	2	34	8.79151660664266	GO:0035335 peptidyl-tyrosine dephosphorylation	http://amigo.geneontology.org/amigo/term/GO:0035335	Dusp1 Dusp3
0.0949883484483557	2	34	8.79151660664266	GO:0043537 negative regulation of blood vessel endothelial cell migration	http://amigo.geneontology.org/amigo/term/GO:0043537	Spred1 Angpt2
0.0949883484483557	2	34	8.79151660664266	GO:0045672 positive regulation of osteoclast differentiation	http://amigo.geneontology.org/amigo/term/GO:0045672	Nedd9 Ppp3ca
0.0949883484483557	2	34	8.79151660664266	GO:0045737 positive regulation of cyclin-dependent protein serine/threonine kinase activity	http://amigo.geneontology.org/amigo/term/GO:0045737	Akt1 Ccnd1
0.0949883484483557	8	510	2.34440442843804	GO:0048732 gland development	http://amigo.geneontology.org/amigo/term/GO:0048732	Ccnd1 Abcb1a Sp3 Bax Esr1 Xdh Hlx Taf10
0.0949883484483557	2	34	8.79151660664266	GO:0060325 face morphogenesis	http://amigo.geneontology.org/amigo/term/GO:0060325	Ankrd11 Cdk2ap1
0.0949883484483557	2	34	8.79151660664266	GO:0090322 regulation of superoxide metabolic process	http://amigo.geneontology.org/amigo/term/GO:0090322	Gstp1 Akt1
0.0949883484483557	2	34	8.79151660664266	GO:0097345 mitochondrial outer membrane permeabilization	http://amigo.geneontology.org/amigo/term/GO:0097345	Slc25a5 Bax
0.0949883484483557	2	34	8.79151660664266	GO:1903901 negative regulation of viral life cycle	http://amigo.geneontology.org/amigo/term/GO:1903901	Ifitm3 Bst2
0.0952530121783497	5	237	3.15307557622205	GO:1903362 regulation of cellular protein catabolic process	http://amigo.geneontology.org/amigo/term/GO:1903362	Arih1 Psme2b Hspa1a Gna12 Akt1
0.0957352726841864	3	89	5.03783535886265	GO:0030512 negative regulation of transforming growth factor beta receptor signaling pathway	http://amigo.geneontology.org/amigo/term/GO:0030512	Spry2 Spred1 Eid2
0.0957352726841864	3	89	5.03783535886265	GO:0031110 regulation of microtubule polymerization or depolymerization	http://amigo.geneontology.org/amigo/term/GO:0031110	Slain2 Gda Hspa1a
0.0973791917468921	9	613	2.1942937044312	GO:0007507 heart development	http://amigo.geneontology.org/amigo/term/GO:0007507	Calr Spred1 Ece1 Eng Tek Cdkn1a Itgb1 Nckap1 Bmpr2
0.0973791917468921	7	417	2.5088500628069	GO:1901987 regulation of cell cycle phase transition	http://amigo.geneontology.org/amigo/term/GO:1901987	Ccnd1 Psme2b Actb Ctdsp2 Akt1 Cdkn1a Dusp1
0.0977738183962168	13	1040	1.86819727891156	GO:0051050 positive regulation of transport	http://amigo.geneontology.org/amigo/term/GO:0051050	Azin1 Ppp3ca Akt1 Tek Myo1c Pltp Rab21 Bax Calr Lrrc8a Itgb1 Dpysl2 Abcb1a
0.0979793887185572	3	90	4.98185941043084	GO:0045069 regulation of viral genome replication	http://amigo.geneontology.org/amigo/term/GO:0045069	Ifitm3 Rsad2 Bst2
0.0979793887185572	10	717	2.08446000436437	GO:0051129 negative regulation of cellular component organization	http://amigo.geneontology.org/amigo/term/GO:0051129	Slc25a5 Akt1 Spry2 Evl Mctp1 Vim Ppp3ca Itgb1 Dusp1 Esr1
0.0983125925152142	5	240	3.11366213151927	GO:0001505 regulation of neurotransmitter levels	http://amigo.geneontology.org/amigo/term/GO:0001505	Mctp1 Stx3 Nr4a1 Itgb1 Atp2a2
0.0983125925152142	2	35	8.54033041788144	GO:0001975 response to amphetamine	http://amigo.geneontology.org/amigo/term/GO:0001975	Nr4a1 Ppp3ca
0.0983125925152142	2	35	8.54033041788144	GO:0007020 microtubule nucleation	http://amigo.geneontology.org/amigo/term/GO:0007020	Slain2 Hspa1a
0.0983125925152142	2	35	8.54033041788144	GO:0035455 response to interferon-alpha	http://amigo.geneontology.org/amigo/term/GO:0035455	Ifitm3 Bst2
0.0983125925152142	22	2099	1.56647318288916	GO:0044248 cellular catabolic process	http://amigo.geneontology.org/amigo/term/GO:0044248	Calr Nbr1 Hsp90b1 Canx Xdh Arih1 Gls Ctla2a Hbb-bs Psme2b Hspa1a Slc25a5 Gda Gna12 Akt1 Bax Eif4g2 Pxdn Vim Rnf11 Atp2a2 Ece1
0.0983125925152142	2	35	8.54033041788144	GO:0060964 regulation of miRNA-mediated gene silencing	http://amigo.geneontology.org/amigo/term/GO:0060964	Ppp3ca Esr1
0.0983125925152142	2	35	8.54033041788144	GO:0061384 heart trabecula morphogenesis	http://amigo.geneontology.org/amigo/term/GO:0061384	Tek Eng
0.0983125925152142	2	35	8.54033041788144	GO:0071425 hematopoietic stem cell proliferation	http://amigo.geneontology.org/amigo/term/GO:0071425	Kitl Cd34
0.0983125925152142	2	35	8.54033041788144	GO:1903959 regulation of anion transmembrane transport	http://amigo.geneontology.org/amigo/term/GO:1903959	Itgb1 Abcb1a
0.0984894513560308	12	933	1.9222608657611	GO:0009894 regulation of catabolic process	http://amigo.geneontology.org/amigo/term/GO:0009894	Arih1 Azin1 Psme2b Hspa1a Slc25a5 Gna12 Akt1 Bax Eif4g2 Itgb1 Vim Ric1
0.0989931619390144	4	161	3.71318713820932	GO:0033135 regulation of peptidyl-serine phosphorylation	http://amigo.geneontology.org/amigo/term/GO:0033135	Akt1 Spry2 Bax Tek
0.0989931619390144	4	161	3.71318713820932	GO:0072006 nephron development	http://amigo.geneontology.org/amigo/term/GO:0072006	Cd34 Angpt2 Ppp3ca Tek
0.0991314704213259	5	241	3.10074237163745	GO:0030522 intracellular receptor signaling pathway	http://amigo.geneontology.org/amigo/term/GO:0030522	Esr1 Sec14l1 Calr Nr4a1 Klf2
0.0991915348855433	3	91	4.92711370262391	GO:0097581 lamellipodium organization	http://amigo.geneontology.org/amigo/term/GO:0097581	Nckap1 Cdh13 Itgb1
0.10007959874265	12	936	1.91609977324263	GO:0032880 regulation of protein localization	http://amigo.geneontology.org/amigo/term/GO:0032880	Akt1 Tek Myo1c Rsad2 Itgb1 Ppp2r5a Ppp3ca Actb Stx3 Lrrc8a Nedd9 Nckap1
0.100518417774108	4	162	3.69026622994877	GO:0010970 transport along microtubule	http://amigo.geneontology.org/amigo/term/GO:0010970	Arl8a Hspb1 Rab21 Bicd2
0.101305386339008	12	938	1.91201427266002	GO:0007017 microtubule-based process	http://amigo.geneontology.org/amigo/term/GO:0007017	Arl8a Slain2 Bicd2 Tuba1a Hspa1a Hspb1 Rab21 Itgb1 Spry2 Pltp Azin1 Gda
0.101330910639874	3	92	4.87355811889973	GO:0010717 regulation of epithelial to mesenchymal transition	http://amigo.geneontology.org/amigo/term/GO:0010717	Spry2 Spred1 Eng
0.101330910639874	3	92	4.87355811889973	GO:0034620 cellular response to unfolded protein	http://amigo.geneontology.org/amigo/term/GO:0034620	Hspa1a Ccnd1 Bax
0.101330910639874	5	243	3.07522185829064	GO:0060541 respiratory system development	http://amigo.geneontology.org/amigo/term/GO:0060541	Spry2 Sp3 Hs6st1 Klf2 Bmpr2
0.101330910639874	5	243	3.07522185829064	GO:0098657 import into cell	http://amigo.geneontology.org/amigo/term/GO:0098657	Ppp3ca Lrrc8a Akt1 Actb Itgb1
0.101622669183973	2	36	8.30309901738473	GO:0000132 establishment of mitotic spindle orientation	http://amigo.geneontology.org/amigo/term/GO:0000132	Itgb1 Spry2
0.101622669183973	2	36	8.30309901738473	GO:0006862 nucleotide transport	http://amigo.geneontology.org/amigo/term/GO:0006862	Slc25a5 Lrrc8a
0.101622669183973	2	36	8.30309901738473	GO:0009651 response to salt stress	http://amigo.geneontology.org/amigo/term/GO:0009651	Abcb1a Bax
0.101622669183973	2	36	8.30309901738473	GO:0010922 positive regulation of phosphatase activity	http://amigo.geneontology.org/amigo/term/GO:0010922	Gna12 Itga1
0.101622669183973	2	36	8.30309901738473	GO:0060674 placenta blood vessel development	http://amigo.geneontology.org/amigo/term/GO:0060674	Akt1 Hs6st1
0.102963288180872	1	4	37.3639455782313	GO:0000320 re-entry into mitotic cell cycle	http://amigo.geneontology.org/amigo/term/GO:0000320	Ccnd1
0.102963288180872	4	168	3.5584710074506	GO:0001889 liver development	http://amigo.geneontology.org/amigo/term/GO:0001889	Ccnd1 Sp3 Hlx Taf10
0.102963288180872	1	4	37.3639455782313	GO:0002038 positive regulation of L-glutamate import across plasma membrane	http://amigo.geneontology.org/amigo/term/GO:0002038	Itgb1
0.102963288180872	1	4	37.3639455782313	GO:0003273 cell migration involved in endocardial cushion formation	http://amigo.geneontology.org/amigo/term/GO:0003273	Eng
0.102963288180872	1	4	37.3639455782313	GO:0006148 inosine catabolic process	http://amigo.geneontology.org/amigo/term/GO:0006148	Xdh
0.102963288180872	1	4	37.3639455782313	GO:0006149 deoxyinosine catabolic process	http://amigo.geneontology.org/amigo/term/GO:0006149	Xdh
0.102963288180872	3	96	4.67049319727891	GO:0006835 dicarboxylic acid transport	http://amigo.geneontology.org/amigo/term/GO:0006835	Lrrc8a Itgb1 Dpysl2
0.102963288180872	11	838	1.96183007809329	GO:0006974 cellular response to DNA damage stimulus	http://amigo.geneontology.org/amigo/term/GO:0006974	Bax Phlda3 Actb Taf10 Cdkn1a Spred1 Cbx3 Ccnd1 Marf1 Hspa1a Akt1
0.102963288180872	1	4	37.3639455782313	GO:0007354 zygotic determination of anterior/posterior axis embryo	http://amigo.geneontology.org/amigo/term/GO:0007354	Nckap1
0.102963288180872	6	336	2.66885325558795	GO:0007517 muscle organ development	http://amigo.geneontology.org/amigo/term/GO:0007517	Itgb1 Eid2 Nr4a1 Eng Ppp3ca Hlx
0.102963288180872	2	37	8.07869093583379	GO:0009112 nucleobase metabolic process	http://amigo.geneontology.org/amigo/term/GO:0009112	Xdh Gda
0.102963288180872	1	4	37.3639455782313	GO:0009114 hypoxanthine catabolic process	http://amigo.geneontology.org/amigo/term/GO:0009114	Xdh
0.102963288180872	1	4	37.3639455782313	GO:0009115 xanthine catabolic process	http://amigo.geneontology.org/amigo/term/GO:0009115	Xdh
0.102963288180872	1	4	37.3639455782313	GO:0009597 detection of virus	http://amigo.geneontology.org/amigo/term/GO:0009597	Serinc3
0.102963288180872	1	4	37.3639455782313	GO:0010046 response to mycotoxin	http://amigo.geneontology.org/amigo/term/GO:0010046	Abcb1a
0.102963288180872	1	4	37.3639455782313	GO:0010748 negative regulation of long-chain fatty acid import across plasma membrane	http://amigo.geneontology.org/amigo/term/GO:0010748	Akt1
0.102963288180872	1	4	37.3639455782313	GO:0010813 neuropeptide catabolic process	http://amigo.geneontology.org/amigo/term/GO:0010813	Ece1
0.102963288180872	3	96	4.67049319727891	GO:0014910 regulation of smooth muscle cell migration	http://amigo.geneontology.org/amigo/term/GO:0014910	Gna12 S100a11 Gstp1
0.102963288180872	1	4	37.3639455782313	GO:0014916 regulation of lung blood pressure	http://amigo.geneontology.org/amigo/term/GO:0014916	Bmpr2
0.102963288180872	1	4	37.3639455782313	GO:0021943 formation of radial glial scaffolds	http://amigo.geneontology.org/amigo/term/GO:0021943	Itgb1
0.102963288180872	7	430	2.43300110741971	GO:0030099 myeloid cell differentiation	http://amigo.geneontology.org/amigo/term/GO:0030099	Kitl Sp3 Slc25a5 Nedd9 Ppp3ca Klf13 Klf2
0.102963288180872	1	4	37.3639455782313	GO:0030950 establishment or maintenance of actin cytoskeleton polarity	http://amigo.geneontology.org/amigo/term/GO:0030950	Nckap1
0.102963288180872	1	4	37.3639455782313	GO:0032079 positive regulation of endodeoxyribonuclease activity	http://amigo.geneontology.org/amigo/term/GO:0032079	Akt1
0.102963288180872	1	4	37.3639455782313	GO:0033026 negative regulation of mast cell apoptotic process	http://amigo.geneontology.org/amigo/term/GO:0033026	Kitl
0.102963288180872	2	37	8.07869093583379	GO:0033280 response to vitamin D	http://amigo.geneontology.org/amigo/term/GO:0033280	Abcb1a Pdia3
0.102963288180872	1	4	37.3639455782313	GO:0033387 putrescine biosynthetic process from ornithine	http://amigo.geneontology.org/amigo/term/GO:0033387	Azin1
0.102963288180872	1	4	37.3639455782313	GO:0034105 positive regulation of tissue remodeling	http://amigo.geneontology.org/amigo/term/GO:0034105	Ppp3ca
0.102963288180872	7	427	2.45009479201517	GO:0034248 regulation of cellular amide metabolic process	http://amigo.geneontology.org/amigo/term/GO:0034248	Akt1 Calr Eif4g2 Tnrc6c Vim Caprin1 Rpl10-ps3
0.102963288180872	1	4	37.3639455782313	GO:0038110 interleukin-2-mediated signaling pathway	http://amigo.geneontology.org/amigo/term/GO:0038110	Jak1
0.102963288180872	2	38	7.86609380594343	GO:0040001 establishment of mitotic spindle localization	http://amigo.geneontology.org/amigo/term/GO:0040001	Itgb1 Spry2
0.102963288180872	2	37	8.07869093583379	GO:0042278 purine nucleoside metabolic process	http://amigo.geneontology.org/amigo/term/GO:0042278	Xdh Gda
0.102963288180872	7	428	2.44437027147307	GO:0043161 proteasome-mediated ubiquitin-dependent protein catabolic process	http://amigo.geneontology.org/amigo/term/GO:0043161	Calr Hsp90b1 Canx Arih1 Hspa1a Gna12 Akt1
0.102963288180872	2	37	8.07869093583379	GO:0045589 regulation of regulatory T cell differentiation	http://amigo.geneontology.org/amigo/term/GO:0045589	Ctla2a Hspb1
0.102963288180872	1	4	37.3639455782313	GO:0046094 deoxyinosine metabolic process	http://amigo.geneontology.org/amigo/term/GO:0046094	Xdh
0.102963288180872	1	4	37.3639455782313	GO:0046967 cytosol to endoplasmic reticulum transport	http://amigo.geneontology.org/amigo/term/GO:0046967	Atp2a2
0.102963288180872	1	4	37.3639455782313	GO:0048369 lateral mesoderm morphogenesis	http://amigo.geneontology.org/amigo/term/GO:0048369	Taf10
0.102963288180872	1	4	37.3639455782313	GO:0048370 lateral mesoderm formation	http://amigo.geneontology.org/amigo/term/GO:0048370	Taf10
0.102963288180872	1	4	37.3639455782313	GO:0048371 lateral mesodermal cell differentiation	http://amigo.geneontology.org/amigo/term/GO:0048371	Taf10
0.102963288180872	1	4	37.3639455782313	GO:0048597 post-embryonic camera-type eye morphogenesis	http://amigo.geneontology.org/amigo/term/GO:0048597	Bax
0.102963288180872	4	165	3.62317048031334	GO:0051017 actin filament bundle assembly	http://amigo.geneontology.org/amigo/term/GO:0051017	Marcks Hsp90b1 Evl Itgb5
0.102963288180872	1	4	37.3639455782313	GO:0051933 amino acid neurotransmitter reuptake	http://amigo.geneontology.org/amigo/term/GO:0051933	Itgb1
0.102963288180872	1	4	37.3639455782313	GO:0051935 glutamate reuptake	http://amigo.geneontology.org/amigo/term/GO:0051935	Itgb1
0.102963288180872	1	4	37.3639455782313	GO:0060057 apoptotic process involved in mammary gland involution	http://amigo.geneontology.org/amigo/term/GO:0060057	Bax
0.102963288180872	1	4	37.3639455782313	GO:0060058 positive regulation of apoptotic process involved in mammary gland involution	http://amigo.geneontology.org/amigo/term/GO:0060058	Bax
0.102963288180872	2	38	7.86609380594343	GO:0060147 regulation of post-transcriptional gene silencing	http://amigo.geneontology.org/amigo/term/GO:0060147	Ppp3ca Esr1
0.102963288180872	6	336	2.66885325558795	GO:0060249 anatomical structure homeostasis	http://amigo.geneontology.org/amigo/term/GO:0060249	Cd34 Abcb1a Atp2a2 Bax Ankrd11 Itgb1
0.102963288180872	1	4	37.3639455782313	GO:0060912 cardiac cell fate specification	http://amigo.geneontology.org/amigo/term/GO:0060912	Itgb1
0.102963288180872	4	168	3.5584710074506	GO:0061572 actin filament bundle organization	http://amigo.geneontology.org/amigo/term/GO:0061572	Marcks Hsp90b1 Evl Itgb5
0.102963288180872	1	4	37.3639455782313	GO:0070488 neutrophil aggregation	http://amigo.geneontology.org/amigo/term/GO:0070488	Gstp1
0.102963288180872	6	335	2.67681998172403	GO:0070588 calcium ion transmembrane transport	http://amigo.geneontology.org/amigo/term/GO:0070588	Tmem165 Atp2a2 Ppp3ca Tspan13 Bax Akt1
0.102963288180872	1	4	37.3639455782313	GO:0071352 cellular response to interleukin-2	http://amigo.geneontology.org/amigo/term/GO:0071352	Jak1
0.102963288180872	1	4	37.3639455782313	GO:0071611 granulocyte colony-stimulating factor production	http://amigo.geneontology.org/amigo/term/GO:0071611	Cd34
0.102963288180872	1	4	37.3639455782313	GO:0071655 regulation of granulocyte colony-stimulating factor production	http://amigo.geneontology.org/amigo/term/GO:0071655	Cd34
0.102963288180872	1	4	37.3639455782313	GO:0072011 glomerular endothelium development	http://amigo.geneontology.org/amigo/term/GO:0072011	Cd34
0.102963288180872	1	4	37.3639455782313	GO:0090193 positive regulation of glomerulus development	http://amigo.geneontology.org/amigo/term/GO:0090193	Ppp3ca
0.102963288180872	5	250	2.9891156462585	GO:0090257 regulation of muscle system process	http://amigo.geneontology.org/amigo/term/GO:0090257	Atp2a2 Ppp3ca Nr4a1 Ece1 Eno1
0.102963288180872	3	96	4.67049319727891	GO:0097061 dendritic spine organization	http://amigo.geneontology.org/amigo/term/GO:0097061	Nedd9 Caprin1 Marcks
0.102963288180872	5	247	3.02542069459363	GO:0099003 vesicle-mediated transport in synapse	http://amigo.geneontology.org/amigo/term/GO:0099003	Stx3 Canx Actb Clstn1 Atp2a2
0.102963288180872	1	4	37.3639455782313	GO:0099040 ceramide translocation	http://amigo.geneontology.org/amigo/term/GO:0099040	Abcb1a
0.102963288180872	1	4	37.3639455782313	GO:0140021 mitochondrial ADP transmembrane transport	http://amigo.geneontology.org/amigo/term/GO:0140021	Slc25a5
0.102963288180872	1	4	37.3639455782313	GO:0140213 negative regulation of long-chain fatty acid import into cell	http://amigo.geneontology.org/amigo/term/GO:0140213	Akt1
0.102963288180872	1	4	37.3639455782313	GO:0150111 regulation of transepithelial transport	http://amigo.geneontology.org/amigo/term/GO:0150111	Actb
0.102963288180872	2	37	8.07869093583379	GO:1900368 regulation of post-transcriptional gene silencing by RNA	http://amigo.geneontology.org/amigo/term/GO:1900368	Ppp3ca Esr1
0.102963288180872	5	250	2.9891156462585	GO:1901654 response to ketone	http://amigo.geneontology.org/amigo/term/GO:1901654	Akt1 Calr Abcb1a Klf2 Ccnd1
0.102963288180872	1	4	37.3639455782313	GO:1901685 glutathione derivative metabolic process	http://amigo.geneontology.org/amigo/term/GO:1901685	Gstp1
0.102963288180872	1	4	37.3639455782313	GO:1901687 glutathione derivative biosynthetic process	http://amigo.geneontology.org/amigo/term/GO:1901687	Gstp1
0.102963288180872	2	37	8.07869093583379	GO:1902110 positive regulation of mitochondrial membrane permeability involved in apoptotic process	http://amigo.geneontology.org/amigo/term/GO:1902110	Slc25a5 Bax
0.102963288180872	1	4	37.3639455782313	GO:1902202 regulation of hepatocyte growth factor receptor signaling pathway	http://amigo.geneontology.org/amigo/term/GO:1902202	Esm1
0.102963288180872	1	4	37.3639455782313	GO:1902308 regulation of peptidyl-serine dephosphorylation	http://amigo.geneontology.org/amigo/term/GO:1902308	Ppp1r16b
0.102963288180872	1	4	37.3639455782313	GO:1903334 positive regulation of protein folding	http://amigo.geneontology.org/amigo/term/GO:1903334	Pdia3
0.102963288180872	1	4	37.3639455782313	GO:1905069 allantois development	http://amigo.geneontology.org/amigo/term/GO:1905069	Taf10
0.102963288180872	1	4	37.3639455782313	GO:1905222 atrioventricular canal morphogenesis	http://amigo.geneontology.org/amigo/term/GO:1905222	Eng
0.102963288180872	1	4	37.3639455782313	GO:1905395 response to flavonoid	http://amigo.geneontology.org/amigo/term/GO:1905395	Abcb1a
0.102963288180872	1	4	37.3639455782313	GO:1990544 mitochondrial ATP transmembrane transport	http://amigo.geneontology.org/amigo/term/GO:1990544	Slc25a5
0.102963288180872	4	167	3.57977921707605	GO:2000058 regulation of ubiquitin-dependent protein catabolic process	http://amigo.geneontology.org/amigo/term/GO:2000058	Arih1 Hspa1a Gna12 Akt1
0.102963288180872	1	4	37.3639455782313	GO:2000137 negative regulation of cell proliferation involved in heart morphogenesis	http://amigo.geneontology.org/amigo/term/GO:2000137	Bmpr2
0.102963288180872	1	4	37.3639455782313	GO:2000520 regulation of immunological synapse formation	http://amigo.geneontology.org/amigo/term/GO:2000520	Nedd9
0.102963288180872	1	4	37.3639455782313	GO:2000673 positive regulation of motor neuron apoptotic process	http://amigo.geneontology.org/amigo/term/GO:2000673	Bax
0.102963288180872	1	4	37.3639455782313	GO:2000793 cell proliferation involved in heart valve development	http://amigo.geneontology.org/amigo/term/GO:2000793	Bmpr2
0.102963288180872	1	4	37.3639455782313	GO:2001023 regulation of response to drug	http://amigo.geneontology.org/amigo/term/GO:2001023	Abcb1a
0.103946254235083	9	634	2.12161205176077	GO:0044057 regulation of system process	http://amigo.geneontology.org/amigo/term/GO:0044057	Atp2a2 Ppp3ca Nr4a1 Abcb1a Gls Bmpr2 Akt1 Ece1 Eno1
0.103993933844316	7	434	2.41057713407944	GO:0050767 regulation of neurogenesis	http://amigo.geneontology.org/amigo/term/GO:0050767	Rab21 Itgb1 Caprin1 Ppp3ca Bmpr2 Vim Marcks
0.104542558753109	8	533	2.2432387589182	GO:0055074 calcium ion homeostasis	http://amigo.geneontology.org/amigo/term/GO:0055074	Tmem165 Atp2a2 Ppp3ca Sppl3 Bax Esr1 Gnb1 Clstn1
0.105132284710813	6	341	2.62972050990484	GO:0062197 cellular response to chemical stress	http://amigo.geneontology.org/amigo/term/GO:0062197	Hspb1 Akt1 Abcb1a Rhob Klf2 Atp2a2
0.105132284710813	3	97	4.62234378287397	GO:0062207 regulation of pattern recognition receptor signaling pathway	http://amigo.geneontology.org/amigo/term/GO:0062207	Sec14l1 Esr1 Rsad2
0.105400860417818	4	170	3.51660664265706	GO:0007254 JNK cascade	http://amigo.geneontology.org/amigo/term/GO:0007254	Dusp3 Gstp1 Map4k2 Akt1
0.105400860417818	4	170	3.51660664265706	GO:0060041 retina development in camera-type eye	http://amigo.geneontology.org/amigo/term/GO:0060041	Bax Gnb1 Clic4 Bmpr2
0.105597517864387	7	436	2.39951944080384	GO:0022411 cellular component disassembly	http://amigo.geneontology.org/amigo/term/GO:0022411	Slc25a5 Bax Nedd9 Atp2a2 Dusp3 Eng Evl
0.106100697359919	5	253	2.95367158721196	GO:0006898 receptor-mediated endocytosis	http://amigo.geneontology.org/amigo/term/GO:0006898	Cltb Itgb1 Rab21 Canx Ifitm3
0.106100697359919	5	253	2.95367158721196	GO:0050807 regulation of synapse organization	http://amigo.geneontology.org/amigo/term/GO:0050807	Clstn1 Tuba1a Nedd9 Caprin1 Marcks
0.106100697359919	5	253	2.95367158721196	GO:2000116 regulation of cysteine-type endopeptidase activity	http://amigo.geneontology.org/amigo/term/GO:2000116	Akt1 Bax Nr4a1 Mtch1 Xdh
0.10627242087439	2	39	7.66439909297052	GO:0001569 branching involved in blood vessel morphogenesis	http://amigo.geneontology.org/amigo/term/GO:0001569	Eng Tek
0.10627242087439	2	39	7.66439909297052	GO:0010613 positive regulation of cardiac muscle hypertrophy	http://amigo.geneontology.org/amigo/term/GO:0010613	Ppp3ca Ece1
0.10627242087439	2	39	7.66439909297052	GO:0030866 cortical actin cytoskeleton organization	http://amigo.geneontology.org/amigo/term/GO:0030866	Nckap1 Calr
0.10627242087439	2	39	7.66439909297052	GO:0060966 regulation of gene silencing by RNA	http://amigo.geneontology.org/amigo/term/GO:0060966	Ppp3ca Esr1
0.10627242087439	2	39	7.66439909297052	GO:1902686 mitochondrial outer membrane permeabilization involved in programmed cell death	http://amigo.geneontology.org/amigo/term/GO:1902686	Slc25a5 Bax
0.106273132153862	4	171	3.49604169153041	GO:0061008 hepaticobiliary system development	http://amigo.geneontology.org/amigo/term/GO:0061008	Ccnd1 Sp3 Hlx Taf10
0.10634923583816	3	98	4.57517700957934	GO:0043502 regulation of muscle adaptation	http://amigo.geneontology.org/amigo/term/GO:0043502	Ppp3ca Atp2a2 Ece1
0.10634923583816	3	98	4.57517700957934	GO:2001243 negative regulation of intrinsic apoptotic signaling pathway	http://amigo.geneontology.org/amigo/term/GO:2001243	Hspb1 Akt1 Eno1
0.106721583392102	8	537	2.22652934544395	GO:0072503 cellular divalent inorganic cation homeostasis	http://amigo.geneontology.org/amigo/term/GO:0072503	Tmem165 Atp2a2 Ppp3ca Sppl3 Bax Esr1 Gnb1 Clstn1
0.107810682559173	4	172	3.47571586774245	GO:1901991 negative regulation of mitotic cell cycle phase transition	http://amigo.geneontology.org/amigo/term/GO:1901991	Ctdsp2 Cdkn1a Ccnd1 Dusp1
0.108016286374451	5	255	2.93050553554755	GO:0090150 establishment of protein localization to membrane	http://amigo.geneontology.org/amigo/term/GO:0090150	Stx3 Zdhhc18 Myo1c Clstn1 Bax
0.108701219865806	3	99	4.52896310039167	GO:0048525 negative regulation of viral process	http://amigo.geneontology.org/amigo/term/GO:0048525	Ifitm3 Bst2 Rsad2
0.10937081022632	5	256	2.91905824829932	GO:0071560 cellular response to transforming growth factor beta stimulus	http://amigo.geneontology.org/amigo/term/GO:0071560	Eng Spry2 Spred1 Itgb5 Eid2
0.109570136602708	2	40	7.47278911564626	GO:0014037 Schwann cell differentiation	http://amigo.geneontology.org/amigo/term/GO:0014037	Nab1 Akt1
0.109570136602708	2	40	7.47278911564626	GO:0014742 positive regulation of muscle hypertrophy	http://amigo.geneontology.org/amigo/term/GO:0014742	Ppp3ca Ece1
0.109570136602708	2	40	7.47278911564626	GO:0030513 positive regulation of BMP signaling pathway	http://amigo.geneontology.org/amigo/term/GO:0030513	Eng Bmpr2
0.109570136602708	2	40	7.47278911564626	GO:0042092 type 2 immune response	http://amigo.geneontology.org/amigo/term/GO:0042092	Hlx Rsad2
0.109570136602708	2	40	7.47278911564626	GO:0045066 regulatory T cell differentiation	http://amigo.geneontology.org/amigo/term/GO:0045066	Ctla2a Hspb1
0.109570136602708	2	40	7.47278911564626	GO:0048147 negative regulation of fibroblast proliferation	http://amigo.geneontology.org/amigo/term/GO:0048147	Bax Gstp1
0.109570136602708	2	40	7.47278911564626	GO:0060323 head morphogenesis	http://amigo.geneontology.org/amigo/term/GO:0060323	Ankrd11 Cdk2ap1
0.109570136602708	2	40	7.47278911564626	GO:0070884 regulation of calcineurin-NFAT signaling cascade	http://amigo.geneontology.org/amigo/term/GO:0070884	Ppp3ca Sppl3
0.110283217976068	3	100	4.48367346938775	GO:0015914 phospholipid transport	http://amigo.geneontology.org/amigo/term/GO:0015914	Pltp Abcb1a Pitpna
0.110283217976068	3	100	4.48367346938775	GO:0070509 calcium ion import	http://amigo.geneontology.org/amigo/term/GO:0070509	Ppp3ca Atp2a2 Akt1
0.111219390857599	8	543	2.20192681124015	GO:0002009 morphogenesis of an epithelium	http://amigo.geneontology.org/amigo/term/GO:0002009	Actb Rhob Spry2 Esr1 Eng Nckap1 Clic4 Tek
0.111688463619394	7	444	2.35628485628486	GO:0002683 negative regulation of immune system process	http://amigo.geneontology.org/amigo/term/GO:0002683	Dusp3 Kitl Akt1 Dusp1 Hlx Hspb1 Bst2
0.111892737922724	4	175	3.41613216715258	GO:0010950 positive regulation of endopeptidase activity	http://amigo.geneontology.org/amigo/term/GO:0010950	Psme2b Bax Mtch1 Xdh
0.111892737922724	10	753	1.98480454598838	GO:0034330 cell junction organization	http://amigo.geneontology.org/amigo/term/GO:0034330	Clstn1 Tuba1a Tek Myo1c Actb Dusp3 Nedd9 Caprin1 Itgb1 Marcks
0.111892737922724	4	175	3.41613216715258	GO:0045580 regulation of T cell differentiation	http://amigo.geneontology.org/amigo/term/GO:0045580	Actb Hlx Ctla2a Hspb1
0.112319205334031	3	101	4.43928066276015	GO:0003300 cardiac muscle hypertrophy	http://amigo.geneontology.org/amigo/term/GO:0003300	Ppp3ca Atp2a2 Ece1
0.112319205334031	3	101	4.43928066276015	GO:0006970 response to osmotic stress	http://amigo.geneontology.org/amigo/term/GO:0006970	Lrrc8a Abcb1a Bax
0.112742661679877	2	41	7.29052596648415	GO:0003230 cardiac atrium development	http://amigo.geneontology.org/amigo/term/GO:0003230	Eng Bmpr2
0.112742661679877	4	176	3.39672232529375	GO:0007269 neurotransmitter secretion	http://amigo.geneontology.org/amigo/term/GO:0007269	Mctp1 Stx3 Nr4a1 Atp2a2
0.112742661679877	2	41	7.29052596648415	GO:0009167 purine ribonucleoside monophosphate metabolic process	http://amigo.geneontology.org/amigo/term/GO:0009167	Xdh Gda
0.112742661679877	2	41	7.29052596648415	GO:0051294 establishment of spindle orientation	http://amigo.geneontology.org/amigo/term/GO:0051294	Itgb1 Spry2
0.112742661679877	2	41	7.29052596648415	GO:0071392 cellular response to estradiol stimulus	http://amigo.geneontology.org/amigo/term/GO:0071392	Esr1 Abcb1a
0.112742661679877	4	176	3.39672232529375	GO:0099643 signal release from synapse	http://amigo.geneontology.org/amigo/term/GO:0099643	Mctp1 Stx3 Nr4a1 Atp2a2
0.112742661679877	2	41	7.29052596648415	GO:0106056 regulation of calcineurin-mediated signaling	http://amigo.geneontology.org/amigo/term/GO:0106056	Ppp3ca Sppl3
0.112742661679877	2	41	7.29052596648415	GO:2000008 regulation of protein localization to cell surface	http://amigo.geneontology.org/amigo/term/GO:2000008	Stx3 Akt1
