# Supplementary material for: Deletion of the angiopoietin receptor Tie2 enhances proliferation and sprouting of cardiac endothelial cells
Source: Angiogenesis. 2026 Jan 21;29(2):13. doi: 10.1007/s10456-025-10028-2 (PMC12823625; doi:10.1007/s10456-025-10028-2)
Supplement: Supplementary file 23 — Supplemental Table 19. Enrichment of downregulated GO terms in heart stromal-vascular fraction cell types in mice with Tie2 EC deletion versus wild-type mice. [file 10456_2025_10028_MOESM23_ESM.xlsx]

## Sheet: Heart_Tie2Del_Downreg_path
Enrichment FDR	nGenes	Pathway Genes	Fold Enrichment	Pathway	URL	Genes
4.91152341756112e-33	29	157	33.5384534400168	GO:0002181 cytoplasmic translation	http://amigo.geneontology.org/amigo/term/GO:0002181	Rpl8 Rpl6 Rpsa Rpl9 Rpl29 Rpl35a Rpl19 Rps24 Rpl14 Rps3a1 Rps20 Rpl28 Rps3 Rps4x Rps16 Rpl37 Rpl18a Rps8 Rps10 Rpl30 Rpl18 Rps7 Rps28 Gm11808 Uba52 Ybx1 Eif3f Nck1 Eef2
2.2524475079155e-20	34	672	9.18658992522629	GO:0006412 translation	http://amigo.geneontology.org/amigo/term/GO:0006412	Rpl8 Rpl6 Eif3f Rps4x Nck1 Rpsa Eef2 Eef1a1 Rpl9 Rpl29 Rpl35a Rpl19 Rps24 Rpl14 Rps3a1 Rps20 Rpl28 Rps3 Rps16 Rpl37 Rpl18a Rps8 Rps10 Rpl30 Rpl18 Rps7 Rps28 Gm11808 Uba52 Gapdh Rps5 Ybx1 Fau Rpl21
4.637829950176e-20	34	696	8.86981096228745	GO:0043043 peptide biosynthetic process	http://amigo.geneontology.org/amigo/term/GO:0043043	Rpl8 Rpl6 Eif3f Rps4x Nck1 Rpsa Eef2 Eef1a1 Rpl9 Rpl29 Rpl35a Rpl19 Rps24 Rpl14 Rps3a1 Rps20 Rpl28 Rps3 Rps16 Rpl37 Rpl18a Rps8 Rps10 Rpl30 Rpl18 Rps7 Rps28 Gm11808 Uba52 Gapdh Rps5 Ybx1 Fau Rpl21
3.84287053710804e-18	35	869	7.31295590067428	GO:0006518 peptide metabolic process	http://amigo.geneontology.org/amigo/term/GO:0006518	Rpl8 Rpl6 Eif3f Rps4x Nck1 Rpsa Eef2 Eef1a1 Rpl9 Rpl29 Rpl35a Rpl19 Rps24 Rpl14 Rps3a1 Rps20 Rpl28 Rps3 Rps16 Rpl37 Rpl18a Rps8 Rps10 Rpl30 Rpl18 Rps7 Rps28 Gm11808 Uba52 Gapdh Apoe Rps5 Ybx1 Fau Rpl21
4.03148254740193e-18	34	814	7.58401526996568	GO:0043604 amide biosynthetic process	http://amigo.geneontology.org/amigo/term/GO:0043604	Rpl8 Rpl6 Eif3f Rps4x Nck1 Rpsa Eef2 Eef1a1 Rpl9 Rpl29 Rpl35a Rpl19 Rps24 Rpl14 Rps3a1 Rps20 Rpl28 Rps3 Rps16 Rpl37 Rpl18a Rps8 Rps10 Rpl30 Rpl18 Rps7 Rps28 Gm11808 Uba52 Gapdh Rps5 Ybx1 Fau Rpl21
1.62232482476987e-17	38	1126	6.1275927366675	GO:0034645 cellular macromolecule biosynthetic process	http://amigo.geneontology.org/amigo/term/GO:0034645	Rpl8 Itm2b Rpl6 Eif3f Rps4x Nck1 Rpsa Eef2 Eef1a1 Rpl9 Rpl29 Rpl35a Rpl19 Rps24 Rpl14 Rps3a1 Rps20 Rpl28 Rps3 Rps16 Rpl37 Rpl18a Rps8 Rps10 Rpl30 Rpl18 Rps7 Rps28 Gm11808 Uba52 Gapdh Apoe Rps5 Glul Ybx1 Fau Rpl21 Igf2
1.19126362420819e-15	36	1132	5.77431883888678	GO:0043603 cellular amide metabolic process	http://amigo.geneontology.org/amigo/term/GO:0043603	Rpl8 Rpl6 Eif3f Rps4x Nck1 Rpsa Eef2 Eef1a1 Rpl9 Rpl29 Rpl35a Rpl19 Rps24 Rpl14 Rps3a1 Rps20 Rpl28 Rps3 Rps16 Rpl37 Rpl18a Rps8 Rps10 Rpl30 Rpl18 Rps7 Rps28 Gm11808 Uba52 Xdh Gapdh Apoe Rps5 Ybx1 Fau Rpl21
2.77019994846097e-11	37	1662	4.0421776014162	GO:1901566 organonitrogen compound biosynthetic process	http://amigo.geneontology.org/amigo/term/GO:1901566	Rpl8 Itm2b Glul Rpl6 Eif3f Rps4x Nck1 Rpsa Eef2 Eef1a1 Rpl9 Rpl29 Rpl35a Rpl19 Rps24 Rpl14 Rps3a1 Rps20 Rpl28 Rps3 Rps16 Rpl37 Rpl18a Rps8 Rps10 Rpl30 Rpl18 Rps7 Rps28 Gm11808 Uba52 Gapdh Apoe Rps5 Ybx1 Fau Rpl21
1.48648403810441e-09	61	4806	2.30457451601476	GO:0044267 cellular protein metabolic process	http://amigo.geneontology.org/amigo/term/GO:0044267	Rpl8 Hsp90b1 Prpf4b Psmb8 Fas Clk1 Hspa5 Rpl6 Eif3f Rps4x Psmb10 Nck1 Rpsa Eef2 Eef1a1 Cdk19 Rpl9 Igf2 Rpl29 Rpl35a Gm11808 Psme2b Psme2 Uba52 Rpl19 Rps24 Rpl14 Rps3a1 Rps20 Rpl28 Rps3 Rps16 Rpl37 Rpl18a Rps8 Rps10 Rpl30 Rpl18 Rps7 Rps28 Hspb1 Tek Nmi Gapdh Gbp4 Alox12 Apoe Rhoa Rps5 Hsp90ab1 Xdh Glul Ybx1 Adipor2 Fau Egr1 Rpl21 Psmb9 Fabp4 Ddit4 Ifi27
1.62917932719289e-09	25	851	5.33402608501423	GO:0071345 cellular response to cytokine stimulus	http://amigo.geneontology.org/amigo/term/GO:0071345	Gbp3 Adipor2 Iigp1 Tgtp2 Tgtp1 Gbp4 Nfkbia Tuba1b Hsp90ab1 Sox17 Hspa5 Pdia3 Ybx1 H2-Q7 Fabp4 Actg1 Rhoa Fas Nmi Rps3 Egr1 Ifi203 Rps16 Gapdh Ifi27
3.01334627712351e-09	42	2498	3.05282242322784	GO:0071310 cellular response to organic substance	http://amigo.geneontology.org/amigo/term/GO:0071310	Ramp2 Tmbim6 Hspa5 Gbp3 Adipor2 Nck1 Igf2 Iigp1 Thra Tgtp2 Tgtp1 Gbp4 Rhoa Ddit4 Nfkbia Tuba1b Hsp90ab1 Sox17 Pdia3 Ybx1 Egr1 H2-Q7 Fabp4 Actg1 Alox12 Hspb1 Sema6a Hsp90b1 Xdh Fas Nmi Stmn2 Rps3 Eef1a1 Cdk19 Ifi203 Rps16 Cyp26b1 Sh3glb1 Gapdh Ifi27 Tek
9.459939360915e-09	42	2595	2.93870921511489	GO:0002376 immune system process	http://amigo.geneontology.org/amigo/term/GO:0002376	Fas Gbp3 H2-Q4 Igf2 H2-Q7 H2-K1 H2-D1 Gbp4 Crip2 Tek Nfkbia Nmi Clec2d Cd9 Actg1 Tgtp2 Tgtp1 Rhoa Psmb8 Rps24 Pdia3 Rps3 Psmb10 Nck1 Fau Rras Ifi203 Iigp1 Gapdh Rpl30 Psmb9 Apoe Tmbim6 Eef2 Egr1 Thra Cyp26b1 Psme2b Psme2 Hspb1 Ifi27 Fth1
1.10423287612413e-08	49	3454	2.57583733316744	GO:0010033 response to organic substance	http://amigo.geneontology.org/amigo/term/GO:0010033	Ramp2 Hsp90b1 Tmbim6 Hspa5 Gbp3 Adipor2 Nck1 Igf2 Iigp1 Thra Ly6a Tgtp2 Tgtp1 Ly6c1 Gbp4 Tek Rhoa Ddit4 Nfkbia Tuba1b Hsp90ab1 Sox17 Pdia3 Ybx1 Cd9 Egr1 H2-Q7 Fabp4 Actg1 Alox12 Apoe Hspb1 Sema6a Xdh Fas Nmi Stmn2 Rps3 Eef1a1 Txnip Cdk19 Ifi203 Cyp26b1 Snrpn Rps16 Glul Sh3glb1 Gapdh Ifi27
1.56851253810627e-08	25	961	4.7234715903716	GO:0034097 response to cytokine	http://amigo.geneontology.org/amigo/term/GO:0034097	Gbp3 Adipor2 Iigp1 Tgtp2 Tgtp1 Gbp4 Nfkbia Tuba1b Hsp90ab1 Sox17 Hspa5 Pdia3 Ybx1 H2-Q7 Fabp4 Actg1 Rhoa Fas Nmi Rps3 Egr1 Ifi203 Rps16 Gapdh Ifi27
2.24337139526558e-08	46	3162	2.6414394070078	GO:0070887 cellular response to chemical stimulus	http://amigo.geneontology.org/amigo/term/GO:0070887	Ramp2 Tmbim6 Hspa5 Gbp3 Adipor2 Nck1 Igf2 Iigp1 Thra Ly6a Tgtp2 Tgtp1 Ly6c1 Gbp4 Hspb1 Rhoa Ddit4 Nfkbia Tuba1b Hsp90ab1 Sox17 Pdia3 Ybx1 Egr1 H2-Q7 Fabp4 Actg1 Alox12 Apoe Sema6a Hsp90b1 Xdh Fas Nmi Stmn2 Rps3 Eef1a1 Cdk19 Ifi203 Cyp26b1 Rps16 Crip1 Sh3glb1 Gapdh Ifi27 Tek
5.36922260239111e-07	29	1528	3.44603219246246	GO:0009607 response to biotic stimulus	http://amigo.geneontology.org/amigo/term/GO:0009607	Gbp3 Gbp4 Nfkbia Hspa5 Nmi Clec2d Iigp1 H2-Q7 H2-K1 Actg1 Tgtp2 Tgtp1 Hspb1 Rhoa Ddit4 Stmn1 Adipor2 Fau Txnip Cdk19 Ifi203 Gapdh Rpl30 Fabp4 Ly6a Apoe Nck1 Igf2 Ifi27
8.67359020569134e-07	35	2206	2.88076095996643	GO:0008219 cell death	http://amigo.geneontology.org/amigo/term/GO:0008219	Apoe Crip1 Ddit4 Tmbim6 Fas Ptma Rps3 Anp32a Nck1 Ifi27 Angptl4 Hspb1 Sh3glb1 Alox12 Ramp2 Hsp90b1 Hsp90ab1 Hspa5 Rps3a1 Slc6a6 Eef1a1 Txnip Egr1 Cdk19 Ypel3 Gapdh Rps7 Tek Rhoa Pdia3 Thra Cyp26b1 Fth1 Ybx1 Sema6a
3.29641959147927e-06	47	3834	2.22582202735852	GO:0006950 response to stress	http://amigo.geneontology.org/amigo/term/GO:0006950	Hspb1 Crip1 Hsp90b1 Ddit4 Tmbim6 Hsp90ab1 Fas Hspa5 Pdia3 Gbp3 Nck1 Iigp1 Tgtp2 Tgtp1 Gbp4 Lipe Nmi Clec2d Txnip Egr1 H2-Q7 H2-K1 Actg1 Angptl4 Apoe Nfkbia Xdh Cd9 Rps3 Sh3glb1 Fau Cdk19 Ifi203 Ypel3 Gapdh Rpl30 Fabp4 Glul Alox12 Ybx1 Adipor2 Thra Cyp26b1 Tek Rhoa Igf2 Ifi27
4.18010772019705e-06	30	1803	3.02113557294317	GO:0010941 regulation of cell death	http://amigo.geneontology.org/amigo/term/GO:0010941	Apoe Tmbim6 Fas Ptma Rps3 Anp32a Nck1 Angptl4 Hspb1 Sh3glb1 Alox12 Ramp2 Hsp90b1 Hsp90ab1 Hspa5 Rps3a1 Slc6a6 Eef1a1 Txnip Egr1 Cdk19 Rps7 Tek Rhoa Pdia3 Thra Ddit4 Fth1 Ybx1 Gapdh
4.18010772019705e-06	32	2026	2.86784202067339	GO:0012501 programmed cell death	http://amigo.geneontology.org/amigo/term/GO:0012501	Apoe Crip1 Ddit4 Tmbim6 Fas Ptma Rps3 Anp32a Nck1 Ifi27 Angptl4 Hspb1 Sh3glb1 Alox12 Ramp2 Hsp90b1 Hsp90ab1 Hspa5 Rps3a1 Txnip Cdk19 Ypel3 Gapdh Rps7 Tek Rhoa Pdia3 Egr1 Thra Cyp26b1 Ybx1 Sema6a
4.18010772019705e-06	27	1489	3.29240879396567	GO:0043207 response to external biotic stimulus	http://amigo.geneontology.org/amigo/term/GO:0043207	Gbp3 Gbp4 Nfkbia Nmi Clec2d Iigp1 H2-Q7 H2-K1 Actg1 Tgtp2 Tgtp1 Hspb1 Rhoa Ddit4 Stmn1 Adipor2 Fau Cdk19 Ifi203 Gapdh Rpl30 Fabp4 Ly6a Apoe Nck1 Igf2 Ifi27
4.18010772019705e-06	27	1485	3.30127723516153	GO:0051707 response to other organism	http://amigo.geneontology.org/amigo/term/GO:0051707	Gbp3 Gbp4 Nfkbia Nmi Clec2d Iigp1 H2-Q7 H2-K1 Actg1 Tgtp2 Tgtp1 Hspb1 Rhoa Ddit4 Stmn1 Adipor2 Fau Cdk19 Ifi203 Gapdh Rpl30 Fabp4 Ly6a Apoe Nck1 Igf2 Ifi27
5.0846171068021e-06	53	4756	2.02338585796801	GO:0009059 macromolecule biosynthetic process	http://amigo.geneontology.org/amigo/term/GO:0009059	Rpl8 Itm2b Sox17 Ptma Rpl6 Eif3f Rps4x Nck1 Rpsa Eef2 Eef1a1 Egr1 Rpl9 Igf2 Rpl29 Thra Rpl35a Rpl19 Rps24 Rpl14 Rps3a1 Rps20 Rpl28 Rps3 Rps16 Rpl37 Rpl18a Rps8 Rps10 Rpl30 Rpl18 Rps7 Rps28 Gm11808 Uba52 Rhoa Ybx1 Gapdh Apoe Rps5 Nfkbia Tsc22d1 Hsp90ab1 Glul Nmi Fau Rpl21 Txnip Gbp4 Tmbim6 Fabp4 Ifi27 Lipe
7.17547074656438e-06	31	1972	2.85429902938662	GO:0006915 apoptotic process	http://amigo.geneontology.org/amigo/term/GO:0006915	Apoe Crip1 Ddit4 Tmbim6 Fas Ptma Rps3 Anp32a Nck1 Ifi27 Angptl4 Hspb1 Sh3glb1 Alox12 Ramp2 Hsp90b1 Hsp90ab1 Hspa5 Rps3a1 Txnip Cdk19 Ypel3 Gapdh Rps7 Tek Rhoa Pdia3 Egr1 Thra Ybx1 Sema6a
7.17547074656438e-06	28	1643	3.09431950222079	GO:0044419 biological process involved in interspecies interaction between organisms	http://amigo.geneontology.org/amigo/term/GO:0044419	Gbp3 Gbp4 Nfkbia Nmi Clec2d Iigp1 H2-Q7 H2-K1 Actg1 Tgtp2 Tgtp1 Apoe Hspb1 Rhoa Ddit4 Hsp90ab1 Stmn1 Adipor2 Fau Cdk19 Ifi203 Gapdh Rpl30 Fabp4 Ly6a Nck1 Igf2 Ifi27
9.55312376589847e-06	38	2831	2.43718453602529	GO:0009605 response to external stimulus	http://amigo.geneontology.org/amigo/term/GO:0009605	Sema6a Gbp3 Gbp4 Nfkbia Nmi Clec2d Iigp1 H2-Q7 H2-K1 Actg1 Tgtp2 Tgtp1 Apoe Hspb1 Rhoa Ddit4 Hspa5 Stmn1 Adipor2 Cd9 Sh3glb1 Fau Txnip Cdk19 Ifi203 Gapdh Rpl30 Fabp4 Cyp26b1 Glul Ly6a Alox12 Nck1 Fas Pdia3 Igf2 Ifi27 Angptl4
2.66646047410538e-05	8	115	12.6309737693137	GO:0019882 antigen processing and presentation	http://amigo.geneontology.org/amigo/term/GO:0019882	H2-Q4 H2-Q7 H2-K1 H2-D1 Pdia3 Psmb8 Psme2b Psme2
3.88976001650526e-05	51	4781	1.93685058452794	GO:0044271 cellular nitrogen compound biosynthetic process	http://amigo.geneontology.org/amigo/term/GO:0044271	Rpl8 Sox17 Ptma Rpl6 Eif3f Rps4x Nck1 Rpsa Eef2 Eef1a1 Egr1 Rpl9 Igf2 Rpl29 Thra Rpl35a Rpl19 Rps24 Rpl14 Rps3a1 Rps20 Rpl28 Rps3 Rps16 Rpl37 Rpl18a Rps8 Rps10 Rpl30 Rpl18 Rps7 Rps28 Gm11808 Uba52 Rhoa Ybx1 Gapdh Apoe Rps5 Nfkbia Tsc22d1 Hsp90ab1 Nmi Fau Rpl21 Txnip Gbp4 Tmbim6 Fabp4 Ifi27 Lipe
4.94465060299448e-05	26	1600	2.95051652892562	GO:0042981 regulation of apoptotic process	http://amigo.geneontology.org/amigo/term/GO:0042981	Apoe Tmbim6 Fas Ptma Rps3 Anp32a Nck1 Angptl4 Hspb1 Sh3glb1 Alox12 Ramp2 Hsp90b1 Hsp90ab1 Hspa5 Rps3a1 Txnip Cdk19 Rps7 Tek Rhoa Pdia3 Egr1 Thra Ybx1 Gapdh
6.47826097323163e-05	44	3869	2.0648981414037	GO:0048583 regulation of response to stimulus	http://amigo.geneontology.org/amigo/term/GO:0048583	Tek Sema6a Ddit4 Tmbim6 Fas Eps8l2 Rps3 Nck1 Igf2 Dhrs3 Thra Hspb1 Rhoa Nfkbia Sox17 Nmi Clec2d Sh3glb1 H2-K1 H2-D1 Ramp2 Apoe Hsp90ab1 Xdh Rps20 Stmn1 Cd9 Rras Cdk19 Ifi203 Rps7 Fabp4 Actg1 Ly6a Ly6c1 Hspa5 Alox12 Pdia3 Egr1 Cyp26b1 Gbp4 Ybx1 Rpl37 Gapdh
6.66651971752162e-05	26	1631	2.89443681562293	GO:0043067 regulation of programmed cell death	http://amigo.geneontology.org/amigo/term/GO:0043067	Apoe Tmbim6 Fas Ptma Rps3 Anp32a Nck1 Angptl4 Hspb1 Sh3glb1 Alox12 Ramp2 Hsp90b1 Hsp90ab1 Hspa5 Rps3a1 Txnip Cdk19 Rps7 Tek Rhoa Pdia3 Egr1 Thra Ybx1 Gapdh
0.000179105203482899	8	151	9.61961578457665	GO:0034341 response to interferon-gamma	http://amigo.geneontology.org/amigo/term/GO:0034341	Gbp3 Gbp4 H2-Q7 Actg1 Tgtp2 Tgtp1 Nmi Gapdh
0.000183558738192515	6	68	16.0209042294604	GO:0042274 ribosomal small subunit biogenesis	http://amigo.geneontology.org/amigo/term/GO:0042274	Rpsa Rps16 Rps8 Rps7 Rps28 Rps24
0.000269709739241517	33	2611	2.29483653076146	GO:0051246 regulation of protein metabolic process	http://amigo.geneontology.org/amigo/term/GO:0051246	Itm2b Fas Nck1 Igf2 Psme2b Psme2 Hspb1 Tek Sox17 Nmi Gapdh Gbp4 Alox12 Apoe Rhoa Hsp90b1 Nfkbia Hsp90ab1 Xdh Psmb8 Rps20 Ybx1 Adipor2 Rps3 Eef2 Egr1 Rpl37 Rps7 Psmb9 Hspa5 Fabp4 Ddit4 Rps3a1
0.000321669838435551	36	3024	2.16155057064148	GO:0065009 regulation of molecular function	http://amigo.geneontology.org/amigo/term/GO:0065009	Apoe Tek Tmbim6 Fas Igf2 Psme2b Psme2 Angptl4 Hspb1 Alox12 Rhoa Hsp90b1 Nfkbia Hsp90ab1 Xdh Psmb8 Eps8l2 Pkp4 Rps20 Stmn1 Rps3 Nck1 Eef1a1 Txnip Egr1 Rpl37 Rps7 Ly6a Ly6c1 Psmb9 Sh3glb1 Fabp4 Ramp2 Ptma Gapdh Thra
0.000323487149873587	12	423	5.15092901940097	GO:0022613 ribonucleoprotein complex biogenesis	http://amigo.geneontology.org/amigo/term/GO:0022613	Rpl14 Rpl6 Rpsa Rps16 Rps8 Rpl35a Rps7 Rps28 Hsp90ab1 Rps24 Glul Eif3f
0.000323861789260076	15	667	4.08328893404537	GO:0010942 positive regulation of cell death	http://amigo.geneontology.org/amigo/term/GO:0010942	Rps3 Nck1 Sh3glb1 Alox12 Slc6a6 Eef1a1 Txnip Egr1 Cdk19 Rps7 Pdia3 Apoe Rhoa Ddit4 Fas
0.000358985659049013	30	2283	2.38594281122056	GO:0050790 regulation of catalytic activity	http://amigo.geneontology.org/amigo/term/GO:0050790	Apoe Tek Tmbim6 Fas Igf2 Psme2b Psme2 Angptl4 Hspb1 Alox12 Rhoa Hsp90b1 Hsp90ab1 Xdh Psmb8 Eps8l2 Pkp4 Rps20 Stmn1 Rps3 Nck1 Eef1a1 Txnip Egr1 Rpl37 Rps7 Psmb9 Sh3glb1 Fabp4 Gapdh
0.000387328461210174	8	172	8.44512781087834	GO:0010594 regulation of endothelial cell migration	http://amigo.geneontology.org/amigo/term/GO:0010594	Tek Alox12 Apoe Hspb1 Rhoa Glul Rras Igf2
0.000413503096539272	10	295	6.15492365877574	GO:0042254 ribosome biogenesis	http://amigo.geneontology.org/amigo/term/GO:0042254	Rpl14 Rpl6 Rpsa Rps16 Rps8 Rpl35a Rps7 Rps28 Rps24 Glul
0.000803792604559536	14	637	3.99055489964581	GO:0048514 blood vessel morphogenesis	http://amigo.geneontology.org/amigo/term/GO:0048514	Ramp2 Tek Sox17 Angptl4 Hspb1 Rhoa Sema6a Xdh Glul Rras Actg1 Apoe Adipor2 Igf2
0.000803792604559536	9	253	6.45902067748996	GO:1903320 regulation of protein modification by small protein conjugation or removal	http://amigo.geneontology.org/amigo/term/GO:1903320	Nmi Hsp90ab1 Rps20 Rps3 Egr1 Rpl37 Rps7 Gbp4 Hspa5
0.000845505858428555	15	732	3.72070180192386	GO:0001568 blood vessel development	http://amigo.geneontology.org/amigo/term/GO:0001568	Ramp2 Tek Sox17 Angptl4 Hspb1 Rhoa Sema6a Xdh Glul Rras Actg1 Apoe Adipor2 Egr1 Igf2
0.000872315101233707	34	2923	2.11200425239551	GO:0009966 regulation of signal transduction	http://amigo.geneontology.org/amigo/term/GO:0009966	Tek Ddit4 Tmbim6 Fas Eps8l2 Rps3 Nck1 Igf2 Dhrs3 Thra Hspb1 Rhoa Sox17 Sh3glb1 Ramp2 Apoe Sema6a Hsp90ab1 Xdh Nmi Rps20 Stmn1 Rras Rps7 Ly6a Ly6c1 Hspa5 Nfkbia Pdia3 Egr1 Cyp26b1 Ybx1 Rpl37 Gapdh
0.000918927031443495	4	27	26.8992959902051	GO:0002474 antigen processing and presentation of peptide antigen via MHC class I	http://amigo.geneontology.org/amigo/term/GO:0002474	H2-K1 H2-D1 Pdia3 H2-Q7
0.00098101577239611	23	1580	2.64311120410085	GO:0006955 immune response	http://amigo.geneontology.org/amigo/term/GO:0006955	Gbp3 Gbp4 Tek Nfkbia Nmi Clec2d H2-Q7 H2-K1 Actg1 H2-D1 Tgtp2 Tgtp1 Fas Rps3 Fau Ifi203 Iigp1 Gapdh Rpl30 Apoe Igf2 Ifi27 Fth1
0.00098101577239611	5	57	15.9272147310425	GO:0035458 cellular response to interferon-beta	http://amigo.geneontology.org/amigo/term/GO:0035458	Iigp1 Tgtp2 Tgtp1 Gbp3 Ifi203
0.00113241501161317	4	29	25.0441721288116	GO:0002476 antigen processing and presentation of endogenous peptide antigen via MHC class Ib	http://amigo.geneontology.org/amigo/term/GO:0002476	H2-Q4 H2-Q7 H2-K1 H2-D1
0.00113241501161317	4	29	25.0441721288116	GO:1901798 positive regulation of signal transduction by p53 class mediator	http://amigo.geneontology.org/amigo/term/GO:1901798	Sh3glb1 Rps20 Rps7 Rpl37
0.00118134718599259	15	763	3.56953305243547	GO:0001944 vasculature development	http://amigo.geneontology.org/amigo/term/GO:0001944	Ramp2 Tek Sox17 Angptl4 Hspb1 Rhoa Sema6a Xdh Glul Rras Actg1 Apoe Adipor2 Egr1 Igf2
0.00123574029078654	4	30	24.2093663911846	GO:0002428 antigen processing and presentation of peptide antigen via MHC class Ib	http://amigo.geneontology.org/amigo/term/GO:0002428	H2-Q4 H2-Q7 H2-K1 H2-D1
0.00123574029078654	19	1171	2.94605867698019	GO:0060548 negative regulation of cell death	http://amigo.geneontology.org/amigo/term/GO:0060548	Apoe Tmbim6 Fas Ptma Angptl4 Hspb1 Alox12 Ramp2 Hsp90b1 Hsp90ab1 Hspa5 Rps3a1 Nck1 Tek Rhoa Sh3glb1 Fth1 Ybx1 Gapdh
0.00131038699174057	23	1623	2.57308422826823	GO:0048585 negative regulation of response to stimulus	http://amigo.geneontology.org/amigo/term/GO:0048585	Sema6a Ddit4 Tmbim6 Nck1 Hspb1 Rhoa Sox17 Nmi Clec2d Apoe Xdh Stmn1 Cd9 Rps3 Hspa5 Alox12 Nfkbia Sh3glb1 Egr1 Cyp26b1 Dhrs3 Ybx1 Igf2
0.00146516510157516	18	1083	3.01778805430279	GO:0098542 defense response to other organism	http://amigo.geneontology.org/amigo/term/GO:0098542	Gbp3 Gbp4 Nmi Clec2d Iigp1 H2-Q7 H2-K1 Actg1 Tgtp2 Tgtp1 Ddit4 Fau Ifi203 Gapdh Rpl30 Apoe Igf2 Ifi27
0.00150811299785789	4	32	22.6962809917355	GO:0002475 antigen processing and presentation via MHC class Ib	http://amigo.geneontology.org/amigo/term/GO:0002475	H2-Q4 H2-Q7 H2-K1 H2-D1
0.0016596698737539	8	221	6.57267865824016	GO:0031396 regulation of protein ubiquitination	http://amigo.geneontology.org/amigo/term/GO:0031396	Nmi Hsp90ab1 Rps20 Rps3 Rpl37 Rps7 Gbp4 Hspa5
0.0016596698737539	5	66	13.7553218131731	GO:0035456 response to interferon-beta	http://amigo.geneontology.org/amigo/term/GO:0035456	Iigp1 Tgtp2 Tgtp1 Gbp3 Ifi203
0.00176897316013403	11	443	4.50851631438539	GO:0001667 ameboidal-type cell migration	http://amigo.geneontology.org/amigo/term/GO:0001667	Tek Sema6a Alox12 Apoe Hspb1 Rhoa Glul Adipor2 Rras Sox17 Igf2
0.00178185247099694	36	3340	1.95704458850893	GO:0010646 regulation of cell communication	http://amigo.geneontology.org/amigo/term/GO:0010646	Tek Ddit4 Tmbim6 Fas Eps8l2 Rps3 Nck1 Igf2 Dhrs3 Thra Hspb1 Rhoa Sox17 Sh3glb1 Ramp2 Apoe Sema6a Hsp90ab1 Xdh Glul Nmi Rps20 Stmn1 Rras Rps7 Ly6a Ly6c1 Hspa5 Nfkbia Pdia3 Slc6a6 Egr1 Cyp26b1 Ybx1 Rpl37 Gapdh
0.00179739474757958	36	3349	1.95178528683781	GO:0023051 regulation of signaling	http://amigo.geneontology.org/amigo/term/GO:0023051	Tek Ddit4 Tmbim6 Fas Eps8l2 Rps3 Nck1 Igf2 Dhrs3 Thra Hspb1 Rhoa Sox17 Sh3glb1 Ramp2 Apoe Sema6a Hsp90ab1 Xdh Glul Nmi Rps20 Stmn1 Rras Rps7 Ly6a Ly6c1 Hspa5 Nfkbia Pdia3 Slc6a6 Egr1 Cyp26b1 Ybx1 Rpl37 Gapdh
0.00179739474757958	16	905	3.21008173142779	GO:0035239 tube morphogenesis	http://amigo.geneontology.org/amigo/term/GO:0035239	Ramp2 Tek Sox17 Alox12 Angptl4 Hspb1 Rhoa Sema6a Xdh Glul Rras Actg1 Apoe Adipor2 Rps7 Igf2
0.00179739474757958	15	804	3.38750462563217	GO:0045087 innate immune response	http://amigo.geneontology.org/amigo/term/GO:0045087	Gbp3 Gbp4 Nmi Clec2d H2-Q7 Actg1 Tgtp2 Tgtp1 Fau Ifi203 Iigp1 Gapdh Apoe Igf2 Ifi27
0.0019313962820414	8	230	6.31548688465685	GO:0010632 regulation of epithelial cell migration	http://amigo.geneontology.org/amigo/term/GO:0010632	Tek Alox12 Apoe Hspb1 Rhoa Glul Rras Igf2
0.0019313962820414	8	230	6.31548688465685	GO:0043542 endothelial cell migration	http://amigo.geneontology.org/amigo/term/GO:0043542	Tek Alox12 Apoe Hspb1 Rhoa Glul Rras Igf2
0.00194138306472655	17	1017	3.03509755641695	GO:0043066 negative regulation of apoptotic process	http://amigo.geneontology.org/amigo/term/GO:0043066	Apoe Tmbim6 Fas Ptma Angptl4 Hspb1 Alox12 Ramp2 Hsp90b1 Hsp90ab1 Hspa5 Rps3a1 Tek Rhoa Sh3glb1 Ybx1 Gapdh
0.00198282823984661	12	541	4.02743618337636	GO:0001525 angiogenesis	http://amigo.geneontology.org/amigo/term/GO:0001525	Ramp2 Tek Sox17 Angptl4 Hspb1 Rhoa Sema6a Glul Rras Actg1 Adipor2 Igf2
0.00198282823984661	5	71	12.7866371784426	GO:0048002 antigen processing and presentation of peptide antigen	http://amigo.geneontology.org/amigo/term/GO:0048002	H2-Q4 H2-Q7 H2-K1 H2-D1 Pdia3
0.00198282823984661	3	13	41.900826446281	GO:1904667 negative regulation of ubiquitin protein ligase activity	http://amigo.geneontology.org/amigo/term/GO:1904667	Rps20 Rpl37 Rps7
0.00216139918571347	4	37	19.6292159928524	GO:0002483 antigen processing and presentation of endogenous peptide antigen	http://amigo.geneontology.org/amigo/term/GO:0002483	H2-Q4 H2-Q7 H2-K1 H2-D1
0.00225315443903501	7	175	7.26280991735537	GO:0010950 positive regulation of endopeptidase activity	http://amigo.geneontology.org/amigo/term/GO:0010950	Fas Psme2b Psme2 Alox12 Xdh Rps3 Rhoa
0.00231298817303756	4	38	19.112657677251	GO:0019883 antigen processing and presentation of endogenous antigen	http://amigo.geneontology.org/amigo/term/GO:0019883	H2-Q4 H2-Q7 H2-K1 H2-D1
0.00231298817303756	17	1040	2.96797520661157	GO:0043069 negative regulation of programmed cell death	http://amigo.geneontology.org/amigo/term/GO:0043069	Apoe Tmbim6 Fas Ptma Angptl4 Hspb1 Alox12 Ramp2 Hsp90b1 Hsp90ab1 Hspa5 Rps3a1 Tek Rhoa Sh3glb1 Ybx1 Gapdh
0.00240662141764679	6	122	8.92968432461726	GO:0071346 cellular response to interferon-gamma	http://amigo.geneontology.org/amigo/term/GO:0071346	Gbp3 Gbp4 H2-Q7 Actg1 Nmi Gapdh
0.00280582826990176	16	956	3.03883260140392	GO:0030334 regulation of cell migration	http://amigo.geneontology.org/amigo/term/GO:0030334	Tek Sema6a Cd9 Alox12 Apoe Hspb1 Rhoa Glul Hspa5 Adipor2 Rras Actg1 Nck1 Fas Egr1 Igf2
0.00280582826990176	22	1624	2.45969547693686	GO:1902531 regulation of intracellular signal transduction	http://amigo.geneontology.org/amigo/term/GO:1902531	Tek Ddit4 Fas Eps8l2 Nck1 Igf2 Hspb1 Sh3glb1 Apoe Rhoa Sema6a Tmbim6 Xdh Nmi Rps20 Stmn1 Rps3 Rras Rps7 Hsp90ab1 Rpl37 Gapdh
0.00280582826990176	3	15	36.3140495867769	GO:2001212 regulation of vasculogenesis	http://amigo.geneontology.org/amigo/term/GO:2001212	Xdh Rras Ramp2
0.0032229285898159	22	1642	2.43273170191562	GO:0006952 defense response	http://amigo.geneontology.org/amigo/term/GO:0006952	Gbp3 Iigp1 Tgtp2 Tgtp1 Gbp4 Nmi Clec2d H2-Q7 H2-K1 Actg1 Apoe Ddit4 Nfkbia Fau Cdk19 Ifi203 Gapdh Rpl30 Fabp4 Cyp26b1 Igf2 Ifi27
0.00333730979904229	2	3	121.046831955923	GO:0002484 antigen processing and presentation of endogenous peptide antigen via MHC class I via ER pathway	http://amigo.geneontology.org/amigo/term/GO:0002484	H2-K1 H2-D1
0.00333730979904229	2	3	121.046831955923	GO:0002485 antigen processing and presentation of endogenous peptide antigen via MHC class I via ER pathway TAP-dependent	http://amigo.geneontology.org/amigo/term/GO:0002485	H2-K1 H2-D1
0.00333730979904229	21	1530	2.49214065791606	GO:0051247 positive regulation of protein metabolic process	http://amigo.geneontology.org/amigo/term/GO:0051247	Fas Nck1 Igf2 Psme2b Psme2 Tek Sox17 Nmi Alox12 Apoe Rhoa Nfkbia Hsp90ab1 Xdh Ybx1 Adipor2 Rps3 Eef2 Egr1 Hspa5 Rps3a1
0.00342747745489069	14	774	3.28421637089713	GO:0009617 response to bacterium	http://amigo.geneontology.org/amigo/term/GO:0009617	Gbp3 Gbp4 Nfkbia Iigp1 H2-K1 Rhoa Adipor2 Fau Cdk19 Rpl30 Fabp4 Ly6a Tgtp2 Tgtp1
0.00351626071063309	7	193	6.58544940692845	GO:0010952 positive regulation of peptidase activity	http://amigo.geneontology.org/amigo/term/GO:0010952	Fas Psme2b Psme2 Alox12 Xdh Rps3 Rhoa
0.00351626071063309	7	193	6.58544940692845	GO:0051302 regulation of cell division	http://amigo.geneontology.org/amigo/term/GO:0051302	Rhoa Pkp4 Ybx1 Sh3glb1 Txnip Igf2 Sox17
0.00354597388850508	28	2416	2.10429095287614	GO:0032268 regulation of cellular protein metabolic process	http://amigo.geneontology.org/amigo/term/GO:0032268	Fas Nck1 Igf2 Psme2b Psme2 Hspb1 Tek Nmi Gapdh Gbp4 Alox12 Apoe Rhoa Hsp90b1 Hsp90ab1 Xdh Rps20 Ybx1 Adipor2 Rps3 Eef2 Egr1 Rpl37 Rps7 Hspa5 Fabp4 Ddit4 Rps3a1
0.0036128032748382	13	684	3.4508965250592	GO:0071363 cellular response to growth factor stimulus	http://amigo.geneontology.org/amigo/term/GO:0071363	Egr1 Hspb1 Sema6a Hsp90ab1 Xdh Hspa5 Stmn2 Eef1a1 Ramp2 Ddit4 Rps3 Sh3glb1 Tek
0.00361572970355339	3	17	32.0418084589208	GO:0010544 negative regulation of platelet activation	http://amigo.geneontology.org/amigo/term/GO:0010544	Apoe Cd9 Alox12
0.00409487072092551	5	87	10.4350717203382	GO:0031397 negative regulation of protein ubiquitination	http://amigo.geneontology.org/amigo/term/GO:0031397	Rps20 Rps3 Rpl37 Rps7 Gbp4
0.00409487072092551	10	424	4.28231716825199	GO:0043254 regulation of protein-containing complex assembly	http://amigo.geneontology.org/amigo/term/GO:0043254	Fas Stmn1 Apoe Stmn2 Rps3 Nck1 Sh3glb1 Thra Rhoa Hspa5
0.00443392292764989	21	1575	2.42093663911846	GO:0031399 regulation of protein modification process	http://amigo.geneontology.org/amigo/term/GO:0031399	Nck1 Igf2 Hspb1 Tek Nmi Gbp4 Apoe Rhoa Hsp90b1 Hsp90ab1 Xdh Rps20 Adipor2 Rps3 Egr1 Rpl37 Rps7 Hspa5 Fabp4 Ddit4 Fas
0.0046877276643925	16	1014	2.86501377410468	GO:2000145 regulation of cell motility	http://amigo.geneontology.org/amigo/term/GO:2000145	Tek Sema6a Cd9 Alox12 Apoe Hspb1 Rhoa Glul Hspa5 Adipor2 Rras Actg1 Nck1 Fas Egr1 Igf2
0.00469525447692781	11	520	3.84090909090909	GO:0031400 negative regulation of protein modification process	http://amigo.geneontology.org/amigo/term/GO:0031400	Nck1 Hspb1 Gbp4 Apoe Xdh Rps20 Rps3 Rpl37 Rps7 Fabp4 Ddit4
0.00475041616748511	5	91	9.97638724911452	GO:0001570 vasculogenesis	http://amigo.geneontology.org/amigo/term/GO:0001570	Sox17 Ramp2 Xdh Rras Tek
0.00475041616748511	11	522	3.826192964124	GO:0010975 regulation of neuron projection development	http://amigo.geneontology.org/amigo/term/GO:0010975	Sema6a Rhoa H2-K1 H2-D1 Apoe Hspa5 Stmn2 Eef1a1 Nck1 Hspb1 Sh3glb1
0.0047859876050054	18	1241	2.63357329799349	GO:0009968 negative regulation of signal transduction	http://amigo.geneontology.org/amigo/term/GO:0009968	Ddit4 Tmbim6 Nck1 Hspb1 Rhoa Sox17 Apoe Sema6a Xdh Nmi Stmn1 Hspa5 Nfkbia Sh3glb1 Egr1 Cyp26b1 Dhrs3 Ybx1
0.0047859876050054	4	49	14.8220610558273	GO:1990090 cellular response to nerve growth factor stimulus	http://amigo.geneontology.org/amigo/term/GO:1990090	Hspa5 Stmn2 Eef1a1 Rps3
0.00478889063351524	5	92	9.86794825727632	GO:0043535 regulation of blood vessel endothelial cell migration	http://amigo.geneontology.org/amigo/term/GO:0043535	Alox12 Apoe Hspb1 Rhoa Igf2
0.00478889063351524	13	713	3.31053747986044	GO:0070848 response to growth factor	http://amigo.geneontology.org/amigo/term/GO:0070848	Egr1 Hspb1 Sema6a Hsp90ab1 Xdh Hspa5 Stmn2 Eef1a1 Ramp2 Ddit4 Rps3 Sh3glb1 Tek
0.00487916378700246	17	1136	2.71716040041904	GO:0035295 tube development	http://amigo.geneontology.org/amigo/term/GO:0035295	Ramp2 Tek Sox17 Alox12 Angptl4 Hspb1 Rhoa Sema6a Xdh Glul Rras Actg1 Apoe Thra Adipor2 Rps7 Igf2
0.00487916378700246	16	1027	2.82874777696412	GO:0051336 regulation of hydrolase activity	http://amigo.geneontology.org/amigo/term/GO:0051336	Tmbim6 Fas Psme2b Psme2 Angptl4 Alox12 Rhoa Hsp90b1 Hsp90ab1 Xdh Psmb8 Pkp4 Stmn1 Rps3 Psmb9 Gapdh
0.00487916378700246	19	1363	2.53105994918841	GO:0080134 regulation of response to stress	http://amigo.geneontology.org/amigo/term/GO:0080134	Fas Nck1 Hspb1 Nmi Clec2d Apoe Nfkbia Tmbim6 Xdh Cd9 Rps3 Cdk19 Ifi203 Fabp4 Actg1 Alox12 Gbp4 Igf2 Hspa5
0.0051157888874101	7	212	5.99524403555278	GO:0001906 cell killing	http://amigo.geneontology.org/amigo/term/GO:0001906	Clec2d H2-K1 H2-D1 Hsp90ab1 Rpl30 Igf2 Gapdh
0.0051157888874101	2	4	90.7851239669422	GO:1900148 negative regulation of Schwann cell migration	http://amigo.geneontology.org/amigo/term/GO:1900148	Rras Fas
0.0051157888874101	4	51	14.2408037595203	GO:1990089 response to nerve growth factor	http://amigo.geneontology.org/amigo/term/GO:1990089	Hspa5 Stmn2 Eef1a1 Rps3
0.0051157888874101	6	149	7.31155360807588	GO:2001235 positive regulation of apoptotic signaling pathway	http://amigo.geneontology.org/amigo/term/GO:2001235	Rps3 Nck1 Sh3glb1 Rps7 Pdia3 Fas
0.00541903621845492	7	215	5.91158946761484	GO:0006364 rRNA processing	http://amigo.geneontology.org/amigo/term/GO:0006364	Rps16 Rps8 Rps7 Rps28 Rps24 Rpl14 Rpl35a
0.00589494900649994	5	98	9.26378815989206	GO:1903321 negative regulation of protein modification by small protein conjugation or removal	http://amigo.geneontology.org/amigo/term/GO:1903321	Rps20 Rps3 Rpl37 Rps7 Gbp4
0.00612230521298893	6	155	7.02852572647294	GO:0010977 negative regulation of neuron projection development	http://amigo.geneontology.org/amigo/term/GO:0010977	Sema6a H2-K1 H2-D1 Apoe Stmn2 Rhoa
0.00659711165603718	16	1062	2.73552162612255	GO:0040012 regulation of locomotion	http://amigo.geneontology.org/amigo/term/GO:0040012	Tek Sema6a Cd9 Alox12 Apoe Hspb1 Rhoa Glul Hspa5 Adipor2 Rras Actg1 Nck1 Fas Egr1 Igf2
0.00697834552349203	21	1652	2.3080963720409	GO:0009719 response to endogenous stimulus	http://amigo.geneontology.org/amigo/term/GO:0009719	Ramp2 Adipor2 Igf2 Thra Rhoa Ddit4 Cd9 Egr1 Apoe Hsp90b1 Hsp90ab1 Hspa5 Stmn2 Nck1 Eef1a1 Txnip Snrpn Fas Tek Ybx1 Rps3
0.00712619412716604	3	23	23.6830758174632	GO:0051444 negative regulation of ubiquitin-protein transferase activity	http://amigo.geneontology.org/amigo/term/GO:0051444	Rps20 Rpl37 Rps7
0.00712619412716604	10	468	3.87970615243343	GO:0052548 regulation of endopeptidase activity	http://amigo.geneontology.org/amigo/term/GO:0052548	Fas Psme2b Psme2 Alox12 Xdh Psmb8 Rps3 Psmb9 Rhoa Gapdh
0.00712619412716604	8	301	4.82578732050191	GO:0097193 intrinsic apoptotic signaling pathway	http://amigo.geneontology.org/amigo/term/GO:0097193	Crip1 Nck1 Hspb1 Tmbim6 Sh3glb1 Rps3 Rps7 Ddit4
0.00775032579638492	2	5	72.6280991735537	GO:0032687 negative regulation of interferon-alpha production	http://amigo.geneontology.org/amigo/term/GO:0032687	Nmi Gbp4
0.00775032579638492	2	5	72.6280991735537	GO:1990441 negative regulation of transcription from RNA polymerase II promoter in response to endoplasmic reticulum stress	http://amigo.geneontology.org/amigo/term/GO:1990441	Nck1 Tmbim6
0.00779413265541113	19	1430	2.41247182569497	GO:0032270 positive regulation of cellular protein metabolic process	http://amigo.geneontology.org/amigo/term/GO:0032270	Fas Nck1 Igf2 Psme2b Psme2 Tek Nmi Alox12 Apoe Rhoa Hsp90ab1 Xdh Ybx1 Adipor2 Rps3 Eef2 Egr1 Hspa5 Rps3a1
0.00800357535161784	25	2185	2.07746279100554	GO:0048584 positive regulation of response to stimulus	http://amigo.geneontology.org/amigo/term/GO:0048584	Tek Rps3 Nck1 Igf2 Thra Sh3glb1 H2-K1 H2-D1 Apoe Hspb1 Rhoa Nfkbia Hsp90ab1 Xdh Nmi Rps20 Cdk19 Ifi203 Rps7 Actg1 Pdia3 Fabp4 Fas Rpl37 Gapdh
0.00813906603347257	16	1090	2.66525134581848	GO:0051270 regulation of cellular component movement	http://amigo.geneontology.org/amigo/term/GO:0051270	Tek Sema6a Cd9 Alox12 Apoe Hspb1 Rhoa Glul Hspa5 Adipor2 Rras Actg1 Nck1 Fas Egr1 Igf2
0.00818237199531188	8	310	4.68568381764863	GO:0010631 epithelial cell migration	http://amigo.geneontology.org/amigo/term/GO:0010631	Tek Alox12 Apoe Hspb1 Rhoa Glul Rras Igf2
0.00819221863628574	5	108	8.40602999693909	GO:0010595 positive regulation of endothelial cell migration	http://amigo.geneontology.org/amigo/term/GO:0010595	Tek Alox12 Hspb1 Rras Igf2
0.00819221863628574	14	875	2.90512396694215	GO:0051338 regulation of transferase activity	http://amigo.geneontology.org/amigo/term/GO:0051338	Tek Igf2 Hspb1 Apoe Rhoa Hsp90ab1 Rps20 Rps3 Eef1a1 Egr1 Rpl37 Rps7 Sh3glb1 Fabp4
0.00837090588270768	5	109	8.32891045568277	GO:0031341 regulation of cell killing	http://amigo.geneontology.org/amigo/term/GO:0031341	Clec2d H2-K1 H2-D1 Hsp90ab1 Igf2
0.00837090588270768	30	2872	1.89662515251272	GO:0051239 regulation of multicellular organismal process	http://amigo.geneontology.org/amigo/term/GO:0051239	Apoe Tek Sema6a Rflnb Hspb1 Clec2d Alox12 Rhoa Hsp90ab1 Xdh Glul Cd9 Rps3 Rras Nmi Fabp4 Ramp2 Nfkbia Fas Sox17 Adipor2 Egr1 Igf2 Thra Cyp26b1 Dhrs3 Gbp4 Sh3glb1 Gapdh Hspa5
0.00837090588270768	8	313	4.64077311013123	GO:0090132 epithelium migration	http://amigo.geneontology.org/amigo/term/GO:0090132	Tek Alox12 Apoe Hspb1 Rhoa Glul Rras Igf2
0.00846713743420696	13	776	3.04176961744909	GO:0051603 proteolysis involved in cellular protein catabolic process	http://amigo.geneontology.org/amigo/term/GO:0051603	Hsp90b1 Psmb8 Hspa5 Psmb10 Gm11808 Psme2b Psme2 Uba52 Apoe Hsp90ab1 Rps7 Psmb9 Ifi27
0.00851456445459042	4	61	11.9062457661563	GO:0035924 cellular response to vascular endothelial growth factor stimulus	http://amigo.geneontology.org/amigo/term/GO:0035924	Hspb1 Sema6a Xdh Ramp2
0.00883489249648933	32	3168	1.83404290842307	GO:0044085 cellular component biogenesis	http://amigo.geneontology.org/amigo/term/GO:0044085	Rhoa Eps8l2 Rpl14 Pkp4 Rpl6 Rpsa Rps16 Rps8 Rpl35a Rps7 Rps28 Tubb5 Xdh Fas Stmn1 Cd9 Actg1 Ramp2 Apoe Tek Hsp90b1 Hsp90ab1 Rps24 Glul Pdia3 Stmn2 Rps3 Eif3f Nck1 Sh3glb1 Thra Hspa5
0.00908442230803261	6	173	6.29723403238905	GO:0006457 protein folding	http://amigo.geneontology.org/amigo/term/GO:0006457	Hspb1 Hsp90b1 Hsp90ab1 Hspa5 Pdia3 Sh3glb1
0.00908442230803261	11	585	3.41414141414141	GO:0043065 positive regulation of apoptotic process	http://amigo.geneontology.org/amigo/term/GO:0043065	Rps3 Nck1 Sh3glb1 Alox12 Txnip Cdk19 Rps7 Pdia3 Rhoa Fas Egr1
0.00908442230803261	8	319	4.55348584160211	GO:0090130 tissue migration	http://amigo.geneontology.org/amigo/term/GO:0090130	Tek Alox12 Apoe Hspb1 Rhoa Glul Rras Igf2
0.00908442230803261	6	173	6.29723403238905	GO:2001242 regulation of intrinsic apoptotic signaling pathway	http://amigo.geneontology.org/amigo/term/GO:2001242	Nck1 Hspb1 Sh3glb1 Tmbim6 Rps3 Rps7
0.00980809506338938	3	27	20.1744719926538	GO:1904666 regulation of ubiquitin protein ligase activity	http://amigo.geneontology.org/amigo/term/GO:1904666	Rps20 Rpl37 Rps7
0.00986333288684216	10	498	3.64598891433503	GO:0052547 regulation of peptidase activity	http://amigo.geneontology.org/amigo/term/GO:0052547	Fas Psme2b Psme2 Alox12 Xdh Psmb8 Rps3 Psmb9 Rhoa Gapdh
0.00990785536668734	7	247	5.14571552849065	GO:0016072 rRNA metabolic process	http://amigo.geneontology.org/amigo/term/GO:0016072	Rps16 Rps8 Rps7 Rps28 Rps24 Rpl14 Rpl35a
0.0100700530899042	11	595	3.35676088617265	GO:0043068 positive regulation of programmed cell death	http://amigo.geneontology.org/amigo/term/GO:0043068	Rps3 Nck1 Sh3glb1 Alox12 Txnip Cdk19 Rps7 Pdia3 Rhoa Fas Egr1
0.0101366099390634	11	596	3.35112873703478	GO:0007169 transmembrane receptor protein tyrosine kinase signaling pathway	http://amigo.geneontology.org/amigo/term/GO:0007169	Tek Igf2 Hspb1 Sema6a Xdh Stmn1 Nck1 Txnip Ddit4 Ybx1 Sh3glb1
0.0103860801103129	13	801	2.94683298769101	GO:0030162 regulation of proteolysis	http://amigo.geneontology.org/amigo/term/GO:0030162	Fas Psme2b Psme2 Alox12 Apoe Hsp90ab1 Xdh Psmb8 Rps3 Rps7 Psmb9 Rhoa Gapdh
0.0103860801103129	3	28	19.4539551357733	GO:0061436 establishment of skin barrier	http://amigo.geneontology.org/amigo/term/GO:0061436	Stmn1 Alox12 Cyp26b1
0.0103860801103129	3	28	19.4539551357733	GO:2000765 regulation of cytoplasmic translation	http://amigo.geneontology.org/amigo/term/GO:2000765	Ybx1 Nck1 Eef2
0.0106130470807421	5	118	7.69365457346967	GO:0043534 blood vessel endothelial cell migration	http://amigo.geneontology.org/amigo/term/GO:0043534	Alox12 Apoe Hspb1 Rhoa Igf2
0.0108565747180104	13	807	2.92492344874907	GO:0044257 cellular protein catabolic process	http://amigo.geneontology.org/amigo/term/GO:0044257	Hsp90b1 Psmb8 Hspa5 Psmb10 Gm11808 Psme2b Psme2 Uba52 Apoe Hsp90ab1 Rps7 Psmb9 Ifi27
0.0115473348639162	18	1381	2.36659265952927	GO:0010648 negative regulation of cell communication	http://amigo.geneontology.org/amigo/term/GO:0010648	Ddit4 Tmbim6 Nck1 Hspb1 Rhoa Sox17 Apoe Sema6a Xdh Nmi Stmn1 Hspa5 Nfkbia Sh3glb1 Egr1 Cyp26b1 Dhrs3 Ybx1
0.0115473348639162	11	609	3.27959396924914	GO:0097190 apoptotic signaling pathway	http://amigo.geneontology.org/amigo/term/GO:0097190	Crip1 Tmbim6 Fas Rps3 Nck1 Ifi27 Hspb1 Sh3glb1 Rps7 Ddit4 Pdia3
0.0115473348639162	12	710	3.06879292282621	GO:0120035 regulation of plasma membrane bounded cell projection organization	http://amigo.geneontology.org/amigo/term/GO:0120035	Sema6a Eps8l2 Rhoa H2-K1 H2-D1 Apoe Hspa5 Stmn2 Eef1a1 Nck1 Hspb1 Sh3glb1
0.0115583259041073	10	514	3.53249509598997	GO:1902532 negative regulation of intracellular signal transduction	http://amigo.geneontology.org/amigo/term/GO:1902532	Ddit4 Hspb1 Apoe Sema6a Tmbim6 Xdh Nmi Stmn1 Sh3glb1 Rhoa
0.0116742915395734	18	1385	2.35975773488081	GO:0023057 negative regulation of signaling	http://amigo.geneontology.org/amigo/term/GO:0023057	Ddit4 Tmbim6 Nck1 Hspb1 Rhoa Sox17 Apoe Sema6a Xdh Nmi Stmn1 Hspa5 Nfkbia Sh3glb1 Egr1 Cyp26b1 Dhrs3 Ybx1
0.0116742915395734	4	69	10.5258114744281	GO:2001244 positive regulation of intrinsic apoptotic signaling pathway	http://amigo.geneontology.org/amigo/term/GO:2001244	Nck1 Sh3glb1 Rps3 Rps7
0.0121259296680368	5	123	7.38090438755627	GO:1901216 positive regulation of neuron death	http://amigo.geneontology.org/amigo/term/GO:1901216	Egr1 Apoe Rhoa Ddit4 Fas
0.0122804715573494	21	1765	2.16032589609721	GO:0042127 regulation of cell population proliferation	http://amigo.geneontology.org/amigo/term/GO:0042127	Igf2 Crip2 Nfkbia Sox17 Cd9 Alox12 Apoe Xdh Glul Nmi Rps3 Nck1 Txnip Rhoa Fth1 Fas Rps3a1 Ybx1 Egr1 Fabp4 Tek
0.0122804715573494	16	1157	2.51091094809175	GO:0044092 negative regulation of molecular function	http://amigo.geneontology.org/amigo/term/GO:0044092	Tmbim6 Angptl4 Hspb1 Apoe Nfkbia Rps20 Stmn1 Nck1 Txnip Rpl37 Rps7 Ly6a Ly6c1 Fabp4 Gapdh Thra
0.0122804715573494	2	7	51.8772136953955	GO:0048387 negative regulation of retinoic acid receptor signaling pathway	http://amigo.geneontology.org/amigo/term/GO:0048387	Cyp26b1 Dhrs3
0.0124396514761979	16	1160	2.50441721288116	GO:0072359 circulatory system development	http://amigo.geneontology.org/amigo/term/GO:0072359	Ramp2 Tek Sox17 Angptl4 Hspb1 Rhoa Sema6a Xdh Glul Adipor2 Rras Actg1 Apoe Dhrs3 Egr1 Igf2
0.0125686237092408	17	1279	2.41336529701019	GO:0042325 regulation of phosphorylation	http://amigo.geneontology.org/amigo/term/GO:0042325	Tek Nck1 Igf2 Hspb1 Gbp4 Apoe Rhoa Hsp90ab1 Xdh Adipor2 Rps3 Eef1a1 Egr1 Ddit4 Sh3glb1 Fabp4 Fas
0.012699831822806	3	31	17.5713143161824	GO:2000352 negative regulation of endothelial cell apoptotic process	http://amigo.geneontology.org/amigo/term/GO:2000352	Angptl4 Ramp2 Tek
0.0129127643862278	5	126	7.20516856880493	GO:0002040 sprouting angiogenesis	http://amigo.geneontology.org/amigo/term/GO:0002040	Tek Rhoa Sema6a Glul Ramp2
0.012955768015745	12	726	3.00116112287412	GO:0031344 regulation of cell projection organization	http://amigo.geneontology.org/amigo/term/GO:0031344	Sema6a Eps8l2 Rhoa H2-K1 H2-D1 Apoe Hspa5 Stmn2 Eef1a1 Nck1 Hspb1 Sh3glb1
0.0132230981616398	14	943	2.69563464589012	GO:0007167 enzyme linked receptor protein signaling pathway	http://amigo.geneontology.org/amigo/term/GO:0007167	Tek Igf2 Egr1 Hspb1 Sema6a Hsp90ab1 Xdh Stmn1 Nck1 Hspa5 Txnip Ddit4 Ybx1 Sh3glb1
0.0135159075250567	5	128	7.09258780991736	GO:0043280 positive regulation of cysteine-type endopeptidase activity involved in apoptotic process	http://amigo.geneontology.org/amigo/term/GO:0043280	Fas Alox12 Xdh Rps3 Rhoa
0.0135159075250567	3	32	17.0222107438017	GO:0071353 cellular response to interleukin-4	http://amigo.geneontology.org/amigo/term/GO:0071353	Tuba1b Hsp90ab1 Hspa5
0.0147147974283211	3	33	16.5063861758077	GO:0033561 regulation of water loss via skin	http://amigo.geneontology.org/amigo/term/GO:0033561	Stmn1 Alox12 Cyp26b1
0.014828974964907	18	1425	2.29351892127012	GO:0019220 regulation of phosphate metabolic process	http://amigo.geneontology.org/amigo/term/GO:0019220	Tek Nck1 Igf2 Hspb1 Gbp4 Apoe Rhoa Hsp90b1 Hsp90ab1 Xdh Adipor2 Rps3 Eef1a1 Egr1 Ddit4 Sh3glb1 Fabp4 Fas
0.0148565542109284	18	1426	2.29191056298031	GO:0051174 regulation of phosphorus metabolic process	http://amigo.geneontology.org/amigo/term/GO:0051174	Tek Nck1 Igf2 Hspb1 Gbp4 Apoe Rhoa Hsp90b1 Hsp90ab1 Xdh Adipor2 Rps3 Eef1a1 Egr1 Ddit4 Sh3glb1 Fabp4 Fas
0.0150137619705152	2	8	45.3925619834711	GO:1902255 positive regulation of intrinsic apoptotic signaling pathway by p53 class mediator	http://amigo.geneontology.org/amigo/term/GO:1902255	Sh3glb1 Rps7
0.0150137619705152	2	8	45.3925619834711	GO:1903976 negative regulation of glial cell migration	http://amigo.geneontology.org/amigo/term/GO:1903976	Rras Fas
0.0153964237948842	28	2751	1.84804323596829	GO:0009653 anatomical structure morphogenesis	http://amigo.geneontology.org/amigo/term/GO:0009653	Ramp2 Tek Rhoa Sema6a Rflnb Sox17 Cd9 Actg1 Alox12 Angptl4 Hspb1 Xdh Glul Rras Cyp26b1 Apoe Hsp90ab1 Hspa5 Tm4sf1 Stmn1 Adipor2 Psmb10 Igf2 Thra Rps7 Dhrs3 Sh3glb1 Ybx1
0.0153964237948842	3	34	16.0209042294604	GO:0031342 negative regulation of cell killing	http://amigo.geneontology.org/amigo/term/GO:0031342	Clec2d Hsp90ab1 Igf2
0.0153964237948842	3	34	16.0209042294604	GO:0042832 defense response to protozoan	http://amigo.geneontology.org/amigo/term/GO:0042832	Gbp3 Gbp4 Iigp1
0.0159975872786411	16	1199	2.4229557689259	GO:0009628 response to abiotic stimulus	http://amigo.geneontology.org/amigo/term/GO:0009628	Hspb1 Ddit4 Hsp90ab1 Lipe Nfkbia Egr1 Angptl4 Hsp90b1 Tmbim6 Hspa5 Txnip Actg1 Thra Crip1 Tek Fas
0.0161152312055582	4	78	9.31129476584022	GO:1901796 regulation of signal transduction by p53 class mediator	http://amigo.geneontology.org/amigo/term/GO:1901796	Sh3glb1 Rps20 Rps7 Rpl37
0.0164747578852691	3	35	15.5631641086187	GO:0070670 response to interleukin-4	http://amigo.geneontology.org/amigo/term/GO:0070670	Tuba1b Hsp90ab1 Hspa5
0.0165753220895562	21	1825	2.08930148307483	GO:1901700 response to oxygen-containing compound	http://amigo.geneontology.org/amigo/term/GO:1901700	Igf2 Ly6a Ly6c1 Tek Ddit4 Nfkbia Egr1 Rhoa Hsp90b1 Tmbim6 Hsp90ab1 Hspa5 Adipor2 Rps3 Nck1 Txnip Cdk19 Cyp26b1 Glul Pdia3 Ybx1
0.0167684822788241	15	1090	2.49867313670483	GO:0051248 negative regulation of protein metabolic process	http://amigo.geneontology.org/amigo/term/GO:0051248	Itm2b Nck1 Hspb1 Gapdh Gbp4 Apoe Hsp90ab1 Xdh Rps20 Ybx1 Rps3 Rpl37 Rps7 Fabp4 Ddit4
0.0171426000689101	6	206	5.28845382331702	GO:0031345 negative regulation of cell projection organization	http://amigo.geneontology.org/amigo/term/GO:0031345	Sema6a H2-K1 H2-D1 Apoe Stmn2 Rhoa
0.0173862219054977	3	36	15.1308539944904	GO:0001562 response to protozoan	http://amigo.geneontology.org/amigo/term/GO:0001562	Gbp3 Gbp4 Iigp1
0.0173862219054977	3	36	15.1308539944904	GO:0019884 antigen processing and presentation of exogenous antigen	http://amigo.geneontology.org/amigo/term/GO:0019884	H2-K1 Psme2b Psme2
0.0175146443533852	23	2102	1.98673439699303	GO:0008283 cell population proliferation	http://amigo.geneontology.org/amigo/term/GO:0008283	Tek Igf2 Crip2 Nfkbia Sox17 Cd9 Alox12 Apoe Xdh Glul Nmi Rps3 Nck1 Txnip Rhoa Psmb10 Rpl29 Fth1 Fas Rps3a1 Ybx1 Egr1 Fabp4
0.0175146443533852	10	558	3.25394709558932	GO:0030335 positive regulation of cell migration	http://amigo.geneontology.org/amigo/term/GO:0030335	Tek Sema6a Alox12 Hspb1 Rhoa Hspa5 Rras Actg1 Egr1 Igf2
0.0175146443533852	2	9	40.3489439853076	GO:0036135 Schwann cell migration	http://amigo.geneontology.org/amigo/term/GO:0036135	Rras Fas
0.0175146443533852	8	370	3.92584319857047	GO:0045862 positive regulation of proteolysis	http://amigo.geneontology.org/amigo/term/GO:0045862	Fas Psme2b Psme2 Alox12 Apoe Xdh Rps3 Rhoa
0.0175146443533852	2	9	40.3489439853076	GO:1900147 regulation of Schwann cell migration	http://amigo.geneontology.org/amigo/term/GO:1900147	Rras Fas
0.0186599990579385	14	992	2.56248333777659	GO:1902533 positive regulation of intracellular signal transduction	http://amigo.geneontology.org/amigo/term/GO:1902533	Tek Nck1 Igf2 Sh3glb1 Apoe Rhoa Xdh Nmi Rps20 Rps3 Rps7 Hsp90ab1 Rpl37 Gapdh
0.0193447776986006	6	213	5.11465487137702	GO:0010976 positive regulation of neuron projection development	http://amigo.geneontology.org/amigo/term/GO:0010976	Apoe Hspa5 Stmn2 Eef1a1 Nck1 Hspb1
0.020085900213607	21	1863	2.04668556447213	GO:0006508 proteolysis	http://amigo.geneontology.org/amigo/term/GO:0006508	Hsp90b1 Psmb8 Fas Hspa5 Psmb10 Capn11 Gm11808 Psme2b Psme2 Uba52 Eif3f Alox12 Apoe Hsp90ab1 Xdh Rps3 Rps7 Psmb9 Rhoa Gapdh Ifi27
0.0204059849518824	5	145	6.26104303220291	GO:0072331 signal transduction by p53 class mediator	http://amigo.geneontology.org/amigo/term/GO:0072331	Sh3glb1 Rps20 Rps7 Ddit4 Rpl37
0.0211069779250916	8	384	3.78271349862259	GO:0009615 response to virus	http://amigo.geneontology.org/amigo/term/GO:0009615	Tgtp2 Tgtp1 Hspb1 Ddit4 Stmn1 Nmi Gbp4 Ifi27
0.0211069779250916	2	10	36.3140495867769	GO:0019885 antigen processing and presentation of endogenous peptide antigen via MHC class I	http://amigo.geneontology.org/amigo/term/GO:0019885	H2-K1 H2-D1
0.021608976345179	14	1011	2.51432588632481	GO:0030163 protein catabolic process	http://amigo.geneontology.org/amigo/term/GO:0030163	Apoe Hsp90b1 Psmb8 Hspa5 Psmb10 Gm11808 Psme2b Psme2 Uba52 Sox17 Hsp90ab1 Rps7 Psmb9 Ifi27
0.0222811387976639	7	301	4.22256390543917	GO:0045765 regulation of angiogenesis	http://amigo.geneontology.org/amigo/term/GO:0045765	Tek Hspb1 Sema6a Glul Rras Ramp2 Igf2
0.0222811387976639	18	1498	2.18175197784374	GO:2000026 regulation of multicellular organismal development	http://amigo.geneontology.org/amigo/term/GO:2000026	Tek Sema6a Rflnb Clec2d Hspb1 Xdh Glul Rras Ramp2 Rhoa Nfkbia Fas Sox17 Cyp26b1 Apoe Sh3glb1 Igf2 Hspa5
0.0222896125884512	5	149	6.09296134006323	GO:2001056 positive regulation of cysteine-type endopeptidase activity	http://amigo.geneontology.org/amigo/term/GO:2001056	Fas Alox12 Xdh Rps3 Rhoa
0.0225927606125105	8	390	3.72451790633609	GO:2001233 regulation of apoptotic signaling pathway	http://amigo.geneontology.org/amigo/term/GO:2001233	Tmbim6 Rps3 Nck1 Hspb1 Sh3glb1 Rps7 Pdia3 Fas
0.0226612603659917	14	1019	2.49458633078938	GO:0032269 negative regulation of cellular protein metabolic process	http://amigo.geneontology.org/amigo/term/GO:0032269	Nck1 Hspb1 Gapdh Gbp4 Apoe Hsp90ab1 Xdh Rps20 Ybx1 Rps3 Rpl37 Rps7 Fabp4 Ddit4
0.0227681288450363	4	89	8.16046058129817	GO:0001910 regulation of leukocyte mediated cytotoxicity	http://amigo.geneontology.org/amigo/term/GO:0001910	Clec2d H2-K1 H2-D1 Igf2
0.0227681288450363	15	1139	2.39117973574036	GO:0001932 regulation of protein phosphorylation	http://amigo.geneontology.org/amigo/term/GO:0001932	Nck1 Igf2 Hspb1 Tek Gbp4 Apoe Rhoa Hsp90ab1 Xdh Adipor2 Rps3 Egr1 Fabp4 Ddit4 Fas
0.0227681288450363	3	41	13.2856278976013	GO:1903573 negative regulation of response to endoplasmic reticulum stress	http://amigo.geneontology.org/amigo/term/GO:1903573	Nck1 Tmbim6 Hspa5
0.0227681288450363	10	584	3.10907958790898	GO:2000147 positive regulation of cell motility	http://amigo.geneontology.org/amigo/term/GO:2000147	Tek Sema6a Alox12 Hspb1 Rhoa Hspa5 Rras Actg1 Egr1 Igf2
0.0227970464650001	5	151	6.01225986536041	GO:0010634 positive regulation of epithelial cell migration	http://amigo.geneontology.org/amigo/term/GO:0010634	Tek Alox12 Hspb1 Rras Igf2
0.0229276269556893	7	305	4.16718601815472	GO:1901342 regulation of vasculature development	http://amigo.geneontology.org/amigo/term/GO:1901342	Tek Hspb1 Sema6a Glul Rras Ramp2 Igf2
0.0236584334186677	3	42	12.9693034238489	GO:0038084 vascular endothelial growth factor signaling pathway	http://amigo.geneontology.org/amigo/term/GO:0038084	Hspb1 Sema6a Xdh
0.0236584334186677	2	11	33.0127723516153	GO:1900747 negative regulation of vascular endothelial growth factor signaling pathway	http://amigo.geneontology.org/amigo/term/GO:1900747	Sema6a Xdh
0.0236584334186677	16	1267	2.29291552244842	GO:1901701 cellular response to oxygen-containing compound	http://amigo.geneontology.org/amigo/term/GO:1901701	Igf2 Ly6a Ly6c1 Ddit4 Nfkbia Rhoa Hsp90b1 Hspa5 Adipor2 Rps3 Nck1 Cdk19 Cyp26b1 Pdia3 Ybx1 Egr1
0.0236584334186677	2	11	33.0127723516153	GO:2001214 positive regulation of vasculogenesis	http://amigo.geneontology.org/amigo/term/GO:2001214	Rras Ramp2
0.0249401806076382	13	921	2.56288080688436	GO:0009725 response to hormone	http://amigo.geneontology.org/amigo/term/GO:0009725	Ramp2 Adipor2 Igf2 Thra Rhoa Ddit4 Egr1 Nck1 Txnip Snrpn Fas Tek Ybx1
0.0249401806076382	7	311	4.08679014642183	GO:0051402 neuron apoptotic process	http://amigo.geneontology.org/amigo/term/GO:0051402	Apoe Fas Hsp90ab1 Hspa5 Rhoa Egr1 Gapdh
0.0252588079450469	5	156	5.81955922865014	GO:0007043 cell-cell junction assembly	http://amigo.geneontology.org/amigo/term/GO:0007043	Pkp4 Rhoa Cd9 Ramp2 Actg1
0.0252588079450469	21	1916	1.99007056712504	GO:0016310 phosphorylation	http://amigo.geneontology.org/amigo/term/GO:0016310	Tek Prpf4b Clk1 Nck1 Cdk19 Igf2 Gapdh Hspb1 Gbp4 Apoe Rhoa Hsp90ab1 Xdh Adipor2 Rps3 Eef1a1 Egr1 Ddit4 Sh3glb1 Fabp4 Fas
0.0252794620596274	10	598	3.03629177146964	GO:0051272 positive regulation of cellular component movement	http://amigo.geneontology.org/amigo/term/GO:0051272	Tek Sema6a Alox12 Hspb1 Rhoa Hspa5 Rras Actg1 Egr1 Igf2
0.0257805959142472	10	600	3.02617079889807	GO:0010035 response to inorganic substance	http://amigo.geneontology.org/amigo/term/GO:0010035	Fabp4 Hspa5 Rps3 Txnip Actg1 Selenop Fas Crip1 Xdh Gapdh
0.0258747884790486	18	1533	2.13194028885187	GO:0016477 cell migration	http://amigo.geneontology.org/amigo/term/GO:0016477	Tek Rhoa Sema6a Nck1 Cd9 Alox12 Apoe Hspb1 Glul Hspa5 Adipor2 Rras Actg1 Sox17 Ddit4 Fas Egr1 Igf2
0.0258747884790486	6	232	4.69578227415218	GO:0017038 protein import	http://amigo.geneontology.org/amigo/term/GO:0017038	Tek Nfkbia Gbp4 Apoe Hsp90ab1 Txnip
0.0260389476407108	10	602	3.01611707531369	GO:0040017 positive regulation of locomotion	http://amigo.geneontology.org/amigo/term/GO:0040017	Tek Sema6a Alox12 Hspb1 Rhoa Hspa5 Rras Actg1 Egr1 Igf2
0.0266552629715572	4	95	7.64506307090039	GO:0051781 positive regulation of cell division	http://amigo.geneontology.org/amigo/term/GO:0051781	Rhoa Pkp4 Ybx1 Igf2
0.0266942933881294	2	12	30.2617079889807	GO:0097201 negative regulation of transcription from RNA polymerase II promoter in response to stress	http://amigo.geneontology.org/amigo/term/GO:0097201	Nck1 Tmbim6
0.0266942933881294	2	12	30.2617079889807	GO:1902947 regulation of tau-protein kinase activity	http://amigo.geneontology.org/amigo/term/GO:1902947	Egr1 Apoe
0.0267664409333237	25	2477	1.83256205020069	GO:0009056 catabolic process	http://amigo.geneontology.org/amigo/term/GO:0009056	Apoe Lipe Hsp90b1 Xdh Psmb8 Hspa5 Psmb10 Depp1 Gapdh Gm11808 Psme2b Psme2 Uba52 Cyp26b1 Sox17 Tmbim6 Hsp90ab1 Ybx1 Sh3glb1 Rps7 Psmb9 Ddit4 Iigp1 Thra Ifi27
0.0269749637461647	3	45	12.1046831955923	GO:0030490 maturation of SSU-rRNA	http://amigo.geneontology.org/amigo/term/GO:0030490	Rps16 Rps8 Rps28
0.0270561380531422	4	96	7.56542699724518	GO:1901222 regulation of NIK/NF-kappaB signaling	http://amigo.geneontology.org/amigo/term/GO:1901222	Rhoa Nmi Rps3 Tek
0.0283275252803613	26	2631	1.79430879752223	GO:0007166 cell surface receptor signaling pathway	http://amigo.geneontology.org/amigo/term/GO:0007166	Tek Sema6a Fas Adipor2 Igf2 Thra Nfkbia Sox17 Egr1 Apoe Hspb1 Rhoa Hsp90ab1 Xdh Nmi Stmn1 Rps3 Nck1 Hspa5 Pdia3 Txnip Ddit4 Ybx1 Sh3glb1 Ifi27 Iigp1
0.0283275252803613	9	510	3.20418084589208	GO:0010498 proteasomal protein catabolic process	http://amigo.geneontology.org/amigo/term/GO:0010498	Hsp90b1 Psmb8 Hspa5 Psmb10 Psme2b Psme2 Apoe Hsp90ab1 Ifi27
0.0286569869137295	6	239	4.55824890210588	GO:0031669 cellular response to nutrient levels	http://amigo.geneontology.org/amigo/term/GO:0031669	Hspa5 Sh3glb1 Glul Fas Pdia3 Angptl4
0.0291389640248698	17	1430	2.15852742299023	GO:0002682 regulation of immune system process	http://amigo.geneontology.org/amigo/term/GO:0002682	Igf2 Tek Nfkbia Nmi Clec2d Cd9 H2-K1 H2-D1 Rhoa Rps3 Nck1 Ifi203 Apoe Tmbim6 Fas Cyp26b1 Hspb1
0.0292771958951235	15	1184	2.30029874916239	GO:0048646 anatomical structure formation involved in morphogenesis	http://amigo.geneontology.org/amigo/term/GO:0048646	Ramp2 Tek Sox17 Cd9 Actg1 Angptl4 Hspb1 Rhoa Sema6a Glul Rras Tm4sf1 Adipor2 Rps7 Igf2
0.029890700449362	2	13	27.9338842975207	GO:0090331 negative regulation of platelet aggregation	http://amigo.geneontology.org/amigo/term/GO:0090331	Cd9 Alox12
0.029890700449362	2	13	27.9338842975207	GO:1900102 negative regulation of endoplasmic reticulum unfolded protein response	http://amigo.geneontology.org/amigo/term/GO:1900102	Nck1 Hspa5
0.029890700449362	2	13	27.9338842975207	GO:1902548 negative regulation of cellular response to vascular endothelial growth factor stimulus	http://amigo.geneontology.org/amigo/term/GO:1902548	Sema6a Xdh
0.0301828038571581	22	2094	1.90761483025093	GO:1901575 organic substance catabolic process	http://amigo.geneontology.org/amigo/term/GO:1901575	Apoe Lipe Hsp90b1 Xdh Psmb8 Hspa5 Psmb10 Gapdh Gm11808 Psme2b Psme2 Uba52 Cyp26b1 Sox17 Hsp90ab1 Ybx1 Sh3glb1 Rps7 Psmb9 Ddit4 Thra Ifi27
0.0304606034091651	8	421	3.45026599399305	GO:0031346 positive regulation of cell projection organization	http://amigo.geneontology.org/amigo/term/GO:0031346	Eps8l2 Apoe Hspa5 Stmn2 Eef1a1 Nck1 Hspb1 Sh3glb1
0.0304606034091651	13	954	2.47422769721226	GO:0032101 regulation of response to external stimulus	http://amigo.geneontology.org/amigo/term/GO:0032101	Sema6a Nmi Clec2d Apoe Hspb1 Nfkbia Cd9 Cdk19 Ifi203 Fabp4 Alox12 Gbp4 Igf2
0.0305015392327182	3	48	11.3481404958678	GO:0030195 negative regulation of blood coagulation	http://amigo.geneontology.org/amigo/term/GO:0030195	Apoe Cd9 Alox12
0.0305015392327182	3	48	11.3481404958678	GO:0043618 regulation of transcription from RNA polymerase II promoter in response to stress	http://amigo.geneontology.org/amigo/term/GO:0043618	Egr1 Nck1 Tmbim6
0.0308375523705952	14	1075	2.36463578704594	GO:0031175 neuron projection development	http://amigo.geneontology.org/amigo/term/GO:0031175	Sema6a Stmn2 Stmn1 Rhoa H2-K1 H2-D1 Apoe Hspa5 Eef1a1 Hsp90ab1 Nck1 Hspb1 Fas Sh3glb1
0.0308375523705952	5	168	5.4038764266037	GO:0061572 actin filament bundle organization	http://amigo.geneontology.org/amigo/term/GO:0061572	Rhoa Rflnb Hsp90b1 Stmn1 Actg1
0.0315037409784713	5	169	5.37190082644628	GO:0034250 positive regulation of cellular amide metabolic process	http://amigo.geneontology.org/amigo/term/GO:0034250	Nck1 Ybx1 Eef2 Apoe Rps3a1
0.0315050796372669	3	49	11.1165457918705	GO:0010543 regulation of platelet activation	http://amigo.geneontology.org/amigo/term/GO:0010543	Apoe Cd9 Alox12
0.0315050796372669	15	1201	2.26773831724252	GO:0010628 positive regulation of gene expression	http://amigo.geneontology.org/amigo/term/GO:0010628	Nck1 Hspb1 Tek Alox12 Ramp2 Ybx1 Rps3 Eef2 Egr1 Rps7 Actg1 Sox17 Cyp26b1 Rps3a1 Gapdh
0.0315050796372669	8	426	3.40976991425135	GO:0070997 neuron death	http://amigo.geneontology.org/amigo/term/GO:0070997	Apoe Fas Hsp90ab1 Hspa5 Egr1 Rhoa Ddit4 Gapdh
0.0315050796372669	3	49	11.1165457918705	GO:1900047 negative regulation of hemostasis	http://amigo.geneontology.org/amigo/term/GO:1900047	Apoe Cd9 Alox12
0.0315415515821062	15	1202	2.26585167970737	GO:1901698 response to nitrogen compound	http://amigo.geneontology.org/amigo/term/GO:1901698	Hsp90b1 Hspa5 Igf2 Ly6a Ly6c1 Nfkbia Cd9 Egr1 Apoe Tmbim6 Hsp90ab1 Adipor2 Nck1 Ybx1 Gapdh
0.0324306561019717	2	14	25.9386068476978	GO:0046886 positive regulation of hormone biosynthetic process	http://amigo.geneontology.org/amigo/term/GO:0046886	Egr1 Igf2
0.0324306561019717	2	14	25.9386068476978	GO:0048385 regulation of retinoic acid receptor signaling pathway	http://amigo.geneontology.org/amigo/term/GO:0048385	Dhrs3 Cyp26b1
0.0324306561019717	10	632	2.87294696097918	GO:0050865 regulation of cell activation	http://amigo.geneontology.org/amigo/term/GO:0050865	Igf2 Apoe Cd9 Rps3 Nck1 Alox12 Rhoa Fas Cyp26b1 Hspb1
0.032582357386388	3	50	10.8942148760331	GO:0050819 negative regulation of coagulation	http://amigo.geneontology.org/amigo/term/GO:0050819	Apoe Cd9 Alox12
0.0332920674422253	41	4944	1.50574032469443	GO:0007275 multicellular organism development	http://amigo.geneontology.org/amigo/term/GO:0007275	Ramp2 Tek Sema6a Rflnb Sox17 Stmn2 Stmn1 Crip2 Rhoa Clec2d Cd9 H2-Q7 H2-K1 H2-D1 Alox12 Angptl4 Apoe Hspb1 Xdh Glul Hspa5 Adipor2 Eef1a1 Rras Actg1 Cyp26b1 Ybx1 Thra Nfkbia Hsp90ab1 Fas Tm4sf1 Nck1 Eef2 Egr1 Igf2 Rps7 Selenop Dhrs3 Ddit4 Sh3glb1
0.0341381065303934	7	340	3.73821098687409	GO:0001933 negative regulation of protein phosphorylation	http://amigo.geneontology.org/amigo/term/GO:0001933	Nck1 Hspb1 Gbp4 Apoe Xdh Fabp4 Ddit4
0.0341381065303934	6	253	4.3060137849933	GO:2000116 regulation of cysteine-type endopeptidase activity	http://amigo.geneontology.org/amigo/term/GO:2000116	Fas Alox12 Xdh Rps3 Psmb9 Rhoa
0.0343956378039694	5	175	5.18772136953955	GO:0045766 positive regulation of angiogenesis	http://amigo.geneontology.org/amigo/term/GO:0045766	Tek Hspb1 Rras Ramp2 Igf2
0.0343956378039694	14	1096	2.31932798455692	GO:0051241 negative regulation of multicellular organismal process	http://amigo.geneontology.org/amigo/term/GO:0051241	Sema6a Rflnb Clec2d Apoe Tek Rhoa Hsp90ab1 Cd9 Nmi Alox12 Sox17 Gbp4 Hspb1 Fas
0.0343956378039694	5	175	5.18772136953955	GO:1904018 positive regulation of vasculature development	http://amigo.geneontology.org/amigo/term/GO:1904018	Tek Hspb1 Rras Ramp2 Igf2
0.0348252098404507	5	176	5.15824567993989	GO:0009267 cellular response to starvation	http://amigo.geneontology.org/amigo/term/GO:0009267	Hspa5 Sh3glb1 Glul Fas Angptl4
0.0348252098404507	12	864	2.52180899908173	GO:0032446 protein modification by small protein conjugation	http://amigo.geneontology.org/amigo/term/GO:0032446	Gm11808 Uba52 Nmi Hsp90ab1 Rps20 Rps3 Egr1 Rpl37 Rps7 Gbp4 Hspa5 Ifi27
0.0348252098404507	11	751	2.65948432393173	GO:0043549 regulation of kinase activity	http://amigo.geneontology.org/amigo/term/GO:0043549	Tek Hspb1 Apoe Rhoa Hsp90ab1 Rps3 Eef1a1 Egr1 Igf2 Sh3glb1 Fabp4
0.0349941679580862	3	52	10.4752066115702	GO:0043620 regulation of DNA-templated transcription in response to stress	http://amigo.geneontology.org/amigo/term/GO:0043620	Egr1 Nck1 Tmbim6
0.0352304272089468	5	177	5.12910304897978	GO:0006606 protein import into nucleus	http://amigo.geneontology.org/amigo/term/GO:0006606	Tek Nfkbia Gbp4 Hsp90ab1 Txnip
0.0352304272089468	2	15	24.2093663911846	GO:0031115 negative regulation of microtubule polymerization	http://amigo.geneontology.org/amigo/term/GO:0031115	Stmn1 Stmn2
0.0352304272089468	2	15	24.2093663911846	GO:0071285 cellular response to lithium ion	http://amigo.geneontology.org/amigo/term/GO:0071285	Fabp4 Fas
0.0357917013139194	9	541	3.02057713753227	GO:0031667 response to nutrient levels	http://amigo.geneontology.org/amigo/term/GO:0031667	Apoe Hspa5 Adipor2 Sh3glb1 Cyp26b1 Glul Fas Pdia3 Angptl4
0.0362245306639222	3	53	10.2775612038048	GO:2000351 regulation of endothelial cell apoptotic process	http://amigo.geneontology.org/amigo/term/GO:2000351	Angptl4 Ramp2 Tek
0.0362293796807034	13	988	2.38908220965637	GO:0044087 regulation of cellular component biogenesis	http://amigo.geneontology.org/amigo/term/GO:0044087	Eps8l2 Rhoa Fas Stmn1 Apoe Tek Stmn2 Rps3 Nck1 Sh3glb1 Thra Actg1 Hspa5
0.0362817691503	5	179	5.0717946350247	GO:0051896 regulation of protein kinase B signaling	http://amigo.geneontology.org/amigo/term/GO:0051896	Tek Xdh Rras Igf2 Hsp90ab1
0.0363150950346136	14	1109	2.29214019032857	GO:0044265 cellular macromolecule catabolic process	http://amigo.geneontology.org/amigo/term/GO:0044265	Hsp90b1 Psmb8 Hspa5 Psmb10 Gm11808 Psme2b Psme2 Uba52 Apoe Hsp90ab1 Ybx1 Rps7 Psmb9 Ifi27
0.0372001537340781	9	546	2.99291617473436	GO:0051345 positive regulation of hydrolase activity	http://amigo.geneontology.org/amigo/term/GO:0051345	Fas Psme2b Psme2 Alox12 Rhoa Hsp90ab1 Xdh Pkp4 Rps3
0.0372001537340781	6	261	4.17402868813527	GO:0051348 negative regulation of transferase activity	http://amigo.geneontology.org/amigo/term/GO:0051348	Hspb1 Apoe Rps20 Rpl37 Rps7 Fabp4
0.0373256956689422	16	1362	2.13298382301186	GO:0009057 macromolecule catabolic process	http://amigo.geneontology.org/amigo/term/GO:0009057	Apoe Hsp90b1 Psmb8 Hspa5 Psmb10 Gm11808 Psme2b Psme2 Uba52 Sox17 Hsp90ab1 Ybx1 Sh3glb1 Rps7 Psmb9 Ifi27
0.0375491564237002	7	351	3.62105907560453	GO:0006913 nucleocytoplasmic transport	http://amigo.geneontology.org/amigo/term/GO:0006913	Anp32a Tek Nfkbia Gbp4 Hsp90ab1 Txnip Ifi27
0.0375491564237002	7	351	3.62105907560453	GO:0051169 nuclear transport	http://amigo.geneontology.org/amigo/term/GO:0051169	Anp32a Tek Nfkbia Gbp4 Hsp90ab1 Txnip Ifi27
0.0378362887977306	18	1625	2.01123966942149	GO:0006468 protein phosphorylation	http://amigo.geneontology.org/amigo/term/GO:0006468	Prpf4b Clk1 Nck1 Cdk19 Igf2 Hspb1 Tek Gbp4 Apoe Rhoa Hsp90ab1 Xdh Adipor2 Rps3 Egr1 Fabp4 Ddit4 Fas
0.0378362887977306	38	4532	1.52243367640944	GO:0030154 cell differentiation	http://amigo.geneontology.org/amigo/term/GO:0030154	Sema6a Rflnb Sox17 Stmn2 Stmn1 Igf2 Thra Rhoa Ybx1 Clec2d H2-K1 Fabp4 Actg1 H2-D1 Ramp2 Tubb5 Apoe Tek Nfkbia Hsp90ab1 Xdh Psmb8 Hspa5 Rps3a1 Slc6a6 Cd9 Eef1a1 Rras Txnip Fas Nck1 Eef2 Egr1 Rps7 Cyp26b1 Hspb1 Ddit4 Sh3glb1
0.0378362887977306	9	550	2.97114951164538	GO:0042110 T cell activation	http://amigo.geneontology.org/amigo/term/GO:0042110	Igf2 Rps3 Nck1 Rhoa Fas Psmb10 Egr1 Cyp26b1 Hspb1
0.0378362887977306	5	182	4.98819362455726	GO:0051170 import into nucleus	http://amigo.geneontology.org/amigo/term/GO:0051170	Tek Nfkbia Gbp4 Hsp90ab1 Txnip
0.0378362887977306	8	448	3.24232585596222	GO:2000112 regulation of cellular macromolecule biosynthetic process	http://amigo.geneontology.org/amigo/term/GO:2000112	Itm2b Nck1 Gapdh Ybx1 Rps3 Eef2 Igf2 Rps3a1
0.0380182939529986	5	183	4.96093573589848	GO:0022618 ribonucleoprotein complex assembly	http://amigo.geneontology.org/amigo/term/GO:0022618	Rpl6 Rpsa Rps28 Hsp90ab1 Eif3f
0.0380182939529986	3	55	9.9038317054846	GO:0031113 regulation of microtubule polymerization	http://amigo.geneontology.org/amigo/term/GO:0031113	Stmn1 Stmn2 Rps3
0.0385720848256952	13	1002	2.35570181950149	GO:0070647 protein modification by small protein conjugation or removal	http://amigo.geneontology.org/amigo/term/GO:0070647	Gm11808 Uba52 Nmi Eif3f Hsp90ab1 Rps20 Rps3 Egr1 Rpl37 Rps7 Gbp4 Hspa5 Ifi27
0.0386369738831461	7	355	3.58025840996392	GO:0050863 regulation of T cell activation	http://amigo.geneontology.org/amigo/term/GO:0050863	Igf2 Rps3 Nck1 Rhoa Fas Cyp26b1 Hspb1
0.0394284912325785	34	3929	1.57123655631256	GO:0009893 positive regulation of metabolic process	http://amigo.geneontology.org/amigo/term/GO:0009893	Tek Fas Sox17 Ptma Nck1 Igf2 Thra Psme2b Psme2 Hspb1 Nmi Egr1 Alox12 Ramp2 Apoe Rhoa Nfkbia Hsp90ab1 Xdh Ybx1 Adipor2 Rps3 Eef2 Sh3glb1 Ypel3 Rps7 Actg1 Fabp4 Hspa5 Cyp26b1 Tsc22d1 Rps3a1 Gapdh Angptl4
0.0394284912325785	3	56	9.72697756788666	GO:0043536 positive regulation of blood vessel endothelial cell migration	http://amigo.geneontology.org/amigo/term/GO:0043536	Alox12 Hspb1 Igf2
0.0402750767928669	14	1130	2.24954289475609	GO:0043085 positive regulation of catalytic activity	http://amigo.geneontology.org/amigo/term/GO:0043085	Apoe Tek Fas Igf2 Psme2b Psme2 Alox12 Rhoa Hsp90ab1 Xdh Pkp4 Rps3 Egr1 Sh3glb1
0.0404733379231233	11	778	2.56718859546623	GO:0030155 regulation of cell adhesion	http://amigo.geneontology.org/amigo/term/GO:0030155	Igf2 Tek Rhoa Sema6a Cd9 Rps3 Nck1 Rras Actg1 Alox12 Hspb1
0.0404733379231233	20	1909	1.90225508574001	GO:0033554 cellular response to stress	http://amigo.geneontology.org/amigo/term/GO:0033554	Crip1 Hsp90b1 Tmbim6 Hsp90ab1 Fas Hspa5 Pdia3 Nck1 Lipe Hspb1 Egr1 Xdh Rps3 Sh3glb1 Ypel3 Glul Ddit4 Ybx1 Rhoa Angptl4
0.0404733379231233	11	779	2.56389310304586	GO:0043086 negative regulation of catalytic activity	http://amigo.geneontology.org/amigo/term/GO:0043086	Tmbim6 Angptl4 Hspb1 Apoe Rps20 Nck1 Txnip Rpl37 Rps7 Fabp4 Gapdh
0.0404733379231233	2	17	21.3612056392805	GO:0044406 adhesion of symbiont to host	http://amigo.geneontology.org/amigo/term/GO:0044406	Gbp3 Hsp90ab1
0.0404733379231233	38	4564	1.51175929480447	GO:0048869 cellular developmental process	http://amigo.geneontology.org/amigo/term/GO:0048869	Sema6a Rflnb Sox17 Stmn2 Stmn1 Igf2 Thra Rhoa Ybx1 Clec2d Cd9 H2-K1 Fabp4 Actg1 H2-D1 Ramp2 Tubb5 Apoe Tek Nfkbia Hsp90ab1 Xdh Psmb8 Hspa5 Rps3a1 Slc6a6 Eef1a1 Rras Txnip Fas Nck1 Eef2 Egr1 Rps7 Cyp26b1 Hspb1 Ddit4 Sh3glb1
0.0404733379231233	3	57	9.55632883862549	GO:0072577 endothelial cell apoptotic process	http://amigo.geneontology.org/amigo/term/GO:0072577	Angptl4 Ramp2 Tek
0.0404733379231233	2	17	21.3612056392805	GO:0098760 response to interleukin-7	http://amigo.geneontology.org/amigo/term/GO:0098760	Pdia3 Ybx1
0.0404733379231233	2	17	21.3612056392805	GO:0098761 cellular response to interleukin-7	http://amigo.geneontology.org/amigo/term/GO:0098761	Pdia3 Ybx1
0.0404733379231233	2	17	21.3612056392805	GO:2000767 positive regulation of cytoplasmic translation	http://amigo.geneontology.org/amigo/term/GO:2000767	Ybx1 Eef2
0.0412551484860005	5	189	4.80344571253662	GO:0045834 positive regulation of lipid metabolic process	http://amigo.geneontology.org/amigo/term/GO:0045834	Apoe Tek Sh3glb1 Igf2 Angptl4
0.0420401322290194	5	190	4.77816441931274	GO:0071826 ribonucleoprotein complex subunit organization	http://amigo.geneontology.org/amigo/term/GO:0071826	Rpl6 Rpsa Rps28 Hsp90ab1 Eif3f
0.0425864126634714	4	118	6.15492365877574	GO:0006986 response to unfolded protein	http://amigo.geneontology.org/amigo/term/GO:0006986	Tmbim6 Hspa5 Nck1 Hspb1
0.0425864126634714	4	118	6.15492365877574	GO:0038061 NIK/NF-kappaB signaling	http://amigo.geneontology.org/amigo/term/GO:0038061	Rhoa Nmi Rps3 Tek
0.0431882175860904	6	275	3.96153268219384	GO:0031668 cellular response to extracellular stimulus	http://amigo.geneontology.org/amigo/term/GO:0031668	Hspa5 Sh3glb1 Glul Fas Pdia3 Angptl4
0.043875356674487	2	18	20.1744719926538	GO:0000028 ribosomal small subunit assembly	http://amigo.geneontology.org/amigo/term/GO:0000028	Rpsa Rps28
0.043875356674487	2	18	20.1744719926538	GO:0034111 negative regulation of homotypic cell-cell adhesion	http://amigo.geneontology.org/amigo/term/GO:0034111	Cd9 Alox12
0.043875356674487	7	368	3.45378189004671	GO:0070482 response to oxygen levels	http://amigo.geneontology.org/amigo/term/GO:0070482	Ddit4 Egr1 Angptl4 Hsp90b1 Tmbim6 Tek Fas
0.043875356674487	2	18	20.1744719926538	GO:0071236 cellular response to antibiotic	http://amigo.geneontology.org/amigo/term/GO:0071236	Hspa5 Crip1
0.0445058817328719	3	60	9.07851239669422	GO:0050891 multicellular organismal water homeostasis	http://amigo.geneontology.org/amigo/term/GO:0050891	Stmn1 Alox12 Cyp26b1
0.0445058817328719	3	60	9.07851239669422	GO:0051438 regulation of ubiquitin-protein transferase activity	http://amigo.geneontology.org/amigo/term/GO:0051438	Rps20 Rpl37 Rps7
0.0461435698269606	9	576	2.83703512396694	GO:0009991 response to extracellular stimulus	http://amigo.geneontology.org/amigo/term/GO:0009991	Apoe Hspa5 Adipor2 Sh3glb1 Cyp26b1 Glul Fas Pdia3 Angptl4
0.0461435698269606	17	1541	2.00304621341728	GO:0044093 positive regulation of molecular function	http://amigo.geneontology.org/amigo/term/GO:0044093	Apoe Tek Fas Igf2 Psme2b Psme2 Alox12 Rhoa Hsp90ab1 Xdh Pkp4 Stmn1 Rps3 Egr1 Sh3glb1 Ramp2 Ptma
0.0461435698269606	7	373	3.40748454567611	GO:0140694 non-membrane-bounded organelle assembly	http://amigo.geneontology.org/amigo/term/GO:0140694	Rpl6 Rpsa Rps28 Tubb5 Actg1 Rhoa Rps3
0.0481472800695637	3	62	8.78565715809118	GO:0042255 ribosome assembly	http://amigo.geneontology.org/amigo/term/GO:0042255	Rpl6 Rpsa Rps28
0.0482325070616208	37	4467	1.5039398194658	GO:0048731 system development	http://amigo.geneontology.org/amigo/term/GO:0048731	Ramp2 Tek Sema6a Rflnb Sox17 Stmn2 Stmn1 Crip2 Rhoa Clec2d Cd9 H2-K1 H2-D1 Angptl4 Apoe Hspb1 Xdh Glul Hspa5 Adipor2 Eef1a1 Rras Actg1 Cyp26b1 Thra Nfkbia Hsp90ab1 Fas Nck1 Eef2 Egr1 Igf2 Rps7 Selenop Dhrs3 Ddit4 Sh3glb1
0.0489576363426366	13	1044	2.26093220607327	GO:0051093 negative regulation of developmental process	http://amigo.geneontology.org/amigo/term/GO:0051093	Sema6a Rflnb Ybx1 Clec2d Tek Nfkbia Xdh Sox17 Igf2 Apoe Hspb1 Rhoa Fas
0.0490524057636827	24	2517	1.7313015297629	GO:0035556 intracellular signal transduction	http://amigo.geneontology.org/amigo/term/GO:0035556	Crip1 Tek Ddit4 Fas Eps8l2 Nck1 Rras Igf2 Hspb1 Nfkbia Tmbim6 Sh3glb1 Apoe Rhoa Sema6a Xdh Nmi Rps20 Stmn1 Rps3 Rps7 Hsp90ab1 Rpl37 Gapdh
0.0496376869040227	4	125	5.8102479338843	GO:0001909 leukocyte mediated cytotoxicity	http://amigo.geneontology.org/amigo/term/GO:0001909	Clec2d H2-K1 H2-D1 Igf2
0.0496376869040227	17	1556	1.98373664195118	GO:0009967 positive regulation of signal transduction	http://amigo.geneontology.org/amigo/term/GO:0009967	Tek Rps3 Nck1 Igf2 Thra Sh3glb1 Apoe Rhoa Hsp90ab1 Xdh Nmi Rps20 Rps7 Pdia3 Fas Rpl37 Gapdh
0.0496376869040227	7	380	3.34471509351892	GO:0010038 response to metal ion	http://amigo.geneontology.org/amigo/term/GO:0010038	Fabp4 Hspa5 Txnip Actg1 Fas Crip1 Xdh
0.0496376869040227	5	201	4.51667283417623	GO:0031334 positive regulation of protein-containing complex assembly	http://amigo.geneontology.org/amigo/term/GO:0031334	Fas Rps3 Nck1 Sh3glb1 Rhoa
0.0496376869040227	21	2099	1.81656751148717	GO:0044248 cellular catabolic process	http://amigo.geneontology.org/amigo/term/GO:0044248	Lipe Hsp90b1 Xdh Psmb8 Hspa5 Psmb10 Depp1 Gm11808 Psme2b Psme2 Uba52 Cyp26b1 Apoe Tmbim6 Hsp90ab1 Ybx1 Sh3glb1 Rps7 Psmb9 Iigp1 Ifi27
0.0509136777007542	11	813	2.45667002124567	GO:0016567 protein ubiquitination	http://amigo.geneontology.org/amigo/term/GO:0016567	Gm11808 Uba52 Nmi Hsp90ab1 Rps20 Rps3 Rpl37 Rps7 Gbp4 Hspa5 Ifi27
0.050974745313721	2	20	18.1570247933884	GO:0003159 morphogenesis of an endothelium	http://amigo.geneontology.org/amigo/term/GO:0003159	Alox12 Rhoa
0.050974745313721	12	932	2.33781435108006	GO:0006396 RNA processing	http://amigo.geneontology.org/amigo/term/GO:0006396	Tmbim6 Clk1 Rps16 Rps8 Rps7 Rps28 Snrpn Prpf4b Rps24 Rpl14 Ybx1 Rpl35a
0.050974745313721	2	20	18.1570247933884	GO:0061154 endothelial tube morphogenesis	http://amigo.geneontology.org/amigo/term/GO:0061154	Alox12 Rhoa
0.0511621397232725	12	933	2.33530865509819	GO:0009894 regulation of catabolic process	http://amigo.geneontology.org/amigo/term/GO:0009894	Depp1 Psme2b Psme2 Sox17 Apoe Hsp90ab1 Ybx1 Sh3glb1 Rps7 Ddit4 Iigp1 Thra
0.0511878629122174	7	384	3.30987431129477	GO:0019216 regulation of lipid metabolic process	http://amigo.geneontology.org/amigo/term/GO:0019216	Apoe Tek Sh3glb1 Egr1 Thra Igf2 Angptl4
0.0511878629122174	7	384	3.30987431129477	GO:0042326 negative regulation of phosphorylation	http://amigo.geneontology.org/amigo/term/GO:0042326	Nck1 Hspb1 Gbp4 Apoe Xdh Ddit4 Fabp4
0.0514679179804983	5	204	4.4502511748501	GO:0071356 cellular response to tumor necrosis factor	http://amigo.geneontology.org/amigo/term/GO:0071356	Nfkbia Gbp3 Fabp4 Fas Rps3
0.0523614320213608	5	205	4.42854263253376	GO:0051495 positive regulation of cytoskeleton organization	http://amigo.geneontology.org/amigo/term/GO:0051495	Rhoa Tek Stmn2 Rps3 Nck1
0.0528565674569419	4	129	5.63008520725223	GO:0007266 Rho protein signal transduction	http://amigo.geneontology.org/amigo/term/GO:0007266	Eps8l2 Apoe Rhoa Stmn1
0.0528565674569419	4	129	5.63008520725223	GO:0061041 regulation of wound healing	http://amigo.geneontology.org/amigo/term/GO:0061041	Apoe Cd9 Actg1 Alox12
0.0529182696739127	7	388	3.27575189571441	GO:0032102 negative regulation of response to external stimulus	http://amigo.geneontology.org/amigo/term/GO:0032102	Sema6a Nmi Clec2d Apoe Cd9 Alox12 Igf2
0.0529182696739127	18	1708	1.91350378384656	GO:0045595 regulation of cell differentiation	http://amigo.geneontology.org/amigo/term/GO:0045595	Sema6a Rflnb Igf2 Sox17 Ybx1 Clec2d Rhoa Nfkbia Hsp90ab1 Xdh Slc6a6 Rras Ramp2 Fas Cyp26b1 Apoe Hspb1 Sh3glb1
0.0529182696739127	7	388	3.27575189571441	GO:1902903 regulation of supramolecular fiber organization	http://amigo.geneontology.org/amigo/term/GO:1902903	Rhoa Stmn1 Apoe Stmn2 Rps3 Nck1 Actg1
0.0531031086938683	8	490	2.96441221116546	GO:0009410 response to xenobiotic stimulus	http://amigo.geneontology.org/amigo/term/GO:0009410	Hsp90ab1 Hspa5 Adipor2 Eef1a1 Txnip Cyp26b1 Rhoa Igf2
0.0531031086938683	3	66	8.25319308790383	GO:1904036 negative regulation of epithelial cell apoptotic process	http://amigo.geneontology.org/amigo/term/GO:1904036	Angptl4 Ramp2 Tek
0.0532378132215703	2	21	17.2924045651318	GO:0001916 positive regulation of T cell mediated cytotoxicity	http://amigo.geneontology.org/amigo/term/GO:0001916	H2-K1 H2-D1
0.0532378132215703	2	21	17.2924045651318	GO:0015701 bicarbonate transport	http://amigo.geneontology.org/amigo/term/GO:0015701	Car4 Slc26a10
0.0532378132215703	2	21	17.2924045651318	GO:0042026 protein refolding	http://amigo.geneontology.org/amigo/term/GO:0042026	Hspb1 Hspa5
0.0532378132215703	2	21	17.2924045651318	GO:0043116 negative regulation of vascular permeability	http://amigo.geneontology.org/amigo/term/GO:0043116	Ramp2 Apoe
0.0532378132215703	4	130	5.58677685950413	GO:0046822 regulation of nucleocytoplasmic transport	http://amigo.geneontology.org/amigo/term/GO:0046822	Tek Gbp4 Hsp90ab1 Ifi27
0.0538606674304872	3	67	8.13001110151721	GO:0008347 glial cell migration	http://amigo.geneontology.org/amigo/term/GO:0008347	Cd9 Rras Fas
0.0538606674304872	3	67	8.13001110151721	GO:0030104 water homeostasis	http://amigo.geneontology.org/amigo/term/GO:0030104	Stmn1 Alox12 Cyp26b1
0.0538606674304872	3	67	8.13001110151721	GO:0070265 necrotic cell death	http://amigo.geneontology.org/amigo/term/GO:0070265	Fas Slc6a6 Fth1
0.0538606674304872	3	67	8.13001110151721	GO:1901224 positive regulation of NIK/NF-kappaB signaling	http://amigo.geneontology.org/amigo/term/GO:1901224	Rhoa Nmi Rps3
0.0541550757959225	13	1070	2.20599366648645	GO:0001775 cell activation	http://amigo.geneontology.org/amigo/term/GO:0001775	Igf2 Apoe Nmi Cd9 Rps3 Nck1 Alox12 Rhoa Fas Psmb10 Egr1 Cyp26b1 Hspb1
0.0544376507408579	5	210	4.32310114128296	GO:0032271 regulation of protein polymerization	http://amigo.geneontology.org/amigo/term/GO:0032271	Stmn1 Stmn2 Rps3 Nck1 Rhoa
0.0544376507408579	5	210	4.32310114128296	GO:0043491 protein kinase B signaling	http://amigo.geneontology.org/amigo/term/GO:0043491	Tek Xdh Rras Igf2 Hsp90ab1
0.0544376507408579	5	210	4.32310114128296	GO:0050866 negative regulation of cell activation	http://amigo.geneontology.org/amigo/term/GO:0050866	Apoe Cd9 Alox12 Fas Hspb1
0.0550119477765071	3	68	8.01045211473019	GO:0030193 regulation of blood coagulation	http://amigo.geneontology.org/amigo/term/GO:0030193	Apoe Cd9 Alox12
0.0550119477765071	18	1724	1.89574504803359	GO:0048870 cell motility	http://amigo.geneontology.org/amigo/term/GO:0048870	Tek Rhoa Sema6a Nck1 Cd9 Alox12 Apoe Hspb1 Glul Hspa5 Adipor2 Rras Actg1 Sox17 Ddit4 Fas Egr1 Igf2
0.0550119477765071	18	1724	1.89574504803359	GO:0051674 localization of cell	http://amigo.geneontology.org/amigo/term/GO:0051674	Tek Rhoa Sema6a Nck1 Cd9 Alox12 Apoe Hspb1 Glul Hspa5 Adipor2 Rras Actg1 Sox17 Ddit4 Fas Egr1 Igf2
0.0550766151726063	11	833	2.39768634726618	GO:0006886 intracellular protein transport	http://amigo.geneontology.org/amigo/term/GO:0006886	Tek Nfkbia Gbp4 Ramp2 Hspb1 Hsp90b1 Hsp90ab1 Hspa5 Sh3glb1 Txnip Ifi27
0.0559701016662531	2	22	16.5063861758077	GO:1900746 regulation of vascular endothelial growth factor signaling pathway	http://amigo.geneontology.org/amigo/term/GO:1900746	Sema6a Xdh
0.0559701016662531	2	22	16.5063861758077	GO:1903427 negative regulation of reactive oxygen species biosynthetic process	http://amigo.geneontology.org/amigo/term/GO:1903427	Eef1a1 Rhoa
0.0568027554019949	15	1334	2.04164446702269	GO:1901565 organonitrogen compound catabolic process	http://amigo.geneontology.org/amigo/term/GO:1901565	Apoe Hsp90b1 Xdh Psmb8 Hspa5 Psmb10 Gm11808 Psme2b Psme2 Uba52 Sox17 Hsp90ab1 Rps7 Psmb9 Ifi27
0.0574876224826416	5	214	4.24229551247393	GO:0042594 response to starvation	http://amigo.geneontology.org/amigo/term/GO:0042594	Hspa5 Sh3glb1 Glul Fas Angptl4
0.057636246520972	18	1735	1.88372591516422	GO:0043933 protein-containing complex organization	http://amigo.geneontology.org/amigo/term/GO:0043933	Stmn2 Stmn1 Rpl6 Rpsa Rps28 Fas Ptma Apoe Hsp90ab1 Pdia3 Rps3 Eif3f Nck1 Sh3glb1 Thra Rhoa Ddit4 Hspa5
0.0578622540255624	5	215	4.22256390543917	GO:0045216 cell-cell junction organization	http://amigo.geneontology.org/amigo/term/GO:0045216	Pkp4 Rhoa Cd9 Ramp2 Actg1
0.0578622540255624	3	70	7.78158205430933	GO:0046626 regulation of insulin receptor signaling pathway	http://amigo.geneontology.org/amigo/term/GO:0046626	Igf2 Nck1 Ybx1
0.0578622540255624	3	70	7.78158205430933	GO:0061045 negative regulation of wound healing	http://amigo.geneontology.org/amigo/term/GO:0061045	Apoe Cd9 Alox12
0.0578622540255624	3	70	7.78158205430933	GO:1900046 regulation of hemostasis	http://amigo.geneontology.org/amigo/term/GO:1900046	Apoe Cd9 Alox12
0.0593416033533492	9	615	2.65712557952026	GO:0051301 cell division	http://amigo.geneontology.org/amigo/term/GO:0051301	Rhoa Pkp4 Ybx1 Stmn1 Rps3 Sh3glb1 Txnip Igf2 Sox17
0.0594956132540975	9	616	2.65281206396909	GO:0031347 regulation of defense response	http://amigo.geneontology.org/amigo/term/GO:0031347	Nmi Clec2d Apoe Nfkbia Cdk19 Ifi203 Fabp4 Gbp4 Igf2
0.0594956132540975	3	71	7.67198230706553	GO:0042273 ribosomal large subunit biogenesis	http://amigo.geneontology.org/amigo/term/GO:0042273	Rpl14 Rpl6 Rpl35a
0.0594956132540975	3	71	7.67198230706553	GO:0050818 regulation of coagulation	http://amigo.geneontology.org/amigo/term/GO:0050818	Apoe Cd9 Alox12
0.0603569059744281	12	969	2.24854796202953	GO:0030097 hemopoiesis	http://amigo.geneontology.org/amigo/term/GO:0030097	Crip2 Clec2d Rras Tek Rhoa Nfkbia Fas Eef2 Egr1 Thra Cyp26b1 Hspb1
0.060394672882967	6	308	3.53708275195879	GO:0090287 regulation of cellular response to growth factor stimulus	http://amigo.geneontology.org/amigo/term/GO:0090287	Sema6a Hsp90ab1 Xdh Hspa5 Sh3glb1 Tek
0.0606429073128833	7	406	3.13052151610145	GO:0034470 ncRNA processing	http://amigo.geneontology.org/amigo/term/GO:0034470	Rps16 Rps8 Rps7 Rps28 Rps24 Rpl14 Rpl35a
0.0609253852254115	4	139	5.22504310601106	GO:0050729 positive regulation of inflammatory response	http://amigo.geneontology.org/amigo/term/GO:0050729	Nfkbia Cdk19 Nmi Fabp4
0.0609253852254115	15	1351	2.01595390008014	GO:0071495 cellular response to endogenous stimulus	http://amigo.geneontology.org/amigo/term/GO:0071495	Ramp2 Adipor2 Igf2 Thra Rhoa Ddit4 Egr1 Hsp90b1 Hsp90ab1 Hspa5 Stmn2 Nck1 Eef1a1 Ybx1 Rps3
0.0611622775958464	14	1223	2.0784819877959	GO:0048666 neuron development	http://amigo.geneontology.org/amigo/term/GO:0048666	Sema6a Stmn2 Stmn1 Rhoa H2-K1 H2-D1 Apoe Hspa5 Eef1a1 Hsp90ab1 Nck1 Hspb1 Fas Sh3glb1
0.0621096003145274	4	140	5.18772136953955	GO:0003158 endothelium development	http://amigo.geneontology.org/amigo/term/GO:0003158	Alox12 Rhoa Xdh Sox17
0.0622230214633299	2	24	15.1308539944904	GO:0018904 ether metabolic process	http://amigo.geneontology.org/amigo/term/GO:0018904	Lipe Alox12
0.0622230214633299	2	24	15.1308539944904	GO:0032352 positive regulation of hormone metabolic process	http://amigo.geneontology.org/amigo/term/GO:0032352	Egr1 Igf2
0.0622230214633299	2	24	15.1308539944904	GO:0045953 negative regulation of natural killer cell mediated cytotoxicity	http://amigo.geneontology.org/amigo/term/GO:0045953	Clec2d Igf2
0.0622230214633299	2	24	15.1308539944904	GO:1902547 regulation of cellular response to vascular endothelial growth factor stimulus	http://amigo.geneontology.org/amigo/term/GO:1902547	Sema6a Xdh
0.0622230214633299	2	24	15.1308539944904	GO:1903975 regulation of glial cell migration	http://amigo.geneontology.org/amigo/term/GO:1903975	Rras Fas
0.0624454863172752	4	141	5.15092901940097	GO:0035966 response to topologically incorrect protein	http://amigo.geneontology.org/amigo/term/GO:0035966	Tmbim6 Hspa5 Nck1 Hspb1
0.0624454863172752	4	141	5.15092901940097	GO:0045727 positive regulation of translation	http://amigo.geneontology.org/amigo/term/GO:0045727	Nck1 Ybx1 Eef2 Rps3a1
0.0639693949512327	3	74	7.36095599731963	GO:1900076 regulation of cellular response to insulin stimulus	http://amigo.geneontology.org/amigo/term/GO:1900076	Igf2 Nck1 Ybx1
0.064646734634265	5	224	4.05290731995277	GO:1903050 regulation of proteolysis involved in cellular protein catabolic process	http://amigo.geneontology.org/amigo/term/GO:1903050	Psme2b Psme2 Apoe Hsp90ab1 Rps7
0.0656541235029463	5	225	4.03489439853076	GO:0043281 regulation of cysteine-type endopeptidase activity involved in apoptotic process	http://amigo.geneontology.org/amigo/term/GO:0043281	Fas Alox12 Xdh Rps3 Rhoa
0.0657867944677272	2	25	14.5256198347107	GO:0002716 negative regulation of natural killer cell mediated immunity	http://amigo.geneontology.org/amigo/term/GO:0002716	Clec2d Igf2
0.0657867944677272	8	522	2.78268579209018	GO:0010638 positive regulation of organelle organization	http://amigo.geneontology.org/amigo/term/GO:0010638	Fas Rhoa Tek Stmn2 Rps3 Nck1 Sh3glb1 Igf2
0.0657867944677272	5	226	4.01704088349302	GO:0033157 regulation of intracellular protein transport	http://amigo.geneontology.org/amigo/term/GO:0033157	Tek Gbp4 Hsp90ab1 Sh3glb1 Ifi27
0.0657867944677272	8	522	2.78268579209018	GO:0044089 positive regulation of cellular component biogenesis	http://amigo.geneontology.org/amigo/term/GO:0044089	Eps8l2 Rhoa Fas Tek Rps3 Nck1 Sh3glb1 Apoe
0.0657867944677272	2	25	14.5256198347107	GO:1900101 regulation of endoplasmic reticulum unfolded protein response	http://amigo.geneontology.org/amigo/term/GO:1900101	Nck1 Hspa5
0.0657867944677272	3	75	7.26280991735537	GO:1905897 regulation of response to endoplasmic reticulum stress	http://amigo.geneontology.org/amigo/term/GO:1905897	Nck1 Tmbim6 Hspa5
0.0660351423515493	6	318	3.42585373460159	GO:0034504 protein localization to nucleus	http://amigo.geneontology.org/amigo/term/GO:0034504	Tek Nfkbia Gbp4 Hsp90ab1 Glul Txnip
0.0663897764436788	18	1776	1.84023899932991	GO:0010647 positive regulation of cell communication	http://amigo.geneontology.org/amigo/term/GO:0010647	Tek Rps3 Nck1 Igf2 Thra Sh3glb1 Apoe Rhoa Hsp90ab1 Xdh Glul Nmi Rps20 Rps7 Pdia3 Fas Rpl37 Gapdh
0.0664168727924745	5	227	3.99934466814723	GO:0034612 response to tumor necrosis factor	http://amigo.geneontology.org/amigo/term/GO:0034612	Nfkbia Gbp3 Fabp4 Fas Rps3
0.0664168727924745	4	145	5.00883442576233	GO:1904019 epithelial cell apoptotic process	http://amigo.geneontology.org/amigo/term/GO:1904019	Angptl4 Ramp2 Fas Tek
0.0680915107441487	18	1782	1.83404290842307	GO:0023056 positive regulation of signaling	http://amigo.geneontology.org/amigo/term/GO:0023056	Tek Rps3 Nck1 Igf2 Thra Sh3glb1 Apoe Rhoa Hsp90ab1 Xdh Glul Nmi Rps20 Rps7 Pdia3 Fas Rpl37 Gapdh
0.069156544382825	2	26	13.9669421487603	GO:0010226 response to lithium ion	http://amigo.geneontology.org/amigo/term/GO:0010226	Fabp4 Fas
0.069156544382825	2	26	13.9669421487603	GO:0032480 negative regulation of type I interferon production	http://amigo.geneontology.org/amigo/term/GO:0032480	Nmi Gbp4
0.069156544382825	2	26	13.9669421487603	GO:0043931 ossification involved in bone maturation	http://amigo.geneontology.org/amigo/term/GO:0043931	Rflnb Rhoa
0.0702778629969956	7	424	2.99762201777639	GO:0072594 establishment of protein localization to organelle	http://amigo.geneontology.org/amigo/term/GO:0072594	Tek Nfkbia Gbp4 Hsp90ab1 Hspa5 Sh3glb1 Txnip
0.0704548350342335	3	78	6.98347107438017	GO:0042306 regulation of protein import into nucleus	http://amigo.geneontology.org/amigo/term/GO:0042306	Tek Gbp4 Hsp90ab1
0.0725021656745466	7	427	2.97656144153909	GO:0034248 regulation of cellular amide metabolic process	http://amigo.geneontology.org/amigo/term/GO:0034248	Nck1 Gapdh Apoe Ybx1 Rps3 Eef2 Rps3a1
0.0728741372768929	6	327	3.33156418227311	GO:0001666 response to hypoxia	http://amigo.geneontology.org/amigo/term/GO:0001666	Ddit4 Egr1 Angptl4 Hsp90b1 Tmbim6 Tek
0.0728741372768929	4	150	4.84187327823691	GO:0034754 cellular hormone metabolic process	http://amigo.geneontology.org/amigo/term/GO:0034754	Cyp26b1 Lipe Dhrs3 Egr1
0.0729071305804435	5	234	3.87970615243343	GO:0045088 regulation of innate immune response	http://amigo.geneontology.org/amigo/term/GO:0045088	Nmi Clec2d Ifi203 Apoe Igf2
0.0729071305804435	2	27	13.4496479951025	GO:0070977 bone maturation	http://amigo.geneontology.org/amigo/term/GO:0070977	Rflnb Rhoa
0.0729071305804435	2	27	13.4496479951025	GO:0097049 motor neuron apoptotic process	http://amigo.geneontology.org/amigo/term/GO:0097049	Fas Rhoa
0.0737885469078293	4	151	4.80980789228833	GO:1900180 regulation of protein localization to nucleus	http://amigo.geneontology.org/amigo/term/GO:1900180	Tek Gbp4 Hsp90ab1 Glul
0.0739598077869754	3	80	6.80888429752066	GO:0072332 intrinsic apoptotic signaling pathway by p53 class mediator	http://amigo.geneontology.org/amigo/term/GO:0072332	Sh3glb1 Rps7 Ddit4
0.0755164787095824	12	1013	2.15088151550505	GO:0048534 hematopoietic or lymphoid organ development	http://amigo.geneontology.org/amigo/term/GO:0048534	Crip2 Clec2d Rras Tek Rhoa Nfkbia Fas Eef2 Egr1 Thra Cyp26b1 Hspb1
0.075720928318534	5	237	3.83059594797224	GO:1903362 regulation of cellular protein catabolic process	http://amigo.geneontology.org/amigo/term/GO:1903362	Psme2b Psme2 Apoe Hsp90ab1 Rps7
0.0759241707070872	3	81	6.72482399755127	GO:0001523 retinoid metabolic process	http://amigo.geneontology.org/amigo/term/GO:0001523	Dhrs3 Cyp26b1 Lipe
0.0762935204043476	2	28	12.9693034238489	GO:0001914 regulation of T cell mediated cytotoxicity	http://amigo.geneontology.org/amigo/term/GO:0001914	H2-K1 H2-D1
0.0762935204043476	2	28	12.9693034238489	GO:0032069 regulation of nuclease activity	http://amigo.geneontology.org/amigo/term/GO:0032069	Tmbim6 Rps3
0.0762935204043476	2	28	12.9693034238489	GO:0042104 positive regulation of activated T cell proliferation	http://amigo.geneontology.org/amigo/term/GO:0042104	Igf2 Rps3
0.0762935204043476	2	28	12.9693034238489	GO:0048384 retinoic acid receptor signaling pathway	http://amigo.geneontology.org/amigo/term/GO:0048384	Dhrs3 Cyp26b1
0.0762935204043476	16	1538	1.8888972476867	GO:0065003 protein-containing complex assembly	http://amigo.geneontology.org/amigo/term/GO:0065003	Rpl6 Rpsa Rps28 Fas Stmn1 Apoe Hsp90ab1 Pdia3 Stmn2 Rps3 Eif3f Nck1 Sh3glb1 Thra Rhoa Hspa5
0.0773301437828364	3	82	6.64281394880065	GO:0043525 positive regulation of neuron apoptotic process	http://amigo.geneontology.org/amigo/term/GO:0043525	Rhoa Fas Egr1
0.0780780216955522	4	155	4.68568381764863	GO:0031333 negative regulation of protein-containing complex assembly	http://amigo.geneontology.org/amigo/term/GO:0031333	Stmn1 Stmn2 Thra Hspa5
0.0780780216955522	10	776	2.33982278265315	GO:0045596 negative regulation of cell differentiation	http://amigo.geneontology.org/amigo/term/GO:0045596	Sema6a Rflnb Ybx1 Clec2d Nfkbia Xdh Igf2 Hspb1 Rhoa Fas
0.0780780216955522	4	155	4.68568381764863	GO:0070507 regulation of microtubule cytoskeleton organization	http://amigo.geneontology.org/amigo/term/GO:0070507	Stmn2 Stmn1 Rps3 Rhoa
0.0782241085455066	7	438	2.90180761538171	GO:0010563 negative regulation of phosphorus metabolic process	http://amigo.geneontology.org/amigo/term/GO:0010563	Nck1 Hspb1 Gbp4 Apoe Xdh Ddit4 Fabp4
0.0782241085455066	5	241	3.7670175919893	GO:0030522 intracellular receptor signaling pathway	http://amigo.geneontology.org/amigo/term/GO:0030522	Thra Dhrs3 Rhoa Nfkbia Cyp26b1
0.0782241085455066	7	438	2.90180761538171	GO:0045936 negative regulation of phosphate metabolic process	http://amigo.geneontology.org/amigo/term/GO:0045936	Nck1 Hspb1 Gbp4 Apoe Xdh Ddit4 Fabp4
0.0782241085455066	13	1150	2.05253323751347	GO:0051130 positive regulation of cellular component organization	http://amigo.geneontology.org/amigo/term/GO:0051130	Eps8l2 Fas Rhoa Apoe Tek Hspa5 Stmn2 Rps3 Nck1 Sh3glb1 Eef1a1 Igf2 Hspb1
0.0783613328904569	3	83	6.56278004580305	GO:0045824 negative regulation of innate immune response	http://amigo.geneontology.org/amigo/term/GO:0045824	Nmi Clec2d Igf2
0.0787742636619816	6	337	3.23270471098904	GO:0042742 defense response to bacterium	http://amigo.geneontology.org/amigo/term/GO:0042742	Gbp3 Gbp4 Iigp1 H2-K1 Fau Rpl30
0.0787742636619816	32	3902	1.48904355045728	GO:0065008 regulation of biological quality	http://amigo.geneontology.org/amigo/term/GO:0065008	Angptl4 Rhoa Sema6a Hsp90ab1 Fth1 Fas Car4 Cyp26b1 Tubb5 Apoe Tmbim6 Alox12 Ramp2 Lipe Rps5 Rps24 Sox17 Glul Ybx1 Stmn1 Cd9 Nck1 Rps7 Dhrs3 Fabp4 Xdh Adipor2 Sh3glb1 Egr1 Thra Igf2 Gapdh
0.0789109035572101	2	29	12.5220860644058	GO:0001911 negative regulation of leukocyte mediated cytotoxicity	http://amigo.geneontology.org/amigo/term/GO:0001911	Clec2d Igf2
0.0789109035572101	2	29	12.5220860644058	GO:0072012 glomerulus vasculature development	http://amigo.geneontology.org/amigo/term/GO:0072012	Tek Egr1
0.0789109035572101	2	29	12.5220860644058	GO:1902235 regulation of endoplasmic reticulum stress-induced intrinsic apoptotic signaling pathway	http://amigo.geneontology.org/amigo/term/GO:1902235	Nck1 Tmbim6
0.0792122582266151	3	84	6.48465171192444	GO:0035023 regulation of Rho protein signal transduction	http://amigo.geneontology.org/amigo/term/GO:0035023	Eps8l2 Apoe Stmn1
0.0792122582266151	3	84	6.48465171192444	GO:0046785 microtubule polymerization	http://amigo.geneontology.org/amigo/term/GO:0046785	Stmn1 Stmn2 Rps3
0.0792122582266151	3	84	6.48465171192444	GO:0050810 regulation of steroid biosynthetic process	http://amigo.geneontology.org/amigo/term/GO:0050810	Apoe Egr1 Igf2
0.0792122582266151	3	84	6.48465171192444	GO:1904589 regulation of protein import	http://amigo.geneontology.org/amigo/term/GO:1904589	Tek Gbp4 Hsp90ab1
0.079394872978417	6	339	3.21363270679441	GO:0036293 response to decreased oxygen levels	http://amigo.geneontology.org/amigo/term/GO:0036293	Ddit4 Egr1 Angptl4 Hsp90b1 Tmbim6 Tek
0.0803028324994478	10	784	2.31594703997301	GO:0097435 supramolecular fiber organization	http://amigo.geneontology.org/amigo/term/GO:0097435	Rhoa Rflnb Stmn2 Stmn1 Actg1 Apoe Hsp90b1 Hsp90ab1 Rps3 Nck1
0.0815090509305715	30	3610	1.50889402715139	GO:0010604 positive regulation of macromolecule metabolic process	http://amigo.geneontology.org/amigo/term/GO:0010604	Fas Sox17 Ptma Nck1 Igf2 Thra Psme2b Psme2 Hspb1 Tek Nmi Egr1 Alox12 Ramp2 Apoe Rhoa Nfkbia Hsp90ab1 Xdh Ybx1 Adipor2 Rps3 Eef2 Rps7 Actg1 Hspa5 Cyp26b1 Tsc22d1 Rps3a1 Gapdh
0.0815090509305715	2	30	12.1046831955923	GO:0010875 positive regulation of cholesterol efflux	http://amigo.geneontology.org/amigo/term/GO:0010875	Apoe Nfkbia
0.0815090509305715	2	30	12.1046831955923	GO:0032607 interferon-alpha production	http://amigo.geneontology.org/amigo/term/GO:0032607	Nmi Gbp4
0.0815090509305715	2	30	12.1046831955923	GO:0032647 regulation of interferon-alpha production	http://amigo.geneontology.org/amigo/term/GO:0032647	Nmi Gbp4
0.0815090509305715	5	246	3.69045219377814	GO:0042445 hormone metabolic process	http://amigo.geneontology.org/amigo/term/GO:0042445	Cyp26b1 Lipe Dhrs3 Egr1 Igf2
0.0815090509305715	2	30	12.1046831955923	GO:0046885 regulation of hormone biosynthetic process	http://amigo.geneontology.org/amigo/term/GO:0046885	Egr1 Igf2
0.0815090509305715	2	30	12.1046831955923	GO:0048799 animal organ maturation	http://amigo.geneontology.org/amigo/term/GO:0048799	Rflnb Rhoa
0.0815090509305715	2	30	12.1046831955923	GO:1903579 negative regulation of ATP metabolic process	http://amigo.geneontology.org/amigo/term/GO:1903579	Rhoa Ddit4
0.0822583348641362	3	86	6.33384585815875	GO:1903035 negative regulation of response to wounding	http://amigo.geneontology.org/amigo/term/GO:1903035	Apoe Cd9 Alox12
0.0828754889620342	30	3618	1.50555761139208	GO:0006464 cellular protein modification process	http://amigo.geneontology.org/amigo/term/GO:0006464	Prpf4b Clk1 Nck1 Cdk19 Igf2 Gm11808 Uba52 Hspb1 Tek Nmi Eif3f Gbp4 Apoe Rhoa Hsp90b1 Hsp90ab1 Xdh Glul Rps20 Adipor2 Rps3 Egr1 Rpl37 Rps7 Hspa5 Fabp4 Ddit4 Fas Gapdh Ifi27
0.0828754889620342	7	448	2.83703512396694	GO:0019221 cytokine-mediated signaling pathway	http://amigo.geneontology.org/amigo/term/GO:0019221	Adipor2 Nfkbia Fas Nmi Egr1 Ifi27 Iigp1
0.0830563086168788	4	161	4.51106206046918	GO:0033135 regulation of peptidyl-serine phosphorylation	http://amigo.geneontology.org/amigo/term/GO:0033135	Nck1 Tek Hsp90ab1 Ddit4
0.0838231289765356	2	31	11.7142095441216	GO:0000462 maturation of SSU-rRNA from tricistronic rRNA transcript (SSU-rRNA 5.8S rRNA LSU-rRNA)	http://amigo.geneontology.org/amigo/term/GO:0000462	Rps16 Rps8
0.0838231289765356	3	87	6.26104303220291	GO:0016101 diterpenoid metabolic process	http://amigo.geneontology.org/amigo/term/GO:0016101	Dhrs3 Cyp26b1 Lipe
0.0838231289765356	2	31	11.7142095441216	GO:0032801 receptor catabolic process	http://amigo.geneontology.org/amigo/term/GO:0032801	Apoe Sh3glb1
0.0838231289765356	2	31	11.7142095441216	GO:0033137 negative regulation of peptidyl-serine phosphorylation	http://amigo.geneontology.org/amigo/term/GO:0033137	Nck1 Ddit4
0.0838231289765356	30	3629	1.50099405842285	GO:0036211 protein modification process	http://amigo.geneontology.org/amigo/term/GO:0036211	Prpf4b Clk1 Nck1 Cdk19 Igf2 Gm11808 Uba52 Hspb1 Tek Nmi Eif3f Gbp4 Apoe Rhoa Hsp90b1 Hsp90ab1 Xdh Glul Rps20 Adipor2 Rps3 Egr1 Rpl37 Rps7 Hspa5 Fabp4 Ddit4 Fas Gapdh Ifi27
0.0838231289765356	2	31	11.7142095441216	GO:0048011 neurotrophin TRK receptor signaling pathway	http://amigo.geneontology.org/amigo/term/GO:0048011	Ddit4 Sh3glb1
0.0838231289765356	2	31	11.7142095441216	GO:0061437 renal system vasculature development	http://amigo.geneontology.org/amigo/term/GO:0061437	Tek Egr1
0.0838231289765356	2	31	11.7142095441216	GO:0061440 kidney vasculature development	http://amigo.geneontology.org/amigo/term/GO:0061440	Tek Egr1
0.0838231289765356	2	31	11.7142095441216	GO:0071480 cellular response to gamma radiation	http://amigo.geneontology.org/amigo/term/GO:0071480	Hspa5 Egr1
0.0838231289765356	2	31	11.7142095441216	GO:0090330 regulation of platelet aggregation	http://amigo.geneontology.org/amigo/term/GO:0090330	Cd9 Alox12
0.0838231289765356	3	87	6.26104303220291	GO:0120162 positive regulation of cold-induced thermogenesis	http://amigo.geneontology.org/amigo/term/GO:0120162	Fabp4 Adipor2 Thra
0.0838231289765356	2	31	11.7142095441216	GO:1902253 regulation of intrinsic apoptotic signaling pathway by p53 class mediator	http://amigo.geneontology.org/amigo/term/GO:1902253	Sh3glb1 Rps7
0.0845603890324883	22	2426	1.64655624672113	GO:0051128 regulation of cellular component organization	http://amigo.geneontology.org/amigo/term/GO:0051128	Rhoa Sema6a Eps8l2 Stmn2 Stmn1 Fas Tubb5 Apoe H2-K1 H2-D1 Tek Sox17 Hspa5 Adipor2 Rps3 Nck1 Sh3glb1 Eef1a1 Igf2 Thra Actg1 Hspb1
0.0851355479024792	6	349	3.12155154041062	GO:0040013 negative regulation of locomotion	http://amigo.geneontology.org/amigo/term/GO:0040013	Sema6a Apoe Rhoa Adipor2 Rras Fas
0.0865955176010069	3	89	6.12034543597363	GO:0031110 regulation of microtubule polymerization or depolymerization	http://amigo.geneontology.org/amigo/term/GO:0031110	Stmn2 Stmn1 Rps3
0.0868000298586525	4	165	4.40170298021538	GO:0051017 actin filament bundle assembly	http://amigo.geneontology.org/amigo/term/GO:0051017	Rhoa Hsp90b1 Stmn1 Actg1
0.0868000298586525	6	351	3.10376492194674	GO:0071496 cellular response to external stimulus	http://amigo.geneontology.org/amigo/term/GO:0071496	Hspa5 Sh3glb1 Glul Fas Pdia3 Angptl4
0.0874645328261599	5	254	3.57421747901347	GO:0034976 response to endoplasmic reticulum stress	http://amigo.geneontology.org/amigo/term/GO:0034976	Hsp90b1 Hspa5 Pdia3 Nck1 Tmbim6
0.0876022631888683	2	32	11.3481404958678	GO:0055094 response to lipoprotein particle	http://amigo.geneontology.org/amigo/term/GO:0055094	Cd9 Apoe
0.0879897963301961	4	166	4.37518669720203	GO:1903034 regulation of response to wounding	http://amigo.geneontology.org/amigo/term/GO:1903034	Apoe Cd9 Actg1 Alox12
0.0925139927499588	2	33	11.0042574505384	GO:0095500 acetylcholine receptor signaling pathway	http://amigo.geneontology.org/amigo/term/GO:0095500	Ly6a Ly6c1
0.0929769559055412	4	169	4.29752066115702	GO:0001936 regulation of endothelial cell proliferation	http://amigo.geneontology.org/amigo/term/GO:0001936	Igf2 Apoe Xdh Tek
0.0929769559055412	3	92	5.92076895436579	GO:0034620 cellular response to unfolded protein	http://amigo.geneontology.org/amigo/term/GO:0034620	Tmbim6 Hspa5 Nck1
0.0952815200138417	3	93	5.85710477206078	GO:0032273 positive regulation of protein polymerization	http://amigo.geneontology.org/amigo/term/GO:0032273	Rps3 Nck1 Rhoa
0.0952815200138417	8	578	2.51308301638594	GO:0051347 positive regulation of transferase activity	http://amigo.geneontology.org/amigo/term/GO:0051347	Tek Igf2 Apoe Rhoa Hsp90ab1 Rps3 Egr1 Sh3glb1
0.095312889460477	6	360	3.02617079889807	GO:0002831 regulation of response to biotic stimulus	http://amigo.geneontology.org/amigo/term/GO:0002831	Nmi Clec2d Ifi203 Apoe Gbp4 Igf2
0.0955540677621566	1	3	60.5234159779614	GO:0001828 inner cell mass cellular morphogenesis	http://amigo.geneontology.org/amigo/term/GO:0001828	Sox17
0.0955540677621566	1	3	60.5234159779614	GO:0001998 angiotensin-mediated vasoconstriction involved in regulation of systemic arterial blood pressure	http://amigo.geneontology.org/amigo/term/GO:0001998	Rhoa
0.0955540677621566	1	3	60.5234159779614	GO:0002157 positive regulation of thyroid hormone mediated signaling pathway	http://amigo.geneontology.org/amigo/term/GO:0002157	Thra
0.0955540677621566	12	1075	2.0268306746108	GO:0002520 immune system development	http://amigo.geneontology.org/amigo/term/GO:0002520	Crip2 Clec2d Rras Tek Rhoa Nfkbia Fas Eef2 Egr1 Thra Cyp26b1 Hspb1
0.0955540677621566	6	366	2.97656144153909	GO:0006417 regulation of translation	http://amigo.geneontology.org/amigo/term/GO:0006417	Nck1 Gapdh Ybx1 Rps3 Eef2 Rps3a1
0.0955540677621566	3	96	5.67407024793388	GO:0006721 terpenoid metabolic process	http://amigo.geneontology.org/amigo/term/GO:0006721	Dhrs3 Cyp26b1 Lipe
0.0955540677621566	1	3	60.5234159779614	GO:0008050 female courtship behavior	http://amigo.geneontology.org/amigo/term/GO:0008050	Thra
0.0955540677621566	1	3	60.5234159779614	GO:0019676 ammonia assimilation cycle	http://amigo.geneontology.org/amigo/term/GO:0019676	Glul
0.0955540677621566	7	473	2.68708612164311	GO:0022407 regulation of cell-cell adhesion	http://amigo.geneontology.org/amigo/term/GO:0022407	Igf2 Rhoa Cd9 Rps3 Nck1 Alox12 Hspb1
0.0955540677621566	11	954	2.09357728225653	GO:0022603 regulation of anatomical structure morphogenesis	http://amigo.geneontology.org/amigo/term/GO:0022603	Tek Rhoa Sema6a Alox12 Hspb1 Glul Rras Ramp2 Apoe Sh3glb1 Igf2
0.0955540677621566	25	2926	1.55135208419245	GO:0022607 cellular component assembly	http://amigo.geneontology.org/amigo/term/GO:0022607	Rhoa Eps8l2 Pkp4 Rpl6 Rpsa Rps28 Tubb5 Xdh Fas Stmn1 Cd9 Actg1 Ramp2 Apoe Tek Hsp90b1 Hsp90ab1 Pdia3 Stmn2 Rps3 Eif3f Nck1 Sh3glb1 Thra Hspa5
0.0955540677621566	3	97	5.61557467836756	GO:0030168 platelet activation	http://amigo.geneontology.org/amigo/term/GO:0030168	Apoe Cd9 Alox12
0.0955540677621566	1	3	60.5234159779614	GO:0031104 dendrite regeneration	http://amigo.geneontology.org/amigo/term/GO:0031104	Fas
0.0955540677621566	1	3	60.5234159779614	GO:0032805 positive regulation of low-density lipoprotein particle receptor catabolic process	http://amigo.geneontology.org/amigo/term/GO:0032805	Apoe
0.0955540677621566	2	35	10.3754427390791	GO:0035455 response to interferon-alpha	http://amigo.geneontology.org/amigo/term/GO:0035455	Tgtp2 Tgtp1
0.0955540677621566	1	3	60.5234159779614	GO:0038028 insulin receptor signaling pathway via phosphatidylinositol 3-kinase	http://amigo.geneontology.org/amigo/term/GO:0038028	Igf2
0.0955540677621566	1	3	60.5234159779614	GO:0043366 beta selection	http://amigo.geneontology.org/amigo/term/GO:0043366	Rhoa
0.0955540677621566	2	34	10.6806028196403	GO:0043537 negative regulation of blood vessel endothelial cell migration	http://amigo.geneontology.org/amigo/term/GO:0043537	Apoe Rhoa
0.0955540677621566	2	34	10.6806028196403	GO:0043552 positive regulation of phosphatidylinositol 3-kinase activity	http://amigo.geneontology.org/amigo/term/GO:0043552	Tek Sh3glb1
0.0955540677621566	4	175	4.15017709563164	GO:0045580 regulation of T cell differentiation	http://amigo.geneontology.org/amigo/term/GO:0045580	Rhoa Fas Cyp26b1 Hspb1
0.0955540677621566	2	35	10.3754427390791	GO:0046627 negative regulation of insulin receptor signaling pathway	http://amigo.geneontology.org/amigo/term/GO:0046627	Nck1 Ybx1
0.0955540677621566	2	35	10.3754427390791	GO:0051084 de novo post-translational protein folding	http://amigo.geneontology.org/amigo/term/GO:0051084	Hspa5 Sh3glb1
0.0955540677621566	16	1623	1.78997163705616	GO:0051240 positive regulation of multicellular organismal process	http://amigo.geneontology.org/amigo/term/GO:0051240	Tek Hspb1 Alox12 Apoe Rps3 Rras Fabp4 Ramp2 Rhoa Adipor2 Egr1 Igf2 Thra Sh3glb1 Gapdh Hspa5
0.0955540677621566	3	97	5.61557467836756	GO:0051492 regulation of stress fiber assembly	http://amigo.geneontology.org/amigo/term/GO:0051492	Rhoa Stmn1 Actg1
0.0955540677621566	1	3	60.5234159779614	GO:0060699 regulation of endoribonuclease activity	http://amigo.geneontology.org/amigo/term/GO:0060699	Tmbim6
0.0955540677621566	1	3	60.5234159779614	GO:0060913 cardiac cell fate determination	http://amigo.geneontology.org/amigo/term/GO:0060913	Sox17
0.0955540677621566	1	3	60.5234159779614	GO:0061010 gall bladder development	http://amigo.geneontology.org/amigo/term/GO:0061010	Sox17
0.0955540677621566	1	3	60.5234159779614	GO:0061031 endodermal digestive tract morphogenesis	http://amigo.geneontology.org/amigo/term/GO:0061031	Sox17
0.0955540677621566	1	3	60.5234159779614	GO:0061182 negative regulation of chondrocyte development	http://amigo.geneontology.org/amigo/term/GO:0061182	Rflnb
0.0955540677621566	1	3	60.5234159779614	GO:0061771 response to caloric restriction	http://amigo.geneontology.org/amigo/term/GO:0061771	Apoe
0.0955540677621566	1	3	60.5234159779614	GO:0061868 hepatic stellate cell migration	http://amigo.geneontology.org/amigo/term/GO:0061868	Adipor2
0.0955540677621566	1	3	60.5234159779614	GO:0061869 regulation of hepatic stellate cell migration	http://amigo.geneontology.org/amigo/term/GO:0061869	Adipor2
0.0955540677621566	1	3	60.5234159779614	GO:0070494 regulation of thrombin-activated receptor signaling pathway	http://amigo.geneontology.org/amigo/term/GO:0070494	Stmn1
0.0955540677621566	1	3	60.5234159779614	GO:0070495 negative regulation of thrombin-activated receptor signaling pathway	http://amigo.geneontology.org/amigo/term/GO:0070495	Stmn1
0.0955540677621566	1	3	60.5234159779614	GO:0072223 metanephric glomerular mesangium development	http://amigo.geneontology.org/amigo/term/GO:0072223	Egr1
0.0955540677621566	1	3	60.5234159779614	GO:0098758 response to interleukin-8	http://amigo.geneontology.org/amigo/term/GO:0098758	Egr1
0.0955540677621566	1	3	60.5234159779614	GO:0098759 cellular response to interleukin-8	http://amigo.geneontology.org/amigo/term/GO:0098759	Egr1
0.0955540677621566	1	3	60.5234159779614	GO:1900739 regulation of protein insertion into mitochondrial membrane involved in apoptotic signaling pathway	http://amigo.geneontology.org/amigo/term/GO:1900739	Sh3glb1
0.0955540677621566	1	3	60.5234159779614	GO:1900740 positive regulation of protein insertion into mitochondrial membrane involved in apoptotic signaling pathway	http://amigo.geneontology.org/amigo/term/GO:1900740	Sh3glb1
0.0955540677621566	1	3	60.5234159779614	GO:1901629 regulation of presynaptic membrane organization	http://amigo.geneontology.org/amigo/term/GO:1901629	Apoe
0.0955540677621566	1	3	60.5234159779614	GO:1902524 positive regulation of protein K48-linked ubiquitination	http://amigo.geneontology.org/amigo/term/GO:1902524	Nmi
0.0955540677621566	1	3	60.5234159779614	GO:1902988 neurofibrillary tangle assembly	http://amigo.geneontology.org/amigo/term/GO:1902988	Apoe
0.0955540677621566	1	3	60.5234159779614	GO:1902996 regulation of neurofibrillary tangle assembly	http://amigo.geneontology.org/amigo/term/GO:1902996	Apoe
0.0955540677621566	1	3	60.5234159779614	GO:1903226 positive regulation of endodermal cell differentiation	http://amigo.geneontology.org/amigo/term/GO:1903226	Sox17
0.0955540677621566	1	3	60.5234159779614	GO:1903677 regulation of cap-independent translational initiation	http://amigo.geneontology.org/amigo/term/GO:1903677	Nck1
0.0955540677621566	1	3	60.5234159779614	GO:1903679 positive regulation of cap-independent translational initiation	http://amigo.geneontology.org/amigo/term/GO:1903679	Nck1
0.0955540677621566	1	3	60.5234159779614	GO:1904690 positive regulation of cytoplasmic translational initiation	http://amigo.geneontology.org/amigo/term/GO:1904690	Nck1
0.0955540677621566	2	34	10.6806028196403	GO:1905145 cellular response to acetylcholine	http://amigo.geneontology.org/amigo/term/GO:1905145	Ly6a Ly6c1
0.0955540677621566	1	3	60.5234159779614	GO:1905956 positive regulation of endothelial tube morphogenesis	http://amigo.geneontology.org/amigo/term/GO:1905956	Alox12
0.0955540677621566	1	3	60.5234159779614	GO:1990428 miRNA transport	http://amigo.geneontology.org/amigo/term/GO:1990428	Ybx1
0.0955540677621566	1	3	60.5234159779614	GO:2000182 regulation of progesterone biosynthetic process	http://amigo.geneontology.org/amigo/term/GO:2000182	Egr1
0.0955540677621566	1	3	60.5234159779614	GO:2001303 lipoxin A4 biosynthetic process	http://amigo.geneontology.org/amigo/term/GO:2001303	Alox12
0.0956012907346428	7	477	2.66455290469013	GO:0051249 regulation of lymphocyte activation	http://amigo.geneontology.org/amigo/term/GO:0051249	Igf2 Rps3 Nck1 Rhoa Fas Cyp26b1 Hspb1
0.0965116610318265	2	36	10.0872359963269	GO:0006458 de novo protein folding	http://amigo.geneontology.org/amigo/term/GO:0006458	Hspa5 Sh3glb1
0.0965116610318265	2	36	10.0872359963269	GO:0071402 cellular response to lipoprotein particle stimulus	http://amigo.geneontology.org/amigo/term/GO:0071402	Cd9 Apoe
0.0974240147972939	3	98	5.55827289593523	GO:2001243 negative regulation of intrinsic apoptotic signaling pathway	http://amigo.geneontology.org/amigo/term/GO:2001243	Hspb1 Tmbim6 Sh3glb1
0.0986595386413529	18	1913	1.70844979760058	GO:0040011 locomotion	http://amigo.geneontology.org/amigo/term/GO:0040011	Tek Rhoa Sema6a Nck1 Cd9 Alox12 Apoe Hspb1 Glul Hspa5 Adipor2 Rras Actg1 Sox17 Ddit4 Fas Egr1 Igf2
0.0990698686868675	4	179	4.05743570801976	GO:0120254 olefinic compound metabolic process	http://amigo.geneontology.org/amigo/term/GO:0120254	Alox12 Lipe Dhrs3 Egr1
0.0994790967135598	4	180	4.03489439853076	GO:0001659 temperature homeostasis	http://amigo.geneontology.org/amigo/term/GO:0001659	Fabp4 Adipor2 Egr1 Thra
0.0994790967135598	12	1095	1.98981093626175	GO:0010243 response to organonitrogen compound	http://amigo.geneontology.org/amigo/term/GO:0010243	Hsp90b1 Hspa5 Igf2 Nfkbia Cd9 Egr1 Apoe Tmbim6 Hsp90ab1 Adipor2 Nck1 Ybx1
0.0994790967135598	15	1498	1.81812664820311	GO:0030182 neuron differentiation	http://amigo.geneontology.org/amigo/term/GO:0030182	Sema6a Stmn2 Stmn1 Rhoa H2-K1 H2-D1 Apoe Hspa5 Eef1a1 Hsp90ab1 Nck1 Hspb1 Ddit4 Fas Sh3glb1
0.0994790967135598	2	37	9.81460799642618	GO:0031112 positive regulation of microtubule polymerization or depolymerization	http://amigo.geneontology.org/amigo/term/GO:0031112	Stmn2 Rps3
0.0994790967135598	3	99	5.50212872526922	GO:0032465 regulation of cytokinesis	http://amigo.geneontology.org/amigo/term/GO:0032465	Rhoa Pkp4 Sh3glb1
0.0994790967135598	2	37	9.81460799642618	GO:0044788 modulation by host of viral process	http://amigo.geneontology.org/amigo/term/GO:0044788	Apoe Ifi27
0.0994790967135598	9	717	2.27912445105294	GO:0051129 negative regulation of cellular component organization	http://amigo.geneontology.org/amigo/term/GO:0051129	Sema6a Stmn1 H2-K1 H2-D1 Apoe Stmn2 Thra Rhoa Hspa5
0.0994790967135598	2	37	9.81460799642618	GO:0055090 acylglycerol homeostasis	http://amigo.geneontology.org/amigo/term/GO:0055090	Angptl4 Apoe
0.0994790967135598	2	37	9.81460799642618	GO:0070328 triglyceride homeostasis	http://amigo.geneontology.org/amigo/term/GO:0070328	Angptl4 Apoe
0.0994790967135598	2	37	9.81460799642618	GO:1905144 response to acetylcholine	http://amigo.geneontology.org/amigo/term/GO:1905144	Ly6a Ly6c1
0.100241925179109	3	100	5.44710743801653	GO:0032092 positive regulation of protein binding	http://amigo.geneontology.org/amigo/term/GO:0032092	Apoe Hsp90ab1 Ramp2
0.100411415180515	7	485	2.62060151657153	GO:0033674 positive regulation of kinase activity	http://amigo.geneontology.org/amigo/term/GO:0033674	Tek Rhoa Hsp90ab1 Rps3 Egr1 Igf2 Sh3glb1
0.100482730203129	23	2655	1.57292493502047	GO:0031324 negative regulation of cellular metabolic process	http://amigo.geneontology.org/amigo/term/GO:0031324	Itm2b Tmbim6 Nck1 Thra Hspb1 Ybx1 Egr1 Gapdh Gbp4 Apoe Hsp90ab1 Xdh Rps20 Rps3 Eef1a1 Rpl37 Rps7 Txnip Rhoa Ddit4 Igf2 Fabp4 Ifi27
0.100482730203129	8	600	2.42093663911846	GO:0032870 cellular response to hormone stimulus	http://amigo.geneontology.org/amigo/term/GO:0032870	Ramp2 Adipor2 Igf2 Thra Rhoa Ddit4 Nck1 Ybx1
0.101177961233537	5	275	3.30127723516153	GO:0043523 regulation of neuron apoptotic process	http://amigo.geneontology.org/amigo/term/GO:0043523	Apoe Hsp90ab1 Rhoa Fas Egr1
0.101309999839906	4	182	3.99055489964581	GO:0000910 cytokinesis	http://amigo.geneontology.org/amigo/term/GO:0000910	Rhoa Pkp4 Stmn1 Sh3glb1
0.101309999839906	4	182	3.99055489964581	GO:1902905 positive regulation of supramolecular fiber organization	http://amigo.geneontology.org/amigo/term/GO:1902905	Rhoa Stmn2 Rps3 Nck1
0.102003187580524	4	183	3.96874858871878	GO:0002706 regulation of lymphocyte mediated immunity	http://amigo.geneontology.org/amigo/term/GO:0002706	Clec2d H2-K1 H2-D1 Igf2
0.102003187580524	4	183	3.96874858871878	GO:0007519 skeletal muscle tissue development	http://amigo.geneontology.org/amigo/term/GO:0007519	Rhoa Egr1 Igf2 Cyp26b1
0.102003187580524	4	183	3.96874858871878	GO:0048660 regulation of smooth muscle cell proliferation	http://amigo.geneontology.org/amigo/term/GO:0048660	Alox12 Apoe Rhoa Egr1
0.102003187580524	2	38	9.55632883862549	GO:0090218 positive regulation of lipid kinase activity	http://amigo.geneontology.org/amigo/term/GO:0090218	Tek Sh3glb1
0.102003187580524	6	379	2.87446302797706	GO:1901214 regulation of neuron death	http://amigo.geneontology.org/amigo/term/GO:1901214	Apoe Hsp90ab1 Egr1 Rhoa Ddit4 Fas
0.102003187580524	4	183	3.96874858871878	GO:2000113 negative regulation of cellular macromolecule biosynthetic process	http://amigo.geneontology.org/amigo/term/GO:2000113	Itm2b Gapdh Ybx1 Rps3
0.102319411235713	5	277	3.27744129844557	GO:0071216 cellular response to biotic stimulus	http://amigo.geneontology.org/amigo/term/GO:0071216	Nfkbia Hspa5 Rhoa Txnip Cdk19
0.10251117522972	3	102	5.34030140982013	GO:0032479 regulation of type I interferon production	http://amigo.geneontology.org/amigo/term/GO:0032479	Nmi Gbp4 Gapdh
0.10251117522972	3	102	5.34030140982013	GO:0032606 type I interferon production	http://amigo.geneontology.org/amigo/term/GO:0032606	Nmi Gbp4 Gapdh
0.10251117522972	6	380	2.86689865158765	GO:0050878 regulation of body fluid levels	http://amigo.geneontology.org/amigo/term/GO:0050878	Apoe Stmn1 Cd9 Alox12 Xdh Cyp26b1
0.104727539065143	4	185	3.92584319857047	GO:0007051 spindle organization	http://amigo.geneontology.org/amigo/term/GO:0007051	Tubb5 Rhoa Stmn1 Rps3
0.104890245963786	8	608	2.38908220965637	GO:0071407 cellular response to organic cyclic compound	http://amigo.geneontology.org/amigo/term/GO:0071407	Rhoa Ddit4 Hsp90b1 Hsp90ab1 Hspa5 Nfkbia Pdia3 Egr1
0.104984404353054	2	39	9.31129476584022	GO:0001709 cell fate determination	http://amigo.geneontology.org/amigo/term/GO:0001709	Sox17 Cyp26b1
0.104984404353054	2	39	9.31129476584022	GO:0002183 cytoplasmic translational initiation	http://amigo.geneontology.org/amigo/term/GO:0002183	Eif3f Nck1
0.104984404353054	5	280	3.24232585596222	GO:0002449 lymphocyte mediated immunity	http://amigo.geneontology.org/amigo/term/GO:0002449	Clec2d H2-K1 H2-D1 Fas Igf2
0.104984404353054	2	39	9.31129476584022	GO:1900077 negative regulation of cellular response to insulin stimulus	http://amigo.geneontology.org/amigo/term/GO:1900077	Nck1 Ybx1
0.10728850931692	4	187	3.88385557077827	GO:0001935 endothelial cell proliferation	http://amigo.geneontology.org/amigo/term/GO:0001935	Tek Igf2 Apoe Xdh
0.108578919701014	11	986	2.02563156924212	GO:0033993 response to lipid	http://amigo.geneontology.org/amigo/term/GO:0033993	Tek Rhoa Ddit4 Nfkbia Alox12 Adipor2 Txnip Cdk19 Cyp26b1 Fas Pdia3
0.108617124223238	4	188	3.86319676455073	GO:0034249 negative regulation of cellular amide metabolic process	http://amigo.geneontology.org/amigo/term/GO:0034249	Gapdh Apoe Ybx1 Rps3
0.108617124223238	3	105	5.18772136953955	GO:0042102 positive regulation of T cell proliferation	http://amigo.geneontology.org/amigo/term/GO:0042102	Igf2 Rps3 Nck1
0.10912862090677	2	40	9.07851239669422	GO:0001913 T cell mediated cytotoxicity	http://amigo.geneontology.org/amigo/term/GO:0001913	H2-K1 H2-D1
0.109168307536373	17	1807	1.70818716927285	GO:0022008 neurogenesis	http://amigo.geneontology.org/amigo/term/GO:0022008	Sema6a Stmn2 Stmn1 Rhoa H2-K1 H2-D1 Apoe Hspa5 Cd9 Eef1a1 Rras Hsp90ab1 Nck1 Hspb1 Ddit4 Fas Sh3glb1
0.109374831974356	5	284	3.19665929461064	GO:0051258 protein polymerization	http://amigo.geneontology.org/amigo/term/GO:0051258	Stmn1 Stmn2 Rps3 Nck1 Rhoa
0.109768560842823	1	4	45.3925619834711	GO:0002397 MHC class I protein complex assembly	http://amigo.geneontology.org/amigo/term/GO:0002397	Pdia3
0.109768560842823	1	4	45.3925619834711	GO:0002502 peptide antigen assembly with MHC class I protein complex	http://amigo.geneontology.org/amigo/term/GO:0002502	Pdia3
0.109768560842823	1	4	45.3925619834711	GO:0006148 inosine catabolic process	http://amigo.geneontology.org/amigo/term/GO:0006148	Xdh
0.109768560842823	1	4	45.3925619834711	GO:0006149 deoxyinosine catabolic process	http://amigo.geneontology.org/amigo/term/GO:0006149	Xdh
0.109768560842823	1	4	45.3925619834711	GO:0009114 hypoxanthine catabolic process	http://amigo.geneontology.org/amigo/term/GO:0009114	Xdh
0.109768560842823	1	4	45.3925619834711	GO:0009115 xanthine catabolic process	http://amigo.geneontology.org/amigo/term/GO:0009115	Xdh
0.109768560842823	4	190	3.8225315354502	GO:0009266 response to temperature stimulus	http://amigo.geneontology.org/amigo/term/GO:0009266	Hspb1 Hsp90ab1 Lipe Thra
0.109768560842823	1	4	45.3925619834711	GO:0032079 positive regulation of endodeoxyribonuclease activity	http://amigo.geneontology.org/amigo/term/GO:0032079	Rps3
0.109768560842823	2	41	8.85708526506753	GO:0045940 positive regulation of steroid metabolic process	http://amigo.geneontology.org/amigo/term/GO:0045940	Apoe Igf2
0.109768560842823	1	4	45.3925619834711	GO:0046094 deoxyinosine metabolic process	http://amigo.geneontology.org/amigo/term/GO:0046094	Xdh
0.109768560842823	1	4	45.3925619834711	GO:0046340 diacylglycerol catabolic process	http://amigo.geneontology.org/amigo/term/GO:0046340	Lipe
0.109768560842823	4	190	3.8225315354502	GO:0048659 smooth muscle cell proliferation	http://amigo.geneontology.org/amigo/term/GO:0048659	Alox12 Apoe Rhoa Egr1
0.109768560842823	4	190	3.8225315354502	GO:0050821 protein stabilization	http://amigo.geneontology.org/amigo/term/GO:0050821	Hsp90ab1 Sox17 Rps7 Gapdh
0.109768560842823	1	4	45.3925619834711	GO:0060086 circadian temperature homeostasis	http://amigo.geneontology.org/amigo/term/GO:0060086	Egr1
0.109768560842823	1	4	45.3925619834711	GO:0060214 endocardium formation	http://amigo.geneontology.org/amigo/term/GO:0060214	Sox17
0.109768560842823	1	4	45.3925619834711	GO:0060720 spongiotrophoblast cell proliferation	http://amigo.geneontology.org/amigo/term/GO:0060720	Igf2
0.109768560842823	1	4	45.3925619834711	GO:0060722 cell proliferation involved in embryonic placenta development	http://amigo.geneontology.org/amigo/term/GO:0060722	Igf2
0.109768560842823	1	4	45.3925619834711	GO:0060912 cardiac cell fate specification	http://amigo.geneontology.org/amigo/term/GO:0060912	Sox17
0.109768560842823	4	191	3.80251828133789	GO:0061136 regulation of proteasomal protein catabolic process	http://amigo.geneontology.org/amigo/term/GO:0061136	Psme2b Psme2 Apoe Hsp90ab1
0.109768560842823	1	4	45.3925619834711	GO:0071228 cellular response to tumor cell	http://amigo.geneontology.org/amigo/term/GO:0071228	Txnip
0.109768560842823	8	622	2.33530865509819	GO:0071396 cellular response to lipid	http://amigo.geneontology.org/amigo/term/GO:0071396	Rhoa Ddit4 Nfkbia Alox12 Adipor2 Cdk19 Cyp26b1 Pdia3
0.109768560842823	1	4	45.3925619834711	GO:0071504 cellular response to heparin	http://amigo.geneontology.org/amigo/term/GO:0071504	Egr1
0.109768560842823	1	4	45.3925619834711	GO:0150111 regulation of transepithelial transport	http://amigo.geneontology.org/amigo/term/GO:0150111	Actg1
0.109768560842823	1	4	45.3925619834711	GO:1900158 negative regulation of bone mineralization involved in bone maturation	http://amigo.geneontology.org/amigo/term/GO:1900158	Rflnb
0.109768560842823	1	4	45.3925619834711	GO:1902809 regulation of skeletal muscle fiber differentiation	http://amigo.geneontology.org/amigo/term/GO:1902809	Cyp26b1
0.109768560842823	1	4	45.3925619834711	GO:1902994 regulation of phospholipid efflux	http://amigo.geneontology.org/amigo/term/GO:1902994	Apoe
0.109768560842823	1	4	45.3925619834711	GO:1902995 positive regulation of phospholipid efflux	http://amigo.geneontology.org/amigo/term/GO:1902995	Apoe
0.109768560842823	1	4	45.3925619834711	GO:1903334 positive regulation of protein folding	http://amigo.geneontology.org/amigo/term/GO:1903334	Pdia3
0.109768560842823	1	4	45.3925619834711	GO:1903898 negative regulation of PERK-mediated unfolded protein response	http://amigo.geneontology.org/amigo/term/GO:1903898	Nck1
0.109768560842823	1	4	45.3925619834711	GO:1904688 regulation of cytoplasmic translational initiation	http://amigo.geneontology.org/amigo/term/GO:1904688	Nck1
0.109768560842823	1	4	45.3925619834711	GO:1990410 adrenomedullin receptor signaling pathway	http://amigo.geneontology.org/amigo/term/GO:1990410	Ramp2
0.109768560842823	1	4	45.3925619834711	GO:2001301 lipoxin biosynthetic process	http://amigo.geneontology.org/amigo/term/GO:2001301	Alox12
0.109794350463709	3	108	5.04361799816345	GO:0110020 regulation of actomyosin structure organization	http://amigo.geneontology.org/amigo/term/GO:0110020	Rhoa Stmn1 Actg1
0.110847818034715	4	193	3.76311394681626	GO:1990138 neuron projection extension	http://amigo.geneontology.org/amigo/term/GO:1990138	Sema6a Hsp90ab1 Apoe Sh3glb1
0.1111640555627	6	395	2.75802908254001	GO:0002697 regulation of immune effector process	http://amigo.geneontology.org/amigo/term/GO:0002697	Tek Clec2d H2-K1 H2-D1 Tmbim6 Igf2
0.111220498694505	3	109	4.99734627340966	GO:0008630 intrinsic apoptotic signaling pathway in response to DNA damage	http://amigo.geneontology.org/amigo/term/GO:0008630	Crip1 Rps3 Ddit4
0.111220498694505	2	42	8.64620228256592	GO:0010874 regulation of cholesterol efflux	http://amigo.geneontology.org/amigo/term/GO:0010874	Apoe Nfkbia
0.111220498694505	2	42	8.64620228256592	GO:0010939 regulation of necrotic cell death	http://amigo.geneontology.org/amigo/term/GO:0010939	Slc6a6 Fth1
0.111220498694505	2	42	8.64620228256592	GO:0034110 regulation of homotypic cell-cell adhesion	http://amigo.geneontology.org/amigo/term/GO:0034110	Cd9 Alox12
0.111220498694505	2	42	8.64620228256592	GO:1903670 regulation of sprouting angiogenesis	http://amigo.geneontology.org/amigo/term/GO:1903670	Sema6a Glul
0.11125868150217	6	396	2.75106436263461	GO:0042176 regulation of protein catabolic process	http://amigo.geneontology.org/amigo/term/GO:0042176	Psme2b Psme2 Sox17 Apoe Hsp90ab1 Rps7
0.11288548087193	5	292	3.10907958790898	GO:0031349 positive regulation of defense response	http://amigo.geneontology.org/amigo/term/GO:0031349	Nfkbia Cdk19 Ifi203 Nmi Fabp4
0.11288548087193	4	195	3.72451790633609	GO:0060538 skeletal muscle organ development	http://amigo.geneontology.org/amigo/term/GO:0060538	Rhoa Egr1 Igf2 Cyp26b1
0.114014178096937	8	629	2.30931952857087	GO:0002252 immune effector process	http://amigo.geneontology.org/amigo/term/GO:0002252	Tek Clec2d H2-K1 H2-D1 Nmi Tmbim6 Fas Igf2
0.115079120554936	2	43	8.44512781087834	GO:0031111 negative regulation of microtubule polymerization or depolymerization	http://amigo.geneontology.org/amigo/term/GO:0031111	Stmn1 Stmn2
0.115079120554936	2	43	8.44512781087834	GO:0038179 neurotrophin signaling pathway	http://amigo.geneontology.org/amigo/term/GO:0038179	Ddit4 Sh3glb1
0.115169394006781	3	111	4.90730399821309	GO:1904035 regulation of epithelial cell apoptotic process	http://amigo.geneontology.org/amigo/term/GO:1904035	Angptl4 Ramp2 Tek
0.11569493556904	4	197	3.68670554180476	GO:0051099 positive regulation of binding	http://amigo.geneontology.org/amigo/term/GO:0051099	Apoe Hsp90ab1 Stmn1 Ramp2
0.117102294558935	3	112	4.86348878394333	GO:0019218 regulation of steroid metabolic process	http://amigo.geneontology.org/amigo/term/GO:0019218	Apoe Egr1 Igf2
0.117102294558935	3	112	4.86348878394333	GO:0032231 regulation of actin filament bundle assembly	http://amigo.geneontology.org/amigo/term/GO:0032231	Rhoa Stmn1 Actg1
0.117102294558935	6	402	2.71000370050574	GO:0042060 wound healing	http://amigo.geneontology.org/amigo/term/GO:0042060	Apoe Cd9 Actg1 Alox12 Adipor2 Rhoa
0.117269382183482	30	3815	1.42781322097419	GO:0043412 macromolecule modification	http://amigo.geneontology.org/amigo/term/GO:0043412	Prpf4b Clk1 Nck1 Cdk19 Igf2 Gm11808 Uba52 Hspb1 Tek Nmi Eif3f Gbp4 Apoe Rhoa Hsp90b1 Hsp90ab1 Xdh Glul Rps20 Adipor2 Rps3 Egr1 Rpl37 Rps7 Hspa5 Fabp4 Ddit4 Fas Gapdh Ifi27
0.118757270321725	2	44	8.25319308790383	GO:0007616 long-term memory	http://amigo.geneontology.org/amigo/term/GO:0007616	Apoe Egr1
0.118850320460567	3	113	4.82044906019162	GO:0030038 contractile actin filament bundle assembly	http://amigo.geneontology.org/amigo/term/GO:0030038	Rhoa Stmn1 Actg1
0.118850320460567	3	113	4.82044906019162	GO:0035967 cellular response to topologically incorrect protein	http://amigo.geneontology.org/amigo/term/GO:0035967	Tmbim6 Hspa5 Nck1
0.118850320460567	3	113	4.82044906019162	GO:0043149 stress fiber assembly	http://amigo.geneontology.org/amigo/term/GO:0043149	Rhoa Stmn1 Actg1
0.118869103701235	7	518	2.45365199910654	GO:0016049 cell growth	http://amigo.geneontology.org/amigo/term/GO:0016049	Sema6a Sox17 Adipor2 Hsp90ab1 Apoe Rhoa Sh3glb1
0.119102562647186	1	5	36.3140495867769	GO:0001844 protein insertion into mitochondrial membrane involved in apoptotic signaling pathway	http://amigo.geneontology.org/amigo/term/GO:0001844	Sh3glb1
0.119102562647186	1	5	36.3140495867769	GO:0002190 cap-independent translational initiation	http://amigo.geneontology.org/amigo/term/GO:0002190	Nck1
0.119102562647186	3	117	4.65564738292011	GO:0002832 negative regulation of response to biotic stimulus	http://amigo.geneontology.org/amigo/term/GO:0002832	Nmi Clec2d Igf2
0.119102562647186	1	5	36.3140495867769	GO:0006147 guanine catabolic process	http://amigo.geneontology.org/amigo/term/GO:0006147	Xdh
0.119102562647186	1	5	36.3140495867769	GO:0006157 deoxyadenosine catabolic process	http://amigo.geneontology.org/amigo/term/GO:0006157	Xdh
0.119102562647186	1	5	36.3140495867769	GO:0006161 deoxyguanosine catabolic process	http://amigo.geneontology.org/amigo/term/GO:0006161	Xdh
0.119102562647186	1	5	36.3140495867769	GO:0006363 termination of RNA polymerase I transcription	http://amigo.geneontology.org/amigo/term/GO:0006363	Lipe
0.119102562647186	1	5	36.3140495867769	GO:0006701 progesterone biosynthetic process	http://amigo.geneontology.org/amigo/term/GO:0006701	Egr1
0.119102562647186	2	45	8.06978879706153	GO:0006984 ER-nucleus signaling pathway	http://amigo.geneontology.org/amigo/term/GO:0006984	Nck1 Hspa5
0.119102562647186	5	302	3.0061299326802	GO:0007162 negative regulation of cell adhesion	http://amigo.geneontology.org/amigo/term/GO:0007162	Sema6a Cd9 Alox12 Rhoa Hspb1
0.119102562647186	1	5	36.3140495867769	GO:0007253 cytoplasmic sequestering of NF-kappaB	http://amigo.geneontology.org/amigo/term/GO:0007253	Nfkbia
0.119102562647186	1	5	36.3140495867769	GO:0007619 courtship behavior	http://amigo.geneontology.org/amigo/term/GO:0007619	Thra
0.119102562647186	4	202	3.59545045413632	GO:0008361 regulation of cell size	http://amigo.geneontology.org/amigo/term/GO:0008361	Sema6a Rhoa Hsp90ab1 Apoe
0.119102562647186	16	1706	1.70288626432717	GO:0009890 negative regulation of biosynthetic process	http://amigo.geneontology.org/amigo/term/GO:0009890	Itm2b Thra Ybx1 Egr1 Gapdh Apoe Rps3 Nck1 Eef1a1 Txnip Gbp4 Rhoa Tmbim6 Igf2 Fabp4 Ifi27
0.119102562647186	1	5	36.3140495867769	GO:0016103 diterpenoid catabolic process	http://amigo.geneontology.org/amigo/term/GO:0016103	Cyp26b1
0.119102562647186	1	5	36.3140495867769	GO:0019740 nitrogen utilization	http://amigo.geneontology.org/amigo/term/GO:0019740	Glul
0.119102562647186	5	299	3.03629177146964	GO:0030217 T cell differentiation	http://amigo.geneontology.org/amigo/term/GO:0030217	Rhoa Fas Egr1 Cyp26b1 Hspb1
0.119102562647186	5	301	3.01611707531369	GO:0030336 negative regulation of cell migration	http://amigo.geneontology.org/amigo/term/GO:0030336	Apoe Rhoa Adipor2 Rras Fas
0.119102562647186	1	5	36.3140495867769	GO:0031117 positive regulation of microtubule depolymerization	http://amigo.geneontology.org/amigo/term/GO:0031117	Stmn2
0.119102562647186	9	765	2.13612056392805	GO:0031329 regulation of cellular catabolic process	http://amigo.geneontology.org/amigo/term/GO:0031329	Depp1 Psme2b Psme2 Apoe Hsp90ab1 Ybx1 Sh3glb1 Rps7 Iigp1
0.119102562647186	1	5	36.3140495867769	GO:0032077 positive regulation of deoxyribonuclease activity	http://amigo.geneontology.org/amigo/term/GO:0032077	Rps3
0.119102562647186	2	45	8.06978879706153	GO:0034142 toll-like receptor 4 signaling pathway	http://amigo.geneontology.org/amigo/term/GO:0034142	Nfkbia Nmi
0.119102562647186	1	5	36.3140495867769	GO:0034653 retinoic acid catabolic process	http://amigo.geneontology.org/amigo/term/GO:0034653	Cyp26b1
0.119102562647186	1	5	36.3140495867769	GO:0035385 Roundabout signaling pathway	http://amigo.geneontology.org/amigo/term/GO:0035385	Rhoa
0.119102562647186	1	5	36.3140495867769	GO:0036337 Fas signaling pathway	http://amigo.geneontology.org/amigo/term/GO:0036337	Fas
0.119102562647186	1	5	36.3140495867769	GO:0038027 apolipoprotein A-I-mediated signaling pathway	http://amigo.geneontology.org/amigo/term/GO:0038027	Rhoa
0.119102562647186	1	5	36.3140495867769	GO:0038033 positive regulation of endothelial cell chemotaxis by VEGF-activated vascular endothelial growth factor receptor signaling pathway	http://amigo.geneontology.org/amigo/term/GO:0038033	Hspb1
0.119102562647186	11	1032	1.93534178999295	GO:0040007 growth	http://amigo.geneontology.org/amigo/term/GO:0040007	Sema6a Sox17 Adipor2 Hsp90ab1 Cd9 Igf2 Rpl29 Selenop Apoe Rhoa Sh3glb1
0.119102562647186	1	5	36.3140495867769	GO:0042453 deoxyguanosine metabolic process	http://amigo.geneontology.org/amigo/term/GO:0042453	Xdh
0.119102562647186	6	412	2.64422691165851	GO:0042692 muscle cell differentiation	http://amigo.geneontology.org/amigo/term/GO:0042692	Igf2 Ybx1 Actg1 Ramp2 Cd9 Cyp26b1
0.119102562647186	1	5	36.3140495867769	GO:0042758 long-chain fatty acid catabolic process	http://amigo.geneontology.org/amigo/term/GO:0042758	Lipe
0.119102562647186	2	45	8.06978879706153	GO:0043114 regulation of vascular permeability	http://amigo.geneontology.org/amigo/term/GO:0043114	Ramp2 Apoe
0.119102562647186	5	303	2.99620871178027	GO:0044403 biological process involved in symbiotic interaction	http://amigo.geneontology.org/amigo/term/GO:0044403	Gbp3 Apoe Hsp90ab1 Gapdh Ifi27
0.119102562647186	4	204	3.56020093988008	GO:0045619 regulation of lymphocyte differentiation	http://amigo.geneontology.org/amigo/term/GO:0045619	Rhoa Fas Cyp26b1 Hspb1
0.119102562647186	8	646	2.24854796202953	GO:0045859 regulation of protein kinase activity	http://amigo.geneontology.org/amigo/term/GO:0045859	Hspb1 Apoe Rhoa Hsp90ab1 Rps3 Egr1 Igf2 Fabp4
0.119102562647186	2	46	7.89435860582106	GO:0046006 regulation of activated T cell proliferation	http://amigo.geneontology.org/amigo/term/GO:0046006	Igf2 Rps3
0.119102562647186	1	5	36.3140495867769	GO:0046090 deoxyadenosine metabolic process	http://amigo.geneontology.org/amigo/term/GO:0046090	Xdh
0.119102562647186	1	5	36.3140495867769	GO:0046110 xanthine metabolic process	http://amigo.geneontology.org/amigo/term/GO:0046110	Xdh
0.119102562647186	9	773	2.11401323597019	GO:0046649 lymphocyte activation	http://amigo.geneontology.org/amigo/term/GO:0046649	Igf2 Rps3 Nck1 Rhoa Fas Psmb10 Egr1 Cyp26b1 Hspb1
0.119102562647186	1	5	36.3140495867769	GO:0048014 Tie signaling pathway	http://amigo.geneontology.org/amigo/term/GO:0048014	Tek
0.119102562647186	15	1574	1.73033908450334	GO:0048699 generation of neurons	http://amigo.geneontology.org/amigo/term/GO:0048699	Sema6a Stmn2 Stmn1 Rhoa H2-K1 H2-D1 Apoe Hspa5 Eef1a1 Hsp90ab1 Nck1 Hspb1 Ddit4 Fas Sh3glb1
0.119102562647186	7	529	2.4026308800325	GO:0048871 multicellular organismal homeostasis	http://amigo.geneontology.org/amigo/term/GO:0048871	Stmn1 Fabp4 Alox12 Adipor2 Egr1 Thra Cyp26b1
0.119102562647186	2	46	7.89435860582106	GO:0050919 negative chemotaxis	http://amigo.geneontology.org/amigo/term/GO:0050919	Sema6a Rhoa
0.119102562647186	1	5	36.3140495867769	GO:0051005 negative regulation of lipoprotein lipase activity	http://amigo.geneontology.org/amigo/term/GO:0051005	Angptl4
0.119102562647186	5	305	2.97656144153909	GO:0051146 striated muscle cell differentiation	http://amigo.geneontology.org/amigo/term/GO:0051146	Ybx1 Actg1 Igf2 Cd9 Cyp26b1
0.119102562647186	3	116	4.69578227415218	GO:0051702 biological process involved in interaction with symbiont	http://amigo.geneontology.org/amigo/term/GO:0051702	Apoe Gapdh Ifi27
0.119102562647186	1	5	36.3140495867769	GO:0051939 gamma-aminobutyric acid import	http://amigo.geneontology.org/amigo/term/GO:0051939	Slc6a6
0.119102562647186	1	5	36.3140495867769	GO:0060633 negative regulation of transcription initiation from RNA polymerase II promoter	http://amigo.geneontology.org/amigo/term/GO:0060633	Thra
0.119102562647186	1	5	36.3140495867769	GO:0061945 regulation of protein K48-linked ubiquitination	http://amigo.geneontology.org/amigo/term/GO:0061945	Nmi
0.119102562647186	1	5	36.3140495867769	GO:0070268 cornification	http://amigo.geneontology.org/amigo/term/GO:0070268	Cyp26b1
0.119102562647186	1	5	36.3140495867769	GO:0090214 spongiotrophoblast layer developmental growth	http://amigo.geneontology.org/amigo/term/GO:0090214	Igf2
0.119102562647186	1	5	36.3140495867769	GO:0097176 epoxide metabolic process	http://amigo.geneontology.org/amigo/term/GO:0097176	Alox12
0.119102562647186	1	5	36.3140495867769	GO:1902951 negative regulation of dendritic spine maintenance	http://amigo.geneontology.org/amigo/term/GO:1902951	Apoe
0.119102562647186	1	5	36.3140495867769	GO:1902952 positive regulation of dendritic spine maintenance	http://amigo.geneontology.org/amigo/term/GO:1902952	Apoe
0.119102562647186	1	5	36.3140495867769	GO:1903527 positive regulation of membrane tubulation	http://amigo.geneontology.org/amigo/term/GO:1903527	Sh3glb1
0.119102562647186	1	5	36.3140495867769	GO:1903660 negative regulation of complement-dependent cytotoxicity	http://amigo.geneontology.org/amigo/term/GO:1903660	Hsp90ab1
0.119102562647186	1	5	36.3140495867769	GO:1903895 negative regulation of IRE1-mediated unfolded protein response	http://amigo.geneontology.org/amigo/term/GO:1903895	Hspa5
0.119102562647186	1	5	36.3140495867769	GO:1904906 positive regulation of endothelial cell-matrix adhesion via fibronectin	http://amigo.geneontology.org/amigo/term/GO:1904906	Rras
0.119102562647186	1	5	36.3140495867769	GO:1905460 negative regulation of vascular associated smooth muscle cell apoptotic process	http://amigo.geneontology.org/amigo/term/GO:1905460	Gapdh
0.119102562647186	1	5	36.3140495867769	GO:2000467 positive regulation of glycogen (starch) synthase activity	http://amigo.geneontology.org/amigo/term/GO:2000467	Igf2
0.119102562647186	1	5	36.3140495867769	GO:2001016 positive regulation of skeletal muscle cell differentiation	http://amigo.geneontology.org/amigo/term/GO:2001016	Cyp26b1
0.119102562647186	1	5	36.3140495867769	GO:2001270 regulation of cysteine-type endopeptidase activity involved in execution phase of apoptosis	http://amigo.geneontology.org/amigo/term/GO:2001270	Rps3
0.119102562647186	1	5	36.3140495867769	GO:2001302 lipoxin A4 metabolic process	http://amigo.geneontology.org/amigo/term/GO:2001302	Alox12
0.119217799051415	15	1582	1.72158895006844	GO:0120036 plasma membrane bounded cell projection organization	http://amigo.geneontology.org/amigo/term/GO:0120036	Sema6a Eps8l2 Stmn2 Stmn1 Rhoa H2-K1 H2-D1 Apoe Hspa5 Eef1a1 Nck1 Hsp90ab1 Hspb1 Fas Sh3glb1
0.120485538520882	14	1444	1.76037636500996	GO:0007155 cell adhesion	http://amigo.geneontology.org/amigo/term/GO:0007155	Pkp4 Igf2 Rhoa Rpl29 Tek Sema6a Cd9 Rps3 Nck1 Rpsa Rras Actg1 Alox12 Hspb1
0.120485538520882	2	47	7.72639352910146	GO:0048010 vascular endothelial growth factor receptor signaling pathway	http://amigo.geneontology.org/amigo/term/GO:0048010	Hspb1 Tek
0.121827238705681	3	119	4.57740120841725	GO:0006720 isoprenoid metabolic process	http://amigo.geneontology.org/amigo/term/GO:0006720	Dhrs3 Cyp26b1 Lipe
0.121827238705681	29	3704	1.42158131481713	GO:0048513 animal organ development	http://amigo.geneontology.org/amigo/term/GO:0048513	Sema6a Rflnb Sox17 Crip2 Rhoa Clec2d H2-K1 Hspa5 Stmn1 Adipor2 Rras Txnip Cyp26b1 Thra Alox12 Ramp2 Tek Nfkbia Hsp90ab1 Xdh Fas Eef2 Egr1 Igf2 Rps7 Selenop Dhrs3 Hspb1 Ddit4
0.121827238705681	3	119	4.57740120841725	GO:0051225 spindle assembly	http://amigo.geneontology.org/amigo/term/GO:0051225	Tubb5 Rhoa Rps3
0.121827238705681	3	119	4.57740120841725	GO:0061844 antimicrobial humoral immune response mediated by antimicrobial peptide	http://amigo.geneontology.org/amigo/term/GO:0061844	Fau Rpl30 Gapdh
0.123342752457926	11	1040	1.92045454545455	GO:0014070 response to organic cyclic compound	http://amigo.geneontology.org/amigo/term/GO:0014070	Rhoa Ddit4 Nfkbia Hsp90b1 Hsp90ab1 Hspa5 Txnip Fas Pdia3 Egr1 Igf2
0.123413087423724	6	419	2.60005128306278	GO:1903706 regulation of hemopoiesis	http://amigo.geneontology.org/amigo/term/GO:1903706	Clec2d Rhoa Nfkbia Fas Cyp26b1 Hspb1
0.123489535744951	10	909	1.99747247452018	GO:0098609 cell-cell adhesion	http://amigo.geneontology.org/amigo/term/GO:0098609	Pkp4 Igf2 Rhoa Cd9 Rps3 Nck1 Alox12 Tek Hspb1 Rpsa
0.12364704222145	2	48	7.56542699724518	GO:0098926 postsynaptic signal transduction	http://amigo.geneontology.org/amigo/term/GO:0098926	Ly6a Ly6c1
0.12364704222145	2	48	7.56542699724518	GO:2000772 regulation of cellular senescence	http://amigo.geneontology.org/amigo/term/GO:2000772	Ypel3 Ybx1
0.124276830865636	7	536	2.37125323794252	GO:0034660 ncRNA metabolic process	http://amigo.geneontology.org/amigo/term/GO:0034660	Rps16 Rps8 Rps7 Rps28 Rps24 Rpl14 Rpl35a
0.124700022115575	14	1454	1.74826923732763	GO:0051094 positive regulation of developmental process	http://amigo.geneontology.org/amigo/term/GO:0051094	Tek Sox17 Alox12 Apoe Hspb1 Rhoa Hsp90ab1 Slc6a6 Rras Ramp2 Igf2 Cyp26b1 Sh3glb1 Hspa5
0.129732792114302	3	125	4.35768595041322	GO:0001952 regulation of cell-matrix adhesion	http://amigo.geneontology.org/amigo/term/GO:0001952	Tek Rras Actg1
0.129732792114302	1	6	30.2617079889807	GO:0002155 regulation of thyroid hormone mediated signaling pathway	http://amigo.geneontology.org/amigo/term/GO:0002155	Thra
0.129732792114302	1	6	30.2617079889807	GO:0002191 cap-dependent translational initiation	http://amigo.geneontology.org/amigo/term/GO:0002191	Nck1
0.129732792114302	2	50	7.26280991735537	GO:0002711 positive regulation of T cell mediated immunity	http://amigo.geneontology.org/amigo/term/GO:0002711	H2-K1 H2-D1
0.129732792114302	1	6	30.2617079889807	GO:0003100 regulation of systemic arterial blood pressure by endothelin	http://amigo.geneontology.org/amigo/term/GO:0003100	Rhoa
0.129732792114302	1	6	30.2617079889807	GO:0006145 purine nucleobase catabolic process	http://amigo.geneontology.org/amigo/term/GO:0006145	Xdh
0.129732792114302	1	6	30.2617079889807	GO:0006154 adenosine catabolic process	http://amigo.geneontology.org/amigo/term/GO:0006154	Xdh
0.129732792114302	2	50	7.26280991735537	GO:0007019 microtubule depolymerization	http://amigo.geneontology.org/amigo/term/GO:0007019	Stmn2 Stmn1
0.129732792114302	1	6	30.2617079889807	GO:0009750 response to fructose	http://amigo.geneontology.org/amigo/term/GO:0009750	Adipor2
0.129732792114302	1	6	30.2617079889807	GO:0010044 response to aluminum ion	http://amigo.geneontology.org/amigo/term/GO:0010044	Xdh
0.129732792114302	1	6	30.2617079889807	GO:0021861 forebrain radial glial cell differentiation	http://amigo.geneontology.org/amigo/term/GO:0021861	Rhoa
0.129732792114302	3	124	4.39282857904559	GO:0031109 microtubule polymerization or depolymerization	http://amigo.geneontology.org/amigo/term/GO:0031109	Stmn2 Stmn1 Rps3
0.129732792114302	1	6	30.2617079889807	GO:0032075 positive regulation of nuclease activity	http://amigo.geneontology.org/amigo/term/GO:0032075	Rps3
0.129732792114302	2	50	7.26280991735537	GO:0032350 regulation of hormone metabolic process	http://amigo.geneontology.org/amigo/term/GO:0032350	Egr1 Igf2
0.129732792114302	2	50	7.26280991735537	GO:0032467 positive regulation of cytokinesis	http://amigo.geneontology.org/amigo/term/GO:0032467	Rhoa Pkp4
0.129732792114302	1	6	30.2617079889807	GO:0032799 low-density lipoprotein receptor particle metabolic process	http://amigo.geneontology.org/amigo/term/GO:0032799	Apoe
0.129732792114302	1	6	30.2617079889807	GO:0032802 low-density lipoprotein particle receptor catabolic process	http://amigo.geneontology.org/amigo/term/GO:0032802	Apoe
0.129732792114302	1	6	30.2617079889807	GO:0032803 regulation of low-density lipoprotein particle receptor catabolic process	http://amigo.geneontology.org/amigo/term/GO:0032803	Apoe
0.129732792114302	2	50	7.26280991735537	GO:0034198 cellular response to amino acid starvation	http://amigo.geneontology.org/amigo/term/GO:0034198	Sh3glb1 Fas
0.129732792114302	1	6	30.2617079889807	GO:0034447 very-low-density lipoprotein particle clearance	http://amigo.geneontology.org/amigo/term/GO:0034447	Apoe
0.129732792114302	1	6	30.2617079889807	GO:0036493 positive regulation of translation in response to endoplasmic reticulum stress	http://amigo.geneontology.org/amigo/term/GO:0036493	Nck1
0.129732792114302	2	51	7.12040187976017	GO:0042307 positive regulation of protein import into nucleus	http://amigo.geneontology.org/amigo/term/GO:0042307	Tek Hsp90ab1
0.129732792114302	4	217	3.34691701260616	GO:0043393 regulation of protein binding	http://amigo.geneontology.org/amigo/term/GO:0043393	Apoe Tmbim6 Hsp90ab1 Ramp2
0.129732792114302	1	6	30.2617079889807	GO:0045541 negative regulation of cholesterol biosynthetic process	http://amigo.geneontology.org/amigo/term/GO:0045541	Apoe
0.129732792114302	1	6	30.2617079889807	GO:0045590 negative regulation of regulatory T cell differentiation	http://amigo.geneontology.org/amigo/term/GO:0045590	Hspb1
0.129732792114302	1	6	30.2617079889807	GO:0045925 positive regulation of female receptivity	http://amigo.geneontology.org/amigo/term/GO:0045925	Thra
0.129732792114302	1	6	30.2617079889807	GO:0046059 dAMP catabolic process	http://amigo.geneontology.org/amigo/term/GO:0046059	Xdh
0.129732792114302	1	6	30.2617079889807	GO:0046124 purine deoxyribonucleoside catabolic process	http://amigo.geneontology.org/amigo/term/GO:0046124	Xdh
0.129732792114302	1	6	30.2617079889807	GO:0048866 stem cell fate specification	http://amigo.geneontology.org/amigo/term/GO:0048866	Sox17
0.129732792114302	22	2651	1.50680703679572	GO:0050793 regulation of developmental process	http://amigo.geneontology.org/amigo/term/GO:0050793	Tek Rhoa Sema6a Rflnb Igf2 Sox17 Ybx1 Clec2d Alox12 Apoe Hspb1 Nfkbia Hsp90ab1 Xdh Glul Slc6a6 Rras Ramp2 Fas Cyp26b1 Sh3glb1 Hspa5
0.129732792114302	1	6	30.2617079889807	GO:0051031 tRNA transport	http://amigo.geneontology.org/amigo/term/GO:0051031	Ybx1
0.129732792114302	5	320	2.83703512396694	GO:0051271 negative regulation of cellular component movement	http://amigo.geneontology.org/amigo/term/GO:0051271	Apoe Rhoa Adipor2 Rras Fas
0.129732792114302	7	548	2.31932798455692	GO:0051493 regulation of cytoskeleton organization	http://amigo.geneontology.org/amigo/term/GO:0051493	Rhoa Stmn2 Stmn1 Tek Rps3 Nck1 Actg1
0.129732792114302	3	125	4.35768595041322	GO:0051897 positive regulation of protein kinase B signaling	http://amigo.geneontology.org/amigo/term/GO:0051897	Tek Igf2 Hsp90ab1
0.129732792114302	1	6	30.2617079889807	GO:0061009 common bile duct development	http://amigo.geneontology.org/amigo/term/GO:0061009	Sox17
0.129732792114302	1	6	30.2617079889807	GO:0061181 regulation of chondrocyte development	http://amigo.geneontology.org/amigo/term/GO:0061181	Rflnb
0.129732792114302	1	6	30.2617079889807	GO:0070427 nucleotide-binding oligomerization domain containing 1 signaling pathway	http://amigo.geneontology.org/amigo/term/GO:0070427	Nfkbia
0.129732792114302	1	6	30.2617079889807	GO:0071503 response to heparin	http://amigo.geneontology.org/amigo/term/GO:0071503	Egr1
0.129732792114302	1	6	30.2617079889807	GO:0090206 negative regulation of cholesterol metabolic process	http://amigo.geneontology.org/amigo/term/GO:0090206	Apoe
0.129732792114302	1	6	30.2617079889807	GO:0090674 endothelial cell-matrix adhesion via fibronectin	http://amigo.geneontology.org/amigo/term/GO:0090674	Rras
0.129732792114302	1	6	30.2617079889807	GO:0097114 NMDA glutamate receptor clustering	http://amigo.geneontology.org/amigo/term/GO:0097114	Apoe
0.129732792114302	1	6	30.2617079889807	GO:0098528 skeletal muscle fiber differentiation	http://amigo.geneontology.org/amigo/term/GO:0098528	Cyp26b1
0.129732792114302	1	6	30.2617079889807	GO:0106119 negative regulation of sterol biosynthetic process	http://amigo.geneontology.org/amigo/term/GO:0106119	Apoe
0.129732792114302	1	6	30.2617079889807	GO:1900157 regulation of bone mineralization involved in bone maturation	http://amigo.geneontology.org/amigo/term/GO:1900157	Rflnb
0.129732792114302	1	6	30.2617079889807	GO:1900223 positive regulation of amyloid-beta clearance	http://amigo.geneontology.org/amigo/term/GO:1900223	Apoe
0.129732792114302	1	6	30.2617079889807	GO:1902949 positive regulation of tau-protein kinase activity	http://amigo.geneontology.org/amigo/term/GO:1902949	Egr1
0.129732792114302	1	6	30.2617079889807	GO:1903912 negative regulation of endoplasmic reticulum stress-induced eIF2 alpha phosphorylation	http://amigo.geneontology.org/amigo/term/GO:1903912	Nck1
0.129732792114302	1	6	30.2617079889807	GO:1904904 regulation of endothelial cell-matrix adhesion via fibronectin	http://amigo.geneontology.org/amigo/term/GO:1904904	Rras
0.129732792114302	1	6	30.2617079889807	GO:1905323 telomerase holoenzyme complex assembly	http://amigo.geneontology.org/amigo/term/GO:1905323	Hsp90ab1
0.129732792114302	1	6	30.2617079889807	GO:1990379 lipid transport across blood-brain barrier	http://amigo.geneontology.org/amigo/term/GO:1990379	Apoe
0.129732792114302	1	6	30.2617079889807	GO:2000143 negative regulation of DNA-templated transcription initiation	http://amigo.geneontology.org/amigo/term/GO:2000143	Thra
0.129732792114302	5	316	2.87294696097918	GO:2000146 negative regulation of cell motility	http://amigo.geneontology.org/amigo/term/GO:2000146	Apoe Rhoa Adipor2 Rras Fas
0.129732792114302	1	6	30.2617079889807	GO:2001300 lipoxin metabolic process	http://amigo.geneontology.org/amigo/term/GO:2001300	Alox12
0.129755510396591	7	550	2.31089406461307	GO:0051223 regulation of protein transport	http://amigo.geneontology.org/amigo/term/GO:0051223	Tek Gbp4 Apoe Hsp90ab1 Glul Sh3glb1 Ifi27
0.130621673937518	15	1621	1.68016885811737	GO:0030030 cell projection organization	http://amigo.geneontology.org/amigo/term/GO:0030030	Sema6a Eps8l2 Stmn2 Stmn1 Rhoa H2-K1 H2-D1 Apoe Hspa5 Eef1a1 Nck1 Hsp90ab1 Hspb1 Fas Sh3glb1
0.131505648605738	3	127	4.28906097481616	GO:0008286 insulin receptor signaling pathway	http://amigo.geneontology.org/amigo/term/GO:0008286	Igf2 Nck1 Ybx1
0.131505648605738	2	52	6.98347107438017	GO:0050798 activated T cell proliferation	http://amigo.geneontology.org/amigo/term/GO:0050798	Igf2 Rps3
0.131505648605738	5	323	2.81068495253691	GO:1902105 regulation of leukocyte differentiation	http://amigo.geneontology.org/amigo/term/GO:1902105	Clec2d Rhoa Fas Cyp26b1 Hspb1
0.131505648605738	2	52	6.98347107438017	GO:1903426 regulation of reactive oxygen species biosynthetic process	http://amigo.geneontology.org/amigo/term/GO:1903426	Eef1a1 Rhoa
0.131505648605738	2	52	6.98347107438017	GO:2000378 negative regulation of reactive oxygen species metabolic process	http://amigo.geneontology.org/amigo/term/GO:2000378	Eef1a1 Rhoa
0.132776221271689	6	436	2.49867313670483	GO:0001558 regulation of cell growth	http://amigo.geneontology.org/amigo/term/GO:0001558	Sema6a Sox17 Adipor2 Apoe Rhoa Sh3glb1
0.132776221271689	6	436	2.49867313670483	GO:0034329 cell junction assembly	http://amigo.geneontology.org/amigo/term/GO:0034329	Pkp4 Rhoa Cd9 Ramp2 Tek Actg1
0.132920438282062	3	128	4.25555268595041	GO:0002698 negative regulation of immune effector process	http://amigo.geneontology.org/amigo/term/GO:0002698	Clec2d Tmbim6 Igf2
0.135103256878412	4	222	3.27153599880873	GO:0010810 regulation of cell-substrate adhesion	http://amigo.geneontology.org/amigo/term/GO:0010810	Tek Rras Actg1 Rhoa
0.135103256878412	21	2520	1.51308539944904	GO:0051172 negative regulation of nitrogen compound metabolic process	http://amigo.geneontology.org/amigo/term/GO:0051172	Itm2b Tmbim6 Nck1 Thra Hspb1 Ybx1 Egr1 Gapdh Gbp4 Apoe Hsp90ab1 Xdh Rps20 Rps3 Rpl37 Rps7 Txnip Ddit4 Igf2 Fabp4 Ifi27
0.135103256878412	2	53	6.85170746920318	GO:0061383 trabecula morphogenesis	http://amigo.geneontology.org/amigo/term/GO:0061383	Tek Rhoa
0.136769087279152	4	223	3.25686543379165	GO:0042098 T cell proliferation	http://amigo.geneontology.org/amigo/term/GO:0042098	Igf2 Rps3 Nck1 Psmb10
0.136949882692413	25	3142	1.44470280023778	GO:0009892 negative regulation of metabolic process	http://amigo.geneontology.org/amigo/term/GO:0009892	Itm2b Tmbim6 Nck1 Thra Hspb1 Ybx1 Egr1 Gapdh Gbp4 Apoe Hsp90ab1 Xdh Rps20 Adipor2 Rps3 Eef1a1 Rpl37 Rps7 Nmi Txnip Rhoa Ddit4 Igf2 Fabp4 Ifi27
0.137134555873291	5	328	2.7678391453336	GO:0008202 steroid metabolic process	http://amigo.geneontology.org/amigo/term/GO:0008202	Apoe Cyp26b1 Lipe Egr1 Igf2
0.137134555873291	5	328	2.7678391453336	GO:0018105 peptidyl-serine phosphorylation	http://amigo.geneontology.org/amigo/term/GO:0018105	Clk1 Nck1 Tek Hsp90ab1 Ddit4
0.137775170181147	1	7	25.9386068476978	GO:0001554 luteolysis	http://amigo.geneontology.org/amigo/term/GO:0001554	Hspa5
0.137775170181147	5	334	2.71811748404018	GO:0001822 kidney development	http://amigo.geneontology.org/amigo/term/GO:0001822	Sox17 Cyp26b1 Rhoa Tek Egr1
0.137775170181147	2	54	6.72482399755127	GO:0001825 blastocyst formation	http://amigo.geneontology.org/amigo/term/GO:0001825	Sox17 Tm4sf1
0.137775170181147	1	7	25.9386068476978	GO:0002034 maintenance of blood vessel diameter homeostasis by renin-angiotensin	http://amigo.geneontology.org/amigo/term/GO:0002034	Rhoa
0.137775170181147	1	7	25.9386068476978	GO:0002154 thyroid hormone mediated signaling pathway	http://amigo.geneontology.org/amigo/term/GO:0002154	Thra
0.137775170181147	6	444	2.45365199910654	GO:0002683 negative regulation of immune system process	http://amigo.geneontology.org/amigo/term/GO:0002683	Nmi Clec2d Tmbim6 Fas Hspb1 Igf2
0.137775170181147	1	7	25.9386068476978	GO:0003072 renal control of peripheral vascular resistance involved in regulation of systemic arterial blood pressure	http://amigo.geneontology.org/amigo/term/GO:0003072	Rhoa
0.137775170181147	1	7	25.9386068476978	GO:0003160 endocardium morphogenesis	http://amigo.geneontology.org/amigo/term/GO:0003160	Sox17
0.137775170181147	1	7	25.9386068476978	GO:0003308 negative regulation of Wnt signaling pathway involved in heart development	http://amigo.geneontology.org/amigo/term/GO:0003308	Sox17
0.137775170181147	1	7	25.9386068476978	GO:0006204 IMP catabolic process	http://amigo.geneontology.org/amigo/term/GO:0006204	Xdh
0.137775170181147	2	54	6.72482399755127	GO:0006414 translational elongation	http://amigo.geneontology.org/amigo/term/GO:0006414	Eef2 Eef1a1
0.137775170181147	1	7	25.9386068476978	GO:0006930 substrate-dependent cell migration cell extension	http://amigo.geneontology.org/amigo/term/GO:0006930	Nck1
0.137775170181147	4	225	3.22791551882461	GO:0007160 cell-matrix adhesion	http://amigo.geneontology.org/amigo/term/GO:0007160	Rhoa Tek Rras Actg1
0.137775170181147	4	229	3.17153271500235	GO:0007163 establishment or maintenance of cell polarity	http://amigo.geneontology.org/amigo/term/GO:0007163	Rhoa Tek Hsp90ab1 Cyp26b1
0.137775170181147	2	56	6.48465171192444	GO:0009409 response to cold	http://amigo.geneontology.org/amigo/term/GO:0009409	Lipe Thra
0.137775170181147	2	56	6.48465171192444	GO:0010596 negative regulation of endothelial cell migration	http://amigo.geneontology.org/amigo/term/GO:0010596	Apoe Rhoa
0.137775170181147	1	7	25.9386068476978	GO:0014905 myoblast fusion involved in skeletal muscle regeneration	http://amigo.geneontology.org/amigo/term/GO:0014905	Cd9
0.137775170181147	1	7	25.9386068476978	GO:0015734 taurine transport	http://amigo.geneontology.org/amigo/term/GO:0015734	Slc6a6
0.137775170181147	1	7	25.9386068476978	GO:0016115 terpenoid catabolic process	http://amigo.geneontology.org/amigo/term/GO:0016115	Cyp26b1
0.137775170181147	1	7	25.9386068476978	GO:0019062 virion attachment to host cell	http://amigo.geneontology.org/amigo/term/GO:0019062	Hsp90ab1
0.137775170181147	2	56	6.48465171192444	GO:0030838 positive regulation of actin filament polymerization	http://amigo.geneontology.org/amigo/term/GO:0030838	Nck1 Rhoa
0.137775170181147	1	7	25.9386068476978	GO:0030913 paranodal junction assembly	http://amigo.geneontology.org/amigo/term/GO:0030913	Cd9
0.137775170181147	1	7	25.9386068476978	GO:0032074 negative regulation of nuclease activity	http://amigo.geneontology.org/amigo/term/GO:0032074	Tmbim6
0.137775170181147	1	7	25.9386068476978	GO:0032489 regulation of Cdc42 protein signal transduction	http://amigo.geneontology.org/amigo/term/GO:0032489	Apoe
0.137775170181147	1	7	25.9386068476978	GO:0033211 adiponectin-activated signaling pathway	http://amigo.geneontology.org/amigo/term/GO:0033211	Adipor2
0.137775170181147	1	7	25.9386068476978	GO:0036089 cleavage furrow formation	http://amigo.geneontology.org/amigo/term/GO:0036089	Rhoa
0.137775170181147	8	685	2.12052844302347	GO:0040008 regulation of growth	http://amigo.geneontology.org/amigo/term/GO:0040008	Sema6a Sox17 Adipor2 Igf2 Selenop Apoe Rhoa Sh3glb1
0.137775170181147	2	56	6.48465171192444	GO:0042149 cellular response to glucose starvation	http://amigo.geneontology.org/amigo/term/GO:0042149	Hspa5 Sh3glb1
0.137775170181147	1	7	25.9386068476978	GO:0042918 alkanesulfonate transport	http://amigo.geneontology.org/amigo/term/GO:0042918	Slc6a6
0.137775170181147	1	7	25.9386068476978	GO:0042985 negative regulation of amyloid precursor protein biosynthetic process	http://amigo.geneontology.org/amigo/term/GO:0042985	Itm2b
0.137775170181147	2	56	6.48465171192444	GO:0043666 regulation of phosphoprotein phosphatase activity	http://amigo.geneontology.org/amigo/term/GO:0043666	Hsp90b1 Hsp90ab1
0.137775170181147	2	55	6.60255447032307	GO:0045058 T cell selection	http://amigo.geneontology.org/amigo/term/GO:0045058	Rhoa Fas
0.137775170181147	10	949	1.91327974640552	GO:0045321 leukocyte activation	http://amigo.geneontology.org/amigo/term/GO:0045321	Igf2 Nmi Rps3 Nck1 Rhoa Fas Psmb10 Egr1 Cyp26b1 Hspb1
0.137775170181147	1	7	25.9386068476978	GO:0046102 inosine metabolic process	http://amigo.geneontology.org/amigo/term/GO:0046102	Xdh
0.137775170181147	1	7	25.9386068476978	GO:0046122 purine deoxyribonucleoside metabolic process	http://amigo.geneontology.org/amigo/term/GO:0046122	Xdh
0.137775170181147	3	133	4.09556950226807	GO:0048144 fibroblast proliferation	http://amigo.geneontology.org/amigo/term/GO:0048144	Rpl29 Fth1 Rps3a1
0.137775170181147	1	7	25.9386068476978	GO:0048633 positive regulation of skeletal muscle tissue growth	http://amigo.geneontology.org/amigo/term/GO:0048633	Igf2
0.137775170181147	3	132	4.12659654395192	GO:0048675 axon extension	http://amigo.geneontology.org/amigo/term/GO:0048675	Sema6a Hsp90ab1 Apoe
0.137775170181147	5	332	2.73449168575127	GO:0050727 regulation of inflammatory response	http://amigo.geneontology.org/amigo/term/GO:0050727	Nfkbia Cdk19 Fabp4 Apoe Nmi
0.137775170181147	9	812	2.01247811749379	GO:0050776 regulation of immune response	http://amigo.geneontology.org/amigo/term/GO:0050776	Nfkbia Nmi Clec2d H2-K1 H2-D1 Rps3 Ifi203 Apoe Igf2
0.137775170181147	3	134	4.0650055507586	GO:0050830 defense response to Gram-positive bacterium	http://amigo.geneontology.org/amigo/term/GO:0050830	Gbp3 Gbp4 Fau
0.137775170181147	1	7	25.9386068476978	GO:0060956 endocardial cell differentiation	http://amigo.geneontology.org/amigo/term/GO:0060956	Sox17
0.137775170181147	8	689	2.10821768283175	GO:0061061 muscle structure development	http://amigo.geneontology.org/amigo/term/GO:0061061	Igf2 Rhoa Ybx1 Actg1 Ramp2 Cd9 Egr1 Cyp26b1
0.137775170181147	1	7	25.9386068476978	GO:0071455 cellular response to hyperoxia	http://amigo.geneontology.org/amigo/term/GO:0071455	Fas
0.137775170181147	4	225	3.22791551882461	GO:0071902 positive regulation of protein serine/threonine kinase activity	http://amigo.geneontology.org/amigo/term/GO:0071902	Rhoa Hsp90ab1 Rps3 Igf2
0.137775170181147	1	7	25.9386068476978	GO:0072239 metanephric glomerulus vasculature development	http://amigo.geneontology.org/amigo/term/GO:0072239	Egr1
0.137775170181147	2	56	6.48465171192444	GO:0072348 sulfur compound transport	http://amigo.geneontology.org/amigo/term/GO:0072348	Slc6a6 Slc26a10
0.137775170181147	4	229	3.17153271500235	GO:0072593 reactive oxygen species metabolic process	http://amigo.geneontology.org/amigo/term/GO:0072593	Xdh Eef1a1 Rhoa Ddit4
0.137775170181147	3	133	4.09556950226807	GO:0090090 negative regulation of canonical Wnt signaling pathway	http://amigo.geneontology.org/amigo/term/GO:0090090	Apoe Sox17 Egr1
0.137775170181147	1	7	25.9386068476978	GO:0090261 positive regulation of inclusion body assembly	http://amigo.geneontology.org/amigo/term/GO:0090261	Apoe
0.137775170181147	1	7	25.9386068476978	GO:0090324 negative regulation of oxidative phosphorylation	http://amigo.geneontology.org/amigo/term/GO:0090324	Rhoa
0.137775170181147	1	7	25.9386068476978	GO:0090370 negative regulation of cholesterol efflux	http://amigo.geneontology.org/amigo/term/GO:0090370	Apoe
0.137775170181147	1	7	25.9386068476978	GO:0097647 amylin receptor signaling pathway	http://amigo.geneontology.org/amigo/term/GO:0097647	Ramp2
0.137775170181147	3	134	4.0650055507586	GO:0120161 regulation of cold-induced thermogenesis	http://amigo.geneontology.org/amigo/term/GO:0120161	Fabp4 Adipor2 Thra
0.137775170181147	1	7	25.9386068476978	GO:1901509 regulation of endothelial tube morphogenesis	http://amigo.geneontology.org/amigo/term/GO:1901509	Alox12
0.137775170181147	1	7	25.9386068476978	GO:1901626 regulation of postsynaptic membrane organization	http://amigo.geneontology.org/amigo/term/GO:1901626	Apoe
0.137775170181147	1	7	25.9386068476978	GO:1902396 protein localization to bicellular tight junction	http://amigo.geneontology.org/amigo/term/GO:1902396	Actg1
0.137775170181147	1	7	25.9386068476978	GO:1903525 regulation of membrane tubulation	http://amigo.geneontology.org/amigo/term/GO:1903525	Sh3glb1
0.137775170181147	2	54	6.72482399755127	GO:1990928 response to amino acid starvation	http://amigo.geneontology.org/amigo/term/GO:1990928	Sh3glb1 Fas
0.137775170181147	2	54	6.72482399755127	GO:2000059 negative regulation of ubiquitin-dependent protein catabolic process	http://amigo.geneontology.org/amigo/term/GO:2000059	Hsp90ab1 Rps7
0.139385055082317	3	135	4.03489439853076	GO:0106106 cold-induced thermogenesis	http://amigo.geneontology.org/amigo/term/GO:0106106	Fabp4 Adipor2 Thra
0.139876426058904	5	337	2.69392059249087	GO:0007265 Ras protein signal transduction	http://amigo.geneontology.org/amigo/term/GO:0007265	Eps8l2 Rras Apoe Rhoa Stmn1
0.140717247794565	6	452	2.41022453009581	GO:0007015 actin filament organization	http://amigo.geneontology.org/amigo/term/GO:0007015	Rhoa Rflnb Hsp90b1 Stmn1 Nck1 Actg1
0.141033146063514	5	338	2.68595041322314	GO:0032386 regulation of intracellular transport	http://amigo.geneontology.org/amigo/term/GO:0032386	Tek Gbp4 Hsp90ab1 Sh3glb1 Ifi27
0.141081525123611	2	57	6.37088589241699	GO:0042269 regulation of natural killer cell mediated cytotoxicity	http://amigo.geneontology.org/amigo/term/GO:0042269	Clec2d Igf2
0.141081525123611	2	57	6.37088589241699	GO:0070527 platelet aggregation	http://amigo.geneontology.org/amigo/term/GO:0070527	Cd9 Alox12
0.141081525123611	2	57	6.37088589241699	GO:1904591 positive regulation of protein import	http://amigo.geneontology.org/amigo/term/GO:1904591	Tek Hsp90ab1
0.141354272935803	4	232	3.13052151610145	GO:0031348 negative regulation of defense response	http://amigo.geneontology.org/amigo/term/GO:0031348	Nmi Clec2d Apoe Igf2
0.142233925185825	6	454	2.39960680088834	GO:0032103 positive regulation of response to external stimulus	http://amigo.geneontology.org/amigo/term/GO:0032103	Hspb1 Nfkbia Cdk19 Ifi203 Nmi Fabp4
0.144387208424499	2	58	6.26104303220291	GO:0001912 positive regulation of leukocyte mediated cytotoxicity	http://amigo.geneontology.org/amigo/term/GO:0001912	H2-K1 H2-D1
0.144387208424499	2	58	6.26104303220291	GO:0002707 negative regulation of lymphocyte mediated immunity	http://amigo.geneontology.org/amigo/term/GO:0002707	Clec2d Igf2
0.144387208424499	4	234	3.10376492194674	GO:0009746 response to hexose	http://amigo.geneontology.org/amigo/term/GO:0009746	Egr1 Adipor2 Txnip Glul
0.144387208424499	4	234	3.10376492194674	GO:0050870 positive regulation of T cell activation	http://amigo.geneontology.org/amigo/term/GO:0050870	Igf2 Rps3 Nck1 Rhoa
0.144387208424499	2	58	6.26104303220291	GO:1905953 negative regulation of lipid localization	http://amigo.geneontology.org/amigo/term/GO:1905953	Nfkbia Apoe
0.145029013999683	1	8	22.6962809917355	GO:0001714 endodermal cell fate specification	http://amigo.geneontology.org/amigo/term/GO:0001714	Sox17
0.145029013999683	1	8	22.6962809917355	GO:0001826 inner cell mass cell differentiation	http://amigo.geneontology.org/amigo/term/GO:0001826	Sox17
0.145029013999683	7	580	2.19136506127102	GO:0002694 regulation of leukocyte activation	http://amigo.geneontology.org/amigo/term/GO:0002694	Igf2 Rps3 Nck1 Rhoa Fas Cyp26b1 Hspb1
0.145029013999683	2	60	6.05234159779614	GO:0002715 regulation of natural killer cell mediated immunity	http://amigo.geneontology.org/amigo/term/GO:0002715	Clec2d Igf2
0.145029013999683	1	8	22.6962809917355	GO:0003307 regulation of Wnt signaling pathway involved in heart development	http://amigo.geneontology.org/amigo/term/GO:0003307	Sox17
0.145029013999683	2	60	6.05234159779614	GO:0010332 response to gamma radiation	http://amigo.geneontology.org/amigo/term/GO:0010332	Hspa5 Egr1
0.145029013999683	1	8	22.6962809917355	GO:0010626 negative regulation of Schwann cell proliferation	http://amigo.geneontology.org/amigo/term/GO:0010626	Fas
0.145029013999683	1	8	22.6962809917355	GO:0010745 negative regulation of macrophage derived foam cell differentiation	http://amigo.geneontology.org/amigo/term/GO:0010745	Nfkbia
0.145029013999683	1	8	22.6962809917355	GO:0032071 regulation of endodeoxyribonuclease activity	http://amigo.geneontology.org/amigo/term/GO:0032071	Rps3
0.145029013999683	1	8	22.6962809917355	GO:0034382 chylomicron remnant clearance	http://amigo.geneontology.org/amigo/term/GO:0034382	Apoe
0.145029013999683	1	8	22.6962809917355	GO:0036491 regulation of translation initiation in response to endoplasmic reticulum stress	http://amigo.geneontology.org/amigo/term/GO:0036491	Nck1
0.145029013999683	1	8	22.6962809917355	GO:0036492 eiF2alpha phosphorylation in response to endoplasmic reticulum stress	http://amigo.geneontology.org/amigo/term/GO:0036492	Nck1
0.145029013999683	1	8	22.6962809917355	GO:0038089 positive regulation of cell migration by vascular endothelial growth factor signaling pathway	http://amigo.geneontology.org/amigo/term/GO:0038089	Hspb1
0.145029013999683	3	140	3.89079102715466	GO:0043467 regulation of generation of precursor metabolites and energy	http://amigo.geneontology.org/amigo/term/GO:0043467	Rhoa Ddit4 Igf2
0.145029013999683	2	59	6.15492365877574	GO:0043551 regulation of phosphatidylinositol 3-kinase activity	http://amigo.geneontology.org/amigo/term/GO:0043551	Tek Sh3glb1
0.145029013999683	1	8	22.6962809917355	GO:0044650 adhesion of symbiont to host cell	http://amigo.geneontology.org/amigo/term/GO:0044650	Hsp90ab1
0.145029013999683	1	8	22.6962809917355	GO:0046038 GMP catabolic process	http://amigo.geneontology.org/amigo/term/GO:0046038	Xdh
0.145029013999683	1	8	22.6962809917355	GO:0046098 guanine metabolic process	http://amigo.geneontology.org/amigo/term/GO:0046098	Xdh
0.145029013999683	1	8	22.6962809917355	GO:0046100 hypoxanthine metabolic process	http://amigo.geneontology.org/amigo/term/GO:0046100	Xdh
0.145029013999683	1	8	22.6962809917355	GO:0046113 nucleobase catabolic process	http://amigo.geneontology.org/amigo/term/GO:0046113	Xdh
0.145029013999683	1	8	22.6962809917355	GO:0046121 deoxyribonucleoside catabolic process	http://amigo.geneontology.org/amigo/term/GO:0046121	Xdh
0.145029013999683	2	59	6.15492365877574	GO:0046677 response to antibiotic	http://amigo.geneontology.org/amigo/term/GO:0046677	Hspa5 Crip1
0.145029013999683	3	140	3.89079102715466	GO:0050671 positive regulation of lymphocyte proliferation	http://amigo.geneontology.org/amigo/term/GO:0050671	Igf2 Rps3 Nck1
0.145029013999683	1	8	22.6962809917355	GO:0051388 positive regulation of neurotrophin TRK receptor signaling pathway	http://amigo.geneontology.org/amigo/term/GO:0051388	Sh3glb1
0.145029013999683	2	59	6.15492365877574	GO:0051893 regulation of focal adhesion assembly	http://amigo.geneontology.org/amigo/term/GO:0051893	Tek Actg1
0.145029013999683	1	8	22.6962809917355	GO:0060359 response to ammonium ion	http://amigo.geneontology.org/amigo/term/GO:0060359	Gapdh
0.145029013999683	7	579	2.19514980230948	GO:0070201 regulation of establishment of protein localization	http://amigo.geneontology.org/amigo/term/GO:0070201	Tek Gbp4 Apoe Hsp90ab1 Glul Sh3glb1 Ifi27
0.145029013999683	1	8	22.6962809917355	GO:0071493 cellular response to UV-B	http://amigo.geneontology.org/amigo/term/GO:0071493	Crip1
0.145029013999683	1	8	22.6962809917355	GO:0071830 triglyceride-rich lipoprotein particle clearance	http://amigo.geneontology.org/amigo/term/GO:0071830	Apoe
0.145029013999683	1	8	22.6962809917355	GO:0071895 odontoblast differentiation	http://amigo.geneontology.org/amigo/term/GO:0071895	Tubb5
0.145029013999683	5	345	2.63145286860702	GO:0072001 renal system development	http://amigo.geneontology.org/amigo/term/GO:0072001	Sox17 Cyp26b1 Rhoa Tek Egr1
0.145029013999683	1	8	22.6962809917355	GO:0072126 positive regulation of glomerular mesangial cell proliferation	http://amigo.geneontology.org/amigo/term/GO:0072126	Egr1
0.145029013999683	1	8	22.6962809917355	GO:0072203 cell proliferation involved in metanephros development	http://amigo.geneontology.org/amigo/term/GO:0072203	Egr1
0.145029013999683	2	59	6.15492365877574	GO:0090109 regulation of cell-substrate junction assembly	http://amigo.geneontology.org/amigo/term/GO:0090109	Tek Actg1
0.145029013999683	1	8	22.6962809917355	GO:0090673 endothelial cell-matrix adhesion	http://amigo.geneontology.org/amigo/term/GO:0090673	Rras
0.145029013999683	1	8	22.6962809917355	GO:0097646 calcitonin family receptor signaling pathway	http://amigo.geneontology.org/amigo/term/GO:0097646	Ramp2
0.145029013999683	1	8	22.6962809917355	GO:0099641 anterograde axonal protein transport	http://amigo.geneontology.org/amigo/term/GO:0099641	Hspb1
0.145029013999683	1	8	22.6962809917355	GO:1901388 regulation of transforming growth factor beta activation	http://amigo.geneontology.org/amigo/term/GO:1901388	Hsp90ab1
0.145029013999683	1	8	22.6962809917355	GO:1902237 positive regulation of endoplasmic reticulum stress-induced intrinsic apoptotic signaling pathway	http://amigo.geneontology.org/amigo/term/GO:1902237	Nck1
0.145029013999683	1	8	22.6962809917355	GO:1903224 regulation of endodermal cell differentiation	http://amigo.geneontology.org/amigo/term/GO:1903224	Sox17
0.145029013999683	1	8	22.6962809917355	GO:1903297 regulation of hypoxia-induced intrinsic apoptotic signaling pathway	http://amigo.geneontology.org/amigo/term/GO:1903297	Tmbim6
0.145029013999683	1	8	22.6962809917355	GO:1903298 negative regulation of hypoxia-induced intrinsic apoptotic signaling pathway	http://amigo.geneontology.org/amigo/term/GO:1903298	Tmbim6
0.145029013999683	1	8	22.6962809917355	GO:1903608 protein localization to cytoplasmic stress granule	http://amigo.geneontology.org/amigo/term/GO:1903608	Ybx1
0.145029013999683	1	8	22.6962809917355	GO:1903897 regulation of PERK-mediated unfolded protein response	http://amigo.geneontology.org/amigo/term/GO:1903897	Nck1
0.145029013999683	1	8	22.6962809917355	GO:1905098 negative regulation of guanyl-nucleotide exchange factor activity	http://amigo.geneontology.org/amigo/term/GO:1905098	Stmn1
0.145029013999683	1	8	22.6962809917355	GO:1905274 regulation of modification of postsynaptic actin cytoskeleton	http://amigo.geneontology.org/amigo/term/GO:1905274	Rhoa
0.145029013999683	1	8	22.6962809917355	GO:1905383 protein localization to presynapse	http://amigo.geneontology.org/amigo/term/GO:1905383	Hspb1
0.145029013999683	2	60	6.05234159779614	GO:2000272 negative regulation of signaling receptor activity	http://amigo.geneontology.org/amigo/term/GO:2000272	Ly6a Ly6c1
0.145029013999683	1	8	22.6962809917355	GO:2000465 regulation of glycogen (starch) synthase activity	http://amigo.geneontology.org/amigo/term/GO:2000465	Igf2
0.145932574041196	8	713	2.03725383376027	GO:0043408 regulation of MAPK cascade	http://amigo.geneontology.org/amigo/term/GO:0043408	Tek Fas Igf2 Apoe Sema6a Xdh Rps3 Rras
0.148354659082622	3	143	3.809166040571	GO:0032946 positive regulation of mononuclear cell proliferation	http://amigo.geneontology.org/amigo/term/GO:0032946	Igf2 Rps3 Nck1
0.148354659082622	2	61	5.95312288307817	GO:0033344 cholesterol efflux	http://amigo.geneontology.org/amigo/term/GO:0033344	Apoe Nfkbia
0.148354659082622	2	61	5.95312288307817	GO:0042220 response to cocaine	http://amigo.geneontology.org/amigo/term/GO:0042220	Hsp90ab1 Hspa5
0.148354659082622	2	61	5.95312288307817	GO:0042572 retinol metabolic process	http://amigo.geneontology.org/amigo/term/GO:0042572	Lipe Dhrs3
0.148354659082622	4	241	3.01361407359144	GO:0048705 skeletal system morphogenesis	http://amigo.geneontology.org/amigo/term/GO:0048705	Rflnb Cyp26b1 Thra Dhrs3
0.148354659082622	2	61	5.95312288307817	GO:0051148 negative regulation of muscle cell differentiation	http://amigo.geneontology.org/amigo/term/GO:0051148	Ybx1 Igf2
0.150611380049674	3	144	3.78271349862259	GO:0016125 sterol metabolic process	http://amigo.geneontology.org/amigo/term/GO:0016125	Apoe Cyp26b1 Lipe
0.150611380049674	5	352	2.57912283996995	GO:1903037 regulation of leukocyte cell-cell adhesion	http://amigo.geneontology.org/amigo/term/GO:1903037	Igf2 Rhoa Rps3 Nck1 Hspb1
0.150829675688608	4	243	2.98881066557834	GO:0034284 response to monosaccharide	http://amigo.geneontology.org/amigo/term/GO:0034284	Egr1 Adipor2 Txnip Glul
0.150829675688608	4	243	2.98881066557834	GO:0060828 regulation of canonical Wnt signaling pathway	http://amigo.geneontology.org/amigo/term/GO:0060828	Thra Apoe Sox17 Egr1
0.15162113388308	5	353	2.57181654297287	GO:0018209 peptidyl-serine modification	http://amigo.geneontology.org/amigo/term/GO:0018209	Clk1 Nck1 Tek Hsp90ab1 Ddit4
0.152860978503211	23	2913	1.43361335478178	GO:0010605 negative regulation of macromolecule metabolic process	http://amigo.geneontology.org/amigo/term/GO:0010605	Itm2b Tmbim6 Nck1 Thra Hspb1 Ybx1 Egr1 Gapdh Gbp4 Apoe Hsp90ab1 Xdh Rps20 Adipor2 Rps3 Rpl37 Rps7 Nmi Txnip Igf2 Fabp4 Ddit4 Ifi27
0.153241240493791	18	2145	1.5236664162284	GO:0006928 movement of cell or subcellular component	http://amigo.geneontology.org/amigo/term/GO:0006928	Tek Rhoa Sema6a Nck1 Cd9 Alox12 Apoe Hspb1 Glul Hspa5 Adipor2 Rras Actg1 Sox17 Ddit4 Fas Egr1 Igf2
0.154527347062432	1	9	20.1744719926538	GO:0003348 cardiac endothelial cell differentiation	http://amigo.geneontology.org/amigo/term/GO:0003348	Sox17
0.154527347062432	1	9	20.1744719926538	GO:0006196 AMP catabolic process	http://amigo.geneontology.org/amigo/term/GO:0006196	Xdh
0.154527347062432	1	9	20.1744719926538	GO:0006707 cholesterol catabolic process	http://amigo.geneontology.org/amigo/term/GO:0006707	Apoe
0.154527347062432	22	2772	1.44103371376099	GO:0006796 phosphate-containing compound metabolic process	http://amigo.geneontology.org/amigo/term/GO:0006796	Tek Prpf4b Clk1 Nck1 Cdk19 Igf2 Gapdh Hspb1 Xdh Sh3glb1 Gbp4 Apoe Rhoa Hsp90b1 Hsp90ab1 Adipor2 Rps3 Eef1a1 Egr1 Ddit4 Fabp4 Fas
0.154527347062432	4	246	2.95236175502251	GO:0007249 I-kappaB kinase/NF-kappaB signaling	http://amigo.geneontology.org/amigo/term/GO:0007249	Hspb1 Rhoa Nfkbia Gapdh
0.154527347062432	20	2454	1.47979012171055	GO:0007399 nervous system development	http://amigo.geneontology.org/amigo/term/GO:0007399	Sema6a Stmn2 Stmn1 Rhoa Cd9 H2-K1 H2-D1 Apoe Hspa5 Eef1a1 Rras Hsp90ab1 Sox17 Nck1 Rps7 Selenop Hspb1 Ddit4 Fas Sh3glb1
0.154527347062432	10	997	1.82116597727065	GO:0010629 negative regulation of gene expression	http://amigo.geneontology.org/amigo/term/GO:0010629	Tmbim6 Gapdh Hsp90ab1 Xdh Ybx1 Adipor2 Rps3 Nmi Apoe Gbp4
0.154527347062432	1	9	20.1744719926538	GO:0016127 sterol catabolic process	http://amigo.geneontology.org/amigo/term/GO:0016127	Apoe
0.154527347062432	1	9	20.1744719926538	GO:0031204 post-translational protein targeting to membrane translocation	http://amigo.geneontology.org/amigo/term/GO:0031204	Hspa5
0.154527347062432	1	9	20.1744719926538	GO:0032056 positive regulation of translation in response to stress	http://amigo.geneontology.org/amigo/term/GO:0032056	Nck1
0.154527347062432	2	63	5.76413485504395	GO:0032731 positive regulation of interleukin-1 beta production	http://amigo.geneontology.org/amigo/term/GO:0032731	Hspb1 Egr1
0.154527347062432	1	9	20.1744719926538	GO:0034372 very-low-density lipoprotein particle remodeling	http://amigo.geneontology.org/amigo/term/GO:0034372	Apoe
0.154527347062432	1	9	20.1744719926538	GO:0034384 high-density lipoprotein particle clearance	http://amigo.geneontology.org/amigo/term/GO:0034384	Apoe
0.154527347062432	9	859	1.9023658107159	GO:0042327 positive regulation of phosphorylation	http://amigo.geneontology.org/amigo/term/GO:0042327	Tek Igf2 Rhoa Hsp90ab1 Adipor2 Rps3 Egr1 Sh3glb1 Fas
0.154527347062432	1	9	20.1744719926538	GO:0045898 regulation of RNA polymerase II transcription preinitiation complex assembly	http://amigo.geneontology.org/amigo/term/GO:0045898	Thra
0.154527347062432	1	9	20.1744719926538	GO:0046053 dAMP metabolic process	http://amigo.geneontology.org/amigo/term/GO:0046053	Xdh
0.154527347062432	1	9	20.1744719926538	GO:0046055 dGMP catabolic process	http://amigo.geneontology.org/amigo/term/GO:0046055	Xdh
0.154527347062432	1	9	20.1744719926538	GO:0046130 purine ribonucleoside catabolic process	http://amigo.geneontology.org/amigo/term/GO:0046130	Xdh
0.154527347062432	1	9	20.1744719926538	GO:0048631 regulation of skeletal muscle tissue growth	http://amigo.geneontology.org/amigo/term/GO:0048631	Igf2
0.154527347062432	1	9	20.1744719926538	GO:0048865 stem cell fate commitment	http://amigo.geneontology.org/amigo/term/GO:0048865	Sox17
0.154527347062432	3	148	3.68047799865982	GO:0051147 regulation of muscle cell differentiation	http://amigo.geneontology.org/amigo/term/GO:0051147	Igf2 Ybx1 Cyp26b1
0.154527347062432	4	246	2.95236175502251	GO:0060348 bone development	http://amigo.geneontology.org/amigo/term/GO:0060348	Rflnb Cyp26b1 Rhoa Dhrs3
0.154527347062432	1	9	20.1744719926538	GO:0090031 positive regulation of steroid hormone biosynthetic process	http://amigo.geneontology.org/amigo/term/GO:0090031	Igf2
0.154527347062432	3	146	3.73089550549077	GO:0090316 positive regulation of intracellular protein transport	http://amigo.geneontology.org/amigo/term/GO:0090316	Tek Hsp90ab1 Sh3glb1
0.154527347062432	1	9	20.1744719926538	GO:0097527 necroptotic signaling pathway	http://amigo.geneontology.org/amigo/term/GO:0097527	Fas
0.154527347062432	2	64	5.67407024793388	GO:0150116 regulation of cell-substrate junction organization	http://amigo.geneontology.org/amigo/term/GO:0150116	Tek Actg1
0.154527347062432	8	726	2.00077408191608	GO:1901699 cellular response to nitrogen compound	http://amigo.geneontology.org/amigo/term/GO:1901699	Igf2 Ly6a Ly6c1 Hsp90b1 Hspa5 Nck1 Ybx1 Egr1
0.154527347062432	1	9	20.1744719926538	GO:1901856 negative regulation of cellular respiration	http://amigo.geneontology.org/amigo/term/GO:1901856	Rhoa
0.154527347062432	2	63	5.76413485504395	GO:1903409 reactive oxygen species biosynthetic process	http://amigo.geneontology.org/amigo/term/GO:1903409	Eef1a1 Rhoa
0.154527347062432	1	9	20.1744719926538	GO:1903659 regulation of complement-dependent cytotoxicity	http://amigo.geneontology.org/amigo/term/GO:1903659	Hsp90ab1
0.154527347062432	1	9	20.1744719926538	GO:1903894 regulation of IRE1-mediated unfolded protein response	http://amigo.geneontology.org/amigo/term/GO:1903894	Hspa5
0.154527347062432	1	9	20.1744719926538	GO:1904749 regulation of protein localization to nucleolus	http://amigo.geneontology.org/amigo/term/GO:1904749	Glul
0.154527347062432	1	9	20.1744719926538	GO:1905918 regulation of CoA-transferase activity	http://amigo.geneontology.org/amigo/term/GO:1905918	Apoe
0.154527347062432	1	9	20.1744719926538	GO:1905920 positive regulation of CoA-transferase activity	http://amigo.geneontology.org/amigo/term/GO:1905920	Apoe
0.154527347062432	3	148	3.68047799865982	GO:1990845 adaptive thermogenesis	http://amigo.geneontology.org/amigo/term/GO:1990845	Fabp4 Adipor2 Thra
0.155580157114818	4	249	2.91679113146802	GO:0002703 regulation of leukocyte mediated immunity	http://amigo.geneontology.org/amigo/term/GO:0002703	Clec2d H2-K1 H2-D1 Igf2
0.158169618927205	2	65	5.58677685950413	GO:0001954 positive regulation of cell-matrix adhesion	http://amigo.geneontology.org/amigo/term/GO:0001954	Tek Rras
0.158169618927205	2	65	5.58677685950413	GO:0010656 negative regulation of muscle cell apoptotic process	http://amigo.geneontology.org/amigo/term/GO:0010656	Alox12 Gapdh
0.158415860259472	5	362	2.50787635267796	GO:0060562 epithelial tube morphogenesis	http://amigo.geneontology.org/amigo/term/GO:0060562	Alox12 Rhoa Sox17 Rps7 Tek
0.159481432085555	26	3415	1.38237963287877	GO:0031325 positive regulation of cellular metabolic process	http://amigo.geneontology.org/amigo/term/GO:0031325	Tek Fas Sox17 Ptma Nck1 Igf2 Thra Psme2b Psme2 Nmi Egr1 Alox12 Apoe Rhoa Nfkbia Hsp90ab1 Xdh Ybx1 Adipor2 Rps3 Eef2 Sh3glb1 Ypel3 Hspa5 Tsc22d1 Rps3a1
0.1596102393714	5	363	2.5009676023951	GO:0071900 regulation of protein serine/threonine kinase activity	http://amigo.geneontology.org/amigo/term/GO:0071900	Apoe Rhoa Hsp90ab1 Rps3 Igf2
0.160978991038644	5	364	2.49409681227863	GO:0031589 cell-substrate adhesion	http://amigo.geneontology.org/amigo/term/GO:0031589	Rhoa Rpl29 Tek Rras Actg1
0.16133537131573	2	66	5.50212872526922	GO:0015909 long-chain fatty acid transport	http://amigo.geneontology.org/amigo/term/GO:0015909	Fabp4 Apoe
0.16133537131573	2	66	5.50212872526922	GO:0061077 chaperone-mediated protein folding	http://amigo.geneontology.org/amigo/term/GO:0061077	Hspa5 Hspb1
0.16133537131573	2	66	5.50212872526922	GO:0070059 intrinsic apoptotic signaling pathway in response to endoplasmic reticulum stress	http://amigo.geneontology.org/amigo/term/GO:0070059	Nck1 Tmbim6
0.161595712544341	6	484	2.25087084215559	GO:0045785 positive regulation of cell adhesion	http://amigo.geneontology.org/amigo/term/GO:0045785	Igf2 Tek Rhoa Rps3 Nck1 Rras
0.163933982103831	22	2794	1.42968699160539	GO:0006793 phosphorus metabolic process	http://amigo.geneontology.org/amigo/term/GO:0006793	Tek Prpf4b Clk1 Nck1 Cdk19 Igf2 Gapdh Hspb1 Xdh Sh3glb1 Gbp4 Apoe Rhoa Hsp90b1 Hsp90ab1 Adipor2 Rps3 Eef1a1 Egr1 Ddit4 Fabp4 Fas
0.164321534192607	1	10	18.1570247933884	GO:0003056 regulation of vascular associated smooth muscle contraction	http://amigo.geneontology.org/amigo/term/GO:0003056	Rhoa
0.164321534192607	13	1436	1.64374179884436	GO:0006629 lipid metabolic process	http://amigo.geneontology.org/amigo/term/GO:0006629	Alox12 Apoe Lipe Cyp26b1 Dhrs3 Sh3glb1 Angptl4 Tek Adipor2 Egr1 Thra Igf2 Fabp4
0.164321534192607	1	10	18.1570247933884	GO:0006880 intracellular sequestering of iron ion	http://amigo.geneontology.org/amigo/term/GO:0006880	Fth1
0.164321534192607	1	10	18.1570247933884	GO:0008300 isoprenoid catabolic process	http://amigo.geneontology.org/amigo/term/GO:0008300	Cyp26b1
0.164321534192607	1	10	18.1570247933884	GO:0009172 purine deoxyribonucleoside monophosphate catabolic process	http://amigo.geneontology.org/amigo/term/GO:0009172	Xdh
0.164321534192607	1	10	18.1570247933884	GO:0015670 carbon dioxide transport	http://amigo.geneontology.org/amigo/term/GO:0015670	Car4
0.164321534192607	1	10	18.1570247933884	GO:0019532 oxalate transport	http://amigo.geneontology.org/amigo/term/GO:0019532	Slc26a10
0.164321534192607	1	10	18.1570247933884	GO:0031017 exocrine pancreas development	http://amigo.geneontology.org/amigo/term/GO:0031017	Igf2
0.164321534192607	1	10	18.1570247933884	GO:0032070 regulation of deoxyribonuclease activity	http://amigo.geneontology.org/amigo/term/GO:0032070	Rps3
0.164321534192607	1	10	18.1570247933884	GO:0034370 triglyceride-rich lipoprotein particle remodeling	http://amigo.geneontology.org/amigo/term/GO:0034370	Apoe
0.164321534192607	1	10	18.1570247933884	GO:0034380 high-density lipoprotein particle assembly	http://amigo.geneontology.org/amigo/term/GO:0034380	Apoe
0.164321534192607	1	10	18.1570247933884	GO:0036363 transforming growth factor beta activation	http://amigo.geneontology.org/amigo/term/GO:0036363	Hsp90ab1
0.164321534192607	2	67	5.42000740101147	GO:0042446 hormone biosynthetic process	http://amigo.geneontology.org/amigo/term/GO:0042446	Egr1 Igf2
0.164321534192607	1	10	18.1570247933884	GO:0042994 cytoplasmic sequestering of transcription factor	http://amigo.geneontology.org/amigo/term/GO:0042994	Nfkbia
0.164321534192607	3	153	3.56020093988008	GO:0051592 response to calcium ion	http://amigo.geneontology.org/amigo/term/GO:0051592	Hspa5 Txnip Actg1
0.164321534192607	1	10	18.1570247933884	GO:0060509 type I pneumocyte differentiation	http://amigo.geneontology.org/amigo/term/GO:0060509	Thra
0.164321534192607	1	10	18.1570247933884	GO:0090209 negative regulation of triglyceride metabolic process	http://amigo.geneontology.org/amigo/term/GO:0090209	Apoe
0.164321534192607	1	10	18.1570247933884	GO:0099640 axo-dendritic protein transport	http://amigo.geneontology.org/amigo/term/GO:0099640	Hspb1
0.164321534192607	1	10	18.1570247933884	GO:1901724 positive regulation of cell proliferation involved in kidney development	http://amigo.geneontology.org/amigo/term/GO:1901724	Egr1
0.164321534192607	1	10	18.1570247933884	GO:1902231 positive regulation of intrinsic apoptotic signaling pathway in response to DNA damage	http://amigo.geneontology.org/amigo/term/GO:1902231	Rps3
0.164321534192607	1	10	18.1570247933884	GO:1903332 regulation of protein folding	http://amigo.geneontology.org/amigo/term/GO:1903332	Pdia3
0.164321534192607	1	10	18.1570247933884	GO:1903749 positive regulation of establishment of protein localization to mitochondrion	http://amigo.geneontology.org/amigo/term/GO:1903749	Sh3glb1
0.164321534192607	1	10	18.1570247933884	GO:2000646 positive regulation of receptor catabolic process	http://amigo.geneontology.org/amigo/term/GO:2000646	Apoe
0.164321534192607	1	10	18.1570247933884	GO:2001269 positive regulation of cysteine-type endopeptidase activity involved in apoptotic signaling pathway	http://amigo.geneontology.org/amigo/term/GO:2001269	Fas
0.164666231352289	4	257	2.82599607679197	GO:1903039 positive regulation of leukocyte cell-cell adhesion	http://amigo.geneontology.org/amigo/term/GO:1903039	Igf2 Rhoa Rps3 Nck1
0.164963023886365	5	370	2.45365199910654	GO:0032956 regulation of actin cytoskeleton organization	http://amigo.geneontology.org/amigo/term/GO:0032956	Rhoa Tek Stmn1 Nck1 Actg1
0.165010973432411	2	68	5.34030140982013	GO:0001937 negative regulation of endothelial cell proliferation	http://amigo.geneontology.org/amigo/term/GO:0001937	Apoe Xdh
0.165010973432411	7	616	2.06329827197596	GO:0002521 leukocyte differentiation	http://amigo.geneontology.org/amigo/term/GO:0002521	Clec2d Rras Rhoa Fas Egr1 Cyp26b1 Hspb1
0.165082173431116	3	155	3.51426286323647	GO:0019730 antimicrobial humoral response	http://amigo.geneontology.org/amigo/term/GO:0019730	Fau Rpl30 Gapdh
0.165082173431116	3	155	3.51426286323647	GO:2000377 regulation of reactive oxygen species metabolic process	http://amigo.geneontology.org/amigo/term/GO:2000377	Xdh Eef1a1 Rhoa
0.165554758816027	4	258	2.81504260362611	GO:0033002 muscle cell proliferation	http://amigo.geneontology.org/amigo/term/GO:0033002	Alox12 Apoe Rhoa Egr1
0.1673247500018	3	156	3.49173553719008	GO:0030010 establishment of cell polarity	http://amigo.geneontology.org/amigo/term/GO:0030010	Rhoa Hsp90ab1 Cyp26b1
0.168023262389342	2	69	5.26290573721404	GO:0010633 negative regulation of epithelial cell migration	http://amigo.geneontology.org/amigo/term/GO:0010633	Apoe Rhoa
0.168023262389342	2	69	5.26290573721404	GO:0031343 positive regulation of cell killing	http://amigo.geneontology.org/amigo/term/GO:0031343	H2-K1 H2-D1
0.168023262389342	2	69	5.26290573721404	GO:1903051 negative regulation of proteolysis involved in cellular protein catabolic process	http://amigo.geneontology.org/amigo/term/GO:1903051	Hsp90ab1 Rps7
0.168485142391567	6	494	2.20530665506742	GO:0010608 post-transcriptional regulation of gene expression	http://amigo.geneontology.org/amigo/term/GO:0010608	Nck1 Gapdh Ybx1 Rps3 Eef2 Rps3a1
0.169682932489083	8	752	1.93159838227536	GO:0001817 regulation of cytokine production	http://amigo.geneontology.org/amigo/term/GO:0001817	Hspb1 Tek Hsp90ab1 Rps3 Nmi Egr1 Gbp4 Gapdh
0.170105352068278	4	261	2.78268579209018	GO:0060560 developmental growth involved in morphogenesis	http://amigo.geneontology.org/amigo/term/GO:0060560	Sema6a Hsp90ab1 Apoe Sh3glb1
0.170398432825725	8	753	1.92903317858044	GO:0034330 cell junction organization	http://amigo.geneontology.org/amigo/term/GO:0034330	Pkp4 Tubb5 Apoe Rhoa Cd9 Ramp2 Tek Actg1
0.171138634967369	2	70	5.18772136953955	GO:0002704 negative regulation of leukocyte mediated immunity	http://amigo.geneontology.org/amigo/term/GO:0002704	Clec2d Igf2
0.171138634967369	2	70	5.18772136953955	GO:0048662 negative regulation of smooth muscle cell proliferation	http://amigo.geneontology.org/amigo/term/GO:0048662	Apoe Rhoa
0.171138634967369	2	70	5.18772136953955	GO:0070936 protein K48-linked ubiquitination	http://amigo.geneontology.org/amigo/term/GO:0070936	Nmi Ifi27
0.171169257667633	4	262	2.77206485395243	GO:0048588 developmental cell growth	http://amigo.geneontology.org/amigo/term/GO:0048588	Sema6a Hsp90ab1 Apoe Sh3glb1
0.171941351826531	8	759	1.91378390444147	GO:0001816 cytokine production	http://amigo.geneontology.org/amigo/term/GO:0001816	Hspb1 Tek Hsp90ab1 Rps3 Nmi Egr1 Gbp4 Gapdh
0.171941351826531	1	11	16.5063861758077	GO:0003306 Wnt signaling pathway involved in heart development	http://amigo.geneontology.org/amigo/term/GO:0003306	Sox17
0.171941351826531	1	11	16.5063861758077	GO:0006152 purine nucleoside catabolic process	http://amigo.geneontology.org/amigo/term/GO:0006152	Xdh
0.171941351826531	1	11	16.5063861758077	GO:0006361 transcription initiation from RNA polymerase I promoter	http://amigo.geneontology.org/amigo/term/GO:0006361	Lipe
0.171941351826531	1	11	16.5063861758077	GO:0010624 regulation of Schwann cell proliferation	http://amigo.geneontology.org/amigo/term/GO:0010624	Fas
0.171941351826531	1	11	16.5063861758077	GO:0010764 negative regulation of fibroblast migration	http://amigo.geneontology.org/amigo/term/GO:0010764	Adipor2
0.171941351826531	1	11	16.5063861758077	GO:0010998 regulation of translational initiation by eIF2 alpha phosphorylation	http://amigo.geneontology.org/amigo/term/GO:0010998	Nck1
0.171941351826531	1	11	16.5063861758077	GO:0014908 myotube differentiation involved in skeletal muscle regeneration	http://amigo.geneontology.org/amigo/term/GO:0014908	Cd9
0.171941351826531	1	11	16.5063861758077	GO:0019372 lipoxygenase pathway	http://amigo.geneontology.org/amigo/term/GO:0019372	Alox12
0.171941351826531	3	160	3.40444214876033	GO:0030178 negative regulation of Wnt signaling pathway	http://amigo.geneontology.org/amigo/term/GO:0030178	Sox17 Apoe Egr1
