# Supplementary material for: Deletion of the angiopoietin receptor Tie2 enhances proliferation and sprouting of cardiac endothelial cells
Source: Angiogenesis. 2026 Jan 21;29(2):13. doi: 10.1007/s10456-025-10028-2 (PMC12823625; doi:10.1007/s10456-025-10028-2)
Supplement: Supplementary file 24 — Supplemental Table 20. Enrichment of upregulated GO terms in heart stromal-vascular fraction cell types in mice with Tie2 EC deletion versus wild-type mice. [file 10456_2025_10028_MOESM24_ESM.xlsx]

## Sheet: Heart_Tie2Del_Upreg_path
Enrichment FDR	nGenes	Pathway Genes	Fold Enrichment	Pathway	URL	Genes
1.44548695839448e-22	94	1533	3.37631423634102	GO:0016477 cell migration	http://amigo.geneontology.org/amigo/term/GO:0016477	Lamb1 Nav1 Mertk Nedd9 Ptk2 Plxna2 Itga6 Sema6d Atrn Plxna4 Plxnd1 Jam3 Amotl2 Vav3 Dock4 Ackr3 Tmsb4x Rnd1 Dock1 Kdr Nrp1 Ccn2 Edn1 Vcl Spred1 Robo4 Pdgfb Prkd1 Cd44 Igf1r Mef2c Stard13 Tnfaip1 Lama4 Ptprk Dcn Nav3 Nf1 Numb Vash1 Spata13 Adamts1 Nr4a1 Nus1 Hras Lamc1 S100a11 Ppp3ca Anxa3 Angpt2 Dlc1 Cdh13 Cdh5 Dapk2 Phldb2 Arid2 Ptprm Meox2 Mgat5 Hace1 Rreb1 Camk1d Cldn5 Lyn Itga1 Rin3 Prkce Cxc…
3.06842657818505e-22	112	2145	2.87506645401382	GO:0006928 movement of cell or subcellular component	http://amigo.geneontology.org/amigo/term/GO:0006928	Lamb1 Nav1 Mertk Myo1b Dync1h1 Nedd9 Trio Ptk2 Plxna2 Itga6 Sema6d Atrn Plxna4 Plxnd1 Ift122 Jam3 Myo1e Amotl2 Vav3 Brk1 Myo1d Dock4 Bicd2 Cntn5 Ackr3 Tmem201 Tmsb4x Rnd1 Dock1 Kdr Myo10 Nrp1 Ccn2 Edn1 Vcl Ablim1 Spred1 Robo4 Pdgfb Prkd1 Cd44 Igf1r Mef2c Stard13 Cd34 Tnfaip1 Lama4 Ptprk Dcn Nav3 Nf1 Numb Vash1 Kif13a Spata13 Adamts1 Nr4a1 Nus1 Hras Nrp2 Lamc1 S100a11 Ppp3ca Anxa3 Angpt2 Dlc1 Cdh1…
6.21000519935905e-22	104	1913	2.99347427638621	GO:0040011 locomotion	http://amigo.geneontology.org/amigo/term/GO:0040011	Lamb1 Nav1 Mertk Nedd9 Trio Ptk2 Plxna2 Itga6 Sema6d Atrn Plxna4 Plxnd1 Jam3 Amotl2 Vav3 Brk1 Dock4 Cntn5 Ackr3 Tmsb4x Rnd1 Dock1 Kdr Myo10 Nrp1 Ccn2 Edn1 Vcl Ablim1 Spred1 Robo4 Pdgfb Prkd1 Cd44 Igf1r Mef2c Stard13 Cd34 Tnfaip1 Lama4 Ptprk Dcn Nav3 Nf1 Numb Vash1 Spata13 Adamts1 Nr4a1 Nus1 Hras Nrp2 Lamc1 S100a11 Ppp3ca Anxa3 Angpt2 Dlc1 Cdh13 Cdh5 Dapk2 Phldb2 Arid2 Ptprm Meox2 Mgat5 Hace1 Arhg…
6.21000519935905e-22	98	1724	3.13001180445313	GO:0048870 cell motility	http://amigo.geneontology.org/amigo/term/GO:0048870	Lamb1 Nav1 Mertk Nedd9 Ptk2 Plxna2 Itga6 Sema6d Atrn Plxna4 Plxnd1 Jam3 Amotl2 Vav3 Brk1 Dock4 Ackr3 Tmsb4x Rnd1 Dock1 Kdr Myo10 Nrp1 Ccn2 Edn1 Vcl Spred1 Robo4 Pdgfb Prkd1 Cd44 Igf1r Mef2c Stard13 Cd34 Tnfaip1 Lama4 Ptprk Dcn Nav3 Nf1 Numb Vash1 Spata13 Adamts1 Nr4a1 Nus1 Hras Lamc1 S100a11 Ppp3ca Anxa3 Angpt2 Dlc1 Cdh13 Cdh5 Dapk2 Phldb2 Arid2 Ptprm Meox2 Mgat5 Hace1 Arhgap18 Rreb1 Camk1d Cldn5…
6.21000519935905e-22	98	1724	3.13001180445313	GO:0051674 localization of cell	http://amigo.geneontology.org/amigo/term/GO:0051674	Lamb1 Nav1 Mertk Nedd9 Ptk2 Plxna2 Itga6 Sema6d Atrn Plxna4 Plxnd1 Jam3 Amotl2 Vav3 Brk1 Dock4 Ackr3 Tmsb4x Rnd1 Dock1 Kdr Myo10 Nrp1 Ccn2 Edn1 Vcl Spred1 Robo4 Pdgfb Prkd1 Cd44 Igf1r Mef2c Stard13 Cd34 Tnfaip1 Lama4 Ptprk Dcn Nav3 Nf1 Numb Vash1 Spata13 Adamts1 Nr4a1 Nus1 Hras Lamc1 S100a11 Ppp3ca Anxa3 Angpt2 Dlc1 Cdh13 Cdh5 Dapk2 Phldb2 Arid2 Ptprm Meox2 Mgat5 Hace1 Arhgap18 Rreb1 Camk1d Cldn5…
1.9766159721372e-19	68	956	3.91659063977936	GO:0030334 regulation of cell migration	http://amigo.geneontology.org/amigo/term/GO:0030334	Ptk2 Plxna2 Sema6d Plxna4 Plxnd1 Amotl2 Tmsb4x Vcl Spred1 Robo4 Pdgfb Prkd1 Lamb1 Igf1r Mef2c Stard13 Lama4 Ptprk Dcn Nav3 Nf1 Numb Vash1 Nedd9 Edn1 Spata13 Adamts1 Nus1 Hras Nrp1 Itga6 S100a11 Ppp3ca Anxa3 Angpt2 Dlc1 Cdh13 Cdh5 Jam3 Dapk2 Phldb2 Arid2 Ptprm Dock4 Meox2 Mgat5 Hace1 Rreb1 Camk1d Cldn5 Lyn Ackr3 Rin3 Prkce Cxcr4 Dach1 Map2k5 Kdr Myadm Adamts9 Smpd3 Atp8a1 Jun Bcl2 Map2k1 Limch1 Do…
9.50419552549151e-19	69	1014	3.7468671679198	GO:2000145 regulation of cell motility	http://amigo.geneontology.org/amigo/term/GO:2000145	Ptk2 Plxna2 Sema6d Plxna4 Plxnd1 Amotl2 Tmsb4x Vcl Spred1 Robo4 Pdgfb Prkd1 Lamb1 Igf1r Mef2c Stard13 Lama4 Ptprk Dcn Nav3 Nf1 Numb Vash1 Nedd9 Edn1 Spata13 Adamts1 Nus1 Hras Nrp1 Itga6 S100a11 Ppp3ca Anxa3 Angpt2 Dlc1 Cdh13 Cdh5 Jam3 Dapk2 Phldb2 Arid2 Ptprm Dock4 Meox2 Mgat5 Hace1 Arhgap18 Rreb1 Camk1d Cldn5 Lyn Ackr3 Rin3 Prkce Cxcr4 Dach1 Map2k5 Kdr Myadm Adamts9 Smpd3 Atp8a1 Jun Bcl2 Map2k1 …
1.4186905475952e-18	121	2751	2.4218762099724	GO:0009653 anatomical structure morphogenesis	http://amigo.geneontology.org/amigo/term/GO:0009653	Lamb1 Vash1 Trio Ptk2 Smad7 Plxna2 Sema6d Atrn Col15a1 Plxna4 Plxnd1 Angpt2 Cdh13 Cdh5 Jam3 Amotl2 Pbx3 Cntn5 Esm1 Hecw2 Map1b Rnd1 Kdr Myadm Ism1 Nrarp Apold1 Nrp1 Map2k1 Ccn2 Numb Edn1 Ablim1 Spred1 Sipa1l1 Bcl2 Prkd1 Cd44 Igf1r Stard13 Cd34 Dcn Pxdn Nf1 Nedd9 Vcl Myo10 Adamts1 Nr4a1 Nus1 Spry4 Nrp2 Lamc1 Itga6 Anxa3 Gas2 Fgfr2 Col4a1 Col4a2 Dlc1 Mmp15 Robo4 Phldb2 Ptprm Palmd Vav3 Meox2 Apln A…
1.87925574984473e-18	163	4467	2.00922610982347	GO:0048731 system development	http://amigo.geneontology.org/amigo/term/GO:0048731	Map2k1 Mef2c Nav1 Mertk Vash1 Trio Hes1 Ptk2 Plxna2 Sema6d Adgrl2 Col15a1 Plxna4 Plxnd1 Mef2a Angpt2 Cdh13 Cdh5 Jam3 Ubash3b Amotl2 Pbx3 Cntn5 Cables1 Lyn Esm1 Hecw2 Atxn1 Map1b Pdlim1 Kdr Tacc1 Col4a4 Ism1 Nrarp Apold1 Nrp1 Arid2 Lamb1 Ccn2 Cobl Numb Edn1 Ablim1 Smad7 Spred1 Smpd3 Tcf12 Mycn Myh6 Sipa1l1 Spred2 Bcl2 Ccnd1 Pdgfb Mef2d Prkd1 Mmd Gab2 Hdac9 Cd44 Igf1r Aldh3a2 Stard13 Cd34 Dcn Nav3 …
1.87925574984473e-18	71	1090	3.58665011151732	GO:0051270 regulation of cellular component movement	http://amigo.geneontology.org/amigo/term/GO:0051270	Ptk2 Plxna2 Sema6d Plxna4 Plxnd1 Amotl2 Tmsb4x Vcl Spred1 Robo4 Pdgfb Prkd1 Lamb1 Igf1r Mef2c Stard13 Lama4 Ptprk Dcn Nav3 Nf1 Numb Vash1 Nedd9 Edn1 Spata13 Adamts1 Nus1 Hras Nrp1 Itga6 S100a11 Ppp3ca Anxa3 Angpt2 Dlc1 Cdh13 Cdh5 Jam3 Dapk2 Phldb2 Arid2 Ptprm Dock4 Meox2 Mgat5 Hace1 Arhgap18 Rreb1 Camk1d Cldn5 Lyn Ackr3 Rin3 Prkce Cxcr4 Dach1 Map2k5 Kdr Myadm Pde4b Adamts9 Smpd3 Atp8a1 Pln Jun Bc…
7.76588762361194e-18	69	1062	3.57751723942625	GO:0040012 regulation of locomotion	http://amigo.geneontology.org/amigo/term/GO:0040012	Ptk2 Plxna2 Sema6d Plxna4 Plxnd1 Amotl2 Tmsb4x Vcl Nrp1 Spred1 Robo4 Pdgfb Prkd1 Lamb1 Igf1r Mef2c Stard13 Lama4 Ptprk Dcn Nav3 Nf1 Numb Vash1 Nedd9 Edn1 Spata13 Adamts1 Nus1 Hras Itga6 S100a11 Ppp3ca Anxa3 Angpt2 Dlc1 Cdh13 Cdh5 Jam3 Dapk2 Phldb2 Arid2 Ptprm Dock4 Meox2 Mgat5 Hace1 Arhgap18 Rreb1 Camk1d Cldn5 Lyn Ackr3 Rin3 Prkce Cxcr4 Dach1 Map2k5 Kdr Myadm Adamts9 Smpd3 Atp8a1 Jun Bcl2 Map2k1 …
2.5110617211641e-17	56	732	4.21244367749976	GO:0001568 blood vessel development	http://amigo.geneontology.org/amigo/term/GO:0001568	Vash1 Ptk2 Col15a1 Angpt2 Cdh13 Jam3 Amotl2 Esm1 Kdr Ism1 Nrarp Apold1 Nrp1 Ccn2 Spred1 Pdgfb Prkd1 Stard13 Cd34 Dcn Pxdn Nf1 Adamts1 Nr4a1 Nus1 Nrp2 Anxa3 Plxnd1 Col4a1 Col4a2 Cdh5 Robo4 Ptprm Vav3 Meox2 Apln Cldn5 Ackr3 Cxcr4 Jun Map2k5 Hes1 Bax Map2k1 Mef2c Lama4 Edn1 Slc1a1 Smad7 Adamts9 Myo1e Arid2 Rapgef1 Id1 Ndst1 Ankrd17
2.5110617211641e-17	171	4944	1.90447295423024	GO:0007275 multicellular organism development	http://amigo.geneontology.org/amigo/term/GO:0007275	Meox1 Map2k1 Mef2c Nav1 Mertk Vash1 Trio Hes1 Ptk2 Plxna2 Sema6d Adgrl2 Col15a1 Plxna4 Plxnd1 Mef2a Angpt2 Cdh13 Cdh5 Jam3 Ubash3b Amotl2 Meox2 Pbx3 Cntn5 Cables1 Lyn Esm1 Hecw2 Atxn1 Map1b Pdlim1 Kdr Tacc1 Col4a4 Myadm Ism1 Nrarp Apold1 Nrp1 Arid2 Lamb1 Ccn2 Cobl Numb Edn1 Ablim1 Smad7 Spred1 Smpd3 Tcf12 Mycn Myh6 Sipa1l1 Spred2 Bcl2 Ccnd1 Pdgfb Mef2d Prkd1 Mmd Gab2 Hdac9 Cd44 Igf1r Aldh3a2 Star…
1.58881600914755e-16	56	763	4.04129590030121	GO:0001944 vasculature development	http://amigo.geneontology.org/amigo/term/GO:0001944	Vash1 Ptk2 Col15a1 Angpt2 Cdh13 Cdh5 Jam3 Amotl2 Esm1 Kdr Ism1 Nrarp Apold1 Nrp1 Ccn2 Spred1 Pdgfb Prkd1 Stard13 Cd34 Dcn Pxdn Nf1 Adamts1 Nr4a1 Nus1 Nrp2 Anxa3 Plxnd1 Col4a1 Col4a2 Robo4 Ptprm Vav3 Meox2 Apln Cldn5 Ackr3 Cxcr4 Jun Map2k5 Hes1 Bax Map2k1 Mef2c Lama4 Edn1 Slc1a1 Smad7 Adamts9 Myo1e Arid2 Rapgef1 Id1 Ndst1 Ankrd17
1.64809494474088e-16	70	1160	3.3227465214761	GO:0072359 circulatory system development	http://amigo.geneontology.org/amigo/term/GO:0072359	Mef2c Vash1 Ptk2 Col15a1 Mef2a Angpt2 Cdh13 Cdh5 Jam3 Amotl2 Esm1 Pdlim1 Kdr Ism1 Nrarp Apold1 Nrp1 Ccn2 Edn1 Spred1 Myh6 Pdgfb Mef2d Prkd1 Igf1r Stard13 Cd34 Dcn Pxdn Nf1 Adamts1 Nr4a1 Nus1 Nrp2 Hspg2 Anxa3 Plxnd1 Col4a1 Col4a2 Robo4 Ptprm Vav3 Meox2 Apln Jarid2 Cldn5 Ackr3 Cxcr4 Jun Map2k5 Hes1 Ttn Bax Map2k1 Plxna4 Pln Id1 Adam19 Lama4 Sik1 Slc1a1 Smad7 Adamts9 Ift122 Myo1e Arid2 Rapgef1 Ndst1…
4.21477094227096e-15	49	637	4.23558897243108	GO:0048514 blood vessel morphogenesis	http://amigo.geneontology.org/amigo/term/GO:0048514	Vash1 Ptk2 Col15a1 Angpt2 Cdh13 Jam3 Amotl2 Esm1 Kdr Ism1 Nrarp Apold1 Nrp1 Ccn2 Spred1 Prkd1 Stard13 Cd34 Dcn Pxdn Nf1 Adamts1 Nr4a1 Nus1 Nrp2 Anxa3 Plxnd1 Col4a1 Col4a2 Cdh5 Robo4 Ptprm Vav3 Meox2 Apln Cldn5 Ackr3 Cxcr4 Jun Map2k5 Bax Edn1 Hes1 Slc1a1 Smad7 Adamts9 Myo1e Arid2 Id1
1.56629859964978e-14	58	905	3.52887744222435	GO:0035239 tube morphogenesis	http://amigo.geneontology.org/amigo/term/GO:0035239	Vash1 Ptk2 Col15a1 Angpt2 Cdh13 Jam3 Amotl2 Esm1 Kdr Ism1 Nrarp Apold1 Nrp1 Ccn2 Spred1 Bcl2 Prkd1 Stard13 Cd34 Dcn Pxdn Nf1 Adamts1 Nr4a1 Nus1 Nrp2 Anxa3 Plxnd1 Col4a1 Col4a2 Cdh5 Robo4 Ptprm Vav3 Meox2 Apln Cldn5 Ackr3 Cxcr4 Jun Map2k5 Hes1 Bax Cobl Shank3 Mef2c Esr1 Edn1 Slc1a1 Smad7 Adamts9 Ift122 Myo1e Arid2 Mycn Hlx Id1 Ext1
4.25669840764237e-14	65	1136	3.15059214938755	GO:0035295 tube development	http://amigo.geneontology.org/amigo/term/GO:0035295	Vash1 Ptk2 Col15a1 Angpt2 Cdh13 Jam3 Amotl2 Esm1 Kdr Ism1 Nrarp Apold1 Nrp1 Ccn2 Spred1 Bcl2 Prkd1 Stard13 Cd34 Dcn Pxdn Nf1 Adamts1 Nr4a1 Nus1 Smad7 Nrp2 Anxa3 Plxnd1 Col4a1 Col4a2 Cdh5 Robo4 Ptprm Vav3 Meox2 Apln Cldn5 Ackr3 Cxcr4 Jun Map2k5 Cobl Hes1 Plxna2 Bax Map2k1 Mef2c Shank3 Man2a1 Plxna4 Ift122 Atxn1 Esr1 Edn1 Slc1a1 Adamts9 Smpd3 Myo1e Arid2 Brip1 Mycn Hlx Id1 Ext1
1.01169684645865e-13	114	2914	2.15413275811354	GO:0032879 regulation of localization	http://amigo.geneontology.org/amigo/term/GO:0032879	Dnajc5 Ptk2 Plxna2 Sema6d Kcnab1 Plxna4 Plxnd1 Cask Ubash3b Amotl2 Pln Lyn Hecw2 Tmsb4x Afdn Ppp3ca Prkd1 Numb Edn1 Vcl Abcg1 Spred1 Pkia Dennd5b Mef2a Robo4 Apln Atp8a1 Prkce Prkcg Pdgfb Lamb1 Mmd Igf1r Mef2c Mertk Stard13 Pltp Dync1h1 Lama4 Ptprk Dcn Nav3 Nf1 Nos2 Vash1 Nedd9 Spata13 Hes1 Osbpl11 Adamts1 Nus1 Hras Nrp1 Itga6 Ahcyl1 S100a11 Gem Anxa3 Angpt2 Dlc1 Cdh13 Cdh5 Jam3 Ptpn9 Dapk2 Phldb…
1.1793905629999e-13	43	541	4.37651429868572	GO:0001525 angiogenesis	http://amigo.geneontology.org/amigo/term/GO:0001525	Vash1 Ptk2 Col15a1 Angpt2 Cdh13 Jam3 Amotl2 Esm1 Kdr Ism1 Nrarp Apold1 Nrp1 Ccn2 Spred1 Prkd1 Stard13 Cd34 Dcn Pxdn Nf1 Adamts1 Nr4a1 Nus1 Nrp2 Anxa3 Plxnd1 Col4a1 Col4a2 Cdh5 Robo4 Ptprm Vav3 Meox2 Apln Cldn5 Ackr3 Cxcr4 Jun Map2k5 Edn1 Adamts9 Id1
9.69276215208987e-13	64	1184	2.97635981846508	GO:0048646 anatomical structure formation involved in morphogenesis	http://amigo.geneontology.org/amigo/term/GO:0048646	Vash1 Ptk2 Col15a1 Angpt2 Cdh13 Jam3 Amotl2 Esm1 Kdr Ism1 Nrarp Apold1 Nrp1 Map2k1 Ccn2 Spred1 Prkd1 Lamb1 Stard13 Cd34 Dcn Pxdn Nf1 Edn1 Adamts1 Nr4a1 Nus1 Nrp2 Anxa3 Plxnd1 Fgfr2 Col4a1 Col4a2 Mmp15 Cdh5 Robo4 Phldb2 Ptprm Vav3 Meox2 Apln Cldn5 Ackr3 Cxcr4 Jun Map2k5 Cobl Plxna2 Ttn Meox1 Mef2c Shank3 Hes1 Slc1a1 Kdm4c Exoc4 Adamts9 Ift122 Mef2a Smpd3 Herc1 Myh6 Id1 Ext1
2.00048496292498e-12	60	1077	3.06755747306986	GO:0000902 cell morphogenesis	http://amigo.geneontology.org/amigo/term/GO:0000902	Lamb1 Trio Plxna2 Sema6d Atrn Col15a1 Plxna4 Plxnd1 Cdh5 Cntn5 Hecw2 Map1b Rnd1 Numb Edn1 Ablim1 Nrp1 Sipa1l1 Cd44 Igf1r Nedd9 Myo10 Spry4 Nrp2 Lamc1 Gas2 Dlc1 Ptprm Palmd Arhgap18 Rreb1 Itga1 Cxcr4 Robo2 Kdr Myadm Map2k1 Vcl Hes1 Apbb2 Ext1 Mef2c Mertk Top2b Cobl Hexb Ptk2 Shank3 Flnb Raph1 Ppp3ca Auts2 Rere Id1 Bcl2 Mfn1 Mef2a Cask Dock1 Afdn
4.01381251358122e-12	100	2517	2.18763037908637	GO:0035556 intracellular signal transduction	http://amigo.geneontology.org/amigo/term/GO:0035556	Prkd1 Bax Map2k1 Stard13 Nlk Tnfaip1 Ksr1 Pde7b Sec14l1 Nos2 Prkch Pde10a Sik1 Arhgap28 Spry4 Hras Spred1 Schip1 Ppp3ca Dusp16 Aen Stard8 Dapk2 Dgkh Depdc5 Dusp8 Plcl1 Arhgap18 Rapgef1 Plcb4 Phlda3 Ackr3 Prkce Spred2 Ncald Bcl2 Map2k5 Dgkd Prkcg Psd3 Mef2c Edn1 Lyn Pdgfb Rasa4 Cd44 Igf1r Abca1 Esr1 Dcn Ccn2 Nf1 Spata13 Rptor Nrp1 Prkag2 Itpr2 Mef2a Fgfr2 Arhgef7 Dlc1 Cdh13 Vav3 Brk1 Map4k5 Dock4 …
5.77394524363032e-12	103	2651	2.13936387555082	GO:0050793 regulation of developmental process	http://amigo.geneontology.org/amigo/term/GO:0050793	Bcl6b Vash1 Hes1 Plxna2 Sema6d Plxna4 Plxnd1 Ubash3b Hecw2 Rnd1 Kdr Ism1 Apold1 Lamb1 Abcg1 Arid2 Map2k1 Mef2c Cobl Sik1 Nrp1 Smad7 Spred1 Adgrl2 Kdm4c Angpt2 Tcf12 Mycn Myh6 Sipa1l1 Spred2 Nrarp Pdgfb Prkd1 Mmd Cd44 Igf1r Wdfy2 Cd34 Lama4 Dcn Ccn2 Nf1 Prkch Nedd9 Edn1 Vcl Myo10 Adamts1 Crim1 Spry4 Anxa3 Gas2 Col4a2 Dlc1 Cdh5 Phldb2 Ptprm Palmd Jarid2 Arhgap18 Rreb1 Camk1d Abcb1a Cldn5 Lyn Cxcr4 …
6.32482814076035e-12	47	719	3.59936698491709	GO:0030036 actin cytoskeleton organization	http://amigo.geneontology.org/amigo/term/GO:0030036	Stard13 Myo1b Cobl Nedd9 Arhgap28 Gas2 Stard8 Myo1e Amotl2 Brk1 Myo1d Limch1 Arhgap18 Plekhh2 Tmsb4x Rnd1 Pdlim1 Shroom4 Washc4 Shank3 Prkce Tnfaip1 Ccn2 Edn1 Flnb Hras Nrp1 Zyx Dlc1 Phldb2 Arhgap26 Sipa1l1 Capg Setd3 Dock1 Myadm Nf1 Mef2c Auts2 Mef2a Jam3 Myh6 Ttn Bcl2 Arhgef7 Id1
1.42068440782459e-11	147	4564	1.77349047465289	GO:0048869 cellular developmental process	http://amigo.geneontology.org/amigo/term/GO:0048869	Bcl6b Mef2d Lamb1 Map2k1 Mef2c Nav1 Fli1 Nr1d1 Trio Hes1 Ptk2 Smad7 Plxna2 Sema6d Atrn Col15a1 Plxna4 Plxnd1 Mef2a Elf4 Ubash3b Pbx3 Cntn5 Lyn Id1 Hecw2 Map1b Kdr Lrmda Apold1 Abcg1 Nrp1 Arid2 Esr1 Lama4 Ccn2 Cobl Numb Edn1 Nr4a1 Sik1 Ablim1 Itga6 Spred1 Kdm4c Tcf12 Mycn Sipa1l1 Spred2 Lrrc8c Bcl2 Ccnd1 Nrarp Pdgfb Prkd1 Mmd Gab2 Hdac9 Cd44 Igf1r Mertk Wdfy2 Cd34 Nav3 Prkch Nedd9 Vcl Osbpl11 Nus1…
1.73758532321837e-11	146	4532	1.77386316630057	GO:0030154 cell differentiation	http://amigo.geneontology.org/amigo/term/GO:0030154	Bcl6b Mef2d Lamb1 Map2k1 Mef2c Nav1 Fli1 Nr1d1 Trio Hes1 Ptk2 Smad7 Plxna2 Sema6d Atrn Col15a1 Plxna4 Plxnd1 Mef2a Elf4 Ubash3b Pbx3 Cntn5 Lyn Id1 Hecw2 Map1b Kdr Lrmda Apold1 Abcg1 Nrp1 Arid2 Esr1 Lama4 Ccn2 Cobl Numb Edn1 Nr4a1 Sik1 Ablim1 Itga6 Spred1 Kdm4c Tcf12 Mycn Sipa1l1 Spred2 Lrrc8c Bcl2 Ccnd1 Nrarp Pdgfb Prkd1 Mmd Gab2 Hdac9 Igf1r Mertk Wdfy2 Cd34 Nav3 Prkch Nedd9 Vcl Osbpl11 Nus1 Crim…
2.00991897408504e-11	48	774	3.41473839637854	GO:0000904 cell morphogenesis involved in differentiation	http://amigo.geneontology.org/amigo/term/GO:0000904	Lamb1 Trio Plxna2 Sema6d Atrn Col15a1 Plxna4 Plxnd1 Cntn5 Hecw2 Map1b Numb Edn1 Ablim1 Nrp1 Sipa1l1 Igf1r Nedd9 Spry4 Nrp2 Lamc1 Ptprm Rreb1 Robo2 Myadm Map2k1 Vcl Hes1 Apbb2 Ext1 Mef2c Mertk Top2b Cobl Ptk2 Shank3 Flnb Raph1 Ppp3ca Auts2 Rere Id1 Bcl2 Mfn1 Mef2a Cask Dock1 Afdn
2.00991897408504e-11	105	2794	2.06928380363938	GO:0006793 phosphorus metabolic process	http://amigo.geneontology.org/amigo/term/GO:0006793	Mertk Ptprk Nudt4 Trib2 Nos2 Ppp2r5e Prkch Ptk2 Sik1 Spry4 Ppp6r3 Pkia Ptpn12 Prkag2 Cdk8 Cdipt Smpd3 Ubash3b Ptpn9 Ip6k1 Ptprm Ttc7b Ppm1h Dgkh Itpkb Camk1d Sgms1 Prkce Gphn Acvr2a Kdr Ccnd1 Dgkd Prkcg mt-Nd3 mt-Nd6 Nlk Edn1 Hes1 Spred1 Ppp3ca Rsrc1 Dusp8 Lyn Spred2 Bcl2 Gda C1qtnf9 Pdgfb Prkd1 Mmd Map2k1 Cd44 Igf1r Wdfy2 Slc25a13 Ksr1 Pde7b Nedd9 Trio Nus1 Pde10a Inpp5a Hras Rptor Nrp1 Smad7 It…
2.00991897408504e-11	69	1444	2.63111032428717	GO:0007155 cell adhesion	http://amigo.geneontology.org/amigo/term/GO:0007155	Lamb1 Cd34 Ccn2 Ptk2 Pcdh12 Plxna2 Itga6 Atrn Plxna4 Plxnd1 Cdh13 Cdh5 Jam3 Ubash3b Robo4 Limch1 Cntn5 Cldn5 Lyn Itga1 Pard3b Myadm Arid2 Vcl Hsd17b12 Angpt2 Nrarp Lrrc32 Pdgfb Cd44 Lama4 Ptprk Nedd9 Spry4 Nrp1 Smad7 Lamc1 Cd93 Ppp3ca Col15a1 Zyx Cask Dlc1 Phldb2 Ptprm Rreb1 Ackr3 Prkce Magi1 Cxcr4 Rnd1 Map2k5 Kdr Afdn Nf1 Myo10 Hes1 Vav3 Hlx Mertk Pxdn Adamts9 Itpkb Rapgef1 Bcl2 Ext1 Map2k1 Adam…
2.00991897408504e-11	49	803	3.35998776517882	GO:0030029 actin filament-based process	http://amigo.geneontology.org/amigo/term/GO:0030029	Stard13 Myo1b Cobl Nedd9 Arhgap28 Gas2 Stard8 Myo1e Amotl2 Brk1 Myo1d Limch1 Arhgap18 Plekhh2 Tmsb4x Rnd1 Pdlim1 Shroom4 Washc4 Shank3 Prkce Tnfaip1 Ccn2 Edn1 Flnb Hras Nrp1 Zyx Dlc1 Phldb2 Arhgap26 Myh6 Sipa1l1 Capg Setd3 Dock1 Myadm Nf1 Mef2c Pde4b Auts2 Mef2a Jam3 Pln Ttn Bcl2 Arhgef7 Id1
2.96713054440766e-11	104	2772	2.06584281772252	GO:0006796 phosphate-containing compound metabolic process	http://amigo.geneontology.org/amigo/term/GO:0006796	Mertk Ptprk Nudt4 Trib2 Nos2 Ppp2r5e Prkch Ptk2 Sik1 Spry4 Ppp6r3 Pkia Ptpn12 Prkag2 Cdk8 Cdipt Smpd3 Ubash3b Ptpn9 Ip6k1 Ptprm Ttc7b Ppm1h Dgkh Itpkb Camk1d Sgms1 Prkce Gphn Acvr2a Kdr Ccnd1 Dgkd Prkcg mt-Nd3 mt-Nd6 Nlk Edn1 Hes1 Spred1 Ppp3ca Rsrc1 Dusp8 Lyn Spred2 Bcl2 Gda C1qtnf9 Pdgfb Prkd1 Mmd Map2k1 Cd44 Igf1r Wdfy2 Slc25a13 Ksr1 Pde7b Nedd9 Trio Nus1 Pde10a Inpp5a Hras Rptor Nrp1 Smad7 It…
3.20119803644305e-11	32	364	4.8406731113498	GO:0031589 cell-substrate adhesion	http://amigo.geneontology.org/amigo/term/GO:0031589	Lamb1 Cd34 Itga6 Atrn Limch1 Itga1 Ccn2 Hsd17b12 Angpt2 Jam3 Pdgfb Ptprk Nedd9 Vcl Spry4 Nrp1 Lamc1 Cask Dlc1 Cdh13 Phldb2 Rreb1 Kdr Myadm Nf1 Prkce Mertk Zyx Adamts9 Bcl2 Ptk2 Dock1
5.71401691839529e-11	45	713	3.47520273334107	GO:0070848 response to growth factor	http://amigo.geneontology.org/amigo/term/GO:0070848	Spry4 Smad7 Ptpn12 Zyx Acvr2a Wwox Ccn2 Ptk2 Spred1 Smpd3 Id1 Spred2 Ext1 Kdr Pdgfb Prkd1 Cd44 Igf1r Mef2c Nlk Ptprk Dcn Edn1 Hes1 Nr4a1 Nus1 Crim1 Nrp1 Nrp2 Anxa3 Fgfr2 Cask Angpt2 Cdh5 Apln Cldn5 Jun Map1b Map2k5 Lrrc32 Col4a2 Ltbp4 Ndst1 Rapgef1 Prkce
5.71401691839529e-11	44	684	3.54204224010318	GO:0071363 cellular response to growth factor stimulus	http://amigo.geneontology.org/amigo/term/GO:0071363	Spry4 Smad7 Ptpn12 Zyx Acvr2a Wwox Ccn2 Ptk2 Spred1 Smpd3 Id1 Spred2 Ext1 Kdr Pdgfb Prkd1 Cd44 Igf1r Mef2c Nlk Ptprk Dcn Edn1 Hes1 Nr4a1 Nus1 Crim1 Nrp1 Nrp2 Fgfr2 Cask Angpt2 Cdh5 Apln Cldn5 Jun Map1b Map2k5 Lrrc32 Col4a2 Ltbp4 Ndst1 Rapgef1 Prkce
6.05849475535037e-11	53	954	3.05903648008911	GO:0022603 regulation of anatomical structure morphogenesis	http://amigo.geneontology.org/amigo/term/GO:0022603	Vash1 Plxna2 Sema6d Plxna4 Plxnd1 Hecw2 Rnd1 Kdr Ism1 Nrp1 Angpt2 Sipa1l1 Prkd1 Cd44 Cd34 Dcn Nf1 Nedd9 Edn1 Myo10 Adamts1 Spry4 Spred1 Anxa3 Gas2 Col4a2 Dlc1 Cdh5 Phldb2 Ptprm Palmd Arhgap18 Rreb1 Cldn5 Cxcr4 Map1b Myadm Map2k1 Mef2c Stard13 Esr1 Hexb Hes1 Ptk2 Shank3 Ppp3ca Adamts9 Id1 Numb Mfn1 Cask Dock1 Afdn
6.5986869126273e-11	95	2454	2.13160243722591	GO:0007399 nervous system development	http://amigo.geneontology.org/amigo/term/GO:0007399	Map2k1 Nav1 Mertk Trio Hes1 Plxna2 Sema6d Adgrl2 Plxna4 Plxnd1 Pbx3 Cntn5 Cables1 Lyn Hecw2 Atxn1 Map1b Tacc1 Lamb1 Mef2c Cobl Numb Edn1 Ptk2 Ablim1 Nrp1 Tcf12 Mycn Sipa1l1 Bcl2 Mef2d Prkd1 Mmd Hdac9 Igf1r Aldh3a2 Nav3 Prkch Nrp2 Ppp3ca Kdm4c Anxa3 Mef2a Col4a1 Arhgef7 Ptpn9 Ptprm Akr1c14 Camk1d Rapgef1 Abcb1a Cldn5 Itga1 Ackr3 Cxcr4 Robo2 Rnd1 Ext1 Shroom4 Nf1 Hexb Vcl Apbb2 Ift122 Sez6l2 Ndst1 …
7.31472326185441e-11	47	778	3.32640727783469	GO:0030155 regulation of cell adhesion	http://amigo.geneontology.org/amigo/term/GO:0030155	Ptk2 Plxna2 Plxna4 Plxnd1 Limch1 Lyn Myadm Lamb1 Arid2 Itga6 Hsd17b12 Angpt2 Nrarp Lrrc32 Pdgfb Cd44 Lama4 Nedd9 Vcl Spry4 Nrp1 Smad7 Ppp3ca Cask Dlc1 Cdh13 Jam3 Phldb2 Rreb1 Magi1 Cxcr4 Rnd1 Map2k5 Kdr Nf1 Myo10 Vav3 Hlx Prkce Hes1 Ubash3b Itpkb Bcl2 Map2k1 Adam19 Dock1 Afdn
1.72029384955988e-10	108	3024	1.96652345148586	GO:0065009 regulation of molecular function	http://amigo.geneontology.org/amigo/term/GO:0065009	Arhgef7 Mertk Trib2 Nos2 Edn1 Tbc1d5 Arhgap28 Spry4 Ppp6r3 Plxna2 Pkia Kcnab1 Prkag2 Plxna4 Plxnd1 Ubash3b Vav3 Pln Rapgef1 Sipa1l1 Hecw2 Kdr Ccnd1 Ppp3ca Bax Hes1 Nr4a1 Sik1 Slc1a1 Id1 Zfp462 C1qtnf9 Pdgfb Prkd1 Mmd Map2k1 Rasa4 Cd44 Stard13 Esr1 Ltc4s Nf1 Ppp2r5e Prkch Papln Nedd9 Hmbox1 Spata13 Trio Nus1 Crim1 Hras Rptor Nrp1 Smad7 Itga6 Spred1 Ahcyl1 Gem Anxa3 Dusp16 Dennd5b Psd3 Fgfr2 Stard8…
2.19933980866173e-10	34	443	4.22602782350911	GO:0001667 ameboidal-type cell migration	http://amigo.geneontology.org/amigo/term/GO:0001667	Sema6d Plxnd1 Amotl2 Nrp1 Edn1 Spred1 Robo4 Pdgfb Prkd1 Mef2c Stard13 Dcn Nf1 Vash1 Nr4a1 Nus1 Anxa3 Angpt2 Cdh13 Cdh5 Ptprm Meox2 Rreb1 Prkce Pdlim1 Map2k5 Kdr Ptk2 Nrp2 Schip1 Adamts9 Tmem201 Jun Dock1
3.09329129394311e-10	82	2018	2.23743203399977	GO:0009888 tissue development	http://amigo.geneontology.org/amigo/term/GO:0009888	Meox1 Lamb1 Sema6d Atrn Col15a1 Meox2 Kdr Nrarp Apold1 Map2k1 Ccn2 Edn1 Flnb Smad7 Spred1 Plxnd1 Smpd3 Spred2 Bcl2 Pdgfb Cd44 Mef2c Aldh3a2 Stard13 Cd34 Vcl Hes1 Itga6 Fgfr2 Col4a1 Col4a2 Mmp15 Cdh5 Robo4 Phldb2 Jarid2 Rreb1 Abcb1a Myh6 Cldn5 Cxcr4 Acvr2a Map1b Myadm Cobl Plxna2 Ttn Mef2d Nf1 Shank3 Nrp1 Plxna4 Ift122 Mycn Pln Afdn Ccnd1 Bax Esr1 Prkch Nr4a1 Sik1 Hras Nrp2 Slc25a25 Schip1 Ppp3ca …
3.13474745765375e-10	127	3869	1.80743277164221	GO:0048583 regulation of response to stimulus	http://amigo.geneontology.org/amigo/term/GO:0048583	Bcl6b Stard13 Tnfaip1 Sec14l1 Pde10a Arhgap28 Spry4 Sema6d Spred1 Schip1 Ptpn12 Fam168a Dusp16 Stard8 Ubash3b Depdc5 Dusp8 Arhgap18 Phlda3 Lyn Esm1 Spred2 Zfp366 Dennd1b Bcl2 Nrarp Lamb1 Atxn7 Smad7 Ppp3ca Arid2 Wwox Nlk Ksr1 Oxr1 Hes1 Ptk2 Nrp1 Apln Ctla2a Prkce Acvr2a Kdr C1qtnf9 Ulbp1 Pdgfb Prkd1 Bax Map2k1 Rasa4 Cd44 Igf1r Abca1 Cd34 Esr1 Dcn Ccn2 Nf1 Nr1d1 Prkch Edn1 Fbxl17 Crim1 Hras Rptor …
3.22539812275206e-10	46	784	3.23071709886962	GO:0097435 supramolecular fiber organization	http://amigo.geneontology.org/amigo/term/GO:0097435	Myo1b Dync1h1 Cobl Nedd9 Arhgap28 Gas2 Myo1e Brk1 Myo1d Limch1 Arhgap18 Plekhh2 Tmsb4x Map1b Rnd1 Shroom4 Washc4 Shank3 Prkce Bax Tnfaip1 Ccn2 Nav3 Pxdn Edn1 Atxn7 Nrp1 Zyx Dlc1 Cdh5 Phldb2 Colgalt1 Pdlim1 Capg Myadm Mef2c Nf1 Mef2a Ltbp4 Myh6 Ttn Bcl2 Ext1 Arhgef7 Id1 Gda
3.93292930813037e-10	51	943	2.97793795198495	GO:0007167 enzyme linked receptor protein signaling pathway	http://amigo.geneontology.org/amigo/term/GO:0007167	Mertk Nedd9 Ptk2 Spry4 Smad7 Ptpn12 Zyx Angpt2 Col4a2 Ubash3b Lyn Esm1 Acvr2a Kdr Ccn2 Spred1 Smpd3 Id1 Spred2 Ext1 Pdgfb Prkd1 Gab2 Igf1r Nlk Ptprk Dcn Nus1 Crim1 Nrp1 Nrp2 Fgfr2 Cdh13 Cdh5 Apln Cldn5 Jun Lrrc32 Hes1 Col4a1 Atxn7 Schip1 Myo1e Rapgef1 Ltbp4 Itga1 Sipa1l1 Atxn1 Ndst1 Dgkd Esr1
4.58635861496403e-10	92	2426	2.08811393694459	GO:0051128 regulation of cellular component organization	http://amigo.geneontology.org/amigo/term/GO:0051128	Arhgap28 Plxna2 Sema6d Plxna4 Plxnd1 Phldb2 Brk1 Limch1 Bicd2 Arhgap18 Plekhh2 Hecw2 Tmsb4x Map1b Rnd1 Lamb1 Arid2 Washc4 Cobl Numb Shank3 Nrp1 Smad7 Nrp2 Adgrl2 Pan3 Apln Atp8a1 Sipa1l1 Prkce Pdgfb Prkd1 Bax Cd44 Igf1r Dync1h1 Esr1 Dcn Ccn2 Nav3 Prkch Edn1 Atxn7 Vcl Hmbox1 Myo10 Hes1 Ptk2 Abcg1 Smarca2 Hras Rptor Dlc1 Cdh13 Cdh5 Jam3 Ptpn9 Mtmr3 Colgalt1 Rreb1 Camk1d Rapgef1 Cldn5 Lyn Rin3 Cxcr4…
6.32694471030298e-10	88	2283	2.12243266949678	GO:0050790 regulation of catalytic activity	http://amigo.geneontology.org/amigo/term/GO:0050790	Arhgef7 Mertk Trib2 Nos2 Edn1 Tbc1d5 Spry4 Ppp6r3 Plxna2 Pkia Prkag2 Plxna4 Plxnd1 Ubash3b Vav3 Rapgef1 Sipa1l1 Kdr Ccnd1 Bax Nr4a1 Slc1a1 C1qtnf9 Pdgfb Prkd1 Mmd Map2k1 Rasa4 Cd44 Stard13 Ltc4s Nf1 Ppp2r5e Papln Nedd9 Hmbox1 Spata13 Trio Nus1 Arhgap28 Crim1 Hras Rptor Nrp1 Smad7 Itga6 Spred1 Anxa3 Dusp16 Dennd5b Psd3 Fgfr2 Stard8 Dlc1 Sh3rf1 Dock4 Mgat5 Arhgap26 Rps27l Depdc5 Sbf2 Arhgap18 Plekh…
1.07501311742887e-09	102	2872	1.95556788908204	GO:0051239 regulation of multicellular organismal process	http://amigo.geneontology.org/amigo/term/GO:0051239	Bcl6b Vash1 Hes1 Plxna2 Sema6d Plxna4 Plxnd1 Ubash3b Pln Kdr Ism1 Apold1 Arid2 Edn1 Ptk2 Zbtb20 Nrp1 Smad7 Spred1 Ppp3ca Adgrl2 Angpt2 Robo4 Mycn Myh6 Spred2 Nrarp Ulbp1 Lrrc32 Pdgfb Prkd1 Hdac9 Mef2c Stard13 Cd34 Lama4 Dcn Nav3 Trib2 Nf1 Nos2 Prkch Vcl Adamts1 Nr4a1 Nus1 Pde4b Anxa3 Mef2a Col4a2 Cdh5 Phldb2 Ptprm Dock4 Meox2 Jarid2 Rreb1 Abcb1a Cldn5 Lyn Prkce Cxcr4 Acvr2a Jun Map1b Dennd1b Map2…
1.41067046624319e-09	37	558	3.65110805688055	GO:0030335 positive regulation of cell migration	http://amigo.geneontology.org/amigo/term/GO:0030335	Ptk2 Sema6d Pdgfb Prkd1 Lamb1 Igf1r Numb Nedd9 Edn1 Adamts1 Nus1 Hras Nrp1 Itga6 S100a11 Ppp3ca Anxa3 Cdh13 Cdh5 Jam3 Dapk2 Dock4 Mgat5 Rreb1 Ackr3 Prkce Cxcr4 Kdr Myadm Atp8a1 Camk1d Lyn Jun Bcl2 Map2k1 Dock1 Tmsb4x
1.41067046624319e-09	72	1708	2.32114243454068	GO:0045595 regulation of cell differentiation	http://amigo.geneontology.org/amigo/term/GO:0045595	Bcl6b Hes1 Plxna2 Sema6d Plxna4 Plxnd1 Ubash3b Apold1 Lamb1 Abcg1 Arid2 Map2k1 Mef2c Sik1 Nrp1 Smad7 Spred1 Kdm4c Tcf12 Mycn Spred2 Nrarp Pdgfb Mmd Wdfy2 Cd34 Ccn2 Prkch Nedd9 Edn1 Vcl Crim1 Spry4 Cdh5 Phldb2 Rreb1 Abcb1a Cldn5 Lyn Cxcr4 Acvr2a Jun Map1b Myadm Nf1 Adamts9 Inpp4b Hlx Id1 Ccnd1 Jund Prkd1 Trib2 Nr1d1 Numb Trio Ptk2 Shank3 Man2a1 Ppp3ca Itpkb Ctla2a Atxn1 Ankrd17 Setd3 Bcl2 Kdr Mfn1…
1.8378041234374e-09	90	2412	2.05457674035836	GO:0048468 cell development	http://amigo.geneontology.org/amigo/term/GO:0048468	Lamb1 Trio Hes1 Plxna2 Sema6d Atrn Col15a1 Plxna4 Plxnd1 Pbx3 Cntn5 Lyn Hecw2 Map1b Cobl Numb Edn1 Ablim1 Nrp1 Smad7 Mycn Sipa1l1 Bcl2 Prkd1 Igf1r Prkch Nedd9 Vcl Spry4 Smarca2 Nrp2 Lamc1 Angpt2 Cdh5 Robo4 Ptpn9 Ptprm Rreb1 Camk1d Rapgef1 Abcb1a Cldn5 Itga1 Cxcr4 Robo2 Rnd1 Myadm Bax Map2k1 Nf1 Apbb2 Ext1 Jund Celf1 Mef2c Mertk Fli1 Top2b Esr1 Nr1d1 Hexb Ptk2 Shank3 Man2a1 Flnb Raph1 Itga6 Ppp3ca…
2.07399865965675e-09	27	310	4.79577977201067	GO:0010631 epithelial cell migration	http://amigo.geneontology.org/amigo/term/GO:0010631	Plxnd1 Nrp1 Spred1 Robo4 Pdgfb Prkd1 Mef2c Stard13 Dcn Nf1 Vash1 Nr4a1 Nus1 Anxa3 Angpt2 Cdh13 Cdh5 Ptprm Meox2 Rreb1 Prkce Map2k5 Kdr Ptk2 Adamts9 Jun Dock1
2.32606933237334e-09	41	684	3.30053936009615	GO:0120039 plasma membrane bounded cell projection morphogenesis	http://amigo.geneontology.org/amigo/term/GO:0120039	Trio Plxna2 Sema6d Plxna4 Plxnd1 Cntn5 Hecw2 Map1b Numb Edn1 Ablim1 Nrp1 Sipa1l1 Cd44 Igf1r Nrp2 Ptprm Rreb1 Itga1 Cxcr4 Robo2 Map2k1 Vcl Apbb2 Ext1 Mef2c Top2b Cobl Ptk2 Shank3 Raph1 Ppp3ca Auts2 Rere Bcl2 Mfn1 Mef2a Cask Id1 Kdr Afdn
2.47895732845518e-09	95	2631	1.9881993086098	GO:0007166 cell surface receptor signaling pathway	http://amigo.geneontology.org/amigo/term/GO:0007166	Bax Mertk Nedd9 Hes1 Ptk2 Spry4 Smad7 Plxna2 Itga6 Sema6d Ptpn12 Plxna4 Zyx Plxnd1 Angpt2 Col4a2 Maml2 Ubash3b Lyn Itga1 Esm1 Acvr2a Dennd1b Bcl2 Maml3 Kdr Nrarp Lamb1 Wwox Nlk Ccn2 Edn1 Nrp1 Spred1 Smpd3 Pln Id1 Spred2 Ext1 Ccnd1 Pdgfb Prkd1 Gab2 Cd44 Igf1r Abca1 Ptprk Dcn Prkch Nus1 Fbxl17 Crim1 Nrp2 Tspan5 Adgrl2 Pde4b Fgfr2 Sh3rf1 Cdh13 Cdh5 Amotl2 Vav3 Neurl1b Mgat5 Apln Tspan15 Rapgef1 Cldn…
2.47895732845518e-09	27	313	4.74981383170386	GO:0090132 epithelium migration	http://amigo.geneontology.org/amigo/term/GO:0090132	Plxnd1 Nrp1 Spred1 Robo4 Pdgfb Prkd1 Mef2c Stard13 Dcn Nf1 Vash1 Nr4a1 Nus1 Anxa3 Angpt2 Cdh13 Cdh5 Ptprm Meox2 Rreb1 Prkce Map2k5 Kdr Ptk2 Adamts9 Jun Dock1
2.85967773327159e-09	42	720	3.21198830409357	GO:0032990 cell part morphogenesis	http://amigo.geneontology.org/amigo/term/GO:0032990	Trio Plxna2 Sema6d Plxna4 Plxnd1 Cntn5 Hecw2 Map1b Numb Edn1 Ablim1 Nrp1 Sipa1l1 Cd44 Igf1r Nrp2 Ptprm Rreb1 Itga1 Cxcr4 Robo2 Bax Map2k1 Vcl Apbb2 Ext1 Mef2c Top2b Cobl Ptk2 Shank3 Raph1 Ppp3ca Auts2 Rere Bcl2 Mfn1 Mef2a Cask Id1 Kdr Afdn
2.85967773327159e-09	41	690	3.27183901783444	GO:0048858 cell projection morphogenesis	http://amigo.geneontology.org/amigo/term/GO:0048858	Trio Plxna2 Sema6d Plxna4 Plxnd1 Cntn5 Hecw2 Map1b Numb Edn1 Ablim1 Nrp1 Sipa1l1 Cd44 Igf1r Nrp2 Ptprm Rreb1 Itga1 Cxcr4 Robo2 Map2k1 Vcl Apbb2 Ext1 Mef2c Top2b Cobl Ptk2 Shank3 Raph1 Ppp3ca Auts2 Rere Bcl2 Mfn1 Mef2a Cask Id1 Kdr Afdn
3.26235581357931e-09	45	815	3.04026938511924	GO:0032989 cellular component morphogenesis	http://amigo.geneontology.org/amigo/term/GO:0032989	Trio Plxna2 Sema6d Plxna4 Plxnd1 Cntn5 Hecw2 Map1b Numb Edn1 Ablim1 Nrp1 Sipa1l1 Cd44 Igf1r Nrp2 Phldb2 Ptprm Rreb1 Itga1 Cxcr4 Robo2 Bax Map2k1 Vcl Apbb2 Ext1 Mef2c Top2b Cobl Ptk2 Shank3 Raph1 Ppp3ca Auts2 Mef2a Rere Myh6 Ttn Bcl2 Mfn1 Cask Id1 Kdr Afdn
3.51939561186854e-09	27	319	4.66047564051194	GO:0090130 tissue migration	http://amigo.geneontology.org/amigo/term/GO:0090130	Plxnd1 Nrp1 Spred1 Robo4 Pdgfb Prkd1 Mef2c Stard13 Dcn Nf1 Vash1 Nr4a1 Nus1 Anxa3 Angpt2 Cdh13 Cdh5 Ptprm Meox2 Rreb1 Prkce Map2k5 Kdr Ptk2 Adamts9 Jun Dock1
3.54073234409721e-09	23	230	5.5062656641604	GO:0010632 regulation of epithelial cell migration	http://amigo.geneontology.org/amigo/term/GO:0010632	Spred1 Robo4 Pdgfb Prkd1 Mef2c Stard13 Dcn Nf1 Vash1 Nus1 Nrp1 Anxa3 Angpt2 Ptprm Meox2 Rreb1 Prkce Map2k5 Kdr Adamts9 Jun Ptk2 Dock1
3.54073234409721e-09	23	230	5.5062656641604	GO:0043542 endothelial cell migration	http://amigo.geneontology.org/amigo/term/GO:0043542	Plxnd1 Nrp1 Spred1 Robo4 Pdgfb Prkd1 Mef2c Stard13 Dcn Nf1 Vash1 Nr4a1 Nus1 Anxa3 Angpt2 Cdh13 Cdh5 Ptprm Meox2 Map2k5 Kdr Ptk2 Adamts9
4.15437084598127e-09	37	584	3.48855872558108	GO:2000147 positive regulation of cell motility	http://amigo.geneontology.org/amigo/term/GO:2000147	Ptk2 Sema6d Pdgfb Prkd1 Lamb1 Igf1r Numb Nedd9 Edn1 Adamts1 Nus1 Hras Nrp1 Itga6 S100a11 Ppp3ca Anxa3 Cdh13 Cdh5 Jam3 Dapk2 Dock4 Mgat5 Rreb1 Ackr3 Prkce Cxcr4 Kdr Myadm Atp8a1 Camk1d Lyn Jun Bcl2 Map2k1 Dock1 Tmsb4x
4.87679157789742e-09	26	301	4.7562427663844	GO:0030336 negative regulation of cell migration	http://amigo.geneontology.org/amigo/term/GO:0030336	Sema6d Spred1 Robo4 Mef2c Stard13 Ptprk Dcn Nav3 Nf1 Vash1 Angpt2 Dlc1 Phldb2 Arid2 Ptprm Meox2 Cldn5 Rin3 Dach1 Map2k5 Nedd9 Adamts9 Bcl2 Ptk2 Limch1 Afdn
5.52544242058671e-09	73	1807	2.22444600710409	GO:0022008 neurogenesis	http://amigo.geneontology.org/amigo/term/GO:0022008	Map2k1 Nav1 Trio Hes1 Plxna2 Sema6d Plxna4 Plxnd1 Pbx3 Cntn5 Lyn Hecw2 Map1b Lamb1 Mef2c Cobl Numb Edn1 Ptk2 Ablim1 Nrp1 Tcf12 Mycn Sipa1l1 Bcl2 Prkd1 Mmd Hdac9 Igf1r Nav3 Prkch Nrp2 Kdm4c Ptpn9 Ptprm Camk1d Rapgef1 Itga1 Cxcr4 Robo2 Rnd1 Nf1 Vcl Apbb2 Ext1 Afdn Bax Top2b Nr1d1 Hexb Shank3 Man2a1 Zfp521 Slc1a1 Raph1 Itga6 Ppp3ca Auts2 Herc1 Rere Atxn1 Jun Tacc1 Ccnd1 Ptprk Adamts1 Mfn1 Exoc4 Mef2…
5.99865605060642e-09	68	1624	2.30557921898342	GO:1902531 regulation of intracellular signal transduction	http://amigo.geneontology.org/amigo/term/GO:1902531	Stard13 Tnfaip1 Sec14l1 Pde10a Arhgap28 Spry4 Spred1 Schip1 Dusp16 Stard8 Depdc5 Dusp8 Arhgap18 Phlda3 Spred2 Bcl2 Ppp3ca Ksr1 Prkce Pdgfb Prkd1 Bax Map2k1 Rasa4 Cd44 Igf1r Abca1 Esr1 Dcn Ccn2 Nf1 Edn1 Hras Rptor Nrp1 Psd3 Fgfr2 Dlc1 Cdh13 Dapk2 Arhgap26 Rapgef1 Lyn Itga1 Sipa1l1 Ackr3 Phlpp1 Ankrd17 Sipa1 Map2k5 Kdr Tspan6 Myadm Sez6l2 Nr1d1 Ivns1abp Auts2 Inpp4b Itpkb Id1 Jun Ndst1 Dgkd Ptk2 Ex…
6.57075621227189e-09	31	430	3.96963338579006	GO:0007264 small GTPase mediated signal transduction	http://amigo.geneontology.org/amigo/term/GO:0007264	Stard13 Tnfaip1 Ksr1 Arhgap28 Spry4 Hras Stard8 Arhgap18 Rapgef1 Psd3 Prkd1 Rasa4 Abca1 Nrp1 Dlc1 Cdh13 Brk1 Dock4 Arhgap26 Sipa1l1 Jun Rnd1 Sipa1 Dock1 Nf1 Auts2 Vav3 Itpkb Map2k1 Arhgef7
7.03782974706234e-09	36	568	3.48988668855237	GO:0060284 regulation of cell development	http://amigo.geneontology.org/amigo/term/GO:0060284	Hes1 Plxna2 Sema6d Plxna4 Plxnd1 Nrp1 Smad7 Mycn Prkch Nedd9 Vcl Spry4 Cdh5 Rreb1 Abcb1a Cldn5 Lyn Cxcr4 Map1b Myadm Map2k1 Nf1 Nr1d1 Numb Ptk2 Shank3 Man2a1 Ppp3ca Atxn1 Bcl2 Mfn1 Cask Id1 Dock1 Kdr Afdn
7.41954385152995e-09	37	598	3.40688678217282	GO:0051272 positive regulation of cellular component movement	http://amigo.geneontology.org/amigo/term/GO:0051272	Ptk2 Sema6d Pdgfb Prkd1 Lamb1 Igf1r Numb Nedd9 Edn1 Adamts1 Nus1 Hras Nrp1 Itga6 S100a11 Ppp3ca Anxa3 Cdh13 Cdh5 Jam3 Dapk2 Dock4 Mgat5 Rreb1 Ackr3 Prkce Cxcr4 Kdr Myadm Atp8a1 Camk1d Lyn Jun Bcl2 Map2k1 Dock1 Tmsb4x
8.23631015602227e-09	28	358	4.30657649710869	GO:0010720 positive regulation of cell development	http://amigo.geneontology.org/amigo/term/GO:0010720	Plxna2 Plxna4 Plxnd1 Hes1 Smad7 Prkch Nedd9 Nrp1 Cdh5 Rreb1 Abcb1a Cldn5 Lyn Cxcr4 Map1b Myadm Map2k1 Numb Shank3 Man2a1 Atxn1 Bcl2 Ptk2 Mfn1 Cask Dock1 Kdr Afdn
8.69880691783991e-09	37	602	3.38424966069659	GO:0040017 positive regulation of locomotion	http://amigo.geneontology.org/amigo/term/GO:0040017	Ptk2 Sema6d Pdgfb Prkd1 Lamb1 Igf1r Numb Nedd9 Edn1 Adamts1 Nus1 Hras Nrp1 Itga6 S100a11 Ppp3ca Anxa3 Cdh13 Cdh5 Jam3 Dapk2 Dock4 Mgat5 Rreb1 Ackr3 Prkce Cxcr4 Kdr Myadm Atp8a1 Camk1d Lyn Jun Bcl2 Map2k1 Dock1 Tmsb4x
9.02785818970149e-09	52	1075	2.66349594917526	GO:0031175 neuron projection development	http://amigo.geneontology.org/amigo/term/GO:0031175	Trio Plxna2 Sema6d Plxna4 Plxnd1 Cntn5 Lyn Hecw2 Map1b Lamb1 Cobl Numb Edn1 Ablim1 Nrp1 Sipa1l1 Bcl2 Prkd1 Igf1r Hes1 Nrp2 Ptpn9 Ptprm Camk1d Rapgef1 Itga1 Cxcr4 Robo2 Map2k1 Vcl Apbb2 Ext1 Mef2c Top2b Ptk2 Shank3 Raph1 Itga6 Ppp3ca Auts2 Herc1 Rere Jun Ptprk Nf1 Adamts1 Mfn1 Mef2a Cask Id1 Kdr Afdn
9.46925807691374e-09	64	1498	2.35247665224476	GO:2000026 regulation of multicellular organismal development	http://amigo.geneontology.org/amigo/term/GO:2000026	Vash1 Hes1 Plxna2 Sema6d Plxna4 Plxnd1 Ubash3b Kdr Ism1 Apold1 Arid2 Nrp1 Smad7 Spred1 Adgrl2 Angpt2 Mycn Myh6 Spred2 Nrarp Prkd1 Cd34 Lama4 Dcn Nf1 Prkch Edn1 Vcl Adamts1 Anxa3 Col4a2 Cdh5 Phldb2 Ptprm Jarid2 Cldn5 Lyn Cxcr4 Acvr2a Jun Map1b Map2k1 Inpp4b Hlx Ccnd1 Mef2c Stard13 Ccn2 Nr1d1 Numb Nedd9 Ptk2 Shank3 Man2a1 Ppp3ca Adamts9 Smpd3 Itpkb Id1 Ctla2a Atxn1 Mfn1 Cask Afdn
1.12393448220398e-08	118	3704	1.75415590812885	GO:0048513 animal organ development	http://amigo.geneontology.org/amigo/term/GO:0048513	Lamb1 Mef2c Spry4 Sema6d Atrn Adgrl2 Mef2a Ubash3b Pbx3 Lyn Pdlim1 Kdr Tacc1 Col4a4 Nrp1 Arid2 Ccn2 Edn1 Flnb Smad7 Spred1 Plxnd1 Smpd3 Myh6 Spred2 Bcl2 Ccnd1 Nrarp Pdgfb Mef2d Gab2 Cd44 Igf1r Cd34 Hes1 Igf2r Itga6 Ppp3ca Anxa3 Disp1 Fgfr2 Angpt2 Col4a1 Slc10a7 Nnmt Phldb2 Ptprm Akr1c14 Stox2 Jarid2 Rreb1 Abcb1a Cxcr4 Acvr2a Robo2 Jun Ext1 Shroom4 Cobl Ttn Bax Map2k1 Mertk Esr1 Nf1 Man2a1 Nrp2 Sl…
1.1894136459805e-08	39	669	3.209930656237	GO:0048812 neuron projection morphogenesis	http://amigo.geneontology.org/amigo/term/GO:0048812	Trio Plxna2 Sema6d Plxna4 Plxnd1 Cntn5 Hecw2 Map1b Numb Edn1 Ablim1 Nrp1 Sipa1l1 Igf1r Nrp2 Ptprm Itga1 Cxcr4 Robo2 Map2k1 Vcl Apbb2 Ext1 Mef2c Top2b Cobl Ptk2 Shank3 Raph1 Ppp3ca Auts2 Rere Bcl2 Mfn1 Mef2a Cask Id1 Kdr Afdn
1.19119482061469e-08	26	316	4.53047174899273	GO:2000146 negative regulation of cell motility	http://amigo.geneontology.org/amigo/term/GO:2000146	Sema6d Spred1 Robo4 Mef2c Stard13 Ptprk Dcn Nav3 Nf1 Vash1 Angpt2 Dlc1 Phldb2 Arid2 Ptprm Meox2 Cldn5 Rin3 Dach1 Map2k5 Nedd9 Adamts9 Bcl2 Ptk2 Limch1 Afdn
1.33192150862688e-08	37	613	3.32352087396305	GO:0048667 cell morphogenesis involved in neuron differentiation	http://amigo.geneontology.org/amigo/term/GO:0048667	Trio Plxna2 Sema6d Plxna4 Plxnd1 Cntn5 Hecw2 Map1b Numb Edn1 Ablim1 Nrp1 Sipa1l1 Igf1r Nrp2 Ptprm Robo2 Map2k1 Vcl Hes1 Apbb2 Ext1 Mef2c Top2b Cobl Ptk2 Shank3 Raph1 Ppp3ca Auts2 Rere Bcl2 Mfn1 Mef2a Cask Id1 Afdn
1.52591515912054e-08	26	320	4.47384085213033	GO:0051271 negative regulation of cellular component movement	http://amigo.geneontology.org/amigo/term/GO:0051271	Sema6d Spred1 Robo4 Mef2c Stard13 Ptprk Dcn Nav3 Nf1 Vash1 Angpt2 Dlc1 Phldb2 Arid2 Ptprm Meox2 Cldn5 Rin3 Dach1 Map2k5 Nedd9 Adamts9 Bcl2 Ptk2 Limch1 Afdn
1.57811318132514e-08	48	961	2.75026796961185	GO:0045597 positive regulation of cell differentiation	http://amigo.geneontology.org/amigo/term/GO:0045597	Plxna2 Plxna4 Plxnd1 Lamb1 Arid2 Map2k1 Mef2c Hes1 Smad7 Tcf12 Mmd Wdfy2 Cd34 Ccn2 Prkch Nedd9 Edn1 Nrp1 Kdm4c Cdh5 Rreb1 Abcb1a Cldn5 Lyn Cxcr4 Acvr2a Jun Map1b Myadm Adamts9 Hlx Jund Prkd1 Numb Shank3 Man2a1 Ppp3ca Itpkb Atxn1 Setd3 Bcl2 Kdr Ptk2 Mfn1 Cask Dock1 Afdn Tmsb4x
1.98529197297531e-08	79	2102	2.06943381288616	GO:0008283 cell population proliferation	http://amigo.geneontology.org/amigo/term/GO:0008283	Bcl6b Ptk2 Lyn Jun Tacc1 Jund Nrarp Bax E2f3 Edn1 Hes1 Hras Smad7 Elf4 Dach1 Bcl2 Lrrc32 Pdgfb Mef2d Prkd1 Gab2 Map2k1 Igf1r Mef2c Cd34 Ptprk Nf1 Prkch Vash1 Adamts1 Nr4a1 Smarca2 Rptor S100a11 Kdm4c Fgfr2 Cask Dlc1 Cdh13 Arid2 Ptprm Vav3 Brip1 Apln Jarid2 Rreb1 Cldn5 Itga1 Esm1 Dis3l2 Map2k5 Kdr Ccnd1 Nos2 Numb Cdh5 Ackr3 Afdn Ksr1 Esr1 Ccn2 Nr1d1 Shank3 Ppp3ca Ift122 Smpd3 Brk1 Mycn Itpkb Hlx R…
1.98529197297531e-08	27	349	4.25986168860547	GO:0040013 negative regulation of locomotion	http://amigo.geneontology.org/amigo/term/GO:0040013	Sema6d Nrp1 Spred1 Robo4 Mef2c Stard13 Ptprk Dcn Nav3 Nf1 Vash1 Angpt2 Dlc1 Phldb2 Arid2 Ptprm Meox2 Cldn5 Rin3 Dach1 Map2k5 Nedd9 Adamts9 Bcl2 Ptk2 Limch1 Afdn
2.08607668624841e-08	99	2923	1.86493431663318	GO:0009966 regulation of signal transduction	http://amigo.geneontology.org/amigo/term/GO:0009966	Stard13 Tnfaip1 Sec14l1 Pde10a Arhgap28 Spry4 Spred1 Schip1 Ptpn12 Dusp16 Stard8 Ubash3b Depdc5 Dusp8 Arhgap18 Phlda3 Lyn Esm1 Spred2 Zfp366 Bcl2 Nrarp Lamb1 Smad7 Ppp3ca Wwox Nlk Ksr1 Hes1 Apln Prkce Acvr2a Kdr Pdgfb Prkd1 Bax Map2k1 Rasa4 Cd44 Igf1r Abca1 Esr1 Dcn Ccn2 Nf1 Nr1d1 Prkch Edn1 Ptk2 Fbxl17 Crim1 Hras Rptor Nrp1 Itga6 Tspan5 Psd3 Fgfr2 Angpt2 Dlc1 Sh3rf1 Cdh13 Cdh5 Dapk2 Mgat5 Arhgap…
2.15712977964282e-08	36	596	3.32593228036534	GO:0007169 transmembrane receptor protein tyrosine kinase signaling pathway	http://amigo.geneontology.org/amigo/term/GO:0007169	Mertk Nedd9 Ptk2 Spry4 Ptpn12 Angpt2 Col4a2 Ubash3b Lyn Esm1 Kdr Ccn2 Ext1 Pdgfb Prkd1 Gab2 Igf1r Dcn Nus1 Nrp1 Nrp2 Fgfr2 Cdh13 Apln Col4a1 Atxn7 Schip1 Smpd3 Myo1e Rapgef1 Itga1 Sipa1l1 Atxn1 Ndst1 Dgkd Esr1
2.79290897662234e-08	62	1470	2.32237055223092	GO:0007010 cytoskeleton organization	http://amigo.geneontology.org/amigo/term/GO:0007010	Nav1 Stard13 Myo1b Dync1h1 Cobl Nedd9 Arhgap28 Gas2 Stard8 Myo1e Amotl2 Phldb2 Brk1 Myo1d Limch1 Bicd2 Arhgap18 Plekhh2 Tmsb4x Pard3b Map1b Rnd1 Pdlim1 Tacc1 Shroom4 Washc4 Ptk2 Shank3 Prkce Tnfaip1 Ccn2 Nav3 Edn1 Atxn7 Ablim1 Flnb Hras Nrp1 Macf1 Zyx Synm Dlc1 Cdh5 Arhgap26 Sipa1l1 Capg Setd3 Dock1 Myadm Nf1 Mef2c Auts2 Mef2a Jam3 Myh6 Ttn Bcl2 Arhgef7 Id1 Gda Znrf1
2.79290897662234e-08	16	118	7.46612293445478	GO:0043534 blood vessel endothelial cell migration	http://amigo.geneontology.org/amigo/term/GO:0043534	Nrp1 Spred1 Robo4 Pdgfb Prkd1 Mef2c Stard13 Nf1 Vash1 Nr4a1 Nus1 Angpt2 Cdh5 Meox2 Map2k5 Kdr
2.79290897662234e-08	53	1150	2.53767026261305	GO:0051130 positive regulation of cellular component organization	http://amigo.geneontology.org/amigo/term/GO:0051130	Plxna2 Plxna4 Plxnd1 Limch1 Cobl Adgrl2 Pan3 Apln Atp8a1 Prkce Pdgfb Prkd1 Bax Igf1r Dync1h1 Esr1 Dcn Ccn2 Nav3 Edn1 Hmbox1 Abcg1 Hras Nrp1 Cdh5 Phldb2 Brk1 Colgalt1 Rreb1 Rapgef1 Cldn5 Lyn Map1b Kdr Dgkd Map2k1 Smpd3 Abca1 Nedd9 Shank3 Itga6 Ppp3ca Auts2 Camk1d Nf1 Numb Adamts1 Tbc1d5 Mfn1 Cask Id1 Gda Afdn
3.44574732380875e-08	108	3340	1.78046913691414	GO:0010646 regulation of cell communication	http://amigo.geneontology.org/amigo/term/GO:0010646	Stard13 Tnfaip1 Sec14l1 Pde10a Arhgap28 Spry4 Spred1 Schip1 Ptpn12 Dusp16 Cask Stard8 Ubash3b Depdc5 Dusp8 Arhgap18 Phlda3 Lyn Esm1 Spred2 Zfp366 Bcl2 Nrarp Lamb1 Smad7 Ppp3ca Wwox Nlk Ksr1 Hes1 Apln Plcb4 Prkce Acvr2a Kdr Prkcg Pdgfb Prkd1 Bax Map2k1 Rasa4 Cd44 Igf1r Abca1 Esr1 Dcn Ccn2 Nf1 Nos2 Nr1d1 Prkch Edn1 Ptk2 Fbxl17 Abcg1 Crim1 Hras Rptor Nrp1 Itga6 Tspan5 Psd3 Fgfr2 Angpt2 Dlc1 Sh3rf1 C…
3.98247909839729e-08	108	3349	1.77568435870207	GO:0023051 regulation of signaling	http://amigo.geneontology.org/amigo/term/GO:0023051	Stard13 Tnfaip1 Sec14l1 Pde10a Arhgap28 Spry4 Spred1 Schip1 Ptpn12 Dusp16 Cask Stard8 Ubash3b Depdc5 Dusp8 Arhgap18 Phlda3 Lyn Esm1 Spred2 Zfp366 Bcl2 Nrarp Lamb1 Smad7 Ppp3ca Wwox Nlk Ksr1 Hes1 Apln Plcb4 Prkce Acvr2a Kdr Prkcg Pdgfb Prkd1 Bax Map2k1 Rasa4 Cd44 Igf1r Abca1 Esr1 Dcn Ccn2 Nf1 Nos2 Nr1d1 Prkch Edn1 Ptk2 Fbxl17 Abcg1 Crim1 Hras Rptor Nrp1 Itga6 Tspan5 Psd3 Fgfr2 Angpt2 Dlc1 Sh3rf1 C…
4.89420980960558e-08	32	500	3.52401002506266	GO:0050673 epithelial cell proliferation	http://amigo.geneontology.org/amigo/term/GO:0050673	Nrarp Bax Pdgfb Prkd1 Mef2c Cd34 Ptprk Nf1 Vash1 Nr4a1 Hras Rptor Fgfr2 Cask Cdh13 Ptprm Apln Rreb1 Map2k5 Kdr Map2k1 Hes1 Ccnd1 Esr1 Nr1d1 Ift122 Mycn Hlx Acvr2a Jun Dach1 Id1
7.02816401264103e-08	14	92	8.37909992372235	GO:0043535 regulation of blood vessel endothelial cell migration	http://amigo.geneontology.org/amigo/term/GO:0043535	Spred1 Robo4 Pdgfb Prkd1 Mef2c Stard13 Nf1 Vash1 Nus1 Angpt2 Meox2 Map2k5 Kdr Nrp1
8.17508159993091e-08	54	1223	2.43122114361947	GO:0048666 neuron development	http://amigo.geneontology.org/amigo/term/GO:0048666	Trio Plxna2 Sema6d Plxna4 Plxnd1 Pbx3 Cntn5 Lyn Hecw2 Map1b Lamb1 Cobl Numb Edn1 Ablim1 Nrp1 Sipa1l1 Bcl2 Prkd1 Igf1r Hes1 Nrp2 Ptpn9 Ptprm Camk1d Rapgef1 Itga1 Cxcr4 Robo2 Rnd1 Map2k1 Vcl Apbb2 Ext1 Mef2c Top2b Ptk2 Shank3 Raph1 Itga6 Ppp3ca Auts2 Herc1 Rere Jun Ptprk Nf1 Adamts1 Mfn1 Mef2a Cask Id1 Kdr Afdn
8.81601645544532e-08	24	300	4.40501253132832	GO:0030198 extracellular matrix organization	http://amigo.geneontology.org/amigo/term/GO:0030198	Lamb1 Papln Adamts1 Col15a1 Adamts9 Col4a1 Col4a2 Mmp15 Col4a4 Pxdn Hsd17b12 Lamc1 Phldb2 Colgalt1 Apbb2 Nf1 Ptk2 Gas2 Smpd3 Myo1e Csgalnact1 Ltbp4 Ext1 Ccn2
9.3186812619403e-08	24	301	4.39037793820098	GO:0045229 external encapsulating structure organization	http://amigo.geneontology.org/amigo/term/GO:0045229	Lamb1 Papln Adamts1 Col15a1 Adamts9 Col4a1 Col4a2 Mmp15 Col4a4 Pxdn Hsd17b12 Lamc1 Phldb2 Colgalt1 Apbb2 Nf1 Ptk2 Gas2 Smpd3 Myo1e Csgalnact1 Ltbp4 Ext1 Ccn2
9.84837007214691e-08	24	302	4.37584026290893	GO:0043062 extracellular structure organization	http://amigo.geneontology.org/amigo/term/GO:0043062	Lamb1 Papln Adamts1 Col15a1 Adamts9 Col4a1 Col4a2 Mmp15 Col4a4 Pxdn Hsd17b12 Lamc1 Phldb2 Colgalt1 Apbb2 Nf1 Ptk2 Gas2 Smpd3 Myo1e Csgalnact1 Ltbp4 Ext1 Ccn2
1.09755406328226e-07	21	233	4.96272871018749	GO:0051056 regulation of small GTPase mediated signal transduction	http://amigo.geneontology.org/amigo/term/GO:0051056	Stard13 Tnfaip1 Arhgap28 Spry4 Stard8 Arhgap18 Rasa4 Abca1 Nrp1 Psd3 Dlc1 Arhgap26 Sipa1l1 Sipa1 Nf1 Auts2 Itpkb Rapgef1 Map2k1 Hras
1.33264959107162e-07	61	1498	2.24220430917079	GO:0030182 neuron differentiation	http://amigo.geneontology.org/amigo/term/GO:0030182	Map2k1 Trio Hes1 Plxna2 Sema6d Plxna4 Plxnd1 Pbx3 Cntn5 Lyn Hecw2 Map1b Lamb1 Mef2c Cobl Numb Edn1 Ablim1 Nrp1 Tcf12 Sipa1l1 Bcl2 Prkd1 Mmd Hdac9 Igf1r Nrp2 Kdm4c Ptpn9 Ptprm Camk1d Rapgef1 Itga1 Cxcr4 Robo2 Rnd1 Vcl Apbb2 Mycn Ext1 Top2b Ptk2 Shank3 Zfp521 Raph1 Itga6 Ppp3ca Auts2 Herc1 Rere Jun Ccnd1 Ptprk Nf1 Adamts1 Mfn1 Mef2a Cask Id1 Kdr Afdn
1.34314751919562e-07	68	1765	2.12139413690032	GO:0042127 regulation of cell population proliferation	http://amigo.geneontology.org/amigo/term/GO:0042127	Bcl6b Ptk2 Lyn Jun Jund Nrarp E2f3 Edn1 Hes1 Hras Smad7 Dach1 Bcl2 Lrrc32 Pdgfb Mef2d Prkd1 Gab2 Map2k1 Igf1r Mef2c Ptprk Nf1 Prkch Vash1 Adamts1 Nr4a1 Smarca2 Rptor S100a11 Kdm4c Fgfr2 Cask Dlc1 Cdh13 Arid2 Ptprm Vav3 Brip1 Apln Jarid2 Rreb1 Cldn5 Itga1 Esm1 Dis3l2 Map2k5 Kdr Ccnd1 Nos2 Cdh5 Ackr3 Afdn Bax Ksr1 Esr1 Nr1d1 Ppp3ca Ift122 Smpd3 Brk1 Mycn Hlx Rapgef1 Atxn1 Celf1 Ccn2 Id1
1.34314751919562e-07	63	1574	2.20390557078847	GO:0048699 generation of neurons	http://amigo.geneontology.org/amigo/term/GO:0048699	Map2k1 Nav1 Trio Hes1 Plxna2 Sema6d Plxna4 Plxnd1 Pbx3 Cntn5 Lyn Hecw2 Map1b Lamb1 Mef2c Cobl Numb Edn1 Ptk2 Ablim1 Nrp1 Tcf12 Sipa1l1 Bcl2 Prkd1 Mmd Hdac9 Igf1r Nrp2 Kdm4c Ptpn9 Ptprm Camk1d Rapgef1 Itga1 Cxcr4 Robo2 Rnd1 Vcl Apbb2 Mycn Ext1 Bax Top2b Nf1 Shank3 Zfp521 Raph1 Itga6 Ppp3ca Auts2 Herc1 Rere Jun Ccnd1 Ptprk Adamts1 Mfn1 Mef2a Cask Id1 Kdr Afdn
1.43290936134354e-07	18	172	5.76237104388879	GO:0010594 regulation of endothelial cell migration	http://amigo.geneontology.org/amigo/term/GO:0010594	Spred1 Robo4 Pdgfb Prkd1 Mef2c Stard13 Dcn Nf1 Vash1 Nus1 Nrp1 Anxa3 Angpt2 Ptprm Meox2 Map2k5 Kdr Adamts9
1.5953342241236e-07	63	1582	2.19276066271874	GO:0120036 plasma membrane bounded cell projection organization	http://amigo.geneontology.org/amigo/term/GO:0120036	Trio Ablim1 Plxna2 Sema6d Plxna4 Plxnd1 Ift122 Cntn5 Lyn Hecw2 Map1b Lamb1 Cobl Numb Edn1 Vcl Nrp1 Sipa1l1 Bcl2 Prkd1 Cd44 Igf1r Nedd9 Spata13 Myo10 Hes1 Hras Nrp2 Cdh13 Ptpn9 Ptprm Brk1 Rreb1 Camk1d Rapgef1 Itga1 Cxcr4 Robo2 Map2k1 Apbb2 Vav3 Ext1 Mef2c Top2b Ptk2 Shank3 Raph1 Itga6 Ppp3ca Auts2 Arhgef7 Herc1 Rere Jun Ptprk Nf1 Adamts1 Mfn1 Mef2a Cask Id1 Kdr Afdn
2.34165270750385e-07	11	56	10.8158789831722	GO:0010596 negative regulation of endothelial cell migration	http://amigo.geneontology.org/amigo/term/GO:0010596	Spred1 Robo4 Mef2c Stard13 Dcn Vash1 Angpt2 Ptprm Meox2 Map2k5 Adamts9
2.41607091072615e-07	28	423	3.6448094230849	GO:0050678 regulation of epithelial cell proliferation	http://amigo.geneontology.org/amigo/term/GO:0050678	Nrarp Pdgfb Prkd1 Mef2c Ptprk Nf1 Vash1 Nr4a1 Hras Rptor Fgfr2 Cask Cdh13 Ptprm Apln Rreb1 Map2k5 Kdr Hes1 Ccnd1 Bax Nr1d1 Ift122 Mycn Hlx Jun Esr1 Id1
2.48136869325186e-07	20	222	4.9605996974418	GO:0010810 regulation of cell-substrate adhesion	http://amigo.geneontology.org/amigo/term/GO:0010810	Limch1 Hsd17b12 Angpt2 Pdgfb Nedd9 Vcl Spry4 Nrp1 Cask Dlc1 Cdh13 Phldb2 Rreb1 Kdr Myadm Nf1 Prkce Bcl2 Ptk2 Dock1
2.52098535720062e-07	29	452	3.53278106771353	GO:0007015 actin filament organization	http://amigo.geneontology.org/amigo/term/GO:0007015	Myo1b Cobl Nedd9 Arhgap28 Gas2 Myo1e Brk1 Myo1d Limch1 Arhgap18 Plekhh2 Tmsb4x Rnd1 Shroom4 Washc4 Shank3 Prkce Tnfaip1 Ccn2 Nrp1 Zyx Dlc1 Phldb2 Pdlim1 Capg Myadm Bcl2 Id1 Ttn
2.63609096868562e-07	59	1454	2.23431687885463	GO:0051094 positive regulation of developmental process	http://amigo.geneontology.org/amigo/term/GO:0051094	Plxna2 Plxna4 Plxnd1 Kdr Lamb1 Arid2 Map2k1 Mef2c Cobl Hes1 Smad7 Adgrl2 Tcf12 Pdgfb Prkd1 Mmd Igf1r Wdfy2 Cd34 Dcn Ccn2 Prkch Nedd9 Edn1 Nrp1 Kdm4c Anxa3 Angpt2 Cdh5 Phldb2 Rreb1 Abcb1a Cldn5 Lyn Cxcr4 Acvr2a Jun Map1b Myadm Adamts9 Hlx Ccnd1 Jund Bax Celf1 Numb Shank3 Man2a1 Ppp3ca Itpkb Atxn1 Setd3 Bcl2 Ptk2 Mfn1 Cask Dock1 Afdn Tmsb4x
2.64379443338444e-07	71	1916	2.04042203630161	GO:0016310 phosphorylation	http://amigo.geneontology.org/amigo/term/GO:0016310	Mertk Trib2 Prkch Ptk2 Sik1 Spry4 Pkia Prkag2 Cdk8 Ubash3b Dgkh Camk1d Prkce Acvr2a Kdr Ccnd1 Dgkd Prkcg Nlk Edn1 Hes1 Spred1 Rsrc1 Lyn Spred2 Bcl2 C1qtnf9 Pdgfb Prkd1 Mmd Map2k1 Cd44 Igf1r Wdfy2 Ksr1 Nedd9 Trio Hras Rptor Nrp1 Smad7 Itga6 Pan3 Dusp16 Fgfr2 Cask Cdh5 Dapk2 Ip6k1 Sik3 Map4k5 Itpkb Sgms1 Ttn Map2k5 Myadm Bax Nf1 Vav3 Atxn7 Zbtb20 Slc1a1 Smpd3 Atxn1 Jun Hspa2 Ccn2 Apln Limch1 Phlpp1…
3.06745358287701e-07	7	16	24.0899122807018	GO:1902285 semaphorin-plexin signaling pathway involved in neuron projection guidance	http://amigo.geneontology.org/amigo/term/GO:1902285	Plxna2 Plxna4 Plxnd1 Mef2c Edn1 Nrp1 Nrp2
3.08271346454645e-07	93	2831	1.80884036300571	GO:0009605 response to external stimulus	http://amigo.geneontology.org/amigo/term/GO:0009605	Bcl6b Sec14l1 Nos2 Trio Ptk2 Fbxl17 Sik1 Plxna2 Sema6d Prkag2 Plxna4 Plxnd1 Dock4 Depdc5 Cntn5 Lyn Ackr3 Ankrd17 Mef2c Abca1 Ablim1 Flnb Nrp1 Itga6 Zyx Ctla2a Jun Bcl2 Ulbp1 Pdgfb Prkd1 Bax Igf1r Cd34 Nr1d1 Edn1 Nr4a1 Ivns1abp Rptor Nrp2 Anxa3 Fgfr2 Cask Elf4 Angpt2 Cdh13 Cdh5 Jam3 Dapk2 Phldb2 Ptprm Brip1 Mtmr3 Camk1d Sgms1 Abcb1a Itga1 Rin3 Cxcr4 Trpm3 Robo2 Map1b Sipa1 Kdr Ifi208 Tspan6 Ccnd1 …
3.12639841735433e-07	58	1425	2.24114672646529	GO:0019220 regulation of phosphate metabolic process	http://amigo.geneontology.org/amigo/term/GO:0019220	Mertk Trib2 Nos2 Spry4 Ppp6r3 Pkia Ubash3b Kdr Ccnd1 Hes1 Spred1 Spred2 C1qtnf9 Pdgfb Prkd1 Mmd Map2k1 Cd44 Wdfy2 Nedd9 Edn1 Hras Rptor Nrp1 Smad7 Itga6 Prkag2 Dusp16 Dlc1 Cdh5 Mtmr3 Mgat5 Lyn Itga1 Acvr2a Map2k5 Myadm Bax Nf1 Vav3 Bcl2 Mef2c Ksr1 Atxn7 Zbtb20 Slc1a1 Smpd3 Itpkb Prkce Atxn1 Jun Hspa2 Ccn2 Ptk2 Apln Limch1 Phlpp1 Ttn
3.17671677500185e-07	58	1426	2.2395750948198	GO:0051174 regulation of phosphorus metabolic process	http://amigo.geneontology.org/amigo/term/GO:0051174	Mertk Trib2 Nos2 Spry4 Ppp6r3 Pkia Ubash3b Kdr Ccnd1 Hes1 Spred1 Spred2 C1qtnf9 Pdgfb Prkd1 Mmd Map2k1 Cd44 Wdfy2 Nedd9 Edn1 Hras Rptor Nrp1 Smad7 Itga6 Prkag2 Dusp16 Dlc1 Cdh5 Mtmr3 Mgat5 Lyn Itga1 Acvr2a Map2k5 Myadm Bax Nf1 Vav3 Bcl2 Mef2c Ksr1 Atxn7 Zbtb20 Slc1a1 Smpd3 Itpkb Prkce Atxn1 Jun Hspa2 Ccn2 Ptk2 Apln Limch1 Phlpp1 Ttn
3.64916065061515e-07	63	1621	2.14000454560213	GO:0030030 cell projection organization	http://amigo.geneontology.org/amigo/term/GO:0030030	Trio Ablim1 Plxna2 Sema6d Plxna4 Plxnd1 Ift122 Cntn5 Lyn Hecw2 Map1b Lamb1 Cobl Numb Edn1 Vcl Nrp1 Sipa1l1 Bcl2 Prkd1 Cd44 Igf1r Nedd9 Spata13 Myo10 Hes1 Hras Nrp2 Cdh13 Ptpn9 Ptprm Brk1 Rreb1 Camk1d Rapgef1 Itga1 Cxcr4 Robo2 Map2k1 Apbb2 Vav3 Ext1 Mef2c Top2b Ptk2 Shank3 Raph1 Itga6 Ppp3ca Auts2 Arhgef7 Herc1 Rere Jun Ptprk Nf1 Adamts1 Mfn1 Mef2a Cask Id1 Kdr Afdn
3.85612135063819e-07	34	610	3.06906610789268	GO:0006935 chemotaxis	http://amigo.geneontology.org/amigo/term/GO:0006935	Trio Plxna2 Sema6d Plxna4 Plxnd1 Dock4 Cntn5 Ackr3 Ablim1 Nrp1 Pdgfb Prkd1 Edn1 Nr4a1 Nrp2 Angpt2 Cdh13 Jam3 Dapk2 Ptprm Camk1d Lyn Itga1 Rin3 Cxcr4 Robo2 Kdr Apbb2 Vav3 Ext1 Mef2c Nedd9 Pde4b Ptk2
4.40642905754422e-07	24	329	4.01672875197111	GO:0022604 regulation of cell morphogenesis	http://amigo.geneontology.org/amigo/term/GO:0022604	Plxna2 Plxna4 Plxnd1 Rnd1 Cd44 Nedd9 Myo10 Spry4 Nrp1 Gas2 Dlc1 Palmd Arhgap18 Rreb1 Cxcr4 Kdr Myadm Hexb Numb Ptk2 Mfn1 Cask Dock1 Afdn
4.63777537869019e-07	34	615	3.04411435091795	GO:0042330 taxis	http://amigo.geneontology.org/amigo/term/GO:0042330	Trio Plxna2 Sema6d Plxna4 Plxnd1 Dock4 Cntn5 Ackr3 Ablim1 Nrp1 Pdgfb Prkd1 Edn1 Nr4a1 Nrp2 Angpt2 Cdh13 Jam3 Dapk2 Ptprm Camk1d Lyn Itga1 Rin3 Cxcr4 Robo2 Kdr Apbb2 Vav3 Ext1 Mef2c Nedd9 Pde4b Ptk2
5.30272189468544e-07	117	3929	1.63968715374591	GO:0009893 positive regulation of metabolic process	http://amigo.geneontology.org/amigo/term/GO:0009893	Mef2d Mef2c Mertk Trib2 Nos2 Nr1d1 Samd4 Zfp521 Fam168a Pan3 Mef2a Rbm3 Maml2 Tet3 Depdc5 Stox2 Hace1 Ankib1 Hecw2 Setd3 Zfp462 Maml3 Kdr Atxn7 Arid2 Meox1 Bax Wwox Fli1 E2f3 Hes1 Zbtb20 Nr4a1 Slc1a1 Hras Ppp3ca Elf4 Tcf12 Mycn Jarid2 Pbx3 Id1 Jun Jund C1qtnf9 Ulbp1 Lrrc32 Pdgfb Prkd1 Mmd Map2k1 Cd44 Igf1r Wdfy2 Cd34 Tnfaip1 Esr1 Dcn Nedd9 Edn1 Hmbox1 Abcg1 Smarca2 Rptor Nrp1 Smad7 Itga6 Kdm4c Pd…
6.15713277422391e-07	46	1019	2.48565476497918	GO:0007417 central nervous system development	http://amigo.geneontology.org/amigo/term/GO:0007417	Adgrl2 Pbx3 Tacc1 Hes1 Sema6d Mycn Lamb1 Igf1r Aldh3a2 Trio Ppp3ca Anxa3 Col4a1 Akr1c14 Abcb1a Lyn Ackr3 Cxcr4 Robo2 Ext1 Shroom4 Map2k1 Nf1 Sez6l2 Ndst1 Afdn Bax Celf1 Top2b Nr1d1 Numb Ptk2 Shank3 Slc1a1 Nrp1 Nrp2 Plxna2 Atrn Plxna4 Ift122 Herc1 Rere Atxn1 Ttn Bcl2 Exoc4
9.92327983658459e-07	109	3610	1.66255666868001	GO:0010604 positive regulation of macromolecule metabolic process	http://amigo.geneontology.org/amigo/term/GO:0010604	Mef2d Mef2c Trib2 Nr1d1 Samd4 Zfp521 Fam168a Pan3 Mef2a Rbm3 Maml2 Tet3 Stox2 Hace1 Ankib1 Hecw2 Setd3 Zfp462 Maml3 Atxn7 Arid2 Meox1 Bax Wwox Fli1 E2f3 Hes1 Zbtb20 Nr4a1 Slc1a1 Hras Ppp3ca Elf4 Tcf12 Mycn Jarid2 Pbx3 Id1 Jun Jund C1qtnf9 Ulbp1 Lrrc32 Pdgfb Prkd1 Mmd Map2k1 Cd44 Igf1r Wdfy2 Cd34 Tnfaip1 Esr1 Dcn Nos2 Nedd9 Edn1 Hmbox1 Abcg1 Smarca2 Rptor Nrp1 Smad7 Itga6 Kdm4c Pde4b Prkag2 Apbb2 …
1.50327619600911e-06	19	225	4.64973544973545	GO:0007160 cell-matrix adhesion	http://amigo.geneontology.org/amigo/term/GO:0007160	Cd34 Itga6 Limch1 Itga1 Ccn2 Jam3 Ptprk Vcl Nrp1 Cask Dlc1 Cdh13 Phldb2 Kdr Nf1 Zyx Adamts9 Bcl2 Ptk2
1.79253244842972e-06	22	302	4.01118690766652	GO:0007162 negative regulation of cell adhesion	http://amigo.geneontology.org/amigo/term/GO:0007162	Plxna2 Plxna4 Plxnd1 Myadm Lamb1 Angpt2 Nrarp Lrrc32 Spry4 Cask Dlc1 Cdh13 Jam3 Phldb2 Rnd1 Map2k5 Nf1 Hlx Smad7 Ubash3b Map2k1 Ptk2
1.84568927944799e-06	98	3162	1.7065592507518	GO:0070887 cellular response to chemical stimulus	http://amigo.geneontology.org/amigo/term/GO:0070887	Esr1 Nr1d1 Nr4a1 Spry4 Smad7 Ptpn12 Zyx Dock4 Ackr3 Zfp366 Acvr2a Hspa2 Ifi208 Bax Wwox Mef2c Abca1 Ccn2 Cpeb4 Nos2 Edn1 Oxr1 Ptk2 Slc1a1 Flnb Slc12a6 Spred1 Pde4b Itpr2 Col4a1 Smpd3 Id1 Prkce Spred2 Jun Bcl2 Ext1 Kdr Ccnd1 Jund C1qtnf9 Pdgfb Prkd1 Rasa4 Cd44 Igf1r Cd34 Nlk Ptprk Dcn Ltc4s Pxdn Hes1 Nus1 Abcg1 Crim1 Rptor Nrp1 Nrp2 Ahcyl1 Ppp3ca Mef2a Sult1a1 Fgfr2 Cask Angpt2 Cdh5 Jam3 Dapk2 Bri…
1.85356718516958e-06	44	988	2.4521830893022	GO:0044087 regulation of cellular component biogenesis	http://amigo.geneontology.org/amigo/term/GO:0044087	Arhgap28 Limch1 Arhgap18 Tmsb4x Cobl Shank3 Adgrl2 Pan3 Prkce Bax Dync1h1 Esr1 Ccn2 Nav3 Prkch Vcl Myo10 Hes1 Hras Nrp1 Dlc1 Cdh5 Jam3 Phldb2 Brk1 Mtmr3 Cldn5 Stxbp6 Map1b Capg Hspa2 Kdr Myadm Mef2c Abca1 Ptk2 Auts2 Numb Arhgef7 Smpd3 Rapgef1 Sipa1l1 Id1 Gda
1.91532330256044e-06	11	69	8.77810468199484	GO:0010633 negative regulation of epithelial cell migration	http://amigo.geneontology.org/amigo/term/GO:0010633	Spred1 Robo4 Mef2c Stard13 Dcn Vash1 Angpt2 Ptprm Meox2 Map2k5 Adamts9
1.9238433606475e-06	52	1279	2.23866938652338	GO:0042325 regulation of phosphorylation	http://amigo.geneontology.org/amigo/term/GO:0042325	Mertk Trib2 Spry4 Pkia Ubash3b Kdr Ccnd1 Hes1 Spred1 Spred2 C1qtnf9 Pdgfb Prkd1 Mmd Map2k1 Cd44 Wdfy2 Nedd9 Edn1 Hras Rptor Nrp1 Smad7 Itga6 Prkag2 Dusp16 Cdh5 Lyn Acvr2a Map2k5 Myadm Bax Nf1 Vav3 Bcl2 Ksr1 Atxn7 Zbtb20 Slc1a1 Smpd3 Itpkb Prkce Atxn1 Jun Hspa2 Ccn2 Ptk2 Apln Limch1 Phlpp1 Ttn Mef2c
2.04801743855337e-06	108	3618	1.64366139228669	GO:0006464 cellular protein modification process	http://amigo.geneontology.org/amigo/term/GO:0006464	Tnfaip1 Ptprk Trib2 Ppp2r5e Prkch Ptk2 Nus1 Sik1 Man2a1 Spry4 Ppp6r3 Mgat4a Pkia Ptpn12 Prkag2 Cdk8 Rnf141 Ubash3b Ptpn9 Ptprm Ppm1h Tmtc2 Mgat5 Hace1 Camk1d Ankib1 St8sia4 Hecw2 Prkce Gphn Acvr2a Setd3 Ccnd1 Prkcg Atxn7 Galnt1 Nlk Dcn Nos2 Edn1 Oxr1 Hes1 Spred1 Ppp3ca Kdm4c Znrf1 Rsrc1 Jarid2 Lyn Spred2 Bcl2 Kdr C1qtnf9 Pdgfb Prkd1 Man1a Mmd Hdac9 Map2k1 Cd44 Igf1r Mertk Wdfy2 Ksr1 Nedd9 Trio Iv…
2.04801743855337e-06	61	1625	2.06696741854637	GO:0006468 protein phosphorylation	http://amigo.geneontology.org/amigo/term/GO:0006468	Trib2 Prkch Ptk2 Sik1 Spry4 Pkia Prkag2 Cdk8 Ubash3b Camk1d Prkce Acvr2a Ccnd1 Prkcg Nlk Edn1 Hes1 Spred1 Rsrc1 Lyn Spred2 Bcl2 Kdr C1qtnf9 Pdgfb Prkd1 Mmd Map2k1 Cd44 Igf1r Mertk Wdfy2 Ksr1 Nedd9 Trio Hras Rptor Nrp1 Smad7 Pan3 Dusp16 Fgfr2 Cask Cdh5 Dapk2 Sik3 Map4k5 Ttn Map2k5 Myadm Bax Nf1 Slc1a1 Smpd3 Itpkb Jun Hspa2 Ccn2 Limch1 Phlpp1 Mef2c
2.25148250751027e-06	25	388	3.54785158773222	GO:1902903 regulation of supramolecular fiber organization	http://amigo.geneontology.org/amigo/term/GO:1902903	Arhgap28 Brk1 Limch1 Arhgap18 Plekhh2 Tmsb4x Map1b Washc4 Shank3 Prkce Ccn2 Nav3 Edn1 Atxn7 Nrp1 Dlc1 Cdh5 Phldb2 Colgalt1 Capg Myadm Mef2c Arhgef7 Id1 Gda
2.36122957652176e-06	108	3629	1.63867922769171	GO:0036211 protein modification process	http://amigo.geneontology.org/amigo/term/GO:0036211	Tnfaip1 Ptprk Trib2 Ppp2r5e Prkch Ptk2 Nus1 Sik1 Man2a1 Spry4 Ppp6r3 Mgat4a Pkia Ptpn12 Prkag2 Cdk8 Rnf141 Ubash3b Ptpn9 Ptprm Ppm1h Tmtc2 Mgat5 Hace1 Camk1d Ankib1 St8sia4 Hecw2 Prkce Gphn Acvr2a Setd3 Ccnd1 Prkcg Atxn7 Galnt1 Nlk Dcn Nos2 Edn1 Oxr1 Hes1 Spred1 Ppp3ca Kdm4c Znrf1 Rsrc1 Jarid2 Lyn Spred2 Bcl2 Kdr C1qtnf9 Pdgfb Prkd1 Man1a Mmd Hdac9 Map2k1 Cd44 Igf1r Mertk Wdfy2 Ksr1 Nedd9 Trio Iv…
2.47722311855789e-06	37	760	2.68068196807809	GO:0007420 brain development	http://amigo.geneontology.org/amigo/term/GO:0007420	Adgrl2 Pbx3 Tacc1 Sema6d Lamb1 Igf1r Hes1 Ppp3ca Anxa3 Col4a1 Akr1c14 Abcb1a Cxcr4 Robo2 Ext1 Shroom4 Map2k1 Nf1 Sez6l2 Ndst1 Afdn Bax Celf1 Top2b Numb Shank3 Slc1a1 Nrp1 Nrp2 Plxna2 Atrn Plxna4 Herc1 Rere Atxn1 Ttn Bcl2
3.27747733227917e-06	9	44	11.2628161312372	GO:0071526 semaphorin-plexin signaling pathway	http://amigo.geneontology.org/amigo/term/GO:0071526	Plxna2 Sema6d Plxna4 Plxnd1 Nrp1 Nrp2 Kdr Mef2c Edn1
3.44363466989469e-06	27	455	3.26745435016112	GO:0007409 axonogenesis	http://amigo.geneontology.org/amigo/term/GO:0007409	Trio Plxna2 Sema6d Plxna4 Plxnd1 Cntn5 Map1b Numb Edn1 Ablim1 Nrp1 Sipa1l1 Igf1r Nrp2 Ptprm Robo2 Map2k1 Vcl Apbb2 Ext1 Mef2c Top2b Cobl Ptk2 Raph1 Auts2 Bcl2
3.79513969381046e-06	98	3215	1.67842623666476	GO:0051173 positive regulation of nitrogen compound metabolic process	http://amigo.geneontology.org/amigo/term/GO:0051173	Mef2d Mef2c Trib2 Nos2 Nr1d1 Samd4 Zfp521 Fam168a Pan3 Mef2a Rbm3 Maml2 Tet3 Stox2 Hace1 Ankib1 Hecw2 Setd3 Zfp462 Maml3 Atxn7 Arid2 Meox1 Bax Wwox Fli1 E2f3 Hes1 Nr4a1 Slc1a1 Ppp3ca Elf4 Tcf12 Mycn Jarid2 Pbx3 Jun Jund C1qtnf9 Ulbp1 Pdgfb Prkd1 Mmd Map2k1 Cd44 Igf1r Wdfy2 Tnfaip1 Esr1 Dcn Nedd9 Edn1 Hmbox1 Abcg1 Smarca2 Hras Rptor Nrp1 Smad7 Itga6 Prkag2 Apbb2 Anxa3 Auts2 Dlc1 Cdh13 Cdh5 Meox2 R…
3.79513969381046e-06	30	548	3.0143790132265	GO:0051493 regulation of cytoskeleton organization	http://amigo.geneontology.org/amigo/term/GO:0051493	Arhgap28 Phldb2 Brk1 Limch1 Bicd2 Arhgap18 Plekhh2 Tmsb4x Map1b Rnd1 Washc4 Shank3 Prkce Dync1h1 Ccn2 Nav3 Edn1 Atxn7 Hras Nrp1 Dlc1 Cdh5 Capg Myadm Mef2c Nedd9 Jam3 Arhgef7 Id1 Gda
4.04446137284069e-06	32	613	2.87439643153561	GO:0007507 heart development	http://amigo.geneontology.org/amigo/term/GO:0007507	Mef2c Mef2a Pdlim1 Nrp1 Edn1 Myh6 Mef2d Igf1r Spred1 Jarid2 Ttn Map2k1 Nrp2 Plxna4 Pln Id1 Adam19 Nf1 Hes1 Adamts1 Sik1 Smad7 Adamts9 Plxnd1 Ift122 Arid2 Apln Jun Ndst1 Map2k5 Ext1 Kdr
4.04446137284069e-06	38	810	2.58318636096414	GO:0060322 head development	http://amigo.geneontology.org/amigo/term/GO:0060322	Adgrl2 Pbx3 Tacc1 Sema6d Lamb1 Igf1r Hes1 Ppp3ca Anxa3 Col4a1 Akr1c14 Abcb1a Cxcr4 Robo2 Ext1 Shroom4 Map2k1 Nf1 Sez6l2 Ndst1 Afdn Bax Celf1 Top2b Numb Shank3 Slc1a1 Nrp1 Nrp2 Plxna2 Atrn Schip1 Plxna4 Herc1 Rere Atxn1 Ttn Bcl2
4.04446137284069e-06	35	710	2.71435631331851	GO:0120035 regulation of plasma membrane bounded cell projection organization	http://amigo.geneontology.org/amigo/term/GO:0120035	Plxna2 Sema6d Plxna4 Plxnd1 Hecw2 Cobl Nrp1 Sipa1l1 Prkd1 Cd44 Igf1r Myo10 Hes1 Hras Ptpn9 Brk1 Rreb1 Camk1d Rapgef1 Lyn Map1b Map2k1 Nedd9 Ptk2 Shank3 Itga6 Ppp3ca Auts2 Nf1 Numb Adamts1 Mfn1 Cask Id1 Afdn
4.53511771352241e-06	46	1096	2.31102391014031	GO:0051241 negative regulation of multicellular organismal process	http://amigo.geneontology.org/amigo/term/GO:0051241	Sema6d Ubash3b Pln Ism1 Vash1 Hes1 Nrp1 Smad7 Spred1 Angpt2 Robo4 Mycn Spred2 Nrarp Lrrc32 Pdgfb Mef2c Stard13 Cd34 Dcn Nav3 Trib2 Adamts1 Col4a2 Ptprm Dock4 Meox2 Jarid2 Cldn5 Map2k5 Mertk Nf1 Ptk2 Inpp4b Plcl1 Hlx Lama4 Nr1d1 Ppp3ca Pde4b Adamts9 Ip6k1 Lyn Id1 Bcl2 Apln
4.90310854001335e-06	45	1063	2.33096853139434	GO:0009887 animal organ morphogenesis	http://amigo.geneontology.org/amigo/term/GO:0009887	Lamb1 Atrn Pbx3 Ccn2 Edn1 Plxnd1 Bcl2 Cd34 Nrp1 Itga6 Fgfr2 Ptprm Myh6 Hes1 Mef2d Bax Map2k1 Mef2c Nrp2 Acvr2a Ext1 Kdr Afdn Wwox Fli1 Esr1 Nf1 Shank3 Adamts1 Man2a1 Slc1a1 Smad7 Schip1 Ppp3ca Exoc4 Ift122 Smpd3 Arid2 Csgalnact1 Mycn Hlx Id1 Ttn Jun Ndst1
5.10908636705282e-06	8	34	12.9559192097892	GO:0043537 negative regulation of blood vessel endothelial cell migration	http://amigo.geneontology.org/amigo/term/GO:0043537	Spred1 Robo4 Mef2c Stard13 Vash1 Angpt2 Meox2 Map2k5
5.41825924473792e-06	36	753	2.63247760836354	GO:0034330 cell junction organization	http://amigo.geneontology.org/amigo/term/GO:0034330	Cdh5 Limch1 Cldn5 Gphn Nrp1 Nrp2 Adgrl2 Cntn5 Igf1r Ptprk Prkch Vcl Shank3 Smad7 Lamc1 Dlc1 Jam3 Phldb2 Map1b Kdr Numb Sez6l2 Mef2c Nedd9 Ptk2 Slc1a1 Plxnd1 Col4a1 Bcl2 Ext1 Afdn Mfn1 Cask Arhgef7 Rapgef1 Sipa1l1
5.72157199290533e-06	6	15	22.0250626566416	GO:1902287 semaphorin-plexin signaling pathway involved in axon guidance	http://amigo.geneontology.org/amigo/term/GO:1902287	Plxna2 Plxna4 Plxnd1 Mef2c Edn1 Nrp1
6.38191270108672e-06	21	301	3.84158069592586	GO:0045765 regulation of angiogenesis	http://amigo.geneontology.org/amigo/term/GO:0045765	Vash1 Kdr Ism1 Angpt2 Prkd1 Cd34 Dcn Nf1 Adamts1 Spred1 Anxa3 Col4a2 Cdh5 Ptprm Cldn5 Cxcr4 Stard13 Nrp1 Adamts9 Plxnd1 Id1
6.5391333344518e-06	35	726	2.65453578850708	GO:0031344 regulation of cell projection organization	http://amigo.geneontology.org/amigo/term/GO:0031344	Plxna2 Sema6d Plxna4 Plxnd1 Hecw2 Cobl Nrp1 Sipa1l1 Prkd1 Cd44 Igf1r Myo10 Hes1 Hras Ptpn9 Brk1 Rreb1 Camk1d Rapgef1 Lyn Map1b Map2k1 Nedd9 Ptk2 Shank3 Itga6 Ppp3ca Auts2 Nf1 Numb Adamts1 Mfn1 Cask Id1 Afdn
7.13804023989012e-06	50	1264	2.17811141778497	GO:0060429 epithelium development	http://amigo.geneontology.org/amigo/term/GO:0060429	Meox1 Col15a1 Meox2 Kdr Nrarp Apold1 Spred1 Plxnd1 Spred2 Bcl2 Cd44 Stard13 Cd34 Vcl Hes1 Smad7 Col4a1 Cdh5 Robo4 Phldb2 Rreb1 Abcb1a Cldn5 Cxcr4 Map1b Myadm Cobl Plxna2 Ttn Map2k1 Mef2c Nf1 Shank3 Nrp1 Plxna4 Ift122 Mycn Afdn Ccnd1 Bax Esr1 Prkch Edn1 Flnb Ppp3ca Myo1e Id1 Jun Ext1 Rapgef1
7.2939690211087e-06	60	1652	1.99985435744324	GO:0009719 response to endogenous stimulus	http://amigo.geneontology.org/amigo/term/GO:0009719	Esr1 Nos2 Nr1d1 Nr4a1 Spry4 Smad7 Ptpn12 Zyx Zfp366 Wwox Mef2c Ccn2 Cpeb4 Edn1 Ptk2 Slc1a1 Spred1 Itpr2 Col4a1 Smpd3 Lyn Id1 Prkce Spred2 Jun Bcl2 Ext1 Kdr C1qtnf9 Cd44 Igf1r Nlk Ptprk Hes1 Crim1 Rptor Ahcyl1 Anxa3 Sult1a1 Fgfr2 Cdh13 Cdh5 Brip1 Apln Abcb1a Cldn5 Acvr2a Map1b Rab31 mt-Nd3 Ccnd1 Jund Lrrc32 Col4a2 Pde4b Ltbp4 Ndst1 Map2k1 Rapgef1 Mat2a
7.2939690211087e-06	112	3902	1.58047604916957	GO:0065008 regulation of biological quality	http://amigo.geneontology.org/amigo/term/GO:0065008	Nos2 Edn1 Samd4 Abcg1 Arhgap28 Plxna2 Slc12a6 Sema6d Pan3 Plxna4 Plxnd1 Cask Ubash3b Akr1c14 Brk1 Atp8a1 Pln Cpq Arhgap18 Abcb1a Plekhh2 Lyn Ackr3 Gphn Tmsb4x Rnd1 Smad7 Ppp3ca Prkd1 Numb Nrp1 Nrp2 Adgrl2 Disp1 Id1 Prkce Bcl2 Kdr C1qtnf9 Prkcg Pdgfb Bax Igf1r Abca1 Cd34 Nlk Dcn Nr1d1 Myo10 Ptk2 Nr4a1 Hras Rptor Hsd17b12 Gas2 Sult1a1 Dlc1 Slc10a7 Cdh5 Jam3 Palmd Vav3 Lars2 Dock4 Tmtc2 Myh6 Cldn5 I…
7.64717696343636e-06	18	228	4.34705184012663	GO:0050679 positive regulation of epithelial cell proliferation	http://amigo.geneontology.org/amigo/term/GO:0050679	Nrarp Pdgfb Prkd1 Nr4a1 Hras Rptor Cdh13 Apln Rreb1 Map2k5 Kdr Nf1 Ccnd1 Mycn Hlx Jun Esr1 Id1
7.64717696343636e-06	21	305	3.79119930974978	GO:1901342 regulation of vasculature development	http://amigo.geneontology.org/amigo/term/GO:1901342	Vash1 Kdr Ism1 Angpt2 Prkd1 Cd34 Dcn Nf1 Adamts1 Spred1 Anxa3 Col4a2 Cdh5 Ptprm Cldn5 Cxcr4 Stard13 Nrp1 Adamts9 Plxnd1 Id1
7.95488964768993e-06	28	508	3.03494957867109	GO:0061564 axon development	http://amigo.geneontology.org/amigo/term/GO:0061564	Trio Plxna2 Sema6d Plxna4 Plxnd1 Cntn5 Map1b Numb Edn1 Ablim1 Nrp1 Sipa1l1 Bcl2 Igf1r Nrp2 Ptprm Robo2 Map2k1 Vcl Apbb2 Ext1 Mef2c Top2b Cobl Ptk2 Raph1 Auts2 Jun
8.77915322924894e-06	101	3415	1.62850024035198	GO:0031325 positive regulation of cellular metabolic process	http://amigo.geneontology.org/amigo/term/GO:0031325	Mef2d Mef2c Mertk Trib2 Nos2 Nr1d1 Samd4 Zfp521 Fam168a Pan3 Mef2a Rbm3 Maml2 Tet3 Depdc5 Stox2 Ankib1 Setd3 Zfp462 Maml3 Kdr Atxn7 Arid2 Meox1 Bax Wwox Fli1 E2f3 Hes1 Nr4a1 Slc1a1 Ppp3ca Elf4 Tcf12 Mycn Jarid2 Pbx3 Jun Jund C1qtnf9 Ulbp1 Pdgfb Prkd1 Mmd Map2k1 Cd44 Igf1r Wdfy2 Tnfaip1 Esr1 Dcn Nedd9 Edn1 Hmbox1 Abcg1 Smarca2 Hras Rptor Nrp1 Smad7 Itga6 Prkag2 Apbb2 Anxa3 Auts2 Dlc1 Cdh13 Cdh5 El…
9.81043207798322e-06	14	140	5.5062656641604	GO:0003158 endothelium development	http://amigo.geneontology.org/amigo/term/GO:0003158	Col15a1 Kdr Apold1 Stard13 Cd34 Vcl Cdh5 Robo4 Cldn5 Cxcr4 Myadm Id1 Rapgef1 Afdn
1.35041879258451e-05	28	522	2.95355246353431	GO:0010975 regulation of neuron projection development	http://amigo.geneontology.org/amigo/term/GO:0010975	Plxna2 Sema6d Plxna4 Plxnd1 Hecw2 Cobl Nrp1 Sipa1l1 Prkd1 Igf1r Hes1 Ptpn9 Camk1d Rapgef1 Lyn Map1b Map2k1 Ptk2 Shank3 Itga6 Ppp3ca Nf1 Numb Adamts1 Mfn1 Cask Id1 Afdn
1.38276355399259e-05	109	3815	1.57321876118869	GO:0043412 macromolecule modification	http://amigo.geneontology.org/amigo/term/GO:0043412	Cdkal1 Tnfaip1 Ptprk Trib2 Ppp2r5e Prkch Ptk2 Nus1 Sik1 Man2a1 Spry4 Ppp6r3 Mgat4a Pkia Ptpn12 Prkag2 Cdk8 Rnf141 Ubash3b Ptpn9 Ptprm Ppm1h Tet3 Tmtc2 Mgat5 Hace1 Camk1d Ankib1 St8sia4 Hecw2 Prkce Gphn Acvr2a Setd3 Ccnd1 Prkcg Atxn7 Galnt1 Nlk Dcn Nos2 Edn1 Oxr1 Hes1 Spred1 Ppp3ca Kdm4c Znrf1 Rsrc1 Jarid2 Lyn Spred2 Bcl2 Kdr C1qtnf9 Pdgfb Prkd1 Man1a Mmd Hdac9 Map2k1 Cd44 Igf1r Mertk Wdfy2 Ksr1 N…
1.54484999951252e-05	25	434	3.17181201852558	GO:0050767 regulation of neurogenesis	http://amigo.geneontology.org/amigo/term/GO:0050767	Hes1 Plxna2 Sema6d Plxna4 Plxnd1 Nrp1 Mycn Prkch Lyn Cxcr4 Map1b Map2k1 Nf1 Nr1d1 Numb Ptk2 Shank3 Man2a1 Ppp3ca Atxn1 Mfn1 Cask Id1 Kdr Afdn
1.57790807541632e-05	109	3826	1.56869565445239	GO:0006996 organelle organization	http://amigo.geneontology.org/amigo/term/GO:0006996	Bax Nav1 Stard13 Top2b Myo1b Dync1h1 Cobl Nedd9 Arhgap28 Ablim1 Mfn1 Kdm4c Ift122 Gas2 Stard8 Myo1e Amotl2 Phldb2 Brk1 Brip1 Washc4 Myo1d Rps27l Limch1 Bicd2 Jarid2 Hace1 Arhgap18 Sec24d Plekhh2 Tmsb4x Pard3b Map1b Rnd1 Pdlim1 Tacc1 Shroom4 Cox7a1 Arid2 Gphn Edn1 Ptk2 Shank3 Pan3 Prkce Bcl2 Pdgfb Prkd1 Hdac9 Abca1 Cd34 Tnfaip1 Dcn Ccn2 Nav3 Kif13a Atxn7 Hmbox1 Abcg1 Smarca2 Flnb Hras Nrp1 Gem Mac…
1.65999281902576e-05	25	436	3.15726242211032	GO:0034329 cell junction assembly	http://amigo.geneontology.org/amigo/term/GO:0034329	Cdh5 Limch1 Cldn5 Adgrl2 Cntn5 Ptprk Prkch Vcl Nrp1 Smad7 Lamc1 Dlc1 Jam3 Phldb2 Map1b Kdr Mef2c Ptk2 Shank3 Plxnd1 Bcl2 Numb Rapgef1 Sipa1l1 Afdn
1.88265053635331e-05	58	1623	1.96773511103699	GO:0048585 negative regulation of response to stimulus	http://amigo.geneontology.org/amigo/term/GO:0048585	Tnfaip1 Sec14l1 Pde10a Spry4 Sema6d Spred1 Dusp16 Ubash3b Depdc5 Dusp8 Phlda3 Spred2 Zfp366 Bcl2 Nrarp Oxr1 Nrp1 Smad7 Apln Ctla2a Pdgfb Wwox Rasa4 Cd44 Igf1r Cd34 Esr1 Dcn Nf1 Nr1d1 Crim1 Itga6 Cask Angpt2 Dlc1 Sh3rf1 Cdh5 Phldb2 Tspan15 Ackr3 Phlpp1 Rin3 Map2k5 Tspan6 Myadm Bax Ift122 Hlx Rapgef1 Nlk Atxn7 Ivns1abp Pde4b Lyn Itga1 Atxn1 Dgkd Map2k1
2.14455684817921e-05	12	108	6.11807296017822	GO:0016525 negative regulation of angiogenesis	http://amigo.geneontology.org/amigo/term/GO:0016525	Ism1 Vash1 Angpt2 Dcn Adamts1 Spred1 Col4a2 Ptprm Cldn5 Nf1 Stard13 Adamts9
2.47999639318618e-05	24	416	3.17669172932331	GO:0032970 regulation of actin filament-based process	http://amigo.geneontology.org/amigo/term/GO:0032970	Arhgap28 Brk1 Limch1 Arhgap18 Plekhh2 Tmsb4x Rnd1 Washc4 Shank3 Prkce Ccn2 Edn1 Hras Nrp1 Dlc1 Phldb2 Capg Myadm Mef2c Nedd9 Pde4b Jam3 Pln Id1
2.58486321107308e-05	12	110	6.00683526999316	GO:2000181 negative regulation of blood vessel morphogenesis	http://amigo.geneontology.org/amigo/term/GO:2000181	Ism1 Vash1 Angpt2 Dcn Adamts1 Spred1 Col4a2 Ptprm Cldn5 Nf1 Stard13 Adamts9
2.59662110038708e-05	10	73	7.54282967693206	GO:0032835 glomerulus development	http://amigo.geneontology.org/amigo/term/GO:0032835	Col4a4 Pdgfb Cd34 Angpt2 Hes1 Mef2c Ppp3ca Myo1e Bcl2 Ext1
2.81547733296082e-05	12	111	5.95271963693016	GO:1901343 negative regulation of vasculature development	http://amigo.geneontology.org/amigo/term/GO:1901343	Ism1 Vash1 Angpt2 Dcn Adamts1 Spred1 Col4a2 Ptprm Cldn5 Nf1 Stard13 Adamts9
2.81746249358257e-05	45	1139	2.17543419567356	GO:0001932 regulation of protein phosphorylation	http://amigo.geneontology.org/amigo/term/GO:0001932	Trib2 Spry4 Pkia Ubash3b Ccnd1 Hes1 Spred1 Spred2 C1qtnf9 Pdgfb Prkd1 Mmd Map2k1 Cd44 Wdfy2 Nedd9 Edn1 Hras Rptor Nrp1 Smad7 Prkag2 Dusp16 Cdh5 Lyn Acvr2a Map2k5 Kdr Myadm Bax Nf1 Bcl2 Ksr1 Slc1a1 Smpd3 Itpkb Prkce Jun Hspa2 Ccn2 Ptk2 Limch1 Phlpp1 Ttn Mef2c
2.83344974755068e-05	18	251	3.94871641254531	GO:0006470 protein dephosphorylation	http://amigo.geneontology.org/amigo/term/GO:0006470	Ptprk Ppp2r5e Ppp6r3 Ptpn12 Ubash3b Ptpn9 Ptprm Ppm1h Ppp3ca Bcl2 Dusp16 Dlc1 Cdh5 Mtmr3 Mgat5 Dusp8 Itga1 Phlpp1
2.9338875562561e-05	24	421	3.13896379904631	GO:0031346 positive regulation of cell projection organization	http://amigo.geneontology.org/amigo/term/GO:0031346	Plxna2 Plxna4 Plxnd1 Cobl Prkd1 Igf1r Hras Nrp1 Brk1 Rreb1 Rapgef1 Lyn Map1b Map2k1 Nedd9 Itga6 Auts2 Camk1d Nf1 Numb Adamts1 Mfn1 Cask Afdn
2.9338875562561e-05	46	1179	2.14833096311602	GO:0033043 regulation of organelle organization	http://amigo.geneontology.org/amigo/term/GO:0033043	Arhgap28 Phldb2 Brk1 Limch1 Bicd2 Arhgap18 Plekhh2 Tmsb4x Map1b Rnd1 Arid2 Washc4 Shank3 Pan3 Prkce Pdgfb Bax Dync1h1 Dcn Ccn2 Nav3 Edn1 Atxn7 Hmbox1 Abcg1 Hras Nrp1 Dlc1 Cdh5 Mtmr3 Hecw2 Capg Kdr Myadm Smpd3 Mef2c Nedd9 Jam3 Numb Mfn1 Arhgef7 Sipa1l1 Id1 Gda Esr1 Map2k1
2.97653858749567e-05	27	514	2.89239636055118	GO:1902532 negative regulation of intracellular signal transduction	http://amigo.geneontology.org/amigo/term/GO:1902532	Tnfaip1 Sec14l1 Pde10a Spry4 Spred1 Dusp16 Depdc5 Dusp8 Phlda3 Spred2 Bcl2 Rasa4 Cd44 Igf1r Esr1 Nf1 Dlc1 Ackr3 Phlpp1 Tspan6 Myadm Rapgef1 Nr1d1 Ivns1abp Lyn Dgkd Map2k1
3.31803149546588e-05	56	1575	1.95778334725703	GO:0031399 regulation of protein modification process	http://amigo.geneontology.org/amigo/term/GO:0031399	Trib2 Spry4 Ppp6r3 Pkia Ubash3b Ccnd1 Oxr1 Hes1 Spred1 Kdm4c Jarid2 Spred2 C1qtnf9 Pdgfb Prkd1 Mmd Map2k1 Cd44 Wdfy2 Nedd9 Edn1 Ivns1abp Hras Rptor Nrp1 Smad7 Prkag2 Auts2 Dusp16 Dlc1 Cdh5 Nnmt Mgat5 Lyn Itga1 Acvr2a Map2k5 Kdr Myadm Prkcg Bax Nf1 Bcl2 Ksr1 Slc1a1 Smpd3 Itpkb Prkce Jun Hspa2 Ccn2 Ptk2 Limch1 Phlpp1 Ttn Mef2c
3.32674317494078e-05	19	281	3.72309778003728	GO:0050769 positive regulation of neurogenesis	http://amigo.geneontology.org/amigo/term/GO:0050769	Plxna2 Plxna4 Plxnd1 Hes1 Prkch Lyn Cxcr4 Map1b Map2k1 Numb Shank3 Man2a1 Nrp1 Atxn1 Ptk2 Mfn1 Cask Kdr Afdn
3.62491001086896e-05	18	256	3.87159304511278	GO:0071560 cellular response to transforming growth factor beta stimulus	http://amigo.geneontology.org/amigo/term/GO:0071560	Smad7 Zyx Wwox Ptk2 Spred1 Spred2 Igf1r Mef2c Nlk Ptprk Edn1 Fgfr2 Cdh5 Cldn5 Jun Lrrc32 Col4a2 Ltbp4
3.62491001086896e-05	28	552	2.79303330790745	GO:0090066 regulation of anatomical structure size	http://amigo.geneontology.org/amigo/term/GO:0090066	Edn1 Arhgap28 Slc12a6 Sema6d Brk1 Arhgap18 Plekhh2 Tmsb4x Nrp1 Prkce C1qtnf9 Rptor Vav3 Dock4 Itga1 Rin3 Map1b Capg Myadm Ext1 Shank3 Plxna4 Ptprm Map2k1 Ptk2 Smpd3 Apln Kdr
3.8071173061818e-05	17	231	4.05223014245571	GO:0050920 regulation of chemotaxis	http://amigo.geneontology.org/amigo/term/GO:0050920	Sema6d Nrp1 Pdgfb Prkd1 Edn1 Angpt2 Cdh13 Jam3 Dapk2 Camk1d Lyn Rin3 Cxcr4 Kdr Nedd9 Plxna4 Ptk2
3.95350542844926e-05	35	791	2.43640073635416	GO:0000165 MAPK cascade	http://amigo.geneontology.org/amigo/term/GO:0000165	Map2k1 Spry4 Spred1 Dusp16 Dusp8 Spred2 Map2k5 Mef2c Ksr1 Edn1 Prkce Pdgfb Cd44 Igf1r Nlk Ccn2 Nf1 Hras Mef2a Fgfr2 Map4k5 Rapgef1 Itga1 Ackr3 Phlpp1 Kdr Shank3 Nrp1 Itpkb Lyn Id1 Jun Ndst1 Esr1 Ptk2
4.0088669362404e-05	22	370	3.27399580031159	GO:0032956 regulation of actin cytoskeleton organization	http://amigo.geneontology.org/amigo/term/GO:0032956	Arhgap28 Brk1 Limch1 Arhgap18 Plekhh2 Tmsb4x Rnd1 Washc4 Shank3 Prkce Ccn2 Edn1 Hras Nrp1 Dlc1 Phldb2 Capg Myadm Mef2c Nedd9 Jam3 Id1
4.16044404774213e-05	50	1351	2.03784813625477	GO:0071495 cellular response to endogenous stimulus	http://amigo.geneontology.org/amigo/term/GO:0071495	Esr1 Nr1d1 Nr4a1 Spry4 Smad7 Ptpn12 Zyx Zfp366 Wwox Mef2c Ccn2 Cpeb4 Edn1 Ptk2 Slc1a1 Spred1 Itpr2 Col4a1 Smpd3 Id1 Prkce Spred2 Jun Ext1 Kdr C1qtnf9 Cd44 Igf1r Nlk Ptprk Hes1 Crim1 Rptor Ahcyl1 Fgfr2 Cdh5 Brip1 Apln Abcb1a Cldn5 Acvr2a Map1b Rab31 mt-Nd3 Lrrc32 Col4a2 Pde4b Ltbp4 Ndst1 Rapgef1
4.57836085028163e-05	68	2089	1.79236986674441	GO:0045935 positive regulation of nucleobase-containing compound metabolic process	http://amigo.geneontology.org/amigo/term/GO:0045935	Mef2d Mef2c Nos2 Nr1d1 Samd4 Zfp521 Fam168a Pan3 Mef2a Rbm3 Maml2 Tet3 Stox2 Setd3 Zfp462 Maml3 Atxn7 Arid2 Meox1 Wwox Fli1 E2f3 Nr4a1 Ppp3ca Elf4 Tcf12 Mycn Pbx3 Jun Jund Pdgfb Prkd1 Bax Map2k1 Igf1r Tnfaip1 Esr1 Dcn Edn1 Hmbox1 Smarca2 Hras Rptor Itga6 Apbb2 Anxa3 Auts2 Cdh13 Meox2 Apln Rreb1 Rere Scaf8 Acvr2a Creb5 Dis3l2 Pdlim1 Map2k5 Tacc1 Prkcg Hes1 Cask Hexb Zbtb20 Ablim1 Atxn1 Celf1 Tmsb4x
4.60116936302452e-05	18	261	3.79742459597269	GO:0071559 response to transforming growth factor beta	http://amigo.geneontology.org/amigo/term/GO:0071559	Smad7 Zyx Wwox Ptk2 Spred1 Spred2 Igf1r Mef2c Nlk Ptprk Edn1 Fgfr2 Cdh5 Cldn5 Jun Lrrc32 Col4a2 Ltbp4
4.67625678153925e-05	47	1241	2.08537055774004	GO:0009968 negative regulation of signal transduction	http://amigo.geneontology.org/amigo/term/GO:0009968	Tnfaip1 Sec14l1 Pde10a Spry4 Spred1 Dusp16 Ubash3b Depdc5 Dusp8 Phlda3 Spred2 Zfp366 Bcl2 Nrarp Smad7 Apln Wwox Rasa4 Cd44 Igf1r Esr1 Dcn Nf1 Nr1d1 Crim1 Itga6 Dlc1 Sh3rf1 Tspan15 Ackr3 Phlpp1 Map2k5 Tspan6 Myadm Bax Ift122 Rapgef1 Nlk Atxn7 Ivns1abp Nrp1 Pde4b Lyn Itga1 Atxn1 Dgkd Map2k1
4.68216953037188e-05	21	345	3.35163996948894	GO:0016311 dephosphorylation	http://amigo.geneontology.org/amigo/term/GO:0016311	Ptprk Ppp2r5e Ppp6r3 Ptpn12 Ubash3b Ptpn9 Ptprm Ppm1h Ppp3ca Dusp8 Bcl2 Inpp5a Dusp16 Dlc1 Cdh5 Mtmr3 Mgat5 Inpp4b Itga1 Mef2c Phlpp1
5.34184307774162e-05	12	119	5.55253680419536	GO:0045446 endothelial cell differentiation	http://amigo.geneontology.org/amigo/term/GO:0045446	Col15a1 Kdr Apold1 Vcl Cdh5 Robo4 Cldn5 Cxcr4 Myadm Id1 Rapgef1 Afdn
5.61741043076349e-05	33	735	2.47220091043936	GO:0008285 negative regulation of cell population proliferation	http://amigo.geneontology.org/amigo/term/GO:0008285	Lyn Hes1 Smad7 Dach1 Lrrc32 Map2k1 Mef2c Ptprk Nf1 Vash1 Smarca2 Hras Fgfr2 Cask Dlc1 Cdh13 Arid2 Ptprm Brip1 Apln Jarid2 Itga1 Dis3l2 Cdh5 Ackr3 Jun Bax E2f3 Ift122 Rapgef1 Bcl2 Celf1 Esr1
6.35117104320568e-05	77	2498	1.69728765468515	GO:0071310 cellular response to organic substance	http://amigo.geneontology.org/amigo/term/GO:0071310	Esr1 Nr1d1 Nr4a1 Spry4 Smad7 Ptpn12 Zyx Zfp366 Acvr2a Hspa2 Ifi208 Bax Wwox Mef2c Abca1 Ccn2 Cpeb4 Nos2 Edn1 Ptk2 Slc1a1 Flnb Slc12a6 Spred1 Itpr2 Col4a1 Smpd3 Id1 Prkce Spred2 Jun Bcl2 Ext1 Kdr Ccnd1 C1qtnf9 Pdgfb Prkd1 Cd44 Igf1r Nlk Ptprk Dcn Hes1 Nus1 Abcg1 Crim1 Rptor Nrp1 Nrp2 Ahcyl1 Ppp3ca Fgfr2 Cask Angpt2 Cdh5 Brip1 Apln Sgms1 Abcb1a Cldn5 Lyn Ackr3 Cxcr4 Map1b Rab31 Map2k5 mt-Nd3 Lrrc32…
7.28961630821858e-05	46	1224	2.0693482071191	GO:0009790 embryo development	http://amigo.geneontology.org/amigo/term/GO:0009790	Meox1 Meox2 Pbx3 Myadm Map2k1 Lamb1 Lama4 Fgfr2 Col4a2 Mmp15 Phldb2 Apln Stox2 Map2k5 Cobl Plxna2 Ttn Bax Mef2c Nf1 Hes1 Shank3 Man2a1 Plxna4 Ift122 Acvr2a Vash1 Edn1 Pcdh12 Nrp1 Nrp2 Kdm4c Exoc4 Disp1 Myo1e Arid2 Brk1 Tet3 Mycn Sec24d Hlx Myh6 Ndst1 Ext1 Kdr Nrarp
7.34197680806156e-05	50	1381	1.99357916877639	GO:0010648 negative regulation of cell communication	http://amigo.geneontology.org/amigo/term/GO:0010648	Tnfaip1 Sec14l1 Pde10a Spry4 Spred1 Dusp16 Ubash3b Depdc5 Dusp8 Phlda3 Spred2 Zfp366 Bcl2 Nrarp Smad7 Apln Wwox Rasa4 Cd44 Igf1r Esr1 Dcn Nf1 Nr1d1 Edn1 Crim1 Itga6 Ppp3ca Dlc1 Sh3rf1 Tspan15 Ackr3 Phlpp1 Map2k5 Tspan6 Myadm Bax Ift122 Rapgef1 Nlk Atxn7 Shank3 Ivns1abp Nrp1 Pde4b Lyn Itga1 Atxn1 Dgkd Map2k1
7.34197680806156e-05	33	745	2.43901700560125	GO:0048589 developmental growth	http://amigo.geneontology.org/amigo/term/GO:0048589	Sema6d Edn1 Nrp1 Smad7 Smpd3 Myh6 Ptpn12 Fgfr2 Jarid2 Cpq Cxcr4 Map1b Vcl Ptk2 Slc25a25 Celf1 Mef2c Esr1 Cobl Nrp2 Raph1 Atrn Auts2 Plxna4 Gas2 Arid2 Hlx Ttn Bcl2 Ext1 Rasal2 Kdr Afdn
7.71446842325928e-05	68	2124	1.76283458174627	GO:0009891 positive regulation of biosynthetic process	http://amigo.geneontology.org/amigo/term/GO:0009891	Mef2d Mef2c Nos2 Nr1d1 Zfp521 Mef2a Maml2 Tet3 Stox2 Setd3 Zfp462 Maml3 Atxn7 Meox1 Wwox Fli1 E2f3 Nr4a1 Ppp3ca Elf4 Tcf12 Mycn Pbx3 Jun Jund Ulbp1 Pdgfb Prkd1 Map2k1 Igf1r Esr1 Dcn Edn1 Samd4 Hmbox1 Smarca2 Hras Rptor Itga6 Apbb2 Auts2 Cdh13 Elovl5 Meox2 Rps27l Apln Rreb1 Rere Scaf8 Acvr2a Creb5 Pdlim1 Map2k5 Kdr Tacc1 Hes1 Cask Hexb Zbtb20 Abcg1 Ablim1 Nnmt Atxn1 Ccn2 Rbm3 Smpd3 Arid2 Tmsb4x
7.87485517762347e-05	50	1385	1.98782153940809	GO:0023057 negative regulation of signaling	http://amigo.geneontology.org/amigo/term/GO:0023057	Tnfaip1 Sec14l1 Pde10a Spry4 Spred1 Dusp16 Ubash3b Depdc5 Dusp8 Phlda3 Spred2 Zfp366 Bcl2 Nrarp Smad7 Apln Wwox Rasa4 Cd44 Igf1r Esr1 Dcn Nf1 Nr1d1 Edn1 Crim1 Itga6 Ppp3ca Dlc1 Sh3rf1 Tspan15 Ackr3 Phlpp1 Map2k5 Tspan6 Myadm Bax Ift122 Rapgef1 Nlk Atxn7 Shank3 Ivns1abp Nrp1 Pde4b Lyn Itga1 Atxn1 Dgkd Map2k1
8.54343760520917e-05	27	547	2.71790078486894	GO:0003013 circulatory system process	http://amigo.geneontology.org/amigo/term/GO:0003013	Nos2 Edn1 Pln Cd34 Sult1a1 Cdh5 Dock4 Abcb1a Myh6 Cldn5 Itga1 Cxcr4 Ext1 Fli1 Slc1a1 Smad7 Pde4b Mef2a Ptprm Ncald Map2k1 Ccn2 Ptk2 Smpd3 Apln Ttn Kdr
8.71851892072337e-05	123	4645	1.45806388954086	GO:0051234 establishment of localization	http://amigo.geneontology.org/amigo/term/GO:0051234	Gpr107 Dnajc5 Ergic1 Mertk Slc25a13 Abca1 Arl5b Pltp Myo1b Dync1h1 Abcg1 Slc1a1 Slc12a6 Kcnab1 Exoc4 Ift122 Slco2b1 Cask Ubash3b Myo1e Neurl1b Washc4 Nostrin Myo1d Atp8a1 Bicd2 Pln Sec24d Abcb1a Lyn Hecw2 Tmem201 Ldlrad3 Pard3b Trpm3 Dennd1b Hspa2 Ppp3ca Prkd1 Numb Edn1 Ptk2 Hras Pkia Ahcyl1 Pan3 Itpr2 Dennd5b Mef2a Disp1 Rsrc1 Apln Prkce Bcl2 Prkcg Pdgfb Man1a Bax Igf1r E2f3 Sec14l1 Nos2 Kif13a …
8.94742769028843e-05	25	484	2.84414548768616	GO:0045785 positive regulation of cell adhesion	http://amigo.geneontology.org/amigo/term/GO:0045785	Lamb1 Arid2 Itga6 Hsd17b12 Pdgfb Cd44 Nedd9 Nrp1 Smad7 Ppp3ca Cdh13 Rreb1 Magi1 Kdr Myadm Myo10 Vav3 Hlx Prkce Hes1 Itpkb Adam19 Ptk2 Dock1 Afdn
9.5094391283289e-05	26	518	2.76376268857472	GO:0008015 blood circulation	http://amigo.geneontology.org/amigo/term/GO:0008015	Nos2 Edn1 Pln Cd34 Sult1a1 Cdh5 Dock4 Myh6 Cldn5 Itga1 Cxcr4 Ext1 Fli1 Slc1a1 Smad7 Pde4b Mef2a Ptprm Ncald Map2k1 Ccn2 Ptk2 Smpd3 Apln Ttn Kdr
0.000100862905211688	15	198	4.1714133819397	GO:0046578 regulation of Ras protein signal transduction	http://amigo.geneontology.org/amigo/term/GO:0046578	Stard13 Tnfaip1 Spry4 Stard8 Rasa4 Abca1 Nrp1 Psd3 Dlc1 Nf1 Auts2 Itpkb Rapgef1 Map2k1 Hras
0.000101892949988889	126	4806	1.44359024903082	GO:0044267 cellular protein metabolic process	http://amigo.geneontology.org/amigo/term/GO:0044267	Tnfaip1 Rars Ptprk Cpeb4 Trib2 Ppp2r5e Prkch Samd4 Ptk2 Nus1 Fbxl17 Sik1 Man2a1 Spry4 Ppp6r3 Mgat4a Pkia Ptpn12 Prkag2 Lnx1 Cdk8 Pan3 Rnf141 Rbm3 Ubash3b Ptpn9 Ptprm Ppm1h Lars2 Tmtc2 Mgat5 Hace1 Camk1d Ankib1 St8sia4 Hecw2 Ctla2a Prkce Gphn Acvr2a Setd3 Ccnd1 Prkcg Atxn7 Galnt1 Bax Nlk Dcn Nos2 Nr1d1 Edn1 Oxr1 Hes1 Nr4a1 Slc1a1 Spred1 Ppp3ca Kdm4c Znrf1 Rsrc1 Jarid2 Lyn Spred2 Bcl2 Kdr C1qtnf9 P…
0.000110362969142952	11	107	5.66064694446396	GO:0034446 substrate adhesion-dependent cell spreading	http://amigo.geneontology.org/amigo/term/GO:0034446	Lamb1 Atrn Nedd9 Spry4 Nrp1 Lamc1 Rreb1 Myadm Mertk Ptk2 Dock1
0.000111515971393397	20	337	3.2678134505403	GO:0007265 Ras protein signal transduction	http://amigo.geneontology.org/amigo/term/GO:0007265	Stard13 Tnfaip1 Ksr1 Spry4 Hras Stard8 Rapgef1 Psd3 Prkd1 Rasa4 Abca1 Nrp1 Dlc1 Cdh13 Brk1 Jun Nf1 Auts2 Itpkb Map2k1
0.000121229024537114	20	339	3.24853431513888	GO:0051962 positive regulation of nervous system development	http://amigo.geneontology.org/amigo/term/GO:0051962	Plxna2 Plxna4 Plxnd1 Hes1 Adgrl2 Prkch Lyn Cxcr4 Map1b Map2k1 Numb Shank3 Man2a1 Nrp1 Atxn1 Ptk2 Mfn1 Cask Kdr Afdn
0.000128088144329068	119	4491	1.45901940332908	GO:0006810 transport	http://amigo.geneontology.org/amigo/term/GO:0006810	Gpr107 Dnajc5 Ergic1 Mertk Slc25a13 Abca1 Arl5b Pltp Myo1b Dync1h1 Abcg1 Slc1a1 Slc12a6 Kcnab1 Exoc4 Ift122 Slco2b1 Cask Ubash3b Myo1e Neurl1b Washc4 Nostrin Myo1d Atp8a1 Bicd2 Pln Sec24d Abcb1a Lyn Hecw2 Tmem201 Ldlrad3 Trpm3 Dennd1b Hspa2 Ppp3ca Prkd1 Numb Edn1 Ptk2 Hras Pkia Ahcyl1 Pan3 Itpr2 Dennd5b Mef2a Disp1 Rsrc1 Apln Prkce Bcl2 Prkcg Pdgfb Man1a Bax Igf1r E2f3 Sec14l1 Nos2 Kif13a Slc4a7 …
0.000133221677638209	5	15	18.3542188805347	GO:0021783 preganglionic parasympathetic fiber development	http://amigo.geneontology.org/amigo/term/GO:0021783	Ackr3 Hes1 Nrp1 Nrp2 Plxna4
0.000133221677638209	26	529	2.7062931430656	GO:0051960 regulation of nervous system development	http://amigo.geneontology.org/amigo/term/GO:0051960	Hes1 Plxna2 Sema6d Plxna4 Plxnd1 Nrp1 Adgrl2 Mycn Prkch Lyn Cxcr4 Map1b Map2k1 Nf1 Nr1d1 Numb Ptk2 Shank3 Man2a1 Ppp3ca Atxn1 Mfn1 Cask Id1 Kdr Afdn
0.000140251252677257	11	110	5.5062656641604	GO:0048661 positive regulation of smooth muscle cell proliferation	http://amigo.geneontology.org/amigo/term/GO:0048661	Pdgfb Mef2d Igf1r Edn1 Adamts1 Fgfr2 Cdh13 Jun Nf1 Smpd3 Ptk2
0.000145073141351308	10	90	6.11807296017822	GO:0007044 cell-substrate junction assembly	http://amigo.geneontology.org/amigo/term/GO:0007044	Limch1 Ptprk Vcl Nrp1 Lamc1 Dlc1 Phldb2 Kdr Bcl2 Ptk2
0.000159575742691815	10	91	6.05084138918725	GO:0097581 lamellipodium organization	http://amigo.geneontology.org/amigo/term/GO:0097581	Ablim1 Vcl Cd44 Spata13 Cdh13 Brk1 Rreb1 Vav3 Auts2 Arhgef7
0.000159610326291364	9	72	6.8828320802005	GO:0001885 endothelial cell development	http://amigo.geneontology.org/amigo/term/GO:0001885	Col15a1 Vcl Cdh5 Robo4 Cldn5 Myadm Id1 Rapgef1 Afdn
0.000166994007107487	17	261	3.5864565628631	GO:1901215 negative regulation of neuron death	http://amigo.geneontology.org/amigo/term/GO:1901215	Bax Mef2c Oxr1 Hras Bcl2 Cd34 Prkcg Dnajc5 Kdr Slc1a1 Inpp5a Nrp1 Plxnd1 Jun Ccnd1 Esr1 Cpeb4
0.000177554004421882	14	183	4.21244367749976	GO:0048660 regulation of smooth muscle cell proliferation	http://amigo.geneontology.org/amigo/term/GO:0048660	Pdgfb Mef2d Igf1r Mef2c Edn1 Adamts1 Fgfr2 Cdh13 Apln Jun Nf1 Smpd3 Esr1 Ptk2
0.000179118828649573	26	539	2.65608362278609	GO:0009611 response to wounding	http://amigo.geneontology.org/amigo/term/GO:0009611	Ubash3b Lyn Slc1a1 Bcl2 Pdgfb Cd44 Igf1r Cd34 Vash1 Hras Nrp1 Fgfr2 Cask Phldb2 Rreb1 Prkce Cxcr4 Map1b Kdr Map2k1 Bax Mertk Nf1 Jun Ext1 Ptk2
0.000180814631919058	68	2185	1.71362043552818	GO:0048584 positive regulation of response to stimulus	http://amigo.geneontology.org/amigo/term/GO:0048584	Schip1 Fam168a Lyn Esm1 Dennd1b Nrarp Lamb1 Ppp3ca Arid2 Wwox Ksr1 Hes1 Spred1 Prkce Spred2 Kdr C1qtnf9 Ulbp1 Pdgfb Prkd1 Bax Map2k1 Cd44 Igf1r Dcn Ccn2 Prkch Edn1 Hras Rptor Tspan5 Pde4b Fgfr2 Cdh13 Cdh5 Dapk2 Vav3 Mgat5 Rreb1 Rapgef1 Abcb1a Itga1 Ackr3 Cxcr4 Acvr2a Ankrd17 Bcl2 Map2k5 Ifi208 Prkcg Hlx Ndst1 Mef2c Nf1 Nedd9 Shank3 Nrp1 Auts2 Itpkb Camk1d Jun Dgkd Esr1 Ptk2 Exoc4 Smpd3 Phlpp1 Afdn
0.000190664603955582	11	114	5.31306336015477	GO:0010769 regulation of cell morphogenesis involved in differentiation	http://amigo.geneontology.org/amigo/term/GO:0010769	Nedd9 Spry4 Nrp1 Rreb1 Myadm Numb Ptk2 Mfn1 Cask Dock1 Afdn
0.000206576968570458	61	1895	1.77246546445269	GO:0051049 regulation of transport	http://amigo.geneontology.org/amigo/term/GO:0051049	Dnajc5 Kcnab1 Cask Ubash3b Pln Lyn Hecw2 Ppp3ca Prkd1 Numb Edn1 Abcg1 Pkia Dennd5b Mef2a Apln Atp8a1 Prkce Prkcg Pdgfb Mertk Pltp Dync1h1 Nos2 Hes1 Nus1 Hras Ahcyl1 Gem Cdh13 Eepd1 Camk1d Rapgef1 Abcb1a Rin3 Cxcr4 Bcl2 Fxyd6 Dgkd Bax Nf1 Mef2c Abca1 Nr1d1 Shank3 Slc1a1 Pde4b Arhgef7 Inpp4b Map1b Hspa2 Esr1 Ptk2 Tbc1d5 Sik1 Exoc4 Smpd3 Plcb4 Ttn Acvr2a Map2k1
0.000222125445247887	14	187	4.12233793038747	GO:0001935 endothelial cell proliferation	http://amigo.geneontology.org/amigo/term/GO:0001935	Nrarp Pdgfb Prkd1 Mef2c Cd34 Nf1 Vash1 Nr4a1 Rptor Cdh13 Ptprm Apln Kdr Jun
0.00023046283467394	58	1776	1.79821739032265	GO:0010647 positive regulation of cell communication	http://amigo.geneontology.org/amigo/term/GO:0010647	Schip1 Esm1 Nrarp Lamb1 Ppp3ca Wwox Ksr1 Hes1 Spred1 Prkce Spred2 Kdr Pdgfb Prkd1 Bax Map2k1 Cd44 Igf1r Dcn Ccn2 Prkch Edn1 Abcg1 Hras Rptor Tspan5 Fgfr2 Cdh13 Cdh5 Mgat5 Rapgef1 Lyn Itga1 Ackr3 Cxcr4 Acvr2a Ankrd17 Map2k5 Prkcg Nf1 Ndst1 Shank3 Slc1a1 Nrp1 Auts2 Arhgef7 Itpkb Jun Dgkd Esr1 Ptk2 Exoc4 Cask Smpd3 Apln Phlpp1 Afdn Mef2c
0.000242135649467481	40	1055	2.08768366413664	GO:0008284 positive regulation of cell population proliferation	http://amigo.geneontology.org/amigo/term/GO:0008284	Ptk2 Nrarp E2f3 Edn1 Hras Jun Bcl2 Pdgfb Mef2d Prkd1 Gab2 Igf1r Prkch Adamts1 Nr4a1 Rptor Kdm4c Fgfr2 Cdh13 Vav3 Apln Rreb1 Cldn5 Lyn Esm1 Map2k5 Kdr Ccnd1 Mef2c Nf1 Esr1 Hes1 Ppp3ca Smpd3 Brk1 Mycn Hlx Atxn1 Ccn2 Id1
0.00024373202703321	10	96	5.73569340016708	GO:0014910 regulation of smooth muscle cell migration	http://amigo.geneontology.org/amigo/term/GO:0014910	Sema6d Pdgfb Mef2c Adamts1 S100a11 Dock4 Nf1 Bcl2 Ptk2 Tmsb4x
0.00024373202703321	10	96	5.73569340016708	GO:0150115 cell-substrate junction organization	http://amigo.geneontology.org/amigo/term/GO:0150115	Limch1 Ptprk Vcl Nrp1 Lamc1 Dlc1 Phldb2 Kdr Bcl2 Ptk2
0.000244933993393091	14	189	4.07871530678548	GO:0043524 negative regulation of neuron apoptotic process	http://amigo.geneontology.org/amigo/term/GO:0043524	Bax Mef2c Hras Bcl2 Prkcg Dnajc5 Kdr Oxr1 Slc1a1 Nrp1 Plxnd1 Jun Ccnd1 Cpeb4
0.000248764537914771	58	1782	1.79216278631483	GO:0023056 positive regulation of signaling	http://amigo.geneontology.org/amigo/term/GO:0023056	Schip1 Esm1 Nrarp Lamb1 Ppp3ca Wwox Ksr1 Hes1 Spred1 Prkce Spred2 Kdr Pdgfb Prkd1 Bax Map2k1 Cd44 Igf1r Dcn Ccn2 Prkch Edn1 Abcg1 Hras Rptor Tspan5 Fgfr2 Cdh13 Cdh5 Mgat5 Rapgef1 Lyn Itga1 Ackr3 Cxcr4 Acvr2a Ankrd17 Map2k5 Prkcg Nf1 Ndst1 Shank3 Slc1a1 Nrp1 Auts2 Arhgef7 Itpkb Jun Dgkd Esr1 Ptk2 Exoc4 Cask Smpd3 Apln Phlpp1 Afdn Mef2c
0.000257694254745953	14	190	4.05724838411819	GO:0048659 smooth muscle cell proliferation	http://amigo.geneontology.org/amigo/term/GO:0048659	Pdgfb Mef2d Igf1r Mef2c Edn1 Adamts1 Fgfr2 Cdh13 Apln Jun Nf1 Smpd3 Esr1 Ptk2
0.000259824338261759	9	77	6.43589493213553	GO:1903510 mucopolysaccharide metabolic process	http://amigo.geneontology.org/amigo/term/GO:1903510	Csgalnact1 Dcn Pdgfb Cd44 Slc10a7 Gns Ndst1 Ext1 Smpd3
0.000263682350668589	36	909	2.18069927293481	GO:0098609 cell-cell adhesion	http://amigo.geneontology.org/amigo/term/GO:0098609	Itga6 Cdh13 Cdh5 Jam3 Ubash3b Robo4 Cntn5 Lyn Itga1 Myadm Arid2 Cldn5 Pcdh12 Nrarp Lrrc32 Lamb1 Cd44 Cd34 Vcl Smad7 Cd93 Ptprm Magi1 Map2k5 Myo10 Hlx Hes1 Ppp3ca Itpkb Rapgef1 Bcl2 Ext1 Afdn Map2k1 Adam19 Ptk2
0.000265830855613991	77	2611	1.62383169720548	GO:0051246 regulation of protein metabolic process	http://amigo.geneontology.org/amigo/term/GO:0051246	Cpeb4 Trib2 Samd4 Spry4 Ppp6r3 Pkia Pan3 Rbm3 Ubash3b Hace1 Ankib1 Hecw2 Ccnd1 Bax Nos2 Oxr1 Hes1 Nr4a1 Slc1a1 Spred1 Kdm4c Jarid2 Spred2 Ldlrad3 C1qtnf9 Pdgfb Prkd1 Mmd Map2k1 Cd44 Wdfy2 Papln Nedd9 Edn1 Ivns1abp Abcg1 Crim1 Hras Rptor Nrp1 Smad7 Prkag2 Auts2 Dusp16 Dlc1 Sh3rf1 Cdh5 Nnmt Mgat5 Rps27l Lyn Itga1 Lxn Acvr2a Ctif Dis3l2 Map2k5 Kdr Myadm Prkcg Nf1 Bcl2 Ksr1 Ptk2 Smpd3 Itpkb Ctla2a Pr…
0.000283401183984184	10	98	5.61863843281674	GO:0030203 glycosaminoglycan metabolic process	http://amigo.geneontology.org/amigo/term/GO:0030203	Hexb Csgalnact1 Dcn Pdgfb Cd44 Slc10a7 Gns Ndst1 Ext1 Smpd3
0.000283401183984184	60	1876	1.76106577745002	GO:0051254 positive regulation of RNA metabolic process	http://amigo.geneontology.org/amigo/term/GO:0051254	Mef2d Mef2c Nr1d1 Samd4 Zfp521 Pan3 Mef2a Rbm3 Maml2 Tet3 Stox2 Setd3 Zfp462 Maml3 Atxn7 Meox1 Wwox Fli1 E2f3 Nr4a1 Ppp3ca Elf4 Tcf12 Mycn Pbx3 Jun Jund Pdgfb Prkd1 Map2k1 Esr1 Dcn Edn1 Hmbox1 Smarca2 Hras Rptor Itga6 Apbb2 Auts2 Cdh13 Meox2 Apln Rreb1 Rere Scaf8 Acvr2a Creb5 Dis3l2 Pdlim1 Map2k5 Tacc1 Hes1 Cask Hexb Ablim1 Atxn1 Celf1 Arid2 Tmsb4x
0.000288450741490781	39	1027	2.09098696107357	GO:0051336 regulation of hydrolase activity	http://amigo.geneontology.org/amigo/term/GO:0051336	Arhgef7 Tbc1d5 Ppp6r3 Plxna2 Plxna4 Plxnd1 Vav3 Rapgef1 Sipa1l1 Bax Nr4a1 Slc1a1 Prkd1 Rasa4 Cd44 Nf1 Papln Crim1 Hras Itga6 Fgfr2 Dlc1 Sh3rf1 Mgat5 Rps27l Sbf2 Lyn Itga1 Lxn Asap2 Map2k5 Rasal2 Nedd9 Mef2c Dennd1b Map2k1 Esr1 Ccn2 Afdn
0.000301376283916777	17	275	3.40387331966279	GO:0043523 regulation of neuron apoptotic process	http://amigo.geneontology.org/amigo/term/GO:0043523	Bax Mef2c Hras Bcl2 Itga1 Jun Prkcg Dnajc5 Nf1 Kdr Oxr1 Slc1a1 Nrp1 Plxnd1 Ccnd1 Esr1 Cpeb4
0.000320824060068996	5	18	15.2951824004456	GO:0048486 parasympathetic nervous system development	http://amigo.geneontology.org/amigo/term/GO:0048486	Ackr3 Hes1 Nrp1 Nrp2 Plxna4
0.000322157272920439	13	169	4.23558897243108	GO:0001936 regulation of endothelial cell proliferation	http://amigo.geneontology.org/amigo/term/GO:0001936	Nrarp Pdgfb Prkd1 Mef2c Nf1 Vash1 Nr4a1 Rptor Cdh13 Ptprm Apln Kdr Jun
0.000328004176613512	8	61	7.22133201857102	GO:0014911 positive regulation of smooth muscle cell migration	http://amigo.geneontology.org/amigo/term/GO:0014911	Sema6d Pdgfb Adamts1 S100a11 Dock4 Bcl2 Ptk2 Tmsb4x
0.000340213773089071	9	80	6.19454887218045	GO:0048041 focal adhesion assembly	http://amigo.geneontology.org/amigo/term/GO:0048041	Limch1 Ptprk Vcl Nrp1 Dlc1 Phldb2 Kdr Bcl2 Ptk2
0.000347129396612799	14	196	3.93304690297171	GO:0035265 organ growth	http://amigo.geneontology.org/amigo/term/GO:0035265	Myh6 Edn1 Fgfr2 Jarid2 Ptk2 Mef2c Esr1 Smpd3 Arid2 Hlx Ttn Bcl2 Ext1 Kdr
0.000348867414492061	52	1556	1.84014019624898	GO:0009967 positive regulation of signal transduction	http://amigo.geneontology.org/amigo/term/GO:0009967	Schip1 Esm1 Nrarp Lamb1 Ppp3ca Wwox Ksr1 Hes1 Spred1 Prkce Spred2 Kdr Pdgfb Prkd1 Bax Map2k1 Cd44 Igf1r Dcn Ccn2 Prkch Edn1 Hras Rptor Tspan5 Fgfr2 Cdh13 Cdh5 Mgat5 Rapgef1 Lyn Itga1 Ackr3 Cxcr4 Acvr2a Ankrd17 Map2k5 Ndst1 Nf1 Shank3 Nrp1 Auts2 Itpkb Jun Dgkd Esr1 Ptk2 Exoc4 Smpd3 Phlpp1 Afdn Mef2c
0.000381199575961887	18	310	3.19718651467378	GO:0060326 cell chemotaxis	http://amigo.geneontology.org/amigo/term/GO:0060326	Dock4 Ackr3 Pdgfb Prkd1 Edn1 Nr4a1 Nrp1 Jam3 Dapk2 Camk1d Lyn Itga1 Rin3 Kdr Vav3 Nedd9 Pde4b Ptk2
0.000383417783241009	10	102	5.39829967074549	GO:0001938 positive regulation of endothelial cell proliferation	http://amigo.geneontology.org/amigo/term/GO:0001938	Nrarp Pdgfb Prkd1 Nr4a1 Rptor Cdh13 Apln Kdr Nf1 Jun
0.000383417783241009	88	3142	1.54217497914104	GO:0009892 negative regulation of metabolic process	http://amigo.geneontology.org/amigo/term/GO:0009892	Bcl6b Snd1 Cpeb4 Nr1d1 Samd4 Spry4 Pkia Pan3 Ubash3b Id1 Atxn1 Zfp366 Zfp46 Dis3l2 Nos2 Oxr1 Hes1 Ptk2 Zbtb20 Nr4a1 Sik1 Spred1 Ppp3ca Kdm4c Rbm3 Nostrin Mycn Jarid2 Rreb1 Spred2 Dach1 Lrrc32 Pdgfb Map2k1 Cd44 Mef2c Cd34 Esr1 Ptprk Nav3 Trib2 Tshz3 Papln Edn1 Hmbox1 Ivns1abp Crim1 Smarca2 Hras Smad7 Prkag2 Apbb2 Dusp16 Mef2a Sh3rf1 Brip1 Tut7 Mgat5 Apln Trps1 Rere Cldn5 Scaf8 Lxn Jun Ctif Bcl2 Ma…
0.000395126559082408	64	2073	1.69995659674996	GO:0031328 positive regulation of cellular biosynthetic process	http://amigo.geneontology.org/amigo/term/GO:0031328	Mef2d Mef2c Nos2 Nr1d1 Zfp521 Mef2a Maml2 Tet3 Stox2 Setd3 Zfp462 Maml3 Atxn7 Meox1 Wwox Fli1 E2f3 Nr4a1 Ppp3ca Elf4 Tcf12 Mycn Pbx3 Jun Jund Ulbp1 Pdgfb Prkd1 Map2k1 Igf1r Esr1 Dcn Edn1 Samd4 Hmbox1 Smarca2 Hras Rptor Itga6 Apbb2 Auts2 Cdh13 Elovl5 Meox2 Rps27l Apln Rreb1 Rere Scaf8 Acvr2a Creb5 Pdlim1 Map2k5 Tacc1 Hes1 Cask Hexb Ablim1 Nnmt Atxn1 Rbm3 Smpd3 Arid2 Tmsb4x
0.000395126559082408	39	1044	2.05693832281854	GO:0051093 negative regulation of developmental process	http://amigo.geneontology.org/amigo/term/GO:0051093	Hes1 Sema6d Ism1 Abcg1 Vash1 Nrp1 Spred1 Angpt2 Mycn Spred2 Nrarp Pdgfb Dcn Adamts1 Crim1 Spry4 Col4a2 Ptprm Jarid2 Cldn5 Nf1 Ptk2 Inpp4b Hlx Id1 Ccnd1 Stard13 Trib2 Nr1d1 Trio Smad7 Ppp3ca Adamts9 Ubash3b Itpkb Lyn Ankrd17 Bcl2 Mfn1
0.000395126559082408	13	173	4.13765627942689	GO:0051494 negative regulation of cytoskeleton organization	http://amigo.geneontology.org/amigo/term/GO:0051494	Arhgap28 Plekhh2 Tmsb4x Shank3 Nav3 Atxn7 Dlc1 Cdh5 Phldb2 Map1b Capg Myadm Arhgef7
0.000395126559082408	13	173	4.13765627942689	GO:1902904 negative regulation of supramolecular fiber organization	http://amigo.geneontology.org/amigo/term/GO:1902904	Arhgap28 Plekhh2 Tmsb4x Shank3 Nav3 Atxn7 Dlc1 Cdh5 Phldb2 Map1b Capg Myadm Arhgef7
0.000401197122715833	11	125	4.84551378446115	GO:0001952 regulation of cell-matrix adhesion	http://amigo.geneontology.org/amigo/term/GO:0001952	Limch1 Vcl Nrp1 Cask Dlc1 Cdh13 Phldb2 Kdr Nf1 Bcl2 Ptk2
0.000430693209387038	11	126	4.80705732585432	GO:0002040 sprouting angiogenesis	http://amigo.geneontology.org/amigo/term/GO:0002040	Cdh13 Nrarp Nrp1 Spred1 Stard13 Nr4a1 Meox2 Esm1 Map2k5 Kdr Adamts9
0.00046248614914763	14	202	3.81622372763592	GO:0031032 actomyosin structure organization	http://amigo.geneontology.org/amigo/term/GO:0031032	Arhgap28 Limch1 Tnfaip1 Ccn2 Edn1 Nrp1 Zyx Dlc1 Phldb2 Pdlim1 Mef2c Mef2a Myh6 Ttn
0.00046248614914763	6	32	10.3242481203008	GO:0071711 basement membrane organization	http://amigo.geneontology.org/amigo/term/GO:0071711	Lamb1 Pxdn Col4a1 Phldb2 Gas2 Ext1
0.000463330730356004	19	346	3.02367189650427	GO:0043087 regulation of GTPase activity	http://amigo.geneontology.org/amigo/term/GO:0043087	Arhgef7 Tbc1d5 Plxna2 Plxna4 Plxnd1 Vav3 Rapgef1 Sipa1l1 Rasa4 Nf1 Hras Itga6 Sbf2 Asap2 Rasal2 Nedd9 Dennd1b Map2k1 Afdn
0.000478720122271661	16	258	3.41473839637854	GO:0033002 muscle cell proliferation	http://amigo.geneontology.org/amigo/term/GO:0033002	Pdgfb Mef2d Igf1r Mef2c Edn1 Adamts1 Fgfr2 Cdh13 Apln Jarid2 Jun Nf1 Smpd3 Arid2 Esr1 Ptk2
0.0005131420751637	10	106	5.19459024920793	GO:0014909 smooth muscle cell migration	http://amigo.geneontology.org/amigo/term/GO:0014909	Sema6d Pdgfb Mef2c Adamts1 S100a11 Dock4 Nf1 Bcl2 Ptk2 Tmsb4x
0.000516020043286772	51	1541	1.82232023927437	GO:0044093 positive regulation of molecular function	http://amigo.geneontology.org/amigo/term/GO:0044093	Arhgef7 Mertk Nos2 Edn1 Tbc1d5 Rapgef1 Sipa1l1 Kdr Trib2 Ppp3ca Bax Hes1 Slc1a1 Plxnd1 C1qtnf9 Pdgfb Prkd1 Mmd Map2k1 Esr1 Nf1 Prkch Nedd9 Hmbox1 Nus1 Hras Rptor Itga6 Prkag2 Anxa3 Fgfr2 Dlc1 Vav3 Rps27l Camk1d Cldn5 Lyn Itga1 Asap2 Map2k5 Ccnd1 Plcl1 Mef2c Shank3 Dennd1b Bcl2 Hspa2 Ccn2 Ptk2 Abcb1a Afdn
0.000520650658562725	12	153	4.31863973659639	GO:0051592 response to calcium ion	http://amigo.geneontology.org/amigo/term/GO:0051592	Mef2c Jun Jund Rasa4 Slc25a13 Edn1 Ahcyl1 Ppp3ca Mef2a Itpkb Ccnd1 Ttn
0.000522652796469439	15	232	3.5600855587244	GO:0002064 epithelial cell development	http://amigo.geneontology.org/amigo/term/GO:0002064	Col15a1 Vcl Cdh5 Robo4 Abcb1a Cldn5 Cxcr4 Myadm Esr1 Flnb Myo1e Id1 Kdr Rapgef1 Afdn
0.000571222026375057	45	1302	1.90308721111535	GO:0045944 positive regulation of transcription by RNA polymerase II	http://amigo.geneontology.org/amigo/term/GO:0045944	Mef2d Mef2c Nr1d1 Zfp521 Mef2a Maml2 Tet3 Stox2 Setd3 Zfp462 Maml3 Meox1 Wwox Fli1 Nr4a1 Ppp3ca Elf4 Pbx3 Jun Jund Prkd1 E2f3 Esr1 Dcn Edn1 Smarca2 Hras Itga6 Apbb2 Auts2 Cdh13 Tcf12 Meox2 Rreb1 Acvr2a Map2k5 Hes1 Cask Hexb Atxn7 Ablim1 Mycn Atxn1 Map2k1 Arid2
0.000586511489252619	7	49	7.86609380594343	GO:0048483 autonomic nervous system development	http://amigo.geneontology.org/amigo/term/GO:0048483	Ackr3 Hes1 Nf1 Nrp1 Nrp2 Plxna4 Hlx
0.000621659497165985	71	2416	1.6181492638882	GO:0032268 regulation of cellular protein metabolic process	http://amigo.geneontology.org/amigo/term/GO:0032268	Cpeb4 Trib2 Samd4 Spry4 Ppp6r3 Pkia Pan3 Rbm3 Ubash3b Ankib1 Ccnd1 Bax Oxr1 Hes1 Nr4a1 Slc1a1 Spred1 Kdm4c Jarid2 Spred2 C1qtnf9 Pdgfb Prkd1 Mmd Map2k1 Cd44 Wdfy2 Papln Nedd9 Edn1 Ivns1abp Crim1 Hras Rptor Nrp1 Smad7 Prkag2 Auts2 Dusp16 Dlc1 Sh3rf1 Cdh5 Nnmt Mgat5 Rps27l Lyn Itga1 Lxn Acvr2a Ctif Dis3l2 Map2k5 Kdr Myadm Prkcg Nf1 Bcl2 Ksr1 Ptk2 Smpd3 Itpkb Ctla2a Prkce Jun Hspa2 Celf1 Ccn2 Limch1…
0.000634893262698056	37	992	2.05374828199531	GO:1902533 positive regulation of intracellular signal transduction	http://amigo.geneontology.org/amigo/term/GO:1902533	Schip1 Ppp3ca Ksr1 Spred1 Prkce Spred2 Pdgfb Prkd1 Bax Map2k1 Cd44 Igf1r Dcn Ccn2 Edn1 Hras Rptor Fgfr2 Cdh13 Rapgef1 Lyn Itga1 Ackr3 Ankrd17 Map2k5 Kdr Nrp1 Auts2 Itpkb Jun Ndst1 Esr1 Ptk2 Exoc4 Smpd3 Phlpp1 Mef2c
0.00063818906056535	36	954	2.07783609968317	GO:0032101 regulation of response to external stimulus	http://amigo.geneontology.org/amigo/term/GO:0032101	Bcl6b Sec14l1 Sema6d Nrp1 Ctla2a Ulbp1 Pdgfb Prkd1 Igf1r Cd34 Edn1 Zyx Cask Angpt2 Cdh13 Cdh5 Jam3 Dapk2 Phldb2 Camk1d Lyn Rin3 Cxcr4 Ankrd17 Kdr Ifi208 Tspan6 Map2k1 Esr1 Nr1d1 Nedd9 Plxna4 Ubash3b Prkcg Celf1 Ptk2
0.000653947050023539	12	157	4.20861069872133	GO:0008360 regulation of cell shape	http://amigo.geneontology.org/amigo/term/GO:0008360	Plxna2 Plxna4 Plxnd1 Rnd1 Myo10 Gas2 Dlc1 Palmd Arhgap18 Kdr Hexb Ptk2
0.000747982311071195	7	51	7.55761953904369	GO:0002042 cell migration involved in sprouting angiogenesis	http://amigo.geneontology.org/amigo/term/GO:0002042	Nrp1 Spred1 Stard13 Nr4a1 Meox2 Map2k5 Kdr
0.000747982311071195	7	51	7.55761953904369	GO:0061028 establishment of endothelial barrier	http://amigo.geneontology.org/amigo/term/GO:0061028	Vcl Cdh5 Robo4 Cldn5 Myadm Rapgef1 Afdn
0.000755527522050246	55	1735	1.74550208373961	GO:0045893 positive regulation of transcription DNA-templated	http://amigo.geneontology.org/amigo/term/GO:0045893	Mef2d Mef2c Nr1d1 Zfp521 Mef2a Maml2 Tet3 Stox2 Setd3 Zfp462 Maml3 Atxn7 Meox1 Wwox Fli1 E2f3 Nr4a1 Ppp3ca Elf4 Tcf12 Mycn Pbx3 Jun Jund Pdgfb Prkd1 Map2k1 Esr1 Dcn Edn1 Hmbox1 Smarca2 Hras Rptor Itga6 Apbb2 Auts2 Cdh13 Meox2 Apln Rreb1 Rere Scaf8 Acvr2a Creb5 Pdlim1 Map2k5 Tacc1 Hes1 Cask Hexb Ablim1 Atxn1 Arid2 Tmsb4x
0.000755527522050246	55	1735	1.74550208373961	GO:1903508 positive regulation of nucleic acid-templated transcription	http://amigo.geneontology.org/amigo/term/GO:1903508	Mef2d Mef2c Nr1d1 Zfp521 Mef2a Maml2 Tet3 Stox2 Setd3 Zfp462 Maml3 Atxn7 Meox1 Wwox Fli1 E2f3 Nr4a1 Ppp3ca Elf4 Tcf12 Mycn Pbx3 Jun Jund Pdgfb Prkd1 Map2k1 Esr1 Dcn Edn1 Hmbox1 Smarca2 Hras Rptor Itga6 Apbb2 Auts2 Cdh13 Meox2 Apln Rreb1 Rere Scaf8 Acvr2a Creb5 Pdlim1 Map2k5 Tacc1 Hes1 Cask Hexb Ablim1 Atxn1 Arid2 Tmsb4x
0.000763280907216773	42	1199	1.92880031605285	GO:0009628 response to abiotic stimulus	http://amigo.geneontology.org/amigo/term/GO:0009628	Fbxl17 Nf1 Nos2 Rbm3 Prkce Jun Bcl2 Igf1r Cd34 Ptprk Edn1 Nr4a1 Hras Slc12a6 Itpr2 Aen Angpt2 Brip1 Abcb1a Lyn Cxcr4 Trpm3 Map1b Lrrc8c Pdlim1 Sipa1 mt-Nd3 Ccnd1 Jund Bax Sik1 Slc1a1 Atxn1 Lxn Ext1 Map2k1 Cpeb4 Shank3 Pde4b Ttn Kdr Hspa2
0.000774277706961137	15	241	3.42713630549403	GO:0007411 axon guidance	http://amigo.geneontology.org/amigo/term/GO:0007411	Trio Plxna2 Sema6d Plxna4 Plxnd1 Cntn5 Ablim1 Nrp1 Nrp2 Ptprm Robo2 Apbb2 Ext1 Mef2c Edn1
0.000808868289596955	15	242	3.41297458522339	GO:0097485 neuron projection guidance	http://amigo.geneontology.org/amigo/term/GO:0097485	Trio Plxna2 Sema6d Plxna4 Plxnd1 Cntn5 Ablim1 Nrp1 Nrp2 Ptprm Robo2 Apbb2 Ext1 Mef2c Edn1
0.000817008484691316	55	1741	1.73948656822988	GO:1902680 positive regulation of RNA biosynthetic process	http://amigo.geneontology.org/amigo/term/GO:1902680	Mef2d Mef2c Nr1d1 Zfp521 Mef2a Maml2 Tet3 Stox2 Setd3 Zfp462 Maml3 Atxn7 Meox1 Wwox Fli1 E2f3 Nr4a1 Ppp3ca Elf4 Tcf12 Mycn Pbx3 Jun Jund Pdgfb Prkd1 Map2k1 Esr1 Dcn Edn1 Hmbox1 Smarca2 Hras Rptor Itga6 Apbb2 Auts2 Cdh13 Meox2 Apln Rreb1 Rere Scaf8 Acvr2a Creb5 Pdlim1 Map2k5 Tacc1 Hes1 Cask Hexb Ablim1 Atxn1 Arid2 Tmsb4x
0.00083468998476664	30	742	2.22625296394625	GO:0030855 epithelial cell differentiation	http://amigo.geneontology.org/amigo/term/GO:0030855	Col15a1 Kdr Apold1 Spred1 Spred2 Cd34 Vcl Hes1 Col4a1 Cdh5 Robo4 Abcb1a Cldn5 Cxcr4 Map1b Myadm Mycn Afdn Ccnd1 Map2k1 Mef2c Esr1 Prkch Flnb Ppp3ca Myo1e Id1 Jun Ext1 Rapgef1
0.000856272613698808	93	3454	1.48257876886774	GO:0010033 response to organic substance	http://amigo.geneontology.org/amigo/term/GO:0010033	Esr1 Nos2 Nr1d1 Nr4a1 Spry4 Smad7 Ptpn12 Zyx Zfp366 Acvr2a Hspa2 Ifi208 Bax Wwox Mef2c Abca1 Ccn2 Cpeb4 Edn1 Ptk2 Slc1a1 Flnb Slc12a6 Spred1 Itpr2 Col4a1 Smpd3 Lyn Id1 Prkce Spred2 Jun Bcl2 Ext1 Kdr Ccnd1 C1qtnf9 Pdgfb Prkd1 Man1a Hdac9 Cd44 Igf1r Nlk Ptprk Dcn Hes1 Nus1 Igf2r Abcg1 Crim1 Rptor Nrp1 Nrp2 Ahcyl1 Ppp3ca Anxa3 Sult1a1 Fgfr2 Cask Angpt2 Mmp15 Cdh13 Cdh5 Nnmt Brip1 Apln Sgms1 Abcb1a C…
0.00086848919555004	8	71	6.20424300187087	GO:1904705 regulation of vascular associated smooth muscle cell proliferation	http://amigo.geneontology.org/amigo/term/GO:1904705	Pdgfb Mef2d Mef2c Edn1 Adamts1 Apln Jun Nf1
0.000886978956686894	10	114	4.8300576001407	GO:0006022 aminoglycan metabolic process	http://amigo.geneontology.org/amigo/term/GO:0006022	Hexb Csgalnact1 Dcn Pdgfb Cd44 Slc10a7 Gns Ndst1 Ext1 Smpd3
0.000909738759635191	40	1130	1.94912058908333	GO:0043085 positive regulation of catalytic activity	http://amigo.geneontology.org/amigo/term/GO:0043085	Arhgef7 Mertk Nos2 Edn1 Tbc1d5 Rapgef1 Sipa1l1 Kdr Trib2 Bax Slc1a1 C1qtnf9 Pdgfb Prkd1 Mmd Map2k1 Nf1 Nedd9 Hmbox1 Nus1 Hras Rptor Itga6 Prkag2 Fgfr2 Dlc1 Rps27l Lyn Itga1 Asap2 Map2k5 Ccnd1 Vav3 Mef2c Dennd1b Bcl2 Esr1 Ccn2 Ptk2 Afdn
0.000920792796056058	52	1623	1.76417630644696	GO:0051240 positive regulation of multicellular organismal process	http://amigo.geneontology.org/amigo/term/GO:0051240	Plxna2 Plxna4 Plxnd1 Kdr Arid2 Edn1 Hes1 Ptk2 Zbtb20 Smad7 Ppp3ca Adgrl2 Ulbp1 Prkd1 Mef2c Cd34 Nos2 Prkch Pde4b Anxa3 Mef2a Angpt2 Cdh5 Rreb1 Lyn Cxcr4 Acvr2a Jun Map1b Dennd1b Map2k1 Hlx Ccnd1 Celf1 Abca1 Dync1h1 Numb Nedd9 Shank3 Man2a1 Slc1a1 Hras Nrp1 Itpkb Prkce Atxn1 Bcl2 Ccn2 Mfn1 Cask Apln Afdn
0.000983281341921015	29	713	2.2395750948198	GO:0043408 regulation of MAPK cascade	http://amigo.geneontology.org/amigo/term/GO:0043408	Spry4 Spred1 Dusp16 Dusp8 Spred2 Ksr1 Prkce Pdgfb Map2k1 Cd44 Igf1r Ccn2 Nf1 Edn1 Hras Fgfr2 Rapgef1 Itga1 Ackr3 Phlpp1 Map2k5 Kdr Nrp1 Lyn Id1 Jun Ndst1 Esr1 Mef2c
0.000983281341921015	6	37	8.92907945539524	GO:0090049 regulation of cell migration involved in sprouting angiogenesis	http://amigo.geneontology.org/amigo/term/GO:0090049	Spred1 Stard13 Meox2 Map2k5 Kdr Nrp1
0.000997537941957571	12	165	4.00455684666211	GO:0051017 actin filament bundle assembly	http://amigo.geneontology.org/amigo/term/GO:0051017	Arhgap28 Limch1 Shank3 Tnfaip1 Myo1b Ccn2 Nrp1 Zyx Dlc1 Phldb2 Pdlim1 Id1
0.00100181912264394	81	2913	1.53109343905593	GO:0010605 negative regulation of macromolecule metabolic process	http://amigo.geneontology.org/amigo/term/GO:0010605	Bcl6b Snd1 Cpeb4 Nr1d1 Samd4 Spry4 Pkia Pan3 Ubash3b Id1 Atxn1 Zfp366 Zfp46 Dis3l2 Nos2 Oxr1 Hes1 Zbtb20 Nr4a1 Spred1 Ppp3ca Kdm4c Rbm3 Nostrin Jarid2 Rreb1 Spred2 Dach1 Lrrc32 Pdgfb Map2k1 Cd44 Mef2c Cd34 Esr1 Ptprk Nav3 Trib2 Tshz3 Papln Edn1 Hmbox1 Ivns1abp Crim1 Smarca2 Hras Smad7 Prkag2 Apbb2 Dusp16 Mef2a Sh3rf1 Brip1 Tut7 Mgat5 Apln Trps1 Rere Cldn5 Scaf8 Lxn Jun Ctif Map2k5 Kdr Myadm Ccnd1…
0.00100181912264394	82	2959	1.52589991369095	GO:0051641 cellular localization	http://amigo.geneontology.org/amigo/term/GO:0051641	Dnajc5 Ergic1 Arl5b Myo1b Dync1h1 Mfn1 Tspan5 Exoc4 Ift122 Cask Ubash3b Myo1e Ttc7b Neurl1b Washc4 Nostrin Myo1d Tspan15 Bicd2 Pln Sec24d Lyn Tmem201 Gphn Tmsb4x Pard3b Dennd1b Ppp3ca Prkd1 Numb Ptk2 Pkia Ahcyl1 Pan3 Rsrc1 Prkce Bcl2 Prkcg Man1a Abca1 E2f3 Esr1 Ptprk Kif13a Vcl Nr4a1 Nus1 Igf2r Abcg1 Hras Gem Anxa3 Dusp16 Cdh13 Jam3 Ptpn9 Dop1a Atxn1 Exoc6 Rab31 Myadm Bax Nf1 Mef2c Mertk Nr1d1 He…
0.00102779361972702	8	73	6.03426374154564	GO:0030032 lamellipodium assembly	http://amigo.geneontology.org/amigo/term/GO:0030032	Ablim1 Vcl Spata13 Cdh13 Brk1 Vav3 Auts2 Arhgef7
0.0010385284413938	18	339	2.92368088362499	GO:0036293 response to decreased oxygen levels	http://amigo.geneontology.org/amigo/term/GO:0036293	Nos2 Prkce Bcl2 Cd34 Edn1 Itpr2 Angpt2 Brip1 Abcb1a Cxcr4 Jun Pdlim1 Jund Nf1 Slc1a1 Map2k1 Cpeb4 Kdr
0.0010385284413938	12	166	3.98043301023643	GO:1903034 regulation of response to wounding	http://amigo.geneontology.org/amigo/term/GO:1903034	Pdgfb Igf1r Cd34 Hras Cask Phldb2 Rreb1 Prkce Cxcr4 Map2k1 Ubash3b Ptk2
0.0010912699995056	3	5	33.0375939849624	GO:0001757 somite specification	http://amigo.geneontology.org/amigo/term/GO:0001757	Cobl Meox1 Meox2
0.0010912699995056	35	945	2.03935765339274	GO:0010562 positive regulation of phosphorus metabolic process	http://amigo.geneontology.org/amigo/term/GO:0010562	Mertk Nos2 Kdr Hes1 C1qtnf9 Pdgfb Prkd1 Mmd Map2k1 Cd44 Wdfy2 Nedd9 Edn1 Hras Rptor Nrp1 Itga6 Prkag2 Dlc1 Cdh5 Lyn Itga1 Acvr2a Map2k5 Ccnd1 Vav3 Bcl2 Mef2c Zbtb20 Slc1a1 Hspa2 Ccn2 Ptk2 Apln Limch1
0.0010912699995056	35	945	2.03935765339274	GO:0045937 positive regulation of phosphate metabolic process	http://amigo.geneontology.org/amigo/term/GO:0045937	Mertk Nos2 Kdr Hes1 C1qtnf9 Pdgfb Prkd1 Mmd Map2k1 Cd44 Wdfy2 Nedd9 Edn1 Hras Rptor Nrp1 Itga6 Prkag2 Dlc1 Cdh5 Lyn Itga1 Acvr2a Map2k5 Ccnd1 Vav3 Bcl2 Mef2c Zbtb20 Slc1a1 Hspa2 Ccn2 Ptk2 Apln Limch1
0.0010912699995056	3	5	33.0375939849624	GO:0090038 negative regulation of protein kinase C signaling	http://amigo.geneontology.org/amigo/term/GO:0090038	Myadm Dgkd Phlpp1
0.0010912699995056	15	250	3.30375939849624	GO:0090257 regulation of muscle system process	http://amigo.geneontology.org/amigo/term/GO:0090257	Edn1 Ptk2 Ppp3ca Nr4a1 Mef2a Dock4 Jarid2 Smad7 Pde4b Pln Ttn Setd3 Map2k1 Mef2c Ccn2
0.0010912699995056	3	5	33.0375939849624	GO:0097492 sympathetic neuron axon guidance	http://amigo.geneontology.org/amigo/term/GO:0097492	Plxna4 Mef2c Edn1
0.00109775825166392	8	74	5.95271963693016	GO:1990874 vascular associated smooth muscle cell proliferation	http://amigo.geneontology.org/amigo/term/GO:1990874	Pdgfb Mef2d Mef2c Edn1 Adamts1 Apln Jun Nf1
0.00112920043151743	17	311	3.00985582928382	GO:0051402 neuron apoptotic process	http://amigo.geneontology.org/amigo/term/GO:0051402	Bax Mef2c Slc1a1 Hras Bcl2 Itga1 Jun Prkcg Dnajc5 Nf1 Kdr Oxr1 Nrp1 Plxnd1 Ccnd1 Esr1 Cpeb4
0.00112920043151743	12	168	3.93304690297171	GO:0061572 actin filament bundle organization	http://amigo.geneontology.org/amigo/term/GO:0061572	Arhgap28 Limch1 Shank3 Tnfaip1 Myo1b Ccn2 Nrp1 Zyx Dlc1 Phldb2 Pdlim1 Id1
0.00113916707314477	16	281	3.13524023582087	GO:0110053 regulation of actin filament organization	http://amigo.geneontology.org/amigo/term/GO:0110053	Arhgap28 Brk1 Limch1 Arhgap18 Plekhh2 Tmsb4x Washc4 Shank3 Prkce Ccn2 Nrp1 Dlc1 Phldb2 Capg Myadm Id1
0.0011584880957352	65	2206	1.62242641963022	GO:0008219 cell death	http://amigo.geneontology.org/amigo/term/GO:0008219	Bax Ccn2 Aen Dapk2 Phlda3 Lyn Plekho2 Bcl2 Wwox Mef2c Oxr1 Nr4a1 Slc1a1 Hras Apbb2 Camk1d Mef2d Prkd1 Cd44 Igf1r Mertk E2f3 Cd34 Nos2 Prkch Susd6 Edn1 Igf2r Sik1 Itga6 Ahcyl1 Gas2 Mef2a Dlc1 Sh3rf1 Cdh5 Rps27l Sgms1 Abcb1a Itga1 Ackr3 Phlpp1 Cxcr4 Jun Dock1 Map2k5 Kdr Prkcg Dnajc5 Nf1 Esr1 Ivns1abp Inpp5a Nrp1 Plxnd1 Mycn Itpkb Id1 Ccnd1 Map2k1 Celf1 Cpeb4 Ptk2 Arhgef7 Prkce
0.00115992990906936	19	375	2.78984126984127	GO:0007178 transmembrane receptor protein serine/threonine kinase signaling pathway	http://amigo.geneontology.org/amigo/term/GO:0007178	Smad7 Zyx Acvr2a Spred1 Smpd3 Id1 Spred2 Ext1 Kdr Nlk Ptprk Crim1 Cdh5 Cldn5 Jun Lrrc32 Hes1 Ltbp4 Ptk2
0.00123731309373846	18	345	2.87283425956195	GO:0072001 renal system development	http://amigo.geneontology.org/amigo/term/GO:0072001	Col4a4 Bcl2 Pdgfb Cd34 Smad7 Angpt2 Col4a1 Hes1 Bax Mef2c Nf1 Adamts1 Nrp1 Schip1 Ppp3ca Plxnd1 Myo1e Ext1
0.0012404100612264	6	39	8.47117794486216	GO:0001569 branching involved in blood vessel morphogenesis	http://amigo.geneontology.org/amigo/term/GO:0001569	Nrarp Col4a1 Kdr Edn1 Nrp1 Plxnd1
0.0012404100612264	6	39	8.47117794486216	GO:0070528 protein kinase C signaling	http://amigo.geneontology.org/amigo/term/GO:0070528	Pdgfb Prkch Myadm Sez6l2 Dgkd Phlpp1
0.00124125894091278	9	97	5.10890628633439	GO:0010770 positive regulation of cell morphogenesis involved in differentiation	http://amigo.geneontology.org/amigo/term/GO:0010770	Nedd9 Nrp1 Rreb1 Myadm Numb Mfn1 Cask Dock1 Afdn
0.00124125894091278	10	120	4.58855472013367	GO:0014812 muscle cell migration	http://amigo.geneontology.org/amigo/term/GO:0014812	Sema6d Pdgfb Mef2c Adamts1 S100a11 Dock4 Nf1 Bcl2 Ptk2 Tmsb4x
0.00124125894091278	37	1032	1.97414563540635	GO:0040007 growth	http://amigo.geneontology.org/amigo/term/GO:0040007	Sema6d Edn1 Nrp1 Smad7 Smpd3 Myh6 Nedd9 Smarca2 Rptor Ptpn12 Fgfr2 Jarid2 Cpq Cxcr4 Map1b Bcl2 Map2k5 Vcl Ptk2 Slc25a25 Celf1 Mef2c Esr1 Cobl Nrp2 Raph1 Atrn Auts2 Plxna4 Gas2 Arid2 Hlx Ttn Ext1 Rasal2 Kdr Afdn
0.00128065016686393	100	3834	1.43616736154418	GO:0006950 response to stress	http://amigo.geneontology.org/amigo/term/GO:0006950	Bcl6b Bax Sec14l1 Nos2 Oxr1 Ptk2 Sik1 Hras Prkag2 Fam168a Aen Ubash3b Brip1 Depdc5 Phlda3 Lyn Ankrd17 Bcl2 Hspa2 Atxn7 Arid2 Mef2c Cpeb4 Nf1 Slc1a1 Flnb Spred1 Ppp3ca Zyx Rbm3 Smpd3 Myh6 Ctla2a Prkce Spred2 Ccnd1 Ulbp1 Pdgfb Prkd1 Man1a Map2k1 Cd44 Igf1r Abca1 Cd34 Ptprk Ccn2 Pxdn Susd6 Vash1 Edn1 Nrp1 Smad7 Slc12a6 Atrn Anxa3 Dusp16 Itpr2 Fgfr2 Cask Elf4 Angpt2 Cdh5 Phldb2 Vav3 Mtmr3 Eepd1 Rps27…
0.00129532808993792	16	285	3.09123686409005	GO:0060485 mesenchyme development	http://amigo.geneontology.org/amigo/term/GO:0060485	Sema6d Edn1 Spred1 Spred2 Smad7 Fgfr2 Phldb2 Meox1 Mef2c Hes1 Nrp1 Nrp2 Exoc4 Bcl2 Ext1 Fbxl17
0.00129532808993792	19	379	2.76039703480337	GO:1901214 regulation of neuron death	http://amigo.geneontology.org/amigo/term/GO:1901214	Bax Mef2c Oxr1 Hras Bcl2 Cd34 Itga1 Jun Prkcg Dnajc5 Nf1 Kdr Slc1a1 Inpp5a Nrp1 Plxnd1 Ccnd1 Esr1 Cpeb4
0.00131160506147704	59	1954	1.66258789245375	GO:0010557 positive regulation of macromolecule biosynthetic process	http://amigo.geneontology.org/amigo/term/GO:0010557	Mef2d Mef2c Nr1d1 Zfp521 Mef2a Maml2 Tet3 Stox2 Setd3 Zfp462 Maml3 Atxn7 Meox1 Wwox Fli1 E2f3 Nr4a1 Ppp3ca Elf4 Tcf12 Mycn Pbx3 Jun Jund Pdgfb Prkd1 Map2k1 Esr1 Dcn Edn1 Samd4 Hmbox1 Smarca2 Hras Rptor Itga6 Apbb2 Auts2 Cdh13 Meox2 Rps27l Apln Rreb1 Rere Scaf8 Acvr2a Creb5 Pdlim1 Map2k5 Kdr Tacc1 Hes1 Cask Hexb Ablim1 Atxn1 Rbm3 Arid2 Tmsb4x
0.00132328055711527	27	656	2.2662983678709	GO:0048729 tissue morphogenesis	http://amigo.geneontology.org/amigo/term/GO:0048729	Nrarp Plxnd1 Bcl2 Cd44 Stard13 Vcl Fgfr2 Col4a1 Phldb2 Rreb1 Myh6 Cxcr4 Kdr Hes1 Cobl Shank3 Nrp1 Mef2c Esr1 Edn1 Smad7 Nrp2 Exoc4 Ift122 Mycn Ttn Ext1
0.00139345033121358	6	40	8.2593984962406	GO:1904707 positive regulation of vascular associated smooth muscle cell proliferation	http://amigo.geneontology.org/amigo/term/GO:1904707	Pdgfb Mef2d Edn1 Adamts1 Jun Nf1
0.00147803226586875	7	58	6.64549304295221	GO:1900024 regulation of substrate adhesion-dependent cell spreading	http://amigo.geneontology.org/amigo/term/GO:1900024	Nedd9 Spry4 Nrp1 Rreb1 Myadm Ptk2 Dock1
0.00152359124362156	14	230	3.35163996948894	GO:0048762 mesenchymal cell differentiation	http://amigo.geneontology.org/amigo/term/GO:0048762	Sema6d Edn1 Spred1 Spred2 Smad7 Fgfr2 Phldb2 Mef2c Hes1 Nrp1 Nrp2 Bcl2 Ext1 Fbxl17
0.00163240264071524	23	522	2.42613238076033	GO:0044089 positive regulation of cellular component biogenesis	http://amigo.geneontology.org/amigo/term/GO:0044089	Limch1 Cobl Adgrl2 Pan3 Prkce Bax Dync1h1 Esr1 Ccn2 Nav3 Hras Nrp1 Cdh5 Phldb2 Brk1 Cldn5 Map1b Kdr Abca1 Auts2 Smpd3 Id1 Gda
0.00163240264071524	7	59	6.53285756764793	GO:0051893 regulation of focal adhesion assembly	http://amigo.geneontology.org/amigo/term/GO:0051893	Limch1 Vcl Nrp1 Dlc1 Phldb2 Kdr Ptk2
0.00163240264071524	7	59	6.53285756764793	GO:0090109 regulation of cell-substrate junction assembly	http://amigo.geneontology.org/amigo/term/GO:0090109	Limch1 Vcl Nrp1 Dlc1 Phldb2 Kdr Ptk2
0.00164339254733569	12	176	3.75427204374573	GO:0048813 dendrite morphogenesis	http://amigo.geneontology.org/amigo/term/GO:0048813	Hecw2 Sipa1l1 Nrp1 Shank3 Ppp3ca Rere Numb Mfn1 Mef2a Cask Id1 Afdn
0.00170200902110067	19	388	2.69636720667648	GO:0001655 urogenital system development	http://amigo.geneontology.org/amigo/term/GO:0001655	Col4a4 Bcl2 Pdgfb Cd34 Smad7 Angpt2 Col4a1 Hes1 Bax Mef2c Esr1 Nf1 Adamts1 Nrp1 Schip1 Ppp3ca Plxnd1 Myo1e Ext1
0.00170200902110067	49	1544	1.74745477683847	GO:0016192 vesicle-mediated transport	http://amigo.geneontology.org/amigo/term/GO:0016192	Gpr107 Dnajc5 Ergic1 Mertk Arl5b Exoc4 Neurl1b Washc4 Nostrin Bicd2 Sec24d Lyn Ldlrad3 Dennd1b Hspa2 Numb Hras Cask Apln Prkcg Igf1r Abca1 Myo1b Kif13a Anxa3 Slc10a7 Cdh13 Myo1e Dop1a Camk1d Rapgef1 Ackr3 Rin3 Stxbp6 Exoc6 Rab31 Dock1 Dgkd Rnasek Vav3 Prkd1 Slc1a1 Ppp3ca Ptk2 Tbc1d5 Smpd3 Prkce Myo1d Map2k1
0.00175222033314292	55	1803	1.6796706130273	GO:0010941 regulation of cell death	http://amigo.geneontology.org/amigo/term/GO:0010941	Bax Ccn2 Dapk2 Phlda3 Lyn Bcl2 Wwox Mef2c Oxr1 Nr4a1 Hras Apbb2 Camk1d Prkd1 Cd44 Igf1r Mertk E2f3 Cd34 Nos2 Prkch Edn1 Igf2r Sik1 Itga6 Dlc1 Sh3rf1 Cdh5 Abcb1a Itga1 Ackr3 Phlpp1 Cxcr4 Jun Map2k5 Kdr Prkcg Dnajc5 Nf1 Esr1 Ivns1abp Slc1a1 Inpp5a Nrp1 Plxnd1 Mycn Itpkb Id1 Ccnd1 Map2k1 Celf1 Cpeb4 Ptk2 Arhgef7 Prkce
0.00178606502943902	20	423	2.6034353022035	GO:0003012 muscle system process	http://amigo.geneontology.org/amigo/term/GO:0003012	Edn1 Synm Ptk2 Ppp3ca Myh6 Nr4a1 Mef2a Dock4 Jarid2 Cxcr4 Mef2c Smad7 Pde4b Apbb2 Pln Ttn Setd3 Map2k1 Ccn2 Smpd3
0.00178606502943902	6	42	7.86609380594343	GO:0038084 vascular endothelial growth factor signaling pathway	http://amigo.geneontology.org/amigo/term/GO:0038084	Prkd1 Dcn Nus1 Nrp1 Nrp2 Kdr
0.00184297072876634	16	295	2.98644917378191	GO:0016358 dendrite development	http://amigo.geneontology.org/amigo/term/GO:0016358	Hecw2 Map1b Cobl Camk1d Sipa1l1 Nrp1 Mef2c Shank3 Ppp3ca Rere Numb Mfn1 Mef2a Cask Id1 Afdn
0.00196654755876383	19	393	2.66206228038289	GO:0032535 regulation of cellular component size	http://amigo.geneontology.org/amigo/term/GO:0032535	Arhgap28 Slc12a6 Sema6d Brk1 Arhgap18 Plekhh2 Tmsb4x Nrp1 Prkce C1qtnf9 Edn1 Rptor Vav3 Rin3 Map1b Capg Myadm Shank3 Plxna4
0.00196654755876383	7	61	6.31866551624964	GO:0035924 cellular response to vascular endothelial growth factor stimulus	http://amigo.geneontology.org/amigo/term/GO:0035924	Prkd1 Dcn Nr4a1 Nus1 Nrp1 Nrp2 Kdr
0.00198365745692851	10	128	4.30177005012531	GO:0050773 regulation of dendrite development	http://amigo.geneontology.org/amigo/term/GO:0050773	Hecw2 Cobl Camk1d Sipa1l1 Ppp3ca Numb Mfn1 Cask Id1 Afdn
0.00198365745692851	9	104	4.76503759398496	GO:0060840 artery development	http://amigo.geneontology.org/amigo/term/GO:0060840	Nf1 Edn1 Hes1 Nrp1 Smad7 Adamts9 Plxnd1 Arid2 Ndst1
0.00210943916173353	10	129	4.26842299547318	GO:0061041 regulation of wound healing	http://amigo.geneontology.org/amigo/term/GO:0061041	Pdgfb Cd34 Hras Cask Phldb2 Rreb1 Prkce Cxcr4 Ubash3b Ptk2
0.00215726909291893	11	155	3.90767240682351	GO:0050921 positive regulation of chemotaxis	http://amigo.geneontology.org/amigo/term/GO:0050921	Pdgfb Prkd1 Edn1 Cdh13 Dapk2 Cxcr4 Kdr Nedd9 Nrp1 Camk1d Ptk2
0.00227485140235817	9	106	4.67513122428713	GO:0043473 pigmentation	http://amigo.geneontology.org/amigo/term/GO:0043473	Lrmda Kif13a Atrn Bax Nf1 Adamts9 Bcl2 Mef2c Map2k1
0.00238078833366371	17	334	2.80259030810559	GO:0001822 kidney development	http://amigo.geneontology.org/amigo/term/GO:0001822	Col4a4 Bcl2 Pdgfb Cd34 Smad7 Angpt2 Hes1 Bax Mef2c Nf1 Adamts1 Nrp1 Schip1 Ppp3ca Plxnd1 Myo1e Ext1
0.00238751461822927	8	84	5.24406253729562	GO:0021675 nerve development	http://amigo.geneontology.org/amigo/term/GO:0021675	Ackr3 Hes1 Edn1 Nrp1 Nrp2 Plxna4 Ext1 Prkcg
0.00243130226496449	20	434	2.53744961482046	GO:0010959 regulation of metal ion transport	http://amigo.geneontology.org/amigo/term/GO:0010959	Kcnab1 Ubash3b Pln Hecw2 Ppp3ca Prkd1 Cask Prkce Pdgfb Hes1 Ahcyl1 Gem Lyn Cxcr4 Bcl2 Bax Pde4b Hspa2 Sik1 Plcb4
0.00246189031847555	13	213	3.36063162601339	GO:1901888 regulation of cell junction assembly	http://amigo.geneontology.org/amigo/term/GO:1901888	Limch1 Adgrl2 Prkch Vcl Nrp1 Dlc1 Phldb2 Cldn5 Kdr Mef2c Ptk2 Rapgef1 Sipa1l1
0.00248134029985939	18	368	2.69328211833933	GO:0070482 response to oxygen levels	http://amigo.geneontology.org/amigo/term/GO:0070482	Nos2 Prkce Bcl2 Cd34 Edn1 Itpr2 Angpt2 Brip1 Abcb1a Cxcr4 Jun Pdlim1 Jund Nf1 Slc1a1 Map2k1 Cpeb4 Kdr
0.00250030796766524	11	158	3.83347609530154	GO:0030856 regulation of epithelial cell differentiation	http://amigo.geneontology.org/amigo/term/GO:0030856	Apold1 Spred1 Spred2 Vcl Cdh5 Cldn5 Hes1 Mycn Ccnd1 Prkch Id1
0.00256583100277356	7	64	6.02247807017544	GO:0150116 regulation of cell-substrate junction organization	http://amigo.geneontology.org/amigo/term/GO:0150116	Limch1 Vcl Nrp1 Dlc1 Phldb2 Kdr Ptk2
0.00257630637234155	39	1157	1.85604460589676	GO:0044092 negative regulation of molecular function	http://amigo.geneontology.org/amigo/term/GO:0044092	Arhgap28 Spry4 Pkia Kcnab1 Ubash3b Pln Hecw2 Trib2 Ppp3ca Hes1 Nr4a1 Sik1 Id1 Zfp462 Pdgfb Bax Cd44 Esr1 Papln Crim1 Hras Rptor Smad7 Spred1 Gem Prkag2 Anxa3 Dusp16 Angpt2 Sh3rf1 Mgat5 Spred2 Lxn Jun Map2k5 Ppp1r12b Nf1 Lyn Dgkh
0.00262541704084489	35	997	1.93299195833113	GO:0010629 negative regulation of gene expression	http://amigo.geneontology.org/amigo/term/GO:0010629	Snd1 Cpeb4 Samd4 Pan3 Dis3l2 Ppp3ca Rbm3 Lrrc32 Pdgfb Map2k1 Cd34 Esr1 Nav3 Trib2 Nos2 Edn1 Hes1 Hras Brip1 Tut7 Apln Cldn5 Ctif Map2k5 Kdr Myadm Mertk Mef2c Ccn2 Zbtb20 Smad7 Id1 Ctla2a Celf1 Mycn
0.00264625938761932	4	16	13.765664160401	GO:0090051 negative regulation of cell migration involved in sprouting angiogenesis	http://amigo.geneontology.org/amigo/term/GO:0090051	Spred1 Stard13 Meox2 Map2k5
0.00276352581373355	79	2926	1.48665409251084	GO:0022607 cellular component assembly	http://amigo.geneontology.org/amigo/term/GO:0022607	Lamb1 Celf1 Cobl Arhgap28 Ablim1 Ift122 Cdh5 Rps27l Limch1 Arhgap18 Cldn5 Tmsb4x Cox7a1 Pxdn Vcl Hes1 Shank3 Adgrl2 Pan3 Cntn5 Prkce Lrrc8c Bax Abca1 Cd34 Tnfaip1 Myo1b Dync1h1 Esr1 Ptprk Ccn2 Nav3 Prkch Edn1 Spata13 Myo10 Ptk2 Hras Nrp1 Smad7 Lamc1 Zyx Dlc1 Cdh13 Jam3 Phldb2 Brk1 Mtmr3 Kctd12b Stxbp6 Trpm3 Map1b Mat2a Pdlim1 Capg Hspa2 Kdr mt-Nd6 Myadm Vav3 Mef2c Itga6 Auts2 Plxnd1 Mef2a Arhgef7…
0.00280573790473666	36	1041	1.9041840913523	GO:1901135 carbohydrate derivative metabolic process	http://amigo.geneontology.org/amigo/term/GO:1901135	Man1a Nudt4 Hexb Nus1 Man2a1 Mgat4a Akr1c14 Tmtc2 Mgat5 Csgalnact1 St8sia4 Ndst1 mt-Nd3 mt-Nd6 Galnt1 Dcn Gda Ext1 Pdgfb Cd44 Slc25a13 Pde7b Pde10a Mfn1 Pde4b Prkag2 Slc10a7 Elovl5 Gns Tet3 mt-Atp8 Bax Zbtb20 Smpd3 Bcl2 Map2k1
0.00289400287769547	23	546	2.31948919918845	GO:0051345 positive regulation of hydrolase activity	http://amigo.geneontology.org/amigo/term/GO:0051345	Arhgef7 Tbc1d5 Rapgef1 Sipa1l1 Bax Slc1a1 Prkd1 Nf1 Hras Itga6 Fgfr2 Dlc1 Rps27l Lyn Itga1 Asap2 Nedd9 Mef2c Dennd1b Map2k1 Esr1 Ccn2 Afdn
0.00294133935854462	8	87	5.06323279463025	GO:0048814 regulation of dendrite morphogenesis	http://amigo.geneontology.org/amigo/term/GO:0048814	Hecw2 Sipa1l1 Ppp3ca Numb Mfn1 Cask Id1 Afdn
0.00300030657239842	5	30	9.17710944026734	GO:1904752 regulation of vascular associated smooth muscle cell migration	http://amigo.geneontology.org/amigo/term/GO:1904752	Pdgfb Mef2c Adamts1 Dock4 Nf1
0.00302032103450713	11	162	3.73882236455336	GO:0002244 hematopoietic progenitor cell differentiation	http://amigo.geneontology.org/amigo/term/GO:0002244	Kdr Hes1 Lyn Agpat5 Arhgef7 Dock1 Smpd3 Jam3 Bcl2 Ext1 Meox1
0.00307338403547091	10	136	4.04872475305912	GO:0010811 positive regulation of cell-substrate adhesion	http://amigo.geneontology.org/amigo/term/GO:0010811	Hsd17b12 Pdgfb Nedd9 Nrp1 Cdh13 Rreb1 Kdr Myadm Prkce Dock1
0.00317711206004924	15	280	2.94978517722879	GO:0021537 telencephalon development	http://amigo.geneontology.org/amigo/term/GO:0021537	Tacc1 Lamb1 Igf1r Anxa3 Akr1c14 Cxcr4 Hes1 Afdn Bax Celf1 Nf1 Numb Shank3 Plxna4 Ext1
0.00318099724418265	39	1171	1.83385449105257	GO:0060548 negative regulation of cell death	http://amigo.geneontology.org/amigo/term/GO:0060548	Ccn2 Bcl2 Bax Mef2c Oxr1 Nr4a1 Hras Camk1d Prkd1 Cd44 Igf1r Mertk Cd34 Prkch Edn1 Itga6 Sh3rf1 Cdh5 Abcb1a Ackr3 Map2k5 Kdr Prkcg Dnajc5 Apbb2 Ivns1abp Slc1a1 Inpp5a Nrp1 Plxnd1 Itpkb Id1 Jun Ccnd1 Map2k1 Esr1 Cpeb4 Ptk2 Prkce
0.00321102687385028	20	445	2.47472614119569	GO:0060537 muscle tissue development	http://amigo.geneontology.org/amigo/term/GO:0060537	Flnb Mef2c Edn1 Jarid2 Myh6 Pln Mef2d Nf1 Nr4a1 Sik1 Smad7 Schip1 Ppp3ca Adamts9 Mef2a Arid2 Meox2 Hlx Ttn Bcl2
0.00329938666496833	4	17	12.9559192097892	GO:0006491 N-glycan processing	http://amigo.geneontology.org/amigo/term/GO:0006491	Man1a Man2a1 St8sia4 Mgat4a
0.00340217923376993	5	31	8.88107365187162	GO:0001958 endochondral ossification	http://amigo.geneontology.org/amigo/term/GO:0001958	Mef2d Mef2c Smpd3 Csgalnact1 Ext1
0.00340217923376993	9	113	4.38552132543749	GO:0030038 contractile actin filament bundle assembly	http://amigo.geneontology.org/amigo/term/GO:0030038	Arhgap28 Limch1 Tnfaip1 Ccn2 Nrp1 Zyx Dlc1 Phldb2 Pdlim1
0.00340217923376993	5	31	8.88107365187162	GO:0036075 replacement ossification	http://amigo.geneontology.org/amigo/term/GO:0036075	Mef2d Mef2c Smpd3 Csgalnact1 Ext1
0.00340217923376993	9	113	4.38552132543749	GO:0043149 stress fiber assembly	http://amigo.geneontology.org/amigo/term/GO:0043149	Arhgap28 Limch1 Tnfaip1 Ccn2 Nrp1 Zyx Dlc1 Phldb2 Pdlim1
0.00340217923376993	6	48	6.8828320802005	GO:0050853 B cell receptor signaling pathway	http://amigo.geneontology.org/amigo/term/GO:0050853	Lyn Bax Prkch Vav3 Bcl2 Mef2c
0.00340217923376993	5	31	8.88107365187162	GO:0061437 renal system vasculature development	http://amigo.geneontology.org/amigo/term/GO:0061437	Pdgfb Cd34 Angpt2 Hes1 Nrp1
0.00340217923376993	5	31	8.88107365187162	GO:0061440 kidney vasculature development	http://amigo.geneontology.org/amigo/term/GO:0061440	Pdgfb Cd34 Angpt2 Hes1 Nrp1
0.00342195777535913	18	380	2.60823110407598	GO:0010038 response to metal ion	http://amigo.geneontology.org/amigo/term/GO:0010038	Mef2c Slc1a1 Smpd3 Jun Jund Rasa4 Slc25a13 Edn1 Ahcyl1 Ppp3ca Mef2a Itpkb Abcb1a Gphn Bcl2 Ccnd1 Pln Ttn
0.00351207663371628	21	484	2.38908220965637	GO:0050808 synapse organization	http://amigo.geneontology.org/amigo/term/GO:0050808	Gphn Nrp1 Nrp2 Adgrl2 Cntn5 Igf1r Shank3 Map1b Sez6l2 Mef2c Nedd9 Ptk2 Slc1a1 Plxnd1 Col4a1 Numb Mfn1 Cask Arhgef7 Sipa1l1 Afdn
0.00355343846070803	13	223	3.209930656237	GO:0003018 vascular process in circulatory system	http://amigo.geneontology.org/amigo/term/GO:0003018	Edn1 Cdh5 Dock4 Abcb1a Cldn5 Itga1 Ext1 Ptprm Map2k1 Ptk2 Smpd3 Apln Kdr
0.00355343846070803	15	284	2.90823890712697	GO:0061448 connective tissue development	http://amigo.geneontology.org/amigo/term/GO:0061448	Ccn2 Smad7 Smpd3 Pdgfb Cd44 Cd34 Mef2d Mef2c Edn1 Hras Slc25a25 Csgalnact1 Mycn Ext1 Rasal2
0.0036130524109962	31	859	1.98712730604159	GO:0042327 positive regulation of phosphorylation	http://amigo.geneontology.org/amigo/term/GO:0042327	Mertk Kdr Hes1 C1qtnf9 Pdgfb Prkd1 Mmd Map2k1 Cd44 Wdfy2 Nedd9 Edn1 Hras Rptor Nrp1 Itga6 Prkag2 Lyn Acvr2a Map2k5 Ccnd1 Vav3 Bcl2 Zbtb20 Slc1a1 Hspa2 Ccn2 Ptk2 Apln Limch1 Mef2c
0.0036208530523032	17	349	2.68213513727011	GO:0070371 ERK1 and ERK2 cascade	http://amigo.geneontology.org/amigo/term/GO:0070371	Edn1 Spred1 Spred2 Pdgfb Map2k1 Cd44 Ccn2 Spry4 Hras Rapgef1 Ackr3 Kdr Nrp1 Lyn Jun Esr1 Phlpp1
0.00365962872771866	14	254	3.03494957867109	GO:0048863 stem cell differentiation	http://amigo.geneontology.org/amigo/term/GO:0048863	Sema6d Esr1 Edn1 Kdm4c Hes1 Mef2c Nrp1 Nrp2 Jarid2 Bcl2 Ext1 Msi2 Meox1 Fbxl17
0.00370125986018827	19	417	2.5088500628069	GO:0030900 forebrain development	http://amigo.geneontology.org/amigo/term/GO:0030900	Tacc1 Lamb1 Igf1r Hes1 Anxa3 Akr1c14 Cxcr4 Nf1 Ndst1 Afdn Bax Celf1 Top2b Numb Shank3 Nrp1 Nrp2 Plxna4 Ext1
0.00375483150401356	8	91	4.8406731113498	GO:0048678 response to axon injury	http://amigo.geneontology.org/amigo/term/GO:0048678	Slc1a1 Bcl2 Igf1r Lyn Map1b Map2k1 Bax Jun
0.003765181699619	15	286	2.8879015721121	GO:0051924 regulation of calcium ion transport	http://amigo.geneontology.org/amigo/term/GO:0051924	Ubash3b Pln Ppp3ca Prkd1 Cask Prkce Pdgfb Hes1 Gem Lyn Cxcr4 Bcl2 Bax Pde4b Hspa2
0.00383056408304666	12	196	3.37118305969004	GO:0007369 gastrulation	http://amigo.geneontology.org/amigo/term/GO:0007369	Myadm Map2k1 Lamb1 Fgfr2 Col4a2 Mmp15 Phldb2 Apln Map2k5 Acvr2a Exoc4 Ext1
0.00383056408304666	5	32	8.60354010025063	GO:0043278 response to morphine	http://amigo.geneontology.org/amigo/term/GO:0043278	Slc1a1 Abcb1a Cxcr4 Prkce Prkcg
0.00411716060062893	6	50	6.60751879699248	GO:0034332 adherens junction organization	http://amigo.geneontology.org/amigo/term/GO:0034332	Cdh5 Vcl Smad7 Jam3 Numb Afdn
0.00418056175885596	12	198	3.33713070555176	GO:0007179 transforming growth factor beta receptor signaling pathway	http://amigo.geneontology.org/amigo/term/GO:0007179	Smad7 Zyx Spred1 Spred2 Nlk Ptprk Cdh5 Cldn5 Jun Lrrc32 Ltbp4 Ptk2
0.00439243224006711	5	33	8.3428267638794	GO:0014072 response to isoquinoline alkaloid	http://amigo.geneontology.org/amigo/term/GO:0014072	Slc1a1 Abcb1a Cxcr4 Prkce Prkcg
0.00439243224006711	5	33	8.3428267638794	GO:1904738 vascular associated smooth muscle cell migration	http://amigo.geneontology.org/amigo/term/GO:1904738	Pdgfb Mef2c Adamts1 Dock4 Nf1
0.00446970670391882	57	1972	1.59156766154738	GO:0006915 apoptotic process	http://amigo.geneontology.org/amigo/term/GO:0006915	Bax Aen Dapk2 Phlda3 Lyn Plekho2 Bcl2 Wwox Mef2c Nr4a1 Slc1a1 Hras Apbb2 Camk1d Mef2d Prkd1 Cd44 Igf1r Mertk E2f3 Prkch Edn1 Igf2r Sik1 Itga6 Ahcyl1 Gas2 Mef2a Dlc1 Sh3rf1 Cdh5 Rps27l Sgms1 Itga1 Ackr3 Phlpp1 Jun Dock1 Map2k5 Kdr Prkcg Dnajc5 Nf1 Esr1 Oxr1 Ivns1abp Nrp1 Plxnd1 Itpkb Id1 Ccnd1 Map2k1 Cpeb4 Nos2 Ptk2 Arhgef7 Prkce
0.00449334822077464	3	8	20.6484962406015	GO:0021612 facial nerve structural organization	http://amigo.geneontology.org/amigo/term/GO:0021612	Nrp1 Nrp2 Plxna4
0.00449334822077464	3	8	20.6484962406015	GO:0048087 positive regulation of developmental pigmentation	http://amigo.geneontology.org/amigo/term/GO:0048087	Bax Adamts9 Bcl2
0.00449334822077464	3	8	20.6484962406015	GO:0060011 Sertoli cell proliferation	http://amigo.geneontology.org/amigo/term/GO:0060011	Bax Acvr2a Esr1
0.00449451884070081	6	51	6.47795960489459	GO:0060251 regulation of glial cell proliferation	http://amigo.geneontology.org/amigo/term/GO:0060251	Hes1 Prkch Lyn Nf1 Atxn1 Ptk2
0.00452464542121474	8	94	4.6861835439663	GO:0014033 neural crest cell differentiation	http://amigo.geneontology.org/amigo/term/GO:0014033	Sema6d Edn1 Mef2c Hes1 Nrp1 Nrp2 Ext1 Fbxl17
0.00461469825103804	14	261	2.95355246353431	GO:0060560 developmental growth involved in morphogenesis	http://amigo.geneontology.org/amigo/term/GO:0060560	Sema6d Edn1 Nrp1 Cxcr4 Map1b Vcl Esr1 Cobl Nrp2 Raph1 Auts2 Plxna4 Ext1 Afdn
0.00462062032073402	19	426	2.45584618824055	GO:0070997 neuron death	http://amigo.geneontology.org/amigo/term/GO:0070997	Bax Mef2c Oxr1 Slc1a1 Hras Bcl2 Cd34 Itga1 Jun Prkcg Dnajc5 Nf1 Kdr Inpp5a Nrp1 Plxnd1 Ccnd1 Esr1 Cpeb4
0.0047704247195089	14	262	2.94227936252846	GO:0048588 developmental cell growth	http://amigo.geneontology.org/amigo/term/GO:0048588	Sema6d Edn1 Nrp1 Smad7 Cxcr4 Map1b Vcl Cobl Nrp2 Raph1 Auts2 Plxna4 Ext1 Afdn
0.00488317886228433	16	327	2.69419726686747	GO:0001666 response to hypoxia	http://amigo.geneontology.org/amigo/term/GO:0001666	Nos2 Prkce Bcl2 Cd34 Edn1 Itpr2 Angpt2 Brip1 Abcb1a Cxcr4 Jun Pdlim1 Jund Nf1 Map2k1 Kdr
0.00488317886228433	58	2026	1.5763248199472	GO:0012501 programmed cell death	http://amigo.geneontology.org/amigo/term/GO:0012501	Bax Aen Dapk2 Phlda3 Lyn Plekho2 Bcl2 Wwox Mef2c Nr4a1 Slc1a1 Hras Apbb2 Camk1d Mef2d Prkd1 Cd44 Igf1r Mertk E2f3 Nos2 Prkch Edn1 Igf2r Sik1 Itga6 Ahcyl1 Gas2 Mef2a Dlc1 Sh3rf1 Cdh5 Rps27l Sgms1 Itga1 Ackr3 Phlpp1 Cxcr4 Jun Dock1 Map2k5 Kdr Prkcg Dnajc5 Nf1 Esr1 Oxr1 Ivns1abp Nrp1 Plxnd1 Itpkb Id1 Ccnd1 Map2k1 Cpeb4 Ptk2 Arhgef7 Prkce
0.00488317886228433	6	52	6.35338345864662	GO:0021545 cranial nerve development	http://amigo.geneontology.org/amigo/term/GO:0021545	Ackr3 Hes1 Nrp1 Nrp2 Plxna4 Ext1
0.00488317886228433	6	52	6.35338345864662	GO:0046580 negative regulation of Ras protein signal transduction	http://amigo.geneontology.org/amigo/term/GO:0046580	Tnfaip1 Spry4 Rasa4 Dlc1 Nf1 Rapgef1
0.00488317886228433	16	327	2.69419726686747	GO:0070372 regulation of ERK1 and ERK2 cascade	http://amigo.geneontology.org/amigo/term/GO:0070372	Spred1 Spred2 Pdgfb Map2k1 Cd44 Ccn2 Spry4 Hras Rapgef1 Ackr3 Kdr Nrp1 Lyn Jun Esr1 Phlpp1
0.00502560806757184	7	73	5.27998077385244	GO:0014009 glial cell proliferation	http://amigo.geneontology.org/amigo/term/GO:0014009	Hes1 Prkch Lyn Nf1 Shank3 Atxn1 Ptk2
0.00502560806757184	7	73	5.27998077385244	GO:0048844 artery morphogenesis	http://amigo.geneontology.org/amigo/term/GO:0048844	Nf1 Edn1 Hes1 Nrp1 Smad7 Adamts9 Arid2
0.00512979126291705	17	362	2.58581536714715	GO:0060562 epithelial tube morphogenesis	http://amigo.geneontology.org/amigo/term/GO:0060562	Nrarp Bcl2 Stard13 Col4a1 Cxcr4 Kdr Hes1 Cobl Shank3 Mef2c Esr1 Edn1 Nrp1 Plxnd1 Ift122 Mycn Ext1
0.00528024174332253	17	363	2.57869190883545	GO:0071900 regulation of protein serine/threonine kinase activity	http://amigo.geneontology.org/amigo/term/GO:0071900	Trib2 Spry4 Pkia Ccnd1 C1qtnf9 Pdgfb Map2k1 Edn1 Hras Rptor Prkag2 Dusp16 Map2k5 Nf1 Ksr1 Lyn Mef2c
0.0054076596703666	7	74	5.20862968231389	GO:0009880 embryonic pattern specification	http://amigo.geneontology.org/amigo/term/GO:0009880	Cobl Meox1 Meox2 Nrp1 Nrp2 Disp1 Nrarp
0.0054076596703666	12	205	3.22317990097194	GO:0051495 positive regulation of cytoskeleton organization	http://amigo.geneontology.org/amigo/term/GO:0051495	Limch1 Prkce Dync1h1 Ccn2 Nav3 Edn1 Hras Nrp1 Brk1 Map1b Id1 Gda
0.00543392774540401	9	122	4.0619992604462	GO:0001776 leukocyte homeostasis	http://amigo.geneontology.org/amigo/term/GO:0001776	Bax Mertk Nf1 Bcl2 Mef2c Pde4b Jam3 Itpkb Lyn
0.00549510728900224	5	35	7.86609380594343	GO:0001975 response to amphetamine	http://amigo.geneontology.org/amigo/term/GO:0001975	Hdac9 Nr4a1 Ppp3ca Edn1 Slc1a1
0.00563054244142191	115	4756	1.33141411139286	GO:0009059 macromolecule biosynthetic process	http://amigo.geneontology.org/amigo/term/GO:0009059	Bcl6b Mef2d Meox1 Mef2c Fli1 E2f3 Rars Esr1 Cpeb4 Nr1d1 Samd4 Hes1 Zbtb20 Nr4a1 Nus1 Zfp521 Mgat4a Apbb2 Pan3 Mef2a Elf4 Rbm3 Maml2 Tcf12 Tet3 Lars2 Tmtc2 Meox2 Mgat5 Csgalnact1 Mycn Stox2 Pbx3 Rreb1 St8sia4 Id1 Scaf8 Atxn1 Tshz2 Zfp710 Zfp366 Zfp46 Jun Ndst1 Dach1 Setd3 Zfp426 Zfp462 Maml3 Jund Trib2 Atxn7 Arid2 Galnt1 Wwox Edn1 Sik1 Pkia Ppp3ca Rnf141 Col4a2 Nostrin Jarid2 Pdlim1 Ext1 Pdgfb Prk…
0.00564373564539977	4	20	11.0125313283208	GO:0090036 regulation of protein kinase C signaling	http://amigo.geneontology.org/amigo/term/GO:0090036	Myadm Sez6l2 Dgkd Phlpp1
0.00576900618047069	13	237	3.02031449932849	GO:0060047 heart contraction	http://amigo.geneontology.org/amigo/term/GO:0060047	Pln Edn1 Myh6 Cxcr4 Ext1 Slc1a1 Smad7 Pde4b Mef2a Ccn2 Nos2 Apln Ttn
0.00578114375128771	7	75	5.13918128654971	GO:0003151 outflow tract morphogenesis	http://amigo.geneontology.org/amigo/term/GO:0003151	Edn1 Mef2c Nrp2 Hes1 Nrp1 Plxnd1 Jun
0.00580663031248418	6	54	6.11807296017822	GO:0006024 glycosaminoglycan biosynthetic process	http://amigo.geneontology.org/amigo/term/GO:0006024	Csgalnact1 Pdgfb Slc10a7 Ndst1 Ext1 Smpd3
0.00598299225364412	44	1430	1.69423558897243	GO:0002682 regulation of immune system process	http://amigo.geneontology.org/amigo/term/GO:0002682	Bcl6b Sec14l1 Ubash3b Lyn Dennd1b Arid2 Nrarp Ulbp1 Lrrc32 Bax Nr1d1 Prkch Edn1 Pde4b Jam3 Dapk2 Vav3 Camk1d Rapgef1 Rin3 Acvr2a Jun Ankrd17 Bcl2 Ifi208 Tspan6 Jund Mertk Nf1 Inpp4b Hlx Mef2c Esr1 Nedd9 Hes1 Hras Smad7 Ppp3ca Smpd3 Itpkb Ctla2a Phlpp1 Prkce Ptk2
0.00600996010786017	70	2595	1.4853125105635	GO:0002376 immune system process	http://amigo.geneontology.org/amigo/term/GO:0002376	Bcl6b Sec14l1 Ptk2 Itga6 Ubash3b Lyn Ackr3 Ankrd17 Dennd1b Kdr Arid2 Nos2 Flnb Zyx Elf4 Nrarp Ulbp1 Lrrc32 Pdgfb Prkd1 Bax Gab2 Cd44 Igf1r Cd34 Tnfaip1 Nr1d1 Prkch Edn1 Hes1 Pde4b Anxa3 Jam3 Dapk2 Vav3 Camk1d Rapgef1 Rin3 Prkce Acvr2a Jun Bcl2 Ifi208 Tspan6 Jund Map2k1 Mertk Nf1 Agpat5 Arhgef7 Inpp4b Hlx Dock1 Mef2c Fli1 Esr1 Nedd9 Hras Smad7 Ppp3ca Smpd3 Myo1e Jarid2 Itpkb Itga1 Ctla2a Phlpp1 Ex…
0.0060611468668689	20	473	2.32823072480355	GO:0022407 regulation of cell-cell adhesion	http://amigo.geneontology.org/amigo/term/GO:0022407	Lyn Myadm Arid2 Itga6 Nrarp Lrrc32 Cd44 Smad7 Magi1 Map2k5 Myo10 Hlx Hes1 Ppp3ca Ubash3b Itpkb Map2k1 Adam19 Ptk2 Afdn
0.00606670841633334	10	151	3.64653355242411	GO:0010634 positive regulation of epithelial cell migration	http://amigo.geneontology.org/amigo/term/GO:0010634	Pdgfb Prkd1 Nus1 Nrp1 Anxa3 Rreb1 Prkce Kdr Jun Dock1
0.00607728979072542	36	1095	1.81027912246369	GO:0010243 response to organonitrogen compound	http://amigo.geneontology.org/amigo/term/GO:0010243	Nr4a1 Mef2c Cpeb4 Edn1 Slc1a1 Itpr2 Col4a1 Jun Bcl2 C1qtnf9 Man1a Hdac9 Igf1r Hes1 Rptor Ahcyl1 Ppp3ca Cdh13 Nnmt Brip1 Abcb1a Lyn Cxcr4 Map1b Rab31 mt-Nd6 Ccnd1 Jund Pde4b Smpd3 Prkce Ext1 Prkcg Ptk2 Rapgef1 Mat2a
0.00607728979072542	34	1013	1.84810496131741	GO:0048534 hematopoietic or lymphoid organ development	http://amigo.geneontology.org/amigo/term/GO:0048534	Ubash3b Lyn Kdr Arid2 Nrarp Gab2 Cd34 Hes1 Acvr2a Jun Bax Map2k1 Mertk Nf1 Agpat5 Arhgef7 Inpp4b Hlx Bcl2 Dock1 Mef2c Fli1 Nedd9 Smad7 Ppp3ca Smpd3 Jam3 Myo1e Jarid2 Itpkb Ctla2a Ext1 Meox1 Angpt2
0.00614171781857195	3	9	18.3542188805347	GO:0006198 cAMP catabolic process	http://amigo.geneontology.org/amigo/term/GO:0006198	Pde7b Pde10a Pde4b
0.00628883217651262	6	55	6.00683526999316	GO:0043616 keratinocyte proliferation	http://amigo.geneontology.org/amigo/term/GO:0043616	Ptprk Fgfr2 Cask Cdh13 Prkd1 Ift122
0.0063616472085887	8	100	4.40501253132832	GO:0044344 cellular response to fibroblast growth factor stimulus	http://amigo.geneontology.org/amigo/term/GO:0044344	Spry4 Ccn2 Ext1 Cd44 Nr4a1 Fgfr2 Apln Ndst1
0.00660781918923948	9	126	3.93304690297171	GO:0018210 peptidyl-threonine modification	http://amigo.geneontology.org/amigo/term/GO:0018210	Nlk Spred1 Spred2 Bcl2 Galnt1 Prkd1 Rptor Smad7 Prkag2
0.00667786984531241	12	211	3.13152549620497	GO:0099173 postsynapse organization	http://amigo.geneontology.org/amigo/term/GO:0099173	Gphn Nrp1 Nrp2 Igf1r Shank3 Nedd9 Numb Mfn1 Cask Arhgef7 Sipa1l1 Afdn
0.00671094717646976	18	407	2.43520348783507	GO:0001654 eye development	http://amigo.geneontology.org/amigo/term/GO:0001654	Pbx3 Spred1 Spred2 Col4a1 Ptprm Bax Slc25a25 Kdr Mertk Pxdn Nf1 Hes1 Man2a1 Slc1a1 Nrp1 Ift122 Jun Bcl2
0.00673325429431478	8	101	4.36139854586962	GO:0003300 cardiac muscle hypertrophy	http://amigo.geneontology.org/amigo/term/GO:0003300	Ptk2 Ppp3ca Myh6 Edn1 Mef2a Jarid2 Mef2c Ttn
0.00678042265368882	11	182	3.32796276405299	GO:1902905 positive regulation of supramolecular fiber organization	http://amigo.geneontology.org/amigo/term/GO:1902905	Limch1 Prkce Ccn2 Nav3 Edn1 Nrp1 Brk1 Colgalt1 Map1b Id1 Gda
0.00696409191639023	17	374	2.50284802916382	GO:0050900 leukocyte migration	http://amigo.geneontology.org/amigo/term/GO:0050900	Itga6 Pdgfb Edn1 Jam3 Dapk2 Camk1d Lyn Rin3 Nf1 Vav3 Cd34 Nedd9 Pde4b Smpd3 Itga1 Ext1 Ptk2
0.00717266888790594	12	213	3.10212150093544	GO:0010976 positive regulation of neuron projection development	http://amigo.geneontology.org/amigo/term/GO:0010976	Cobl Prkd1 Igf1r Rapgef1 Lyn Itga6 Camk1d Nf1 Adamts1 Mfn1 Cask Afdn
0.00722113147277785	18	410	2.41738492572896	GO:0150063 visual system development	http://amigo.geneontology.org/amigo/term/GO:0150063	Pbx3 Spred1 Spred2 Col4a1 Ptprm Bax Slc25a25 Kdr Mertk Pxdn Nf1 Hes1 Man2a1 Slc1a1 Nrp1 Ift122 Jun Bcl2
0.00753413382048434	42	1363	1.6967216279878	GO:0080134 regulation of response to stress	http://amigo.geneontology.org/amigo/term/GO:0080134	Bcl6b Sec14l1 Fam168a Atxn7 Arid2 Oxr1 Spred1 Ppp3ca Ctla2a Spred2 Ulbp1 Pdgfb Bax Cd44 Igf1r Cd34 Ccn2 Hras Zyx Dusp16 Cask Cdh5 Phldb2 Rreb1 Rapgef1 Lyn Ackr3 Phlpp1 Prkce Cxcr4 Ifi208 Tspan6 Prkcg Map2k1 Mef2c Esr1 Nr1d1 Shank3 Ubash3b Celf1 Ptk2 Abcb1a
0.00783010161026384	4	22	10.0113921166553	GO:0048485 sympathetic nervous system development	http://amigo.geneontology.org/amigo/term/GO:0048485	Nf1 Nrp1 Nrp2 Plxna4
0.00787176824543597	103	4209	1.34745869187104	GO:0009889 regulation of biosynthetic process	http://amigo.geneontology.org/amigo/term/GO:0009889	Bcl6b Mef2d Meox1 Mef2c Fli1 E2f3 Esr1 Cpeb4 Nos2 Nr1d1 Samd4 Hes1 Zbtb20 Nr4a1 Zfp521 Apbb2 Pan3 Mef2a Elf4 Rbm3 Maml2 Tcf12 Tet3 Meox2 Mycn Stox2 Pbx3 Rreb1 Id1 Atxn1 Tshz2 Zfp710 Zfp366 Zfp46 Jun Dach1 Setd3 Zfp426 Zfp462 Maml3 Jund Trib2 Atxn7 Arid2 Wwox Sik1 Pkia Ppp3ca Rnf141 Nostrin Jarid2 Pdlim1 Ulbp1 Pdgfb Prkd1 Hdac9 Map2k1 Igf1r Cd34 Ptprk Dcn Prkch Tshz3 Edn1 Hmbox1 Smarca2 Hras Rptor…
0.00791575073260775	19	449	2.3300456039877	GO:0006816 calcium ion transport	http://amigo.geneontology.org/amigo/term/GO:0006816	Ubash3b Pln Ppp3ca Prkd1 Edn1 Itpr2 Cask Prkce Pdgfb Hes1 Gem Lyn Cxcr4 Bcl2 Bax Slc25a25 Pde4b Hspa2 Ccn2
0.00797369321209133	8	104	4.23558897243108	GO:0005976 polysaccharide metabolic process	http://amigo.geneontology.org/amigo/term/GO:0005976	Ndst1 Pdgfb Prkag2 Ext1 Nr1d1 Pcdh12 Smpd3 Csgalnact1
0.00797369321209133	21	522	2.21516434765074	GO:0010638 positive regulation of organelle organization	http://amigo.geneontology.org/amigo/term/GO:0010638	Limch1 Pan3 Prkce Pdgfb Bax Dync1h1 Dcn Ccn2 Nav3 Edn1 Hmbox1 Abcg1 Hras Nrp1 Brk1 Map1b Kdr Smpd3 Mfn1 Id1 Gda
0.00797369321209133	24	634	2.08439078769479	GO:0044057 regulation of system process	http://amigo.geneontology.org/amigo/term/GO:0044057	Pln Edn1 Ptk2 Ppp3ca Nr4a1 Mef2a Dock4 Jarid2 Abcb1a Myh6 Shank3 Slc1a1 Smad7 Pde4b Pbx3 Ttn Setd3 Map2k1 Mef2c Ccn2 Nos2 Apln Acvr2a Afdn
0.00805399265634335	15	312	2.64724310776942	GO:0006936 muscle contraction	http://amigo.geneontology.org/amigo/term/GO:0006936	Edn1 Synm Nr4a1 Dock4 Myh6 Cxcr4 Smad7 Pde4b Apbb2 Pln Ttn Setd3 Map2k1 Ccn2 Smpd3
0.00809516557851414	27	751	1.97961615089655	GO:0043549 regulation of kinase activity	http://amigo.geneontology.org/amigo/term/GO:0043549	Mertk Trib2 Spry4 Pkia Ubash3b Kdr Ccnd1 C1qtnf9 Pdgfb Mmd Map2k1 Nedd9 Edn1 Hras Rptor Spred1 Prkag2 Dusp16 Map2k5 Nf1 Vav3 Ksr1 Slc1a1 Lyn Ptk2 Ttn Mef2c
0.00811097504754542	18	415	2.38825980614186	GO:0048880 sensory system development	http://amigo.geneontology.org/amigo/term/GO:0048880	Pbx3 Spred1 Spred2 Col4a1 Ptprm Bax Slc25a25 Kdr Mertk Pxdn Nf1 Hes1 Man2a1 Slc1a1 Nrp1 Ift122 Jun Bcl2
0.00811876750233103	35	1075	1.79273765809874	GO:0002520 immune system development	http://amigo.geneontology.org/amigo/term/GO:0002520	Ubash3b Lyn Kdr Arid2 Nrarp Gab2 Cd34 Hes1 Acvr2a Jun Bax Map2k1 Mertk Nf1 Agpat5 Arhgef7 Inpp4b Hlx Bcl2 Dock1 Mef2c Fli1 Nedd9 Smad7 Ppp3ca Smpd3 Jam3 Myo1e Jarid2 Itpkb Ctla2a Phlpp1 Ext1 Meox1 Angpt2
0.00811876750233103	3	10	16.5187969924812	GO:0021561 facial nerve development	http://amigo.geneontology.org/amigo/term/GO:0021561	Nrp1 Nrp2 Plxna4
0.00811876750233103	3	10	16.5187969924812	GO:0021604 cranial nerve structural organization	http://amigo.geneontology.org/amigo/term/GO:0021604	Nrp1 Nrp2 Plxna4
0.00811876750233103	3	10	16.5187969924812	GO:0021610 facial nerve morphogenesis	http://amigo.geneontology.org/amigo/term/GO:0021610	Nrp1 Nrp2 Plxna4
0.00811876750233103	3	10	16.5187969924812	GO:0030210 heparin biosynthetic process	http://amigo.geneontology.org/amigo/term/GO:0030210	Slc10a7 Ndst1 Ext1
0.00811876750233103	48	1631	1.62048284414285	GO:0043067 regulation of programmed cell death	http://amigo.geneontology.org/amigo/term/GO:0043067	Bax Dapk2 Phlda3 Lyn Bcl2 Wwox Mef2c Nr4a1 Hras Apbb2 Camk1d Cd44 Igf1r Mertk E2f3 Nos2 Prkch Edn1 Igf2r Sik1 Itga6 Dlc1 Sh3rf1 Cdh5 Itga1 Ackr3 Phlpp1 Cxcr4 Jun Map2k5 Kdr Prkcg Dnajc5 Nf1 Esr1 Oxr1 Ivns1abp Slc1a1 Nrp1 Plxnd1 Itpkb Id1 Ccnd1 Map2k1 Cpeb4 Ptk2 Arhgef7 Prkce
0.00828897427705025	8	105	4.1952500298365	GO:0014897 striated muscle hypertrophy	http://amigo.geneontology.org/amigo/term/GO:0014897	Ptk2 Ppp3ca Myh6 Edn1 Mef2a Jarid2 Mef2c Ttn
0.00831092594415296	5	39	7.0593149540518	GO:0010613 positive regulation of cardiac muscle hypertrophy	http://amigo.geneontology.org/amigo/term/GO:0010613	Ptk2 Ppp3ca Edn1 Mef2a Mef2c
0.00835009113542918	13	249	2.87475717405965	GO:0003015 heart process	http://amigo.geneontology.org/amigo/term/GO:0003015	Pln Edn1 Myh6 Cxcr4 Ext1 Slc1a1 Smad7 Pde4b Mef2a Ccn2 Nos2 Apln Ttn
0.00837112978612874	23	600	2.11073517126149	GO:0010035 response to inorganic substance	http://amigo.geneontology.org/amigo/term/GO:0010035	Mef2c Slc1a1 Smpd3 Jun Jund Rasa4 Slc25a13 Edn1 Ahcyl1 Ppp3ca Mef2a Itpkb Abcb1a Gphn Map1b Sipa1 Bcl2 Kdr mt-Nd6 Ccnd1 Nr4a1 Pln Ttn
0.00837112978612874	40	1288	1.7100203925964	GO:0018193 peptidyl-amino acid modification	http://amigo.geneontology.org/amigo/term/GO:0018193	Prkch Camk1d Prkce Setd3 Prkcg Atxn7 Nlk Dcn Nos2 Oxr1 Hes1 Ptk2 Spred1 Kdm4c Jarid2 Lyn Spred2 Bcl2 Kdr Galnt1 Pdgfb Prkd1 Map2k1 Cd44 Igf1r Mertk Nedd9 Rptor Nrp1 Smad7 Prkag2 Auts2 Fgfr2 Tet3 Mgat5 Ttn Map2k5 Bax Slc1a1 Nnmt
0.0085266049915478	6	59	5.59959220084109	GO:0051058 negative regulation of small GTPase mediated signal transduction	http://amigo.geneontology.org/amigo/term/GO:0051058	Tnfaip1 Spry4 Rasa4 Dlc1 Nf1 Rapgef1
0.00860708996394134	9	132	3.75427204374573	GO:0048675 axon extension	http://amigo.geneontology.org/amigo/term/GO:0048675	Sema6d Edn1 Nrp1 Map1b Vcl Nrp2 Raph1 Auts2 Plxna4
0.00864118046906271	8	106	4.15567219936634	GO:0035282 segmentation	http://amigo.geneontology.org/amigo/term/GO:0035282	Cobl Plxna2 Ttn Meox1 Meox2 Nrp1 Nrp2 Nrarp
0.00864118046906271	26	717	1.9966932673385	GO:0051129 negative regulation of cellular component organization	http://amigo.geneontology.org/amigo/term/GO:0051129	Arhgap28 Sema6d Plekhh2 Tmsb4x Shank3 Nrp1 Nav3 Atxn7 Hes1 Dlc1 Cdh5 Jam3 Ptpn9 Phldb2 Rin3 Scaf8 Map1b Capg Hspa2 Myadm Ptk2 Ppp3ca Mfn1 Arhgef7 Id1 Esr1
0.00864118046906271	8	106	4.15567219936634	GO:0071774 response to fibroblast growth factor	http://amigo.geneontology.org/amigo/term/GO:0071774	Spry4 Ccn2 Ext1 Cd44 Nr4a1 Fgfr2 Apln Ndst1
0.00883449915880425	16	350	2.5171500179019	GO:0048511 rhythmic process	http://amigo.geneontology.org/amigo/term/GO:0048511	Fbxl17 Id1 Nr1d1 Igf1r Sik1 Abcb1a Jun Jund Prkcg Nos2 Schip1 Esr1 Adamts1 Gas2 Phlpp1 Mat2a
0.0089306528214869	53	1863	1.56646312506979	GO:0042592 homeostatic process	http://amigo.geneontology.org/amigo/term/GO:0042592	Edn1 Abcg1 Slc12a6 Ubash3b Ackr3 Ppp3ca Prkd1 Prkce Bcl2 Kdr C1qtnf9 Igf1r Abca1 Cd34 Nr1d1 Slc10a7 Cdh5 Tmtc2 Abcb1a Cldn5 Lyn Acvr2a Bax Mertk Nf1 Hexb Inpp4b Plcl1 Pln Ext1 Afdn Mef2c Dync1h1 Lama4 Ccn2 Shank3 Zbtb20 Nus1 Slc1a1 Pde4b Apbb2 Jam3 Ip6k1 Arid2 Itpkb Id1 Map2k1 Esr1 Ptk2 Itpr2 Smpd3 Apln Rnasek
0.00898157294444875	11	190	3.18783801609286	GO:0043405 regulation of MAP kinase activity	http://amigo.geneontology.org/amigo/term/GO:0043405	Trib2 Spry4 Pdgfb Edn1 Hras Dusp16 Map2k5 Nf1 Ksr1 Lyn Mef2c
0.00901910958041429	10	161	3.4200407851928	GO:0072006 nephron development	http://amigo.geneontology.org/amigo/term/GO:0072006	Col4a4 Bcl2 Pdgfb Cd34 Angpt2 Hes1 Mef2c Ppp3ca Myo1e Ext1
0.0090467900024975	8	107	4.11683414142834	GO:0007229 integrin-mediated signaling pathway	http://amigo.geneontology.org/amigo/term/GO:0007229	Itga6 Zyx Itga1 Lamb1 Ccn2 Nrp1 Vav3 Ptk2
0.0090467900024975	5	40	6.8828320802005	GO:0014742 positive regulation of muscle hypertrophy	http://amigo.geneontology.org/amigo/term/GO:0014742	Ptk2 Ppp3ca Edn1 Mef2a Mef2c
0.0090467900024975	8	107	4.11683414142834	GO:0014896 muscle hypertrophy	http://amigo.geneontology.org/amigo/term/GO:0014896	Ptk2 Ppp3ca Myh6 Edn1 Mef2a Jarid2 Mef2c Ttn
0.00907487615249882	6	60	5.5062656641604	GO:0010812 negative regulation of cell-substrate adhesion	http://amigo.geneontology.org/amigo/term/GO:0010812	Angpt2 Spry4 Cask Dlc1 Phldb2 Nf1
0.0091756628192707	47	1600	1.61746553884712	GO:0042981 regulation of apoptotic process	http://amigo.geneontology.org/amigo/term/GO:0042981	Bax Dapk2 Phlda3 Lyn Bcl2 Wwox Mef2c Nr4a1 Hras Apbb2 Camk1d Cd44 Igf1r Mertk E2f3 Prkch Edn1 Igf2r Sik1 Itga6 Dlc1 Sh3rf1 Cdh5 Itga1 Ackr3 Phlpp1 Jun Map2k5 Kdr Prkcg Dnajc5 Nf1 Esr1 Oxr1 Ivns1abp Slc1a1 Nrp1 Plxnd1 Itpkb Id1 Ccnd1 Map2k1 Cpeb4 Nos2 Ptk2 Arhgef7 Prkce
0.00922934278778748	11	191	3.17114776469971	GO:0030705 cytoskeleton-dependent intracellular transport	http://amigo.geneontology.org/amigo/term/GO:0030705	Myo1b Dync1h1 Ift122 Myo1e Myo1d Tmem201 Kif13a Bicd2 Map1b Map2k1 Myo10
0.00923304790120522	81	3168	1.40785201640465	GO:0044085 cellular component biogenesis	http://amigo.geneontology.org/amigo/term/GO:0044085	Lamb1 Celf1 Cobl Arhgap28 Ablim1 Ift122 Cdh5 Rps27l Limch1 Arhgap18 Cldn5 Tmsb4x Cox7a1 Pxdn Vcl Hes1 Shank3 Adgrl2 Pan3 Cntn5 Prkce Lrrc8c Bax Abca1 Cd34 Tnfaip1 Myo1b Dync1h1 Esr1 Ptprk Ccn2 Nav3 Prkch Edn1 Spata13 Myo10 Ptk2 Hras Nrp1 Smad7 Lamc1 Zyx LTO1 Dlc1 Cdh13 Jam3 Phldb2 Brk1 Mtmr3 Kctd12b Stxbp6 Trpm3 Map1b Mat2a Pdlim1 Capg Hspa2 Kdr mt-Nd6 Myadm Vav3 Mef2c Itga6 Auts2 Plxnd1 Mef2a Ar…
0.00950976467694094	8	108	4.07871530678548	GO:0110020 regulation of actomyosin structure organization	http://amigo.geneontology.org/amigo/term/GO:0110020	Arhgap28 Limch1 Ccn2 Edn1 Nrp1 Dlc1 Phldb2 Mef2c
0.00952665866967339	67	2511	1.4692146535195	GO:0006357 regulation of transcription by RNA polymerase II	http://amigo.geneontology.org/amigo/term/GO:0006357	Bcl6b Mef2d Meox1 Mef2c Fli1 E2f3 Esr1 Nr1d1 Hes1 Zbtb20 Nr4a1 Zfp521 Mef2a Elf4 Maml2 Tcf12 Tet3 Meox2 Mycn Stox2 Pbx3 Rreb1 Id1 Atxn1 Tshz2 Zfp710 Zfp366 Zfp46 Jun Dach1 Setd3 Zfp426 Zfp462 Maml3 Jund Arid2 Wwox Pkia Ppp3ca Jarid2 Pdlim1 Prkd1 Dcn Edn1 Atxn7 Hmbox1 Smarca2 Hras Smad7 Itga6 Kdm4c Apbb2 Auts2 Cdh13 Brip1 Trps1 Hlx Scaf8 Acvr2a Map2k5 Ccnd1 Cask Nrarp Hexb Ablim1 Map2k1 Sik1
0.00952665866967339	24	646	2.04567145417724	GO:0045859 regulation of protein kinase activity	http://amigo.geneontology.org/amigo/term/GO:0045859	Trib2 Spry4 Pkia Ubash3b Ccnd1 C1qtnf9 Pdgfb Mmd Map2k1 Nedd9 Edn1 Hras Rptor Spred1 Prkag2 Dusp16 Map2k5 Nf1 Ksr1 Slc1a1 Lyn Ptk2 Ttn Mef2c
0.00958072493595567	25	685	2.00958600881766	GO:0008610 lipid biosynthetic process	http://amigo.geneontology.org/amigo/term/GO:0008610	Nus1 Cdipt Elovl5 Ip6k1 Ttc7b Itpkb Sgms1 Sik1 Dgkh Pdgfb Igf1r Edn1 Hsd17b12 Prkag2 Agpat5 Inpp4b St8sia4 Agmo Dgkd Nr1d1 Hexb Zbtb20 Abcg1 Ltc4s Smpd3
0.00963225575347936	18	424	2.33756561214357	GO:0043254 regulation of protein-containing complex assembly	http://amigo.geneontology.org/amigo/term/GO:0043254	Arhgap28 Arhgap18 Tmsb4x Prkce Bax Esr1 Nav3 Hes1 Cdh5 Jam3 Brk1 Stxbp6 Map1b Capg Myadm Abca1 Arhgef7 Gda
0.00964949274979716	6	61	5.41599901392826	GO:0006023 aminoglycan biosynthetic process	http://amigo.geneontology.org/amigo/term/GO:0006023	Csgalnact1 Pdgfb Slc10a7 Ndst1 Ext1 Smpd3
0.00964949274979716	12	223	2.96301291344954	GO:0031099 regeneration	http://amigo.geneontology.org/amigo/term/GO:0031099	Bcl2 Ccnd1 Igf1r Igf2r Ptpn12 Anxa3 Angpt2 Nnmt Cpq Map1b Map2k1 Jun
0.00964949274979716	6	61	5.41599901392826	GO:0048008 platelet-derived growth factor receptor signaling pathway	http://amigo.geneontology.org/amigo/term/GO:0048008	Pdgfb Nrp1 Schip1 Smpd3 Myo1e Rapgef1
0.00964949274979716	35	1090	1.76806695638178	GO:0051248 negative regulation of protein metabolic process	http://amigo.geneontology.org/amigo/term/GO:0051248	Cpeb4 Samd4 Spry4 Pkia Pan3 Ubash3b Nos2 Oxr1 Nr4a1 Spred1 Kdm4c Jarid2 Spred2 Cd44 Papln Edn1 Ivns1abp Crim1 Smad7 Prkag2 Dusp16 Sh3rf1 Mgat5 Lxn Dis3l2 Map2k5 Myadm Prkcg Bax Nf1 Lyn Ctla2a Prkce Jun Celf1
0.00980868624280418	11	193	3.13828612983235	GO:1990138 neuron projection extension	http://amigo.geneontology.org/amigo/term/GO:1990138	Sema6d Edn1 Nrp1 Cxcr4 Map1b Vcl Nrp2 Raph1 Auts2 Plxna4 Afdn
0.00988169566382218	117	4947	1.30227022984994	GO:0010468 regulation of gene expression	http://amigo.geneontology.org/amigo/term/GO:0010468	Bcl6b Mef2d Snd1 Meox1 Celf1 Mef2c Fli1 E2f3 Esr1 Cpeb4 Nr1d1 Samd4 Mbnl2 Hes1 Zbtb20 Nr4a1 Zfp521 Apbb2 Pan3 Mef2a Elf4 Rbm3 Maml2 Tcf12 Tet3 Meox2 Mycn Stox2 Pbx3 Rreb1 Id1 Atxn1 Tshz2 Zfp710 Zfp366 Zfp46 Jun Dis3l2 Dach1 Setd3 Zfp426 Zfp462 Maml3 Jund Trib2 Atxn7 Arid2 Wwox Sik1 Hras Pkia Ppp3ca Rnf141 Nostrin Jarid2 Ldlrad3 Pdlim1 Ulbp1 Lrrc32 Pdgfb Prkd1 Map2k1 Cd34 Ptprk Dcn Nav3 Nos2 Prkch…
0.00988169566382218	4	24	9.17710944026734	GO:0010586 miRNA metabolic process	http://amigo.geneontology.org/amigo/term/GO:0010586	Dis3l2 Snd1 Hras Tut7
0.00988169566382218	4	24	9.17710944026734	GO:0010839 negative regulation of keratinocyte proliferation	http://amigo.geneontology.org/amigo/term/GO:0010839	Ptprk Fgfr2 Cask Ift122
0.0100258960192672	13	256	2.79615053258145	GO:0003007 heart morphogenesis	http://amigo.geneontology.org/amigo/term/GO:0003007	Edn1 Myh6 Mef2c Nrp2 Hes1 Adamts1 Nrp1 Smad7 Plxnd1 Arid2 Ttn Jun Ext1
0.010051384832516	32	969	1.81837462593532	GO:0030097 hemopoiesis	http://amigo.geneontology.org/amigo/term/GO:0030097	Ubash3b Lyn Kdr Arid2 Nrarp Gab2 Cd34 Hes1 Acvr2a Jun Bax Mertk Nf1 Agpat5 Arhgef7 Inpp4b Hlx Bcl2 Dock1 Mef2c Fli1 Nedd9 Smad7 Ppp3ca Smpd3 Jam3 Myo1e Itpkb Ctla2a Ext1 Meox1 Angpt2
0.0100975429956712	3	11	15.0170881749829	GO:0032836 glomerular basement membrane development	http://amigo.geneontology.org/amigo/term/GO:0032836	Col4a4 Myo1e Ext1
0.0100975429956712	3	11	15.0170881749829	GO:0060068 vagina development	http://amigo.geneontology.org/amigo/term/GO:0060068	Bax Mertk Esr1
0.0101886974603144	12	225	2.93667502088555	GO:0030595 leukocyte chemotaxis	http://amigo.geneontology.org/amigo/term/GO:0030595	Pdgfb Edn1 Jam3 Dapk2 Camk1d Lyn Rin3 Vav3 Nedd9 Pde4b Itga1 Ptk2
0.0104917437448575	34	1055	1.77453111451615	GO:0031401 positive regulation of protein modification process	http://amigo.geneontology.org/amigo/term/GO:0031401	Trib2 Hes1 Jarid2 C1qtnf9 Pdgfb Prkd1 Mmd Map2k1 Cd44 Wdfy2 Nedd9 Edn1 Hras Rptor Nrp1 Smad7 Prkag2 Auts2 Dlc1 Cdh5 Lyn Itga1 Acvr2a Map2k5 Kdr Ccnd1 Bcl2 Slc1a1 Nnmt Hspa2 Ccn2 Ptk2 Limch1 Mef2c
0.0104917437448575	61	2246	1.49546841279512	GO:0051649 establishment of localization in cell	http://amigo.geneontology.org/amigo/term/GO:0051649	Dnajc5 Ergic1 Arl5b Myo1b Dync1h1 Ift122 Cask Ubash3b Myo1e Washc4 Nostrin Myo1d Pln Sec24d Lyn Tmem201 Pard3b Dennd1b Ppp3ca Exoc4 Prkd1 Numb Ptk2 Pkia Ahcyl1 Pan3 Rsrc1 Prkce Bcl2 Prkcg Man1a Abca1 E2f3 Kif13a Nr4a1 Nus1 Igf2r Abcg1 Hras Gem Anxa3 Dusp16 Dop1a Atxn1 Exoc6 Bax Nf1 Mef2c Mertk Nr1d1 Slc1a1 Bicd2 Inpp4b Map1b Tacc1 Map2k1 Ccn2 Tbc1d5 Itpr2 Smpd3 Myo10
0.0106332705381602	5	42	6.55507817161952	GO:0033028 myeloid cell apoptotic process	http://amigo.geneontology.org/amigo/term/GO:0033028	Plekho2 Bcl2 Nf1 Mef2c Itpkb
0.0106332705381602	10	166	3.31702750853036	GO:0035296 regulation of tube diameter	http://amigo.geneontology.org/amigo/term/GO:0035296	Edn1 Dock4 Itga1 Ext1 Ptprm Map2k1 Ptk2 Smpd3 Apln Kdr
0.0106332705381602	34	1056	1.77285068732437	GO:0051726 regulation of cell cycle	http://amigo.geneontology.org/amigo/term/GO:0051726	Fbxl17 Jun Ccnd1 Jund Arid2 Nr4a1 Sik1 Bcl2 Pdgfb Snd1 Igf1r Dync1h1 Ptprk Edn1 Kif13a Adamts1 Hras Rptor Apbb2 Cdk8 Rps27l Cables1 Hecw2 Prkce Ankrd17 Bax Smpd3 Hes1 Pkia Dach1 Hspa2 Celf1 Ccn2 Esr1
0.0106332705381602	10	166	3.31702750853036	GO:0097746 blood vessel diameter maintenance	http://amigo.geneontology.org/amigo/term/GO:0097746	Edn1 Dock4 Itga1 Ext1 Ptprm Map2k1 Ptk2 Smpd3 Apln Kdr
0.0106332705381602	5	42	6.55507817161952	GO:1900026 positive regulation of substrate adhesion-dependent cell spreading	http://amigo.geneontology.org/amigo/term/GO:1900026	Nedd9 Nrp1 Rreb1 Myadm Dock1
0.0108348064600808	2	3	36.7084377610693	GO:0006808 regulation of nitrogen utilization	http://amigo.geneontology.org/amigo/term/GO:0006808	Bax Bcl2
0.0108348064600808	2	3	36.7084377610693	GO:0036486 ventral trunk neural crest cell migration	http://amigo.geneontology.org/amigo/term/GO:0036486	Nrp1 Nrp2
0.0108348064600808	33	1017	1.78669387332638	GO:0043066 negative regulation of apoptotic process	http://amigo.geneontology.org/amigo/term/GO:0043066	Bcl2 Bax Mef2c Nr4a1 Hras Camk1d Cd44 Igf1r Mertk Prkch Edn1 Itga6 Sh3rf1 Cdh5 Ackr3 Map2k5 Kdr Prkcg Dnajc5 Apbb2 Oxr1 Ivns1abp Slc1a1 Nrp1 Plxnd1 Itpkb Id1 Jun Ccnd1 Map2k1 Cpeb4 Ptk2 Prkce
0.0108348064600808	7	86	4.48184414524684	GO:0071277 cellular response to calcium ion	http://amigo.geneontology.org/amigo/term/GO:0071277	Mef2c Jun Jund Rasa4 Edn1 Mef2a Itpkb
0.0108348064600808	2	3	36.7084377610693	GO:0097374 sensory neuron axon guidance	http://amigo.geneontology.org/amigo/term/GO:0097374	Nrp1 Nrp2
0.0108348064600808	2	3	36.7084377610693	GO:0097490 sympathetic neuron projection extension	http://amigo.geneontology.org/amigo/term/GO:0097490	Nrp1 Nrp2
0.0108348064600808	2	3	36.7084377610693	GO:0097491 sympathetic neuron projection guidance	http://amigo.geneontology.org/amigo/term/GO:0097491	Nrp1 Nrp2
0.0109331492222107	10	167	3.29716506835952	GO:0035150 regulation of tube size	http://amigo.geneontology.org/amigo/term/GO:0035150	Edn1 Dock4 Itga1 Ext1 Ptprm Map2k1 Ptk2 Smpd3 Apln Kdr
0.0110859723237653	17	396	2.3638009164325	GO:0001503 ossification	http://amigo.geneontology.org/amigo/term/GO:0001503	Smad7 Smpd3 Mef2c Crim1 Acvr2a Ext1 Mef2d Id1 Jund Prkd1 Wwox Ccn2 Nf1 Ppp3ca Csgalnact1 Bcl2 Ptk2
0.0111236975254239	33	1019	1.7831871140068	GO:0032269 negative regulation of cellular protein metabolic process	http://amigo.geneontology.org/amigo/term/GO:0032269	Cpeb4 Samd4 Spry4 Pkia Pan3 Ubash3b Oxr1 Nr4a1 Spred1 Kdm4c Jarid2 Spred2 Cd44 Papln Ivns1abp Crim1 Smad7 Prkag2 Dusp16 Sh3rf1 Mgat5 Lxn Dis3l2 Map2k5 Myadm Prkcg Bax Nf1 Lyn Ctla2a Prkce Jun Celf1
0.011178913161844	8	112	3.93304690297171	GO:0032231 regulation of actin filament bundle assembly	http://amigo.geneontology.org/amigo/term/GO:0032231	Arhgap28 Limch1 Shank3 Ccn2 Nrp1 Dlc1 Phldb2 Id1
0.0112776652920323	21	543	2.12949500823883	GO:0002009 morphogenesis of an epithelium	http://amigo.geneontology.org/amigo/term/GO:0002009	Nrarp Plxnd1 Bcl2 Cd44 Stard13 Vcl Col4a1 Phldb2 Rreb1 Cxcr4 Kdr Hes1 Cobl Shank3 Nrp1 Mef2c Esr1 Edn1 Ift122 Mycn Ext1
0.0115088215508171	5	43	6.40263449320977	GO:0031111 negative regulation of microtubule polymerization or depolymerization	http://amigo.geneontology.org/amigo/term/GO:0031111	Nav3 Atxn7 Cdh5 Map1b Arhgef7
0.0115088215508171	5	43	6.40263449320977	GO:0045601 regulation of endothelial cell differentiation	http://amigo.geneontology.org/amigo/term/GO:0045601	Apold1 Vcl Cdh5 Cldn5 Id1
0.0116195937233888	9	140	3.53974221267454	GO:0001101 response to acid chemical	http://amigo.geneontology.org/amigo/term/GO:0001101	Cpeb4 Col4a1 Bcl2 Igf1r Edn1 Rptor Abcb1a Lyn Sipa1
0.0117209300456742	8	113	3.89824117816666	GO:0048145 regulation of fibroblast proliferation	http://amigo.geneontology.org/amigo/term/GO:0048145	Hras Jun Dach1 Pdgfb Bax Esr1 Nf1 Brk1
0.0125756462830752	16	366	2.40711067285701	GO:0048638 regulation of developmental growth	http://amigo.geneontology.org/amigo/term/GO:0048638	Sema6d Nrp1 Smad7 Myh6 Edn1 Jarid2 Cxcr4 Map1b Ptk2 Celf1 Mef2c Atrn Plxna4 Hlx Bcl2 Afdn
0.0125756462830752	3	12	13.765664160401	GO:0070831 basement membrane assembly	http://amigo.geneontology.org/amigo/term/GO:0070831	Lamb1 Pxdn Phldb2
0.0126611667604408	5	44	6.25712007290955	GO:0085029 extracellular matrix assembly	http://amigo.geneontology.org/amigo/term/GO:0085029	Lamb1 Pxdn Phldb2 Smpd3 Ltbp4
0.012749223342808	17	402	2.32852030573947	GO:0042060 wound healing	http://amigo.geneontology.org/amigo/term/GO:0042060	Ubash3b Lyn Pdgfb Cd44 Cd34 Hras Fgfr2 Cask Phldb2 Rreb1 Prkce Cxcr4 Kdr Mertk Nf1 Ext1 Ptk2
0.0128049063558911	7	89	4.33077074709245	GO:0048864 stem cell development	http://amigo.geneontology.org/amigo/term/GO:0048864	Sema6d Edn1 Hes1 Nrp1 Nrp2 Bcl2 Msi2
0.0129459091906046	12	233	2.83584497724999	GO:0097529 myeloid leukocyte migration	http://amigo.geneontology.org/amigo/term/GO:0097529	Pdgfb Edn1 Jam3 Dapk2 Camk1d Lyn Rin3 Nf1 Vav3 Pde4b Itga1 Ptk2
0.0134003850801696	12	234	2.82372598162072	GO:0008654 phospholipid biosynthetic process	http://amigo.geneontology.org/amigo/term/GO:0008654	Cdipt Ip6k1 Ttc7b Itpkb Sgms1 Dgkh Pdgfb Nus1 Agpat5 Inpp4b Dgkd Hexb
0.0134932180257276	37	1202	1.694940345873	GO:0006812 cation transport	http://amigo.geneontology.org/amigo/term/GO:0006812	Slc12a6 Kcnab1 Ubash3b Pln Hecw2 Trpm3 Ppp3ca Prkd1 Myo1b Edn1 Slc1a1 Itpr2 Cask Prkce Pdgfb Sec14l1 Hes1 Ahcyl1 Gem Slc10a7 Abcb1a Lyn Cxcr4 Bcl2 mt-Atp8 Cox7a1 Bax Mef2c Shank3 Slc25a25 Pde4b Hspa2 Ccn2 Sik1 Smpd3 Plcb4 Rnasek
0.0136302027904225	8	116	3.79742459597269	GO:1902414 protein localization to cell junction	http://amigo.geneontology.org/amigo/term/GO:1902414	Gphn Vcl Hras Cdh5 Jam3 Abcb1a Afdn Map2k1
0.0137591159770091	10	173	3.18281252263607	GO:0048754 branching morphogenesis of an epithelial tube	http://amigo.geneontology.org/amigo/term/GO:0048754	Nrarp Bcl2 Col4a1 Kdr Esr1 Edn1 Nrp1 Plxnd1 Mycn Ext1
0.0137781945475093	5	45	6.11807296017822	GO:0010837 regulation of keratinocyte proliferation	http://amigo.geneontology.org/amigo/term/GO:0010837	Ptprk Fgfr2 Cask Prkd1 Ift122
0.0137781945475093	5	45	6.11807296017822	GO:0120163 negative regulation of cold-induced thermogenesis	http://amigo.geneontology.org/amigo/term/GO:0120163	Plcl1 Lama4 Nr1d1 Ip6k1 Id1
0.0142050902479284	7	91	4.23558897243108	GO:0001570 vasculogenesis	http://amigo.geneontology.org/amigo/term/GO:0001570	Nrp1 Cd34 Spred1 Ackr3 Ptk2 Myo1e Kdr
0.0142050902479284	4	27	8.15743061357096	GO:0001780 neutrophil homeostasis	http://amigo.geneontology.org/amigo/term/GO:0001780	Mertk Pde4b Jam3 Itpkb
0.0142050902479284	7	91	4.23558897243108	GO:0007492 endoderm development	http://amigo.geneontology.org/amigo/term/GO:0007492	Map2k1 Lamb1 Col4a2 Mmp15 Ext1 Angpt2 Ankrd17
0.0142050902479284	4	27	8.15743061357096	GO:0014829 vascular associated smooth muscle contraction	http://amigo.geneontology.org/amigo/term/GO:0014829	Edn1 Dock4 Map2k1 Smpd3
0.0142050902479284	8	117	3.76496797549429	GO:0018107 peptidyl-threonine phosphorylation	http://amigo.geneontology.org/amigo/term/GO:0018107	Nlk Spred1 Spred2 Bcl2 Prkd1 Rptor Smad7 Prkag2
0.0142050902479284	4	27	8.15743061357096	GO:0030318 melanocyte differentiation	http://amigo.geneontology.org/amigo/term/GO:0030318	Lrmda Adamts9 Bcl2 Mef2c
0.014216799796716	6	67	4.93098417686006	GO:0060976 coronary vasculature development	http://amigo.geneontology.org/amigo/term/GO:0060976	Nrp1 Spred1 Plxnd1 Arid2 Apln Ndst1
0.0143270173150468	51	1825	1.53873725409414	GO:1901700 response to oxygen-containing compound	http://amigo.geneontology.org/amigo/term/GO:1901700	Nos2 Nr4a1 Mef2c Abca1 Esr1 Cpeb4 Edn1 Slc1a1 Slc12a6 Itpr2 Col4a1 Smpd3 Prkce Bcl2 C1qtnf9 Prkd1 Man1a Igf1r Ptprk Nr1d1 Hes1 Igf2r Abcg1 Rptor Ahcyl1 Ppp3ca Fgfr2 Angpt2 Mmp15 Brip1 Sgms1 Abcb1a Cldn5 Lyn Jun Map1b Rab31 Sipa1 mt-Nd6 Ccnd1 Jund Oxr1 Zbtb20 Pde4b Ext1 Rasal2 Aldh3a2 Ptk2 Pln Rapgef1 Mat2a
0.0143334832926104	11	205	2.95458157589095	GO:0001649 osteoblast differentiation	http://amigo.geneontology.org/amigo/term/GO:0001649	Crim1 Acvr2a Mef2c Mef2d Id1 Jund Prkd1 Wwox Nf1 Ppp3ca Ptk2
0.0146849323302864	33	1040	1.74718045112782	GO:0043069 negative regulation of programmed cell death	http://amigo.geneontology.org/amigo/term/GO:0043069	Bcl2 Bax Mef2c Nr4a1 Hras Camk1d Cd44 Igf1r Mertk Prkch Edn1 Itga6 Sh3rf1 Cdh5 Ackr3 Map2k5 Kdr Prkcg Dnajc5 Apbb2 Oxr1 Ivns1abp Slc1a1 Nrp1 Plxnd1 Itpkb Id1 Jun Ccnd1 Map2k1 Cpeb4 Ptk2 Prkce
0.0148265514337929	22	596	2.03251417133438	GO:0010817 regulation of hormone levels	http://amigo.geneontology.org/amigo/term/GO:0010817	Akr1c14 Cpq Disp1 Igf1r Nos2 Edn1 Abcg1 Hsd17b12 Ppp3ca Sult1a1 Abcb1a Lyn Schip1 Esr1 Nr1d1 Arhgef7 Smpd3 Ltbp4 Prkce Cask Apln Acvr2a
0.0148372840834375	20	520	2.11779448621554	GO:0031400 negative regulation of protein modification process	http://amigo.geneontology.org/amigo/term/GO:0031400	Spry4 Pkia Ubash3b Oxr1 Spred1 Kdm4c Jarid2 Spred2 Ivns1abp Smad7 Prkag2 Dusp16 Mgat5 Myadm Prkcg Bax Nf1 Lyn Prkce Jun
0.0148372840834375	29	875	1.82493376297888	GO:0051338 regulation of transferase activity	http://amigo.geneontology.org/amigo/term/GO:0051338	Mertk Trib2 Spry4 Pkia Ubash3b Kdr Ccnd1 C1qtnf9 Pdgfb Mmd Map2k1 Nedd9 Edn1 Hmbox1 Hras Rptor Smad7 Spred1 Prkag2 Dusp16 Map2k5 Nf1 Vav3 Ksr1 Slc1a1 Lyn Ptk2 Ttn Mef2c
0.0148618150952319	50	1784	1.54323589242164	GO:0007049 cell cycle	http://amigo.geneontology.org/amigo/term/GO:0007049	Top2b Dync1h1 Fbxl17 Brip1 Jun Ccnd1 Jund Exoc4 Arid2 Edn1 Nr4a1 Sik1 Bcl2 Pdgfb Snd1 Igf1r Stard13 E2f3 Ptprk Vash1 Nedd9 Kif13a Adamts1 Hras Rptor Gem Apbb2 Cdk8 Gas2 Smpd3 Rps27l Hace1 Cables1 Hecw2 Prkce Pard3b Dis3l2 Ankrd17 Tacc1 Bax Hes1 Pkia Ppp3ca Dach1 Hspa2 Map2k1 Celf1 Ccn2 Abcb1a Esr1
0.0151162358028931	6	68	4.85846970367094	GO:0099518 vesicle cytoskeletal trafficking	http://amigo.geneontology.org/amigo/term/GO:0099518	Myo1b Dync1h1 Myo1e Myo1d Kif13a Map2k1
0.0151761935316834	67	2571	1.43492726370574	GO:0006366 transcription by RNA polymerase II	http://amigo.geneontology.org/amigo/term/GO:0006366	Bcl6b Mef2d Meox1 Mef2c Fli1 E2f3 Esr1 Nr1d1 Hes1 Zbtb20 Nr4a1 Zfp521 Mef2a Elf4 Maml2 Tcf12 Tet3 Meox2 Mycn Stox2 Pbx3 Rreb1 Id1 Scaf8 Atxn1 Tshz2 Zfp710 Zfp366 Zfp46 Jun Dach1 Setd3 Zfp426 Zfp462 Maml3 Jund Arid2 Wwox Edn1 Pkia Ppp3ca Jarid2 Pdlim1 Prkd1 Dcn Atxn7 Hmbox1 Smarca2 Hras Smad7 Itga6 Kdm4c Apbb2 Auts2 Cdh13 Brip1 Trps1 Hlx Acvr2a Map2k5 Ccnd1 Cask Nrarp Hexb Ablim1 Map2k1 Sik1
0.0151761935316834	3	13	12.7067669172932	GO:0034333 adherens junction assembly	http://amigo.geneontology.org/amigo/term/GO:0034333	Vcl Smad7 Jam3
0.0151761935316834	3	13	12.7067669172932	GO:0038063 collagen-activated tyrosine kinase receptor signaling pathway	http://amigo.geneontology.org/amigo/term/GO:0038063	Col4a2 Ubash3b Col4a1
0.0151761935316834	3	13	12.7067669172932	GO:0048070 regulation of developmental pigmentation	http://amigo.geneontology.org/amigo/term/GO:0048070	Bax Adamts9 Bcl2
0.0151761935316834	3	13	12.7067669172932	GO:0120305 regulation of pigmentation	http://amigo.geneontology.org/amigo/term/GO:0120305	Bax Adamts9 Bcl2
0.0154255427139088	31	961	1.77621473037432	GO:0019637 organophosphate metabolic process	http://amigo.geneontology.org/amigo/term/GO:0019637	Nudt4 Nos2 Cdipt Smpd3 Ip6k1 Ttc7b Itpkb Sgms1 Gphn mt-Nd3 mt-Nd6 Dgkh Gda Pdgfb Slc25a13 Pde7b Nus1 Pde10a Inpp5a Mfn1 Pde4b Prkag2 Agpat5 Elovl5 Mtmr3 Inpp4b mt-Atp8 Dgkd Hexb Zbtb20 Map2k1
0.0154255427139088	99	4122	1.32246555252761	GO:0031326 regulation of cellular biosynthetic process	http://amigo.geneontology.org/amigo/term/GO:0031326	Bcl6b Mef2d Meox1 Mef2c Fli1 E2f3 Esr1 Cpeb4 Nos2 Nr1d1 Samd4 Hes1 Zbtb20 Nr4a1 Zfp521 Apbb2 Pan3 Mef2a Elf4 Rbm3 Maml2 Tcf12 Tet3 Meox2 Mycn Stox2 Pbx3 Rreb1 Id1 Atxn1 Tshz2 Zfp710 Zfp366 Zfp46 Jun Dach1 Setd3 Zfp426 Zfp462 Maml3 Jund Trib2 Atxn7 Arid2 Wwox Sik1 Pkia Ppp3ca Rnf141 Nostrin Jarid2 Pdlim1 Ulbp1 Pdgfb Prkd1 Map2k1 Igf1r Cd34 Ptprk Dcn Prkch Tshz3 Edn1 Hmbox1 Smarca2 Hras Rptor Smad7…
0.0157254833124074	4	28	7.86609380594343	GO:0007097 nuclear migration	http://amigo.geneontology.org/amigo/term/GO:0007097	Dync1h1 Tmem201 Ptk2 Tacc1
0.0157254833124074	4	28	7.86609380594343	GO:0051923 sulfation	http://amigo.geneontology.org/amigo/term/GO:0051923	Sult5a1 Ext1 Sult1a1 Ndst1
0.0157254833124074	4	28	7.86609380594343	GO:0060252 positive regulation of glial cell proliferation	http://amigo.geneontology.org/amigo/term/GO:0060252	Prkch Lyn Atxn1 Ptk2
0.0158167797454788	9	148	3.34840479577322	GO:0046660 female sex differentiation	http://amigo.geneontology.org/amigo/term/GO:0046660	Bax Mertk Esr1 Schip1 Dach1 Adamts1 Gas2 Bcl2 Kdr
0.0158167797454788	9	148	3.34840479577322	GO:0051147 regulation of muscle cell differentiation	http://amigo.geneontology.org/amigo/term/GO:0051147	Lamb1 Sik1 Pdgfb Mef2c Edn1 Ankrd17 Setd3 Bcl2 Tmsb4x
0.0158611784803113	5	47	5.85772942995787	GO:0001974 blood vessel remodeling	http://amigo.geneontology.org/amigo/term/GO:0001974	Bax Mef2c Ext1 Nos2 Angpt2
0.0158611784803113	5	47	5.85772942995787	GO:0010799 regulation of peptidyl-threonine phosphorylation	http://amigo.geneontology.org/amigo/term/GO:0010799	Spred1 Spred2 Rptor Smad7 Prkag2
0.0158676899454035	8	120	3.67084377610693	GO:0010522 regulation of calcium ion transport into cytosol	http://amigo.geneontology.org/amigo/term/GO:0010522	Ubash3b Ppp3ca Prkd1 Prkce Lyn Bax Bcl2 Pln
0.01592344187061	10	178	3.09340767649461	GO:0043409 negative regulation of MAPK cascade	http://amigo.geneontology.org/amigo/term/GO:0043409	Spry4 Spred1 Dusp16 Dusp8 Spred2 Igf1r Nf1 Rapgef1 Lyn Phlpp1
0.01592344187061	10	178	3.09340767649461	GO:1903169 regulation of calcium ion transmembrane transport	http://amigo.geneontology.org/amigo/term/GO:1903169	Ubash3b Pln Ppp3ca Prkd1 Prkce Gem Lyn Bax Pde4b Hspa2
0.016499945105193	13	275	2.60296195033037	GO:0031668 cellular response to extracellular stimulus	http://amigo.geneontology.org/amigo/term/GO:0031668	Sik1 Prkag2 Depdc5 Itga6 Bcl2 Prkd1 Rptor Brip1 Mtmr3 Lyn Jun Sipa1 Cpeb4
0.0165391126179506	11	210	2.88423439551259	GO:0032271 regulation of protein polymerization	http://amigo.geneontology.org/amigo/term/GO:0032271	Arhgap28 Arhgap18 Tmsb4x Prkce Nav3 Cdh5 Map1b Capg Myadm Arhgef7 Gda
0.0169022211086448	6	70	4.71965628356606	GO:0000271 polysaccharide biosynthetic process	http://amigo.geneontology.org/amigo/term/GO:0000271	Ndst1 Pdgfb Ext1 Nr1d1 Smpd3 Csgalnact1
0.0169568531873826	14	310	2.48670062252405	GO:0019932 second-messenger-mediated signaling	http://amigo.geneontology.org/amigo/term/GO:0019932	Pde7b Nos2 Pde10a Ppp3ca Ackr3 Ncald Edn1 Itpr2 Cdh13 Cxcr4 Kdr Ksr1 Pln Exoc4
0.0171822268809462	5	48	5.73569340016708	GO:0009154 purine ribonucleotide catabolic process	http://amigo.geneontology.org/amigo/term/GO:0009154	Nudt4 Gda Pde7b Pde10a Pde4b
0.0172966306438163	20	529	2.08176395620431	GO:0048871 multicellular organismal homeostasis	http://amigo.geneontology.org/amigo/term/GO:0048871	Ubash3b C1qtnf9 Cd34 Abcb1a Cldn5 Plcl1 Ext1 Bax Dync1h1 Lama4 Ccn2 Nf1 Nr1d1 Slc1a1 Apbb2 Ip6k1 Id1 Bcl2 Kdr Apln
0.0173267038858012	8	122	3.61066600928551	GO:0043200 response to amino acid	http://amigo.geneontology.org/amigo/term/GO:0043200	Cpeb4 Col4a1 Bcl2 Igf1r Edn1 Rptor Abcb1a Lyn
0.0174440668484487	4	29	7.59484919194538	GO:0035767 endothelial cell chemotaxis	http://amigo.geneontology.org/amigo/term/GO:0035767	Prkd1 Nr4a1 Nrp1 Kdr
0.0174440668484487	4	29	7.59484919194538	GO:0072012 glomerulus vasculature development	http://amigo.geneontology.org/amigo/term/GO:0072012	Pdgfb Cd34 Angpt2 Hes1
0.0176857956799612	10	181	3.04213572605547	GO:0003205 cardiac chamber development	http://amigo.geneontology.org/amigo/term/GO:0003205	Igf1r Myh6 Mef2c Nrp2 Hes1 Adamts1 Nrp1 Smad7 Plxnd1 Ndst1
0.0177838835670778	21	569	2.03218943668486	GO:0072507 divalent inorganic cation homeostasis	http://amigo.geneontology.org/amigo/term/GO:0072507	Edn1 Ubash3b Ackr3 Ppp3ca Prkd1 Prkce Bcl2 Kdr Slc10a7 Cdh5 Tmtc2 Lyn Bax Hexb Inpp4b Pln Slc1a1 Esr1 Ccn2 Itpr2 Smpd3
0.0178470262405661	6	71	4.65318225140316	GO:0001756 somitogenesis	http://amigo.geneontology.org/amigo/term/GO:0001756	Cobl Plxna2 Ttn Meox1 Meox2 Nrarp
0.0178470262405661	6	71	4.65318225140316	GO:0010611 regulation of cardiac muscle hypertrophy	http://amigo.geneontology.org/amigo/term/GO:0010611	Ptk2 Ppp3ca Edn1 Mef2a Jarid2 Mef2c
0.0179302859102348	7	96	4.01498538011696	GO:0097061 dendritic spine organization	http://amigo.geneontology.org/amigo/term/GO:0097061	Igf1r Nedd9 Shank3 Mfn1 Cask Sipa1l1 Afdn
0.0179585059312179	98	4098	1.31677412173675	GO:0019219 regulation of nucleobase-containing compound metabolic process	http://amigo.geneontology.org/amigo/term/GO:0019219	Bcl6b Mef2d Meox1 Celf1 Mef2c Fli1 E2f3 Esr1 Nos2 Nr1d1 Samd4 Mbnl2 Hes1 Zbtb20 Nr4a1 Zfp521 Apbb2 Fam168a Pan3 Mef2a Elf4 Rbm3 Maml2 Tcf12 Tet3 Meox2 Mycn Stox2 Pbx3 Rreb1 Id1 Atxn1 Tshz2 Zfp710 Zfp366 Zfp46 Jun Dach1 Setd3 Zfp426 Zfp462 Maml3 Jund Trib2 Atxn7 Arid2 Wwox Sik1 Pkia Ahcyl1 Ppp3ca Rnf141 Nostrin Jarid2 Pdlim1 Pdgfb Prkd1 Bax Map2k1 Igf1r Tnfaip1 Ptprk Dcn Prkch Tshz3 Edn1 Hmbox1 Sm…
0.0180700551217218	3	14	11.7991407089151	GO:0009214 cyclic nucleotide catabolic process	http://amigo.geneontology.org/amigo/term/GO:0009214	Pde7b Pde10a Pde4b
0.0181698638581953	2	4	27.531328320802	GO:0021557 oculomotor nerve development	http://amigo.geneontology.org/amigo/term/GO:0021557	Ackr3 Hes1
0.0181698638581953	2	4	27.531328320802	GO:0021636 trigeminal nerve morphogenesis	http://amigo.geneontology.org/amigo/term/GO:0021636	Nrp1 Plxna4
0.0181698638581953	2	4	27.531328320802	GO:0021637 trigeminal nerve structural organization	http://amigo.geneontology.org/amigo/term/GO:0021637	Nrp1 Plxna4
0.0181698638581953	2	4	27.531328320802	GO:0034436 glycoprotein transport	http://amigo.geneontology.org/amigo/term/GO:0034436	Abcg1 Slc10a7
0.0181698638581953	2	4	27.531328320802	GO:0038159 C-X-C chemokine receptor CXCR4 signaling pathway	http://amigo.geneontology.org/amigo/term/GO:0038159	Lyn Cxcr4
0.0181698638581953	2	4	27.531328320802	GO:0048597 post-embryonic camera-type eye morphogenesis	http://amigo.geneontology.org/amigo/term/GO:0048597	Bax Kdr
0.0181698638581953	20	533	2.0661409621615	GO:0055074 calcium ion homeostasis	http://amigo.geneontology.org/amigo/term/GO:0055074	Edn1 Ubash3b Ackr3 Ppp3ca Prkd1 Prkce Bcl2 Kdr Slc10a7 Cdh5 Tmtc2 Lyn Bax Hexb Inpp4b Pln Esr1 Ccn2 Itpr2 Smpd3
0.0181698638581953	2	4	27.531328320802	GO:0060666 dichotomous subdivision of terminal units involved in salivary gland branching	http://amigo.geneontology.org/amigo/term/GO:0060666	Plxnd1 Nrp1
0.0181698638581953	24	689	1.9180025535537	GO:0061061 muscle structure development	http://amigo.geneontology.org/amigo/term/GO:0061061	Pdlim1 Lamb1 Arid2 Sik1 Flnb Pdgfb Mef2c Edn1 Disp1 Myh6 Mef2d Nf1 Hes1 Nr4a1 Smad7 Ppp3ca Mef2a Meox2 Hlx Ttn Ankrd17 Setd3 Bcl2 Tmsb4x
0.0181698638581953	2	4	27.531328320802	GO:0061551 trigeminal ganglion development	http://amigo.geneontology.org/amigo/term/GO:0061551	Nrp1 Nrp2
0.0181698638581953	2	4	27.531328320802	GO:0070667 negative regulation of mast cell proliferation	http://amigo.geneontology.org/amigo/term/GO:0070667	Lyn Nf1
0.0181698638581953	2	4	27.531328320802	GO:0097241 hematopoietic stem cell migration to bone marrow	http://amigo.geneontology.org/amigo/term/GO:0097241	Jam3 Ext1
0.0181698638581953	2	4	27.531328320802	GO:1905319 mesenchymal stem cell migration	http://amigo.geneontology.org/amigo/term/GO:1905319	Ackr3 Cxcr4
0.0181698638581953	2	4	27.531328320802	GO:1905320 regulation of mesenchymal stem cell migration	http://amigo.geneontology.org/amigo/term/GO:1905320	Ackr3 Cxcr4
0.0181698638581953	2	4	27.531328320802	GO:1905322 positive regulation of mesenchymal stem cell migration	http://amigo.geneontology.org/amigo/term/GO:1905322	Ackr3 Cxcr4
0.0186390531258519	15	350	2.35982814178303	GO:0042063 gliogenesis	http://amigo.geneontology.org/amigo/term/GO:0042063	Hes1 Mycn Lamb1 Prkch Lyn Map2k1 Nf1 Afdn Nr1d1 Hexb Shank3 Atxn1 Ptk2 Exoc4 Arhgef7
0.0189890781800787	4	30	7.34168755221387	GO:0010875 positive regulation of cholesterol efflux	http://amigo.geneontology.org/amigo/term/GO:0010875	Abcg1 Pltp Eepd1 Abca1
0.0190887690909492	15	351	2.35310498468393	GO:0071496 cellular response to external stimulus	http://amigo.geneontology.org/amigo/term/GO:0071496	Sik1 Prkag2 Depdc5 Itga6 Bcl2 Prkd1 Igf1r Rptor Brip1 Mtmr3 Abcb1a Lyn Jun Sipa1 Cpeb4
0.0191062547295962	20	536	2.05457674035836	GO:0001501 skeletal system development	http://amigo.geneontology.org/amigo/term/GO:0001501	Ccn2 Smad7 Smpd3 Cd44 Fgfr2 Slc10a7 Trps1 Mef2d Mef2c Hexb Ext1 Wwox Fli1 Edn1 Schip1 Csgalnact1 Mycn Acvr2a Ndst1 Kdr
0.0194662409991402	5	50	5.5062656641604	GO:0048066 developmental pigmentation	http://amigo.geneontology.org/amigo/term/GO:0048066	Lrmda Bax Adamts9 Bcl2 Mef2c
0.0194662409991402	20	537	2.0507507129089	GO:0072503 cellular divalent inorganic cation homeostasis	http://amigo.geneontology.org/amigo/term/GO:0072503	Edn1 Ubash3b Ackr3 Ppp3ca Prkd1 Prkce Bcl2 Slc10a7 Cdh5 Lyn Bax Hexb Inpp4b Pln Slc1a1 Esr1 Ccn2 Itpr2 Smpd3 Kdr
0.019529094794535	16	388	2.27062501614862	GO:0002764 immune response-regulating signaling pathway	http://amigo.geneontology.org/amigo/term/GO:0002764	Sec14l1 Lyn Dennd1b Bax Nr1d1 Prkch Pde4b Vav3 Rapgef1 Ankrd17 Bcl2 Tspan6 Mef2c Esr1 Hras Prkce
0.019529094794535	21	576	2.00749269005848	GO:0009991 response to extracellular stimulus	http://amigo.geneontology.org/amigo/term/GO:0009991	Sik1 Prkag2 Depdc5 Itga6 Bcl2 Prkd1 Igf1r Rptor Brip1 Mtmr3 Abcb1a Lyn Jun Map1b Sipa1 Ccnd1 Slc25a25 Rasal2 Prkcg Cpeb4 Tbc1d5
0.019529094794535	68	2655	1.41026766539701	GO:0031324 negative regulation of cellular metabolic process	http://amigo.geneontology.org/amigo/term/GO:0031324	Bcl6b Cpeb4 Nr1d1 Samd4 Spry4 Pkia Pan3 Ubash3b Id1 Atxn1 Zfp366 Zfp46 Oxr1 Hes1 Ptk2 Zbtb20 Nr4a1 Sik1 Spred1 Ppp3ca Kdm4c Nostrin Mycn Jarid2 Rreb1 Spred2 Dach1 Pdgfb Cd44 Mef2c Cd34 Esr1 Ptprk Tshz3 Papln Edn1 Hmbox1 Ivns1abp Crim1 Smarca2 Smad7 Prkag2 Apbb2 Dusp16 Mef2a Sh3rf1 Mgat5 Trps1 Rere Scaf8 Lxn Jun Dis3l2 Bcl2 Map2k5 Myadm Ccnd1 Jund Prkcg Bax Nf1 Nrarp Atxn7 Herc1 Lyn Ctla2a Prkce C…
0.0195625930104804	6	73	4.52569780615923	GO:0051926 negative regulation of calcium ion transport	http://amigo.geneontology.org/amigo/term/GO:0051926	Pln Ppp3ca Hes1 Gem Bcl2 Prkce
0.0196012229727972	52	1909	1.49987330820503	GO:0033554 cellular response to stress	http://amigo.geneontology.org/amigo/term/GO:0033554	Bax Sik1 Hras Prkag2 Fam168a Aen Brip1 Depdc5 Phlda3 Lyn Bcl2 Hspa2 Atxn7 Arid2 Mef2c Nf1 Oxr1 Spred1 Smpd3 Prkce Spred2 Ccnd1 Prkd1 Man1a Map2k1 Cd44 Igf1r Cd34 Ptprk Ccn2 Susd6 Vash1 Edn1 Slc12a6 Dusp16 Vav3 Mtmr3 Eepd1 Rps27l Rapgef1 Abcb1a Ackr3 Phlpp1 Jun Map1b Lrrc8c Sipa1 Jund Prkcg Slc1a1 Cpeb4 Ptk2
0.0198032220730695	15	353	2.33977294511065	GO:0018209 peptidyl-serine modification	http://amigo.geneontology.org/amigo/term/GO:0018209	Prkch Camk1d Prkce Prkcg Nlk Dcn Bcl2 Galnt1 Pdgfb Prkd1 Cd44 Rptor Smad7 Bax Slc1a1
0.0198032220730695	26	776	1.84488282562075	GO:0045596 negative regulation of cell differentiation	http://amigo.geneontology.org/amigo/term/GO:0045596	Hes1 Sema6d Abcg1 Nrp1 Spred1 Mycn Spred2 Nrarp Pdgfb Crim1 Spry4 Nf1 Inpp4b Hlx Id1 Ccnd1 Trib2 Nr1d1 Trio Ptk2 Smad7 Ppp3ca Ubash3b Itpkb Lyn Ankrd17
0.0198132889816667	9	155	3.19718651467378	GO:0070507 regulation of microtubule cytoskeleton organization	http://amigo.geneontology.org/amigo/term/GO:0070507	Phldb2 Bicd2 Map1b Dync1h1 Nav3 Atxn7 Cdh5 Arhgef7 Gda
0.0199042726063504	25	736	1.87033480440231	GO:0043269 regulation of ion transport	http://amigo.geneontology.org/amigo/term/GO:0043269	Kcnab1 Ubash3b Pln Hecw2 Ppp3ca Prkd1 Cask Prkce Pdgfb Edn1 Hes1 Ahcyl1 Gem Lyn Cxcr4 Bcl2 Fxyd6 Bax Mef2c Shank3 Pde4b Hspa2 Sik1 Plcb4 Abcb1a
0.0199183321183225	12	250	2.64300751879699	GO:0043547 positive regulation of GTPase activity	http://amigo.geneontology.org/amigo/term/GO:0043547	Arhgef7 Tbc1d5 Rapgef1 Sipa1l1 Nf1 Hras Itga6 Asap2 Nedd9 Dennd1b Map2k1 Afdn
0.0200946843777609	13	284	2.52047371951004	GO:0022898 regulation of transmembrane transporter activity	http://amigo.geneontology.org/amigo/term/GO:0022898	Kcnab1 Pln Hecw2 Ppp3ca Edn1 Ahcyl1 Gem Bcl2 Mef2c Shank3 Pde4b Hspa2 Abcb1a
0.0201690095543283	15	354	2.33316341701712	GO:0003002 regionalization	http://amigo.geneontology.org/amigo/term/GO:0003002	Hes1 Cobl Plxna2 Ttn Meox1 Ift122 Meox2 Acvr2a Mef2c Edn1 Nrp1 Nrp2 Disp1 Ext1 Nrarp
0.0204867248865987	9	156	3.17669172932331	GO:0036294 cellular response to decreased oxygen levels	http://amigo.geneontology.org/amigo/term/GO:0036294	Prkce Bcl2 Cd34 Edn1 Brip1 Jun Jund Map2k1 Cpeb4
0.0204867248865987	65	2520	1.42026693718423	GO:0051172 negative regulation of nitrogen compound metabolic process	http://amigo.geneontology.org/amigo/term/GO:0051172	Bcl6b Cpeb4 Nr1d1 Samd4 Spry4 Pkia Pan3 Ubash3b Id1 Atxn1 Zfp366 Zfp46 Nos2 Oxr1 Hes1 Zbtb20 Nr4a1 Spred1 Ppp3ca Kdm4c Nostrin Jarid2 Rreb1 Spred2 Dach1 Pdgfb Cd44 Mef2c Cd34 Esr1 Ptprk Tshz3 Papln Edn1 Hmbox1 Ivns1abp Crim1 Smarca2 Smad7 Prkag2 Apbb2 Dusp16 Mef2a Sh3rf1 Mgat5 Trps1 Rere Scaf8 Lxn Jun Dis3l2 Map2k5 Myadm Ccnd1 Jund Prkcg Bax Nf1 Nrarp Smpd3 Lyn Ctla2a Prkce Celf1 Sik1
0.0204995287808648	8	127	3.46851380419553	GO:0014013 regulation of gliogenesis	http://amigo.geneontology.org/amigo/term/GO:0014013	Hes1 Mycn Prkch Lyn Nf1 Nr1d1 Atxn1 Ptk2
0.0204995287808648	6	74	4.46453972769762	GO:0014743 regulation of muscle hypertrophy	http://amigo.geneontology.org/amigo/term/GO:0014743	Ptk2 Ppp3ca Edn1 Mef2a Jarid2 Mef2c
0.0204995287808648	8	127	3.46851380419553	GO:0071621 granulocyte chemotaxis	http://amigo.geneontology.org/amigo/term/GO:0071621	Edn1 Jam3 Dapk2 Camk1d Vav3 Pde4b Itga1 Ptk2
0.0205014822196735	5	51	5.39829967074549	GO:0006195 purine nucleotide catabolic process	http://amigo.geneontology.org/amigo/term/GO:0006195	Nudt4 Gda Pde7b Pde10a Pde4b
0.0205014822196735	4	31	7.10485892149729	GO:0033598 mammary gland epithelial cell proliferation	http://amigo.geneontology.org/amigo/term/GO:0033598	Rreb1 Ccnd1 Bax Esr1
0.0205014822196735	15	355	2.32659112570158	GO:0043010 camera-type eye development	http://amigo.geneontology.org/amigo/term/GO:0043010	Spred1 Spred2 Col4a1 Ptprm Bax Slc25a25 Kdr Mertk Nf1 Hes1 Man2a1 Slc1a1 Nrp1 Ift122 Jun
0.0205014822196735	4	31	7.10485892149729	GO:0043276 anoikis	http://amigo.geneontology.org/amigo/term/GO:0043276	Sik1 Dapk2 Bcl2 Ptk2
0.0205014822196735	4	31	7.10485892149729	GO:0048169 regulation of long-term neuronal synaptic plasticity	http://amigo.geneontology.org/amigo/term/GO:0048169	Nf1 Shank3 Hras Kdr
0.0205014822196735	4	31	7.10485892149729	GO:2000108 positive regulation of leukocyte apoptotic process	http://amigo.geneontology.org/amigo/term/GO:2000108	Lyn Bax Nf1 Mef2c
0.0205388073550481	3	15	11.0125313283208	GO:0007512 adult heart development	http://amigo.geneontology.org/amigo/term/GO:0007512	Mef2d Myh6 Ttn
0.0205388073550481	3	15	11.0125313283208	GO:0030202 heparin metabolic process	http://amigo.geneontology.org/amigo/term/GO:0030202	Slc10a7 Ndst1 Ext1
0.0206734128153038	36	1202	1.64913114733589	GO:1901698 response to nitrogen compound	http://amigo.geneontology.org/amigo/term/GO:1901698	Nr4a1 Mef2c Cpeb4 Edn1 Slc1a1 Itpr2 Col4a1 Jun Bcl2 C1qtnf9 Man1a Hdac9 Igf1r Hes1 Rptor Ahcyl1 Ppp3ca Cdh13 Nnmt Brip1 Abcb1a Lyn Cxcr4 Map1b Rab31 mt-Nd6 Ccnd1 Jund Pde4b Smpd3 Prkce Ext1 Prkcg Ptk2 Rapgef1 Mat2a
0.0209154927318404	111	4781	1.27838420565113	GO:0044271 cellular nitrogen compound biosynthetic process	http://amigo.geneontology.org/amigo/term/GO:0044271	Bcl6b Mef2d Meox1 Mef2c Fli1 E2f3 Rars Esr1 Cpeb4 Nos2 Nr1d1 Samd4 Hes1 Zbtb20 Nr4a1 Zfp521 Apbb2 Pan3 Mef2a Elf4 Rbm3 Maml2 Tcf12 Tet3 Lars2 Meox2 Mycn Stox2 Pbx3 Rreb1 Sgms1 Id1 Scaf8 Atxn1 Tshz2 Zfp710 Zfp366 Zfp46 Jun Dach1 Setd3 Zfp426 Zfp462 Maml3 Jund Trib2 Atxn7 Arid2 mt-Nd3 mt-Nd6 Wwox Edn1 Sik1 Slc1a1 Pkia Ppp3ca Rnf141 Col4a2 Nostrin Jarid2 Pdlim1 Ulbp1 Pdgfb Prkd1 Map2k1 Slc25a13 Cd34…
0.0209154927318404	43	1511	1.56697169794108	GO:0046907 intracellular transport	http://amigo.geneontology.org/amigo/term/GO:0046907	Ergic1 Arl5b Myo1b Dync1h1 Ift122 Myo1e Washc4 Myo1d Pln Sec24d Tmem201 Dennd1b Ptk2 Pkia Ahcyl1 Ppp3ca Pan3 Rsrc1 Bcl2 Man1a Abca1 E2f3 Kif13a Nus1 Igf2r Abcg1 Hras Exoc4 Dusp16 Dop1a Atxn1 Exoc6 Bax Prkd1 Nf1 Slc1a1 Bicd2 Inpp4b Map1b Tacc1 Map2k1 Tbc1d5 Myo10
0.0210911150469932	8	128	3.44141604010025	GO:0071887 leukocyte apoptotic process	http://amigo.geneontology.org/amigo/term/GO:0071887	Lyn Plekho2 Bcl2 Bax Mertk Nf1 Mef2c Itpkb
0.0218593025989198	94	3937	1.31467861933218	GO:0010556 regulation of macromolecule biosynthetic process	http://amigo.geneontology.org/amigo/term/GO:0010556	Bcl6b Mef2d Meox1 Mef2c Fli1 E2f3 Esr1 Cpeb4 Nr1d1 Samd4 Hes1 Zbtb20 Nr4a1 Zfp521 Apbb2 Pan3 Mef2a Elf4 Rbm3 Maml2 Tcf12 Tet3 Meox2 Mycn Stox2 Pbx3 Rreb1 Id1 Atxn1 Tshz2 Zfp710 Zfp366 Zfp46 Jun Dach1 Setd3 Zfp426 Zfp462 Maml3 Jund Trib2 Atxn7 Arid2 Wwox Sik1 Pkia Ppp3ca Rnf141 Nostrin Jarid2 Pdlim1 Pdgfb Prkd1 Map2k1 Ptprk Dcn Prkch Tshz3 Edn1 Hmbox1 Smarca2 Hras Rptor Smad7 Itga6 Kdm4c Anxa3 Aut…
0.0218593025989198	12	254	2.60138535314665	GO:0045444 fat cell differentiation	http://amigo.geneontology.org/amigo/term/GO:0045444	Lama4 Nr4a1 Itga6 Lrrc8c Ccnd1 Wdfy2 Osbpl11 Trib2 Nr1d1 Trio Hes1 Rreb1
0.0218593025989198	10	189	2.91336807627534	GO:0045834 positive regulation of lipid metabolic process	http://amigo.geneontology.org/amigo/term/GO:0045834	Pdgfb Igf1r Elovl5 Vav3 Nr1d1 Zbtb20 Abcg1 Lyn Prkce Smpd3
0.0218607115562454	5	52	5.29448621553885	GO:0014075 response to amine	http://amigo.geneontology.org/amigo/term/GO:0014075	Hdac9 Nr4a1 Ppp3ca Edn1 Slc1a1
0.0218607115562454	5	52	5.29448621553885	GO:0030857 negative regulation of epithelial cell differentiation	http://amigo.geneontology.org/amigo/term/GO:0030857	Spred1 Spred2 Hes1 Ccnd1 Id1
0.0219156600499328	8	129	3.41473839637854	GO:0002688 regulation of leukocyte chemotaxis	http://amigo.geneontology.org/amigo/term/GO:0002688	Edn1 Jam3 Dapk2 Camk1d Lyn Rin3 Nedd9 Ptk2
0.0224400976718272	9	159	3.11675414952476	GO:0030509 BMP signaling pathway	http://amigo.geneontology.org/amigo/term/GO:0030509	Smad7 Smpd3 Id1 Ext1 Kdr Crim1 Cdh5 Acvr2a Hes1
0.0225212437042669	10	190	2.89803456008442	GO:0001764 neuron migration	http://amigo.geneontology.org/amigo/term/GO:0001764	Nav1 Ptk2 Cxcr4 Apbb2 Bax Mef2c Top2b Nrp1 Nrp2 Auts2
0.0226489154176954	6	76	4.34705184012663	GO:1903036 positive regulation of response to wounding	http://amigo.geneontology.org/amigo/term/GO:1903036	Igf1r Hras Rreb1 Prkce Cxcr4 Ptk2
0.0226554128487104	26	787	1.81909666160318	GO:0001934 positive regulation of protein phosphorylation	http://amigo.geneontology.org/amigo/term/GO:0001934	Hes1 C1qtnf9 Pdgfb Prkd1 Mmd Map2k1 Cd44 Wdfy2 Nedd9 Edn1 Hras Rptor Nrp1 Prkag2 Lyn Acvr2a Map2k5 Kdr Ccnd1 Bcl2 Slc1a1 Hspa2 Ccn2 Ptk2 Limch1 Mef2c
0.023132499278196	19	510	2.05135387488329	GO:0006874 cellular calcium ion homeostasis	http://amigo.geneontology.org/amigo/term/GO:0006874	Edn1 Ubash3b Ackr3 Ppp3ca Prkd1 Prkce Bcl2 Slc10a7 Cdh5 Lyn Bax Hexb Inpp4b Pln Esr1 Ccn2 Itpr2 Smpd3 Kdr
0.023132499278196	19	510	2.05135387488329	GO:0048732 gland development	http://amigo.geneontology.org/amigo/term/GO:0048732	Plxnd1 Ccnd1 Igf2r Rreb1 Abcb1a Cobl Map2k1 Hes1 Man2a1 Nrp1 Bcl2 Bax Esr1 Nf1 Edn1 Jarid2 Hlx Jun Ext1
0.0231981646859161	10	191	2.88286160427246	GO:0060402 calcium ion transport into cytosol	http://amigo.geneontology.org/amigo/term/GO:0060402	Ubash3b Ppp3ca Prkd1 Prkce Lyn Bax Bcl2 Pln Ccn2 Itpr2
0.0237266087967461	11	224	2.70396974579305	GO:0001763 morphogenesis of a branching structure	http://amigo.geneontology.org/amigo/term/GO:0001763	Nrarp Plxnd1 Bcl2 Col4a1 Kdr Nrp1 Esr1 Edn1 Mycn Rere Ext1
0.0237266087967461	7	103	3.74212229603134	GO:0030593 neutrophil chemotaxis	http://amigo.geneontology.org/amigo/term/GO:0030593	Edn1 Jam3 Dapk2 Vav3 Pde4b Camk1d Itga1
0.0237266087967461	7	103	3.74212229603134	GO:0033555 multicellular organismal response to stress	http://amigo.geneontology.org/amigo/term/GO:0033555	Ppp3ca Mef2c Shank3 Slc1a1 Bcl2 Ext1 Prkcg
0.0237266087967461	7	103	3.74212229603134	GO:2000106 regulation of leukocyte apoptotic process	http://amigo.geneontology.org/amigo/term/GO:2000106	Lyn Bcl2 Mertk Bax Nf1 Mef2c Itpkb
0.0238371157346494	6	77	4.29059662142369	GO:0051149 positive regulation of muscle cell differentiation	http://amigo.geneontology.org/amigo/term/GO:0051149	Lamb1 Mef2c Edn1 Setd3 Bcl2 Tmsb4x
0.0238992827688406	41	1436	1.5721232049483	GO:0006629 lipid metabolic process	http://amigo.geneontology.org/amigo/term/GO:0006629	Hexb Nus1 Cdipt Smpd3 Elovl5 Ip6k1 Ttc7b Akr1c14 Dgkh Itpkb Sgms1 Agmo Dgkd Abca1 Sik1 Agpat5 C1qtnf9 Pdgfb Igf1r Aldh3a2 Pltp Ltc4s Edn1 Abcg1 Inpp5a Hsd17b12 Prkag2 Sult1a1 Mtmr3 Inpp4b Plcl1 Plcb4 St8sia4 Schip1 Vav3 Bax Esr1 Nr1d1 Zbtb20 Lyn Prkce
0.0238992827688406	3	16	10.3242481203008	GO:0035633 maintenance of blood-brain barrier	http://amigo.geneontology.org/amigo/term/GO:0035633	Abcb1a Cldn5 Slc1a1
0.0238992827688406	3	16	10.3242481203008	GO:0048532 anatomical structure arrangement	http://amigo.geneontology.org/amigo/term/GO:0048532	Nrp1 Nrp2 Plxna4
0.0238992827688406	3	16	10.3242481203008	GO:0086103 G protein-coupled receptor signaling pathway involved in heart process	http://amigo.geneontology.org/amigo/term/GO:0086103	Edn1 Pde4b Pln
0.0245662245936413	17	438	2.13713507513075	GO:0010563 negative regulation of phosphorus metabolic process	http://amigo.geneontology.org/amigo/term/GO:0010563	Spry4 Pkia Ubash3b Spred1 Spred2 Pdgfb Smad7 Prkag2 Dusp16 Mgat5 Myadm Bax Nf1 Atxn7 Lyn Atxn1 Jun
0.0245662245936413	10	193	2.85298739075668	GO:0030307 positive regulation of cell growth	http://amigo.geneontology.org/amigo/term/GO:0030307	Smad7 Edn1 Rptor Cxcr4 Map1b Bcl2 Map2k5 Nrp1 Ptk2 Afdn
0.0245662245936413	19	514	2.03539003149898	GO:0043410 positive regulation of MAPK cascade	http://amigo.geneontology.org/amigo/term/GO:0043410	Ksr1 Prkce Pdgfb Map2k1 Cd44 Ccn2 Edn1 Hras Fgfr2 Rapgef1 Itga1 Ackr3 Map2k5 Kdr Nrp1 Jun Ndst1 Esr1 Mef2c
0.0245662245936413	17	438	2.13713507513075	GO:0045936 negative regulation of phosphate metabolic process	http://amigo.geneontology.org/amigo/term/GO:0045936	Spry4 Pkia Ubash3b Spred1 Spred2 Pdgfb Smad7 Prkag2 Dusp16 Mgat5 Myadm Bax Nf1 Atxn7 Lyn Atxn1 Jun
0.0245662245936413	17	438	2.13713507513075	GO:0051656 establishment of organelle localization	http://amigo.geneontology.org/amigo/term/GO:0051656	Myo1b Dync1h1 Myo1e Myo1d Lyn Tmem201 Pard3b Exoc4 Ptk2 Kif13a Gem Exoc6 Bicd2 Map1b Tacc1 Map2k1 Smpd3
0.0245662245936413	12	259	2.55116555868436	GO:0090068 positive regulation of cell cycle process	http://amigo.geneontology.org/amigo/term/GO:0090068	Ccnd1 Pdgfb Igf1r Dync1h1 Edn1 Adamts1 Rptor Prkce Ankrd17 Smpd3 Hspa2 Ccn2
0.0245662245936413	7	104	3.70614035087719	GO:0106027 neuron projection organization	http://amigo.geneontology.org/amigo/term/GO:0106027	Igf1r Nedd9 Shank3 Mfn1 Cask Sipa1l1 Afdn
0.0247877880296953	5	54	5.09839413348185	GO:0035196 production of miRNAs involved in gene silencing by miRNA	http://amigo.geneontology.org/amigo/term/GO:0035196	Ppp3ca Rbm3 Map2k1 Esr1 Tut7
0.0249049186842279	6	78	4.23558897243108	GO:0008543 fibroblast growth factor receptor signaling pathway	http://amigo.geneontology.org/amigo/term/GO:0008543	Spry4 Ccn2 Ext1 Fgfr2 Apln Ndst1
0.0253199498203636	9	163	3.04026938511924	GO:0006937 regulation of muscle contraction	http://amigo.geneontology.org/amigo/term/GO:0006937	Edn1 Nr4a1 Dock4 Smad7 Pde4b Pln Setd3 Map2k1 Ccn2
0.0253199498203636	8	133	3.31203949723934	GO:0046545 development of primary female sexual characteristics	http://amigo.geneontology.org/amigo/term/GO:0046545	Bax Schip1 Dach1 Esr1 Adamts1 Gas2 Bcl2 Kdr
0.0253199498203636	8	133	3.31203949723934	GO:0048144 fibroblast proliferation	http://amigo.geneontology.org/amigo/term/GO:0048144	Hras Jun Dach1 Pdgfb Bax Esr1 Nf1 Brk1
0.0253199498203636	9	163	3.04026938511924	GO:1901136 carbohydrate derivative catabolic process	http://amigo.geneontology.org/amigo/term/GO:1901136	Nudt4 Hexb Gda Man1a Cd44 Pde7b Pde10a Pde4b Gns
0.0254742073519004	13	295	2.4264899536978	GO:0045927 positive regulation of growth	http://amigo.geneontology.org/amigo/term/GO:0045927	Smad7 Edn1 Rptor Cxcr4 Map1b Bcl2 Map2k5 Celf1 Mef2c Nrp1 Hlx Ptk2 Afdn
0.0257670843601155	37	1267	1.60798602662932	GO:1901701 cellular response to oxygen-containing compound	http://amigo.geneontology.org/amigo/term/GO:1901701	Nr4a1 Mef2c Abca1 Esr1 Cpeb4 Nos2 Edn1 Slc1a1 Slc12a6 Itpr2 Col4a1 Smpd3 Prkce C1qtnf9 Prkd1 Igf1r Ptprk Nr1d1 Hes1 Abcg1 Rptor Ahcyl1 Ppp3ca Fgfr2 Brip1 Sgms1 Abcb1a Lyn Jun Map1b Rab31 Sipa1 Oxr1 Zbtb20 Pde4b Ptk2 Rapgef1
0.0258524368454474	10	195	2.82372598162072	GO:0060538 skeletal muscle organ development	http://amigo.geneontology.org/amigo/term/GO:0060538	Flnb Mef2c Disp1 Mef2d Nf1 Nr4a1 Ppp3ca Meox2 Hlx Bcl2
0.0258711640259501	26	798	1.79402139433798	GO:0009792 embryo development ending in birth or egg hatching	http://amigo.geneontology.org/amigo/term/GO:0009792	Fgfr2 Stox2 Cobl Plxna2 Ttn Meox1 Nf1 Hes1 Man2a1 Ift122 Meox2 Map2k1 Mef2c Vash1 Edn1 Pcdh12 Kdm4c Myo1e Brk1 Mycn Sec24d Myh6 Acvr2a Ndst1 Ext1 Nrarp
0.0258711640259501	19	518	2.01967273395845	GO:0016049 cell growth	http://amigo.geneontology.org/amigo/term/GO:0016049	Sema6d Edn1 Nrp1 Smad7 Smarca2 Rptor Cxcr4 Map1b Bcl2 Map2k5 Vcl Cobl Nrp2 Raph1 Auts2 Plxna4 Ext1 Ptk2 Afdn
0.0258711640259501	2	5	22.0250626566416	GO:0019740 nitrogen utilization	http://amigo.geneontology.org/amigo/term/GO:0019740	Bax Bcl2
0.0258711640259501	2	5	22.0250626566416	GO:0021648 vestibulocochlear nerve morphogenesis	http://amigo.geneontology.org/amigo/term/GO:0021648	Nrp1 Nrp2
0.0258711640259501	2	5	22.0250626566416	GO:0021785 branchiomotor neuron axon guidance	http://amigo.geneontology.org/amigo/term/GO:0021785	Nrp1 Plxna4
0.0258711640259501	2	5	22.0250626566416	GO:0035290 trunk segmentation	http://amigo.geneontology.org/amigo/term/GO:0035290	Nrp1 Nrp2
0.0258711640259501	2	5	22.0250626566416	GO:0036484 trunk neural crest cell migration	http://amigo.geneontology.org/amigo/term/GO:0036484	Nrp1 Nrp2
0.0258711640259501	2	5	22.0250626566416	GO:0038033 positive regulation of endothelial cell chemotaxis by VEGF-activated vascular endothelial growth factor receptor signaling pathway	http://amigo.geneontology.org/amigo/term/GO:0038033	Prkd1 Kdr
0.0258711640259501	2	5	22.0250626566416	GO:0045636 positive regulation of melanocyte differentiation	http://amigo.geneontology.org/amigo/term/GO:0045636	Adamts9 Bcl2
0.0258711640259501	9	164	3.0217311571612	GO:0048015 phosphatidylinositol-mediated signaling	http://amigo.geneontology.org/amigo/term/GO:0048015	Plcl1 Plcb4 Pdgfb Igf1r Dcn Edn1 Kdr Nf1 Ptk2
0.0258711640259501	2	5	22.0250626566416	GO:0061550 cranial ganglion development	http://amigo.geneontology.org/amigo/term/GO:0061550	Nrp1 Nrp2
0.0258711640259501	2	5	22.0250626566416	GO:0062094 stomach development	http://amigo.geneontology.org/amigo/term/GO:0062094	Hes1 Ext1
0.0258711640259501	2	5	22.0250626566416	GO:0072385 minus-end-directed organelle transport along microtubule	http://amigo.geneontology.org/amigo/term/GO:0072385	Dync1h1 Bicd2
0.0258711640259501	2	5	22.0250626566416	GO:1902747 negative regulation of lens fiber cell differentiation	http://amigo.geneontology.org/amigo/term/GO:1902747	Spred1 Spred2
0.0259080093405749	5	55	5.00569605832764	GO:0031113 regulation of microtubule polymerization	http://amigo.geneontology.org/amigo/term/GO:0031113	Nav3 Cdh5 Map1b Arhgef7 Gda
0.0260574818970126	13	297	2.4101499540096	GO:0032409 regulation of transporter activity	http://amigo.geneontology.org/amigo/term/GO:0032409	Kcnab1 Pln Hecw2 Ppp3ca Edn1 Ahcyl1 Gem Bcl2 Mef2c Shank3 Pde4b Hspa2 Abcb1a
0.0260574818970126	4	34	6.47795960489459	GO:0048710 regulation of astrocyte differentiation	http://amigo.geneontology.org/amigo/term/GO:0048710	Hes1 Mycn Nf1 Nr1d1
0.0260574818970126	4	34	6.47795960489459	GO:0051642 centrosome localization	http://amigo.geneontology.org/amigo/term/GO:0051642	Pard3b Bicd2 Plxna2 Tmem201
0.0260574818970126	4	34	6.47795960489459	GO:0051647 nucleus localization	http://amigo.geneontology.org/amigo/term/GO:0051647	Dync1h1 Tmem201 Ptk2 Tacc1
0.0260574818970126	4	34	6.47795960489459	GO:0098868 bone growth	http://amigo.geneontology.org/amigo/term/GO:0098868	Fgfr2 Smpd3 Ext1 Kdr
0.0260574818970126	22	637	1.90169300803028	GO:1901137 carbohydrate derivative biosynthetic process	http://amigo.geneontology.org/amigo/term/GO:1901137	Nus1 Mgat4a Tmtc2 Mgat5 Csgalnact1 St8sia4 Ndst1 mt-Nd3 mt-Nd6 Galnt1 Ext1 Pdgfb Man1a Slc25a13 Man2a1 Slc10a7 Elovl5 Tet3 mt-Atp8 Smpd3 Bcl2 Map2k1
0.0262154694009661	11	229	2.64493110505521	GO:0070374 positive regulation of ERK1 and ERK2 cascade	http://amigo.geneontology.org/amigo/term/GO:0070374	Pdgfb Map2k1 Cd44 Ccn2 Hras Rapgef1 Ackr3 Kdr Nrp1 Jun Esr1
0.0267423390519674	15	370	2.23226986384881	GO:0010639 negative regulation of organelle organization	http://amigo.geneontology.org/amigo/term/GO:0010639	Arhgap28 Plekhh2 Tmsb4x Shank3 Nav3 Atxn7 Dlc1 Cdh5 Phldb2 Map1b Capg Myadm Mfn1 Arhgef7 Esr1
0.0267423390519674	3	17	9.71693940734188	GO:0030050 vesicle transport along actin filament	http://amigo.geneontology.org/amigo/term/GO:0030050	Myo1b Myo1e Myo1d
0.0267423390519674	3	17	9.71693940734188	GO:0038065 collagen-activated signaling pathway	http://amigo.geneontology.org/amigo/term/GO:0038065	Col4a2 Ubash3b Col4a1
0.0267423390519674	3	17	9.71693940734188	GO:0061042 vascular wound healing	http://amigo.geneontology.org/amigo/term/GO:0061042	Cd34 Cxcr4 Kdr
0.0267423390519674	6	80	4.1296992481203	GO:0072332 intrinsic apoptotic signaling pathway by p53 class mediator	http://amigo.geneontology.org/amigo/term/GO:0072332	Aen Phlda3 Cd44 Rps27l Wwox Bax
0.0267423390519674	20	560	1.96652345148586	GO:0090407 organophosphate biosynthetic process	http://amigo.geneontology.org/amigo/term/GO:0090407	Nos2 Cdipt Ip6k1 Ttc7b Itpkb Sgms1 Gphn mt-Nd3 mt-Nd6 Dgkh Pdgfb Slc25a13 Nus1 Agpat5 Elovl5 Inpp4b mt-Atp8 Dgkd Hexb Map2k1
0.0267423390519674	6	80	4.1296992481203	GO:1901264 carbohydrate derivative transport	http://amigo.geneontology.org/amigo/term/GO:1901264	Pltp Abcg1 Slc25a25 Slc10a7 Abcb1a Lrrc8c
0.026944899311054	12	264	2.50284802916382	GO:1903522 regulation of blood circulation	http://amigo.geneontology.org/amigo/term/GO:1903522	Pln Edn1 Dock4 Myh6 Slc1a1 Smad7 Pde4b Mef2a Map2k1 Ccn2 Nos2 Apln
0.0270079076117243	22	640	1.89277882205514	GO:0048598 embryonic morphogenesis	http://amigo.geneontology.org/amigo/term/GO:0048598	Myadm Map2k1 Lamb1 Fgfr2 Col4a2 Mmp15 Phldb2 Apln Map2k5 Bax Cobl Hes1 Shank3 Acvr2a Mef2c Edn1 Exoc4 Ift122 Mycn Hlx Ndst1 Ext1
0.0270677656156123	9	166	2.98532475767733	GO:0050768 negative regulation of neurogenesis	http://amigo.geneontology.org/amigo/term/GO:0050768	Sema6d Hes1 Nrp1 Mycn Nf1 Nr1d1 Ptk2 Ppp3ca Id1
0.0271840716473707	10	198	2.78094225462646	GO:0008016 regulation of heart contraction	http://amigo.geneontology.org/amigo/term/GO:0008016	Pln Edn1 Myh6 Slc1a1 Smad7 Pde4b Mef2a Ccn2 Nos2 Apln
0.0271840716473707	5	56	4.91630862871464	GO:0042149 cellular response to glucose starvation	http://amigo.geneontology.org/amigo/term/GO:0042149	Sik1 Prkag2 Bcl2 Mtmr3 Cpeb4
0.0271840716473707	5	56	4.91630862871464	GO:0043536 positive regulation of blood vessel endothelial cell migration	http://amigo.geneontology.org/amigo/term/GO:0043536	Pdgfb Prkd1 Nus1 Kdr Nrp1
0.0271840716473707	8	136	3.23897980244729	GO:0045667 regulation of osteoblast differentiation	http://amigo.geneontology.org/amigo/term/GO:0045667	Crim1 Acvr2a Id1 Jund Prkd1 Mef2c Ppp3ca Ptk2
0.0271840716473707	5	56	4.91630862871464	GO:0061005 cell differentiation involved in kidney development	http://amigo.geneontology.org/amigo/term/GO:0061005	Cd34 Hes1 Mef2c Myo1e Ext1
0.0271840716473707	14	335	2.30112594920136	GO:0070588 calcium ion transmembrane transport	http://amigo.geneontology.org/amigo/term/GO:0070588	Ubash3b Pln Ppp3ca Prkd1 Edn1 Prkce Gem Itpr2 Lyn Bax Slc25a25 Pde4b Hspa2 Ccn2
0.0276336268550856	15	372	2.2202684129679	GO:0006644 phospholipid metabolic process	http://amigo.geneontology.org/amigo/term/GO:0006644	Cdipt Smpd3 Ip6k1 Ttc7b Itpkb Sgms1 Dgkh Pdgfb Nus1 Inpp5a Agpat5 Mtmr3 Inpp4b Dgkd Hexb
0.027703564455679	18	485	2.04356251453376	GO:0033674 positive regulation of kinase activity	http://amigo.geneontology.org/amigo/term/GO:0033674	Mertk Kdr C1qtnf9 Pdgfb Mmd Map2k1 Nedd9 Edn1 Hras Rptor Prkag2 Map2k5 Ccnd1 Vav3 Slc1a1 Lyn Ptk2 Mef2c
0.027703564455679	9	167	2.96744856152357	GO:0048017 inositol lipid-mediated signaling	http://amigo.geneontology.org/amigo/term/GO:0048017	Plcl1 Plcb4 Pdgfb Igf1r Dcn Edn1 Kdr Nf1 Ptk2
0.027703564455679	9	167	2.96744856152357	GO:0050851 antigen receptor-mediated signaling pathway	http://amigo.geneontology.org/amigo/term/GO:0050851	Lyn Dennd1b Bax Prkch Pde4b Vav3 Bcl2 Mef2c Hras
0.027703564455679	14	336	2.29427736006683	GO:0060249 anatomical structure homeostasis	http://amigo.geneontology.org/amigo/term/GO:0060249	Ubash3b Cd34 Abcb1a Cldn5 Hexb Pln Bax Ccn2 Nf1 Slc1a1 Apbb2 Bcl2 Ext1 Kdr
0.0279043642015358	12	266	2.4840296229295	GO:0001894 tissue homeostasis	http://amigo.geneontology.org/amigo/term/GO:0001894	Ubash3b Cd34 Abcb1a Cldn5 Bax Ccn2 Nf1 Slc1a1 Apbb2 Bcl2 Ext1 Kdr
0.0279043642015358	4	35	6.29287504475474	GO:0001953 negative regulation of cell-matrix adhesion	http://amigo.geneontology.org/amigo/term/GO:0001953	Cask Dlc1 Phldb2 Nf1
0.0279043642015358	4	35	6.29287504475474	GO:0045686 negative regulation of glial cell differentiation	http://amigo.geneontology.org/amigo/term/GO:0045686	Hes1 Mycn Nf1 Nr1d1
0.0279043642015358	4	35	6.29287504475474	GO:0061842 microtubule organizing center localization	http://amigo.geneontology.org/amigo/term/GO:0061842	Pard3b Bicd2 Plxna2 Tmem201
0.0285151047638011	90	3791	1.30721157946303	GO:0051252 regulation of RNA metabolic process	http://amigo.geneontology.org/amigo/term/GO:0051252	Bcl6b Mef2d Meox1 Celf1 Mef2c Fli1 E2f3 Esr1 Nr1d1 Samd4 Mbnl2 Hes1 Zbtb20 Nr4a1 Zfp521 Apbb2 Pan3 Mef2a Elf4 Rbm3 Maml2 Tcf12 Tet3 Meox2 Mycn Stox2 Pbx3 Rreb1 Id1 Atxn1 Tshz2 Zfp710 Zfp366 Zfp46 Jun Dach1 Setd3 Zfp426 Zfp462 Maml3 Jund Trib2 Atxn7 Arid2 Wwox Sik1 Pkia Ahcyl1 Ppp3ca Rnf141 Nostrin Jarid2 Pdlim1 Pdgfb Prkd1 Map2k1 Ptprk Dcn Prkch Tshz3 Edn1 Hmbox1 Smarca2 Hras Rptor Smad7 Itga6 Kd…
0.0285601739938379	9	168	2.94978517722879	GO:0001889 liver development	http://amigo.geneontology.org/amigo/term/GO:0001889	Ccnd1 Igf2r Cobl Man2a1 Nf1 Hes1 Jarid2 Hlx Jun
0.028591033699595	5	57	4.8300576001407	GO:0009261 ribonucleotide catabolic process	http://amigo.geneontology.org/amigo/term/GO:0009261	Nudt4 Gda Pde7b Pde10a Pde4b
0.028591033699595	5	57	4.8300576001407	GO:0043647 inositol phosphate metabolic process	http://amigo.geneontology.org/amigo/term/GO:0043647	Nudt4 Ip6k1 Itpkb Inpp5a Inpp4b
0.028591033699595	5	57	4.8300576001407	GO:0061001 regulation of dendritic spine morphogenesis	http://amigo.geneontology.org/amigo/term/GO:0061001	Shank3 Mfn1 Cask Sipa1l1 Afdn
0.028591033699595	5	57	4.8300576001407	GO:0072523 purine-containing compound catabolic process	http://amigo.geneontology.org/amigo/term/GO:0072523	Nudt4 Gda Pde7b Pde10a Pde4b
0.0289265763788359	7	109	3.53613391276356	GO:0008630 intrinsic apoptotic signaling pathway in response to DNA damage	http://amigo.geneontology.org/amigo/term/GO:0008630	Bax Aen Phlda3 Bcl2 Cd44 Rps27l Ackr3
0.0289265763788359	7	109	3.53613391276356	GO:1902106 negative regulation of leukocyte differentiation	http://amigo.geneontology.org/amigo/term/GO:1902106	Nrarp Nf1 Inpp4b Hlx Smad7 Ubash3b Lyn
0.0289822560028158	6	82	4.02897487621493	GO:0014823 response to activity	http://amigo.geneontology.org/amigo/term/GO:0014823	Edn1 Sult1a1 Angpt2 Col4a2 Cxcr4 Slc25a25
0.0289822560028158	6	82	4.02897487621493	GO:0070373 negative regulation of ERK1 and ERK2 cascade	http://amigo.geneontology.org/amigo/term/GO:0070373	Spred1 Spred2 Spry4 Rapgef1 Lyn Phlpp1
0.0293079402244308	9	169	2.93233082706767	GO:0050770 regulation of axonogenesis	http://amigo.geneontology.org/amigo/term/GO:0050770	Plxna2 Sema6d Plxna4 Plxnd1 Nrp1 Sipa1l1 Map1b Map2k1 Ptk2
0.0299245213492793	13	304	2.35465308006859	GO:0009101 glycoprotein biosynthetic process	http://amigo.geneontology.org/amigo/term/GO:0009101	Nus1 Mgat4a Tmtc2 Mgat5 Csgalnact1 St8sia4 Ndst1 Galnt1 Ext1 Man1a Man2a1 Tet3 Bcl2
0.0299840698231199	18	490	2.02270983581402	GO:0009410 response to xenobiotic stimulus	http://amigo.geneontology.org/amigo/term/GO:0009410	Mef2c Nos2 Pde4b Jun Bcl2 Edn1 Sult1a1 Nnmt Ptprm Vav3 Abcb1a Lyn Cxcr4 Map1b Ccnd1 Slc1a1 Mat2a Kdr
0.0299840698231199	7	110	3.50398724082935	GO:0044272 sulfur compound biosynthetic process	http://amigo.geneontology.org/amigo/term/GO:0044272	Csgalnact1 Mat2a Slc1a1 Slc10a7 Elovl5 Ndst1 Ext1
0.0299840698231199	3	18	9.17710944026734	GO:0048712 negative regulation of astrocyte differentiation	http://amigo.geneontology.org/amigo/term/GO:0048712	Mycn Nf1 Nr1d1
0.0299840698231199	7	110	3.50398724082935	GO:0099175 regulation of postsynapse organization	http://amigo.geneontology.org/amigo/term/GO:0099175	Nrp2 Nedd9 Shank3 Mfn1 Cask Sipa1l1 Afdn
0.0299840698231199	3	18	9.17710944026734	GO:1901077 regulation of relaxation of muscle	http://amigo.geneontology.org/amigo/term/GO:1901077	Pde4b Pln Ttn
0.0299840698231199	3	18	9.17710944026734	GO:1904754 positive regulation of vascular associated smooth muscle cell migration	http://amigo.geneontology.org/amigo/term/GO:1904754	Pdgfb Adamts1 Dock4
0.0300475446694158	10	202	2.72587409116852	GO:0008361 regulation of cell size	http://amigo.geneontology.org/amigo/term/GO:0008361	Slc12a6 Sema6d Nrp1 C1qtnf9 Edn1 Rptor Vav3 Map1b Shank3 Plxna4
0.0300705993096227	9	170	2.91508182220256	GO:0051961 negative regulation of nervous system development	http://amigo.geneontology.org/amigo/term/GO:0051961	Sema6d Hes1 Nrp1 Mycn Nf1 Nr1d1 Ptk2 Ppp3ca Id1
0.0301675959135815	5	58	4.74678074496586	GO:0070918 primary sncRNA processing	http://amigo.geneontology.org/amigo/term/GO:0070918	Ppp3ca Rbm3 Map2k1 Esr1 Tut7
0.0306823138605726	11	236	2.56647975871883	GO:0046777 protein autophosphorylation	http://amigo.geneontology.org/amigo/term/GO:0046777	Nlk Ptk2 Lyn Kdr Pdgfb Prkd1 Igf1r Sik1 Fgfr2 Prkcg Jun
0.0308753849127788	44	1604	1.51044694029338	GO:0006811 ion transport	http://amigo.geneontology.org/amigo/term/GO:0006811	Slc25a13 Slc1a1 Slc12a6 Kcnab1 Slco2b1 Ubash3b Pln Hecw2 Trpm3 Ppp3ca Prkd1 Myo1b Edn1 Itpr2 Cask Prkce Pdgfb Bax Sec14l1 Nos2 Slc4a7 Hes1 Slc25a25 Ahcyl1 Gem Slc10a7 Abcb1a Lyn Cxcr4 Lrrc8c Bcl2 mt-Atp8 Fxyd6 Cox7a1 Rnasek Nf1 Mef2c Shank3 Pde4b Hspa2 Ccn2 Sik1 Smpd3 Plcb4
0.0310243094913284	9	171	2.89803456008442	GO:0061008 hepaticobiliary system development	http://amigo.geneontology.org/amigo/term/GO:0061008	Ccnd1 Igf2r Cobl Man2a1 Nf1 Hes1 Jarid2 Hlx Jun
0.0310243094913284	9	171	2.89803456008442	GO:0097553 calcium ion transmembrane import into cytosol	http://amigo.geneontology.org/amigo/term/GO:0097553	Ubash3b Ppp3ca Prkd1 Prkce Lyn Bax Pln Ccn2 Itpr2
0.0310872703521959	20	571	1.92863946205268	GO:0051640 organelle localization	http://amigo.geneontology.org/amigo/term/GO:0051640	Myo1b Dync1h1 Mfn1 Myo1e Myo1d Lyn Tmem201 Pard3b Exoc4 Ptk2 Kif13a Ahcyl1 Gem Exoc6 Mef2a Bicd2 Map1b Tacc1 Map2k1 Smpd3
0.0311119960871444	7	111	3.47241978820926	GO:1904035 regulation of epithelial cell apoptotic process	http://amigo.geneontology.org/amigo/term/GO:1904035	Igf1r Cdh5 Kdr Bax Esr1 Id1 Bcl2
0.0317061679413626	9	172	2.8811855219444	GO:0006941 striated muscle contraction	http://amigo.geneontology.org/amigo/term/GO:0006941	Synm Nr4a1 Myh6 Cxcr4 Smad7 Pde4b Pln Ccn2 Ttn
0.0317061679413626	5	59	4.66632683403424	GO:0031103 axon regeneration	http://amigo.geneontology.org/amigo/term/GO:0031103	Bcl2 Igf1r Map1b Map2k1 Jun
0.0317061679413626	6	84	3.93304690297171	GO:0035023 regulation of Rho protein signal transduction	http://amigo.geneontology.org/amigo/term/GO:0035023	Stard13 Tnfaip1 Stard8 Abca1 Nrp1 Dlc1
0.0317061679413626	5	59	4.66632683403424	GO:0042311 vasodilation	http://amigo.geneontology.org/amigo/term/GO:0042311	Itga1 Ext1 Ptprm Ptk2 Kdr
0.0317061679413626	5	59	4.66632683403424	GO:0042596 fear response	http://amigo.geneontology.org/amigo/term/GO:0042596	Mef2c Shank3 Slc1a1 Bcl2 Ext1
0.0317061679413626	10	204	2.69914983537275	GO:0048639 positive regulation of developmental growth	http://amigo.geneontology.org/amigo/term/GO:0048639	Smad7 Edn1 Cxcr4 Map1b Celf1 Mef2c Nrp1 Hlx Bcl2 Afdn
0.0317061679413626	6	84	3.93304690297171	GO:0051279 regulation of release of sequestered calcium ion into cytosol	http://amigo.geneontology.org/amigo/term/GO:0051279	Ubash3b Prkd1 Prkce Lyn Bax Pln
0.0317061679413626	9	172	2.8811855219444	GO:0071772 response to BMP	http://amigo.geneontology.org/amigo/term/GO:0071772	Smad7 Smpd3 Id1 Ext1 Kdr Crim1 Cdh5 Acvr2a Hes1
0.0317061679413626	9	172	2.8811855219444	GO:0071773 cellular response to BMP stimulus	http://amigo.geneontology.org/amigo/term/GO:0071773	Smad7 Smpd3 Id1 Ext1 Kdr Crim1 Cdh5 Acvr2a Hes1
0.0317061679413626	5	59	4.66632683403424	GO:0090279 regulation of calcium ion import	http://amigo.geneontology.org/amigo/term/GO:0090279	Pln Ppp3ca Cask Pdgfb Hes1
0.0317061679413626	5	59	4.66632683403424	GO:0090303 positive regulation of wound healing	http://amigo.geneontology.org/amigo/term/GO:0090303	Hras Rreb1 Prkce Cxcr4 Ptk2
0.031900847071742	11	238	2.54491270192287	GO:0007623 circadian rhythm	http://amigo.geneontology.org/amigo/term/GO:0007623	Fbxl17 Id1 Nr1d1 Abcb1a Jun Jund Nos2 Sik1 Phlpp1 Prkcg Mat2a
0.0321022172250047	4	37	5.95271963693016	GO:0032232 negative regulation of actin filament bundle assembly	http://amigo.geneontology.org/amigo/term/GO:0032232	Arhgap28 Shank3 Dlc1 Phldb2
0.0321022172250047	4	37	5.95271963693016	GO:0033032 regulation of myeloid cell apoptotic process	http://amigo.geneontology.org/amigo/term/GO:0033032	Bcl2 Nf1 Mef2c Itpkb
0.0321022172250047	4	37	5.95271963693016	GO:0048846 axon extension involved in axon guidance	http://amigo.geneontology.org/amigo/term/GO:0048846	Sema6d Nrp1 Nrp2 Plxna4
0.0321022172250047	4	37	5.95271963693016	GO:1902284 neuron projection extension involved in neuron projection guidance	http://amigo.geneontology.org/amigo/term/GO:1902284	Sema6d Nrp1 Nrp2 Plxna4
0.0321022172250047	15	381	2.1678211276222	GO:1904062 regulation of cation transmembrane transport	http://amigo.geneontology.org/amigo/term/GO:1904062	Kcnab1 Ubash3b Pln Hecw2 Ppp3ca Prkd1 Prkce Edn1 Gem Lyn Bax Mef2c Shank3 Pde4b Hspa2
0.0321176531186802	10	205	2.68598325080995	GO:0051216 cartilage development	http://amigo.geneontology.org/amigo/term/GO:0051216	Ccn2 Smad7 Smpd3 Cd44 Mef2d Mef2c Edn1 Csgalnact1 Mycn Ext1
0.0328287014422346	6	85	3.88677576293675	GO:0051881 regulation of mitochondrial membrane potential	http://amigo.geneontology.org/amigo/term/GO:0051881	Bcl2 Bax Dcn Kdr Mfn1 Prkce
0.0328287014422346	6	85	3.88677576293675	GO:0072384 organelle transport along microtubule	http://amigo.geneontology.org/amigo/term/GO:0072384	Dync1h1 Tmem201 Kif13a Bicd2 Map1b Map2k1
0.0329548533366217	12	274	2.4115032105812	GO:0032412 regulation of ion transmembrane transporter activity	http://amigo.geneontology.org/amigo/term/GO:0032412	Kcnab1 Pln Hecw2 Ppp3ca Edn1 Ahcyl1 Gem Mef2c Shank3 Pde4b Hspa2 Abcb1a
0.033043629270737	10	206	2.67294449716524	GO:0010721 negative regulation of cell development	http://amigo.geneontology.org/amigo/term/GO:0010721	Sema6d Hes1 Nrp1 Mycn Spry4 Nf1 Nr1d1 Ptk2 Ppp3ca Id1
0.0330919851552958	3	19	8.69410368025326	GO:0010801 negative regulation of peptidyl-threonine phosphorylation	http://amigo.geneontology.org/amigo/term/GO:0010801	Spred1 Spred2 Smad7
0.0330919851552958	3	19	8.69410368025326	GO:0030540 female genitalia development	http://amigo.geneontology.org/amigo/term/GO:0030540	Bax Mertk Esr1
0.0330919851552958	73	2985	1.34659093294375	GO:0033036 macromolecule localization	http://amigo.geneontology.org/amigo/term/GO:0033036	Abca1 Arl5b Pltp Tspan5 Ift122 Slco2b1 Cask Ttc7b Neurl1b Tspan15 Atp8a1 Bicd2 Abcb1a Gphn Tmsb4x Pard3b Afdn Nbeal1 Myo1b Abcg1 Pkia Ahcyl1 Ppp3ca Pan3 Dennd5b Man1a Mmd E2f3 Esr1 Ptprk Nos2 Numb Edn1 Kif13a Vcl Osbpl11 Nus1 Tbc1d5 Hras Exoc4 Dusp16 Slc10a7 Cdh5 Jam3 Ptpn9 Phldb2 Washc4 Dop1a Myo1d Vps13b Sec24d Exoc6 Dennd1b Rab31 Myadm Dgkd Apold1 Hexb Prkd1 Bax Nf1 Nr1d1 Nedd9 Shank3 Slc1a1 N…
0.0330919851552958	3	19	8.69410368025326	GO:0033599 regulation of mammary gland epithelial cell proliferation	http://amigo.geneontology.org/amigo/term/GO:0033599	Rreb1 Ccnd1 Bax
0.0330919851552958	9	174	2.84806844697952	GO:0071453 cellular response to oxygen levels	http://amigo.geneontology.org/amigo/term/GO:0071453	Prkce Bcl2 Cd34 Edn1 Brip1 Jun Jund Map2k1 Cpeb4
0.0330919851552958	5	60	4.58855472013367	GO:0071622 regulation of granulocyte chemotaxis	http://amigo.geneontology.org/amigo/term/GO:0071622	Edn1 Jam3 Dapk2 Camk1d Ptk2
0.0330919851552958	3	19	8.69410368025326	GO:0090281 negative regulation of calcium ion import	http://amigo.geneontology.org/amigo/term/GO:0090281	Pln Ppp3ca Hes1
0.0330919851552958	3	19	8.69410368025326	GO:0099515 actin filament-based transport	http://amigo.geneontology.org/amigo/term/GO:0099515	Myo1b Myo1e Myo1d
0.0330919851552958	3	19	8.69410368025326	GO:1901550 regulation of endothelial cell development	http://amigo.geneontology.org/amigo/term/GO:1901550	Vcl Cdh5 Cldn5
0.0330919851552958	3	19	8.69410368025326	GO:1903140 regulation of establishment of endothelial barrier	http://amigo.geneontology.org/amigo/term/GO:1903140	Vcl Cdh5 Cldn5
0.0330919851552958	7	113	3.41096103089582	GO:1903707 negative regulation of hemopoiesis	http://amigo.geneontology.org/amigo/term/GO:1903707	Nrarp Nf1 Inpp4b Hlx Smad7 Ubash3b Lyn
0.0331179463695724	25	781	1.76256903462241	GO:0043009 chordate embryonic development	http://amigo.geneontology.org/amigo/term/GO:0043009	Fgfr2 Cobl Plxna2 Ttn Meox1 Nf1 Hes1 Man2a1 Ift122 Meox2 Map2k1 Mef2c Vash1 Edn1 Pcdh12 Kdm4c Myo1e Brk1 Mycn Sec24d Myh6 Acvr2a Ndst1 Ext1 Nrarp
0.0331397116374947	2	6	18.3542188805347	GO:0007221 positive regulation of transcription of Notch receptor target	http://amigo.geneontology.org/amigo/term/GO:0007221	Maml2 Maml3
0.0331397116374947	15	384	2.15088502506266	GO:0018108 peptidyl-tyrosine phosphorylation	http://amigo.geneontology.org/amigo/term/GO:0018108	Hes1 Ptk2 Lyn Kdr Pdgfb Map2k1 Cd44 Igf1r Mertk Nedd9 Nrp1 Fgfr2 Ttn Map2k5 Prkce
0.0331397116374947	2	6	18.3542188805347	GO:0021828 gonadotrophin-releasing hormone neuronal migration to the hypothalamus	http://amigo.geneontology.org/amigo/term/GO:0021828	Nrp1 Nrp2
0.0331397116374947	2	6	18.3542188805347	GO:0021856 hypothalamic tangential migration using cell-axon interactions	http://amigo.geneontology.org/amigo/term/GO:0021856	Nrp1 Nrp2
0.0331397116374947	15	384	2.15088502506266	GO:0042326 negative regulation of phosphorylation	http://amigo.geneontology.org/amigo/term/GO:0042326	Spry4 Pkia Ubash3b Spred1 Spred2 Smad7 Prkag2 Dusp16 Myadm Bax Nf1 Atxn7 Lyn Atxn1 Jun
0.0331397116374947	2	6	18.3542188805347	GO:0099039 sphingolipid translocation	http://amigo.geneontology.org/amigo/term/GO:0099039	Abcb1a Abca1
0.0331397116374947	2	6	18.3542188805347	GO:1901166 neural crest cell migration involved in autonomic nervous system development	http://amigo.geneontology.org/amigo/term/GO:1901166	Nrp1 Nrp2
0.0331397116374947	2	6	18.3542188805347	GO:1903689 regulation of wound healing spreading of epidermal cells	http://amigo.geneontology.org/amigo/term/GO:1903689	Phldb2 Rreb1
0.033214511218894	10	207	2.66003172181662	GO:0061138 morphogenesis of a branching epithelium	http://amigo.geneontology.org/amigo/term/GO:0061138	Nrarp Plxnd1 Bcl2 Col4a1 Kdr Nrp1 Esr1 Edn1 Mycn Ext1
0.0333716055610051	20	578	1.9052822367337	GO:0051347 positive regulation of transferase activity	http://amigo.geneontology.org/amigo/term/GO:0051347	Mertk Kdr Trib2 C1qtnf9 Pdgfb Mmd Map2k1 Nedd9 Edn1 Hmbox1 Hras Rptor Prkag2 Map2k5 Ccnd1 Vav3 Slc1a1 Lyn Ptk2 Mef2c
0.03346599374678	11	241	2.51323329069562	GO:0048705 skeletal system morphogenesis	http://amigo.geneontology.org/amigo/term/GO:0048705	Ccn2 Fgfr2 Mef2d Mef2c Ext1 Wwox Schip1 Smpd3 Csgalnact1 Mycn Ndst1
0.03355683059744	6	86	3.84158069592586	GO:0033627 cell adhesion mediated by integrin	http://amigo.geneontology.org/amigo/term/GO:0033627	Itga6 Itga1 Jam3 Lyn Ext1 Ptk2
0.0339581493596372	4	38	5.79606912016884	GO:0050931 pigment cell differentiation	http://amigo.geneontology.org/amigo/term/GO:0050931	Lrmda Adamts9 Bcl2 Mef2c
0.034245503510407	28	911	1.69237583530726	GO:0030001 metal ion transport	http://amigo.geneontology.org/amigo/term/GO:0030001	Slc12a6 Kcnab1 Ubash3b Pln Hecw2 Ppp3ca Prkd1 Myo1b Edn1 Itpr2 Cask Prkce Pdgfb Hes1 Ahcyl1 Gem Slc10a7 Lyn Cxcr4 Bcl2 Bax Slc1a1 Slc25a25 Pde4b Hspa2 Ccn2 Sik1 Plcb4
0.034245503510407	31	1040	1.64129072681704	GO:0051050 positive regulation of transport	http://amigo.geneontology.org/amigo/term/GO:0051050	Ppp3ca Abcg1 Dennd5b Mef2a Cask Apln Atp8a1 Pdgfb Mertk Pltp Dync1h1 Edn1 Hras Ahcyl1 Eepd1 Camk1d Rapgef1 Dgkd Bax Prkd1 Abca1 Shank3 Arhgef7 Prkce Hspa2 Ptk2 Tbc1d5 Smpd3 Abcb1a Ttn Acvr2a
0.0343648727176082	15	386	2.13974054306751	GO:0018212 peptidyl-tyrosine modification	http://amigo.geneontology.org/amigo/term/GO:0018212	Hes1 Ptk2 Lyn Kdr Pdgfb Map2k1 Cd44 Igf1r Mertk Nedd9 Nrp1 Fgfr2 Ttn Map2k5 Prkce
0.0345662495093877	42	1530	1.51152390780874	GO:0051247 positive regulation of protein metabolic process	http://amigo.geneontology.org/amigo/term/GO:0051247	Trib2 Hace1 Ankib1 Hecw2 Bax Hes1 Slc1a1 Jarid2 C1qtnf9 Pdgfb Prkd1 Mmd Map2k1 Cd44 Wdfy2 Nedd9 Edn1 Samd4 Abcg1 Hras Rptor Nrp1 Smad7 Prkag2 Auts2 Dlc1 Cdh5 Rps27l Lyn Itga1 Acvr2a Map2k5 Kdr Ccnd1 Bcl2 Ptk2 Nnmt Hspa2 Ccn2 Rbm3 Limch1 Mef2c
0.0345983374679486	5	61	4.51333251160689	GO:0010761 fibroblast migration	http://amigo.geneontology.org/amigo/term/GO:0010761	Pdlim1 Schip1 Tmem201 Prkce Ptk2
0.0346891672614881	9	176	2.8157040328093	GO:0043271 negative regulation of ion transport	http://amigo.geneontology.org/amigo/term/GO:0043271	Kcnab1 Pln Hecw2 Ppp3ca Hes1 Gem Bcl2 Plcb4 Prkce
0.0349156517083467	63	2513	1.38040086288144	GO:0008104 protein localization	http://amigo.geneontology.org/amigo/term/GO:0008104	Arl5b Tspan5 Ift122 Cask Ttc7b Neurl1b Tspan15 Bicd2 Gphn Tmsb4x Pard3b Afdn Nbeal1 Myo1b Pkia Ahcyl1 Ppp3ca Pan3 Man1a Mmd Abca1 E2f3 Esr1 Ptprk Nos2 Numb Kif13a Vcl Tbc1d5 Abcg1 Hras Exoc4 Dusp16 Slc10a7 Cdh5 Jam3 Ptpn9 Phldb2 Washc4 Dop1a Myo1d Vps13b Sec24d Abcb1a Exoc6 Dennd1b Rab31 Myadm Dgkd Prkd1 Bax Nf1 Nr1d1 Nedd9 Shank3 Slc1a1 Nrp1 Jarid2 Prkce Bcl2 Map2k1 Tmem201 Ttn
0.0350105116121667	83	3487	1.3106396619596	GO:0006355 regulation of transcription DNA-templated	http://amigo.geneontology.org/amigo/term/GO:0006355	Bcl6b Mef2d Meox1 Mef2c Fli1 E2f3 Esr1 Nr1d1 Hes1 Zbtb20 Nr4a1 Zfp521 Apbb2 Mef2a Elf4 Maml2 Tcf12 Tet3 Meox2 Mycn Stox2 Pbx3 Rreb1 Id1 Atxn1 Tshz2 Zfp710 Zfp366 Zfp46 Jun Dach1 Setd3 Zfp426 Zfp462 Maml3 Jund Trib2 Atxn7 Arid2 Wwox Sik1 Pkia Ppp3ca Rnf141 Nostrin Jarid2 Pdlim1 Pdgfb Prkd1 Map2k1 Ptprk Dcn Prkch Tshz3 Edn1 Hmbox1 Smarca2 Hras Rptor Smad7 Itga6 Kdm4c Anxa3 Auts2 Cdh13 Brip1 Apln Tr…
0.0350105116121667	6	87	3.79742459597269	GO:0014031 mesenchymal cell development	http://amigo.geneontology.org/amigo/term/GO:0014031	Sema6d Edn1 Hes1 Nrp1 Nrp2 Bcl2
0.0350105116121667	11	243	2.49254824303557	GO:0060541 respiratory system development	http://amigo.geneontology.org/amigo/term/GO:0060541	Disp1 Map2k1 Man2a1 Atxn1 Ccn2 Hes1 Smpd3 Mycn Id1 Ext1 Kdr
0.0350268738287323	8	145	3.03793967677815	GO:0072331 signal transduction by p53 class mediator	http://amigo.geneontology.org/amigo/term/GO:0072331	Aen Phlda3 Spred1 Spred2 Cd44 Rps27l Wwox Bax
0.0351416432127448	83	3488	1.31026390517578	GO:1903506 regulation of nucleic acid-templated transcription	http://amigo.geneontology.org/amigo/term/GO:1903506	Bcl6b Mef2d Meox1 Mef2c Fli1 E2f3 Esr1 Nr1d1 Hes1 Zbtb20 Nr4a1 Zfp521 Apbb2 Mef2a Elf4 Maml2 Tcf12 Tet3 Meox2 Mycn Stox2 Pbx3 Rreb1 Id1 Atxn1 Tshz2 Zfp710 Zfp366 Zfp46 Jun Dach1 Setd3 Zfp426 Zfp462 Maml3 Jund Trib2 Atxn7 Arid2 Wwox Sik1 Pkia Ppp3ca Rnf141 Nostrin Jarid2 Pdlim1 Pdgfb Prkd1 Map2k1 Ptprk Dcn Prkch Tshz3 Edn1 Hmbox1 Smarca2 Hras Rptor Smad7 Itga6 Kdm4c Anxa3 Auts2 Cdh13 Brip1 Apln Tr…
0.035879063956158	10	210	2.62203126864781	GO:0002429 immune response-activating cell surface receptor signaling pathway	http://amigo.geneontology.org/amigo/term/GO:0002429	Lyn Dennd1b Bax Prkch Pde4b Vav3 Rapgef1 Bcl2 Mef2c Hras
0.0365518933206697	4	39	5.64745196324144	GO:0001782 B cell homeostasis	http://amigo.geneontology.org/amigo/term/GO:0001782	Bax Mef2c Lyn Bcl2
0.0365518933206697	5	62	4.44053682593581	GO:0060350 endochondral bone morphogenesis	http://amigo.geneontology.org/amigo/term/GO:0060350	Mef2d Mef2c Ext1 Smpd3 Csgalnact1
0.0365518933206697	4	39	5.64745196324144	GO:0090022 regulation of neutrophil chemotaxis	http://amigo.geneontology.org/amigo/term/GO:0090022	Edn1 Jam3 Dapk2 Camk1d
0.0365850683502849	3	20	8.2593984962406	GO:0003159 morphogenesis of an endothelium	http://amigo.geneontology.org/amigo/term/GO:0003159	Stard13 Cxcr4 Kdr
0.0365850683502849	9	178	2.78406690884515	GO:0007219 Notch signaling pathway	http://amigo.geneontology.org/amigo/term/GO:0007219	Hes1 Maml2 Maml3 Nrarp Pln Tspan5 Neurl1b Tspan15 Gas2
0.0365850683502849	6	88	3.75427204374573	GO:0043242 negative regulation of protein-containing complex disassembly	http://amigo.geneontology.org/amigo/term/GO:0043242	Plekhh2 Nav3 Atxn7 Scaf8 Map1b Capg
0.0365850683502849	3	20	8.2593984962406	GO:0048569 post-embryonic animal organ development	http://amigo.geneontology.org/amigo/term/GO:0048569	Bax Kdr Myo1e
0.0365850683502849	3	20	8.2593984962406	GO:0061154 endothelial tube morphogenesis	http://amigo.geneontology.org/amigo/term/GO:0061154	Stard13 Cxcr4 Kdr
0.0365850683502849	3	20	8.2593984962406	GO:1903798 regulation of production of miRNAs involved in gene silencing by miRNA	http://amigo.geneontology.org/amigo/term/GO:1903798	Ppp3ca Map2k1 Esr1
0.0365943971673685	10	211	2.60960458017081	GO:0002757 immune response-activating signal transduction	http://amigo.geneontology.org/amigo/term/GO:0002757	Lyn Dennd1b Bax Prkch Pde4b Vav3 Rapgef1 Bcl2 Mef2c Hras
0.0367374063635782	83	3496	1.3072655896033	GO:2001141 regulation of RNA biosynthetic process	http://amigo.geneontology.org/amigo/term/GO:2001141	Bcl6b Mef2d Meox1 Mef2c Fli1 E2f3 Esr1 Nr1d1 Hes1 Zbtb20 Nr4a1 Zfp521 Apbb2 Mef2a Elf4 Maml2 Tcf12 Tet3 Meox2 Mycn Stox2 Pbx3 Rreb1 Id1 Atxn1 Tshz2 Zfp710 Zfp366 Zfp46 Jun Dach1 Setd3 Zfp426 Zfp462 Maml3 Jund Trib2 Atxn7 Arid2 Wwox Sik1 Pkia Ppp3ca Rnf141 Nostrin Jarid2 Pdlim1 Pdgfb Prkd1 Map2k1 Ptprk Dcn Prkch Tshz3 Edn1 Hmbox1 Smarca2 Hras Rptor Smad7 Itga6 Kdm4c Anxa3 Auts2 Cdh13 Brip1 Apln Tr…
0.0369245847108025	14	353	2.18378808210327	GO:0042886 amide transport	http://amigo.geneontology.org/amigo/term/GO:0042886	Pltp Abcb1a Disp1 Nos2 Edn1 Abcg1 Ppp3ca Abca1 Nr1d1 Arhgef7 Smpd3 Prkce Cask Apln
0.0371185138390857	22	667	1.81615958937824	GO:0010942 positive regulation of cell death	http://amigo.geneontology.org/amigo/term/GO:0010942	Bax Dapk2 Phlda3 Lyn Wwox Nr4a1 Apbb2 Camk1d E2f3 Nos2 Igf2r Sik1 Itga6 Dlc1 Itga1 Jun Nf1 Mef2c Mycn Celf1 Ccn2 Arhgef7
0.0372114474621798	8	147	2.99660716416893	GO:0071456 cellular response to hypoxia	http://amigo.geneontology.org/amigo/term/GO:0071456	Prkce Bcl2 Cd34 Edn1 Brip1 Jun Jund Map2k1
0.0373428043197969	12	281	2.35143017686565	GO:0045137 development of primary sexual characteristics	http://amigo.geneontology.org/amigo/term/GO:0045137	Abcb1a Bcl2 Ccnd1 Bax Schip1 Dach1 Esr1 Adamts1 Gas2 Brip1 Acvr2a Kdr
0.0374815115044588	9	179	2.76851346242702	GO:0051384 response to glucocorticoid	http://amigo.geneontology.org/amigo/term/GO:0051384	Bcl2 Igf1r Edn1 Anxa3 Sult1a1 Abcb1a mt-Nd3 Ccnd1 Map2k1
0.0374815115044588	10	212	2.59729512460396	GO:0060401 cytosolic calcium ion transport	http://amigo.geneontology.org/amigo/term/GO:0060401	Ubash3b Ppp3ca Prkd1 Prkce Lyn Bax Bcl2 Pln Ccn2 Itpr2
0.0380214535001454	6	89	3.71208921179353	GO:0031110 regulation of microtubule polymerization or depolymerization	http://amigo.geneontology.org/amigo/term/GO:0031110	Map1b Nav3 Atxn7 Cdh5 Arhgef7 Gda
0.0383553106741897	11	247	2.4521830893022	GO:0048738 cardiac muscle tissue development	http://amigo.geneontology.org/amigo/term/GO:0048738	Mef2c Edn1 Jarid2 Myh6 Pln Sik1 Smad7 Adamts9 Mef2a Arid2 Ttn
0.0384313219031941	27	879	1.69134440196053	GO:0000278 mitotic cell cycle	http://amigo.geneontology.org/amigo/term/GO:0000278	Dync1h1 Fbxl17 Ccnd1 Exoc4 Arid2 Sik1 Bcl2 Pdgfb E2f3 Edn1 Adamts1 Rptor Gem Rps27l Hecw2 Dis3l2 Ankrd17 Tacc1 Smpd3 Hes1 Pkia Ppp3ca Hspa2 Map2k1 Abcb1a Esr1 Cables1
0.0388016081951498	18	509	1.94720593231606	GO:0009896 positive regulation of catabolic process	http://amigo.geneontology.org/amigo/term/GO:0009896	Trib2 Samd4 Pan3 Depdc5 Hace1 Ankib1 Hecw2 Prkd1 Bax Dcn Smad7 Dis3l2 Kdr Ptk2 Zbtb20 Prkce Map2k1 Celf1
0.039830525156653	9	181	2.73792215344992	GO:0030902 hindbrain development	http://amigo.geneontology.org/amigo/term/GO:0030902	Igf1r Map2k1 Hes1 Sez6l2 Plxna2 Atrn Herc1 Rere Bcl2
0.039830525156653	6	90	3.67084377610693	GO:0050772 positive regulation of axonogenesis	http://amigo.geneontology.org/amigo/term/GO:0050772	Plxna2 Plxna4 Plxnd1 Map1b Map2k1 Nrp1
0.039830525156653	9	181	2.73792215344992	GO:0051650 establishment of vesicle localization	http://amigo.geneontology.org/amigo/term/GO:0051650	Myo1b Dync1h1 Myo1e Myo1d Exoc4 Kif13a Exoc6 Map2k1 Smpd3
0.039830525156653	6	90	3.67084377610693	GO:0061053 somite development	http://amigo.geneontology.org/amigo/term/GO:0061053	Meox1 Meox2 Cobl Plxna2 Ttn Nrarp
0.0399704664630763	12	284	2.32659112570158	GO:0051258 protein polymerization	http://amigo.geneontology.org/amigo/term/GO:0051258	Cobl Arhgap28 Arhgap18 Tmsb4x Prkce Nav3 Cdh5 Map1b Capg Myadm Arhgef7 Gda
0.0400827751955081	20	591	1.86337247518118	GO:0005975 carbohydrate metabolic process	http://amigo.geneontology.org/amigo/term/GO:0005975	St8sia4 Ndst1 Sik1 Pdgfb Man1a Hexb Man2a1 Inpp5a Prkag2 Pgm2l1 Inpp4b Prkce Ext1 Nr1d1 Zbtb20 Pcdh12 Smpd3 Nnmt Ip6k1 Csgalnact1
0.0403076584414919	21	632	1.82961359093937	GO:0050865 regulation of cell activation	http://amigo.geneontology.org/amigo/term/GO:0050865	Lyn Arid2 Nrarp Ulbp1 Lrrc32 Pdgfb Vav3 Bcl2 Jund Mertk Hlx Mef2c Nr1d1 Nedd9 Hes1 Smad7 Ppp3ca Ubash3b Itpkb Ctla2a Ccn2
0.0406243647732519	10	215	2.56105379728391	GO:0030324 lung development	http://amigo.geneontology.org/amigo/term/GO:0030324	Map2k1 Man2a1 Atxn1 Ccn2 Hes1 Smpd3 Mycn Id1 Ext1 Kdr
0.0406559134084386	20	592	1.86022488654068	GO:0034762 regulation of transmembrane transport	http://amigo.geneontology.org/amigo/term/GO:0034762	Kcnab1 Ubash3b Pln Hecw2 Ppp3ca Prkd1 Edn1 Mef2a Prkce Ahcyl1 Gem Lyn Bcl2 Bax Mef2c Shank3 Pde4b Hspa2 Esr1 Abcb1a
0.0407933105374487	3	21	7.86609380594343	GO:0007379 segment specification	http://amigo.geneontology.org/amigo/term/GO:0007379	Cobl Meox1 Meox2
0.0407933105374487	3	21	7.86609380594343	GO:0039531 regulation of viral-induced cytoplasmic pattern recognition receptor signaling pathway	http://amigo.geneontology.org/amigo/term/GO:0039531	Sec14l1 Ankrd17 Tspan6
0.0407933105374487	3	21	7.86609380594343	GO:0070920 regulation of production of small RNA involved in gene silencing by RNA	http://amigo.geneontology.org/amigo/term/GO:0070920	Ppp3ca Map2k1 Esr1
0.0407933105374487	3	21	7.86609380594343	GO:0071625 vocalization behavior	http://amigo.geneontology.org/amigo/term/GO:0071625	Shank3 Auts2 Ext1
0.041399496922384	14	359	2.1472902311489	GO:0009100 glycoprotein metabolic process	http://amigo.geneontology.org/amigo/term/GO:0009100	Man1a Nus1 Man2a1 Mgat4a Tmtc2 Mgat5 Csgalnact1 St8sia4 Ndst1 Galnt1 Dcn Ext1 Tet3 Bcl2
0.0417399053341778	2	7	15.7321876118869	GO:0001955 blood vessel maturation	http://amigo.geneontology.org/amigo/term/GO:0001955	Cdh5 Ankrd17
0.0417399053341778	2	7	15.7321876118869	GO:0003415 chondrocyte hypertrophy	http://amigo.geneontology.org/amigo/term/GO:0003415	Smad7 Ext1
0.0417399053341778	9	183	2.70799950696413	GO:0007519 skeletal muscle tissue development	http://amigo.geneontology.org/amigo/term/GO:0007519	Flnb Mef2c Mef2d Nf1 Nr4a1 Ppp3ca Meox2 Hlx Bcl2
0.0417399053341778	2	7	15.7321876118869	GO:0015014 heparan sulfate proteoglycan biosynthetic process polysaccharide chain biosynthetic process	http://amigo.geneontology.org/amigo/term/GO:0015014	Ndst1 Ext1
0.0417399053341778	2	7	15.7321876118869	GO:0032489 regulation of Cdc42 protein signal transduction	http://amigo.geneontology.org/amigo/term/GO:0032489	Abca1 Nrp1
0.0417399053341778	2	7	15.7321876118869	GO:0034144 negative regulation of toll-like receptor 4 signaling pathway	http://amigo.geneontology.org/amigo/term/GO:0034144	Nr1d1 Lyn
0.0417399053341778	2	7	15.7321876118869	GO:0042482 positive regulation of odontogenesis	http://amigo.geneontology.org/amigo/term/GO:0042482	Cd34 Edn1
0.0417399053341778	2	7	15.7321876118869	GO:0045634 regulation of melanocyte differentiation	http://amigo.geneontology.org/amigo/term/GO:0045634	Adamts9 Bcl2
0.0417399053341778	9	183	2.70799950696413	GO:0046474 glycerophospholipid biosynthetic process	http://amigo.geneontology.org/amigo/term/GO:0046474	Cdipt Ip6k1 Ttc7b Itpkb Dgkh Pdgfb Agpat5 Inpp4b Dgkd
0.0417399053341778	18	514	1.92826424036746	GO:0048608 reproductive structure development	http://amigo.geneontology.org/amigo/term/GO:0048608	Stox2 Abcb1a Bcl2 Ccnd1 Bax Mertk Esr1 Schip1 Map2k1 Vash1 Hes1 Adamts1 Pcdh12 Gas2 Brip1 Acvr2a Kdr Adam19
0.0417399053341778	9	183	2.70799950696413	GO:0048771 tissue remodeling	http://amigo.geneontology.org/amigo/term/GO:0048771	Ubash3b Bax Ppp3ca Mef2c Nf1 Inpp4b Ext1 Nos2 Angpt2
0.0417399053341778	2	7	15.7321876118869	GO:0050942 positive regulation of pigment cell differentiation	http://amigo.geneontology.org/amigo/term/GO:0050942	Adamts9 Bcl2
0.0417399053341778	2	7	15.7321876118869	GO:0060369 positive regulation of Fc receptor mediated stimulatory signaling pathway	http://amigo.geneontology.org/amigo/term/GO:0060369	Rapgef1 Lyn
0.0417399053341778	2	7	15.7321876118869	GO:0070375 ERK5 cascade	http://amigo.geneontology.org/amigo/term/GO:0070375	Mef2a Map2k5
0.0417399053341778	2	7	15.7321876118869	GO:0071447 cellular response to hydroperoxide	http://amigo.geneontology.org/amigo/term/GO:0071447	Prkd1 Oxr1
0.0417399053341778	2	7	15.7321876118869	GO:0086023 adenylate cyclase-activating adrenergic receptor signaling pathway involved in heart process	http://amigo.geneontology.org/amigo/term/GO:0086023	Pde4b Pln
0.0417399053341778	13	323	2.21614407535868	GO:1902105 regulation of leukocyte differentiation	http://amigo.geneontology.org/amigo/term/GO:1902105	Ubash3b Arid2 Nrarp Jun Nf1 Inpp4b Hlx Nedd9 Smad7 Ppp3ca Itpkb Lyn Ctla2a
0.0417399053341778	2	7	15.7321876118869	GO:1902396 protein localization to bicellular tight junction	http://amigo.geneontology.org/amigo/term/GO:1902396	Cdh5 Abcb1a
0.0417399053341778	2	7	15.7321876118869	GO:1990791 dorsal root ganglion development	http://amigo.geneontology.org/amigo/term/GO:1990791	Nrp1 Nrp2
0.0418086189236146	5	65	4.23558897243108	GO:0030239 myofibril assembly	http://amigo.geneontology.org/amigo/term/GO:0030239	Edn1 Mef2c Mef2a Myh6 Ttn
0.0425300474049741	6	92	3.59104282445244	GO:0044264 cellular polysaccharide metabolic process	http://amigo.geneontology.org/amigo/term/GO:0044264	Ndst1 Prkag2 Ext1 Nr1d1 Pcdh12 Csgalnact1
0.0425511675183621	7	121	3.1854429462085	GO:0043279 response to alkaloid	http://amigo.geneontology.org/amigo/term/GO:0043279	Slc1a1 Hes1 Abcb1a Cxcr4 mt-Nd6 Prkce Prkcg
0.0430613587838004	10	218	2.52580993768826	GO:0030323 respiratory tube development	http://amigo.geneontology.org/amigo/term/GO:0030323	Map2k1 Man2a1 Atxn1 Ccn2 Hes1 Smpd3 Mycn Id1 Ext1 Kdr
0.0431636012371968	23	721	1.75650638385145	GO:0055065 metal ion homeostasis	http://amigo.geneontology.org/amigo/term/GO:0055065	Edn1 Slc12a6 Ubash3b Ackr3 Ppp3ca Prkd1 Prkce Bcl2 Kdr Slc10a7 Cdh5 Tmtc2 Lyn Bax Hexb Inpp4b Pln Ext1 Slc1a1 Esr1 Ccn2 Itpr2 Smpd3
0.0441239665198308	10	219	2.51427655897735	GO:0000082 G1/S transition of mitotic cell cycle	http://amigo.geneontology.org/amigo/term/GO:0000082	Ccnd1 Arid2 Bcl2 E2f3 Adamts1 Rptor Rps27l Ankrd17 Ppp3ca Cables1
0.0441239665198308	4	42	5.24406253729562	GO:0010874 regulation of cholesterol efflux	http://amigo.geneontology.org/amigo/term/GO:0010874	Abcg1 Pltp Eepd1 Abca1
0.0441239665198308	4	42	5.24406253729562	GO:0050850 positive regulation of calcium-mediated signaling	http://amigo.geneontology.org/amigo/term/GO:0050850	Ppp3ca Cdh13 Exoc4 Kdr
0.0441239665198308	5	66	4.1714133819397	GO:0055002 striated muscle cell development	http://amigo.geneontology.org/amigo/term/GO:0055002	Edn1 Mef2c Mef2a Myh6 Ttn
0.0441239665198308	5	66	4.1714133819397	GO:1904036 negative regulation of epithelial cell apoptotic process	http://amigo.geneontology.org/amigo/term/GO:1904036	Igf1r Cdh5 Kdr Id1 Bcl2
0.0442989309769232	6	93	3.55242946074865	GO:0016441 post-transcriptional gene silencing	http://amigo.geneontology.org/amigo/term/GO:0016441	Ppp3ca Rbm3 Map2k1 Esr1 Tut7 Celf1
0.0445084508795849	18	519	1.90968751358164	GO:0061458 reproductive system development	http://amigo.geneontology.org/amigo/term/GO:0061458	Stox2 Abcb1a Bcl2 Ccnd1 Bax Mertk Esr1 Schip1 Map2k1 Vash1 Hes1 Adamts1 Pcdh12 Gas2 Brip1 Acvr2a Kdr Adam19
0.0446455170487827	14	364	2.11779448621554	GO:0007204 positive regulation of cytosolic calcium ion concentration	http://amigo.geneontology.org/amigo/term/GO:0007204	Ubash3b Ackr3 Ppp3ca Prkd1 Edn1 Prkce Lyn Bax Bcl2 Pln Esr1 Ccn2 Itpr2 Kdr
0.0446455170487827	3	22	7.50854408749146	GO:0046058 cAMP metabolic process	http://amigo.geneontology.org/amigo/term/GO:0046058	Pde7b Pde10a Pde4b
0.0446455170487827	3	22	7.50854408749146	GO:2000209 regulation of anoikis	http://amigo.geneontology.org/amigo/term/GO:2000209	Sik1 Bcl2 Ptk2
0.0455384389253112	8	154	2.86039774761579	GO:0046488 phosphatidylinositol metabolic process	http://amigo.geneontology.org/amigo/term/GO:0046488	Cdipt Ip6k1 Ttc7b Itpkb Pdgfb Inpp5a Mtmr3 Inpp4b
0.0455384389253112	15	403	2.0494785350473	GO:0051098 regulation of binding	http://amigo.geneontology.org/amigo/term/GO:0051098	Arhgap28 Hes1 Plxnd1 Pln Id1 Zfp462 Pdgfb Bax Cldn5 Jun Plcl1 Hmbox1 Ppp3ca Arhgef7 Ubash3b
0.0458512863169184	13	328	2.18236139128309	GO:0007548 sex differentiation	http://amigo.geneontology.org/amigo/term/GO:0007548	Abcb1a Bcl2 Ccnd1 Bax Mertk Esr1 Schip1 Dach1 Adamts1 Gas2 Brip1 Acvr2a Kdr
0.0458512863169184	13	328	2.18236139128309	GO:0018105 peptidyl-serine phosphorylation	http://amigo.geneontology.org/amigo/term/GO:0018105	Prkch Camk1d Prkce Prkcg Nlk Bcl2 Pdgfb Prkd1 Cd44 Rptor Smad7 Bax Slc1a1
0.0463488202894162	94	4089	1.26580819865756	GO:0018130 heterocycle biosynthetic process	http://amigo.geneontology.org/amigo/term/GO:0018130	Bcl6b Mef2d Meox1 Mef2c Fli1 E2f3 Esr1 Nos2 Nr1d1 Hes1 Zbtb20 Nr4a1 Zfp521 Apbb2 Mef2a Elf4 Maml2 Tcf12 Tet3 Meox2 Mycn Stox2 Pbx3 Rreb1 Id1 Scaf8 Atxn1 Gphn Tshz2 Zfp710 Zfp366 Zfp46 Jun Dach1 Setd3 Zfp426 Zfp462 Maml3 Jund Trib2 Atxn7 Arid2 mt-Nd3 mt-Nd6 Wwox Edn1 Sik1 Pkia Ppp3ca Rnf141 Col4a2 Nostrin Jarid2 Pdlim1 Pdgfb Prkd1 Map2k1 Slc25a13 Ptprk Dcn Ccn2 Prkch Tshz3 Hmbox1 Smarca2 Hras Rpto…
0.0463488202894162	5	67	4.10915348071672	GO:0050918 positive chemotaxis	http://amigo.geneontology.org/amigo/term/GO:0050918	Pdgfb Angpt2 Cdh13 Kdr Nrp1
0.0464264487178654	27	897	1.65740438051651	GO:0002684 positive regulation of immune system process	http://amigo.geneontology.org/amigo/term/GO:0002684	Lyn Dennd1b Arid2 Ulbp1 Bax Prkch Edn1 Pde4b Jam3 Dapk2 Vav3 Rapgef1 Jun Ankrd17 Bcl2 Ifi208 Jund Nf1 Hlx Mef2c Nedd9 Hes1 Hras Ppp3ca Itpkb Camk1d Ptk2
0.0464757442561257	39	1430	1.50170881749829	GO:0032270 positive regulation of cellular protein metabolic process	http://amigo.geneontology.org/amigo/term/GO:0032270	Trib2 Ankib1 Bax Hes1 Slc1a1 Jarid2 C1qtnf9 Pdgfb Prkd1 Mmd Map2k1 Cd44 Wdfy2 Nedd9 Edn1 Samd4 Hras Rptor Nrp1 Smad7 Prkag2 Auts2 Dlc1 Cdh5 Rps27l Lyn Itga1 Acvr2a Map2k5 Kdr Ccnd1 Bcl2 Ptk2 Nnmt Hspa2 Ccn2 Rbm3 Limch1 Mef2c
0.0467504624663301	25	812	1.69527883748781	GO:0098771 inorganic ion homeostasis	http://amigo.geneontology.org/amigo/term/GO:0098771	Edn1 Slc12a6 Ubash3b Ackr3 Ppp3ca Prkd1 Prkce Bcl2 Kdr Slc10a7 Cdh5 Tmtc2 Lyn Bax Hexb Inpp4b Pln Ext1 Slc1a1 Esr1 Ccn2 Ptk2 Itpr2 Smpd3 Rnasek
0.0469440592116625	4	43	5.12210759456781	GO:0042771 intrinsic apoptotic signaling pathway in response to DNA damage by p53 class mediator	http://amigo.geneontology.org/amigo/term/GO:0042771	Aen Phlda3 Cd44 Rps27l
0.0469440592116625	4	43	5.12210759456781	GO:0045214 sarcomere organization	http://amigo.geneontology.org/amigo/term/GO:0045214	Edn1 Mef2c Myh6 Ttn
0.0469440592116625	4	43	5.12210759456781	GO:0045823 positive regulation of heart contraction	http://amigo.geneontology.org/amigo/term/GO:0045823	Edn1 Slc1a1 Ccn2 Apln
0.0469440592116625	4	43	5.12210759456781	GO:0051481 negative regulation of cytosolic calcium ion concentration	http://amigo.geneontology.org/amigo/term/GO:0051481	Ppp3ca Bcl2 Smpd3 Prkce
0.0469684340069054	7	124	3.10837577815506	GO:0030048 actin filament-based movement	http://amigo.geneontology.org/amigo/term/GO:0030048	Myo1b Myo1e Myo1d Myh6 Pde4b Pln Limch1
0.0474332384065143	29	986	1.61948990122365	GO:0033993 response to lipid	http://amigo.geneontology.org/amigo/term/GO:0033993	Esr1 Nos2 Zfp366 Mef2c Abca1 Bcl2 Igf1r Nr1d1 Edn1 Hes1 Nr4a1 Igf2r Abcg1 Anxa3 Sult1a1 Fgfr2 Mmp15 Sgms1 Abcb1a Lyn Jun Map1b mt-Nd3 Ccnd1 Jund Pde4b Prkce Map2k1 Pln
0.0479005976296471	27	900	1.65187969924812	GO:0055082 cellular chemical homeostasis	http://amigo.geneontology.org/amigo/term/GO:0055082	Edn1 Ubash3b Ackr3 Ppp3ca Prkd1 Slc12a6 Prkce Bcl2 Igf1r Nr1d1 Abcg1 Slc10a7 Cdh5 Lyn Bax Hexb Inpp4b Pln Zbtb20 Slc1a1 Esr1 Ccn2 Ptk2 Itpr2 Smpd3 Kdr Rnasek
0.0482038022737446	8	156	2.82372598162072	GO:0030010 establishment of cell polarity	http://amigo.geneontology.org/amigo/term/GO:0030010	Cdh5 Amotl2 Pard3b Jam3 Igf1r Hes1 Map1b Exoc4
0.0484554263149352	10	223	2.46917742787462	GO:0002768 immune response-regulating cell surface receptor signaling pathway	http://amigo.geneontology.org/amigo/term/GO:0002768	Lyn Dennd1b Bax Prkch Pde4b Vav3 Rapgef1 Bcl2 Mef2c Hras
0.0485357401651566	5	68	4.04872475305912	GO:0031102 neuron projection regeneration	http://amigo.geneontology.org/amigo/term/GO:0031102	Bcl2 Igf1r Map1b Map2k1 Jun
0.0486561649961318	7	125	3.08350877192982	GO:0043500 muscle adaptation	http://amigo.geneontology.org/amigo/term/GO:0043500	Ptk2 Ppp3ca Myh6 Edn1 Mef2a Jarid2 Mef2c
0.0494129018021793	3	23	7.18208564890487	GO:0035994 response to muscle stretch	http://amigo.geneontology.org/amigo/term/GO:0035994	Jun Edn1 Ttn
0.0494599061170063	97	4253	1.25583768968624	GO:1901362 organic cyclic compound biosynthetic process	http://amigo.geneontology.org/amigo/term/GO:1901362	Bcl6b Mef2d Meox1 Mef2c Fli1 E2f3 Esr1 Nos2 Nr1d1 Hes1 Zbtb20 Nr4a1 Zfp521 Apbb2 Mef2a Elf4 Maml2 Tcf12 Tet3 Meox2 Mycn Stox2 Pbx3 Rreb1 Id1 Scaf8 Atxn1 Gphn Tshz2 Zfp710 Zfp366 Zfp46 Jun Dach1 Setd3 Zfp426 Zfp462 Maml3 Jund Trib2 Atxn7 Arid2 mt-Nd3 mt-Nd6 Wwox Edn1 Sik1 Pkia Ppp3ca Rnf141 Col4a2 Nostrin Jarid2 Pdlim1 Pdgfb Prkd1 Map2k1 Igf1r Slc25a13 Ptprk Dcn Ccn2 Prkch Tshz3 Hmbox1 Smarca2 Hra…
0.0494881928826581	10	224	2.45815431435732	GO:0006486 protein glycosylation	http://amigo.geneontology.org/amigo/term/GO:0006486	Nus1 Mgat4a Tmtc2 Mgat5 St8sia4 Galnt1 Man1a Man2a1 Tet3 Ext1
0.0494881928826581	10	224	2.45815431435732	GO:0043413 macromolecule glycosylation	http://amigo.geneontology.org/amigo/term/GO:0043413	Nus1 Mgat4a Tmtc2 Mgat5 St8sia4 Galnt1 Man1a Man2a1 Tet3 Ext1
0.0494881928826581	10	224	2.45815431435732	GO:0045017 glycerolipid biosynthetic process	http://amigo.geneontology.org/amigo/term/GO:0045017	Cdipt Ip6k1 Ttc7b Itpkb Sik1 Dgkh Pdgfb Agpat5 Inpp4b Dgkd
0.0494881928826581	8	157	2.80574046581422	GO:0097530 granulocyte migration	http://amigo.geneontology.org/amigo/term/GO:0097530	Edn1 Jam3 Dapk2 Camk1d Vav3 Pde4b Itga1 Ptk2
0.0496066622645912	9	190	2.60823110407598	GO:0009266 response to temperature stimulus	http://amigo.geneontology.org/amigo/term/GO:0009266	Nf1 Rbm3 Cd34 Lyn Cxcr4 Trpm3 Lxn Pde4b Hspa2
0.0497981295501177	23	733	1.72775048125088	GO:1903047 mitotic cell cycle process	http://amigo.geneontology.org/amigo/term/GO:1903047	Fbxl17 Ccnd1 Exoc4 Arid2 Bcl2 Pdgfb E2f3 Dync1h1 Edn1 Adamts1 Rptor Rps27l Hecw2 Dis3l2 Ankrd17 Tacc1 Smpd3 Pkia Ppp3ca Hspa2 Abcb1a Esr1 Cables1
0.0500293461620116	84	3603	1.28372555034547	GO:0006351 transcription DNA-templated	http://amigo.geneontology.org/amigo/term/GO:0006351	Bcl6b Mef2d Meox1 Mef2c Fli1 E2f3 Esr1 Nr1d1 Hes1 Zbtb20 Nr4a1 Zfp521 Apbb2 Mef2a Elf4 Maml2 Tcf12 Tet3 Meox2 Mycn Stox2 Pbx3 Rreb1 Id1 Scaf8 Atxn1 Tshz2 Zfp710 Zfp366 Zfp46 Jun Dach1 Setd3 Zfp426 Zfp462 Maml3 Jund Trib2 Atxn7 Arid2 Wwox Edn1 Sik1 Pkia Ppp3ca Rnf141 Col4a2 Nostrin Jarid2 Pdlim1 Pdgfb Prkd1 Map2k1 Ptprk Dcn Prkch Tshz3 Hmbox1 Smarca2 Hras Rptor Smad7 Itga6 Kdm4c Anxa3 Auts2 Cdh13 …
0.0503229049134512	84	3604	1.28336935568666	GO:0097659 nucleic acid-templated transcription	http://amigo.geneontology.org/amigo/term/GO:0097659	Bcl6b Mef2d Meox1 Mef2c Fli1 E2f3 Esr1 Nr1d1 Hes1 Zbtb20 Nr4a1 Zfp521 Apbb2 Mef2a Elf4 Maml2 Tcf12 Tet3 Meox2 Mycn Stox2 Pbx3 Rreb1 Id1 Scaf8 Atxn1 Tshz2 Zfp710 Zfp366 Zfp46 Jun Dach1 Setd3 Zfp426 Zfp462 Maml3 Jund Trib2 Atxn7 Arid2 Wwox Edn1 Sik1 Pkia Ppp3ca Rnf141 Col4a2 Nostrin Jarid2 Pdlim1 Pdgfb Prkd1 Map2k1 Ptprk Dcn Prkch Tshz3 Hmbox1 Smarca2 Hras Rptor Smad7 Itga6 Kdm4c Anxa3 Auts2 Cdh13 …
0.0505911881486306	9	191	2.59457544384521	GO:0007416 synapse assembly	http://amigo.geneontology.org/amigo/term/GO:0007416	Adgrl2 Cntn5 Map1b Mef2c Ptk2 Shank3 Plxnd1 Numb Sipa1l1
0.0505911881486306	2	8	13.765664160401	GO:0010944 negative regulation of transcription by competitive promoter binding	http://amigo.geneontology.org/amigo/term/GO:0010944	Smad7 Dach1
0.0505911881486306	2	8	13.765664160401	GO:0021562 vestibulocochlear nerve development	http://amigo.geneontology.org/amigo/term/GO:0021562	Nrp1 Nrp2
0.0505911881486306	2	8	13.765664160401	GO:0021855 hypothalamus cell migration	http://amigo.geneontology.org/amigo/term/GO:0021855	Nrp1 Nrp2
0.0505911881486306	2	8	13.765664160401	GO:0021886 hypothalamus gonadotrophin-releasing hormone neuron differentiation	http://amigo.geneontology.org/amigo/term/GO:0021886	Nrp1 Nrp2
0.0505911881486306	2	8	13.765664160401	GO:0021888 hypothalamus gonadotrophin-releasing hormone neuron development	http://amigo.geneontology.org/amigo/term/GO:0021888	Nrp1 Nrp2
0.0505911881486306	2	8	13.765664160401	GO:0031077 post-embryonic camera-type eye development	http://amigo.geneontology.org/amigo/term/GO:0031077	Bax Kdr
0.0505911881486306	14	372	2.07225051877004	GO:0032496 response to lipopolysaccharide	http://amigo.geneontology.org/amigo/term/GO:0032496	Nos2 Mef2c Abca1 Nr1d1 Edn1 Nr4a1 Fgfr2 Sgms1 Abcb1a Jun Jund Pde4b Lyn Prkce
0.0505911881486306	2	8	13.765664160401	GO:0033601 positive regulation of mammary gland epithelial cell proliferation	http://amigo.geneontology.org/amigo/term/GO:0033601	Rreb1 Ccnd1
0.0505911881486306	2	8	13.765664160401	GO:0038089 positive regulation of cell migration by vascular endothelial growth factor signaling pathway	http://amigo.geneontology.org/amigo/term/GO:0038089	Prkd1 Kdr
0.0505911881486306	5	69	3.99004758272493	GO:0042058 regulation of epidermal growth factor receptor signaling pathway	http://amigo.geneontology.org/amigo/term/GO:0042058	Ptpn12 Cdh13 Itga1 Dgkd Esr1
0.0505911881486306	10	225	2.44722918407129	GO:0045664 regulation of neuron differentiation	http://amigo.geneontology.org/amigo/term/GO:0045664	Hes1 Mef2c Tcf12 Mmd Kdm4c Map1b Mycn Bcl2 Nf1 Numb
0.0505911881486306	2	8	13.765664160401	GO:0046666 retinal cell programmed cell death	http://amigo.geneontology.org/amigo/term/GO:0046666	Bax Bcl2
0.0505911881486306	2	8	13.765664160401	GO:0048050 post-embryonic eye morphogenesis	http://amigo.geneontology.org/amigo/term/GO:0048050	Bax Kdr
0.0505911881486306	2	8	13.765664160401	GO:0048170 positive regulation of long-term neuronal synaptic plasticity	http://amigo.geneontology.org/amigo/term/GO:0048170	Shank3 Kdr
0.0505911881486306	25	821	1.67669478202205	GO:0050801 ion homeostasis	http://amigo.geneontology.org/amigo/term/GO:0050801	Edn1 Slc12a6 Ubash3b Ackr3 Ppp3ca Prkd1 Prkce Bcl2 Kdr Slc10a7 Cdh5 Tmtc2 Lyn Bax Hexb Inpp4b Pln Ext1 Slc1a1 Esr1 Ccn2 Ptk2 Itpr2 Smpd3 Rnasek
0.0505911881486306	6	97	3.40593752422293	GO:0051492 regulation of stress fiber assembly	http://amigo.geneontology.org/amigo/term/GO:0051492	Arhgap28 Limch1 Ccn2 Nrp1 Dlc1 Phldb2
0.0505911881486306	2	8	13.765664160401	GO:0060385 axonogenesis involved in innervation	http://amigo.geneontology.org/amigo/term/GO:0060385	Edn1 Nrp1
0.0505911881486306	2	8	13.765664160401	GO:0061549 sympathetic ganglion development	http://amigo.geneontology.org/amigo/term/GO:0061549	Nrp1 Nrp2
0.0505911881486306	6	97	3.40593752422293	GO:0062207 regulation of pattern recognition receptor signaling pathway	http://amigo.geneontology.org/amigo/term/GO:0062207	Sec14l1 Nr1d1 Ankrd17 Tspan6 Esr1 Lyn
0.0505911881486306	2	8	13.765664160401	GO:0098597 observational learning	http://amigo.geneontology.org/amigo/term/GO:0098597	Nf1 Shank3
0.0505911881486306	2	8	13.765664160401	GO:0110011 regulation of basement membrane organization	http://amigo.geneontology.org/amigo/term/GO:0110011	Lamb1 Phldb2
0.0505911881486306	2	8	13.765664160401	GO:1901552 positive regulation of endothelial cell development	http://amigo.geneontology.org/amigo/term/GO:1901552	Cdh5 Cldn5
0.0505911881486306	2	8	13.765664160401	GO:1901897 regulation of relaxation of cardiac muscle	http://amigo.geneontology.org/amigo/term/GO:1901897	Pde4b Ttn
0.0505911881486306	2	8	13.765664160401	GO:1903142 positive regulation of establishment of endothelial barrier	http://amigo.geneontology.org/amigo/term/GO:1903142	Cdh5 Cldn5
0.0505911881486306	2	8	13.765664160401	GO:2000049 positive regulation of cell-cell adhesion mediated by cadherin	http://amigo.geneontology.org/amigo/term/GO:2000049	Adam19 Afdn
0.0506843984630381	7	127	3.03494957867109	GO:0021761 limbic system development	http://amigo.geneontology.org/amigo/term/GO:0021761	Igf1r Anxa3 Akr1c14 Nf1 Bax Nrp1 Nrp2
0.0508714949480815	24	779	1.69641047419576	GO:0043086 negative regulation of catalytic activity	http://amigo.geneontology.org/amigo/term/GO:0043086	Spry4 Pkia Ubash3b Nr4a1 Cd44 Trib2 Papln Crim1 Hras Rptor Smad7 Spred1 Prkag2 Anxa3 Dusp16 Sh3rf1 Mgat5 Spred2 Lxn Map2k5 Ppp1r12b Nf1 Lyn Dgkh
0.051436167249401	30	1040	1.58834586466165	GO:0014070 response to organic cyclic compound	http://amigo.geneontology.org/amigo/term/GO:0014070	Esr1 Zfp366 Mef2c Slc1a1 Itpr2 Bcl2 Igf1r Edn1 Hes1 Anxa3 Sult1a1 Angpt2 Mmp15 Abcb1a Lyn Cxcr4 Jun Map1b mt-Nd3 mt-Nd6 Ccnd1 Jund Pde4b Prkce Prkcg Map2k1 Nos2 Pln Rapgef1 Mat2a
0.0519205934892671	13	336	2.13040040577635	GO:0007517 muscle organ development	http://amigo.geneontology.org/amigo/term/GO:0007517	Flnb Mef2c Disp1 Myh6 Mef2d Nf1 Nr4a1 Smad7 Ppp3ca Meox2 Hlx Ttn Bcl2
0.0519205934892671	5	70	3.93304690297172	GO:0007585 respiratory gaseous exchange by respiratory system	http://amigo.geneontology.org/amigo/term/GO:0007585	Man2a1 Edn1 Pbx3 Ndst1 Dach1
0.0519205934892671	4	45	4.89445836814258	GO:0008038 neuron recognition	http://amigo.geneontology.org/amigo/term/GO:0008038	Cntn5 Cxcr4 Nrp1 Ext1
0.0519205934892671	5	70	3.93304690297172	GO:0048146 positive regulation of fibroblast proliferation	http://amigo.geneontology.org/amigo/term/GO:0048146	Hras Jun Pdgfb Esr1 Brk1
0.0519205934892671	5	70	3.93304690297172	GO:0061045 negative regulation of wound healing	http://amigo.geneontology.org/amigo/term/GO:0061045	Pdgfb Cd34 Cask Phldb2 Ubash3b
0.0519205934892671	4	45	4.89445836814258	GO:2001239 regulation of extrinsic apoptotic signaling pathway in absence of ligand	http://amigo.geneontology.org/amigo/term/GO:2001239	Wwox Bcl2 Map2k5 Nf1
0.0522732450454053	6	98	3.37118305969004	GO:0043502 regulation of muscle adaptation	http://amigo.geneontology.org/amigo/term/GO:0043502	Ptk2 Ppp3ca Edn1 Mef2a Jarid2 Mef2c
0.0522732450454053	15	413	1.99985435744324	GO:0051480 regulation of cytosolic calcium ion concentration	http://amigo.geneontology.org/amigo/term/GO:0051480	Ubash3b Ackr3 Ppp3ca Prkd1 Edn1 Prkce Lyn Bax Bcl2 Pln Esr1 Ccn2 Itpr2 Smpd3 Kdr
0.052457641144183	20	614	1.79357187757668	GO:0007423 sensory organ development	http://amigo.geneontology.org/amigo/term/GO:0007423	Pbx3 Spred1 Spred2 Col4a1 Ptprm Bax Hes1 Slc25a25 Mycn Bcl2 Kdr Mertk Pxdn Nf1 Edn1 Man2a1 Slc1a1 Nrp1 Ift122 Jun
0.0525204788890861	3	24	6.8828320802005	GO:0002902 regulation of B cell apoptotic process	http://amigo.geneontology.org/amigo/term/GO:0002902	Lyn Bcl2 Bax
0.0525204788890861	3	24	6.8828320802005	GO:0035988 chondrocyte proliferation	http://amigo.geneontology.org/amigo/term/GO:0035988	Smad7 Ccn2 Ext1
0.0525204788890861	3	24	6.8828320802005	GO:0044321 response to leptin	http://amigo.geneontology.org/amigo/term/GO:0044321	Nr1d1 Edn1 Ccnd1
0.0525204788890861	3	24	6.8828320802005	GO:0060055 angiogenesis involved in wound healing	http://amigo.geneontology.org/amigo/term/GO:0060055	Cd34 Cxcr4 Kdr
0.0525204788890861	3	24	6.8828320802005	GO:0150105 protein localization to cell-cell junction	http://amigo.geneontology.org/amigo/term/GO:0150105	Vcl Cdh5 Abcb1a
0.052631138274727	10	228	2.41502880007035	GO:0002685 regulation of leukocyte migration	http://amigo.geneontology.org/amigo/term/GO:0002685	Edn1 Jam3 Dapk2 Camk1d Lyn Rin3 Nf1 Nedd9 Smpd3 Ptk2
0.052631138274727	10	228	2.41502880007035	GO:0045637 regulation of myeloid cell differentiation	http://amigo.geneontology.org/amigo/term/GO:0045637	Ubash3b Acvr2a Jun Nf1 Inpp4b Mef2c Nedd9 Ppp3ca Itpkb Lyn
0.0532119939322199	92	4021	1.25982701094941	GO:0034654 nucleobase-containing compound biosynthetic process	http://amigo.geneontology.org/amigo/term/GO:0034654	Bcl6b Mef2d Meox1 Mef2c Fli1 E2f3 Esr1 Nos2 Nr1d1 Hes1 Zbtb20 Nr4a1 Zfp521 Apbb2 Mef2a Elf4 Maml2 Tcf12 Tet3 Meox2 Mycn Stox2 Pbx3 Rreb1 Id1 Scaf8 Atxn1 Tshz2 Zfp710 Zfp366 Zfp46 Jun Dach1 Setd3 Zfp426 Zfp462 Maml3 Jund Trib2 Atxn7 Arid2 mt-Nd3 mt-Nd6 Wwox Edn1 Sik1 Pkia Ppp3ca Rnf141 Col4a2 Nostrin Jarid2 Pdlim1 Pdgfb Prkd1 Map2k1 Slc25a13 Ptprk Dcn Ccn2 Prkch Tshz3 Hmbox1 Smarca2 Hras Rptor Sma…
0.053220529361264	23	741	1.70909730466517	GO:0007610 behavior	http://amigo.geneontology.org/amigo/term/GO:0007610	Jun Prkcg Nf1 Hexb Sez6l2 Prkce Mef2c Nr1d1 Nedd9 Oxr1 Shank3 Slc1a1 Kcnab1 Auts2 Atp8a1 Pbx3 Atxn1 Acvr2a Dach1 Bcl2 Ext1 Apln Lamb1
0.053220529361264	9	194	2.5544531431672	GO:0021543 pallium development	http://amigo.geneontology.org/amigo/term/GO:0021543	Tacc1 Lamb1 Igf1r Anxa3 Akr1c14 Afdn Bax Celf1 Nf1
0.053220529361264	84	3620	1.2776970049433	GO:0032774 RNA biosynthetic process	http://amigo.geneontology.org/amigo/term/GO:0032774	Bcl6b Mef2d Meox1 Mef2c Fli1 E2f3 Esr1 Nr1d1 Hes1 Zbtb20 Nr4a1 Zfp521 Apbb2 Mef2a Elf4 Maml2 Tcf12 Tet3 Meox2 Mycn Stox2 Pbx3 Rreb1 Id1 Scaf8 Atxn1 Tshz2 Zfp710 Zfp366 Zfp46 Jun Dach1 Setd3 Zfp426 Zfp462 Maml3 Jund Trib2 Atxn7 Arid2 Wwox Edn1 Sik1 Pkia Ppp3ca Rnf141 Col4a2 Nostrin Jarid2 Pdlim1 Pdgfb Prkd1 Map2k1 Ptprk Dcn Prkch Tshz3 Hmbox1 Smarca2 Hras Rptor Smad7 Itga6 Kdm4c Anxa3 Auts2 Cdh13 …
0.053253613147947	7	129	2.98789609683122	GO:0007266 Rho protein signal transduction	http://amigo.geneontology.org/amigo/term/GO:0007266	Stard13 Tnfaip1 Stard8 Abca1 Nrp1 Dlc1 Cdh13
0.053253613147947	7	129	2.98789609683122	GO:0008585 female gonad development	http://amigo.geneontology.org/amigo/term/GO:0008585	Bax Schip1 Esr1 Adamts1 Gas2 Bcl2 Kdr
0.053253613147947	7	129	2.98789609683122	GO:0022037 metencephalon development	http://amigo.geneontology.org/amigo/term/GO:0022037	Igf1r Map2k1 Sez6l2 Atrn Herc1 Rere Bcl2
0.053253613147947	7	129	2.98789609683122	GO:0035303 regulation of dephosphorylation	http://amigo.geneontology.org/amigo/term/GO:0035303	Ppp6r3 Dlc1 Cdh5 Mtmr3 Mgat5 Itga1 Mef2c
0.053253613147947	7	129	2.98789609683122	GO:0043244 regulation of protein-containing complex disassembly	http://amigo.geneontology.org/amigo/term/GO:0043244	Plekhh2 Map1b Igf1r Nav3 Atxn7 Scaf8 Capg
0.053253613147947	7	129	2.98789609683122	GO:0051209 release of sequestered calcium ion into cytosol	http://amigo.geneontology.org/amigo/term/GO:0051209	Ubash3b Prkd1 Prkce Lyn Bax Pln Itpr2
0.053253613147947	7	129	2.98789609683122	GO:1990266 neutrophil migration	http://amigo.geneontology.org/amigo/term/GO:1990266	Edn1 Jam3 Dapk2 Vav3 Pde4b Camk1d Itga1
0.0532743417456362	12	301	2.19518896910049	GO:0097193 intrinsic apoptotic signaling pathway	http://amigo.geneontology.org/amigo/term/GO:0097193	Bax Aen Phlda3 Bcl2 Cd44 Dapk2 Rps27l Ackr3 Wwox Hras Ivns1abp Map2k1
0.053304311206041	8	161	2.73603262815424	GO:0046434 organophosphate catabolic process	http://amigo.geneontology.org/amigo/term/GO:0046434	Nudt4 Gda Pde7b Pde10a Inpp5a Pde4b Smpd3 Inpp4b
0.053351690426206	10	229	2.40448282277747	GO:0007163 establishment or maintenance of cell polarity	http://amigo.geneontology.org/amigo/term/GO:0007163	Cdh5 Amotl2 Pard3b Rnd1 Jam3 Igf1r Pdlim1 Hes1 Map1b Exoc4
0.053492536474668	5	71	3.8776518761693	GO:0051145 smooth muscle cell differentiation	http://amigo.geneontology.org/amigo/term/GO:0051145	Pdgfb Mef2c Hes1 Ankrd17 Tmsb4x
0.053492536474668	5	71	3.8776518761693	GO:0060997 dendritic spine morphogenesis	http://amigo.geneontology.org/amigo/term/GO:0060997	Shank3 Mfn1 Cask Sipa1l1 Afdn
0.0537171863295189	11	265	2.28561970965149	GO:0014706 striated muscle tissue development	http://amigo.geneontology.org/amigo/term/GO:0014706	Mef2c Edn1 Jarid2 Myh6 Pln Sik1 Smad7 Adamts9 Mef2a Arid2 Ttn
0.05429268537891	4	46	4.78805709926991	GO:0035850 epithelial cell differentiation involved in kidney development	http://amigo.geneontology.org/amigo/term/GO:0035850	Cd34 Mef2c Myo1e Ext1
0.05429268537891	4	46	4.78805709926991	GO:1903524 positive regulation of blood circulation	http://amigo.geneontology.org/amigo/term/GO:1903524	Edn1 Slc1a1 Ccn2 Apln
0.0546631859376386	13	340	2.10533687159074	GO:0001933 negative regulation of protein phosphorylation	http://amigo.geneontology.org/amigo/term/GO:0001933	Spry4 Pkia Ubash3b Spred1 Spred2 Smad7 Prkag2 Dusp16 Myadm Bax Nf1 Lyn Jun
0.0546631859376386	14	378	2.03935765339274	GO:0009914 hormone transport	http://amigo.geneontology.org/amigo/term/GO:0009914	Nos2 Edn1 Abcg1 Ppp3ca Abcb1a Lyn Nr1d1 Arhgef7 Smpd3 Ltbp4 Prkce Cask Apln Acvr2a
0.0546631859376386	7	130	2.96491228070175	GO:0014065 phosphatidylinositol 3-kinase signaling	http://amigo.geneontology.org/amigo/term/GO:0014065	Pdgfb Igf1r Dcn Edn1 Kdr Nf1 Ptk2
0.0546631859376386	17	496	1.88722815102272	GO:0034765 regulation of ion transmembrane transport	http://amigo.geneontology.org/amigo/term/GO:0034765	Kcnab1 Ubash3b Pln Hecw2 Ppp3ca Prkd1 Prkce Edn1 Ahcyl1 Gem Lyn Bax Mef2c Shank3 Pde4b Hspa2 Abcb1a
0.0546631859376386	7	130	2.96491228070175	GO:0051283 negative regulation of sequestering of calcium ion	http://amigo.geneontology.org/amigo/term/GO:0051283	Ubash3b Prkd1 Prkce Lyn Bax Pln Itpr2
0.055357439991026	9	196	2.52838729476753	GO:0019722 calcium-mediated signaling	http://amigo.geneontology.org/amigo/term/GO:0019722	Ppp3ca Ackr3 Ncald Edn1 Cdh13 Cxcr4 Kdr Pln Exoc4
0.055357439991026	6	100	3.30375939849624	GO:1904063 negative regulation of cation transmembrane transport	http://amigo.geneontology.org/amigo/term/GO:1904063	Kcnab1 Pln Hecw2 Ppp3ca Gem Prkce
0.0561215136539036	22	704	1.72070802005013	GO:0010564 regulation of cell cycle process	http://amigo.geneontology.org/amigo/term/GO:0010564	Ccnd1 Arid2 Bcl2 Pdgfb Snd1 Igf1r Dync1h1 Edn1 Kif13a Adamts1 Rptor Apbb2 Rps27l Hecw2 Prkce Ankrd17 Smpd3 Pkia Dach1 Hspa2 Ccn2 Esr1
0.0563524249738424	12	304	2.17352592006332	GO:0044262 cellular carbohydrate metabolic process	http://amigo.geneontology.org/amigo/term/GO:0044262	Ndst1 Sik1 Inpp5a Prkag2 Inpp4b Prkce Ext1 Nr1d1 Pcdh12 Nnmt Ip6k1 Csgalnact1
0.0565176872629795	3	25	6.60751879699248	GO:0003299 muscle hypertrophy in response to stress	http://amigo.geneontology.org/amigo/term/GO:0003299	Ppp3ca Myh6 Mef2c
0.0565176872629795	3	25	6.60751879699248	GO:0006925 inflammatory cell apoptotic process	http://amigo.geneontology.org/amigo/term/GO:0006925	Plekho2 Mef2c Itpkb
0.0565176872629795	3	25	6.60751879699248	GO:0010523 negative regulation of calcium ion transport into cytosol	http://amigo.geneontology.org/amigo/term/GO:0010523	Ppp3ca Bcl2 Prkce
0.0565176872629795	3	25	6.60751879699248	GO:0014898 cardiac muscle hypertrophy in response to stress	http://amigo.geneontology.org/amigo/term/GO:0014898	Ppp3ca Myh6 Mef2c
0.0565176872629795	3	25	6.60751879699248	GO:0034114 regulation of heterotypic cell-cell adhesion	http://amigo.geneontology.org/amigo/term/GO:0034114	Myadm Cd44 Map2k5
0.0565176872629795	3	25	6.60751879699248	GO:0044331 cell-cell adhesion mediated by cadherin	http://amigo.geneontology.org/amigo/term/GO:0044331	Cdh5 Afdn Adam19
0.0565176872629795	7	131	2.94227936252846	GO:0060048 cardiac muscle contraction	http://amigo.geneontology.org/amigo/term/GO:0060048	Cxcr4 Smad7 Pde4b Pln Myh6 Ccn2 Ttn
0.0565176872629795	15	419	1.97121682487842	GO:1903706 regulation of hemopoiesis	http://amigo.geneontology.org/amigo/term/GO:1903706	Ubash3b Arid2 Nrarp Acvr2a Jun Nf1 Inpp4b Hlx Mef2c Nedd9 Smad7 Ppp3ca Itpkb Lyn Ctla2a
0.0568843114341349	11	268	2.26003441439419	GO:0009743 response to carbohydrate	http://amigo.geneontology.org/amigo/term/GO:0009743	Slc12a6 Igf1r Abcg1 Ppp3ca Angpt2 Lyn Map1b Nr1d1 Zbtb20 Prkce Rasal2
0.0569732744575851	27	921	1.61421468981901	GO:0009725 response to hormone	http://amigo.geneontology.org/amigo/term/GO:0009725	Esr1 Nos2 Nr1d1 Nr4a1 Zfp366 Edn1 Lyn Prkce Bcl2 C1qtnf9 Igf1r Mef2c Hes1 Ahcyl1 Anxa3 Sult1a1 Brip1 Abcb1a Jun Map1b Rab31 mt-Nd3 Ccnd1 Jund Map2k1 Ptk2 Mat2a
0.0569732744575851	4	47	4.6861835439663	GO:0021879 forebrain neuron differentiation	http://amigo.geneontology.org/amigo/term/GO:0021879	Hes1 Shank3 Nrp1 Nrp2
0.0569732744575851	33	1187	1.53080679795529	GO:0022402 cell cycle process	http://amigo.geneontology.org/amigo/term/GO:0022402	Top2b Dync1h1 Fbxl17 Brip1 Ccnd1 Exoc4 Arid2 Edn1 Bcl2 Pdgfb Snd1 Igf1r E2f3 Kif13a Adamts1 Rptor Gem Apbb2 Rps27l Hecw2 Prkce Dis3l2 Ankrd17 Tacc1 Smpd3 Pkia Ppp3ca Dach1 Hspa2 Ccn2 Abcb1a Esr1 Cables1
0.0569732744575851	12	305	2.16639960557131	GO:0022409 positive regulation of cell-cell adhesion	http://amigo.geneontology.org/amigo/term/GO:0022409	Arid2 Itga6 Cd44 Smad7 Magi1 Myo10 Hlx Hes1 Ppp3ca Itpkb Adam19 Afdn
0.0569732744575851	4	47	4.6861835439663	GO:0035987 endodermal cell differentiation	http://amigo.geneontology.org/amigo/term/GO:0035987	Map2k1 Lamb1 Col4a2 Mmp15
0.0569732744575851	6	101	3.27104890940222	GO:0090288 negative regulation of cellular response to growth factor stimulus	http://amigo.geneontology.org/amigo/term/GO:0090288	Spry4 Smad7 Dcn Crim1 Cask Apln
0.0569732744575851	4	47	4.6861835439663	GO:1900087 positive regulation of G1/S transition of mitotic cell cycle	http://amigo.geneontology.org/amigo/term/GO:1900087	Ccnd1 Adamts1 Rptor Ankrd17
0.0577187410967983	9	198	2.50284802916382	GO:0031960 response to corticosteroid	http://amigo.geneontology.org/amigo/term/GO:0031960	Bcl2 Igf1r Edn1 Anxa3 Sult1a1 Abcb1a mt-Nd3 Ccnd1 Map2k1
0.0577660699447353	18	541	1.8320292413103	GO:0031667 response to nutrient levels	http://amigo.geneontology.org/amigo/term/GO:0031667	Sik1 Prkag2 Depdc5 Bcl2 Prkd1 Igf1r Rptor Brip1 Mtmr3 Abcb1a Jun Map1b Ccnd1 Slc25a25 Rasal2 Prkcg Cpeb4 Tbc1d5
0.0577660699447353	7	132	2.91998936735779	GO:0051282 regulation of sequestering of calcium ion	http://amigo.geneontology.org/amigo/term/GO:0051282	Ubash3b Prkd1 Prkce Lyn Bax Pln Itpr2
0.0588627028915376	6	102	3.23897980244729	GO:0007173 epidermal growth factor receptor signaling pathway	http://amigo.geneontology.org/amigo/term/GO:0007173	Ptk2 Ptpn12 Cdh13 Itga1 Dgkd Esr1
0.0588627028915376	2	9	12.2361459203564	GO:0021559 trigeminal nerve development	http://amigo.geneontology.org/amigo/term/GO:0021559	Nrp1 Plxna4
0.0588627028915376	2	9	12.2361459203564	GO:0033034 positive regulation of myeloid cell apoptotic process	http://amigo.geneontology.org/amigo/term/GO:0033034	Nf1 Mef2c
0.0588627028915376	2	9	12.2361459203564	GO:0035701 hematopoietic stem cell migration	http://amigo.geneontology.org/amigo/term/GO:0035701	Jam3 Ext1
0.0588627028915376	2	9	12.2361459203564	GO:0043569 negative regulation of insulin-like growth factor receptor signaling pathway	http://amigo.geneontology.org/amigo/term/GO:0043569	Atxn7 Atxn1
0.0588627028915376	2	9	12.2361459203564	GO:0048703 embryonic viscerocranium morphogenesis	http://amigo.geneontology.org/amigo/term/GO:0048703	Mef2c Ndst1
0.0588627028915376	2	9	12.2361459203564	GO:0050932 regulation of pigment cell differentiation	http://amigo.geneontology.org/amigo/term/GO:0050932	Adamts9 Bcl2
0.0588627028915376	9	199	2.49027090338913	GO:0051648 vesicle localization	http://amigo.geneontology.org/amigo/term/GO:0051648	Myo1b Dync1h1 Myo1e Myo1d Exoc4 Kif13a Exoc6 Map2k1 Smpd3
0.0588627028915376	24	795	1.66226887974654	GO:0055080 cation homeostasis	http://amigo.geneontology.org/amigo/term/GO:0055080	Edn1 Slc12a6 Ubash3b Ackr3 Ppp3ca Prkd1 Prkce Bcl2 Kdr Slc10a7 Cdh5 Tmtc2 Lyn Bax Hexb Inpp4b Pln Ext1 Slc1a1 Esr1 Ccn2 Itpr2 Smpd3 Rnasek
0.0588627028915376	2	9	12.2361459203564	GO:0060297 regulation of sarcomere organization	http://amigo.geneontology.org/amigo/term/GO:0060297	Edn1 Mef2c
0.0588627028915376	2	9	12.2361459203564	GO:0060982 coronary artery morphogenesis	http://amigo.geneontology.org/amigo/term/GO:0060982	Nrp1 Arid2
0.0588627028915376	2	9	12.2361459203564	GO:0090522 vesicle tethering involved in exocytosis	http://amigo.geneontology.org/amigo/term/GO:0090522	Exoc4 Exoc6
0.0588627028915376	2	9	12.2361459203564	GO:0097021 lymphocyte migration into lymphoid organs	http://amigo.geneontology.org/amigo/term/GO:0097021	Nedd9 Ext1
0.0588627028915376	2	9	12.2361459203564	GO:1900125 regulation of hyaluronan biosynthetic process	http://amigo.geneontology.org/amigo/term/GO:1900125	Pdgfb Smpd3
0.0588627028915376	2	9	12.2361459203564	GO:1902746 regulation of lens fiber cell differentiation	http://amigo.geneontology.org/amigo/term/GO:1902746	Spred1 Spred2
0.0588627028915376	2	9	12.2361459203564	GO:2000480 negative regulation of cAMP-dependent protein kinase activity	http://amigo.geneontology.org/amigo/term/GO:2000480	Pkia Prkag2
0.0589595493026849	7	133	2.89803456008442	GO:0042476 odontogenesis	http://amigo.geneontology.org/amigo/term/GO:0042476	Lamb1 Cd34 Edn1 Bax Acvr2a Itga6 Smpd3
0.0593271347641868	14	384	2.00749269005848	GO:0019216 regulation of lipid metabolic process	http://amigo.geneontology.org/amigo/term/GO:0019216	Sik1 Pdgfb Igf1r Prkag2 Elovl5 Mtmr3 Vav3 Nr1d1 Zbtb20 Abcg1 Lyn Prkce Esr1 Smpd3
0.0595718609063548	19	585	1.78835978835979	GO:0043065 positive regulation of apoptotic process	http://amigo.geneontology.org/amigo/term/GO:0043065	Bax Dapk2 Phlda3 Lyn Wwox Nr4a1 Apbb2 Camk1d E2f3 Igf2r Sik1 Itga6 Dlc1 Itga1 Jun Nf1 Mef2c Nos2 Arhgef7
0.0600281422802032	5	74	3.72044977308135	GO:1901184 regulation of ERBB signaling pathway	http://amigo.geneontology.org/amigo/term/GO:1901184	Ptpn12 Cdh13 Itga1 Dgkd Esr1
0.0605220538020799	7	134	2.8764074365017	GO:0002761 regulation of myeloid leukocyte differentiation	http://amigo.geneontology.org/amigo/term/GO:0002761	Ubash3b Jun Nf1 Inpp4b Nedd9 Ppp3ca Lyn
0.0605220538020799	3	26	6.35338345864662	GO:0007205 protein kinase C-activating G protein-coupled receptor signaling pathway	http://amigo.geneontology.org/amigo/term/GO:0007205	Edn1 Dgkh Dgkd
0.0605220538020799	3	26	6.35338345864662	GO:0014887 cardiac muscle adaptation	http://amigo.geneontology.org/amigo/term/GO:0014887	Ppp3ca Myh6 Mef2c
0.0605220538020799	3	26	6.35338345864662	GO:0021602 cranial nerve morphogenesis	http://amigo.geneontology.org/amigo/term/GO:0021602	Nrp1 Nrp2 Plxna4
0.0605220538020799	3	26	6.35338345864662	GO:0032367 intracellular cholesterol transport	http://amigo.geneontology.org/amigo/term/GO:0032367	Abca1 Nus1 Abcg1
0.0605220538020799	6	103	3.20753339659829	GO:0046889 positive regulation of lipid biosynthetic process	http://amigo.geneontology.org/amigo/term/GO:0046889	Igf1r Elovl5 Nr1d1 Zbtb20 Abcg1 Smpd3
0.0605220538020799	3	26	6.35338345864662	GO:0050926 regulation of positive chemotaxis	http://amigo.geneontology.org/amigo/term/GO:0050926	Angpt2 Cdh13 Kdr
0.0605220538020799	7	134	2.8764074365017	GO:0051208 sequestering of calcium ion	http://amigo.geneontology.org/amigo/term/GO:0051208	Ubash3b Prkd1 Prkce Lyn Bax Pln Itpr2
0.0605220538020799	3	26	6.35338345864662	GO:0072010 glomerular epithelium development	http://amigo.geneontology.org/amigo/term/GO:0072010	Cd34 Myo1e Ext1
0.0607495833198532	10	236	2.33316341701712	GO:0009636 response to toxic substance	http://amigo.geneontology.org/amigo/term/GO:0009636	Abcb1a Bax Ltc4s Pxdn Sult1a1 Brip1 Lyn Map1b Bcl2 Prkcg
0.0607495833198532	10	236	2.33316341701712	GO:2001234 negative regulation of apoptotic signaling pathway	http://amigo.geneontology.org/amigo/term/GO:2001234	Bcl2 Cd44 Itga6 Sh3rf1 Ackr3 Map2k5 Bax Ivns1abp Nrp1 Map2k1
0.0609376916296805	9	201	2.46549208843003	GO:0022408 negative regulation of cell-cell adhesion	http://amigo.geneontology.org/amigo/term/GO:0022408	Myadm Nrarp Lrrc32 Map2k5 Hlx Smad7 Ubash3b Map2k1 Ptk2
0.0609376916296805	9	201	2.46549208843003	GO:0031334 positive regulation of protein-containing complex assembly	http://amigo.geneontology.org/amigo/term/GO:0031334	Prkce Bax Esr1 Nav3 Cdh5 Brk1 Map1b Abca1 Gda
0.0609376916296805	9	201	2.46549208843003	GO:0071248 cellular response to metal ion	http://amigo.geneontology.org/amigo/term/GO:0071248	Mef2c Slc1a1 Smpd3 Jun Jund Rasa4 Edn1 Mef2a Itpkb
0.0623596020132886	5	75	3.67084377610693	GO:0014068 positive regulation of phosphatidylinositol 3-kinase signaling	http://amigo.geneontology.org/amigo/term/GO:0014068	Pdgfb Igf1r Dcn Kdr Ptk2
0.0623596020132886	5	75	3.67084377610693	GO:0098586 cellular response to virus	http://amigo.geneontology.org/amigo/term/GO:0098586	Sec14l1 Bax Ankrd17 Tspan6 Ext1
0.0623608829589582	7	135	2.85510071474984	GO:0003206 cardiac chamber morphogenesis	http://amigo.geneontology.org/amigo/term/GO:0003206	Myh6 Mef2c Nrp2 Hes1 Adamts1 Nrp1 Smad7
0.0625404967866137	9	202	2.45328668205166	GO:0008154 actin polymerization or depolymerization	http://amigo.geneontology.org/amigo/term/GO:0008154	Cobl Arhgap28 Brk1 Arhgap18 Plekhh2 Tmsb4x Prkce Capg Myadm
0.0629915649094194	14	388	1.98679688913004	GO:0002237 response to molecule of bacterial origin	http://amigo.geneontology.org/amigo/term/GO:0002237	Nos2 Mef2c Abca1 Nr1d1 Edn1 Nr4a1 Fgfr2 Sgms1 Abcb1a Jun Jund Pde4b Lyn Prkce
0.0629915649094194	14	388	1.98679688913004	GO:0032102 negative regulation of response to external stimulus	http://amigo.geneontology.org/amigo/term/GO:0032102	Sec14l1 Sema6d Nrp1 Ctla2a Pdgfb Cd34 Cask Angpt2 Cdh5 Phldb2 Rin3 Tspan6 Nr1d1 Ubash3b
0.0629915649094194	4	49	4.49491074625339	GO:1903170 negative regulation of calcium ion transmembrane transport	http://amigo.geneontology.org/amigo/term/GO:1903170	Pln Ppp3ca Gem Prkce
0.0633987915751613	17	508	1.84264795847887	GO:0050804 modulation of chemical synaptic transmission	http://amigo.geneontology.org/amigo/term/GO:0050804	Cask Plcb4 Prkcg Plcl1 Map1b Nf1 Mef2c Edn1 Shank3 Slc1a1 Hras Ppp3ca Prkce Ptk2 Sipa1l1 Kdr Afdn
0.0643631242026638	7	136	2.83410732714138	GO:0048593 camera-type eye morphogenesis	http://amigo.geneontology.org/amigo/term/GO:0048593	Ptprm Bax Kdr Nf1 Man2a1 Slc1a1 Ift122
0.0644047386196888	17	509	1.83902782496516	GO:0099177 regulation of trans-synaptic signaling	http://amigo.geneontology.org/amigo/term/GO:0099177	Cask Plcb4 Prkcg Plcl1 Map1b Nf1 Mef2c Edn1 Shank3 Slc1a1 Hras Ppp3ca Prkce Ptk2 Sipa1l1 Kdr Afdn
0.0644381002590369	8	169	2.60651629072682	GO:0008064 regulation of actin polymerization or depolymerization	http://amigo.geneontology.org/amigo/term/GO:0008064	Arhgap28 Brk1 Arhgap18 Plekhh2 Tmsb4x Prkce Capg Myadm
0.0644381002590369	8	169	2.60651629072682	GO:0048592 eye morphogenesis	http://amigo.geneontology.org/amigo/term/GO:0048592	Ptprm Bax Kdr Nf1 Man2a1 Slc1a1 Ift122 Bcl2
