# Supplementary material for: Deletion of the angiopoietin receptor Tie2 enhances proliferation and sprouting of cardiac endothelial cells
Source: Angiogenesis. 2026 Jan 21;29(2):13. doi: 10.1007/s10456-025-10028-2 (PMC12823625; doi:10.1007/s10456-025-10028-2)
Supplement: Supplementary file 25 — Supplemental Table 21. Enrichment of downregulated GO terms in kidney ECs in mice with Tie2 EC deletion versus wild-type mice. [file 10456_2025_10028_MOESM25_ESM.xlsx]

## Sheet: Kidney_Tie2Del_Downreg_path
Enrichment FDR	nGenes	Pathway Genes	Fold Enrichment	Pathway	URL	Genes
1.77583289921403e-05	18	2206	4.59655485040798	GO:0008219 cell death	http://amigo.geneontology.org/amigo/term/GO:0008219	Cd74 Ntf3 Plac8 Gas6 Cd36 Hspa8 Sgk1 Rgcc Gsn Rps6 Slc6a6 Egln3 Tgm2 mt-Co2 Tek Rarb Il33 Cyp26b1
6.7467598786312e-05	12	961	7.03433922996878	GO:0045597 positive regulation of cell differentiation	http://amigo.geneontology.org/amigo/term/GO:0045597	Irx3 Cd36 Rgcc Cd74 Il33 Slc6a6 Gas6 Tgm2 Cyp26b1 Sgk1 Ifitm3 Ntf3
0.000137863676018689	15	1803	4.68663338879645	GO:0010941 regulation of cell death	http://amigo.geneontology.org/amigo/term/GO:0010941	Cd74 Ntf3 Plac8 Gas6 Cd36 Hspa8 Rgcc Gsn Rps6 Slc6a6 Tgm2 mt-Co2 Tek Rarb Sgk1
0.000141734139225734	6	157	21.5286624203822	GO:0002181 cytoplasmic translation	http://amigo.geneontology.org/amigo/term/GO:0002181	Rpl13 Rps6 Rps19 Rpl18a Rps8 Rps28
0.000141734139225734	4	31	72.6881720430108	GO:0046597 negative regulation of viral entry into host cell	http://amigo.geneontology.org/amigo/term/GO:0046597	Ifitm3 Ly6e Gsn Cd74
0.000141734139225734	4	34	66.2745098039216	GO:1903901 negative regulation of viral life cycle	http://amigo.geneontology.org/amigo/term/GO:1903901	Ifitm3 Ly6e Gsn Cd74
0.000199064981724666	14	1708	4.61748633879781	GO:0045595 regulation of cell differentiation	http://amigo.geneontology.org/amigo/term/GO:0045595	Ntf3 Irx3 Cd36 Rgcc Cd74 Il33 Slc6a6 Gas6 Tgm2 Rps19 Rarb Cyp26b1 Sgk1 Ifitm3
0.000199064981724666	13	1454	5.03668042182485	GO:0051094 positive regulation of developmental process	http://amigo.geneontology.org/amigo/term/GO:0051094	Tek Irx3 Cd36 Rgcc Cd74 Il33 Slc6a6 Gas6 Tgm2 Cyp26b1 Sgk1 Ifitm3 Ntf3
0.000207850434820389	15	2026	4.17077986179664	GO:0012501 programmed cell death	http://amigo.geneontology.org/amigo/term/GO:0012501	Cd74 Ntf3 Plac8 Gas6 Hspa8 Sgk1 Rgcc Gsn Rps6 Egln3 Tgm2 Tek Rarb Il33 Cyp26b1
0.000407395715854393	4	50	45.0666666666667	GO:0046596 regulation of viral entry into host cell	http://amigo.geneontology.org/amigo/term/GO:0046596	Ifitm3 Ly6e Cd74 Gsn
0.000407395715854393	18	3162	3.20683111954459	GO:0070887 cellular response to chemical stimulus	http://amigo.geneontology.org/amigo/term/GO:0070887	Hspa8 Rarb Cd74 Ifitm3 Ntf3 Cd36 Sgk1 Ly6e Il33 Gsn Gas6 Actg1 Gpx3 Rgcc Tgm2 Rps19 Cyp26b1 Tek
0.000507399489675086	4	55	40.969696969697	GO:0052372 modulation by symbiont of entry into host	http://amigo.geneontology.org/amigo/term/GO:0052372	Ifitm3 Ly6e Cd74 Gsn
0.000541046704636347	14	1972	3.99932386747803	GO:0006915 apoptotic process	http://amigo.geneontology.org/amigo/term/GO:0006915	Cd74 Ntf3 Plac8 Gas6 Hspa8 Sgk1 Rgcc Gsn Rps6 Egln3 Tgm2 Tek Rarb Il33
0.000541046704636347	22	4944	2.50674217907228	GO:0007275 multicellular organism development	http://amigo.geneontology.org/amigo/term/GO:0007275	Tek Sgk1 Gsn Irx3 Ntf3 Il33 Cd9 Rpl13 Hspa8 Rarb Rgcc Cd74 Gas6 Tgm2 Rps19 Actg1 Cyp26b1 Rps6 Ly6e Tm4sf1 Dhrs3 Cd36
0.000541046704636347	11	1199	5.16819571865443	GO:0009628 response to abiotic stimulus	http://amigo.geneontology.org/amigo/term/GO:0009628	Hspa8 Rgcc Il33 Egln3 Actg1 mt-Co2 Gsn Plac8 Cd36 Tek Sgk1
0.000541046704636347	11	1201	5.15958923119623	GO:0010628 positive regulation of gene expression	http://amigo.geneontology.org/amigo/term/GO:0010628	Cd74 Il33 Cd36 Tek Hspa8 Rgcc Gsn Gas6 Actg1 Cdk5rap1 Cyp26b1
0.000541046704636347	10	956	5.89260808926081	GO:0030334 regulation of cell migration	http://amigo.geneontology.org/amigo/term/GO:0030334	Tek Cd74 Cd9 Rgcc Ptpru Gas6 Ntf3 Actg1 Il33 Ifitm3
0.000541046704636347	5	137	20.5596107055961	GO:0044409 entry into host	http://amigo.geneontology.org/amigo/term/GO:0044409	Ifitm3 Ly6e Cd74 Gsn Gas6
0.000541046704636347	5	133	21.1779448621554	GO:0046718 viral entry into host cell	http://amigo.geneontology.org/amigo/term/GO:0046718	Ifitm3 Ly6e Cd74 Gsn Gas6
0.000541046704636347	21	4467	2.6483098276248	GO:0048731 system development	http://amigo.geneontology.org/amigo/term/GO:0048731	Tek Sgk1 Gsn Irx3 Ntf3 Il33 Cd9 Rpl13 Hspa8 Rarb Rgcc Cd74 Gas6 Tgm2 Rps19 Actg1 Cyp26b1 Rps6 Ly6e Dhrs3 Cd36
0.000541046704636347	16	2651	3.39997485225701	GO:0050793 regulation of developmental process	http://amigo.geneontology.org/amigo/term/GO:0050793	Tek Ntf3 Irx3 Cd36 Rgcc Cd74 Il33 Slc6a6 Gas6 Tgm2 Rps19 Rarb Plac8 Cyp26b1 Sgk1 Ifitm3
0.000542455236002192	4	65	34.6666666666667	GO:0043903 regulation of biological process involved in symbiotic interaction	http://amigo.geneontology.org/amigo/term/GO:0043903	Ifitm3 Ly6e Cd74 Gsn
0.000595841273990332	13	1765	4.14919735599622	GO:0042127 regulation of cell population proliferation	http://amigo.geneontology.org/amigo/term/GO:0042127	Il33 Ifitm3 Plac8 Cd9 Rgcc Cd74 Rps6 Ptpru Gas6 Egln3 Ntf3 Rarb Tek
0.000595841273990332	4	68	33.1372549019608	GO:0042274 ribosomal small subunit biogenesis	http://amigo.geneontology.org/amigo/term/GO:0042274	Rps19 Rps8 Rps28 Rps6
0.000613139420530614	9	778	6.51670951156812	GO:0030155 regulation of cell adhesion	http://amigo.geneontology.org/amigo/term/GO:0030155	Cd36 Tek Rgcc Ptpru Cd9 Actg1 Cd74 Tgm2 Gsn
0.000653579872148628	6	270	12.5185185185185	GO:0002699 positive regulation of immune effector process	http://amigo.geneontology.org/amigo/term/GO:0002699	Cd74 Tek Hspa8 Rps19 Il33 Cd36
0.000653579872148628	10	1014	5.55555555555555	GO:2000145 regulation of cell motility	http://amigo.geneontology.org/amigo/term/GO:2000145	Tek Cd74 Cd9 Rgcc Ptpru Gas6 Ntf3 Actg1 Il33 Ifitm3
0.000664166741111224	5	157	17.9405520169851	GO:0052126 movement in host environment	http://amigo.geneontology.org/amigo/term/GO:0052126	Ifitm3 Ly6e Cd74 Gsn Gas6
0.000736245778804493	6	281	12.0284697508897	GO:0019058 viral life cycle	http://amigo.geneontology.org/amigo/term/GO:0019058	Ifitm3 Ly6e Cd74 Gsn Gas6 Hspa8
0.000879045207679405	8	629	7.16481187069422	GO:0002252 immune effector process	http://amigo.geneontology.org/amigo/term/GO:0002252	Cd74 Tek Il33 Hspa8 Rgcc Rps19 Rps6 Cd36
0.000879045207679405	10	1062	5.30445699937225	GO:0040012 regulation of locomotion	http://amigo.geneontology.org/amigo/term/GO:0040012	Tek Cd74 Cd9 Rgcc Ptpru Gas6 Ntf3 Actg1 Il33 Ifitm3
0.000882276427804788	12	1600	4.225	GO:0042981 regulation of apoptotic process	http://amigo.geneontology.org/amigo/term/GO:0042981	Cd74 Ntf3 Plac8 Gas6 Hspa8 Rgcc Gsn Rps6 Tgm2 Tek Rarb Sgk1
0.000882276427804788	21	4806	2.4615064502705	GO:0044267 cellular protein metabolic process	http://amigo.geneontology.org/amigo/term/GO:0044267	Sgk1 Cd74 Cdk5rap1 Ptpru Tgm2 Ntf3 Rpl13 Rps6 Rps19 Rpl18a Rps8 Rps28 Cd36 Tek Il33 Rps5 Hspa8 Rgcc Gsn Gas6 Egln3
0.000882276427804788	16	2872	3.13834726090993	GO:0051239 regulation of multicellular organismal process	http://amigo.geneontology.org/amigo/term/GO:0051239	Tek Cd74 Il33 Cd36 Rgcc Cd9 Gas6 Tgm2 Rps19 Rarb Plac8 Irx3 Cyp26b1 Dhrs3 Sgk1 Ntf3
0.000921844422667851	6	303	11.1551155115512	GO:0044403 biological process involved in symbiotic interaction	http://amigo.geneontology.org/amigo/term/GO:0044403	Ifitm3 Ly6e Cd74 Gsn Gas6 Hspa8
0.000921844422667851	10	1090	5.16819571865443	GO:0051270 regulation of cellular component movement	http://amigo.geneontology.org/amigo/term/GO:0051270	Tek Cd74 Cd9 Rgcc Ptpru Gas6 Ntf3 Actg1 Il33 Ifitm3
0.00092937037062737	9	869	5.83429228998849	GO:0006518 peptide metabolic process	http://amigo.geneontology.org/amigo/term/GO:0006518	Rpl13 Rps6 Rps19 Rpl18a Rps8 Rps28 Rps5 Cdk5rap1 Gpx3
0.00092937037062737	12	1631	4.14469650521153	GO:0043067 regulation of programmed cell death	http://amigo.geneontology.org/amigo/term/GO:0043067	Cd74 Ntf3 Plac8 Gas6 Hspa8 Rgcc Gsn Rps6 Tgm2 Tek Rarb Sgk1
0.00092937037062737	3	28	60.3571428571429	GO:0048384 retinoic acid receptor signaling pathway	http://amigo.geneontology.org/amigo/term/GO:0048384	Rarb Dhrs3 Cyp26b1
0.00092937037062737	10	1096	5.13990267639903	GO:0051241 negative regulation of multicellular organismal process	http://amigo.geneontology.org/amigo/term/GO:0051241	Tek Rgcc Cd9 Gas6 Rps19 Il33 Rarb Cd74 Plac8 Cd36
0.000939199963597358	12	1643	4.11442483262325	GO:0044419 biological process involved in interspecies interaction between organisms	http://amigo.geneontology.org/amigo/term/GO:0044419	Ifitm3 Cd74 Cd36 Il33 Gsn Actg1 Ly6e Gas6 Rps19 Thrsp Hspa8 Plac8
0.000954490004226505	5	184	15.3079710144928	GO:0051701 biological process involved in interaction with host	http://amigo.geneontology.org/amigo/term/GO:0051701	Ifitm3 Ly6e Cd74 Gsn Gas6
0.000967781978988338	8	667	6.75662168915542	GO:0010942 positive regulation of cell death	http://amigo.geneontology.org/amigo/term/GO:0010942	Cd36 Rgcc Gsn Rps6 Slc6a6 Tgm2 mt-Co2 Rarb
0.00097727897457951	8	672	6.70634920634921	GO:0006412 translation	http://amigo.geneontology.org/amigo/term/GO:0006412	Rpl13 Rps6 Rps19 Rpl18a Rps8 Rps28 Rps5 Cdk5rap1
0.00097727897457951	10	1126	5.00296033155713	GO:0034645 cellular macromolecule biosynthetic process	http://amigo.geneontology.org/amigo/term/GO:0034645	Rpl13 Rps6 Rps19 Rpl18a Rps8 Rps28 Il33 Rps5 Cdk5rap1 Cd36
0.000979640365213292	10	1130	4.98525073746313	GO:0043085 positive regulation of catalytic activity	http://amigo.geneontology.org/amigo/term/GO:0043085	Tek Cd74 Hspa8 Rgcc Gsn Gas6 Egln3 Ntf3 Cdk5rap1 Tgm2
0.000979640365213292	10	1132	4.97644287396938	GO:0043603 cellular amide metabolic process	http://amigo.geneontology.org/amigo/term/GO:0043603	Rpl13 Rps6 Rps19 Rpl18a Rps8 Rps28 Plpp1 Rps5 Cdk5rap1 Gpx3
0.000991650857779184	20	4532	2.48602530155928	GO:0030154 cell differentiation	http://amigo.geneontology.org/amigo/term/GO:0030154	Rarb Sgk1 Irx3 Ntf3 Il33 Actg1 Cd36 Tek Rgcc Cd74 Ptpru Slc6a6 Cd9 Gas6 Tgm2 Rps19 Rps6 Plac8 Cyp26b1 Ifitm3
0.0010612558081641	20	4564	2.46859479988314	GO:0048869 cellular developmental process	http://amigo.geneontology.org/amigo/term/GO:0048869	Rarb Sgk1 Irx3 Ntf3 Il33 Cd9 Actg1 Cd36 Tek Rgcc Cd74 Ptpru Slc6a6 Gas6 Tgm2 Rps19 Rps6 Plac8 Cyp26b1 Ifitm3
0.0010612558081641	8	689	6.54088050314465	GO:0061061 muscle structure development	http://amigo.geneontology.org/amigo/term/GO:0061061	Actg1 Hspa8 Rarb Ly6e Cd9 Irx3 Ntf3 Cyp26b1
0.0011072373096392	8	696	6.47509578544061	GO:0043043 peptide biosynthetic process	http://amigo.geneontology.org/amigo/term/GO:0043043	Rpl13 Rps6 Rps19 Rpl18a Rps8 Rps28 Rps5 Cdk5rap1
0.00113481941995405	11	1430	4.33333333333333	GO:0032270 positive regulation of cellular protein metabolic process	http://amigo.geneontology.org/amigo/term/GO:0032270	Cd74 Ntf3 Cd36 Tek Il33 Hspa8 Rgcc Gsn Gas6 Egln3 Cdk5rap1
0.00119888829835022	4	99	22.7609427609428	GO:0048525 negative regulation of viral process	http://amigo.geneontology.org/amigo/term/GO:0048525	Ifitm3 Ly6e Gsn Cd74
0.00132413517957164	18	3834	2.64475743348983	GO:0006950 response to stress	http://amigo.geneontology.org/amigo/term/GO:0006950	Hspa8 Cd74 Il33 Ifitm3 Cd36 Sgk1 Gsn Gas6 Actg1 Gpx3 Rgcc Cd9 Egln3 Rps19 mt-Co2 Plac8 Cyp26b1 Tek
0.00133674519064446	17	3454	2.77263076626134	GO:0010033 response to organic substance	http://amigo.geneontology.org/amigo/term/GO:0010033	Hspa8 Rarb Cd74 Ifitm3 Ntf3 Cd36 Tek Sgk1 Ly6e Il33 Gsn Cd9 Gas6 Actg1 Ptpru Tgm2 Cyp26b1
0.00146690790971705	15	2751	3.07161032351872	GO:0009653 anatomical structure morphogenesis	http://amigo.geneontology.org/amigo/term/GO:0009653	Tek Sgk1 Ntf3 Cd9 Actg1 Rgcc Cyp26b1 Irx3 Rarb Rps6 Cd36 Ly6e Tm4sf1 Tgm2 Dhrs3
0.00146690790971705	6	358	9.44134078212291	GO:0016032 viral process	http://amigo.geneontology.org/amigo/term/GO:0016032	Ifitm3 Ly6e Cd74 Gsn Gas6 Hspa8
0.0015450495754631	13	2102	3.48398350777038	GO:0008283 cell population proliferation	http://amigo.geneontology.org/amigo/term/GO:0008283	Tek Il33 Ifitm3 Plac8 Cd9 Rgcc Cd74 Rps6 Ptpru Gas6 Egln3 Ntf3 Rarb
0.0015450495754631	11	1498	4.13662661326213	GO:2000026 regulation of multicellular organismal development	http://amigo.geneontology.org/amigo/term/GO:2000026	Tek Rgcc Cd74 Il33 Gas6 Tgm2 Rarb Cyp26b1 Cd36 Sgk1 Ntf3
0.00164654718440037	18	3929	2.58080936625095	GO:0009893 positive regulation of metabolic process	http://amigo.geneontology.org/amigo/term/GO:0009893	Tek Rarb Cd74 Il33 Plac8 Ntf3 Cd36 Irx3 Hspa8 Rgcc Gsn Gas6 Egln3 Rps19 Actg1 mt-Co2 Cdk5rap1 Cyp26b1
0.00164654718440037	4	111	20.3003003003003	GO:1904035 regulation of epithelial cell apoptotic process	http://amigo.geneontology.org/amigo/term/GO:1904035	Rgcc Gsn Gas6 Tek
0.00166314244819185	4	112	20.1190476190476	GO:0050764 regulation of phagocytosis	http://amigo.geneontology.org/amigo/term/GO:0050764	Cd36 Hspa8 Gas6 Tgm2
0.00173513813274442	13	2145	3.41414141414141	GO:0006928 movement of cell or subcellular component	http://amigo.geneontology.org/amigo/term/GO:0006928	Tek Hspa8 Cd74 Cd9 Ntf3 Rgcc Ptpru Gas6 Rps19 Actg1 Il33 Gsn Ifitm3
0.00173513813274442	11	1533	4.04218308327897	GO:0016477 cell migration	http://amigo.geneontology.org/amigo/term/GO:0016477	Tek Cd74 Cd9 Rgcc Ptpru Gas6 Rps19 Ntf3 Actg1 Il33 Ifitm3
0.00173513813274442	11	1530	4.05010893246187	GO:0051247 positive regulation of protein metabolic process	http://amigo.geneontology.org/amigo/term/GO:0051247	Cd74 Ntf3 Cd36 Tek Il33 Hspa8 Rgcc Gsn Gas6 Egln3 Cdk5rap1
0.00178048611415517	11	1541	4.02119835604586	GO:0044093 positive regulation of molecular function	http://amigo.geneontology.org/amigo/term/GO:0044093	Tek Cd74 Cd36 Hspa8 Rgcc Gsn Gas6 Egln3 Ntf3 Cdk5rap1 Tgm2
0.00185180254830312	14	2498	3.15719242060315	GO:0071310 cellular response to organic substance	http://amigo.geneontology.org/amigo/term/GO:0071310	Hspa8 Rarb Cd74 Ifitm3 Ntf3 Sgk1 Il33 Gsn Gas6 Actg1 Cd36 Tgm2 Cyp26b1 Tek
0.00208916235471485	6	395	8.55696202531646	GO:0002697 regulation of immune effector process	http://amigo.geneontology.org/amigo/term/GO:0002697	Cd74 Tek Hspa8 Rps19 Il33 Cd36
0.00208916235471485	5	242	11.6391184573003	GO:0006909 phagocytosis	http://amigo.geneontology.org/amigo/term/GO:0006909	Cd36 Gas6 Hspa8 Tgm2 Gsn
0.00208916235471485	11	1580	3.92194092827004	GO:0006955 immune response	http://amigo.geneontology.org/amigo/term/GO:0006955	Cd74 Ifitm3 Tek Il33 Gsn Actg1 Cd36 Hspa8 Rgcc Rps19 Rps6
0.00208916235471485	2	7	160.952380952381	GO:0048387 negative regulation of retinoic acid receptor signaling pathway	http://amigo.geneontology.org/amigo/term/GO:0048387	Cyp26b1 Dhrs3
0.00217597126650643	3	45	37.5555555555556	GO:0030490 maturation of SSU-rRNA	http://amigo.geneontology.org/amigo/term/GO:0030490	Rps8 Rps28 Rps19
0.00219563090883057	5	246	11.449864498645	GO:0060348 bone development	http://amigo.geneontology.org/amigo/term/GO:0060348	Rpl13 Cyp26b1 Rarb Dhrs3 Tgm2
0.00219590537511501	15	2914	2.89979409746054	GO:0032879 regulation of localization	http://amigo.geneontology.org/amigo/term/GO:0032879	Tek Cd36 Cd74 Cd9 Hspa8 Rgcc Gsn Ptpru Gas6 Tgm2 Ntf3 Actg1 Il33 Sgk1 Ifitm3
0.00228001044889186	8	814	5.53644553644554	GO:0043604 amide biosynthetic process	http://amigo.geneontology.org/amigo/term/GO:0043604	Rpl13 Rps6 Rps19 Rpl18a Rps8 Rps28 Rps5 Cdk5rap1
0.00234985178489371	3	47	35.9574468085106	GO:0043277 apoptotic cell clearance	http://amigo.geneontology.org/amigo/term/GO:0043277	Gas6 Tgm2 Cd36
0.00235500762053627	6	412	8.20388349514563	GO:0042692 muscle cell differentiation	http://amigo.geneontology.org/amigo/term/GO:0042692	Actg1 Rarb Cd9 Irx3 Ntf3 Cyp26b1
0.00235500762053627	17	3704	2.58549316054716	GO:0048513 animal organ development	http://amigo.geneontology.org/amigo/term/GO:0048513	Rpl13 Hspa8 Rarb Rgcc Cd74 Ptpru Gas6 Rps19 Cyp26b1 mt-Co2 Irx3 Rps6 Tek Ly6e Tgm2 Ntf3 Dhrs3
0.00236294764244834	14	2595	3.03917790622993	GO:0002376 immune system process	http://amigo.geneontology.org/amigo/term/GO:0002376	Cd74 Ifitm3 Tek Il33 Gsn Cd9 Actg1 Cd36 Hspa8 Rgcc Gas6 Rps19 Rps6 Cyp26b1
0.00236294764244834	11	1623	3.81803245019511	GO:0051240 positive regulation of multicellular organismal process	http://amigo.geneontology.org/amigo/term/GO:0051240	Tek Cd74 Il33 Cd36 Rgcc Gas6 Tgm2 Rps19 Plac8 Sgk1 Ntf3
0.00237001142556652	2	8	140.833333333333	GO:0097017 renal protein absorption	http://amigo.geneontology.org/amigo/term/GO:0097017	Gsn Gas6
0.00275438120226268	4	137	16.4476885644769	GO:0002702 positive regulation of production of molecular mediator of immune response	http://amigo.geneontology.org/amigo/term/GO:0002702	Cd74 Tek Il33 Cd36
0.00308573991692059	3	53	31.8867924528302	GO:2000351 regulation of endothelial cell apoptotic process	http://amigo.geneontology.org/amigo/term/GO:2000351	Rgcc Gas6 Tek
0.00325985116706892	4	144	15.6481481481481	GO:1903900 regulation of viral life cycle	http://amigo.geneontology.org/amigo/term/GO:1903900	Ifitm3 Ly6e Cd74 Gsn
0.00330867705246004	4	145	15.5402298850575	GO:1904019 epithelial cell apoptotic process	http://amigo.geneontology.org/amigo/term/GO:1904019	Rgcc Gsn Gas6 Tek
0.00367533834514522	11	1724	3.59435421500387	GO:0048870 cell motility	http://amigo.geneontology.org/amigo/term/GO:0048870	Tek Cd74 Cd9 Rgcc Ptpru Gas6 Rps19 Ntf3 Actg1 Il33 Ifitm3
0.00367533834514522	11	1724	3.59435421500387	GO:0051674 localization of cell	http://amigo.geneontology.org/amigo/term/GO:0051674	Tek Cd74 Cd9 Rgcc Ptpru Gas6 Rps19 Ntf3 Actg1 Il33 Ifitm3
0.00367533834514522	3	57	29.6491228070175	GO:0072577 endothelial cell apoptotic process	http://amigo.geneontology.org/amigo/term/GO:0072577	Rgcc Gas6 Tek
0.00367986247255708	10	1430	3.93939393939394	GO:0002682 regulation of immune system process	http://amigo.geneontology.org/amigo/term/GO:0002682	Cd74 Tek Il33 Cd9 Cd36 Hspa8 Rgcc Gas6 Rps19 Cyp26b1
0.00367986247255708	4	151	14.9227373068433	GO:0034341 response to interferon-gamma	http://amigo.geneontology.org/amigo/term/GO:0034341	Ifitm3 Cd74 Gsn Actg1
0.00368579660763578	8	897	5.02415458937198	GO:0002684 positive regulation of immune system process	http://amigo.geneontology.org/amigo/term/GO:0002684	Cd74 Tek Il33 Hspa8 Rgcc Gas6 Rps19 Cd36
0.00385842213425858	10	1444	3.90120036934441	GO:0007155 cell adhesion	http://amigo.geneontology.org/amigo/term/GO:0007155	Ptpru Cd36 Tek Rgcc Cd9 Actg1 Cd74 Gas6 Tgm2 Gsn
0.00385842213425858	17	3902	2.45429694173928	GO:0065008 regulation of biological quality	http://amigo.geneontology.org/amigo/term/GO:0065008	Hspa8 Gsn Cyp26b1 Cd36 Rps6 Irx3 Rps5 Cd9 Gas6 Tgm2 Rps19 mt-Co2 Dhrs3 Cdk5rap1 Cd74 Plac8 Sgk1
0.00428042301760438	19	4781	2.23872272188524	GO:0044271 cellular nitrogen compound biosynthetic process	http://amigo.geneontology.org/amigo/term/GO:0044271	Rarb Plac8 Irx3 Rpl13 Cd36 Rps6 Rps19 Rpl18a Rps8 Rps28 Il33 Ntf3 Rps5 Hspa8 Rgcc Cd74 Gas6 mt-Co2 Cdk5rap1
0.00433616577541371	5	301	9.35769656699889	GO:0030336 negative regulation of cell migration	http://amigo.geneontology.org/amigo/term/GO:0030336	Rgcc Cd74 Ptpru Il33 Ifitm3
0.00433616577541371	4	161	13.9958592132505	GO:0032635 interleukin-6 production	http://amigo.geneontology.org/amigo/term/GO:0032635	Il33 Cd74 Gas6 Cd36
0.00433616577541371	4	161	13.9958592132505	GO:0032675 regulation of interleukin-6 production	http://amigo.geneontology.org/amigo/term/GO:0032675	Il33 Cd74 Gas6 Cd36
0.00434305941568276	15	3168	2.66729797979798	GO:0044085 cellular component biogenesis	http://amigo.geneontology.org/amigo/term/GO:0044085	Gsn Rps19 Rps8 Rps28 Cd36 Cd74 Cd9 Actg1 Tek Rgcc Rps6 Gas6 Irx3 Sgk1 Tgm2
0.00443046041123895	5	305	9.23497267759563	GO:0051146 striated muscle cell differentiation	http://amigo.geneontology.org/amigo/term/GO:0051146	Actg1 Rarb Cd9 Irx3 Cyp26b1
0.00443443181183102	6	485	6.96907216494845	GO:0033674 positive regulation of kinase activity	http://amigo.geneontology.org/amigo/term/GO:0033674	Tek Cd74 Rgcc Gas6 Ntf3 Cdk5rap1
0.00469946249672441	8	945	4.7689594356261	GO:0010562 positive regulation of phosphorus metabolic process	http://amigo.geneontology.org/amigo/term/GO:0010562	Tek Cd74 Ntf3 Cd36 Rgcc Gas6 mt-Co2 Cdk5rap1
0.00469946249672441	8	945	4.7689594356261	GO:0045937 positive regulation of phosphate metabolic process	http://amigo.geneontology.org/amigo/term/GO:0045937	Tek Cd74 Ntf3 Cd36 Rgcc Gas6 mt-Co2 Cdk5rap1
0.00471402741095083	14	2831	2.78582361945131	GO:0009605 response to external stimulus	http://amigo.geneontology.org/amigo/term/GO:0009605	Il33 Ifitm3 Cd74 Cd36 Gsn Gas6 Ntf3 Actg1 Hspa8 Cd9 Rps19 Cyp26b1 Thrsp Plac8
0.00483503359546808	15	3215	2.62830482115086	GO:0051173 positive regulation of nitrogen compound metabolic process	http://amigo.geneontology.org/amigo/term/GO:0051173	Rarb Cd74 Plac8 Ntf3 Cd36 Tek Il33 Irx3 Hspa8 Rgcc Gsn Gas6 Egln3 mt-Co2 Cdk5rap1
0.00484042295529296	16	3610	2.49676823638042	GO:0010604 positive regulation of macromolecule metabolic process	http://amigo.geneontology.org/amigo/term/GO:0010604	Rarb Cd74 Il33 Plac8 Ntf3 Cd36 Tek Irx3 Hspa8 Rgcc Gsn Gas6 Egln3 Actg1 Cdk5rap1 Cyp26b1
0.00484042295529296	4	170	13.2549019607843	GO:0050792 regulation of viral process	http://amigo.geneontology.org/amigo/term/GO:0050792	Ifitm3 Ly6e Cd74 Gsn
0.00484042295529296	5	316	8.91350210970464	GO:2000146 negative regulation of cell motility	http://amigo.geneontology.org/amigo/term/GO:2000146	Rgcc Cd74 Ptpru Il33 Ifitm3
0.00507197040585448	5	320	8.80208333333333	GO:0051271 negative regulation of cellular component movement	http://amigo.geneontology.org/amigo/term/GO:0051271	Rgcc Cd74 Ptpru Il33 Ifitm3
0.00568548421985788	2	14	80.4761904761905	GO:0048385 regulation of retinoic acid receptor signaling pathway	http://amigo.geneontology.org/amigo/term/GO:0048385	Dhrs3 Cyp26b1
0.0060662037583997	5	334	8.43313373253493	GO:0001822 kidney development	http://amigo.geneontology.org/amigo/term/GO:0001822	Hspa8 Cyp26b1 Irx3 Rarb Tek
0.00643474868510617	2	15	75.1111111111111	GO:0010940 positive regulation of necrotic cell death	http://amigo.geneontology.org/amigo/term/GO:0010940	Slc6a6 mt-Co2
0.00691365178339742	5	345	8.16425120772947	GO:0072001 renal system development	http://amigo.geneontology.org/amigo/term/GO:0072001	Hspa8 Cyp26b1 Irx3 Rarb Tek
0.00697351588865575	8	1017	4.43133398885611	GO:0043066 negative regulation of apoptotic process	http://amigo.geneontology.org/amigo/term/GO:0043066	Cd74 Ntf3 Plac8 Gas6 Hspa8 Tek Rps6 Sgk1
0.00706912457673912	11	1913	3.23924028576407	GO:0040011 locomotion	http://amigo.geneontology.org/amigo/term/GO:0040011	Tek Cd74 Cd9 Ntf3 Rgcc Ptpru Gas6 Rps19 Actg1 Il33 Ifitm3
0.00709843978045461	5	349	8.07067812798472	GO:0040013 negative regulation of locomotion	http://amigo.geneontology.org/amigo/term/GO:0040013	Rgcc Cd74 Ptpru Il33 Ifitm3
0.00730253761882657	4	194	11.6151202749141	GO:0002700 regulation of production of molecular mediator of immune response	http://amigo.geneontology.org/amigo/term/GO:0002700	Cd74 Tek Il33 Cd36
0.00730253761882657	3	80	21.125	GO:0002720 positive regulation of cytokine production involved in immune response	http://amigo.geneontology.org/amigo/term/GO:0002720	Cd74 Tek Cd36
0.00730253761882657	3	80	21.125	GO:0050766 positive regulation of phagocytosis	http://amigo.geneontology.org/amigo/term/GO:0050766	Cd36 Hspa8 Gas6
0.00730253761882657	6	548	6.16788321167883	GO:0051493 regulation of cytoskeleton organization	http://amigo.geneontology.org/amigo/term/GO:0051493	Gsn Tek Rgcc Ntf3 Actg1 Sgk1
0.00757504939571029	7	787	5.01058873358746	GO:0001934 positive regulation of protein phosphorylation	http://amigo.geneontology.org/amigo/term/GO:0001934	Cd74 Ntf3 Cd36 Tek Rgcc Gas6 Cdk5rap1
0.00757504939571029	8	1040	4.33333333333333	GO:0043069 negative regulation of programmed cell death	http://amigo.geneontology.org/amigo/term/GO:0043069	Cd74 Ntf3 Plac8 Gas6 Hspa8 Tek Rps6 Sgk1
0.00757504939571029	4	198	11.3804713804714	GO:0050731 positive regulation of peptidyl-tyrosine phosphorylation	http://amigo.geneontology.org/amigo/term/GO:0050731	Cd74 Cd36 Gas6 Ntf3
0.00757504939571029	8	1044	4.31673052362708	GO:0051093 negative regulation of developmental process	http://amigo.geneontology.org/amigo/term/GO:0051093	Irx3 Tek Rgcc Gas6 Rarb Cd74 Plac8 Cd36
0.00757504939571029	2	17	66.2745098039216	GO:2000047 regulation of cell-cell adhesion mediated by cadherin	http://amigo.geneontology.org/amigo/term/GO:2000047	Rgcc Ptpru
0.00788853502572138	15	3415	2.47437774524158	GO:0031325 positive regulation of cellular metabolic process	http://amigo.geneontology.org/amigo/term/GO:0031325	Tek Rarb Cd74 Plac8 Ntf3 Cd36 Il33 Irx3 Hspa8 Rgcc Gsn Gas6 Egln3 mt-Co2 Cdk5rap1
0.00804091404934426	2	18	62.5925925925926	GO:0000028 ribosomal small subunit assembly	http://amigo.geneontology.org/amigo/term/GO:0000028	Rps19 Rps28
0.00804091404934426	2	18	62.5925925925926	GO:0001767 establishment of lymphocyte polarity	http://amigo.geneontology.org/amigo/term/GO:0001767	Gsn Cyp26b1
0.00804091404934426	2	18	62.5925925925926	GO:0001768 establishment of T cell polarity	http://amigo.geneontology.org/amigo/term/GO:0001768	Gsn Cyp26b1
0.00804091404934426	2	18	62.5925925925926	GO:0002830 positive regulation of type 2 immune response	http://amigo.geneontology.org/amigo/term/GO:0002830	Cd74 Il33
0.00810712915796754	4	205	10.9918699186992	GO:0051495 positive regulation of cytoskeleton organization	http://amigo.geneontology.org/amigo/term/GO:0051495	Tek Rgcc Gsn Ntf3
0.00813604321804336	5	370	7.61261261261261	GO:0032956 regulation of actin cytoskeleton organization	http://amigo.geneontology.org/amigo/term/GO:0032956	Gsn Tek Rgcc Ntf3 Actg1
0.00835245025073484	8	1070	4.21183800623053	GO:0001775 cell activation	http://amigo.geneontology.org/amigo/term/GO:0001775	Cd74 Il33 Gsn Cd9 Gas6 Rps6 Rgcc Cyp26b1
0.00835245025073484	5	374	7.53119429590018	GO:0050900 leukocyte migration	http://amigo.geneontology.org/amigo/term/GO:0050900	Cd74 Cd9 Gas6 Rps19 Il33
0.00835245025073484	10	1662	3.3894905736061	GO:1901566 organonitrogen compound biosynthetic process	http://amigo.geneontology.org/amigo/term/GO:1901566	Rpl13 Rps6 Rps19 Rpl18a Rps8 Rps28 Il33 Rps5 mt-Co2 Cdk5rap1
0.00838426412872706	6	578	5.8477508650519	GO:0051347 positive regulation of transferase activity	http://amigo.geneontology.org/amigo/term/GO:0051347	Tek Cd74 Rgcc Gas6 Ntf3 Cdk5rap1
0.00848927532308836	16	3869	2.32962867235289	GO:0048583 regulation of response to stimulus	http://amigo.geneontology.org/amigo/term/GO:0048583	Tek Cd74 Il33 Dhrs3 Cd36 Hspa8 Rgcc Ly6e Ptpru Cd9 Gas6 Rps19 Ntf3 Actg1 Cyp26b1 Tgm2
0.00865537832033391	6	584	5.78767123287671	GO:0006897 endocytosis	http://amigo.geneontology.org/amigo/term/GO:0006897	Cd36 Cd9 Actg1 Ntf3 Ifitm3 Gsn
0.00865537832033391	5	380	7.41228070175439	GO:0050878 regulation of body fluid levels	http://amigo.geneontology.org/amigo/term/GO:0050878	Cd9 Gas6 mt-Co2 Cd36 Cyp26b1
0.00865537832033391	8	1083	4.16128039396737	GO:0098542 defense response to other organism	http://amigo.geneontology.org/amigo/term/GO:0098542	Ifitm3 Cd74 Il33 Gsn Actg1 Rps19 Cd36 Plac8
0.00891379221321685	4	215	10.4806201550388	GO:0006364 rRNA processing	http://amigo.geneontology.org/amigo/term/GO:0006364	Rps8 Rps28 Rps6 Rps19
0.00891379221321685	18	4756	2.13204373423045	GO:0009059 macromolecule biosynthetic process	http://amigo.geneontology.org/amigo/term/GO:0009059	Rarb Plac8 Irx3 Rpl13 Cd36 Rps6 Rps19 Rpl18a Rps8 Rps28 Il33 Ntf3 Rps5 Hspa8 Rgcc Cd74 Gas6 Cdk5rap1
0.00891379221321685	11	2018	3.07069705979518	GO:0009888 tissue development	http://amigo.geneontology.org/amigo/term/GO:0009888	Hspa8 Rgcc Gas6 Actg1 Irx3 Rarb Ly6e Tgm2 Ntf3 Cyp26b1 Tek
0.00891379221321685	5	384	7.33506944444444	GO:0018108 peptidyl-tyrosine phosphorylation	http://amigo.geneontology.org/amigo/term/GO:0018108	Cd74 Cd36 Tek Gas6 Ntf3
0.00896960660249665	5	386	7.29706390328152	GO:0018212 peptidyl-tyrosine modification	http://amigo.geneontology.org/amigo/term/GO:0018212	Cd74 Cd36 Tek Gas6 Ntf3
0.00905613209154598	5	388	7.2594501718213	GO:0001655 urogenital system development	http://amigo.geneontology.org/amigo/term/GO:0001655	Hspa8 Cyp26b1 Irx3 Rarb Tek
0.00905613209154598	5	388	7.2594501718213	GO:1902903 regulation of supramolecular fiber organization	http://amigo.geneontology.org/amigo/term/GO:1902903	Gsn Hspa8 Rgcc Actg1 Sgk1
0.00965260556824353	2	21	53.6507936507936	GO:2000251 positive regulation of actin cytoskeleton reorganization	http://amigo.geneontology.org/amigo/term/GO:2000251	Tek Ntf3
0.010201099479727	4	226	9.97050147492625	GO:0002440 production of molecular mediator of immune response	http://amigo.geneontology.org/amigo/term/GO:0002440	Cd74 Tek Il33 Cd36
0.010201099479727	4	226	9.97050147492625	GO:0009612 response to mechanical stimulus	http://amigo.geneontology.org/amigo/term/GO:0009612	Il33 Actg1 Gsn Cd36
0.0102433630723705	4	228	9.88304093567251	GO:0002685 regulation of leukocyte migration	http://amigo.geneontology.org/amigo/term/GO:0002685	Cd74 Cd9 Gas6 Il33
0.0102433630723705	2	22	51.2121212121212	GO:0006450 regulation of translational fidelity	http://amigo.geneontology.org/amigo/term/GO:0006450	Rps5 Cdk5rap1
0.0102433630723705	5	402	7.00663349917081	GO:0042060 wound healing	http://amigo.geneontology.org/amigo/term/GO:0042060	Il33 Cd9 Actg1 Cd36 Gas6
0.0102433630723705	7	859	4.59060923554521	GO:0042327 positive regulation of phosphorylation	http://amigo.geneontology.org/amigo/term/GO:0042327	Tek Cd74 Ntf3 Cd36 Rgcc Gas6 Cdk5rap1
0.0102433630723705	2	22	51.2121212121212	GO:0071404 cellular response to low-density lipoprotein particle stimulus	http://amigo.geneontology.org/amigo/term/GO:0071404	Cd36 Cd9
0.0103016570125534	4	229	9.83988355167395	GO:0070374 positive regulation of ERK1 and ERK2 cascade	http://amigo.geneontology.org/amigo/term/GO:0070374	Cd74 Tek Gas6 Cd36
0.010400528962694	5	406	6.9376026272578	GO:0034470 ncRNA processing	http://amigo.geneontology.org/amigo/term/GO:0034470	Rps8 Rps28 Cdk5rap1 Rps6 Rps19
0.010941966239657	3	101	16.7326732673267	GO:0060349 bone morphogenesis	http://amigo.geneontology.org/amigo/term/GO:0060349	Cyp26b1 Rarb Dhrs3
0.0114555196681184	5	416	6.77083333333333	GO:0032970 regulation of actin filament-based process	http://amigo.geneontology.org/amigo/term/GO:0032970	Gsn Tek Rgcc Ntf3 Actg1
0.0116163869920956	2	24	46.9444444444444	GO:1903428 positive regulation of reactive oxygen species biosynthetic process	http://amigo.geneontology.org/amigo/term/GO:1903428	mt-Co2 Cd36
0.0116163869920956	2	24	46.9444444444444	GO:1990000 amyloid fibril formation	http://amigo.geneontology.org/amigo/term/GO:1990000	Cd36 Gsn
0.0117050634376062	8	1160	3.88505747126437	GO:0072359 circulatory system development	http://amigo.geneontology.org/amigo/term/GO:0072359	Tek Rgcc Actg1 Rarb Ly6e Irx3 Dhrs3 Cd36
0.0122009589806135	3	106	15.9433962264151	GO:0032755 positive regulation of interleukin-6 production	http://amigo.geneontology.org/amigo/term/GO:0032755	Il33 Cd74 Cd36
0.0122955007852352	8	1171	3.84856248220894	GO:0060548 negative regulation of cell death	http://amigo.geneontology.org/amigo/term/GO:0060548	Cd74 Ntf3 Plac8 Gas6 Hspa8 Tek Rps6 Sgk1
0.0123047447212763	2	25	45.0666666666667	GO:0044331 cell-cell adhesion mediated by cadherin	http://amigo.geneontology.org/amigo/term/GO:0044331	Rgcc Ptpru
0.0126458179542733	3	108	15.6481481481482	GO:0016525 negative regulation of angiogenesis	http://amigo.geneontology.org/amigo/term/GO:0016525	Tek Rgcc Cd36
0.0127492509062309	4	247	9.12280701754386	GO:0016072 rRNA metabolic process	http://amigo.geneontology.org/amigo/term/GO:0016072	Rps8 Rps28 Rps6 Rps19
0.0128180100952378	8	1184	3.80630630630631	GO:0048646 anatomical structure formation involved in morphogenesis	http://amigo.geneontology.org/amigo/term/GO:0048646	Tek Cd9 Actg1 Rgcc Irx3 Cd36 Tm4sf1 Tgm2
0.0128180100952378	9	1485	3.41414141414141	GO:0051707 response to other organism	http://amigo.geneontology.org/amigo/term/GO:0051707	Ifitm3 Cd74 Cd36 Il33 Gsn Actg1 Rps19 Thrsp Plac8
0.0129434063938201	9	1489	3.40496977837475	GO:0043207 response to external biotic stimulus	http://amigo.geneontology.org/amigo/term/GO:0043207	Ifitm3 Cd74 Cd36 Il33 Gsn Actg1 Rps19 Thrsp Plac8
0.0129434063938201	3	110	15.3636363636364	GO:2000181 negative regulation of blood vessel morphogenesis	http://amigo.geneontology.org/amigo/term/GO:2000181	Tek Rgcc Cd36
0.0132089778059901	3	111	15.2252252252252	GO:1901343 negative regulation of vasculature development	http://amigo.geneontology.org/amigo/term/GO:1901343	Tek Rgcc Cd36
0.0133992150631043	4	253	8.9064558629776	GO:0006898 receptor-mediated endocytosis	http://amigo.geneontology.org/amigo/term/GO:0006898	Cd36 Cd9 Ntf3 Ifitm3
0.0133992150631043	3	112	15.0892857142857	GO:0031532 actin cytoskeleton reorganization	http://amigo.geneontology.org/amigo/term/GO:0031532	Tek Gsn Ntf3
0.0135387848002123	2	27	41.7283950617284	GO:0060907 positive regulation of macrophage cytokine production	http://amigo.geneontology.org/amigo/term/GO:0060907	Cd74 Cd36
0.0139766509893214	5	445	6.32958801498127	GO:0060537 muscle tissue development	http://amigo.geneontology.org/amigo/term/GO:0060537	Hspa8 Rarb Ly6e Irx3 Cyp26b1
0.0141195893911009	11	2185	2.83600305110603	GO:0048584 positive regulation of response to stimulus	http://amigo.geneontology.org/amigo/term/GO:0048584	Tek Cd74 Il33 Hspa8 Rgcc Gas6 Rps19 Ntf3 Actg1 Cd36 Tgm2
0.0141998526448148	13	2926	2.50284802916382	GO:0022607 cellular component assembly	http://amigo.geneontology.org/amigo/term/GO:0022607	Gsn Rps19 Rps28 Cd36 Cd74 Cd9 Actg1 Tek Rgcc Gas6 Irx3 Sgk1 Tgm2
0.0142366235392152	2	28	40.2380952380952	GO:0032878 regulation of establishment or maintenance of cell polarity	http://amigo.geneontology.org/amigo/term/GO:0032878	Tek Gsn
0.0147074158304148	9	1528	3.31806282722513	GO:0009607 response to biotic stimulus	http://amigo.geneontology.org/amigo/term/GO:0009607	Ifitm3 Cd74 Cd36 Il33 Gsn Actg1 Rps19 Thrsp Plac8
0.0148525223450116	5	454	6.20411160058737	GO:0032103 positive regulation of response to external stimulus	http://amigo.geneontology.org/amigo/term/GO:0032103	Il33 Cd74 Gas6 Rps19 Ntf3
0.0149526687276117	2	29	38.8505747126437	GO:0032148 activation of protein kinase B activity	http://amigo.geneontology.org/amigo/term/GO:0032148	Gas6 Ntf3
0.0149526687276117	10	1863	3.02379674360351	GO:0042592 homeostatic process	http://amigo.geneontology.org/amigo/term/GO:0042592	Cd36 Rps6 Irx3 Gas6 Tgm2 Rps19 Cd74 Plac8 Cyp26b1 Sgk1
0.0150881698047572	3	119	14.2016806722689	GO:0019079 viral genome replication	http://amigo.geneontology.org/amigo/term/GO:0019079	Ifitm3 Gas6 Hspa8
0.015233454144102	3	120	14.0833333333333	GO:0002367 cytokine production involved in immune response	http://amigo.geneontology.org/amigo/term/GO:0002367	Cd74 Tek Cd36
0.015233454144102	3	120	14.0833333333333	GO:0002718 regulation of cytokine production involved in immune response	http://amigo.geneontology.org/amigo/term/GO:0002718	Cd74 Tek Cd36
0.015233454144102	9	1544	3.28367875647668	GO:0016192 vesicle-mediated transport	http://amigo.geneontology.org/amigo/term/GO:0016192	Cd36 Hspa8 Cd9 Gas6 Actg1 Tgm2 Ntf3 Ifitm3 Gsn
0.0154171148337567	7	954	4.13347309573725	GO:0032101 regulation of response to external stimulus	http://amigo.geneontology.org/amigo/term/GO:0032101	Il33 Cd74 Cd9 Gas6 Rps19 Ntf3 Cd36
0.0154171148337567	2	30	37.5555555555556	GO:0070293 renal absorption	http://amigo.geneontology.org/amigo/term/GO:0070293	Gsn Gas6
0.0154171148337567	2	30	37.5555555555556	GO:0071276 cellular response to cadmium ion	http://amigo.geneontology.org/amigo/term/GO:0071276	Hspa8 Gsn
0.0154785831823185	4	270	8.34567901234568	GO:0050730 regulation of peptidyl-tyrosine phosphorylation	http://amigo.geneontology.org/amigo/term/GO:0050730	Cd74 Cd36 Gas6 Ntf3
0.0155300360349315	3	122	13.8524590163934	GO:0051261 protein depolymerization	http://amigo.geneontology.org/amigo/term/GO:0051261	Gsn Hspa8 Sgk1
0.0159328702840628	2	31	36.3440860215054	GO:0000462 maturation of SSU-rRNA from tricistronic rRNA transcript (SSU-rRNA 5.8S rRNA LSU-rRNA)	http://amigo.geneontology.org/amigo/term/GO:0000462	Rps8 Rps19
0.0159328702840628	10	1895	2.97273526824978	GO:0051049 regulation of transport	http://amigo.geneontology.org/amigo/term/GO:0051049	Cd36 Tek Hspa8 Rgcc Cd74 Gas6 Tgm2 Ntf3 Actg1 Sgk1
0.0159328702840628	2	31	36.3440860215054	GO:0051085 chaperone cofactor-dependent protein refolding	http://amigo.geneontology.org/amigo/term/GO:0051085	Hspa8 Cd74
0.0159328702840628	2	31	36.3440860215054	GO:2000352 negative regulation of endothelial cell apoptotic process	http://amigo.geneontology.org/amigo/term/GO:2000352	Gas6 Tek
0.0162280718803594	3	125	13.52	GO:0001952 regulation of cell-matrix adhesion	http://amigo.geneontology.org/amigo/term/GO:0001952	Cd36 Tek Actg1
0.0168036925261548	2	32	35.2083333333333	GO:0055094 response to lipoprotein particle	http://amigo.geneontology.org/amigo/term/GO:0055094	Cd36 Cd9
0.0168129249261855	3	127	13.3070866141732	GO:0033138 positive regulation of peptidyl-serine phosphorylation	http://amigo.geneontology.org/amigo/term/GO:0033138	Ntf3 Gas6 Tek
0.0170271878226298	4	281	8.01897983392645	GO:0050769 positive regulation of neurogenesis	http://amigo.geneontology.org/amigo/term/GO:0050769	Il33 Tgm2 Sgk1 Ntf3
0.0170271878226298	3	128	13.203125	GO:0071887 leukocyte apoptotic process	http://amigo.geneontology.org/amigo/term/GO:0071887	Gas6 Cd74 Rps6
0.0173208673500669	3	129	13.1007751937984	GO:0061041 regulation of wound healing	http://amigo.geneontology.org/amigo/term/GO:0061041	Cd9 Actg1 Cd36
0.0173922870704005	2	33	34.1414141414141	GO:0002828 regulation of type 2 immune response	http://amigo.geneontology.org/amigo/term/GO:0002828	Cd74 Il33
0.0173922870704005	7	988	3.99122807017544	GO:0044087 regulation of cellular component biogenesis	http://amigo.geneontology.org/amigo/term/GO:0044087	Gsn Cd36 Tek Rgcc Actg1 Irx3 Sgk1
0.0173922870704005	5	484	5.81955922865014	GO:0045785 positive regulation of cell adhesion	http://amigo.geneontology.org/amigo/term/GO:0045785	Cd36 Tek Ptpru Cd74 Tgm2
0.0173922870704005	3	130	13	GO:0046822 regulation of nucleocytoplasmic transport	http://amigo.geneontology.org/amigo/term/GO:0046822	Tek Gas6 Cd36
0.0180471714340683	3	132	12.8030303030303	GO:0031623 receptor internalization	http://amigo.geneontology.org/amigo/term/GO:0031623	Cd36 Cd9 Ntf3
0.0180471714340683	2	34	33.1372549019608	GO:0045737 positive regulation of cyclin-dependent protein serine/threonine kinase activity	http://amigo.geneontology.org/amigo/term/GO:0045737	Rgcc Cdk5rap1
0.0186160638969639	5	494	5.70175438596491	GO:0001819 positive regulation of cytokine production	http://amigo.geneontology.org/amigo/term/GO:0001819	Cd74 Il33 Cd36 Tek Rgcc
0.0186160638969639	3	135	12.5185185185185	GO:0003206 cardiac chamber morphogenesis	http://amigo.geneontology.org/amigo/term/GO:0003206	Tek Ly6e Dhrs3
0.0186160638969639	6	735	4.59863945578231	GO:0008285 negative regulation of cell population proliferation	http://amigo.geneontology.org/amigo/term/GO:0008285	Il33 Ifitm3 Cd9 Rgcc Ptpru Rarb
0.0186160638969639	2	35	32.1904761904762	GO:0009954 proximal/distal pattern formation	http://amigo.geneontology.org/amigo/term/GO:0009954	Irx3 Cyp26b1
0.0186160638969639	2	35	32.1904761904762	GO:0035455 response to interferon-alpha	http://amigo.geneontology.org/amigo/term/GO:0035455	Ifitm3 Gas6
0.0186160638969639	2	35	32.1904761904762	GO:0051084 de novo post-translational protein folding	http://amigo.geneontology.org/amigo/term/GO:0051084	Hspa8 Cd74
0.0187690320018421	9	1623	3.12384473197782	GO:0048585 negative regulation of response to stimulus	http://amigo.geneontology.org/amigo/term/GO:0048585	Cd74 Hspa8 Ptpru Cd9 Gas6 Rps19 Il33 Cyp26b1 Dhrs3
0.0188326322008756	9	1625	2025-12-03	GO:0006468 protein phosphorylation	http://amigo.geneontology.org/amigo/term/GO:0006468	Sgk1 Cd74 Cdk5rap1 Ntf3 Cd36 Tek Hspa8 Rgcc Gas6
0.0188326322008756	4	295	7.63841807909604	GO:0042254 ribosome biogenesis	http://amigo.geneontology.org/amigo/term/GO:0042254	Rps19 Rps8 Rps28 Rps6
0.0192011945013048	2	36	31.2962962962963	GO:0006458 de novo protein folding	http://amigo.geneontology.org/amigo/term/GO:0006458	Hspa8 Cd74
0.0192011945013048	2	36	31.2962962962963	GO:0071402 cellular response to lipoprotein particle stimulus	http://amigo.geneontology.org/amigo/term/GO:0071402	Cd36 Cd9
0.0198803094272257	9	1642	3.08769792935445	GO:0006952 defense response	http://amigo.geneontology.org/amigo/term/GO:0006952	Il33 Ifitm3 Cd74 Gsn Actg1 Rps19 Cd36 Plac8 Cyp26b1
0.0198986605790637	6	751	4.50066577896138	GO:0043549 regulation of kinase activity	http://amigo.geneontology.org/amigo/term/GO:0043549	Tek Cd74 Cdk5rap1 Rgcc Gas6 Ntf3
0.0199420489346354	6	752	4.49468085106383	GO:0001817 regulation of cytokine production	http://amigo.geneontology.org/amigo/term/GO:0001817	Cd74 Il33 Cd36 Tek Rgcc Gas6
0.0204516148767357	9	1652	3.06900726392252	GO:0009719 response to endogenous stimulus	http://amigo.geneontology.org/amigo/term/GO:0009719	Rarb Ntf3 Cd36 Sgk1 Cd9 Hspa8 Ptpru Tgm2 Tek
0.020615479710007	6	759	4.4532279314888	GO:0001816 cytokine production	http://amigo.geneontology.org/amigo/term/GO:0001816	Cd74 Il33 Cd36 Tek Rgcc Gas6
0.020615479710007	5	514	5.4798962386511	GO:0043410 positive regulation of MAPK cascade	http://amigo.geneontology.org/amigo/term/GO:0043410	Tek Cd74 Gas6 Ntf3 Cd36
0.0206214334549628	2	38	29.6491228070175	GO:0061081 positive regulation of myeloid leukocyte cytokine production involved in immune response	http://amigo.geneontology.org/amigo/term/GO:0061081	Cd74 Cd36
0.0206214334549628	2	38	29.6491228070175	GO:1904031 positive regulation of cyclin-dependent protein kinase activity	http://amigo.geneontology.org/amigo/term/GO:1904031	Rgcc Cdk5rap1
0.020863018037463	3	144	11.7361111111111	GO:0006639 acylglycerol metabolic process	http://amigo.geneontology.org/amigo/term/GO:0006639	Thrsp Cd36 Plpp1
0.020863018037463	3	144	11.7361111111111	GO:0032147 activation of protein kinase activity	http://amigo.geneontology.org/amigo/term/GO:0032147	Rgcc Gas6 Ntf3
0.020863018037463	7	1040	3.79166666666667	GO:0051050 positive regulation of transport	http://amigo.geneontology.org/amigo/term/GO:0051050	Cd36 Tek Hspa8 Rgcc Gas6 Ntf3 Sgk1
0.0209265370524254	5	519	5.42710340398202	GO:0050778 positive regulation of immune response	http://amigo.geneontology.org/amigo/term/GO:0050778	Cd74 Il33 Hspa8 Rgcc Rps19
0.021241841285731	2	39	28.8888888888889	GO:0001709 cell fate determination	http://amigo.geneontology.org/amigo/term/GO:0001709	Ntf3 Cyp26b1
0.0213666238114904	3	146	11.5753424657534	GO:0006638 neutral lipid metabolic process	http://amigo.geneontology.org/amigo/term/GO:0006638	Thrsp Cd36 Plpp1
0.0220469983212765	7	1055	3.73775671406003	GO:0031401 positive regulation of protein modification process	http://amigo.geneontology.org/amigo/term/GO:0031401	Cd74 Ntf3 Cd36 Tek Rgcc Gas6 Cdk5rap1
0.0220469983212765	2	40	28.1666666666667	GO:0042092 type 2 immune response	http://amigo.geneontology.org/amigo/term/GO:0042092	Cd74 Il33
0.0220469983212765	2	40	28.1666666666667	GO:1904037 positive regulation of epithelial cell apoptotic process	http://amigo.geneontology.org/amigo/term/GO:1904037	Rgcc Gsn
0.022063636223302	12	2772	2.43867243867244	GO:0006796 phosphate-containing compound metabolic process	http://amigo.geneontology.org/amigo/term/GO:0006796	Tek Sgk1 Plpp1 Cd74 Cdk5rap1 Ptpru Ntf3 Cd36 Hspa8 Rgcc Gas6 mt-Co2
0.022063636223302	5	529	5.32451165721487	GO:0051960 regulation of nervous system development	http://amigo.geneontology.org/amigo/term/GO:0051960	Il33 Tgm2 Rarb Sgk1 Ntf3
0.022545332239588	7	1063	3.7096268422703	GO:0009887 animal organ morphogenesis	http://amigo.geneontology.org/amigo/term/GO:0009887	Cyp26b1 Irx3 Rarb Tek Ly6e Tgm2 Dhrs3
0.022545332239588	2	41	27.479674796748	GO:0010934 macrophage cytokine production	http://amigo.geneontology.org/amigo/term/GO:0010934	Cd74 Cd36
0.022545332239588	2	41	27.479674796748	GO:0010935 regulation of macrophage cytokine production	http://amigo.geneontology.org/amigo/term/GO:0010935	Cd74 Cd36
0.022545332239588	6	784	4.31122448979592	GO:0097435 supramolecular fiber organization	http://amigo.geneontology.org/amigo/term/GO:0097435	Gsn Cd36 Actg1 Hspa8 Rgcc Sgk1
0.0227295736947168	5	536	5.25497512437811	GO:0001501 skeletal system development	http://amigo.geneontology.org/amigo/term/GO:0001501	Rpl13 Cyp26b1 Rarb Dhrs3 Tgm2
0.0227295736947168	12	2794	2.41947029348604	GO:0006793 phosphorus metabolic process	http://amigo.geneontology.org/amigo/term/GO:0006793	Tek Sgk1 Plpp1 Cd74 Cdk5rap1 Ptpru Ntf3 Cd36 Hspa8 Rgcc Gas6 mt-Co2
0.0227295736947168	5	539	5.22572665429808	GO:0009611 response to wounding	http://amigo.geneontology.org/amigo/term/GO:0009611	Il33 Cd9 Actg1 Cd36 Gas6
0.0227295736947168	2	42	26.8253968253968	GO:0010939 regulation of necrotic cell death	http://amigo.geneontology.org/amigo/term/GO:0010939	Slc6a6 mt-Co2
0.0227295736947168	11	2416	2.56484547461369	GO:0032268 regulation of cellular protein metabolic process	http://amigo.geneontology.org/amigo/term/GO:0032268	Cd74 Cdk5rap1 Ntf3 Cd36 Tek Il33 Hspa8 Rgcc Gsn Gas6 Egln3
0.0227295736947168	2	42	26.8253968253968	GO:0032689 negative regulation of interferon-gamma production	http://amigo.geneontology.org/amigo/term/GO:0032689	Gas6 Il33
0.0227295736947168	5	536	5.25497512437811	GO:0034660 ncRNA metabolic process	http://amigo.geneontology.org/amigo/term/GO:0034660	Rps8 Rps28 Cdk5rap1 Rps6 Rps19
0.0227295736947168	2	42	26.8253968253968	GO:1901031 regulation of response to reactive oxygen species	http://amigo.geneontology.org/amigo/term/GO:1901031	Hspa8 Cd36
0.0227295736947168	2	42	26.8253968253968	GO:2000249 regulation of actin cytoskeleton reorganization	http://amigo.geneontology.org/amigo/term/GO:2000249	Tek Ntf3
0.0233083100162948	3	155	10.9032258064516	GO:0042552 myelination	http://amigo.geneontology.org/amigo/term/GO:0042552	Cd9 Rarb Ntf3
0.0233083100162948	3	155	10.9032258064516	GO:0050921 positive regulation of chemotaxis	http://amigo.geneontology.org/amigo/term/GO:0050921	Cd74 Gas6 Ntf3
0.0233557485981462	4	327	6.89092762487258	GO:0070372 regulation of ERK1 and ERK2 cascade	http://amigo.geneontology.org/amigo/term/GO:0070372	Cd74 Tek Gas6 Cd36
0.0234570886689903	3	156	10.8333333333333	GO:0007043 cell-cell junction assembly	http://amigo.geneontology.org/amigo/term/GO:0007043	Cd9 Actg1 Irx3
0.0234570886689903	4	328	6.86991869918699	GO:0018105 peptidyl-serine phosphorylation	http://amigo.geneontology.org/amigo/term/GO:0018105	Sgk1 Ntf3 Gas6 Tek
0.0236660049759927	16	4491	2.00697691679656	GO:0006810 transport	http://amigo.geneontology.org/amigo/term/GO:0006810	Cd36 Hspa8 Slc6a6 Tek Cd74 Cd9 Gas6 Actg1 Rgcc Tgm2 Ntf3 mt-Co2 Ly6e Ifitm3 Gsn Sgk1
0.0236660049759927	10	2073	2.71747869432385	GO:0031328 positive regulation of cellular biosynthetic process	http://amigo.geneontology.org/amigo/term/GO:0031328	Rarb Plac8 Il33 Irx3 Ntf3 Rgcc Cd74 mt-Co2 Cd36 Cdk5rap1
0.0239418948735438	3	158	10.6962025316456	GO:0007272 ensheathment of neurons	http://amigo.geneontology.org/amigo/term/GO:0007272	Cd9 Rarb Ntf3
0.0239418948735438	3	158	10.6962025316456	GO:0008366 axon ensheathment	http://amigo.geneontology.org/amigo/term/GO:0008366	Cd9 Rarb Ntf3
0.0239593120955231	2	44	25.6060606060606	GO:0085029 extracellular matrix assembly	http://amigo.geneontology.org/amigo/term/GO:0085029	Rgcc Gas6
0.02479589850984	6	812	4.16256157635468	GO:0050776 regulation of immune response	http://amigo.geneontology.org/amigo/term/GO:0050776	Cd74 Il33 Cd36 Hspa8 Rgcc Rps19
0.0249590673138794	3	161	10.4968944099379	GO:0033135 regulation of peptidyl-serine phosphorylation	http://amigo.geneontology.org/amigo/term/GO:0033135	Ntf3 Gas6 Tek
0.0250352591868083	5	558	5.04778972520908	GO:0030335 positive regulation of cell migration	http://amigo.geneontology.org/amigo/term/GO:0030335	Tek Cd74 Gas6 Ntf3 Actg1
0.0254798232785411	4	339	6.64700098328417	GO:0051962 positive regulation of nervous system development	http://amigo.geneontology.org/amigo/term/GO:0051962	Il33 Tgm2 Sgk1 Ntf3
0.0259954425090634	3	164	10.3048780487805	GO:0048015 phosphatidylinositol-mediated signaling	http://amigo.geneontology.org/amigo/term/GO:0048015	Tek Car8 Gsn
0.0262106822724972	8	1425	3.1625730994152	GO:0019220 regulation of phosphate metabolic process	http://amigo.geneontology.org/amigo/term/GO:0019220	Tek Cd74 Cdk5rap1 Ntf3 Cd36 Rgcc Gas6 mt-Co2
0.0262258583892209	8	1426	3.16035530621786	GO:0051174 regulation of phosphorus metabolic process	http://amigo.geneontology.org/amigo/term/GO:0051174	Tek Cd74 Cdk5rap1 Ntf3 Cd36 Rgcc Gas6 mt-Co2
0.0264002991923373	5	568	4.95892018779343	GO:0060284 regulation of cell development	http://amigo.geneontology.org/amigo/term/GO:0060284	Il33 Tgm2 Rps19 Sgk1 Ntf3
0.0264002991923373	2	47	23.9716312056738	GO:0097009 energy homeostasis	http://amigo.geneontology.org/amigo/term/GO:0097009	Irx3 Cd36
0.0264002991923373	3	166	10.1807228915663	GO:1903034 regulation of response to wounding	http://amigo.geneontology.org/amigo/term/GO:1903034	Cd9 Actg1 Cd36
0.0267049130517699	10	2124	2.65222849968613	GO:0009891 positive regulation of biosynthetic process	http://amigo.geneontology.org/amigo/term/GO:0009891	Rarb Plac8 Il33 Irx3 Ntf3 Rgcc Cd74 mt-Co2 Cd36 Cdk5rap1
0.0267049130517699	3	167	10.1197604790419	GO:0048017 inositol lipid-mediated signaling	http://amigo.geneontology.org/amigo/term/GO:0048017	Tek Car8 Gsn
0.0270869722127896	2	48	23.4722222222222	GO:0045687 positive regulation of glial cell differentiation	http://amigo.geneontology.org/amigo/term/GO:0045687	Il33 Ntf3
0.027244007669296	4	349	6.45654250238777	GO:0070371 ERK1 and ERK2 cascade	http://amigo.geneontology.org/amigo/term/GO:0070371	Cd74 Tek Gas6 Cd36
0.0276046043419885	4	351	6.41975308641975	GO:0006913 nucleocytoplasmic transport	http://amigo.geneontology.org/amigo/term/GO:0006913	Tek Hspa8 Gas6 Cd36
0.0276046043419885	4	351	6.41975308641975	GO:0051169 nuclear transport	http://amigo.geneontology.org/amigo/term/GO:0051169	Tek Hspa8 Gas6 Cd36
0.0280687488415213	4	353	6.3833805476865	GO:0018209 peptidyl-serine modification	http://amigo.geneontology.org/amigo/term/GO:0018209	Sgk1 Ntf3 Gas6 Tek
0.0281963664057684	7	1136	3.4712441314554	GO:0035295 tube development	http://amigo.geneontology.org/amigo/term/GO:0035295	Tek Rarb Rgcc Actg1 Irx3 Tgm2 Cd36
0.0282137493213267	7	1139	3.46210125841381	GO:0001932 regulation of protein phosphorylation	http://amigo.geneontology.org/amigo/term/GO:0001932	Cd74 Cdk5rap1 Ntf3 Cd36 Tek Rgcc Gas6
0.0282137493213267	2	50	22.5333333333333	GO:0046460 neutral lipid biosynthetic process	http://amigo.geneontology.org/amigo/term/GO:0046460	Thrsp Plpp1
0.0282137493213267	2	50	22.5333333333333	GO:0046463 acylglycerol biosynthetic process	http://amigo.geneontology.org/amigo/term/GO:0046463	Thrsp Plpp1
0.0282137493213267	2	50	22.5333333333333	GO:0090207 regulation of triglyceride metabolic process	http://amigo.geneontology.org/amigo/term/GO:0090207	Thrsp Cd36
0.0282137493213267	3	173	9.76878612716763	GO:1902904 negative regulation of supramolecular fiber organization	http://amigo.geneontology.org/amigo/term/GO:1902904	Gsn Hspa8 Sgk1
0.0282137493213267	5	584	4.82305936073059	GO:2000147 positive regulation of cell motility	http://amigo.geneontology.org/amigo/term/GO:2000147	Tek Cd74 Gas6 Ntf3 Actg1
0.0282823789807153	5	585	4.81481481481481	GO:0043065 positive regulation of apoptotic process	http://amigo.geneontology.org/amigo/term/GO:0043065	Rgcc Gsn Rps6 Tgm2 Rarb
0.028484395709712	4	358	6.29422718808194	GO:0010720 positive regulation of cell development	http://amigo.geneontology.org/amigo/term/GO:0010720	Il33 Tgm2 Sgk1 Ntf3
0.028484395709712	6	851	3.97179788484136	GO:0071345 cellular response to cytokine stimulus	http://amigo.geneontology.org/amigo/term/GO:0071345	Cd74 Ifitm3 Il33 Gsn Actg1 Gas6
0.0291259853590019	7	1150	3.42898550724638	GO:0051130 positive regulation of cellular component organization	http://amigo.geneontology.org/amigo/term/GO:0051130	Cd36 Tek Rgcc Gsn Ntf3 Irx3 Sgk1
0.0294330518139269	3	177	9.54802259887006	GO:0006606 protein import into nucleus	http://amigo.geneontology.org/amigo/term/GO:0006606	Tek Hspa8 Cd36
0.0294330518139269	3	177	9.54802259887006	GO:0062013 positive regulation of small molecule metabolic process	http://amigo.geneontology.org/amigo/term/GO:0062013	Cd74 mt-Co2 Cd36
0.029569844972342	4	364	6.19047619047619	GO:0031589 cell-substrate adhesion	http://amigo.geneontology.org/amigo/term/GO:0031589	Cd36 Tek Actg1 Gas6
0.029569844972342	5	595	4.73389355742297	GO:0043068 positive regulation of programmed cell death	http://amigo.geneontology.org/amigo/term/GO:0043068	Rgcc Gsn Rps6 Tgm2 Rarb
0.029569844972342	16	4645	1.94043774668102	GO:0051234 establishment of localization	http://amigo.geneontology.org/amigo/term/GO:0051234	Cd36 Hspa8 Slc6a6 Tek Cd74 Cd9 Gas6 Actg1 Rgcc Tgm2 Ntf3 mt-Co2 Ly6e Ifitm3 Gsn Sgk1
0.029569844972342	2	52	21.6666666666667	GO:1903426 regulation of reactive oxygen species biosynthetic process	http://amigo.geneontology.org/amigo/term/GO:1903426	mt-Co2 Cd36
0.0299006484728278	5	598	4.71014492753623	GO:0051272 positive regulation of cellular component movement	http://amigo.geneontology.org/amigo/term/GO:0051272	Tek Cd74 Gas6 Ntf3 Actg1
0.0299006484728278	5	598	4.71014492753623	GO:0060627 regulation of vesicle-mediated transport	http://amigo.geneontology.org/amigo/term/GO:0060627	Cd36 Hspa8 Gas6 Tgm2 Ntf3
0.0301237948903867	3	180	9.38888888888889	GO:0007596 blood coagulation	http://amigo.geneontology.org/amigo/term/GO:0007596	Cd9 Cd36 Gas6
0.0302476635894407	3	181	9.33701657458564	GO:0003205 cardiac chamber development	http://amigo.geneontology.org/amigo/term/GO:0003205	Tek Ly6e Dhrs3
0.0302476635894407	3	181	9.33701657458564	GO:0032640 tumor necrosis factor production	http://amigo.geneontology.org/amigo/term/GO:0032640	Il33 Gas6 Cd36
0.0302476635894407	3	181	9.33701657458564	GO:0032680 regulation of tumor necrosis factor production	http://amigo.geneontology.org/amigo/term/GO:0032680	Il33 Gas6 Cd36
0.0302476635894407	5	602	4.67884828349945	GO:0040017 positive regulation of locomotion	http://amigo.geneontology.org/amigo/term/GO:0040017	Tek Cd74 Gas6 Ntf3 Actg1
0.0304364030125942	4	370	6.09009009009009	GO:0045862 positive regulation of proteolysis	http://amigo.geneontology.org/amigo/term/GO:0045862	Il33 Hspa8 Gsn Egln3
0.0304537954264388	3	182	9.28571428571429	GO:0051170 import into nucleus	http://amigo.geneontology.org/amigo/term/GO:0051170	Tek Hspa8 Cd36
0.0305207219372282	3	183	9.23497267759563	GO:0007599 hemostasis	http://amigo.geneontology.org/amigo/term/GO:0007599	Cd9 Cd36 Gas6
0.0305207219372282	2	54	20.8641975308642	GO:0042743 hydrogen peroxide metabolic process	http://amigo.geneontology.org/amigo/term/GO:0042743	Gpx3 mt-Co2
0.0305207219372282	3	183	9.23497267759563	GO:0050817 coagulation	http://amigo.geneontology.org/amigo/term/GO:0050817	Cd9 Cd36 Gas6
0.0305207219372282	6	875	3.86285714285714	GO:0051338 regulation of transferase activity	http://amigo.geneontology.org/amigo/term/GO:0051338	Tek Cd74 Cdk5rap1 Rgcc Gas6 Ntf3
0.0306888983216404	3	184	9.18478260869565	GO:0071706 tumor necrosis factor superfamily cytokine production	http://amigo.geneontology.org/amigo/term/GO:0071706	Il33 Gas6 Cd36
0.0306888983216404	4	373	6.04110813226095	GO:0140694 non-membrane-bounded organelle assembly	http://amigo.geneontology.org/amigo/term/GO:0140694	Rps19 Rps28 Actg1 Gsn
0.0306888983216404	3	184	9.18478260869565	GO:1903555 regulation of tumor necrosis factor superfamily cytokine production	http://amigo.geneontology.org/amigo/term/GO:1903555	Il33 Gas6 Cd36
0.0309591092830173	2	55	20.4848484848485	GO:0001961 positive regulation of cytokine-mediated signaling pathway	http://amigo.geneontology.org/amigo/term/GO:0001961	Cd74 Gas6
0.0309591092830173	2	55	20.4848484848485	GO:0061082 myeloid leukocyte cytokine production	http://amigo.geneontology.org/amigo/term/GO:0061082	Cd74 Cd36
0.0314055961349967	5	613	4.59488852637303	GO:0007507 heart development	http://amigo.geneontology.org/amigo/term/GO:0007507	Tek Rarb Ly6e Irx3 Dhrs3
0.0317644714251172	2	56	20.1190476190476	GO:0009409 response to cold	http://amigo.geneontology.org/amigo/term/GO:0009409	mt-Co2 Plac8
0.0317644714251172	2	56	20.1190476190476	GO:0046686 response to cadmium ion	http://amigo.geneontology.org/amigo/term/GO:0046686	Hspa8 Gsn
0.0324436806307382	3	189	8.94179894179894	GO:0045834 positive regulation of lipid metabolic process	http://amigo.geneontology.org/amigo/term/GO:0045834	Tek Cd74 Cd36
0.0326147796234084	11	2611	2.37329248053109	GO:0051246 regulation of protein metabolic process	http://amigo.geneontology.org/amigo/term/GO:0051246	Cd74 Cdk5rap1 Ntf3 Cd36 Tek Il33 Hspa8 Rgcc Gsn Gas6 Egln3
0.0327169498339264	3	190	8.89473684210526	GO:0009266 response to temperature stimulus	http://amigo.geneontology.org/amigo/term/GO:0009266	Hspa8 mt-Co2 Plac8
0.0328614840021252	4	384	5.86805555555556	GO:0019216 regulation of lipid metabolic process	http://amigo.geneontology.org/amigo/term/GO:0019216	Thrsp Tek Cd74 Cd36
0.0333832937064298	3	192	8.80208333333333	GO:0002819 regulation of adaptive immune response	http://amigo.geneontology.org/amigo/term/GO:0002819	Hspa8 Il33 Cd74
0.0333832937064298	2	58	19.4252873563218	GO:0006911 phagocytosis engulfment	http://amigo.geneontology.org/amigo/term/GO:0006911	Cd36 Gsn
0.0336415604924475	12	3024	2.23544973544974	GO:0065009 regulation of molecular function	http://amigo.geneontology.org/amigo/term/GO:0065009	Tek Cd74 Cdk5rap1 Cd36 Hspa8 Rgcc Ly6e Gsn Gas6 Egln3 Ntf3 Tgm2
0.0339866844940972	6	905	3.73480662983425	GO:0035239 tube morphogenesis	http://amigo.geneontology.org/amigo/term/GO:0035239	Tek Rgcc Actg1 Irx3 Tgm2 Cd36
0.0339866844940972	2	59	19.0960451977401	GO:0051893 regulation of focal adhesion assembly	http://amigo.geneontology.org/amigo/term/GO:0051893	Tek Actg1
0.0339866844940972	2	59	19.0960451977401	GO:0090109 regulation of cell-substrate junction assembly	http://amigo.geneontology.org/amigo/term/GO:0090109	Tek Actg1
0.0339866844940972	2	59	19.0960451977401	GO:0090303 positive regulation of wound healing	http://amigo.geneontology.org/amigo/term/GO:0090303	Actg1 Cd36
0.0341874843170318	5	632	4.45675105485232	GO:0050865 regulation of cell activation	http://amigo.geneontology.org/amigo/term/GO:0050865	Il33 Cd74 Cd9 Gas6 Cyp26b1
0.0346402952638945	1	3	187.777777777778	GO:0003104 positive regulation of glomerular filtration	http://amigo.geneontology.org/amigo/term/GO:0003104	Gas6
0.0346402952638945	1	3	187.777777777778	GO:0003165 Purkinje myocyte development	http://amigo.geneontology.org/amigo/term/GO:0003165	Irx3
0.0346402952638945	1	3	187.777777777778	GO:0003167 atrioventricular bundle cell differentiation	http://amigo.geneontology.org/amigo/term/GO:0003167	Irx3
0.0346402952638945	1	3	187.777777777778	GO:0007403 glial cell fate determination	http://amigo.geneontology.org/amigo/term/GO:0007403	Ntf3
0.0346402952638945	7	1224	3.22167755991285	GO:0009790 embryo development	http://amigo.geneontology.org/amigo/term/GO:0009790	Rarb Irx3 Rps6 Rpl13 Ly6e Tm4sf1 Cyp26b1
0.0346402952638945	1	3	187.777777777778	GO:0010045 response to nickel cation	http://amigo.geneontology.org/amigo/term/GO:0010045	Hspa8
0.0346402952638945	1	3	187.777777777778	GO:0035691 macrophage migration inhibitory factor signaling pathway	http://amigo.geneontology.org/amigo/term/GO:0035691	Cd74
0.0346402952638945	1	3	187.777777777778	GO:0035781 CD86 biosynthetic process	http://amigo.geneontology.org/amigo/term/GO:0035781	Il33
0.0346402952638945	1	3	187.777777777778	GO:0038172 interleukin-33-mediated signaling pathway	http://amigo.geneontology.org/amigo/term/GO:0038172	Il33
0.0346402952638945	1	3	187.777777777778	GO:0055095 lipoprotein particle mediated signaling	http://amigo.geneontology.org/amigo/term/GO:0055095	Cd36
0.0346402952638945	1	3	187.777777777778	GO:0055096 low-density lipoprotein particle mediated signaling	http://amigo.geneontology.org/amigo/term/GO:0055096	Cd36
0.0346402952638945	1	3	187.777777777778	GO:0060266 negative regulation of respiratory burst involved in inflammatory response	http://amigo.geneontology.org/amigo/term/GO:0060266	Rps19
0.0346402952638945	1	3	187.777777777778	GO:0061738 late endosomal microautophagy	http://amigo.geneontology.org/amigo/term/GO:0061738	Hspa8
0.0346402952638945	1	3	187.777777777778	GO:0061740 protein targeting to lysosome involved in chaperone-mediated autophagy	http://amigo.geneontology.org/amigo/term/GO:0061740	Hspa8
0.0346402952638945	1	3	187.777777777778	GO:0070543 response to linoleic acid	http://amigo.geneontology.org/amigo/term/GO:0070543	Cd36
0.0346402952638945	1	3	187.777777777778	GO:0097214 positive regulation of lysosomal membrane permeability	http://amigo.geneontology.org/amigo/term/GO:0097214	Hspa8
0.0346402952638945	1	3	187.777777777778	GO:1900141 regulation of oligodendrocyte apoptotic process	http://amigo.geneontology.org/amigo/term/GO:1900141	Gas6
0.0346402952638945	1	3	187.777777777778	GO:2000446 regulation of macrophage migration inhibitory factor signaling pathway	http://amigo.geneontology.org/amigo/term/GO:2000446	Cd74
0.0350015740463908	3	201	8.40796019900498	GO:0022408 negative regulation of cell-cell adhesion	http://amigo.geneontology.org/amigo/term/GO:0022408	Rgcc Cd9 Cd74
0.0350015740463908	2	62	18.1720430107527	GO:0042255 ribosome assembly	http://amigo.geneontology.org/amigo/term/GO:0042255	Rps19 Rps28
0.0350015740463908	10	2283	2.46751350562126	GO:0050790 regulation of catalytic activity	http://amigo.geneontology.org/amigo/term/GO:0050790	Tek Cd74 Cdk5rap1 Hspa8 Rgcc Gsn Gas6 Egln3 Ntf3 Tgm2
0.0350015740463908	2	62	18.1720430107527	GO:0060760 positive regulation of response to cytokine stimulus	http://amigo.geneontology.org/amigo/term/GO:0060760	Cd74 Gas6
0.0351664478633697	9	1916	2.64613778705637	GO:0016310 phosphorylation	http://amigo.geneontology.org/amigo/term/GO:0016310	Tek Sgk1 Cd74 Cdk5rap1 Ntf3 Cd36 Hspa8 Rgcc Gas6
0.0357681614205538	2	63	17.8835978835979	GO:0003229 ventricular cardiac muscle tissue development	http://amigo.geneontology.org/amigo/term/GO:0003229	Ly6e Irx3
0.0357681614205538	2	63	17.8835978835979	GO:1903409 reactive oxygen species biosynthetic process	http://amigo.geneontology.org/amigo/term/GO:1903409	mt-Co2 Cd36
0.0358560680995668	6	932	3.62660944206009	GO:0006396 RNA processing	http://amigo.geneontology.org/amigo/term/GO:0006396	Rps8 Rps28 Hspa8 Cdk5rap1 Rps6 Rps19
0.0358560680995668	3	204	8.2843137254902	GO:0045619 regulation of lymphocyte differentiation	http://amigo.geneontology.org/amigo/term/GO:0045619	Gas6 Cd74 Cyp26b1
0.0364663975326683	2	64	17.6041666666667	GO:0150116 regulation of cell-substrate junction organization	http://amigo.geneontology.org/amigo/term/GO:0150116	Tek Actg1
0.0364663975326683	2	64	17.6041666666667	GO:2000107 negative regulation of leukocyte apoptotic process	http://amigo.geneontology.org/amigo/term/GO:2000107	Gas6 Cd74
0.0366018959260715	5	656	4.29369918699187	GO:0048729 tissue morphogenesis	http://amigo.geneontology.org/amigo/term/GO:0048729	Actg1 Irx3 Ly6e Tgm2 Tek
0.0373721419110858	2	65	17.3333333333333	GO:0001954 positive regulation of cell-matrix adhesion	http://amigo.geneontology.org/amigo/term/GO:0001954	Cd36 Tek
0.0382831688590696	2	66	17.0707070707071	GO:0061077 chaperone-mediated protein folding	http://amigo.geneontology.org/amigo/term/GO:0061077	Hspa8 Cd74
0.0382831688590696	2	66	17.0707070707071	GO:1904036 negative regulation of epithelial cell apoptotic process	http://amigo.geneontology.org/amigo/term/GO:1904036	Gas6 Tek
0.0383442642357835	6	949	3.56164383561644	GO:0045321 leukocyte activation	http://amigo.geneontology.org/amigo/term/GO:0045321	Cd74 Il33 Gsn Gas6 Rps6 Cyp26b1
0.0383491290466789	4	416	5.41666666666667	GO:0045860 positive regulation of protein kinase activity	http://amigo.geneontology.org/amigo/term/GO:0045860	Rgcc Gas6 Ntf3 Cdk5rap1
0.0385379201798791	9	1954	2.59467758444217	GO:0010557 positive regulation of macromolecule biosynthetic process	http://amigo.geneontology.org/amigo/term/GO:0010557	Rarb Plac8 Il33 Irx3 Ntf3 Rgcc Cd74 Cdk5rap1 Cd36
0.0388521212377634	2	67	16.81592039801	GO:0070265 necrotic cell death	http://amigo.geneontology.org/amigo/term/GO:0070265	Slc6a6 mt-Co2
0.0388521212377634	2	67	16.81592039801	GO:0099024 plasma membrane invagination	http://amigo.geneontology.org/amigo/term/GO:0099024	Cd36 Gsn
0.0388521212377634	7	1267	3.11233885819521	GO:1901701 cellular response to oxygen-containing compound	http://amigo.geneontology.org/amigo/term/GO:1901701	Cd36 Sgk1 Ly6e Hspa8 Gas6 Tgm2 Cyp26b1
0.0389039000756013	3	213	7.93427230046948	GO:1901888 regulation of cell junction assembly	http://amigo.geneontology.org/amigo/term/GO:1901888	Tek Actg1 Irx3
0.0396585850216896	4	423	5.32702915681639	GO:0022613 ribonucleoprotein complex biogenesis	http://amigo.geneontology.org/amigo/term/GO:0022613	Rps19 Rps8 Rps28 Rps6
0.0396585850216896	2	68	16.5686274509804	GO:0030193 regulation of blood coagulation	http://amigo.geneontology.org/amigo/term/GO:0030193	Cd9 Cd36
0.0396585850216896	6	961	3.51716961498439	GO:0034097 response to cytokine	http://amigo.geneontology.org/amigo/term/GO:0034097	Cd74 Ifitm3 Il33 Gsn Actg1 Gas6
0.0396585850216896	3	215	7.86046511627907	GO:0045216 cell-cell junction organization	http://amigo.geneontology.org/amigo/term/GO:0045216	Cd9 Actg1 Irx3
0.0398019046886921	3	219	7.71689497716895	GO:0000082 G1/S transition of mitotic cell cycle	http://amigo.geneontology.org/amigo/term/GO:0000082	Hspa8 Rgcc Rps6
0.0398019046886921	1	4	140.833333333333	GO:0002309 T cell proliferation involved in immune response	http://amigo.geneontology.org/amigo/term/GO:0002309	Rps6
0.0398019046886921	1	4	140.833333333333	GO:0002901 mature B cell apoptotic process	http://amigo.geneontology.org/amigo/term/GO:0002901	Cd74
0.0398019046886921	1	4	140.833333333333	GO:0002905 regulation of mature B cell apoptotic process	http://amigo.geneontology.org/amigo/term/GO:0002905	Cd74
0.0398019046886921	1	4	140.833333333333	GO:0002906 negative regulation of mature B cell apoptotic process	http://amigo.geneontology.org/amigo/term/GO:0002906	Cd74
0.0398019046886921	7	1288	3.06159420289855	GO:0018193 peptidyl-amino acid modification	http://amigo.geneontology.org/amigo/term/GO:0018193	Sgk1 Cd74 Ntf3 Cd36 Tek Gas6 Egln3
0.0398019046886921	6	969	3.48813209494324	GO:0030097 hemopoiesis	http://amigo.geneontology.org/amigo/term/GO:0030097	Cd74 Gas6 Rps19 Rps6 Tek Cyp26b1
0.0398019046886921	4	427	5.27712724434036	GO:0030098 lymphocyte differentiation	http://amigo.geneontology.org/amigo/term/GO:0030098	Gas6 Rps6 Cd74 Cyp26b1
0.0398019046886921	7	1279	3.08313786812614	GO:0042325 regulation of phosphorylation	http://amigo.geneontology.org/amigo/term/GO:0042325	Tek Cd74 Cdk5rap1 Ntf3 Cd36 Rgcc Gas6
0.0398019046886921	1	4	140.833333333333	GO:0043402 glucocorticoid mediated signaling pathway	http://amigo.geneontology.org/amigo/term/GO:0043402	Sgk1
0.0398019046886921	1	4	140.833333333333	GO:0045903 positive regulation of translational fidelity	http://amigo.geneontology.org/amigo/term/GO:0045903	Cdk5rap1
0.0398019046886921	1	4	140.833333333333	GO:0046813 receptor-mediated virion attachment to host cell	http://amigo.geneontology.org/amigo/term/GO:0046813	Gas6
0.0398019046886921	2	70	16.0952380952381	GO:0048146 positive regulation of fibroblast proliferation	http://amigo.geneontology.org/amigo/term/GO:0048146	Cd74 Gas6
0.0398019046886921	2	71	15.868544600939	GO:0050818 regulation of coagulation	http://amigo.geneontology.org/amigo/term/GO:0050818	Cd9 Cd36
0.0398019046886921	1	4	140.833333333333	GO:0060932 His-Purkinje system cell differentiation	http://amigo.geneontology.org/amigo/term/GO:0060932	Irx3
0.0398019046886921	1	4	140.833333333333	GO:0061083 regulation of protein refolding	http://amigo.geneontology.org/amigo/term/GO:0061083	Hspa8
0.0398019046886921	1	4	140.833333333333	GO:0071211 protein targeting to vacuole involved in autophagy	http://amigo.geneontology.org/amigo/term/GO:0071211	Hspa8
0.0398019046886921	1	4	140.833333333333	GO:0071307 cellular response to vitamin K	http://amigo.geneontology.org/amigo/term/GO:0071307	Gas6
0.0398019046886921	1	4	140.833333333333	GO:0071724 response to diacyl bacterial lipopeptide	http://amigo.geneontology.org/amigo/term/GO:0071724	Cd36
0.0398019046886921	1	4	140.833333333333	GO:0071726 cellular response to diacyl bacterial lipopeptide	http://amigo.geneontology.org/amigo/term/GO:0071726	Cd36
0.0398019046886921	1	4	140.833333333333	GO:0072086 specification of loop of Henle identity	http://amigo.geneontology.org/amigo/term/GO:0072086	Irx3
0.0398019046886921	1	4	140.833333333333	GO:0090272 negative regulation of fibroblast growth factor production	http://amigo.geneontology.org/amigo/term/GO:0090272	Rgcc
0.0398019046886921	1	4	140.833333333333	GO:0097213 regulation of lysosomal membrane permeability	http://amigo.geneontology.org/amigo/term/GO:0097213	Hspa8
0.0398019046886921	1	4	140.833333333333	GO:0097241 hematopoietic stem cell migration to bone marrow	http://amigo.geneontology.org/amigo/term/GO:0097241	Gas6
0.0398019046886921	1	4	140.833333333333	GO:0150111 regulation of transepithelial transport	http://amigo.geneontology.org/amigo/term/GO:0150111	Actg1
0.0398019046886921	2	70	16.0952380952381	GO:1900046 regulation of hemostasis	http://amigo.geneontology.org/amigo/term/GO:1900046	Cd9 Cd36
0.0398019046886921	1	4	140.833333333333	GO:1902174 positive regulation of keratinocyte apoptotic process	http://amigo.geneontology.org/amigo/term/GO:1902174	Gsn
0.0398019046886921	1	4	140.833333333333	GO:1902809 regulation of skeletal muscle fiber differentiation	http://amigo.geneontology.org/amigo/term/GO:1902809	Cyp26b1
0.0398019046886921	1	4	140.833333333333	GO:1903334 positive regulation of protein folding	http://amigo.geneontology.org/amigo/term/GO:1903334	Hspa8
0.0398959254758226	3	222	7.61261261261261	GO:0010810 regulation of cell-substrate adhesion	http://amigo.geneontology.org/amigo/term/GO:0010810	Cd36 Tek Actg1
0.0400127338538387	4	434	5.19201228878648	GO:0050767 regulation of neurogenesis	http://amigo.geneontology.org/amigo/term/GO:0050767	Il33 Tgm2 Sgk1 Ntf3
0.0401903434530688	3	223	7.57847533632287	GO:0031099 regeneration	http://amigo.geneontology.org/amigo/term/GO:0031099	Ptpru Gas6 Cd9
0.0404538081451432	4	436	5.16819571865443	GO:0034329 cell junction assembly	http://amigo.geneontology.org/amigo/term/GO:0034329	Cd9 Tek Actg1 Irx3
0.0406015538519	3	225	7.51111111111111	GO:0007160 cell-matrix adhesion	http://amigo.geneontology.org/amigo/term/GO:0007160	Cd36 Tek Actg1
0.0406015538519	3	225	7.51111111111111	GO:0030595 leukocyte chemotaxis	http://amigo.geneontology.org/amigo/term/GO:0030595	Cd74 Gas6 Rps19
0.0406015538519	6	986	3.42799188640974	GO:0033993 response to lipid	http://amigo.geneontology.org/amigo/term/GO:0033993	Cd36 Tek Sgk1 Hspa8 Ptpru Cyp26b1
0.0406015538519	3	225	7.51111111111111	GO:0043281 regulation of cysteine-type endopeptidase activity involved in apoptotic process	http://amigo.geneontology.org/amigo/term/GO:0043281	Gsn Gas6 Egln3
0.0406015538519	3	225	7.51111111111111	GO:0071902 positive regulation of protein serine/threonine kinase activity	http://amigo.geneontology.org/amigo/term/GO:0071902	Rgcc Ntf3 Cdk5rap1
0.0409776394983963	3	226	7.47787610619469	GO:0033157 regulation of intracellular protein transport	http://amigo.geneontology.org/amigo/term/GO:0033157	Tek Gas6 Cd36
0.0415804551654106	6	992	3.40725806451613	GO:1902533 positive regulation of intracellular signal transduction	http://amigo.geneontology.org/amigo/term/GO:1902533	Tek Cd74 Gas6 Ntf3 Cd36 Tgm2
0.0417479926929215	2	74	15.2252252252252	GO:0046824 positive regulation of nucleocytoplasmic transport	http://amigo.geneontology.org/amigo/term/GO:0046824	Tek Gas6
0.0420729619482519	3	229	7.37991266375546	GO:0007163 establishment or maintenance of cell polarity	http://amigo.geneontology.org/amigo/term/GO:0007163	Tek Gsn Cyp26b1
0.0420729619482519	3	229	7.37991266375546	GO:0072593 reactive oxygen species metabolic process	http://amigo.geneontology.org/amigo/term/GO:0072593	Gpx3 mt-Co2 Cd36
0.0425342722325117	2	75	15.0222222222222	GO:0010324 membrane invagination	http://amigo.geneontology.org/amigo/term/GO:0010324	Cd36 Gsn
0.0428778468586243	3	231	7.31601731601732	GO:0050920 regulation of chemotaxis	http://amigo.geneontology.org/amigo/term/GO:0050920	Cd74 Gas6 Ntf3
0.0429468882222453	4	448	5.0297619047619	GO:0019221 cytokine-mediated signaling pathway	http://amigo.geneontology.org/amigo/term/GO:0019221	Cd74 Ifitm3 Il33 Gas6
0.0429468882222453	10	2412	2.3355444997236	GO:0048468 cell development	http://amigo.geneontology.org/amigo/term/GO:0048468	Sgk1 Irx3 Ntf3 Actg1 Tek Il33 Tgm2 Rps19 Rarb Rps6
0.0430133054910915	3	232	7.28448275862069	GO:0017038 protein import	http://amigo.geneontology.org/amigo/term/GO:0017038	Tek Hspa8 Cd36
0.0430133054910915	2	76	14.8245614035088	GO:1903036 positive regulation of response to wounding	http://amigo.geneontology.org/amigo/term/GO:1903036	Actg1 Cd36
0.0430133054910915	2	76	14.8245614035088	GO:2000379 positive regulation of reactive oxygen species metabolic process	http://amigo.geneontology.org/amigo/term/GO:2000379	mt-Co2 Cd36
0.0432751229049706	3	233	7.25321888412017	GO:0097529 myeloid leukocyte migration	http://amigo.geneontology.org/amigo/term/GO:0097529	Cd74 Cd9 Rps19
0.043592088558855	5	713	3.95044413277232	GO:0043408 regulation of MAPK cascade	http://amigo.geneontology.org/amigo/term/GO:0043408	Tek Cd74 Gas6 Ntf3 Cd36
0.0437005587700074	1	5	112.666666666667	GO:0002282 microglial cell activation involved in immune response	http://amigo.geneontology.org/amigo/term/GO:0002282	Il33
0.0437005587700074	1	5	112.666666666667	GO:0002826 negative regulation of T-helper 1 type immune response	http://amigo.geneontology.org/amigo/term/GO:0002826	Il33
0.0437005587700074	1	5	112.666666666667	GO:0003166 bundle of His development	http://amigo.geneontology.org/amigo/term/GO:0003166	Irx3
0.0437005587700074	1	5	112.666666666667	GO:0003331 positive regulation of extracellular matrix constituent secretion	http://amigo.geneontology.org/amigo/term/GO:0003331	Rgcc
0.0437005587700074	15	4571	1.84861080726318	GO:0016070 RNA metabolic process	http://amigo.geneontology.org/amigo/term/GO:0016070	Rarb Plac8 Irx3 Rps8 Rps28 Cd36 Hspa8 Il33 Ntf3 Rgcc Cd74 Cdk5rap1 Rps6 Gas6 Rps19
0.0437005587700074	1	5	112.666666666667	GO:0016103 diterpenoid catabolic process	http://amigo.geneontology.org/amigo/term/GO:0016103	Cyp26b1
0.0437005587700074	5	719	3.91747797867408	GO:0030036 actin cytoskeleton organization	http://amigo.geneontology.org/amigo/term/GO:0030036	Gsn Actg1 Tek Rgcc Ntf3
0.0437005587700074	1	5	112.666666666667	GO:0031580 membrane raft distribution	http://amigo.geneontology.org/amigo/term/GO:0031580	Gsn
0.0437005587700074	2	78	14.4444444444444	GO:0032722 positive regulation of chemokine production	http://amigo.geneontology.org/amigo/term/GO:0032722	Cd74 Il33
0.0437005587700074	3	239	7.07112970711297	GO:0032984 protein-containing complex disassembly	http://amigo.geneontology.org/amigo/term/GO:0032984	Hspa8 Gsn Sgk1
0.0437005587700074	1	5	112.666666666667	GO:0034653 retinoic acid catabolic process	http://amigo.geneontology.org/amigo/term/GO:0034653	Cyp26b1
0.0437005587700074	2	78	14.4444444444444	GO:0042306 regulation of protein import into nucleus	http://amigo.geneontology.org/amigo/term/GO:0042306	Tek Cd36
0.0437005587700074	1	5	112.666666666667	GO:0045345 positive regulation of MHC class I biosynthetic process	http://amigo.geneontology.org/amigo/term/GO:0045345	Il33
0.0437005587700074	1	5	112.666666666667	GO:0048014 Tie signaling pathway	http://amigo.geneontology.org/amigo/term/GO:0048014	Tek
0.0437005587700074	6	1013	3.33662388943731	GO:0048534 hematopoietic or lymphoid organ development	http://amigo.geneontology.org/amigo/term/GO:0048534	Cd74 Gas6 Rps19 Rps6 Tek Cyp26b1
0.0437005587700074	1	5	112.666666666667	GO:0051939 gamma-aminobutyric acid import	http://amigo.geneontology.org/amigo/term/GO:0051939	Slc6a6
0.0437005587700074	1	5	112.666666666667	GO:0060264 regulation of respiratory burst involved in inflammatory response	http://amigo.geneontology.org/amigo/term/GO:0060264	Rps19
0.0437005587700074	1	5	112.666666666667	GO:0060267 positive regulation of respiratory burst	http://amigo.geneontology.org/amigo/term/GO:0060267	Rps19
0.0437005587700074	1	5	112.666666666667	GO:0060268 negative regulation of respiratory burst	http://amigo.geneontology.org/amigo/term/GO:0060268	Rps19
0.0437005587700074	1	5	112.666666666667	GO:0060605 tube lumen cavitation	http://amigo.geneontology.org/amigo/term/GO:0060605	Tgm2
0.0437005587700074	1	5	112.666666666667	GO:0060662 salivary gland cavitation	http://amigo.geneontology.org/amigo/term/GO:0060662	Tgm2
0.0437005587700074	1	5	112.666666666667	GO:0070268 cornification	http://amigo.geneontology.org/amigo/term/GO:0070268	Cyp26b1
0.0437005587700074	1	5	112.666666666667	GO:0070339 response to bacterial lipopeptide	http://amigo.geneontology.org/amigo/term/GO:0070339	Cd36
0.0437005587700074	1	5	112.666666666667	GO:0071220 cellular response to bacterial lipoprotein	http://amigo.geneontology.org/amigo/term/GO:0071220	Cd36
0.0437005587700074	1	5	112.666666666667	GO:0071221 cellular response to bacterial lipopeptide	http://amigo.geneontology.org/amigo/term/GO:0071221	Cd36
0.0437005587700074	1	5	112.666666666667	GO:0072047 proximal/distal pattern formation involved in nephron development	http://amigo.geneontology.org/amigo/term/GO:0072047	Irx3
0.0437005587700074	1	5	112.666666666667	GO:0072081 specification of nephron tubule identity	http://amigo.geneontology.org/amigo/term/GO:0072081	Irx3
0.0437005587700074	1	5	112.666666666667	GO:0097018 renal albumin absorption	http://amigo.geneontology.org/amigo/term/GO:0097018	Gas6
0.0437005587700074	1	5	112.666666666667	GO:0097252 oligodendrocyte apoptotic process	http://amigo.geneontology.org/amigo/term/GO:0097252	Gas6
0.0437005587700074	1	5	112.666666666667	GO:1903903 regulation of establishment of T cell polarity	http://amigo.geneontology.org/amigo/term/GO:1903903	Gsn
0.0437005587700074	1	5	112.666666666667	GO:2000121 regulation of removal of superoxide radicals	http://amigo.geneontology.org/amigo/term/GO:2000121	Cd36
0.0437005587700074	1	5	112.666666666667	GO:2001016 positive regulation of skeletal muscle cell differentiation	http://amigo.geneontology.org/amigo/term/GO:2001016	Cyp26b1
0.0437151758556786	3	241	7.01244813278008	GO:0030522 intracellular receptor signaling pathway	http://amigo.geneontology.org/amigo/term/GO:0030522	Rarb Dhrs3 Cyp26b1
0.0437151758556786	2	80	14.0833333333333	GO:0048041 focal adhesion assembly	http://amigo.geneontology.org/amigo/term/GO:0048041	Tek Actg1
0.0437151758556786	3	241	7.01244813278008	GO:0048705 skeletal system morphogenesis	http://amigo.geneontology.org/amigo/term/GO:0048705	Cyp26b1 Rarb Dhrs3
0.0440477925611465	10	2454	2.29557185547406	GO:0007399 nervous system development	http://amigo.geneontology.org/amigo/term/GO:0007399	Sgk1 Gsn Irx3 Ntf3 Il33 Cd9 Hspa8 Tgm2 Gas6 Rarb
0.0443122283510416	2	81	13.9094650205761	GO:0000079 regulation of cyclin-dependent protein serine/threonine kinase activity	http://amigo.geneontology.org/amigo/term/GO:0000079	Cdk5rap1 Rgcc
0.0443122283510416	2	81	13.9094650205761	GO:0001523 retinoid metabolic process	http://amigo.geneontology.org/amigo/term/GO:0001523	Dhrs3 Cyp26b1
0.0443122283510416	2	81	13.9094650205761	GO:0014015 positive regulation of gliogenesis	http://amigo.geneontology.org/amigo/term/GO:0014015	Il33 Ntf3
0.0444483768794399	6	1032	3.27519379844961	GO:0040007 growth	http://amigo.geneontology.org/amigo/term/GO:0040007	Gas6 Rarb Ly6e Plac8 Cd9 Sgk1
0.0450767649362049	2	82	13.739837398374	GO:0002260 lymphocyte homeostasis	http://amigo.geneontology.org/amigo/term/GO:0002260	Cd74 Rps6
0.0450767649362049	7	1363	2.89312790413304	GO:0080134 regulation of response to stress	http://amigo.geneontology.org/amigo/term/GO:0080134	Cd74 Il33 Hspa8 Cd9 Rps19 Actg1 Cd36
0.0451706232657035	6	1037	3.25940212150434	GO:0044255 cellular lipid metabolic process	http://amigo.geneontology.org/amigo/term/GO:0044255	Plpp1 Dhrs3 Cyp26b1 Cd74 Thrsp Cd36
0.0457491371610147	2	83	13.574297188755	GO:0034109 homotypic cell-cell adhesion	http://amigo.geneontology.org/amigo/term/GO:0034109	Ptpru Cd9
0.0457491371610147	9	2089	2.42699856390618	GO:0045935 positive regulation of nucleobase-containing compound metabolic process	http://amigo.geneontology.org/amigo/term/GO:0045935	Rarb Plac8 Il33 Irx3 Ntf3 Rgcc Cd74 mt-Co2 Hspa8
0.0457491371610147	3	247	6.8421052631579	GO:0048738 cardiac muscle tissue development	http://amigo.geneontology.org/amigo/term/GO:0048738	Rarb Ly6e Irx3
0.0459452311251614	4	473	4.76391825229035	GO:0022407 regulation of cell-cell adhesion	http://amigo.geneontology.org/amigo/term/GO:0022407	Rgcc Ptpru Cd9 Cd74
0.0459452311251614	3	248	6.81451612903226	GO:0044843 cell cycle G1/S phase transition	http://amigo.geneontology.org/amigo/term/GO:0044843	Hspa8 Rgcc Rps6
0.04641258365687	2	84	13.4126984126984	GO:1904029 regulation of cyclin-dependent protein kinase activity	http://amigo.geneontology.org/amigo/term/GO:1904029	Cdk5rap1 Rgcc
0.04641258365687	2	84	13.4126984126984	GO:1904589 regulation of protein import	http://amigo.geneontology.org/amigo/term/GO:1904589	Tek Cd36
0.0466589711267649	3	250	1976-06-01	GO:1901654 response to ketone	http://amigo.geneontology.org/amigo/term/GO:1901654	Sgk1 Hspa8 Gas6
0.0468586710450008	4	477	4.72396925227114	GO:1903131 mononuclear cell differentiation	http://amigo.geneontology.org/amigo/term/GO:1903131	Cd74 Gas6 Rps6 Cyp26b1
0.0474690964337539	8	1735	2.59750240153698	GO:0043933 protein-containing complex organization	http://amigo.geneontology.org/amigo/term/GO:0043933	Hspa8 Gsn Rps19 Rps28 Cd36 Cd74 Sgk1 Tgm2
0.0474898217713231	1	6	93.8888888888889	GO:0002536 respiratory burst involved in inflammatory response	http://amigo.geneontology.org/amigo/term/GO:0002536	Rps19
0.0474898217713231	3	256	6.6015625	GO:0003007 heart morphogenesis	http://amigo.geneontology.org/amigo/term/GO:0003007	Tek Ly6e Dhrs3
0.0474898217713231	1	6	93.8888888888889	GO:0003164 His-Purkinje system development	http://amigo.geneontology.org/amigo/term/GO:0003164	Irx3
0.0474898217713231	2	87	12.9501915708812	GO:0016101 diterpenoid metabolic process	http://amigo.geneontology.org/amigo/term/GO:0016101	Dhrs3 Cyp26b1
0.0474898217713231	2	86	13.1007751937984	GO:0031100 animal organ regeneration	http://amigo.geneontology.org/amigo/term/GO:0031100	Ptpru Gas6
0.0474898217713231	2	87	12.9501915708812	GO:0032272 negative regulation of protein polymerization	http://amigo.geneontology.org/amigo/term/GO:0032272	Gsn Sgk1
0.0474898217713231	1	6	93.8888888888889	GO:0032493 response to bacterial lipoprotein	http://amigo.geneontology.org/amigo/term/GO:0032493	Cd36
0.0474898217713231	1	6	93.8888888888889	GO:0034196 acylglycerol transport	http://amigo.geneontology.org/amigo/term/GO:0034196	Cd36
0.0474898217713231	1	6	93.8888888888889	GO:0034197 triglyceride transport	http://amigo.geneontology.org/amigo/term/GO:0034197	Cd36
0.0474898217713231	5	753	3.74059318282426	GO:0034330 cell junction organization	http://amigo.geneontology.org/amigo/term/GO:0034330	Hspa8 Cd9 Tek Actg1 Irx3
0.0474898217713231	1	6	93.8888888888889	GO:0045341 MHC class I biosynthetic process	http://amigo.geneontology.org/amigo/term/GO:0045341	Il33
0.0474898217713231	1	6	93.8888888888889	GO:0045343 regulation of MHC class I biosynthetic process	http://amigo.geneontology.org/amigo/term/GO:0045343	Il33
0.0474898217713231	2	87	12.9501915708812	GO:0045685 regulation of glial cell differentiation	http://amigo.geneontology.org/amigo/term/GO:0045685	Il33 Ntf3
0.0474898217713231	1	6	93.8888888888889	GO:0051665 membrane raft localization	http://amigo.geneontology.org/amigo/term/GO:0051665	Gsn
0.0474898217713231	2	86	13.1007751937984	GO:0070227 lymphocyte apoptotic process	http://amigo.geneontology.org/amigo/term/GO:0070227	Cd74 Rps6
0.0474898217713231	1	6	93.8888888888889	GO:0070900 mitochondrial tRNA modification	http://amigo.geneontology.org/amigo/term/GO:0070900	Cdk5rap1
0.0474898217713231	1	6	93.8888888888889	GO:0072318 clathrin coat disassembly	http://amigo.geneontology.org/amigo/term/GO:0072318	Hspa8
0.0474898217713231	1	6	93.8888888888889	GO:0098528 skeletal muscle fiber differentiation	http://amigo.geneontology.org/amigo/term/GO:0098528	Cyp26b1
0.0474898217713231	1	6	93.8888888888889	GO:0120040 regulation of macrophage proliferation	http://amigo.geneontology.org/amigo/term/GO:0120040	Il33
0.0474898217713231	2	87	12.9501915708812	GO:0120162 positive regulation of cold-induced thermogenesis	http://amigo.geneontology.org/amigo/term/GO:0120162	Cd36 Plac8
0.0474898217713231	1	6	93.8888888888889	GO:1900864 mitochondrial RNA modification	http://amigo.geneontology.org/amigo/term/GO:1900864	Cdk5rap1
0.0474898217713231	1	6	93.8888888888889	GO:1901844 regulation of cell communication by electrical coupling involved in cardiac conduction	http://amigo.geneontology.org/amigo/term/GO:1901844	Irx3
0.0474898217713231	1	6	93.8888888888889	GO:1904045 cellular response to aldosterone	http://amigo.geneontology.org/amigo/term/GO:1904045	Sgk1
0.0474898217713231	1	6	93.8888888888889	GO:1990379 lipid transport across blood-brain barrier	http://amigo.geneontology.org/amigo/term/GO:1990379	Cd36
0.0474898217713231	1	6	93.8888888888889	GO:1990834 response to odorant	http://amigo.geneontology.org/amigo/term/GO:1990834	Hspa8
0.0474898217713231	3	253	6.6798418972332	GO:2000116 regulation of cysteine-type endopeptidase activity	http://amigo.geneontology.org/amigo/term/GO:2000116	Gsn Gas6 Egln3
0.04767878074189	12	3340	2.02395209580838	GO:0010646 regulation of cell communication	http://amigo.geneontology.org/amigo/term/GO:0010646	Tek Cd74 Ntf3 Dhrs3 Cd36 Ly6e Ptpru Gas6 Slc6a6 Irx3 Cyp26b1 Tgm2
0.04767878074189	10	2517	2.23811415706529	GO:0035556 intracellular signal transduction	http://amigo.geneontology.org/amigo/term/GO:0035556	Tek Sgk1 Cd74 Gas6 Car8 Cd36 Rps6 Ntf3 Gsn Tgm2
0.0485627718555321	2	89	12.6591760299625	GO:1900407 regulation of cellular response to oxidative stress	http://amigo.geneontology.org/amigo/term/GO:1900407	Hspa8 Cd36
0.0491656463584113	6	1075	3.14418604651163	GO:0002520 immune system development	http://amigo.geneontology.org/amigo/term/GO:0002520	Cd74 Gas6 Rps19 Rps6 Tek Cyp26b1
0.0494155254308006	2	90	12.5185185185185	GO:0007044 cell-substrate junction assembly	http://amigo.geneontology.org/amigo/term/GO:0007044	Tek Actg1
0.0503808871678562	5	773	3.64381198792583	GO:0046649 lymphocyte activation	http://amigo.geneontology.org/amigo/term/GO:0046649	Cd74 Gsn Gas6 Rps6 Cyp26b1
0.0508511025327494	3	265	6.37735849056604	GO:0014706 striated muscle tissue development	http://amigo.geneontology.org/amigo/term/GO:0014706	Rarb Ly6e Irx3
0.0512342692574612	5	777	3.62505362505363	GO:0061024 membrane organization	http://amigo.geneontology.org/amigo/term/GO:0061024	Cd36 Cd9 Hspa8 Gsn Gas6
0.0526310270674339	1	7	80.4761904761905	GO:0002606 positive regulation of dendritic cell antigen processing and presentation	http://amigo.geneontology.org/amigo/term/GO:0002606	Cd74
0.0526310270674339	7	1436	2.74605385329619	GO:0006629 lipid metabolic process	http://amigo.geneontology.org/amigo/term/GO:0006629	Plpp1 Thrsp Cyp26b1 Dhrs3 Tek Cd74 Cd36
0.0526310270674339	1	7	80.4761904761905	GO:0010729 positive regulation of hydrogen peroxide biosynthetic process	http://amigo.geneontology.org/amigo/term/GO:0010729	mt-Co2
0.0526310270674339	1	7	80.4761904761905	GO:0010886 positive regulation of cholesterol storage	http://amigo.geneontology.org/amigo/term/GO:0010886	Cd36
0.0526310270674339	1	7	80.4761904761905	GO:0014905 myoblast fusion involved in skeletal muscle regeneration	http://amigo.geneontology.org/amigo/term/GO:0014905	Cd9
0.0526310270674339	1	7	80.4761904761905	GO:0015734 taurine transport	http://amigo.geneontology.org/amigo/term/GO:0015734	Slc6a6
0.0526310270674339	1	7	80.4761904761905	GO:0016115 terpenoid catabolic process	http://amigo.geneontology.org/amigo/term/GO:0016115	Cyp26b1
0.0526310270674339	1	7	80.4761904761905	GO:0019062 virion attachment to host cell	http://amigo.geneontology.org/amigo/term/GO:0019062	Gas6
0.0526310270674339	1	7	80.4761904761905	GO:0030913 paranodal junction assembly	http://amigo.geneontology.org/amigo/term/GO:0030913	Cd9
0.0526310270674339	1	7	80.4761904761905	GO:0035754 B cell chemotaxis	http://amigo.geneontology.org/amigo/term/GO:0035754	Gas6
0.0526310270674339	1	7	80.4761904761905	GO:0042918 alkanesulfonate transport	http://amigo.geneontology.org/amigo/term/GO:0042918	Slc6a6
0.0526310270674339	1	7	80.4761904761905	GO:0044829 positive regulation by host of viral genome replication	http://amigo.geneontology.org/amigo/term/GO:0044829	Hspa8
0.0526310270674339	1	7	80.4761904761905	GO:0071447 cellular response to hydroperoxide	http://amigo.geneontology.org/amigo/term/GO:0071447	Cd36
0.0526310270674339	1	7	80.4761904761905	GO:0072319 vesicle uncoating	http://amigo.geneontology.org/amigo/term/GO:0072319	Hspa8
0.0526310270674339	2	94	11.9858156028369	GO:0098869 cellular oxidant detoxification	http://amigo.geneontology.org/amigo/term/GO:0098869	Gpx3 Cd36
0.0526310270674339	1	7	80.4761904761905	GO:1901203 positive regulation of extracellular matrix assembly	http://amigo.geneontology.org/amigo/term/GO:1901203	Rgcc
0.0526310270674339	1	7	80.4761904761905	GO:1902396 protein localization to bicellular tight junction	http://amigo.geneontology.org/amigo/term/GO:1902396	Actg1
0.0526310270674339	1	7	80.4761904761905	GO:1903598 positive regulation of gap junction assembly	http://amigo.geneontology.org/amigo/term/GO:1903598	Irx3
0.0530552464542043	5	791	3.56089338390223	GO:0000165 MAPK cascade	http://amigo.geneontology.org/amigo/term/GO:0000165	Tek Cd74 Gas6 Ntf3 Cd36
0.0533630299322069	2	96	11.7361111111111	GO:0006721 terpenoid metabolic process	http://amigo.geneontology.org/amigo/term/GO:0006721	Dhrs3 Cyp26b1
0.0533630299322069	2	96	11.7361111111111	GO:0150115 cell-substrate junction organization	http://amigo.geneontology.org/amigo/term/GO:0150115	Tek Actg1
0.0535735884349742	8	1807	2.49400479616307	GO:0022008 neurogenesis	http://amigo.geneontology.org/amigo/term/GO:0022008	Sgk1 Irx3 Ntf3 Il33 Cd9 Tgm2 Gas6 Rarb
0.0542216832184571	2	97	11.6151202749141	GO:0051492 regulation of stress fiber assembly	http://amigo.geneontology.org/amigo/term/GO:0051492	Rgcc Actg1
0.0549504596286575	4	518	4.35006435006435	GO:0008015 blood circulation	http://amigo.geneontology.org/amigo/term/GO:0008015	Gas6 Gsn Irx3 Cd36
0.0549504596286575	5	801	3.51643778610071	GO:0030162 regulation of proteolysis	http://amigo.geneontology.org/amigo/term/GO:0030162	Il33 Hspa8 Gsn Gas6 Egln3
0.0549504596286575	2	98	11.4965986394558	GO:0033077 T cell differentiation in thymus	http://amigo.geneontology.org/amigo/term/GO:0033077	Rps6 Cd74
0.0549504596286575	2	98	11.4965986394558	GO:1902882 regulation of response to oxidative stress	http://amigo.geneontology.org/amigo/term/GO:1902882	Hspa8 Cd36
0.0552309520813633	3	279	6.0573476702509	GO:0001818 negative regulation of cytokine production	http://amigo.geneontology.org/amigo/term/GO:0001818	Rgcc Gas6 Il33
0.0552927453959369	5	803	3.50767953507679	GO:0030029 actin filament-based process	http://amigo.geneontology.org/amigo/term/GO:0030029	Gsn Actg1 Tek Rgcc Ntf3
0.0554643260269165	5	804	3.50331674958541	GO:0045087 innate immune response	http://amigo.geneontology.org/amigo/term/GO:0045087	Ifitm3 Cd74 Gsn Actg1 Rps19
0.055602925335346	4	522	4.31673052362708	GO:0010638 positive regulation of organelle organization	http://amigo.geneontology.org/amigo/term/GO:0010638	Tek Rgcc Gsn Ntf3
0.055602925335346	4	522	4.31673052362708	GO:0044089 positive regulation of cellular component biogenesis	http://amigo.geneontology.org/amigo/term/GO:0044089	Cd36 Tek Rgcc Irx3
0.055602925335346	8	1825	2.46940639269406	GO:1901700 response to oxygen-containing compound	http://amigo.geneontology.org/amigo/term/GO:1901700	Cd36 Tek Sgk1 Ly6e Hspa8 Gas6 Tgm2 Cyp26b1
0.055673992884954	3	281	6.01423487544484	GO:0110053 regulation of actin filament organization	http://amigo.geneontology.org/amigo/term/GO:0110053	Gsn Rgcc Actg1
0.0563859325196667	3	286	5.90909090909091	GO:0002460 adaptive immune response based on somatic recombination of immune receptors built from immunoglobulin superfamily domains	http://amigo.geneontology.org/amigo/term/GO:0002460	Hspa8 Il33 Cd74
0.0563859325196667	1	8	70.4166666666667	GO:0010726 positive regulation of hydrogen peroxide metabolic process	http://amigo.geneontology.org/amigo/term/GO:0010726	mt-Co2
0.0563859325196667	1	8	70.4166666666667	GO:0015912 short-chain fatty acid transport	http://amigo.geneontology.org/amigo/term/GO:0015912	Cd36
0.0563859325196667	1	8	70.4166666666667	GO:0022605 mammalian oogenesis stage	http://amigo.geneontology.org/amigo/term/GO:0022605	Rps6
0.0563859325196667	1	8	70.4166666666667	GO:0044650 adhesion of symbiont to host cell	http://amigo.geneontology.org/amigo/term/GO:0044650	Gas6
0.0563859325196667	1	8	70.4166666666667	GO:0048242 epinephrine secretion	http://amigo.geneontology.org/amigo/term/GO:0048242	Ly6e
0.0563859325196667	4	529	4.2596093257719	GO:0048871 multicellular organismal homeostasis	http://amigo.geneontology.org/amigo/term/GO:0048871	Irx3 Cd36 Plac8 Cyp26b1
0.0563859325196667	1	8	70.4166666666667	GO:0061004 pattern specification involved in kidney development	http://amigo.geneontology.org/amigo/term/GO:0061004	Irx3
0.0563859325196667	1	8	70.4166666666667	GO:0061518 microglial cell proliferation	http://amigo.geneontology.org/amigo/term/GO:0061518	Il33
0.0563859325196667	1	8	70.4166666666667	GO:0072048 renal system pattern specification	http://amigo.geneontology.org/amigo/term/GO:0072048	Irx3
0.0563859325196667	1	8	70.4166666666667	GO:0090269 fibroblast growth factor production	http://amigo.geneontology.org/amigo/term/GO:0090269	Rgcc
0.0563859325196667	1	8	70.4166666666667	GO:0090270 regulation of fibroblast growth factor production	http://amigo.geneontology.org/amigo/term/GO:0090270	Rgcc
0.0563859325196667	1	8	70.4166666666667	GO:0090646 mitochondrial tRNA processing	http://amigo.geneontology.org/amigo/term/GO:0090646	Cdk5rap1
0.0563859325196667	1	8	70.4166666666667	GO:0097283 keratinocyte apoptotic process	http://amigo.geneontology.org/amigo/term/GO:0097283	Gsn
0.0563859325196667	1	8	70.4166666666667	GO:0150094 amyloid-beta clearance by cellular catabolic process	http://amigo.geneontology.org/amigo/term/GO:0150094	Cd36
0.0563859325196667	1	8	70.4166666666667	GO:1902172 regulation of keratinocyte apoptotic process	http://amigo.geneontology.org/amigo/term/GO:1902172	Gsn
0.0563859325196667	1	8	70.4166666666667	GO:2000049 positive regulation of cell-cell adhesion mediated by cadherin	http://amigo.geneontology.org/amigo/term/GO:2000049	Ptpru
0.0563859325196667	1	8	70.4166666666667	GO:2000270 negative regulation of fibroblast apoptotic process	http://amigo.geneontology.org/amigo/term/GO:2000270	Gas6
0.0563859325196667	1	8	70.4166666666667	GO:2000425 regulation of apoptotic cell clearance	http://amigo.geneontology.org/amigo/term/GO:2000425	Tgm2
0.0572244709140719	2	103	10.9385113268608	GO:0002690 positive regulation of leukocyte chemotaxis	http://amigo.geneontology.org/amigo/term/GO:0002690	Cd74 Gas6
0.0572244709140719	2	103	10.9385113268608	GO:0033273 response to vitamin	http://amigo.geneontology.org/amigo/term/GO:0033273	Gas6 Cyp26b1
0.0572244709140719	2	103	10.9385113268608	GO:2000106 regulation of leukocyte apoptotic process	http://amigo.geneontology.org/amigo/term/GO:2000106	Gas6 Cd74
0.0590345362601071	3	292	5.78767123287671	GO:0031349 positive regulation of defense response	http://amigo.geneontology.org/amigo/term/GO:0031349	Il33 Cd74 Rps19
0.0590345362601071	2	105	10.7301587301587	GO:0032602 chemokine production	http://amigo.geneontology.org/amigo/term/GO:0032602	Cd74 Il33
0.0590345362601071	2	105	10.7301587301587	GO:0032642 regulation of chemokine production	http://amigo.geneontology.org/amigo/term/GO:0032642	Cd74 Il33
0.0596897518645147	4	541	4.16512630930376	GO:0001525 angiogenesis	http://amigo.geneontology.org/amigo/term/GO:0001525	Tek Rgcc Actg1 Cd36
0.0602484407504009	4	543	4.14978514426028	GO:0002009 morphogenesis of an epithelium	http://amigo.geneontology.org/amigo/term/GO:0002009	Actg1 Irx3 Tgm2 Tek
0.0602484407504009	5	833	3.38135254101641	GO:0006886 intracellular protein transport	http://amigo.geneontology.org/amigo/term/GO:0006886	Hspa8 Tek Cd74 Gas6 Cd36
0.0608574818997751	4	547	4.1194393662401	GO:0003013 circulatory system process	http://amigo.geneontology.org/amigo/term/GO:0003013	Cd36 Gas6 Gsn Irx3
0.0608574818997751	1	9	62.5925925925926	GO:0014891 striated muscle atrophy	http://amigo.geneontology.org/amigo/term/GO:0014891	Gsn
0.0608574818997751	3	299	5.65217391304348	GO:0030217 T cell differentiation	http://amigo.geneontology.org/amigo/term/GO:0030217	Rps6 Cd74 Cyp26b1
0.0608574818997751	1	9	62.5925925925926	GO:0031394 positive regulation of prostaglandin biosynthetic process	http://amigo.geneontology.org/amigo/term/GO:0031394	Cd74
0.0608574818997751	1	9	62.5925925925926	GO:0032471 negative regulation of endoplasmic reticulum calcium ion concentration	http://amigo.geneontology.org/amigo/term/GO:0032471	Tgm2
0.0608574818997751	1	9	62.5925925925926	GO:0032571 response to vitamin K	http://amigo.geneontology.org/amigo/term/GO:0032571	Gas6
0.0608574818997751	2	108	10.4320987654321	GO:0032760 positive regulation of tumor necrosis factor production	http://amigo.geneontology.org/amigo/term/GO:0032760	Il33 Cd36
0.0608574818997751	1	9	62.5925925925926	GO:0035701 hematopoietic stem cell migration	http://amigo.geneontology.org/amigo/term/GO:0035701	Gas6
0.0608574818997751	8	1876	2.40227434257285	GO:0051254 positive regulation of RNA metabolic process	http://amigo.geneontology.org/amigo/term/GO:0051254	Rarb Plac8 Il33 Irx3 Ntf3 Rgcc Cd74 Hspa8
0.0608574818997751	4	546	4.12698412698413	GO:0051345 positive regulation of hydrolase activity	http://amigo.geneontology.org/amigo/term/GO:0051345	Gsn Egln3 Ntf3 Tgm2
0.0608574818997751	1	9	62.5925925925926	GO:0070391 response to lipoteichoic acid	http://amigo.geneontology.org/amigo/term/GO:0070391	Cd36
0.0608574818997751	1	9	62.5925925925926	GO:0071223 cellular response to lipoteichoic acid	http://amigo.geneontology.org/amigo/term/GO:0071223	Cd36
0.0608574818997751	1	9	62.5925925925926	GO:0071314 cellular response to cocaine	http://amigo.geneontology.org/amigo/term/GO:0071314	Tgm2
0.0608574818997751	2	108	10.4320987654321	GO:0110020 regulation of actomyosin structure organization	http://amigo.geneontology.org/amigo/term/GO:0110020	Rgcc Actg1
0.0608574818997751	1	9	62.5925925925926	GO:2000048 negative regulation of cell-cell adhesion mediated by cadherin	http://amigo.geneontology.org/amigo/term/GO:2000048	Rgcc
0.0611238890974315	4	550	4.0969696969697	GO:0042110 T cell activation	http://amigo.geneontology.org/amigo/term/GO:0042110	Cd74 Gsn Rps6 Cyp26b1
0.0612070324717985	2	109	10.3363914373089	GO:1990748 cellular detoxification	http://amigo.geneontology.org/amigo/term/GO:1990748	Gpx3 Cd36
0.0614176623787099	3	301	5.61461794019934	GO:0033500 carbohydrate homeostasis	http://amigo.geneontology.org/amigo/term/GO:0033500	Rps6 Gas6 Cd36
0.0614176623787099	3	301	5.61461794019934	GO:0042593 glucose homeostasis	http://amigo.geneontology.org/amigo/term/GO:0042593	Rps6 Gas6 Cd36
0.0614176623787099	3	301	5.61461794019934	GO:0045765 regulation of angiogenesis	http://amigo.geneontology.org/amigo/term/GO:0045765	Tek Rgcc Cd36
0.0616464056610973	2	110	10.2424242424242	GO:0006641 triglyceride metabolic process	http://amigo.geneontology.org/amigo/term/GO:0006641	Thrsp Cd36
0.0616464056610973	3	302	5.59602649006623	GO:0007162 negative regulation of cell adhesion	http://amigo.geneontology.org/amigo/term/GO:0007162	Rgcc Cd9 Cd74
0.0616464056610973	2	110	10.2424242424242	GO:1903557 positive regulation of tumor necrosis factor superfamily cytokine production	http://amigo.geneontology.org/amigo/term/GO:1903557	Il33 Cd36
0.0625995754337394	2	111	10.1501501501502	GO:0032526 response to retinoic acid	http://amigo.geneontology.org/amigo/term/GO:0032526	Tek Cyp26b1
0.0630657954366737	3	305	5.54098360655738	GO:1901342 regulation of vasculature development	http://amigo.geneontology.org/amigo/term/GO:1901342	Tek Rgcc Cd36
0.0633324803072404	6	1179	2.86683630195081	GO:0033043 regulation of organelle organization	http://amigo.geneontology.org/amigo/term/GO:0033043	Gsn Tek Rgcc Ntf3 Actg1 Sgk1
0.0633481671109597	2	112	10.0595238095238	GO:0032231 regulation of actin filament bundle assembly	http://amigo.geneontology.org/amigo/term/GO:0032231	Rgcc Actg1
0.0638423379293383	3	307	5.50488599348534	GO:0031647 regulation of protein stability	http://amigo.geneontology.org/amigo/term/GO:0031647	Hspa8 Gsn Cd74
0.0639907167225373	2	113	9.97050147492625	GO:0030038 contractile actin filament bundle assembly	http://amigo.geneontology.org/amigo/term/GO:0030038	Rgcc Actg1
0.0639907167225373	2	113	9.97050147492625	GO:0043149 stress fiber assembly	http://amigo.geneontology.org/amigo/term/GO:0043149	Rgcc Actg1
0.0639907167225373	2	113	9.97050147492625	GO:0048145 regulation of fibroblast proliferation	http://amigo.geneontology.org/amigo/term/GO:0048145	Cd74 Gas6
0.0642793922598023	1	10	56.3333333333333	GO:0002604 regulation of dendritic cell antigen processing and presentation	http://amigo.geneontology.org/amigo/term/GO:0002604	Cd74
0.0642793922598023	1	10	56.3333333333333	GO:0002679 respiratory burst involved in defense response	http://amigo.geneontology.org/amigo/term/GO:0002679	Rps19
0.0642793922598023	1	10	56.3333333333333	GO:0003330 regulation of extracellular matrix constituent secretion	http://amigo.geneontology.org/amigo/term/GO:0003330	Rgcc
0.0642793922598023	1	10	56.3333333333333	GO:0008300 isoprenoid catabolic process	http://amigo.geneontology.org/amigo/term/GO:0008300	Cyp26b1
0.0642793922598023	1	10	56.3333333333333	GO:0018401 peptidyl-proline hydroxylation to 4-hydroxy-L-proline	http://amigo.geneontology.org/amigo/term/GO:0018401	Egln3
0.0642793922598023	1	10	56.3333333333333	GO:0045657 positive regulation of monocyte differentiation	http://amigo.geneontology.org/amigo/term/GO:0045657	Cd74
0.0642793922598023	3	310	5.45161290322581	GO:0060326 cell chemotaxis	http://amigo.geneontology.org/amigo/term/GO:0060326	Cd74 Gas6 Rps19
0.0642793922598023	7	1538	2.56393584742089	GO:0065003 protein-containing complex assembly	http://amigo.geneontology.org/amigo/term/GO:0065003	Gsn Rps19 Rps28 Cd36 Cd74 Sgk1 Tgm2
0.0642793922598023	1	10	56.3333333333333	GO:0090527 actin filament reorganization	http://amigo.geneontology.org/amigo/term/GO:0090527	Gsn
0.0642793922598023	1	10	56.3333333333333	GO:0140052 cellular response to oxidised low-density lipoprotein particle stimulus	http://amigo.geneontology.org/amigo/term/GO:0140052	Cd36
0.0642793922598023	1	10	56.3333333333333	GO:1903332 regulation of protein folding	http://amigo.geneontology.org/amigo/term/GO:1903332	Hspa8
0.0642793922598023	1	10	56.3333333333333	GO:1903596 regulation of gap junction assembly	http://amigo.geneontology.org/amigo/term/GO:1903596	Irx3
0.0642793922598023	1	10	56.3333333333333	GO:2001269 positive regulation of cysteine-type endopeptidase activity involved in apoptotic signaling pathway	http://amigo.geneontology.org/amigo/term/GO:2001269	Gsn
0.0645339269145396	2	115	9.79710144927536	GO:0010927 cellular component assembly involved in morphogenesis	http://amigo.geneontology.org/amigo/term/GO:0010927	Cd9 Actg1
0.0645339269145396	2	115	9.79710144927536	GO:0032649 regulation of interferon-gamma production	http://amigo.geneontology.org/amigo/term/GO:0032649	Gas6 Il33
0.0651200150000254	3	313	5.39936102236422	GO:0002366 leukocyte activation involved in immune response	http://amigo.geneontology.org/amigo/term/GO:0002366	Cd74 Il33 Rps6
0.0652903541802529	15	4947	1.70810592278148	GO:0010468 regulation of gene expression	http://amigo.geneontology.org/amigo/term/GO:0010468	Rarb Cd74 Il33 Plac8 Irx3 Cd36 Tek Ntf3 Hspa8 Rgcc Gsn Gas6 Actg1 Cdk5rap1 Cyp26b1
0.0652903541802529	2	116	9.71264367816092	GO:0032609 interferon-gamma production	http://amigo.geneontology.org/amigo/term/GO:0032609	Gas6 Il33
0.0653995598645011	4	571	3.94629305312318	GO:1901615 organic hydroxy compound metabolic process	http://amigo.geneontology.org/amigo/term/GO:1901615	Cyp26b1 Plpp1 Dhrs3 Ly6e
0.0663449974448358	3	316	5.34810126582278	GO:0002263 cell activation involved in immune response	http://amigo.geneontology.org/amigo/term/GO:0002263	Cd74 Il33 Rps6
0.0673452113127783	3	318	5.31446540880503	GO:0034504 protein localization to nucleus	http://amigo.geneontology.org/amigo/term/GO:0034504	Tek Hspa8 Cd36
0.0676121846277127	2	119	9.46778711484594	GO:0003073 regulation of systemic arterial blood pressure	http://amigo.geneontology.org/amigo/term/GO:0003073	Gas6 Cd36
0.0676121846277127	2	119	9.46778711484594	GO:0006720 isoprenoid metabolic process	http://amigo.geneontology.org/amigo/term/GO:0006720	Dhrs3 Cyp26b1
0.0676121846277127	2	119	9.46778711484594	GO:0032612 interleukin-1 production	http://amigo.geneontology.org/amigo/term/GO:0032612	Cd36 Gas6
0.0676121846277127	2	119	9.46778711484594	GO:0032652 regulation of interleukin-1 production	http://amigo.geneontology.org/amigo/term/GO:0032652	Cd36 Gas6
0.0676121846277127	2	119	9.46778711484594	GO:0097237 cellular response to toxic substance	http://amigo.geneontology.org/amigo/term/GO:0097237	Gpx3 Cd36
0.0676798357794542	2	120	9.38888888888889	GO:0002286 T cell activation involved in immune response	http://amigo.geneontology.org/amigo/term/GO:0002286	Cd74 Rps6
0.0676798357794542	4	580	3.88505747126437	GO:0002694 regulation of leukocyte activation	http://amigo.geneontology.org/amigo/term/GO:0002694	Il33 Cd74 Gas6 Cyp26b1
0.0676798357794542	1	11	51.2121212121212	GO:0014908 myotube differentiation involved in skeletal muscle regeneration	http://amigo.geneontology.org/amigo/term/GO:0014908	Cd9
0.0676798357794542	1	11	51.2121212121212	GO:0034351 negative regulation of glial cell apoptotic process	http://amigo.geneontology.org/amigo/term/GO:0034351	Gas6
0.0676798357794542	1	11	51.2121212121212	GO:0043587 tongue morphogenesis	http://amigo.geneontology.org/amigo/term/GO:0043587	Cyp26b1
0.0676798357794542	1	11	51.2121212121212	GO:0048241 epinephrine transport	http://amigo.geneontology.org/amigo/term/GO:0048241	Ly6e
0.0676798357794542	1	11	51.2121212121212	GO:0051561 positive regulation of mitochondrial calcium ion concentration	http://amigo.geneontology.org/amigo/term/GO:0051561	Tgm2
0.0676798357794542	1	11	51.2121212121212	GO:0061517 macrophage proliferation	http://amigo.geneontology.org/amigo/term/GO:0061517	Il33
0.0676798357794542	1	11	51.2121212121212	GO:0071389 cellular response to mineralocorticoid stimulus	http://amigo.geneontology.org/amigo/term/GO:0071389	Sgk1
0.0676798357794542	1	11	51.2121212121212	GO:0086064 cell communication by electrical coupling involved in cardiac conduction	http://amigo.geneontology.org/amigo/term/GO:0086064	Irx3
0.0676798357794542	2	120	9.38888888888889	GO:1901890 positive regulation of cell junction assembly	http://amigo.geneontology.org/amigo/term/GO:1901890	Tek Irx3
0.0676798357794542	1	11	51.2121212121212	GO:1902166 negative regulation of intrinsic apoptotic signaling pathway in response to DNA damage by p53 class mediator	http://amigo.geneontology.org/amigo/term/GO:1902166	Cd74
0.0676798357794542	1	11	51.2121212121212	GO:2000669 negative regulation of dendritic cell apoptotic process	http://amigo.geneontology.org/amigo/term/GO:2000669	Gas6
0.0676798357794542	1	11	51.2121212121212	GO:2001280 positive regulation of unsaturated fatty acid biosynthetic process	http://amigo.geneontology.org/amigo/term/GO:2001280	Cd74
0.0679230935477161	2	121	9.31129476584022	GO:0002821 positive regulation of adaptive immune response	http://amigo.geneontology.org/amigo/term/GO:0002821	Hspa8 Cd74
0.0679230935477161	7	1575	2.5037037037037	GO:0031399 regulation of protein modification process	http://amigo.geneontology.org/amigo/term/GO:0031399	Cd74 Cdk5rap1 Ntf3 Cd36 Tek Rgcc Gas6
0.0679230935477161	3	323	5.23219814241486	GO:1902105 regulation of leukocyte differentiation	http://amigo.geneontology.org/amigo/term/GO:1902105	Cd74 Gas6 Cyp26b1
0.0679958802006237	12	3618	1.86843559977888	GO:0006464 cellular protein modification process	http://amigo.geneontology.org/amigo/term/GO:0006464	Sgk1 Cd74 Cdk5rap1 Ptpru Tgm2 Ntf3 Cd36 Tek Hspa8 Rgcc Gas6 Egln3
0.0685541330117598	2	122	9.23497267759563	GO:0001776 leukocyte homeostasis	http://amigo.geneontology.org/amigo/term/GO:0001776	Cd74 Rps6
0.0685541330117598	2	122	9.23497267759563	GO:0045807 positive regulation of endocytosis	http://amigo.geneontology.org/amigo/term/GO:0045807	Cd36 Ntf3
0.0685541330117598	2	122	9.23497267759563	GO:0071346 cellular response to interferon-gamma	http://amigo.geneontology.org/amigo/term/GO:0071346	Gsn Actg1
0.0691084654180002	12	3629	1.8627721135299	GO:0036211 protein modification process	http://amigo.geneontology.org/amigo/term/GO:0036211	Sgk1 Cd74 Cdk5rap1 Ptpru Tgm2 Ntf3 Cd36 Tek Hspa8 Rgcc Gas6 Egln3
0.0693410678943549	3	327	5.16819571865443	GO:0001666 response to hypoxia	http://amigo.geneontology.org/amigo/term/GO:0001666	Rgcc Egln3 Tek
0.070375928959031	1	12	46.9444444444444	GO:0002579 positive regulation of antigen processing and presentation	http://amigo.geneontology.org/amigo/term/GO:0002579	Cd74
0.070375928959031	1	12	46.9444444444444	GO:0003093 regulation of glomerular filtration	http://amigo.geneontology.org/amigo/term/GO:0003093	Gas6
0.070375928959031	1	12	46.9444444444444	GO:0010649 regulation of cell communication by electrical coupling	http://amigo.geneontology.org/amigo/term/GO:0010649	Irx3
0.070375928959031	1	12	46.9444444444444	GO:0015911 long-chain fatty acid import across plasma membrane	http://amigo.geneontology.org/amigo/term/GO:0015911	Cd36
0.070375928959031	1	12	46.9444444444444	GO:0031392 regulation of prostaglandin biosynthetic process	http://amigo.geneontology.org/amigo/term/GO:0031392	Cd74
0.070375928959031	1	12	46.9444444444444	GO:0032754 positive regulation of interleukin-5 production	http://amigo.geneontology.org/amigo/term/GO:0032754	Il33
0.070375928959031	1	12	46.9444444444444	GO:0032825 positive regulation of natural killer cell differentiation	http://amigo.geneontology.org/amigo/term/GO:0032825	Gas6
0.070375928959031	1	12	46.9444444444444	GO:0038180 nerve growth factor signaling pathway	http://amigo.geneontology.org/amigo/term/GO:0038180	Ntf3
0.070375928959031	1	12	46.9444444444444	GO:0043619 regulation of transcription from RNA polymerase II promoter in response to oxidative stress	http://amigo.geneontology.org/amigo/term/GO:0043619	Cd36
0.070375928959031	1	12	46.9444444444444	GO:0045348 positive regulation of MHC class II biosynthetic process	http://amigo.geneontology.org/amigo/term/GO:0045348	Il33
0.070375928959031	1	12	46.9444444444444	GO:0046598 positive regulation of viral entry into host cell	http://amigo.geneontology.org/amigo/term/GO:0046598	Cd74
0.070375928959031	2	125	9.01333333333333	GO:0051897 positive regulation of protein kinase B signaling	http://amigo.geneontology.org/amigo/term/GO:0051897	Tek Gas6
0.070375928959031	1	12	46.9444444444444	GO:0061635 regulation of protein complex stability	http://amigo.geneontology.org/amigo/term/GO:0061635	Hspa8
0.070375928959031	1	12	46.9444444444444	GO:0061684 chaperone-mediated autophagy	http://amigo.geneontology.org/amigo/term/GO:0061684	Hspa8
0.070375928959031	1	12	46.9444444444444	GO:0070508 cholesterol import	http://amigo.geneontology.org/amigo/term/GO:0070508	Cd36
0.070375928959031	1	12	46.9444444444444	GO:0072070 loop of Henle development	http://amigo.geneontology.org/amigo/term/GO:0072070	Irx3
0.070375928959031	1	12	46.9444444444444	GO:0075294 positive regulation by symbiont of entry into host	http://amigo.geneontology.org/amigo/term/GO:0075294	Cd74
0.070375928959031	1	12	46.9444444444444	GO:1900227 positive regulation of NLRP3 inflammasome complex assembly	http://amigo.geneontology.org/amigo/term/GO:1900227	Cd36
0.070375928959031	1	12	46.9444444444444	GO:1901201 regulation of extracellular matrix assembly	http://amigo.geneontology.org/amigo/term/GO:1901201	Rgcc
0.070375928959031	2	126	8.94179894179894	GO:1901655 cellular response to ketone	http://amigo.geneontology.org/amigo/term/GO:1901655	Sgk1 Gas6
0.070375928959031	1	12	46.9444444444444	GO:1904044 response to aldosterone	http://amigo.geneontology.org/amigo/term/GO:1904044	Sgk1
0.070375928959031	1	12	46.9444444444444	GO:2000343 positive regulation of chemokine (C-X-C motif) ligand 2 production	http://amigo.geneontology.org/amigo/term/GO:2000343	Cd74
0.0707455799589861	2	127	8.87139107611549	GO:0003014 renal system process	http://amigo.geneontology.org/amigo/term/GO:0003014	Gsn Gas6
0.0707455799589861	4	600	3.75555555555556	GO:0010035 response to inorganic substance	http://amigo.geneontology.org/amigo/term/GO:0010035	Hspa8 Actg1 Cd36 Gsn
0.0707455799589861	2	127	8.87139107611549	GO:0014013 regulation of gliogenesis	http://amigo.geneontology.org/amigo/term/GO:0014013	Il33 Ntf3
0.0707455799589861	2	127	8.87139107611549	GO:0014902 myotube differentiation	http://amigo.geneontology.org/amigo/term/GO:0014902	Cd9 Cyp26b1
0.0707455799589861	2	127	8.87139107611549	GO:0098754 detoxification	http://amigo.geneontology.org/amigo/term/GO:0098754	Gpx3 Cd36
0.0711932955356786	5	909	3.0986431976531	GO:0098609 cell-cell adhesion	http://amigo.geneontology.org/amigo/term/GO:0098609	Ptpru Rgcc Cd9 Tek Cd74
0.0712601758337503	3	336	5.02976190476191	GO:0007517 muscle organ development	http://amigo.geneontology.org/amigo/term/GO:0007517	Hspa8 Ly6e Cyp26b1
0.0712641611805698	2	128	8.80208333333333	GO:0002698 negative regulation of immune effector process	http://amigo.geneontology.org/amigo/term/GO:0002698	Rps19 Il33
0.0712641611805698	2	128	8.80208333333333	GO:0031929 TOR signaling	http://amigo.geneontology.org/amigo/term/GO:0031929	Rps6 Gas6
0.0712641611805698	2	128	8.80208333333333	GO:0043280 positive regulation of cysteine-type endopeptidase activity involved in apoptotic process	http://amigo.geneontology.org/amigo/term/GO:0043280	Gsn Egln3
0.0713940323042223	3	337	5.01483679525223	GO:0042742 defense response to bacterium	http://amigo.geneontology.org/amigo/term/GO:0042742	Rps19 Cd36 Plac8
0.0714065697431069	13	4122	1.77664564127446	GO:0031326 regulation of cellular biosynthetic process	http://amigo.geneontology.org/amigo/term/GO:0031326	Rarb Plac8 Irx3 Cd36 Il33 Ntf3 Hspa8 Rgcc Cd74 Gas6 mt-Co2 Cdk5rap1 Thrsp
0.0717369184719188	3	338	5	GO:0032386 regulation of intracellular transport	http://amigo.geneontology.org/amigo/term/GO:0032386	Tek Gas6 Cd36
0.0718858901443649	2	129	8.73385012919896	GO:0002688 regulation of leukocyte chemotaxis	http://amigo.geneontology.org/amigo/term/GO:0002688	Cd74 Gas6
0.0720801633390523	3	339	4.98525073746313	GO:0036293 response to decreased oxygen levels	http://amigo.geneontology.org/amigo/term/GO:0036293	Rgcc Egln3 Tek
0.072528726051012	3	340	4.97058823529412	GO:0048872 homeostasis of number of cells	http://amigo.geneontology.org/amigo/term/GO:0048872	Rps19 Cd74 Rps6
0.0730324924680921	1	13	43.3333333333333	GO:0006651 diacylglycerol biosynthetic process	http://amigo.geneontology.org/amigo/term/GO:0006651	Plpp1
0.0730324924680921	1	13	43.3333333333333	GO:0006924 activation-induced cell death of T cells	http://amigo.geneontology.org/amigo/term/GO:0006924	Rps6
0.0730324924680921	4	610	3.69398907103825	GO:0006935 chemotaxis	http://amigo.geneontology.org/amigo/term/GO:0006935	Cd74 Ntf3 Gas6 Rps19
0.0730324924680921	5	921	3.05826999638075	GO:0009725 response to hormone	http://amigo.geneontology.org/amigo/term/GO:0009725	Rarb Sgk1 Hspa8 Ptpru Tek
0.0730324924680921	1	13	43.3333333333333	GO:0010728 regulation of hydrogen peroxide biosynthetic process	http://amigo.geneontology.org/amigo/term/GO:0010728	mt-Co2
0.0730324924680921	2	131	8.60050890585242	GO:0030326 embryonic limb morphogenesis	http://amigo.geneontology.org/amigo/term/GO:0030326	Rarb Cyp26b1
0.0730324924680921	1	13	43.3333333333333	GO:0030949 positive regulation of vascular endothelial growth factor receptor signaling pathway	http://amigo.geneontology.org/amigo/term/GO:0030949	Tek
0.0730324924680921	2	131	8.60050890585242	GO:0035113 embryonic appendage morphogenesis	http://amigo.geneontology.org/amigo/term/GO:0035113	Rarb Cyp26b1
0.0730324924680921	1	13	43.3333333333333	GO:0042989 sequestering of actin monomers	http://amigo.geneontology.org/amigo/term/GO:0042989	Gsn
0.0730324924680921	1	13	43.3333333333333	GO:0060263 regulation of respiratory burst	http://amigo.geneontology.org/amigo/term/GO:0060263	Rps19
0.0730324924680921	1	13	43.3333333333333	GO:0070278 extracellular matrix constituent secretion	http://amigo.geneontology.org/amigo/term/GO:0070278	Rgcc
0.0730324924680921	1	13	43.3333333333333	GO:0090331 negative regulation of platelet aggregation	http://amigo.geneontology.org/amigo/term/GO:0090331	Cd9
0.0730324924680921	1	13	43.3333333333333	GO:2000510 positive regulation of dendritic cell chemotaxis	http://amigo.geneontology.org/amigo/term/GO:2000510	Gas6
0.0732141263112317	6	1264	2.67405063291139	GO:0060429 epithelium development	http://amigo.geneontology.org/amigo/term/GO:0060429	Actg1 Irx3 Rarb Tgm2 Cyp26b1 Tek
0.0732226305726514	2	132	8.53535353535354	GO:0045621 positive regulation of lymphocyte differentiation	http://amigo.geneontology.org/amigo/term/GO:0045621	Gas6 Cd74
0.0734158169250782	4	615	3.6639566395664	GO:0042330 taxis	http://amigo.geneontology.org/amigo/term/GO:0042330	Cd74 Ntf3 Gas6 Rps19
0.0736983710271747	4	616	3.65800865800866	GO:0002521 leukocyte differentiation	http://amigo.geneontology.org/amigo/term/GO:0002521	Cd74 Gas6 Rps6 Cyp26b1
0.0738393048358326	2	133	8.47117794486216	GO:0030218 erythrocyte differentiation	http://amigo.geneontology.org/amigo/term/GO:0030218	Rps19 Rps6
0.0738393048358326	2	133	8.47117794486216	GO:0048144 fibroblast proliferation	http://amigo.geneontology.org/amigo/term/GO:0048144	Cd74 Gas6
0.0738580036502806	6	1269	2.6635145784082	GO:0048878 chemical homeostasis	http://amigo.geneontology.org/amigo/term/GO:0048878	Cd36 Rps6 Gas6 Tgm2 Cyp26b1 Sgk1
0.0746645068991114	2	134	8.40796019900498	GO:0120161 regulation of cold-induced thermogenesis	http://amigo.geneontology.org/amigo/term/GO:0120161	Cd36 Plac8
0.0748886991532762	9	2426	2.08985985160758	GO:0051128 regulation of cellular component organization	http://amigo.geneontology.org/amigo/term/GO:0051128	Hspa8 Gsn Cd36 Tek Rgcc Ntf3 Actg1 Irx3 Sgk1
0.0753663630067166	1	14	40.2380952380952	GO:0001977 renal system process involved in regulation of blood volume	http://amigo.geneontology.org/amigo/term/GO:0001977	Gas6
0.0753663630067166	1	14	40.2380952380952	GO:0002638 negative regulation of immunoglobulin production	http://amigo.geneontology.org/amigo/term/GO:0002638	Il33
0.0753663630067166	1	14	40.2380952380952	GO:0006968 cellular defense response	http://amigo.geneontology.org/amigo/term/GO:0006968	Il33
0.0753663630067166	1	14	40.2380952380952	GO:0007096 regulation of exit from mitosis	http://amigo.geneontology.org/amigo/term/GO:0007096	Rgcc
0.0753663630067166	1	14	40.2380952380952	GO:0010744 positive regulation of macrophage derived foam cell differentiation	http://amigo.geneontology.org/amigo/term/GO:0010744	Cd36
0.0753663630067166	2	136	8.2843137254902	GO:0010811 positive regulation of cell-substrate adhesion	http://amigo.geneontology.org/amigo/term/GO:0010811	Cd36 Tek
0.0753663630067166	1	14	40.2380952380952	GO:0010831 positive regulation of myotube differentiation	http://amigo.geneontology.org/amigo/term/GO:0010831	Cyp26b1
0.0753663630067166	5	936	3.00925925925926	GO:0032880 regulation of protein localization	http://amigo.geneontology.org/amigo/term/GO:0032880	Tek Gsn Gas6 Cd36 Sgk1
0.0753663630067166	1	14	40.2380952380952	GO:0034350 regulation of glial cell apoptotic process	http://amigo.geneontology.org/amigo/term/GO:0034350	Gas6
0.0753663630067166	1	14	40.2380952380952	GO:0040015 negative regulation of multicellular organism growth	http://amigo.geneontology.org/amigo/term/GO:0040015	Plac8
0.0753663630067166	3	350	4.82857142857143	GO:0042063 gliogenesis	http://amigo.geneontology.org/amigo/term/GO:0042063	Il33 Cd9 Ntf3
0.0753663630067166	1	14	40.2380952380952	GO:0042363 fat-soluble vitamin catabolic process	http://amigo.geneontology.org/amigo/term/GO:0042363	Cyp26b1
0.0753663630067166	1	14	40.2380952380952	GO:0042953 lipoprotein transport	http://amigo.geneontology.org/amigo/term/GO:0042953	Cd36
0.0753663630067166	1	14	40.2380952380952	GO:0044794 positive regulation by host of viral process	http://amigo.geneontology.org/amigo/term/GO:0044794	Hspa8
0.0753663630067166	1	14	40.2380952380952	GO:0045060 negative thymic T cell selection	http://amigo.geneontology.org/amigo/term/GO:0045060	Cd74
0.0753663630067166	1	14	40.2380952380952	GO:0050930 induction of positive chemotaxis	http://amigo.geneontology.org/amigo/term/GO:0050930	Ntf3
0.0753663630067166	1	14	40.2380952380952	GO:0060347 heart trabecula formation	http://amigo.geneontology.org/amigo/term/GO:0060347	Tek
0.0753663630067166	2	135	8.34567901234568	GO:0106106 cold-induced thermogenesis	http://amigo.geneontology.org/amigo/term/GO:0106106	Cd36 Plac8
0.0753663630067166	1	14	40.2380952380952	GO:1902165 regulation of intrinsic apoptotic signaling pathway in response to DNA damage by p53 class mediator	http://amigo.geneontology.org/amigo/term/GO:1902165	Cd74
0.0753663630067166	1	14	40.2380952380952	GO:2000508 regulation of dendritic cell chemotaxis	http://amigo.geneontology.org/amigo/term/GO:2000508	Gas6
0.0753663630067166	1	14	40.2380952380952	GO:2001279 regulation of unsaturated fatty acid biosynthetic process	http://amigo.geneontology.org/amigo/term/GO:2001279	Cd74
0.077203993552837	2	139	8.10551558752998	GO:0001959 regulation of cytokine-mediated signaling pathway	http://amigo.geneontology.org/amigo/term/GO:0001959	Cd74 Gas6
0.077203993552837	3	357	4.73389355742297	GO:0048545 response to steroid hormone	http://amigo.geneontology.org/amigo/term/GO:0048545	Sgk1 Hspa8 Ptpru
0.077203993552837	2	139	8.10551558752998	GO:0050729 positive regulation of inflammatory response	http://amigo.geneontology.org/amigo/term/GO:0050729	Il33 Rps19
0.0780242494661705	13	4209	1.73992238853251	GO:0009889 regulation of biosynthetic process	http://amigo.geneontology.org/amigo/term/GO:0009889	Rarb Plac8 Irx3 Thrsp Cd36 Il33 Ntf3 Hspa8 Rgcc Cd74 Gas6 mt-Co2 Cdk5rap1
0.0780242494661705	2	140	8.04761904761905	GO:0055007 cardiac muscle cell differentiation	http://amigo.geneontology.org/amigo/term/GO:0055007	Rarb Irx3
0.0783291300051859	1	15	37.5555555555556	GO:0014889 muscle atrophy	http://amigo.geneontology.org/amigo/term/GO:0014889	Gsn
0.0783291300051859	1	15	37.5555555555556	GO:0019064 fusion of virus membrane with host plasma membrane	http://amigo.geneontology.org/amigo/term/GO:0019064	Gas6
0.0783291300051859	1	15	37.5555555555556	GO:0030299 intestinal cholesterol absorption	http://amigo.geneontology.org/amigo/term/GO:0030299	Cd36
0.0783291300051859	1	15	37.5555555555556	GO:0031115 negative regulation of microtubule polymerization	http://amigo.geneontology.org/amigo/term/GO:0031115	Sgk1
0.0783291300051859	1	15	37.5555555555556	GO:0032736 positive regulation of interleukin-13 production	http://amigo.geneontology.org/amigo/term/GO:0032736	Il33
0.0783291300051859	1	15	37.5555555555556	GO:0039663 membrane fusion involved in viral entry into host cell	http://amigo.geneontology.org/amigo/term/GO:0039663	Gas6
0.0783291300051859	1	15	37.5555555555556	GO:0043383 negative T cell selection	http://amigo.geneontology.org/amigo/term/GO:0043383	Cd74
0.0783291300051859	1	15	37.5555555555556	GO:0043518 negative regulation of DNA damage response signal transduction by p53 class mediator	http://amigo.geneontology.org/amigo/term/GO:0043518	Cd74
0.0783291300051859	1	15	37.5555555555556	GO:0044872 lipoprotein localization	http://amigo.geneontology.org/amigo/term/GO:0044872	Cd36
0.0783291300051859	1	15	37.5555555555556	GO:0045059 positive thymic T cell selection	http://amigo.geneontology.org/amigo/term/GO:0045059	Cd74
0.0783291300051859	2	141	7.99054373522459	GO:0045089 positive regulation of innate immune response	http://amigo.geneontology.org/amigo/term/GO:0045089	Cd74 Rps19
0.0783291300051859	1	15	37.5555555555556	GO:0045725 positive regulation of glycogen biosynthetic process	http://amigo.geneontology.org/amigo/term/GO:0045725	Cd36
0.0783291300051859	6	1302	2.59600614439324	GO:0045944 positive regulation of transcription by RNA polymerase II	http://amigo.geneontology.org/amigo/term/GO:0045944	Rarb Plac8 Il33 Irx3 Ntf3 Rgcc
0.0783291300051859	4	637	3.53741496598639	GO:0048514 blood vessel morphogenesis	http://amigo.geneontology.org/amigo/term/GO:0048514	Tek Rgcc Actg1 Cd36
0.0783291300051859	4	640	3.52083333333333	GO:0048598 embryonic morphogenesis	http://amigo.geneontology.org/amigo/term/GO:0048598	Irx3 Rarb Rps6 Cyp26b1
0.0783291300051859	1	15	37.5555555555556	GO:0097048 dendritic cell apoptotic process	http://amigo.geneontology.org/amigo/term/GO:0097048	Gas6
0.0783291300051859	1	15	37.5555555555556	GO:2000668 regulation of dendritic cell apoptotic process	http://amigo.geneontology.org/amigo/term/GO:2000668	Gas6
0.0783973174987534	3	363	4.65564738292011	GO:0071900 regulation of protein serine/threonine kinase activity	http://amigo.geneontology.org/amigo/term/GO:0071900	Cdk5rap1 Rgcc Ntf3
0.0791097946353404	2	143	7.87878787878788	GO:0043123 positive regulation of I-kappaB kinase/NF-kappaB signaling	http://amigo.geneontology.org/amigo/term/GO:0043123	Cd74 Cd36
0.0794761417867975	7	1681	2.34582589728336	GO:0034613 cellular protein localization	http://amigo.geneontology.org/amigo/term/GO:0034613	Hspa8 Tek Cd74 Gsn Ptpru Gas6 Cd36
0.0798888681636764	2	144	7.82407407407407	GO:0034101 erythrocyte homeostasis	http://amigo.geneontology.org/amigo/term/GO:0034101	Rps19 Rps6
0.0798888681636764	4	646	3.48813209494324	GO:0045859 regulation of protein kinase activity	http://amigo.geneontology.org/amigo/term/GO:0045859	Cdk5rap1 Rgcc Gas6 Ntf3
0.0799998875854761	3	367	4.60490463215259	GO:0062012 regulation of small molecule metabolic process	http://amigo.geneontology.org/amigo/term/GO:0062012	Cd74 mt-Co2 Cd36
0.0799998875854761	3	367	4.60490463215259	GO:0070661 leukocyte proliferation	http://amigo.geneontology.org/amigo/term/GO:0070661	Il33 Cd74 Rps6
0.0804545807562511	3	368	4.59239130434783	GO:0070482 response to oxygen levels	http://amigo.geneontology.org/amigo/term/GO:0070482	Rgcc Egln3 Tek
0.0805968040860857	1	16	35.2083333333333	GO:0000963 mitochondrial RNA processing	http://amigo.geneontology.org/amigo/term/GO:0000963	Cdk5rap1
0.0805968040860857	2	146	7.71689497716895	GO:0001824 blastocyst development	http://amigo.geneontology.org/amigo/term/GO:0001824	Rpl13 Tm4sf1
0.0805968040860857	3	370	4.56756756756757	GO:0002696 positive regulation of leukocyte activation	http://amigo.geneontology.org/amigo/term/GO:0002696	Il33 Cd74 Gas6
0.0805968040860857	1	16	35.2083333333333	GO:0002903 negative regulation of B cell apoptotic process	http://amigo.geneontology.org/amigo/term/GO:0002903	Cd74
0.0805968040860857	1	16	35.2083333333333	GO:0009111 vitamin catabolic process	http://amigo.geneontology.org/amigo/term/GO:0009111	Cyp26b1
0.0805968040860857	1	16	35.2083333333333	GO:0019511 peptidyl-proline hydroxylation	http://amigo.geneontology.org/amigo/term/GO:0019511	Egln3
0.0805968040860857	1	16	35.2083333333333	GO:0021781 glial cell fate commitment	http://amigo.geneontology.org/amigo/term/GO:0021781	Ntf3
0.0805968040860857	11	3349	1.85030357320593	GO:0023051 regulation of signaling	http://amigo.geneontology.org/amigo/term/GO:0023051	Tek Cd74 Ntf3 Dhrs3 Cd36 Ly6e Ptpru Gas6 Slc6a6 Cyp26b1 Tgm2
0.0805968040860857	1	16	35.2083333333333	GO:0032328 alanine transport	http://amigo.geneontology.org/amigo/term/GO:0032328	Slc6a6
0.0805968040860857	1	16	35.2083333333333	GO:0033194 response to hydroperoxide	http://amigo.geneontology.org/amigo/term/GO:0033194	Cd36
0.0805968040860857	1	16	35.2083333333333	GO:0045346 regulation of MHC class II biosynthetic process	http://amigo.geneontology.org/amigo/term/GO:0045346	Il33
0.0805968040860857	1	16	35.2083333333333	GO:0055119 relaxation of cardiac muscle	http://amigo.geneontology.org/amigo/term/GO:0055119	Gsn
0.0805968040860857	1	16	35.2083333333333	GO:0060100 positive regulation of phagocytosis engulfment	http://amigo.geneontology.org/amigo/term/GO:0060100	Cd36
0.0805968040860857	1	16	35.2083333333333	GO:0070525 tRNA threonylcarbamoyladenosine metabolic process	http://amigo.geneontology.org/amigo/term/GO:0070525	Cdk5rap1
0.0805968040860857	7	1689	2.33471482139333	GO:0070727 cellular macromolecule localization	http://amigo.geneontology.org/amigo/term/GO:0070727	Hspa8 Tek Cd74 Gsn Ptpru Gas6 Cd36
0.0805968040860857	1	16	35.2083333333333	GO:0070875 positive regulation of glycogen metabolic process	http://amigo.geneontology.org/amigo/term/GO:0070875	Cd36
0.0805968040860857	2	146	7.71689497716895	GO:0090316 positive regulation of intracellular protein transport	http://amigo.geneontology.org/amigo/term/GO:0090316	Tek Gas6
0.0805968040860857	1	16	35.2083333333333	GO:1902001 fatty acid transmembrane transport	http://amigo.geneontology.org/amigo/term/GO:1902001	Cd36
0.0805968040860857	1	16	35.2083333333333	GO:1905155 positive regulation of membrane invagination	http://amigo.geneontology.org/amigo/term/GO:1905155	Cd36
0.0811060770309857	10	2923	1.9272436993956	GO:0009966 regulation of signal transduction	http://amigo.geneontology.org/amigo/term/GO:0009966	Tek Cd74 Dhrs3 Cd36 Ly6e Ptpru Gas6 Ntf3 Cyp26b1 Tgm2
0.081388597977462	2	148	7.61261261261261	GO:1990845 adaptive thermogenesis	http://amigo.geneontology.org/amigo/term/GO:1990845	Cd36 Plac8
0.0821951039987559	12	3815	1.77195281782438	GO:0043412 macromolecule modification	http://amigo.geneontology.org/amigo/term/GO:0043412	Sgk1 Cd74 Cdk5rap1 Ptpru Tgm2 Ntf3 Cd36 Tek Hspa8 Rgcc Gas6 Egln3
0.0821951039987559	2	149	7.56152125279642	GO:2001056 positive regulation of cysteine-type endopeptidase activity	http://amigo.geneontology.org/amigo/term/GO:2001056	Gsn Egln3
0.0828974216862026	9	2513	2.0175089534421	GO:0008104 protein localization	http://amigo.geneontology.org/amigo/term/GO:0008104	Cd36 Hspa8 Tek Cd74 Gsn Ptpru Gas6 Actg1 Sgk1
0.0828974216862026	2	150	7.51111111111111	GO:0034754 cellular hormone metabolic process	http://amigo.geneontology.org/amigo/term/GO:0034754	Cyp26b1 Dhrs3
0.0828974216862026	2	150	7.51111111111111	GO:0060759 regulation of response to cytokine stimulus	http://amigo.geneontology.org/amigo/term/GO:0060759	Cd74 Gas6
0.0832191273255548	1	17	33.1372549019608	GO:0007000 nucleolus organization	http://amigo.geneontology.org/amigo/term/GO:0007000	Rps19
0.0832191273255548	3	380	4.44736842105263	GO:0010038 response to metal ion	http://amigo.geneontology.org/amigo/term/GO:0010038	Hspa8 Actg1 Gsn
0.0832191273255548	1	17	33.1372549019608	GO:0010544 negative regulation of platelet activation	http://amigo.geneontology.org/amigo/term/GO:0010544	Cd9
0.0832191273255548	1	17	33.1372549019608	GO:0016264 gap junction assembly	http://amigo.geneontology.org/amigo/term/GO:0016264	Irx3
0.0832191273255548	1	17	33.1372549019608	GO:0042415 norepinephrine metabolic process	http://amigo.geneontology.org/amigo/term/GO:0042415	Ly6e
0.0832191273255548	1	17	33.1372549019608	GO:0044406 adhesion of symbiont to host	http://amigo.geneontology.org/amigo/term/GO:0044406	Gas6
0.0832191273255548	1	17	33.1372549019608	GO:0045342 MHC class II biosynthetic process	http://amigo.geneontology.org/amigo/term/GO:0045342	Il33
0.0832191273255548	1	17	33.1372549019608	GO:0051014 actin filament severing	http://amigo.geneontology.org/amigo/term/GO:0051014	Gsn
0.0832191273255548	1	17	33.1372549019608	GO:0051127 positive regulation of actin nucleation	http://amigo.geneontology.org/amigo/term/GO:0051127	Gsn
0.0832191273255548	1	17	33.1372549019608	GO:0071801 regulation of podosome assembly	http://amigo.geneontology.org/amigo/term/GO:0071801	Gsn
0.0832191273255548	1	17	33.1372549019608	GO:0097212 lysosomal membrane organization	http://amigo.geneontology.org/amigo/term/GO:0097212	Hspa8
0.0832191273255548	1	17	33.1372549019608	GO:0110096 cellular response to aldehyde	http://amigo.geneontology.org/amigo/term/GO:0110096	Sgk1
0.0832191273255548	2	151	7.46136865342163	GO:1900180 regulation of protein localization to nucleus	http://amigo.geneontology.org/amigo/term/GO:1900180	Tek Cd36
0.0832191273255548	1	17	33.1372549019608	GO:1903729 regulation of plasma membrane organization	http://amigo.geneontology.org/amigo/term/GO:1903729	Gsn
0.0832191273255548	2	151	7.46136865342163	GO:1905039 carboxylic acid transmembrane transport	http://amigo.geneontology.org/amigo/term/GO:1905039	Cd36 Slc6a6
0.0832540357985081	2	152	7.41228070175439	GO:1903825 organic acid transmembrane transport	http://amigo.geneontology.org/amigo/term/GO:1903825	Cd36 Slc6a6
0.0840547535189319	2	153	7.36383442265795	GO:0008037 cell recognition	http://amigo.geneontology.org/amigo/term/GO:0008037	Cd36 Cd9
0.0840547535189319	2	153	7.36383442265795	GO:0072073 kidney epithelium development	http://amigo.geneontology.org/amigo/term/GO:0072073	Irx3 Rarb
0.0853835189628224	1	18	31.2962962962963	GO:0002468 dendritic cell antigen processing and presentation	http://amigo.geneontology.org/amigo/term/GO:0002468	Cd74
0.0853835189628224	1	18	31.2962962962963	GO:0019430 removal of superoxide radicals	http://amigo.geneontology.org/amigo/term/GO:0019430	Cd36
0.0853835189628224	1	18	31.2962962962963	GO:0019886 antigen processing and presentation of exogenous peptide antigen via MHC class II	http://amigo.geneontology.org/amigo/term/GO:0019886	Cd74
0.0853835189628224	2	156	7.22222222222222	GO:0030010 establishment of cell polarity	http://amigo.geneontology.org/amigo/term/GO:0030010	Gsn Cyp26b1
0.0853835189628224	2	155	7.26881720430108	GO:0031333 negative regulation of protein-containing complex assembly	http://amigo.geneontology.org/amigo/term/GO:0031333	Gsn Sgk1
0.0853835189628224	1	18	31.2962962962963	GO:0034111 negative regulation of homotypic cell-cell adhesion	http://amigo.geneontology.org/amigo/term/GO:0034111	Cd9
0.0853835189628224	2	155	7.26881720430108	GO:0034614 cellular response to reactive oxygen species	http://amigo.geneontology.org/amigo/term/GO:0034614	Hspa8 Cd36
0.0853835189628224	2	155	7.26881720430108	GO:0035107 appendage morphogenesis	http://amigo.geneontology.org/amigo/term/GO:0035107	Rarb Cyp26b1
0.0853835189628224	2	155	7.26881720430108	GO:0035108 limb morphogenesis	http://amigo.geneontology.org/amigo/term/GO:0035108	Rarb Cyp26b1
0.0853835189628224	1	18	31.2962962962963	GO:0035634 response to stilbenoid	http://amigo.geneontology.org/amigo/term/GO:0035634	Cd36
0.0853835189628224	1	18	31.2962962962963	GO:0044241 lipid digestion	http://amigo.geneontology.org/amigo/term/GO:0044241	Cd36
0.0853835189628224	1	18	31.2962962962963	GO:0044827 modulation by host of viral genome replication	http://amigo.geneontology.org/amigo/term/GO:0044827	Hspa8
0.0853835189628224	1	18	31.2962962962963	GO:0045655 regulation of monocyte differentiation	http://amigo.geneontology.org/amigo/term/GO:0045655	Cd74
0.0853835189628224	7	1735	2.27281460134486	GO:0045893 positive regulation of transcription DNA-templated	http://amigo.geneontology.org/amigo/term/GO:0045893	Rarb Plac8 Il33 Irx3 Ntf3 Rgcc Cd74
0.0853835189628224	1	18	31.2962962962963	GO:0048484 enteric nervous system development	http://amigo.geneontology.org/amigo/term/GO:0048484	Ntf3
0.0853835189628224	3	389	4.34447300771208	GO:0050867 positive regulation of cell activation	http://amigo.geneontology.org/amigo/term/GO:0050867	Il33 Cd74 Gas6
0.0853835189628224	1	18	31.2962962962963	GO:0070131 positive regulation of mitochondrial translation	http://amigo.geneontology.org/amigo/term/GO:0070131	Cdk5rap1
0.0853835189628224	1	18	31.2962962962963	GO:0098880 maintenance of postsynaptic specialization structure	http://amigo.geneontology.org/amigo/term/GO:0098880	Hspa8
0.0853835189628224	7	1735	2.27281460134486	GO:1903508 positive regulation of nucleic acid-templated transcription	http://amigo.geneontology.org/amigo/term/GO:1903508	Rarb Plac8 Il33 Irx3 Ntf3 Rgcc Cd74
0.0853835189628224	2	155	7.26881720430108	GO:2000377 regulation of reactive oxygen species metabolic process	http://amigo.geneontology.org/amigo/term/GO:2000377	mt-Co2 Cd36
0.0853835189628224	1	18	31.2962962962963	GO:2001171 positive regulation of ATP biosynthetic process	http://amigo.geneontology.org/amigo/term/GO:2001171	mt-Co2
0.0853835189628224	1	18	31.2962962962963	GO:2001267 regulation of cysteine-type endopeptidase activity involved in apoptotic signaling pathway	http://amigo.geneontology.org/amigo/term/GO:2001267	Gsn
0.0856207239552437	2	157	7.17622080679406	GO:0002687 positive regulation of leukocyte migration	http://amigo.geneontology.org/amigo/term/GO:0002687	Cd74 Gas6
0.0856207239552437	3	390	4.33333333333333	GO:0046486 glycerolipid metabolic process	http://amigo.geneontology.org/amigo/term/GO:0046486	Thrsp Cd36 Plpp1
0.0856207239552437	7	1741	2.26498181121961	GO:1902680 positive regulation of RNA biosynthetic process	http://amigo.geneontology.org/amigo/term/GO:1902680	Rarb Plac8 Il33 Irx3 Ntf3 Rgcc Cd74
0.0879281374216717	2	161	6.99792960662526	GO:0007009 plasma membrane organization	http://amigo.geneontology.org/amigo/term/GO:0007009	Cd9 Gsn
0.0879281374216717	5	1019	2.76414785737651	GO:0007417 central nervous system development	http://amigo.geneontology.org/amigo/term/GO:0007417	Gsn Hspa8 Il33 Rarb Ntf3
0.0879281374216717	1	19	29.6491228070175	GO:0032823 regulation of natural killer cell differentiation	http://amigo.geneontology.org/amigo/term/GO:0032823	Gas6
0.0879281374216717	1	19	29.6491228070175	GO:0034349 glial cell apoptotic process	http://amigo.geneontology.org/amigo/term/GO:0034349	Gas6
0.0879281374216717	1	19	29.6491228070175	GO:0042308 negative regulation of protein import into nucleus	http://amigo.geneontology.org/amigo/term/GO:0042308	Cd36
0.0879281374216717	1	19	29.6491228070175	GO:0044539 long-chain fatty acid import into cell	http://amigo.geneontology.org/amigo/term/GO:0044539	Cd36
0.0879281374216717	1	19	29.6491228070175	GO:0046827 positive regulation of protein export from nucleus	http://amigo.geneontology.org/amigo/term/GO:0046827	Gas6
0.0879281374216717	1	19	29.6491228070175	GO:0070206 protein trimerization	http://amigo.geneontology.org/amigo/term/GO:0070206	Cd74
0.0879281374216717	1	19	29.6491228070175	GO:0071450 cellular response to oxygen radical	http://amigo.geneontology.org/amigo/term/GO:0071450	Cd36
0.0879281374216717	1	19	29.6491228070175	GO:0071451 cellular response to superoxide	http://amigo.geneontology.org/amigo/term/GO:0071451	Cd36
0.0879281374216717	2	161	6.99792960662526	GO:0072006 nephron development	http://amigo.geneontology.org/amigo/term/GO:0072006	Irx3 Tek
0.0879281374216717	1	19	29.6491228070175	GO:0072079 nephron tubule formation	http://amigo.geneontology.org/amigo/term/GO:0072079	Irx3
0.0879281374216717	1	19	29.6491228070175	GO:0072537 fibroblast activation	http://amigo.geneontology.org/amigo/term/GO:0072537	Rgcc
0.0879281374216717	1	19	29.6491228070175	GO:0150104 transport across blood-brain barrier	http://amigo.geneontology.org/amigo/term/GO:0150104	Cd36
0.0879281374216717	1	19	29.6491228070175	GO:1900225 regulation of NLRP3 inflammasome complex assembly	http://amigo.geneontology.org/amigo/term/GO:1900225	Cd36
0.0879281374216717	1	19	29.6491228070175	GO:1904590 negative regulation of protein import	http://amigo.geneontology.org/amigo/term/GO:1904590	Cd36
0.0879281374216717	1	19	29.6491228070175	GO:2001014 regulation of skeletal muscle cell differentiation	http://amigo.geneontology.org/amigo/term/GO:2001014	Cyp26b1
0.0886148812827526	2	162	6.95473251028807	GO:0007613 memory	http://amigo.geneontology.org/amigo/term/GO:0007613	Ntf3 Sgk1
0.0901194920711633	5	1027	2.74261603375527	GO:0051336 regulation of hydrolase activity	http://amigo.geneontology.org/amigo/term/GO:0051336	Gsn Gas6 Egln3 Ntf3 Tgm2
0.0903043348213487	2	164	6.86991869918699	GO:0035148 tube formation	http://amigo.geneontology.org/amigo/term/GO:0035148	Irx3 Tgm2
0.0903043348213487	6	1388	2.43515850144092	GO:0045892 negative regulation of transcription DNA-templated	http://amigo.geneontology.org/amigo/term/GO:0045892	Rarb Irx3 Hspa8 Il33 Gas6 Cd36
0.090452009248865	1	20	28.1666666666667	GO:0003161 cardiac conduction system development	http://amigo.geneontology.org/amigo/term/GO:0003161	Irx3
0.090452009248865	1	20	28.1666666666667	GO:0006670 sphingosine metabolic process	http://amigo.geneontology.org/amigo/term/GO:0006670	Plpp1
0.090452009248865	1	20	28.1666666666667	GO:0007342 fusion of sperm to egg plasma membrane involved in single fertilization	http://amigo.geneontology.org/amigo/term/GO:0007342	Cd9
0.090452009248865	1	20	28.1666666666667	GO:0010232 vascular transport	http://amigo.geneontology.org/amigo/term/GO:0010232	Cd36
0.090452009248865	1	20	28.1666666666667	GO:0010804 negative regulation of tumor necrosis factor-mediated signaling pathway	http://amigo.geneontology.org/amigo/term/GO:0010804	Gas6
0.090452009248865	1	20	28.1666666666667	GO:0032616 interleukin-13 production	http://amigo.geneontology.org/amigo/term/GO:0032616	Il33
0.090452009248865	1	20	28.1666666666667	GO:0032656 regulation of interleukin-13 production	http://amigo.geneontology.org/amigo/term/GO:0032656	Il33
0.090452009248865	2	165	6.82828282828283	GO:0051017 actin filament bundle assembly	http://amigo.geneontology.org/amigo/term/GO:0051017	Rgcc Actg1
0.090452009248865	1	20	28.1666666666667	GO:0055012 ventricular cardiac muscle cell differentiation	http://amigo.geneontology.org/amigo/term/GO:0055012	Rarb
0.090452009248865	1	20	28.1666666666667	GO:0060099 regulation of phagocytosis engulfment	http://amigo.geneontology.org/amigo/term/GO:0060099	Cd36
0.090452009248865	1	20	28.1666666666667	GO:0098856 intestinal lipid absorption	http://amigo.geneontology.org/amigo/term/GO:0098856	Cd36
0.090452009248865	1	20	28.1666666666667	GO:0098974 postsynaptic actin cytoskeleton organization	http://amigo.geneontology.org/amigo/term/GO:0098974	Actg1
0.090452009248865	1	20	28.1666666666667	GO:0140354 lipid import into cell	http://amigo.geneontology.org/amigo/term/GO:0140354	Cd36
0.090452009248865	6	1391	2.42990654205608	GO:1902679 negative regulation of RNA biosynthetic process	http://amigo.geneontology.org/amigo/term/GO:1902679	Rarb Irx3 Hspa8 Il33 Gas6 Cd36
0.090452009248865	6	1390	2.43165467625899	GO:1903507 negative regulation of nucleic acid-templated transcription	http://amigo.geneontology.org/amigo/term/GO:1903507	Rarb Irx3 Hspa8 Il33 Gas6 Cd36
0.0922362985201433	1	21	26.8253968253968	GO:0001916 positive regulation of T cell mediated cytotoxicity	http://amigo.geneontology.org/amigo/term/GO:0001916	Hspa8
0.0922362985201433	2	169	6.66666666666667	GO:0001936 regulation of endothelial cell proliferation	http://amigo.geneontology.org/amigo/term/GO:0001936	Rgcc Tek
0.0922362985201433	1	21	26.8253968253968	GO:0002281 macrophage activation involved in immune response	http://amigo.geneontology.org/amigo/term/GO:0002281	Il33
0.0922362985201433	1	21	26.8253968253968	GO:0002407 dendritic cell chemotaxis	http://amigo.geneontology.org/amigo/term/GO:0002407	Gas6
0.0922362985201433	1	21	26.8253968253968	GO:0002577 regulation of antigen processing and presentation	http://amigo.geneontology.org/amigo/term/GO:0002577	Cd74
0.0922362985201433	1	21	26.8253968253968	GO:0003417 growth plate cartilage development	http://amigo.geneontology.org/amigo/term/GO:0003417	Rarb
0.0922362985201433	1	21	26.8253968253968	GO:0007379 segment specification	http://amigo.geneontology.org/amigo/term/GO:0007379	Irx3
0.0922362985201433	1	21	26.8253968253968	GO:0010310 regulation of hydrogen peroxide metabolic process	http://amigo.geneontology.org/amigo/term/GO:0010310	mt-Co2
0.0922362985201433	1	21	26.8253968253968	GO:0010644 cell communication by electrical coupling	http://amigo.geneontology.org/amigo/term/GO:0010644	Irx3
0.0922362985201433	1	21	26.8253968253968	GO:0010885 regulation of cholesterol storage	http://amigo.geneontology.org/amigo/term/GO:0010885	Cd36
0.0922362985201433	5	1040	2.70833333333333	GO:0014070 response to organic cyclic compound	http://amigo.geneontology.org/amigo/term/GO:0014070	Sgk1 Hspa8 Ptpru Tgm2 Cd36
0.0922362985201433	1	21	26.8253968253968	GO:0021756 striatum development	http://amigo.geneontology.org/amigo/term/GO:0021756	Rarb
0.0922362985201433	1	21	26.8253968253968	GO:0032634 interleukin-5 production	http://amigo.geneontology.org/amigo/term/GO:0032634	Il33
0.0922362985201433	1	21	26.8253968253968	GO:0032674 regulation of interleukin-5 production	http://amigo.geneontology.org/amigo/term/GO:0032674	Il33
0.0922362985201433	1	21	26.8253968253968	GO:0035457 cellular response to interferon-alpha	http://amigo.geneontology.org/amigo/term/GO:0035457	Gas6
0.0922362985201433	1	21	26.8253968253968	GO:0042026 protein refolding	http://amigo.geneontology.org/amigo/term/GO:0042026	Hspa8
0.0922362985201433	1	21	26.8253968253968	GO:0044546 NLRP3 inflammasome complex assembly	http://amigo.geneontology.org/amigo/term/GO:0044546	Cd36
0.0922362985201433	1	21	26.8253968253968	GO:0044849 estrous cycle	http://amigo.geneontology.org/amigo/term/GO:0044849	Hspa8
0.0922362985201433	1	21	26.8253968253968	GO:0051770 positive regulation of nitric-oxide synthase biosynthetic process	http://amigo.geneontology.org/amigo/term/GO:0051770	Il33
0.0922362985201433	2	170	6.62745098039216	GO:0061025 membrane fusion	http://amigo.geneontology.org/amigo/term/GO:0061025	Cd9 Gas6
0.0922362985201433	2	168	6.70634920634921	GO:0061572 actin filament bundle organization	http://amigo.geneontology.org/amigo/term/GO:0061572	Rgcc Actg1
0.0922362985201433	1	21	26.8253968253968	GO:1902254 negative regulation of intrinsic apoptotic signaling pathway by p53 class mediator	http://amigo.geneontology.org/amigo/term/GO:1902254	Cd74
0.0922362985201433	1	21	26.8253968253968	GO:1903909 regulation of receptor clustering	http://amigo.geneontology.org/amigo/term/GO:1903909	Gsn
0.0922362985201433	1	21	26.8253968253968	GO:1905153 regulation of membrane invagination	http://amigo.geneontology.org/amigo/term/GO:1905153	Cd36
0.0922362985201433	1	21	26.8253968253968	GO:2000353 positive regulation of endothelial cell apoptotic process	http://amigo.geneontology.org/amigo/term/GO:2000353	Rgcc
0.0937066681600522	3	416	4.0625	GO:0051090 regulation of DNA-binding transcription factor activity	http://amigo.geneontology.org/amigo/term/GO:0051090	Cd36 Rgcc Gas6
0.0938633104121675	2	172	6.55038759689922	GO:0010594 regulation of endothelial cell migration	http://amigo.geneontology.org/amigo/term/GO:0010594	Tek Rgcc
0.0943295275644075	2	173	6.51252408477842	GO:0006457 protein folding	http://amigo.geneontology.org/amigo/term/GO:0006457	Hspa8 Cd74
0.0943295275644075	9	2631	1.92702394526796	GO:0007166 cell surface receptor signaling pathway	http://amigo.geneontology.org/amigo/term/GO:0007166	Tek Cd74 Ifitm3 Ntf3 Cd36 Il33 Rps19 Ptpru Gas6
0.0943295275644075	5	1055	2.66982622432859	GO:0008284 positive regulation of cell population proliferation	http://amigo.geneontology.org/amigo/term/GO:0008284	Plac8 Cd74 Rps6 Gas6 Ntf3
0.0943295275644075	2	173	6.51252408477842	GO:0035051 cardiocyte differentiation	http://amigo.geneontology.org/amigo/term/GO:0035051	Rarb Irx3
0.0943295275644075	2	173	6.51252408477842	GO:0051494 negative regulation of cytoskeleton organization	http://amigo.geneontology.org/amigo/term/GO:0051494	Gsn Sgk1
0.094430461764704	1	22	25.6060606060606	GO:0000303 response to superoxide	http://amigo.geneontology.org/amigo/term/GO:0000303	Cd36
0.094430461764704	1	22	25.6060606060606	GO:0000305 response to oxygen radical	http://amigo.geneontology.org/amigo/term/GO:0000305	Cd36
0.094430461764704	1	22	25.6060606060606	GO:0002495 antigen processing and presentation of peptide antigen via MHC class II	http://amigo.geneontology.org/amigo/term/GO:0002495	Cd74
0.094430461764704	1	22	25.6060606060606	GO:0010560 positive regulation of glycoprotein biosynthetic process	http://amigo.geneontology.org/amigo/term/GO:0010560	Il33
0.094430461764704	1	22	25.6060606060606	GO:0010743 regulation of macrophage derived foam cell differentiation	http://amigo.geneontology.org/amigo/term/GO:0010743	Cd36
0.094430461764704	1	22	25.6060606060606	GO:0033189 response to vitamin A	http://amigo.geneontology.org/amigo/term/GO:0033189	Cyp26b1
0.094430461764704	1	22	25.6060606060606	GO:0046519 sphingoid metabolic process	http://amigo.geneontology.org/amigo/term/GO:0046519	Plpp1
0.094430461764704	1	22	25.6060606060606	GO:0050665 hydrogen peroxide biosynthetic process	http://amigo.geneontology.org/amigo/term/GO:0050665	mt-Co2
0.094430461764704	1	22	25.6060606060606	GO:0060445 branching involved in salivary gland morphogenesis	http://amigo.geneontology.org/amigo/term/GO:0060445	Tgm2
0.094430461764704	1	22	25.6060606060606	GO:0071800 podosome assembly	http://amigo.geneontology.org/amigo/term/GO:0071800	Gsn
0.094430461764704	1	22	25.6060606060606	GO:0099188 postsynaptic cytoskeleton organization	http://amigo.geneontology.org/amigo/term/GO:0099188	Actg1
0.094430461764704	3	419	4.03341288782816	GO:1903706 regulation of hemopoiesis	http://amigo.geneontology.org/amigo/term/GO:1903706	Cd74 Gas6 Cyp26b1
0.094430461764704	1	22	25.6060606060606	GO:1903902 positive regulation of viral life cycle	http://amigo.geneontology.org/amigo/term/GO:1903902	Cd74
0.0944394964978832	3	421	4.01425178147268	GO:0002250 adaptive immune response	http://amigo.geneontology.org/amigo/term/GO:0002250	Hspa8 Cd74 Il33
0.0946346451834736	2	175	6.43809523809524	GO:0010950 positive regulation of endopeptidase activity	http://amigo.geneontology.org/amigo/term/GO:0010950	Gsn Egln3
0.0946346451834736	2	175	6.43809523809524	GO:0045580 regulation of T cell differentiation	http://amigo.geneontology.org/amigo/term/GO:0045580	Cd74 Cyp26b1
0.0949196852145432	7	1817	2.17024399192809	GO:0044281 small molecule metabolic process	http://amigo.geneontology.org/amigo/term/GO:0044281	Car8 Cyp26b1 Plpp1 Cd74 mt-Co2 Dhrs3 Cd36
0.0953996553686794	2	176	6.40151515151515	GO:0002822 regulation of adaptive immune response based on somatic recombination of immune receptors built from immunoglobulin superfamily domains	http://amigo.geneontology.org/amigo/term/GO:0002822	Hspa8 Il33
0.0953996553686794	3	424	3.98584905660377	GO:0043254 regulation of protein-containing complex assembly	http://amigo.geneontology.org/amigo/term/GO:0043254	Gsn Cd36 Sgk1
0.0953996553686794	3	424	3.98584905660377	GO:0072594 establishment of protein localization to organelle	http://amigo.geneontology.org/amigo/term/GO:0072594	Hspa8 Tek Cd36
0.0953996553686794	4	726	3.10376492194674	GO:1901699 cellular response to nitrogen compound	http://amigo.geneontology.org/amigo/term/GO:1901699	Ly6e Cd36 Tgm2 Sgk1
0.0962752461126632	4	732	3.07832422586521	GO:0001568 blood vessel development	http://amigo.geneontology.org/amigo/term/GO:0001568	Tek Rgcc Actg1 Cd36
0.0962752461126632	1	23	24.4927536231884	GO:0006883 cellular sodium ion homeostasis	http://amigo.geneontology.org/amigo/term/GO:0006883	Sgk1
0.0962752461126632	2	179	6.29422718808194	GO:0009755 hormone-mediated signaling pathway	http://amigo.geneontology.org/amigo/term/GO:0009755	Rarb Sgk1
0.0962752461126632	1	23	24.4927536231884	GO:0010866 regulation of triglyceride biosynthetic process	http://amigo.geneontology.org/amigo/term/GO:0010866	Thrsp
0.0962752461126632	1	23	24.4927536231884	GO:0010878 cholesterol storage	http://amigo.geneontology.org/amigo/term/GO:0010878	Cd36
0.0962752461126632	1	23	24.4927536231884	GO:0015812 gamma-aminobutyric acid transport	http://amigo.geneontology.org/amigo/term/GO:0015812	Slc6a6
0.0962752461126632	1	23	24.4927536231884	GO:0031579 membrane raft organization	http://amigo.geneontology.org/amigo/term/GO:0031579	Gsn
0.0962752461126632	1	23	24.4927536231884	GO:0032288 myelin assembly	http://amigo.geneontology.org/amigo/term/GO:0032288	Cd9
0.0962752461126632	1	23	24.4927536231884	GO:0033033 negative regulation of myeloid cell apoptotic process	http://amigo.geneontology.org/amigo/term/GO:0033033	Gas6
0.0962752461126632	1	23	24.4927536231884	GO:0034383 low-density lipoprotein particle clearance	http://amigo.geneontology.org/amigo/term/GO:0034383	Cd36
0.0962752461126632	1	23	24.4927536231884	GO:0035994 response to muscle stretch	http://amigo.geneontology.org/amigo/term/GO:0035994	Gsn
0.0962752461126632	1	23	24.4927536231884	GO:0042744 hydrogen peroxide catabolic process	http://amigo.geneontology.org/amigo/term/GO:0042744	Gpx3
0.0962752461126632	1	23	24.4927536231884	GO:0045026 plasma membrane fusion	http://amigo.geneontology.org/amigo/term/GO:0045026	Cd9
0.0962752461126632	2	179	6.29422718808194	GO:0051384 response to glucocorticoid	http://amigo.geneontology.org/amigo/term/GO:0051384	Ptpru Sgk1
0.0962752461126632	2	179	6.29422718808194	GO:0051896 regulation of protein kinase B signaling	http://amigo.geneontology.org/amigo/term/GO:0051896	Tek Gas6
0.0962752461126632	1	23	24.4927536231884	GO:0097284 hepatocyte apoptotic process	http://amigo.geneontology.org/amigo/term/GO:0097284	Gsn
0.0962752461126632	1	23	24.4927536231884	GO:2000114 regulation of establishment of cell polarity	http://amigo.geneontology.org/amigo/term/GO:2000114	Gsn
0.096907901344364	3	430	3.93023255813954	GO:0030099 myeloid cell differentiation	http://amigo.geneontology.org/amigo/term/GO:0030099	Cd74 Rps19 Rps6
0.096939778501816	2	180	6.25925925925926	GO:0001659 temperature homeostasis	http://amigo.geneontology.org/amigo/term/GO:0001659	Cd36 Plac8
0.096939778501816	2	180	6.25925925925926	GO:0007584 response to nutrient	http://amigo.geneontology.org/amigo/term/GO:0007584	Gas6 Cyp26b1
0.0983096246198342	1	24	23.4722222222222	GO:0002504 antigen processing and presentation of peptide or polysaccharide antigen via MHC class II	http://amigo.geneontology.org/amigo/term/GO:0002504	Cd74
0.0983096246198342	1	24	23.4722222222222	GO:0002902 regulation of B cell apoptotic process	http://amigo.geneontology.org/amigo/term/GO:0002902	Cd74
0.0983096246198342	2	183	6.15664845173042	GO:0007519 skeletal muscle tissue development	http://amigo.geneontology.org/amigo/term/GO:0007519	Hspa8 Cyp26b1
0.0983096246198342	1	24	23.4722222222222	GO:0010458 exit from mitosis	http://amigo.geneontology.org/amigo/term/GO:0010458	Rgcc
0.0983096246198342	1	24	23.4722222222222	GO:0010884 positive regulation of lipid storage	http://amigo.geneontology.org/amigo/term/GO:0010884	Cd36
0.0983096246198342	2	183	6.15664845173042	GO:0022618 ribonucleoprotein complex assembly	http://amigo.geneontology.org/amigo/term/GO:0022618	Rps19 Rps28
0.0983096246198342	1	24	23.4722222222222	GO:0030194 positive regulation of blood coagulation	http://amigo.geneontology.org/amigo/term/GO:0030194	Cd36
0.0983096246198342	1	24	23.4722222222222	GO:0032753 positive regulation of interleukin-4 production	http://amigo.geneontology.org/amigo/term/GO:0032753	Il33
0.0983096246198342	1	24	23.4722222222222	GO:0070168 negative regulation of biomineral tissue development	http://amigo.geneontology.org/amigo/term/GO:0070168	Gas6
0.0983096246198342	2	183	6.15664845173042	GO:0071674 mononuclear cell migration	http://amigo.geneontology.org/amigo/term/GO:0071674	Gas6 Rps19
0.0983096246198342	1	24	23.4722222222222	GO:0140632 inflammasome complex assembly	http://amigo.geneontology.org/amigo/term/GO:0140632	Cd36
0.0983096246198342	1	24	23.4722222222222	GO:0150105 protein localization to cell-cell junction	http://amigo.geneontology.org/amigo/term/GO:0150105	Actg1
0.0983096246198342	1	24	23.4722222222222	GO:1900048 positive regulation of hemostasis	http://amigo.geneontology.org/amigo/term/GO:1900048	Cd36
0.0983096246198342	2	182	6.19047619047619	GO:1902905 positive regulation of supramolecular fiber organization	http://amigo.geneontology.org/amigo/term/GO:1902905	Rgcc Gsn
0.0983096246198342	1	24	23.4722222222222	GO:1903020 positive regulation of glycoprotein metabolic process	http://amigo.geneontology.org/amigo/term/GO:1903020	Il33
0.0983159342016572	3	436	3.87614678899083	GO:0022411 cellular component disassembly	http://amigo.geneontology.org/amigo/term/GO:0022411	Hspa8 Gsn Sgk1
0.0983159342016572	3	436	3.87614678899083	GO:0044772 mitotic cell cycle phase transition	http://amigo.geneontology.org/amigo/term/GO:0044772	Hspa8 Rgcc Rps6
0.0988238645646504	2	184	6.1231884057971	GO:0035264 multicellular organism growth	http://amigo.geneontology.org/amigo/term/GO:0035264	Rarb Plac8
0.0988238645646504	4	745	3.02460850111857	GO:0048589 developmental growth	http://amigo.geneontology.org/amigo/term/GO:0048589	Rarb Ly6e Plac8 Cd9
0.0988238645646504	2	184	6.1231884057971	GO:0050777 negative regulation of immune response	http://amigo.geneontology.org/amigo/term/GO:0050777	Rps19 Il33
0.100070872087747	2	187	6.02495543672014	GO:0001935 endothelial cell proliferation	http://amigo.geneontology.org/amigo/term/GO:0001935	Tek Rgcc
0.100070872087747	2	186	6.0573476702509	GO:0002262 myeloid cell homeostasis	http://amigo.geneontology.org/amigo/term/GO:0002262	Rps19 Rps6
0.100070872087747	2	186	6.0573476702509	GO:0002833 positive regulation of response to biotic stimulus	http://amigo.geneontology.org/amigo/term/GO:0002833	Cd74 Rps19
0.100070872087747	7	1863	2.11665772052246	GO:0006508 proteolysis	http://amigo.geneontology.org/amigo/term/GO:0006508	Il33 Hspa8 Gsn Tinagl1 Gas6 Egln3 Tgm2
0.100070872087747	1	25	22.5333333333333	GO:0006622 protein targeting to lysosome	http://amigo.geneontology.org/amigo/term/GO:0006622	Hspa8
0.100070872087747	3	441	3.83219954648526	GO:0006979 response to oxidative stress	http://amigo.geneontology.org/amigo/term/GO:0006979	Cd36 Hspa8 Gpx3
0.100070872087747	6	1470	2.29931972789116	GO:0007010 cytoskeleton organization	http://amigo.geneontology.org/amigo/term/GO:0007010	Gsn Actg1 Tek Rgcc Ntf3 Sgk1
0.100070872087747	1	25	22.5333333333333	GO:0043586 tongue development	http://amigo.geneontology.org/amigo/term/GO:0043586	Cyp26b1
0.100070872087747	1	25	22.5333333333333	GO:0045730 respiratory burst	http://amigo.geneontology.org/amigo/term/GO:0045730	Rps19
0.100070872087747	1	25	22.5333333333333	GO:0050927 positive regulation of positive chemotaxis	http://amigo.geneontology.org/amigo/term/GO:0050927	Ntf3
0.100070872087747	1	25	22.5333333333333	GO:0072567 chemokine (C-X-C motif) ligand 2 production	http://amigo.geneontology.org/amigo/term/GO:0072567	Cd74
0.100070872087747	1	25	22.5333333333333	GO:0110150 negative regulation of biomineralization	http://amigo.geneontology.org/amigo/term/GO:0110150	Gas6
0.100070872087747	1	25	22.5333333333333	GO:1902230 negative regulation of intrinsic apoptotic signaling pathway in response to DNA damage	http://amigo.geneontology.org/amigo/term/GO:1902230	Cd74
0.100070872087747	1	25	22.5333333333333	GO:1903055 positive regulation of extracellular matrix organization	http://amigo.geneontology.org/amigo/term/GO:1903055	Rgcc
0.100070872087747	1	25	22.5333333333333	GO:2000269 regulation of fibroblast apoptotic process	http://amigo.geneontology.org/amigo/term/GO:2000269	Gas6
0.100070872087747	1	25	22.5333333333333	GO:2000341 regulation of chemokine (C-X-C motif) ligand 2 production	http://amigo.geneontology.org/amigo/term/GO:2000341	Cd74
0.10061696606939	10	3142	1.79291321875663	GO:0009892 negative regulation of metabolic process	http://amigo.geneontology.org/amigo/term/GO:0009892	Rarb Cdk5rap1 Irx3 Hspa8 Rgcc Il33 Gas6 Rps19 Ntf3 Cd36
0.100641467685469	3	444	3.80630630630631	GO:0002683 negative regulation of immune system process	http://amigo.geneontology.org/amigo/term/GO:0002683	Rps19 Il33 Cd74
0.101534657443502	2	189	5.96119929453263	GO:0048736 appendage development	http://amigo.geneontology.org/amigo/term/GO:0048736	Rarb Cyp26b1
0.101534657443502	2	189	5.96119929453263	GO:0060173 limb development	http://amigo.geneontology.org/amigo/term/GO:0060173	Rarb Cyp26b1
0.102050742706305	1	26	21.6666666666667	GO:0007263 nitric oxide mediated signal transduction	http://amigo.geneontology.org/amigo/term/GO:0007263	Cd36
0.102050742706305	1	26	21.6666666666667	GO:0010742 macrophage derived foam cell differentiation	http://amigo.geneontology.org/amigo/term/GO:0010742	Cd36
0.102050742706305	1	26	21.6666666666667	GO:0032331 negative regulation of chondrocyte differentiation	http://amigo.geneontology.org/amigo/term/GO:0032331	Rarb
0.102050742706305	2	190	5.92982456140351	GO:0032388 positive regulation of intracellular transport	http://amigo.geneontology.org/amigo/term/GO:0032388	Tek Gas6
0.102050742706305	1	26	21.6666666666667	GO:0045061 thymic T cell selection	http://amigo.geneontology.org/amigo/term/GO:0045061	Cd74
0.102050742706305	1	26	21.6666666666667	GO:0045723 positive regulation of fatty acid biosynthetic process	http://amigo.geneontology.org/amigo/term/GO:0045723	Cd74
0.102050742706305	1	26	21.6666666666667	GO:0050820 positive regulation of coagulation	http://amigo.geneontology.org/amigo/term/GO:0050820	Cd36
0.102050742706305	1	26	21.6666666666667	GO:0050926 regulation of positive chemotaxis	http://amigo.geneontology.org/amigo/term/GO:0050926	Ntf3
0.102050742706305	2	190	5.92982456140351	GO:0071826 ribonucleoprotein complex subunit organization	http://amigo.geneontology.org/amigo/term/GO:0071826	Rps19 Rps28
0.102050742706305	1	26	21.6666666666667	GO:1901032 negative regulation of response to reactive oxygen species	http://amigo.geneontology.org/amigo/term/GO:1901032	Hspa8
0.102050742706305	1	26	21.6666666666667	GO:1903206 negative regulation of hydrogen peroxide-induced cell death	http://amigo.geneontology.org/amigo/term/GO:1903206	Hspa8
0.102050742706305	3	448	3.77232142857143	GO:2000112 regulation of cellular macromolecule biosynthetic process	http://amigo.geneontology.org/amigo/term/GO:2000112	Il33 Cdk5rap1 Cd36
0.102050742706305	1	26	21.6666666666667	GO:2000647 negative regulation of stem cell proliferation	http://amigo.geneontology.org/amigo/term/GO:2000647	Rarb
0.102050742706305	1	26	21.6666666666667	GO:2001169 regulation of ATP biosynthetic process	http://amigo.geneontology.org/amigo/term/GO:2001169	mt-Co2
0.102587027198103	4	763	2.95325469637396	GO:0001944 vasculature development	http://amigo.geneontology.org/amigo/term/GO:0001944	Tek Rgcc Actg1 Cd36
0.10327896429758	3	452	3.73893805309734	GO:0007015 actin filament organization	http://amigo.geneontology.org/amigo/term/GO:0007015	Gsn Rgcc Actg1
0.103628910009149	2	193	5.83765112262522	GO:0010952 positive regulation of peptidase activity	http://amigo.geneontology.org/amigo/term/GO:0010952	Gsn Egln3
0.104208987835718	1	27	20.8641975308642	GO:0003071 renal system process involved in regulation of systemic arterial blood pressure	http://amigo.geneontology.org/amigo/term/GO:0003071	Gas6
0.104208987835718	1	27	20.8641975308642	GO:0021544 subpallium development	http://amigo.geneontology.org/amigo/term/GO:0021544	Rarb
