# Supplementary material for: Deletion of the angiopoietin receptor Tie2 enhances proliferation and sprouting of cardiac endothelial cells
Source: Angiogenesis. 2026 Jan 21;29(2):13. doi: 10.1007/s10456-025-10028-2 (PMC12823625; doi:10.1007/s10456-025-10028-2)
Supplement: Supplementary file 26 — Supplemental Table 22. Enrichment of upregulated GO terms in kidney ECs in mice with Tie2 EC deletion versus wild-type mice. [file 10456_2025_10028_MOESM26_ESM.xlsx]

## Sheet: Kidney_Tie2Del_Upreg_pathw
Enrichment FDR	nGenes	Pathway Genes	Fold Enrichment	Pathway	URL	Genes
2.03544513176675e-07	14	541	9.02444033682481	GO:0001525 angiogenesis	http://amigo.geneontology.org/amigo/term/GO:0001525	Col15a1 Angpt2 Esm1 Sox18 Kdr Nrp1 Anxa3 Anxa2 Apln Thbs1 Cxcr4 Emcn Edn1 Cd59a
2.03544513176675e-07	16	732	7.62251713071385	GO:0001568 blood vessel development	http://amigo.geneontology.org/amigo/term/GO:0001568	Col15a1 Angpt2 Esm1 Sox18 Kdr Nrp1 Anxa3 Anxa2 Apln Thbs1 Cxcr4 Emcn Ltbp1 Edn1 Slc1a1 Cd59a
2.03544513176675e-07	16	763	7.312821152926	GO:0001944 vasculature development	http://amigo.geneontology.org/amigo/term/GO:0001944	Col15a1 Angpt2 Esm1 Sox18 Kdr Nrp1 Anxa3 Anxa2 Apln Thbs1 Cxcr4 Emcn Ltbp1 Edn1 Slc1a1 Cd59a
2.03544513176675e-07	15	637	8.21185617103984	GO:0048514 blood vessel morphogenesis	http://amigo.geneontology.org/amigo/term/GO:0048514	Col15a1 Angpt2 Esm1 Sox18 Kdr Nrp1 Anxa3 Anxa2 Apln Thbs1 Cxcr4 Emcn Edn1 Slc1a1 Cd59a
1.85114704007545e-06	16	905	6.16539507147242	GO:0035239 tube morphogenesis	http://amigo.geneontology.org/amigo/term/GO:0035239	Col15a1 Angpt2 Esm1 Sox18 Kdr Nrp1 Anxa3 Anxa2 Apln Thbs1 Cxcr4 Emcn Edn1 Slc1a1 Cd59a Hlx
1.78631953052833e-05	30	3869	2.7040332804096	GO:0048583 regulation of response to stimulus	http://amigo.geneontology.org/amigo/term/GO:0048583	Igfbp3 Sema3g Dkk2 Cd59a Lpar6 S100a13 Esm1 Cd14 Myo1c Nrp1 Apln H2-K1 Kdr H2-D1 Ltbp1 Timp3 Edn1 Irf7 Uchl1 Angpt2 Thbs1 Cxcr4 Lmcd1 Ifi208 Thbd Calm1 Calm3 Calm2 Hlx Anxa2
2.89624330039503e-05	16	1136	4.91169237648111	GO:0035295 tube development	http://amigo.geneontology.org/amigo/term/GO:0035295	Col15a1 Angpt2 Esm1 Sox18 Kdr Nrp1 Anxa3 Anxa2 Apln Thbs1 Cxcr4 Emcn Edn1 Slc1a1 Cd59a Hlx
2.89624330039503e-05	3	4	261.547619047619	GO:1905913 negative regulation of calcium ion export across plasma membrane	http://amigo.geneontology.org/amigo/term/GO:1905913	Calm1 Calm3 Calm2
3.01414073407893e-05	25	2872	3.03560374939205	GO:0051239 regulation of multicellular organismal process	http://amigo.geneontology.org/amigo/term/GO:0051239	Sema3g Cd14 Kdr Gpihbp1 Edn1 Nrp1 Angpt2 Anxa2 Cd59a Calm1 Ltbp1 Calm3 Irf7 Anxa3 Calm2 Thbs1 S100a13 Cxcr4 Lmcd1 Thbd Hlx Ehd3 Slc1a1 Prdx4 Apln
3.01414073407893e-05	16	1160	4.81007115489874	GO:0072359 circulatory system development	http://amigo.geneontology.org/amigo/term/GO:0072359	Col15a1 Angpt2 Esm1 Sox18 Kdr Nrp1 Edn1 Anxa3 Anxa2 Apln Thbs1 Cxcr4 Emcn Ltbp1 Slc1a1 Cd59a
4.81718477136176e-05	3	5	209.238095238095	GO:0051343 positive regulation of cyclic-nucleotide phosphodiesterase activity	http://amigo.geneontology.org/amigo/term/GO:0051343	Calm1 Calm3 Calm2
4.81718477136176e-05	3	5	209.238095238095	GO:1905912 regulation of calcium ion export across plasma membrane	http://amigo.geneontology.org/amigo/term/GO:1905912	Calm1 Calm3 Calm2
7.5216875851771e-05	8	237	11.771482151229	GO:0060047 heart contraction	http://amigo.geneontology.org/amigo/term/GO:0060047	Calm1 Calm3 Edn1 Calm2 Cxcr4 Ehd3 Slc1a1 Apln
9.81277420919983e-05	8	249	11.2041818065914	GO:0003015 heart process	http://amigo.geneontology.org/amigo/term/GO:0003015	Edn1 Calm1 Calm3 Calm2 Cxcr4 Ehd3 Slc1a1 Apln
9.81277420919983e-05	26	3349	2.70737059629266	GO:0023051 regulation of signaling	http://amigo.geneontology.org/amigo/term/GO:0023051	Igfbp3 Dkk2 Lpar6 S100a13 Esm1 Cd14 Apln Kdr Ltbp1 Myo1c Calm3 Timp3 Edn1 Nrp1 Uchl1 Angpt2 Anxa2 Thbs1 Cxcr4 Lmcd1 Calm1 Calm2 Ehd3 Slc1a1 Irf7 Cd59a
0.000106497380652433	6	109	19.1961555264308	GO:0002027 regulation of heart rate	http://amigo.geneontology.org/amigo/term/GO:0002027	Calm1 Calm3 Edn1 Calm2 Slc1a1 Apln
0.000106497380652433	24	2914	2.87217701081805	GO:0032879 regulation of localization	http://amigo.geneontology.org/amigo/term/GO:0032879	Calm1 Calm3 Sema3g Calm2 Tmsb4x Anxa2 Myo1c Tspan13 Edn1 Apln Mmd Igfbp3 Nrp1 Ehd4 Anxa3 Angpt2 Atp1b3 Thbs1 Cxcr4 Kdr Cracr2b Ehd3 Slc1a1 Cd14
0.000111941052224518	3	7	149.455782312925	GO:1901842 negative regulation of high voltage-gated calcium channel activity	http://amigo.geneontology.org/amigo/term/GO:1901842	Calm1 Calm3 Calm2
0.000124072464145463	15	1184	4.41803410553411	GO:0048646 anatomical structure formation involved in morphogenesis	http://amigo.geneontology.org/amigo/term/GO:0048646	Col15a1 Angpt2 Esm1 Sox18 Kdr Nrp1 Edn1 Anxa3 Anxa2 Apln Thbs1 Cxcr4 Emcn Slc1a1 Cd59a
0.000160865035455304	3	8	130.77380952381	GO:0060316 positive regulation of ryanodine-sensitive calcium-release channel activity	http://amigo.geneontology.org/amigo/term/GO:0060316	Calm1 Calm3 Calm2
0.00016772894761917	7	198	12.3288439955107	GO:0008016 regulation of heart contraction	http://amigo.geneontology.org/amigo/term/GO:0008016	Calm1 Calm3 Edn1 Calm2 Ehd3 Slc1a1 Apln
0.00016772894761917	3	9	116.243386243386	GO:0016240 autophagosome membrane docking	http://amigo.geneontology.org/amigo/term/GO:0016240	Calm1 Calm3 Calm2
0.00016772894761917	7	196	12.4546485260771	GO:0019722 calcium-mediated signaling	http://amigo.geneontology.org/amigo/term/GO:0019722	Calm3 Edn1 Cxcr4 Lmcd1 Kdr Calm1 Calm2
0.00016772894761917	18	1782	3.52252685586019	GO:0023056 positive regulation of signaling	http://amigo.geneontology.org/amigo/term/GO:0023056	Lpar6 S100a13 Esm1 Cd14 Kdr Myo1c Timp3 Edn1 Dkk2 Anxa2 Thbs1 Cxcr4 Lmcd1 Igfbp3 Slc1a1 Irf7 Nrp1 Apln
0.00016772894761917	6	129	16.2200073827981	GO:0032414 positive regulation of ion transmembrane transporter activity	http://amigo.geneontology.org/amigo/term/GO:0032414	Calm1 Calm3 Calm2 Edn1 Atp1b3 Ehd3
0.00016772894761917	20	2185	3.19203806617994	GO:0048584 positive regulation of response to stimulus	http://amigo.geneontology.org/amigo/term/GO:0048584	Cd59a Lpar6 S100a13 Esm1 Cd14 Myo1c H2-K1 Kdr H2-D1 Timp3 Edn1 Dkk2 Thbs1 Cxcr4 Lmcd1 Ifi208 Igfbp3 Hlx Irf7 Nrp1
0.00016772894761917	3	9	116.243386243386	GO:0051342 regulation of cyclic-nucleotide phosphodiesterase activity	http://amigo.geneontology.org/amigo/term/GO:0051342	Calm1 Calm3 Calm2
0.00016772894761917	3	9	116.243386243386	GO:0060315 negative regulation of ryanodine-sensitive calcium-release channel activity	http://amigo.geneontology.org/amigo/term/GO:0060315	Calm1 Calm2 Calm3
0.00016772894761917	3	9	116.243386243386	GO:1990456 mitochondrion-endoplasmic reticulum membrane tethering	http://amigo.geneontology.org/amigo/term/GO:1990456	Calm1 Calm3 Calm2
0.000228814002458198	23	2923	2.74402793390135	GO:0009966 regulation of signal transduction	http://amigo.geneontology.org/amigo/term/GO:0009966	Igfbp3 Dkk2 Lpar6 S100a13 Esm1 Cd14 Apln Kdr Ltbp1 Myo1c Timp3 Edn1 Nrp1 Uchl1 Angpt2 Thbs1 Cxcr4 Lmcd1 Calm1 Calm3 Calm2 Irf7 Cd59a
0.000228814002458198	8	310	8.9994879672299	GO:0019932 second-messenger-mediated signaling	http://amigo.geneontology.org/amigo/term/GO:0019932	Calm3 Edn1 Thbs1 Cxcr4 Lmcd1 Kdr Calm1 Calm2
0.000228814002458198	6	137	15.2728536670142	GO:0032411 positive regulation of transporter activity	http://amigo.geneontology.org/amigo/term/GO:0032411	Calm1 Calm3 Calm2 Edn1 Atp1b3 Ehd3
0.000277101285446359	3	11	95.1082251082251	GO:0005513 detection of calcium ion	http://amigo.geneontology.org/amigo/term/GO:0005513	Calm1 Calm3 Calm2
0.000277101285446359	3	11	95.1082251082251	GO:1990034 calcium ion export across plasma membrane	http://amigo.geneontology.org/amigo/term/GO:1990034	Calm1 Calm3 Calm2
0.000312193207077944	5	84	20.7577475434618	GO:0050848 regulation of calcium-mediated signaling	http://amigo.geneontology.org/amigo/term/GO:0050848	Lmcd1 Calm1 Calm3 Calm2 Kdr
0.000312193207077944	7	231	10.5675805675806	GO:0050920 regulation of chemotaxis	http://amigo.geneontology.org/amigo/term/GO:0050920	Sema3g Nrp1 Edn1 Angpt2 Thbs1 Cxcr4 Kdr
0.000350406914716012	9	449	6.99013681196309	GO:0006816 calcium ion transport	http://amigo.geneontology.org/amigo/term/GO:0006816	Calm1 Calm3 Calm2 Cracr2b Tspan13 Edn1 Anxa2 Cxcr4 Ehd3
0.000350406914716012	11	713	5.38012867606136	GO:0070848 response to growth factor	http://amigo.geneontology.org/amigo/term/GO:0070848	Kdr Ltbp1 Myo1c Edn1 Nrp1 Ehd4 Anxa3 Angpt2 Apln Thbs1 Cd59a
0.000356340289861501	5	88	19.8142135642136	GO:2001259 positive regulation of cation channel activity	http://amigo.geneontology.org/amigo/term/GO:2001259	Calm1 Calm3 Calm2 Edn1 Ehd3
0.0004230387261568	16	1575	3.54265558075082	GO:0031399 regulation of protein modification process	http://amigo.geneontology.org/amigo/term/GO:0031399	Myo1c Ctdspl Calm1 Mmd Calm3 Igfbp3 Edn1 Nrp1 Ehd4 Uchl1 Calm2 Ctbp1 Thbs1 Kdr Slc1a1 Anxa2
0.00042839022222879	17	1776	3.33807021307021	GO:0010647 positive regulation of cell communication	http://amigo.geneontology.org/amigo/term/GO:0010647	Lpar6 S100a13 Esm1 Cd14 Kdr Myo1c Timp3 Edn1 Dkk2 Thbs1 Cxcr4 Lmcd1 Igfbp3 Slc1a1 Irf7 Nrp1 Apln
0.00042839022222879	4	43	32.4400147655962	GO:1901385 regulation of voltage-gated calcium channel activity	http://amigo.geneontology.org/amigo/term/GO:1901385	Calm1 Calm3 Ehd3 Calm2
0.000446707799006054	24	3340	2.50584545195324	GO:0010646 regulation of cell communication	http://amigo.geneontology.org/amigo/term/GO:0010646	Igfbp3 Dkk2 Lpar6 S100a13 Esm1 Cd14 Apln Kdr Ltbp1 Myo1c Calm3 Timp3 Edn1 Nrp1 Uchl1 Angpt2 Thbs1 Cxcr4 Lmcd1 Calm1 Calm2 Slc1a1 Irf7 Cd59a
0.000446707799006054	13	1055	4.29714887534793	GO:0031401 positive regulation of protein modification process	http://amigo.geneontology.org/amigo/term/GO:0031401	Myo1c Calm1 Mmd Calm3 Edn1 Nrp1 Ehd4 Calm2 Ctbp1 Thbs1 Kdr Slc1a1 Anxa2
0.000446707799006054	4	44	31.7027417027417	GO:0071526 semaphorin-plexin signaling pathway	http://amigo.geneontology.org/amigo/term/GO:0071526	Sema3g Nrp1 Kdr Edn1
0.000449063504783611	3	14	74.7278911564626	GO:1901841 regulation of high voltage-gated calcium channel activity	http://amigo.geneontology.org/amigo/term/GO:1901841	Calm1 Calm3 Calm2
0.000450714298067211	20	2426	2.87493947840197	GO:0051128 regulation of cellular component organization	http://amigo.geneontology.org/amigo/term/GO:0051128	Rnd3 Sema3g Tmsb4x Gmfg Gpihbp1 Anxa2 Nrp1 Apln H2-K1 H2-D1 Myo1c Calm3 Edn1 Ehd3 Ehd4 Chmp4b Cxcr4 Kdr Igfbp3 Cd14
0.00047065229885801	15	1425	3.67084377610693	GO:0019220 regulation of phosphate metabolic process	http://amigo.geneontology.org/amigo/term/GO:0019220	Kdr Ctdspl Calm1 Mmd Calm3 Igfbp3 Edn1 Nrp1 Ehd4 Uchl1 Calm2 Thbs1 Slc1a1 Anxa2 Apln
0.00047065229885801	12	911	4.59359155297684	GO:0030001 metal ion transport	http://amigo.geneontology.org/amigo/term/GO:0030001	Calm1 Calm3 Atp1b3 Calm2 Cracr2b Tspan13 Edn1 Maged2 Anxa2 Cxcr4 Ehd3 Slc1a1
0.00047065229885801	15	1426	3.66826955186001	GO:0051174 regulation of phosphorus metabolic process	http://amigo.geneontology.org/amigo/term/GO:0051174	Kdr Ctdspl Calm1 Mmd Calm3 Igfbp3 Edn1 Nrp1 Ehd4 Uchl1 Calm2 Thbs1 Slc1a1 Anxa2 Apln
0.000504297455084804	6	175	11.956462585034	GO:0045766 positive regulation of angiogenesis	http://amigo.geneontology.org/amigo/term/GO:0045766	Kdr Anxa3 Angpt2 Thbs1 Cxcr4 Nrp1
0.000504297455084804	3	15	69.7460317460317	GO:0051280 negative regulation of release of sequestered calcium ion into cytosol	http://amigo.geneontology.org/amigo/term/GO:0051280	Calm1 Calm2 Calm3
0.000504297455084804	4	48	29.0608465608466	GO:1901021 positive regulation of calcium ion transmembrane transporter activity	http://amigo.geneontology.org/amigo/term/GO:1901021	Calm1 Calm3 Calm2 Ehd3
0.000504297455084804	7	264	9.246632996633	GO:1903522 regulation of blood circulation	http://amigo.geneontology.org/amigo/term/GO:1903522	Calm1 Calm3 Edn1 Calm2 Ehd3 Slc1a1 Apln
0.000504297455084804	6	175	11.956462585034	GO:1904018 positive regulation of vasculature development	http://amigo.geneontology.org/amigo/term/GO:1904018	Kdr Anxa3 Angpt2 Thbs1 Cxcr4 Nrp1
0.000504297455084804	6	175	11.956462585034	GO:1904064 positive regulation of cation transmembrane transport	http://amigo.geneontology.org/amigo/term/GO:1904064	Calm1 Calm3 Calm2 Edn1 Atp1b3 Ehd3
0.000534998415013439	4	49	28.4677680596048	GO:0070839 metal ion export	http://amigo.geneontology.org/amigo/term/GO:0070839	Atp1b3 Calm1 Calm3 Calm2
0.000576000810913559	12	945	4.42831947593852	GO:0010562 positive regulation of phosphorus metabolic process	http://amigo.geneontology.org/amigo/term/GO:0010562	Kdr Calm1 Mmd Calm3 Edn1 Nrp1 Ehd4 Calm2 Thbs1 Slc1a1 Anxa2 Apln
0.000576000810913559	12	945	4.42831947593852	GO:0045937 positive regulation of phosphate metabolic process	http://amigo.geneontology.org/amigo/term/GO:0045937	Kdr Calm1 Mmd Calm3 Edn1 Nrp1 Ehd4 Calm2 Thbs1 Slc1a1 Anxa2 Apln
0.000622592950520678	12	954	4.38654287710891	GO:0032101 regulation of response to external stimulus	http://amigo.geneontology.org/amigo/term/GO:0032101	Sema3g Nrp1 Edn1 Angpt2 Thbs1 Cxcr4 Kdr Ifi208 Thbd Irf7 Anxa2 Cd14
0.000628745364768828	3	17	61.5406162464986	GO:0051284 positive regulation of sequestering of calcium ion	http://amigo.geneontology.org/amigo/term/GO:0051284	Calm1 Calm2 Calm3
0.000668114676830754	9	518	6.05901820187534	GO:0008015 blood circulation	http://amigo.geneontology.org/amigo/term/GO:0008015	Edn1 Calm1 Calm3 Calm2 Cxcr4 Ehd3 Slc1a1 Apln Kdr
0.000669292634867179	17	1895	3.12844997277715	GO:0051049 regulation of transport	http://amigo.geneontology.org/amigo/term/GO:0051049	Calm1 Calm3 Calm2 Anxa2 Myo1c Tspan13 Edn1 Apln Ehd4 Atp1b3 Thbs1 Cxcr4 Cracr2b Ehd3 Slc1a1 Cd14 Igfbp3
0.000704958331425246	7	286	8.53535353535353	GO:0051924 regulation of calcium ion transport	http://amigo.geneontology.org/amigo/term/GO:0051924	Calm1 Calm3 Calm2 Tspan13 Cxcr4 Cracr2b Ehd3
0.000745530775494769	4	55	25.3621933621934	GO:0097352 autophagosome maturation	http://amigo.geneontology.org/amigo/term/GO:0097352	Calm1 Chmp4b Calm3 Calm2
0.000834112281962667	6	197	10.6212231085328	GO:0034767 positive regulation of ion transmembrane transport	http://amigo.geneontology.org/amigo/term/GO:0034767	Calm1 Calm3 Calm2 Edn1 Atp1b3 Ehd3
0.000834112281962667	4	57	24.4722918407129	GO:0050922 negative regulation of chemotaxis	http://amigo.geneontology.org/amigo/term/GO:0050922	Sema3g Nrp1 Angpt2 Thbs1
0.000854519330722924	5	118	14.7767016411084	GO:0043534 blood vessel endothelial cell migration	http://amigo.geneontology.org/amigo/term/GO:0043534	Nrp1 Angpt2 Thbs1 Sox18 Kdr
0.000863577212996933	2	3	232.486772486772	GO:0002484 antigen processing and presentation of endogenous peptide antigen via MHC class I via ER pathway	http://amigo.geneontology.org/amigo/term/GO:0002484	H2-K1 H2-D1
0.000863577212996933	2	3	232.486772486772	GO:0002485 antigen processing and presentation of endogenous peptide antigen via MHC class I via ER pathway TAP-dependent	http://amigo.geneontology.org/amigo/term/GO:0002485	H2-K1 H2-D1
0.000863577212996933	9	547	5.73779054583442	GO:0003013 circulatory system process	http://amigo.geneontology.org/amigo/term/GO:0003013	Edn1 Calm1 Calm3 Calm2 Cxcr4 Ehd3 Slc1a1 Apln Kdr
0.000863577212996933	7	301	8.11000369139904	GO:0045765 regulation of angiogenesis	http://amigo.geneontology.org/amigo/term/GO:0045765	Kdr Angpt2 Anxa3 Thbs1 Cxcr4 Nrp1 Cd59a
0.000863577212996933	3	20	52.3095238095238	GO:0060314 regulation of ryanodine-sensitive calcium-release channel activity	http://amigo.geneontology.org/amigo/term/GO:0060314	Calm1 Calm3 Calm2
0.000863577212996933	10	684	5.09839413348185	GO:0071363 cellular response to growth factor stimulus	http://amigo.geneontology.org/amigo/term/GO:0071363	Kdr Ltbp1 Myo1c Edn1 Nrp1 Ehd4 Angpt2 Apln Thbs1 Cd59a
0.000870182285406823	15	1556	3.36179458930102	GO:0009967 positive regulation of signal transduction	http://amigo.geneontology.org/amigo/term/GO:0009967	Lpar6 S100a13 Esm1 Cd14 Kdr Myo1c Timp3 Edn1 Dkk2 Thbs1 Cxcr4 Lmcd1 Igfbp3 Irf7 Nrp1
0.000896686936059636	7	305	8.00364298724954	GO:1901342 regulation of vasculature development	http://amigo.geneontology.org/amigo/term/GO:1901342	Kdr Angpt2 Anxa3 Thbs1 Cxcr4 Nrp1 Cd59a
0.000965741088772828	9	558	5.62467997951869	GO:0030335 positive regulation of cell migration	http://amigo.geneontology.org/amigo/term/GO:0030335	Sema3g Myo1c Edn1 Nrp1 Anxa3 Thbs1 Cxcr4 Kdr Tmsb4x
0.00107468399078478	8	434	6.4282056908785	GO:0010959 regulation of metal ion transport	http://amigo.geneontology.org/amigo/term/GO:0010959	Calm1 Calm3 Calm2 Tspan13 Atp1b3 Cxcr4 Cracr2b Ehd3
0.00107468399078478	3	22	47.5541125541125	GO:0032516 positive regulation of phosphoprotein phosphatase activity	http://amigo.geneontology.org/amigo/term/GO:0032516	Calm1 Calm3 Calm2
0.00107468399078478	3	22	47.5541125541125	GO:1901386 negative regulation of voltage-gated calcium channel activity	http://amigo.geneontology.org/amigo/term/GO:1901386	Calm1 Calm3 Calm2
0.00118537332201268	8	443	6.29761008993515	GO:0001667 ameboidal-type cell migration	http://amigo.geneontology.org/amigo/term/GO:0001667	Sema3g Nrp1 Edn1 Anxa3 Angpt2 Thbs1 Sox18 Kdr
0.00118537332201268	5	131	13.3103114019145	GO:0060048 cardiac muscle contraction	http://amigo.geneontology.org/amigo/term/GO:0060048	Calm1 Calm3 Calm2 Cxcr4 Ehd3
0.00120502893884677	4	66	21.1351611351611	GO:0140115 export across plasma membrane	http://amigo.geneontology.org/amigo/term/GO:0140115	Atp1b3 Calm1 Calm3 Calm2
0.00125369437656291	15	1623	3.22301440600886	GO:0051240 positive regulation of multicellular organismal process	http://amigo.geneontology.org/amigo/term/GO:0051240	Cd14 Kdr Gpihbp1 Edn1 Irf7 Anxa3 Angpt2 Anxa2 Thbs1 S100a13 Cxcr4 Hlx Slc1a1 Nrp1 Apln
0.00125369437656291	9	584	5.37426614481409	GO:2000147 positive regulation of cell motility	http://amigo.geneontology.org/amigo/term/GO:2000147	Sema3g Myo1c Edn1 Nrp1 Anxa3 Thbs1 Cxcr4 Kdr Tmsb4x
0.00130853236560232	3	24	43.5912698412698	GO:0010880 regulation of release of sequestered calcium ion into cytosol by sarcoplasmic reticulum	http://amigo.geneontology.org/amigo/term/GO:0010880	Calm1 Calm3 Calm2
0.00132845316665528	8	454	6.14502482343892	GO:0032103 positive regulation of response to external stimulus	http://amigo.geneontology.org/amigo/term/GO:0032103	Edn1 Thbs1 Cxcr4 Kdr Ifi208 Irf7 Nrp1 Cd14
0.00139437202525628	9	596	5.26605944391179	GO:0007169 transmembrane receptor protein tyrosine kinase signaling pathway	http://amigo.geneontology.org/amigo/term/GO:0007169	Igfbp3 Angpt2 Esm1 Kdr Myo1c Nrp1 Apln Thbs1 Cd59a
0.00139437202525628	7	335	7.28689883913764	GO:0070588 calcium ion transmembrane transport	http://amigo.geneontology.org/amigo/term/GO:0070588	Calm1 Calm3 Calm2 Tspan13 Edn1 Anxa2 Ehd3
0.00140239442204341	3	25	41.847619047619	GO:0010523 negative regulation of calcium ion transport into cytosol	http://amigo.geneontology.org/amigo/term/GO:0010523	Calm1 Calm2 Calm3
0.00140239442204341	9	598	5.24844720496894	GO:0051272 positive regulation of cellular component movement	http://amigo.geneontology.org/amigo/term/GO:0051272	Sema3g Myo1c Edn1 Nrp1 Anxa3 Thbs1 Cxcr4 Kdr Tmsb4x
0.00142955108317243	6	230	9.09730848861284	GO:0043542 endothelial cell migration	http://amigo.geneontology.org/amigo/term/GO:0043542	Nrp1 Anxa3 Angpt2 Thbs1 Sox18 Kdr
0.00143638240035912	20	2751	2.53529740988847	GO:0009653 anatomical structure morphogenesis	http://amigo.geneontology.org/amigo/term/GO:0009653	Rnd3 Sema3g Col15a1 Angpt2 Esm1 Sox18 Kdr Nrp1 Edn1 Anxa3 Anxa2 Apln Thbs1 Cxcr4 Emcn Slc1a1 Uchl1 Cd59a Hlx S100a13
0.00143638240035912	9	602	5.21357380161367	GO:0040017 positive regulation of locomotion	http://amigo.geneontology.org/amigo/term/GO:0040017	Sema3g Myo1c Edn1 Nrp1 Anxa3 Thbs1 Cxcr4 Kdr Tmsb4x
0.00156627952665397	4	73	19.1085018482279	GO:0055117 regulation of cardiac muscle contraction	http://amigo.geneontology.org/amigo/term/GO:0055117	Calm1 Calm3 Calm2 Ehd3
0.00168368670517639	3	27	38.7477954144621	GO:0014808 release of sequestered calcium ion into cytosol by sarcoplasmic reticulum	http://amigo.geneontology.org/amigo/term/GO:0014808	Calm1 Calm3 Calm2
0.00186247476686894	3	28	37.3639455782313	GO:1903514 release of sequestered calcium ion into cytosol by endoplasmic reticulum	http://amigo.geneontology.org/amigo/term/GO:1903514	Calm1 Calm3 Calm2
0.00197207032659269	3	29	36.0755336617406	GO:0010460 positive regulation of heart rate	http://amigo.geneontology.org/amigo/term/GO:0010460	Edn1 Slc1a1 Apln
0.00197207032659269	11	954	4.02099763734984	GO:0022603 regulation of anatomical structure morphogenesis	http://amigo.geneontology.org/amigo/term/GO:0022603	Rnd3 Sema3g Kdr Nrp1 Angpt2 Edn1 Anxa3 Thbs1 Cxcr4 Cd59a S100a13
0.00197207032659269	11	956	4.01258550840141	GO:0030334 regulation of cell migration	http://amigo.geneontology.org/amigo/term/GO:0030334	Sema3g Tmsb4x Myo1c Igfbp3 Edn1 Nrp1 Anxa3 Angpt2 Thbs1 Cxcr4 Kdr
0.00197207032659269	3	29	36.0755336617406	GO:0035767 endothelial cell chemotaxis	http://amigo.geneontology.org/amigo/term/GO:0035767	Nrp1 Thbs1 Kdr
0.00197207032659269	5	153	11.3964104160183	GO:0051592 response to calcium ion	http://amigo.geneontology.org/amigo/term/GO:0051592	Calm1 Calm3 Edn1 Calm2 Thbs1
0.00200553386996627	2	5	139.492063492063	GO:0010986 positive regulation of lipoprotein particle clearance	http://amigo.geneontology.org/amigo/term/GO:0010986	Anxa2 Gpihbp1
0.00200553386996627	6	250	8.36952380952381	GO:0090257 regulation of muscle system process	http://amigo.geneontology.org/amigo/term/GO:0090257	Edn1 Calm1 Calm3 Calm2 Lmcd1 Ehd3
0.00203705329560675	5	155	11.2493599590374	GO:0050921 positive regulation of chemotaxis	http://amigo.geneontology.org/amigo/term/GO:0050921	Edn1 Thbs1 Cxcr4 Kdr Nrp1
0.00207645760589336	19	2611	2.53767637528649	GO:0051246 regulation of protein metabolic process	http://amigo.geneontology.org/amigo/term/GO:0051246	Timp3 Itm2b Myo1c Slc1a1 Ctdspl Calm1 Mmd Calm3 Igfbp3 Edn1 Nrp1 Ehd4 Cst3 Uchl1 Anxa2 Calm2 Ctbp1 Thbs1 Kdr
0.00208393397828362	3	30	34.8730158730159	GO:0098901 regulation of cardiac muscle cell action potential	http://amigo.geneontology.org/amigo/term/GO:0098901	Calm1 Calm3 Calm2
0.00210745932435776	6	254	8.23772028496438	GO:0034764 positive regulation of transmembrane transport	http://amigo.geneontology.org/amigo/term/GO:0034764	Calm1 Calm3 Calm2 Edn1 Atp1b3 Ehd3
0.00244132572308273	18	2416	2.59815515610218	GO:0032268 regulation of cellular protein metabolic process	http://amigo.geneontology.org/amigo/term/GO:0032268	Timp3 Myo1c Slc1a1 Ctdspl Calm1 Mmd Calm3 Igfbp3 Edn1 Nrp1 Ehd4 Cst3 Uchl1 Anxa2 Calm2 Ctbp1 Thbs1 Kdr
0.00245303840757869	5	163	10.697244132827	GO:0006937 regulation of muscle contraction	http://amigo.geneontology.org/amigo/term/GO:0006937	Edn1 Calm1 Calm3 Calm2 Ehd3
0.00245303840757869	7	380	6.42397660818713	GO:0010038 response to metal ion	http://amigo.geneontology.org/amigo/term/GO:0010038	Slc1a1 Calm1 Calm3 Edn1 Calm2 Thbs1 Cd14
0.00245710851226434	24	3902	2.14493178101584	GO:0065008 regulation of biological quality	http://amigo.geneontology.org/amigo/term/GO:0065008	Calm1 Rnd3 Calm3 Edn1 Sema3g Gpihbp1 Prdx4 Atp1b3 Lpar6 Calm2 Tmsb4x Nrp1 Kdr Ehd3 Chmp4b Thbs1 Thbd Slc1a1 Anxa2 Emcn Myo1c Igfbp3 Apln S100a13
0.00245710851226434	7	381	6.40711577719452	GO:1904062 regulation of cation transmembrane transport	http://amigo.geneontology.org/amigo/term/GO:1904062	Calm1 Calm3 Calm2 Tspan13 Edn1 Atp1b3 Ehd3
0.00282931392018201	4	89	15.673265560906	GO:0006942 regulation of striated muscle contraction	http://amigo.geneontology.org/amigo/term/GO:0006942	Calm1 Calm3 Calm2 Ehd3
0.0028345457156376	3	34	30.7703081232493	GO:0070296 sarcoplasmic reticulum calcium ion transport	http://amigo.geneontology.org/amigo/term/GO:0070296	Calm1 Calm3 Calm2
0.00289982291448015	11	1014	3.78306878306878	GO:2000145 regulation of cell motility	http://amigo.geneontology.org/amigo/term/GO:2000145	Sema3g Tmsb4x Myo1c Igfbp3 Edn1 Nrp1 Anxa3 Angpt2 Thbs1 Cxcr4 Kdr
0.00292271170946315	12	1202	3.48149908882022	GO:0006812 cation transport	http://amigo.geneontology.org/amigo/term/GO:0006812	Calm1 Calm3 Atp1b3 Calm2 Cracr2b Tspan13 Edn1 Slc1a1 Maged2 Anxa2 Cxcr4 Ehd3
0.00292271170946315	5	172	10.1375046142488	GO:0006941 striated muscle contraction	http://amigo.geneontology.org/amigo/term/GO:0006941	Calm1 Calm3 Calm2 Cxcr4 Ehd3
0.00292271170946315	5	172	10.1375046142488	GO:0010594 regulation of endothelial cell migration	http://amigo.geneontology.org/amigo/term/GO:0010594	Nrp1 Anxa3 Angpt2 Thbs1 Kdr
0.00292271170946315	6	274	7.63642683350712	GO:0032412 regulation of ion transmembrane transporter activity	http://amigo.geneontology.org/amigo/term/GO:0032412	Calm1 Calm3 Calm2 Edn1 Atp1b3 Ehd3
0.00294053421083611	3	35	29.891156462585	GO:0001975 response to amphetamine	http://amigo.geneontology.org/amigo/term/GO:0001975	Calm3 Edn1 Slc1a1
0.00298169141645008	4	92	15.1621808143547	GO:0043535 regulation of blood vessel endothelial cell migration	http://amigo.geneontology.org/amigo/term/GO:0043535	Angpt2 Thbs1 Kdr Nrp1
0.00298169141645008	4	92	15.1621808143547	GO:1901019 regulation of calcium ion transmembrane transporter activity	http://amigo.geneontology.org/amigo/term/GO:1901019	Calm1 Calm3 Calm2 Ehd3
0.00307129881952459	8	539	5.17595782901905	GO:0009611 response to wounding	http://amigo.geneontology.org/amigo/term/GO:0009611	Anxa2 Slc1a1 Nrp1 Chmp4b Thbs1 Cxcr4 Kdr Thbd
0.00309886374649694	3	36	29.0608465608466	GO:0010922 positive regulation of phosphatase activity	http://amigo.geneontology.org/amigo/term/GO:0010922	Calm1 Calm3 Calm2
0.00325118683449774	5	178	9.79579097556626	GO:1903169 regulation of calcium ion transmembrane transport	http://amigo.geneontology.org/amigo/term/GO:1903169	Calm1 Calm3 Calm2 Tspan13 Ehd3
0.00326105414372995	6	284	7.36753856472166	GO:0022898 regulation of transmembrane transporter activity	http://amigo.geneontology.org/amigo/term/GO:0022898	Calm1 Calm3 Calm2 Edn1 Atp1b3 Ehd3
0.00326105414372995	3	37	28.2754182754183	GO:0090049 regulation of cell migration involved in sprouting angiogenesis	http://amigo.geneontology.org/amigo/term/GO:0090049	Thbs1 Kdr Nrp1
0.00326105414372995	4	95	14.6833751044277	GO:1904427 positive regulation of calcium ion transmembrane transport	http://amigo.geneontology.org/amigo/term/GO:1904427	Calm1 Calm3 Calm2 Ehd3
0.00327129169366175	14	1624	3.00629447181171	GO:1902531 regulation of intracellular signal transduction	http://amigo.geneontology.org/amigo/term/GO:1902531	Lpar6 S100a13 Cd14 Timp3 Edn1 Nrp1 Uchl1 Thbs1 Lmcd1 Kdr Calm1 Calm3 Igfbp3 Calm2
0.00344634273114314	13	1430	3.17027417027417	GO:0032270 positive regulation of cellular protein metabolic process	http://amigo.geneontology.org/amigo/term/GO:0032270	Myo1c Slc1a1 Calm1 Mmd Calm3 Edn1 Nrp1 Ehd4 Anxa2 Calm2 Ctbp1 Thbs1 Kdr
0.0034530419260421	3	38	27.531328320802	GO:1901020 negative regulation of calcium ion transmembrane transporter activity	http://amigo.geneontology.org/amigo/term/GO:1901020	Calm1 Calm3 Calm2
0.00370509075816624	3	39	26.8253968253968	GO:0001569 branching involved in blood vessel morphogenesis	http://amigo.geneontology.org/amigo/term/GO:0001569	Kdr Edn1 Nrp1
0.00376131151599951	11	1062	3.61208262338206	GO:0040012 regulation of locomotion	http://amigo.geneontology.org/amigo/term/GO:0040012	Sema3g Tmsb4x Nrp1 Myo1c Igfbp3 Edn1 Anxa3 Angpt2 Thbs1 Cxcr4 Kdr
0.00377403240647965	20	3024	2.30641639371798	GO:0065009 regulation of molecular function	http://amigo.geneontology.org/amigo/term/GO:0065009	Calm1 Calm3 Timp3 Edn1 Gpihbp1 Calm2 Kdr Slc1a1 Mmd Igfbp3 Nrp1 Cst3 Dkk2 Uchl1 Anxa3 Angpt2 Anxa2 Atp1b3 Thbs1 Ehd3
0.00378971912091934	5	187	9.32433579492403	GO:2001257 regulation of cation channel activity	http://amigo.geneontology.org/amigo/term/GO:2001257	Calm1 Calm3 Calm2 Edn1 Ehd3
0.00384540939591297	7	423	5.77094825321776	GO:0003012 muscle system process	http://amigo.geneontology.org/amigo/term/GO:0003012	Edn1 Calm1 Calm3 Calm2 Cxcr4 Lmcd1 Ehd3
0.00386485083895197	6	297	7.04505371172038	GO:0032409 regulation of transporter activity	http://amigo.geneontology.org/amigo/term/GO:0032409	Calm1 Calm3 Calm2 Edn1 Atp1b3 Ehd3
0.0041344760302105	2	8	87.1825396825397	GO:0038089 positive regulation of cell migration by vascular endothelial growth factor signaling pathway	http://amigo.geneontology.org/amigo/term/GO:0038089	Myo1c Kdr
0.0041344760302105	2	8	87.1825396825397	GO:0060385 axonogenesis involved in innervation	http://amigo.geneontology.org/amigo/term/GO:0060385	Edn1 Nrp1
0.00433255136038008	3	42	24.9092970521542	GO:0038084 vascular endothelial growth factor signaling pathway	http://amigo.geneontology.org/amigo/term/GO:0038084	Myo1c Nrp1 Kdr
0.00433255136038008	9	736	4.26436335403727	GO:0043269 regulation of ion transport	http://amigo.geneontology.org/amigo/term/GO:0043269	Calm1 Calm3 Calm2 Tspan13 Edn1 Atp1b3 Cxcr4 Cracr2b Ehd3
0.00437041805562317	12	1279	3.27190141107264	GO:0042325 regulation of phosphorylation	http://amigo.geneontology.org/amigo/term/GO:0042325	Kdr Ctdspl Mmd Igfbp3 Edn1 Nrp1 Ehd4 Uchl1 Thbs1 Slc1a1 Anxa2 Apln
0.00438422561914758	11	1090	3.51929517984564	GO:0051270 regulation of cellular component movement	http://amigo.geneontology.org/amigo/term/GO:0051270	Sema3g Tmsb4x Myo1c Igfbp3 Edn1 Nrp1 Anxa3 Angpt2 Thbs1 Cxcr4 Kdr
0.00447298724275544	6	308	6.79344465058751	GO:0090287 regulation of cellular response to growth factor stimulus	http://amigo.geneontology.org/amigo/term/GO:0090287	Kdr Ltbp1 Myo1c Apln Thbs1 Cd59a
0.00448989480246258	3	43	24.3300110741971	GO:0045823 positive regulation of heart contraction	http://amigo.geneontology.org/amigo/term/GO:0045823	Edn1 Slc1a1 Apln
0.00448989480246258	3	43	24.3300110741971	GO:0051481 negative regulation of cytosolic calcium ion concentration	http://amigo.geneontology.org/amigo/term/GO:0051481	Calm1 Calm2 Calm3
0.00453711680949472	6	310	6.74961597542243	GO:0010631 epithelial cell migration	http://amigo.geneontology.org/amigo/term/GO:0010631	Nrp1 Anxa3 Angpt2 Thbs1 Sox18 Kdr
0.0045619770002921	4	108	12.9159318048207	GO:0010595 positive regulation of endothelial cell migration	http://amigo.geneontology.org/amigo/term/GO:0010595	Nrp1 Anxa3 Thbs1 Kdr
0.00463357552258936	6	312	6.70634920634921	GO:0006936 muscle contraction	http://amigo.geneontology.org/amigo/term/GO:0006936	Edn1 Calm1 Calm3 Calm2 Cxcr4 Ehd3
0.00465163851050939	3	44	23.7770562770563	GO:0051281 positive regulation of release of sequestered calcium ion into cytosol	http://amigo.geneontology.org/amigo/term/GO:0051281	Calm1 Calm3 Calm2
0.00465163851050939	6	313	6.68492317054617	GO:0090132 epithelium migration	http://amigo.geneontology.org/amigo/term/GO:0090132	Nrp1 Anxa3 Angpt2 Thbs1 Sox18 Kdr
0.00466510821487727	22	3610	2.12522534406191	GO:0010604 positive regulation of macromolecule metabolic process	http://amigo.geneontology.org/amigo/term/GO:0010604	Sox18 Cd14 Myo1c Slc1a1 Anxa2 Calm1 Mmd Calm3 Edn1 Irf7 Nrp1 Ehd4 Anxa3 Calm2 Apln Ctbp1 Thbs1 S100a13 Kdr Igfbp3 Cst3 Tmsb4x
0.00467272399760844	8	592	4.71256971256971	GO:0034762 regulation of transmembrane transport	http://amigo.geneontology.org/amigo/term/GO:0034762	Calm1 Calm3 Calm2 Tspan13 Edn1 Atp1b3 Thbs1 Ehd3
0.00479244945453971	2	9	77.4955908289242	GO:0048865 stem cell fate commitment	http://amigo.geneontology.org/amigo/term/GO:0048865	Sox18 Edn1
0.00495248866254784	18	2631	2.38583917033176	GO:0007166 cell surface receptor signaling pathway	http://amigo.geneontology.org/amigo/term/GO:0007166	Igfbp3 Sema3g Dkk2 Angpt2 Esm1 Cd14 Kdr Edn1 Nrp1 Ltbp1 Myo1c Timp3 Apln Thbs1 Cxcr4 Slc1a1 Irf7 Cd59a
0.00495248866254784	8	600	4.64973544973545	GO:0010035 response to inorganic substance	http://amigo.geneontology.org/amigo/term/GO:0010035	Slc1a1 Calm1 Calm3 Edn1 Calm2 Thbs1 Cd14 Kdr
0.00495248866254784	8	600	4.64973544973545	GO:0072657 protein localization to membrane	http://amigo.geneontology.org/amigo/term/GO:0072657	Ehd3 Ehd4 Myo1c Calm3 Atp1b3 Chmp4b Slc1a1 Anxa2
0.00495248866254784	6	319	6.55918793849828	GO:0090130 tissue migration	http://amigo.geneontology.org/amigo/term/GO:0090130	Nrp1 Anxa3 Angpt2 Thbs1 Sox18 Kdr
0.005025760401286	6	321	6.5183207239282	GO:0043270 positive regulation of ion transport	http://amigo.geneontology.org/amigo/term/GO:0043270	Calm1 Calm3 Calm2 Edn1 Atp1b3 Ehd3
0.005025760401286	3	46	22.7432712215321	GO:1903524 positive regulation of blood circulation	http://amigo.geneontology.org/amigo/term/GO:1903524	Edn1 Slc1a1 Apln
0.0052158301786154	10	943	3.69809288154993	GO:0007167 enzyme linked receptor protein signaling pathway	http://amigo.geneontology.org/amigo/term/GO:0007167	Igfbp3 Angpt2 Esm1 Kdr Ltbp1 Myo1c Nrp1 Apln Thbs1 Cd59a
0.00524480163100611	3	47	22.2593718338399	GO:0035307 positive regulation of protein dephosphorylation	http://amigo.geneontology.org/amigo/term/GO:0035307	Calm1 Calm3 Calm2
0.00524480163100611	3	47	22.2593718338399	GO:0048010 vascular endothelial growth factor receptor signaling pathway	http://amigo.geneontology.org/amigo/term/GO:0048010	Kdr Nrp1 Cd59a
0.00530175517163772	13	1530	2.96306670816475	GO:0051247 positive regulation of protein metabolic process	http://amigo.geneontology.org/amigo/term/GO:0051247	Myo1c Slc1a1 Calm1 Mmd Calm3 Edn1 Nrp1 Ehd4 Anxa2 Calm2 Ctbp1 Thbs1 Kdr
0.00530660217265963	23	3929	2.04143386378052	GO:0009893 positive regulation of metabolic process	http://amigo.geneontology.org/amigo/term/GO:0009893	Sox18 Cd14 Kdr Myo1c Slc1a1 Anxa2 Calm1 Mmd Calm3 Edn1 Irf7 Nrp1 Ehd4 Anxa3 Calm2 Apln Ctbp1 Thbs1 S100a13 Ltbp1 Igfbp3 Cst3 Tmsb4x
0.00530660217265963	13	1533	2.95726814317812	GO:0016477 cell migration	http://amigo.geneontology.org/amigo/term/GO:0016477	Rnd3 Sema3g Tmsb4x Kdr Nrp1 Edn1 Myo1c Igfbp3 Anxa3 Angpt2 Thbs1 Cxcr4 Sox18
0.00530660217265963	9	774	4.05500184569952	GO:0098662 inorganic cation transmembrane transport	http://amigo.geneontology.org/amigo/term/GO:0098662	Calm1 Calm3 Atp1b3 Calm2 Tspan13 Edn1 Anxa2 Ehd3 Slc1a1
0.00538061445597718	11	1139	3.36789442145017	GO:0001932 regulation of protein phosphorylation	http://amigo.geneontology.org/amigo/term/GO:0001932	Ctdspl Mmd Igfbp3 Edn1 Nrp1 Ehd4 Uchl1 Thbs1 Kdr Slc1a1 Anxa2
0.00538061445597718	3	48	21.7956349206349	GO:0030195 negative regulation of blood coagulation	http://amigo.geneontology.org/amigo/term/GO:0030195	Thbs1 Thbd Anxa2
0.00538061445597718	7	463	5.27237820974322	GO:0042391 regulation of membrane potential	http://amigo.geneontology.org/amigo/term/GO:0042391	Calm1 Calm3 Edn1 Ehd3 Atp1b3 Kdr Calm2
0.00538759676986153	2	10	69.7460317460317	GO:0019885 antigen processing and presentation of endogenous peptide antigen via MHC class I	http://amigo.geneontology.org/amigo/term/GO:0019885	H2-K1 H2-D1
0.00538759676986153	13	1541	2.94191568039719	GO:0044093 positive regulation of molecular function	http://amigo.geneontology.org/amigo/term/GO:0044093	Calm1 Calm3 Edn1 Gpihbp1 Calm2 Kdr Slc1a1 Mmd Anxa3 Anxa2 Atp1b3 Thbs1 Ehd3
0.00538759676986153	20	3162	2.20575685471321	GO:0070887 cellular response to chemical stimulus	http://amigo.geneontology.org/amigo/term/GO:0070887	Cd14 Ifi208 Myo1c Timp3 Edn1 Slc1a1 Uchl1 Gstm1 Kdr Ltbp1 Gpx8 Prdx4 Nrp1 Ehd4 Angpt2 Apln Thbs1 Cxcr4 Irf7 Cd59a
0.00552681290956622	4	119	11.7220221421902	GO:0032368 regulation of lipid transport	http://amigo.geneontology.org/amigo/term/GO:0032368	Edn1 Anxa2 Thbs1 Igfbp3
0.00552681290956622	4	119	11.7220221421902	GO:0045446 endothelial cell differentiation	http://amigo.geneontology.org/amigo/term/GO:0045446	Col15a1 Kdr Cxcr4 Sox18
0.00552681290956622	3	49	21.3508260447036	GO:1900047 negative regulation of hemostasis	http://amigo.geneontology.org/amigo/term/GO:1900047	Thbs1 Thbd Anxa2
0.00552681290956622	3	49	21.3508260447036	GO:1903170 negative regulation of calcium ion transmembrane transport	http://amigo.geneontology.org/amigo/term/GO:1903170	Calm1 Calm3 Calm2
0.00574090173043218	3	50	20.9238095238095	GO:0050819 negative regulation of coagulation	http://amigo.geneontology.org/amigo/term/GO:0050819	Thbs1 Thbd Anxa2
0.00574090173043218	3	50	20.9238095238095	GO:2001258 negative regulation of cation channel activity	http://amigo.geneontology.org/amigo/term/GO:2001258	Calm1 Calm3 Calm2
0.00580689294917144	11	1157	3.31549848403781	GO:0044092 negative regulation of molecular function	http://amigo.geneontology.org/amigo/term/GO:0044092	Timp3 Calm1 Calm3 Calm2 Cst3 Dkk2 Uchl1 Anxa3 Angpt2 Anxa2 Thbs1
0.00602037970389789	3	51	20.5135387488329	GO:0002042 cell migration involved in sprouting angiogenesis	http://amigo.geneontology.org/amigo/term/GO:0002042	Nrp1 Thbs1 Kdr
0.00611263066081867	2	11	63.4054834054834	GO:0002176 male germ cell proliferation	http://amigo.geneontology.org/amigo/term/GO:0002176	Prdx4 Uchl1
0.00611263066081867	8	634	4.40038055180011	GO:0006875 cellular metal ion homeostasis	http://amigo.geneontology.org/amigo/term/GO:0006875	Calm1 Calm3 Edn1 Atp1b3 Lpar6 Calm2 Slc1a1 Kdr
0.00611263066081867	8	634	4.40038055180011	GO:0044057 regulation of system process	http://amigo.geneontology.org/amigo/term/GO:0044057	Edn1 Calm1 Calm3 Calm2 Lmcd1 Ehd3 Slc1a1 Apln
0.00611263066081867	2	11	63.4054834054834	GO:0070294 renal sodium ion absorption	http://amigo.geneontology.org/amigo/term/GO:0070294	Edn1 Maged2
0.00619001848163304	3	52	20.1190476190476	GO:0014075 response to amine	http://amigo.geneontology.org/amigo/term/GO:0014075	Calm3 Edn1 Slc1a1
0.00619001848163304	20	3215	2.16939445555309	GO:0051173 positive regulation of nitrogen compound metabolic process	http://amigo.geneontology.org/amigo/term/GO:0051173	Sox18 Myo1c Slc1a1 Anxa2 Calm1 Mmd Calm3 Edn1 Irf7 Nrp1 Ehd4 Anxa3 Calm2 Apln Ctbp1 Thbs1 Kdr Igfbp3 Cst3 Tmsb4x
0.00646354321221311	4	126	11.0707986898463	GO:0002040 sprouting angiogenesis	http://amigo.geneontology.org/amigo/term/GO:0002040	Nrp1 Thbs1 Esm1 Kdr
0.00672777831085067	7	490	4.98185941043084	GO:0009410 response to xenobiotic stimulus	http://amigo.geneontology.org/amigo/term/GO:0009410	Uchl1 Gstm1 Edn1 Thbs1 Cxcr4 Slc1a1 Kdr
0.00684621666382257	5	229	7.61419560546198	GO:0030100 regulation of endocytosis	http://amigo.geneontology.org/amigo/term/GO:0030100	Apln Calm3 Ehd4 Anxa2 Cd14
0.00691764397257341	5	230	7.58109040717736	GO:0010632 regulation of epithelial cell migration	http://amigo.geneontology.org/amigo/term/GO:0010632	Nrp1 Anxa3 Angpt2 Thbs1 Kdr
0.00691764397257341	4	129	10.8133382551987	GO:0061041 regulation of wound healing	http://amigo.geneontology.org/amigo/term/GO:0061041	Thbs1 Cxcr4 Thbd Anxa2
0.0069753354619349	3	55	19.021645021645	GO:0001961 positive regulation of cytokine-mediated signaling pathway	http://amigo.geneontology.org/amigo/term/GO:0001961	Edn1 Cxcr4 Irf7
0.0069753354619349	7	496	4.92159498207885	GO:0034765 regulation of ion transmembrane transport	http://amigo.geneontology.org/amigo/term/GO:0034765	Calm1 Calm3 Calm2 Tspan13 Edn1 Atp1b3 Ehd3
0.0069753354619349	2	12	58.1216931216931	GO:0048012 hepatocyte growth factor receptor signaling pathway	http://amigo.geneontology.org/amigo/term/GO:0048012	Esm1 Nrp1
0.0069753354619349	7	496	4.92159498207885	GO:0051051 negative regulation of transport	http://amigo.geneontology.org/amigo/term/GO:0051051	Calm1 Calm3 Calm2 Edn1 Anxa2 Thbs1 Igfbp3
0.00721844182095272	3	56	18.6819727891156	GO:0043536 positive regulation of blood vessel endothelial cell migration	http://amigo.geneontology.org/amigo/term/GO:0043536	Thbs1 Kdr Nrp1
0.00721844182095272	3	56	18.6819727891156	GO:0043666 regulation of phosphoprotein phosphatase activity	http://amigo.geneontology.org/amigo/term/GO:0043666	Calm1 Calm3 Calm2
0.00721844182095272	16	2283	2.44401337699629	GO:0050790 regulation of catalytic activity	http://amigo.geneontology.org/amigo/term/GO:0050790	Timp3 Edn1 Gpihbp1 Kdr Slc1a1 Calm1 Mmd Calm3 Igfbp3 Nrp1 Cst3 Uchl1 Anxa3 Anxa2 Calm2 Thbs1
0.00765126335221848	13	1623	2.79327915187435	GO:0048585 negative regulation of response to stimulus	http://amigo.geneontology.org/amigo/term/GO:0048585	Sema3g Dkk2 Cd59a Nrp1 Apln Ltbp1 Timp3 Uchl1 Angpt2 Thbs1 Thbd Hlx Anxa2
0.00774670149371054	6	364	5.74829931972789	GO:0007204 positive regulation of cytosolic calcium ion concentration	http://amigo.geneontology.org/amigo/term/GO:0007204	Calm1 Calm3 Lpar6 Calm2 Edn1 Kdr
0.00774670149371054	8	666	4.18895085561752	GO:0051668 localization within membrane	http://amigo.geneontology.org/amigo/term/GO:0051668	Ehd3 Ehd4 Myo1c Calm3 Atp1b3 Chmp4b Slc1a1 Anxa2
0.00783137095625411	2	13	53.6507936507936	GO:0036093 germ cell proliferation	http://amigo.geneontology.org/amigo/term/GO:0036093	Prdx4 Uchl1
0.00816882746507489	3	59	17.7320419693301	GO:0001755 neural crest cell migration	http://amigo.geneontology.org/amigo/term/GO:0001755	Sema3g Edn1 Nrp1
0.00816882746507489	3	59	17.7320419693301	GO:0043388 positive regulation of DNA binding	http://amigo.geneontology.org/amigo/term/GO:0043388	Calm1 Calm3 Calm2
0.0081939211431131	26	4944	1.83393691888838	GO:0007275 multicellular organism development	http://amigo.geneontology.org/amigo/term/GO:0007275	Sema3g Col15a1 Angpt2 Esm1 Sox18 Kdr Nrp1 Edn1 Anxa2 H2-K1 H2-D1 Mmd Dkk2 Anxa3 Apln Thbs1 Cxcr4 Emcn Hlx Ltbp1 Slc1a1 Prdx4 Uchl1 Cd59a Lpar6 Mafk
0.0082348153634678	6	370	5.65508365508365	GO:0032956 regulation of actin cytoskeleton organization	http://amigo.geneontology.org/amigo/term/GO:0032956	Rnd3 Tmsb4x Gmfg Edn1 Nrp1 Myo1c
0.00833747262509038	5	244	7.14610981004424	GO:0016236 macroautophagy	http://amigo.geneontology.org/amigo/term/GO:0016236	Calm1 Chmp4b Kdr Calm3 Calm2
0.00857773535702532	4	140	9.96371882086168	GO:0003158 endothelium development	http://amigo.geneontology.org/amigo/term/GO:0003158	Col15a1 Kdr Cxcr4 Sox18
0.00857773535702532	4	140	9.96371882086168	GO:0034763 negative regulation of transmembrane transport	http://amigo.geneontology.org/amigo/term/GO:0034763	Calm1 Calm3 Calm2 Thbs1
0.00857773535702532	10	1040	3.3531746031746	GO:0051050 positive regulation of transport	http://amigo.geneontology.org/amigo/term/GO:0051050	Calm1 Calm3 Calm2 Anxa2 Myo1c Apln Edn1 Atp1b3 Ehd3 Cd14
0.00861307160826453	2	14	49.8185941043084	GO:0003096 renal sodium ion transport	http://amigo.geneontology.org/amigo/term/GO:0003096	Edn1 Maged2
0.00861307160826453	2	14	49.8185941043084	GO:0003157 endocardium development	http://amigo.geneontology.org/amigo/term/GO:0003157	Sox18 Kdr
0.00861307160826453	3	61	17.1506635441062	GO:0035924 cellular response to vascular endothelial growth factor stimulus	http://amigo.geneontology.org/amigo/term/GO:0035924	Myo1c Nrp1 Kdr
0.00861307160826453	2	14	49.8185941043084	GO:1902043 positive regulation of extrinsic apoptotic signaling pathway via death domain receptors	http://amigo.geneontology.org/amigo/term/GO:1902043	Timp3 Thbs1
0.0086763969088394	9	859	3.65375020788292	GO:0042327 positive regulation of phosphorylation	http://amigo.geneontology.org/amigo/term/GO:0042327	Kdr Mmd Edn1 Nrp1 Ehd4 Thbs1 Slc1a1 Anxa2 Apln
0.00892549499347758	3	62	16.8740399385561	GO:0060760 positive regulation of response to cytokine stimulus	http://amigo.geneontology.org/amigo/term/GO:0060760	Edn1 Cxcr4 Irf7
0.00922572842757435	10	1055	3.30549913488302	GO:0008284 positive regulation of cell population proliferation	http://amigo.geneontology.org/amigo/term/GO:0008284	S100a13 Edn1 Apln Thbs1 Esm1 Kdr Hlx Cst3 Anxa2 Cd59a
0.00922572842757435	3	63	16.6061980347695	GO:0035306 positive regulation of dephosphorylation	http://amigo.geneontology.org/amigo/term/GO:0035306	Calm1 Calm3 Calm2
0.00922572842757435	3	63	16.6061980347695	GO:0086001 cardiac muscle cell action potential	http://amigo.geneontology.org/amigo/term/GO:0086001	Calm1 Calm3 Calm2
0.00965170318122187	2	15	46.4973544973545	GO:1902287 semaphorin-plexin signaling pathway involved in axon guidance	http://amigo.geneontology.org/amigo/term/GO:1902287	Edn1 Nrp1
0.00971212901830486	8	701	3.97980209677785	GO:0030003 cellular cation homeostasis	http://amigo.geneontology.org/amigo/term/GO:0030003	Calm1 Calm3 Edn1 Atp1b3 Lpar6 Calm2 Slc1a1 Kdr
0.00971212901830486	6	388	5.39273441335297	GO:0032102 negative regulation of response to external stimulus	http://amigo.geneontology.org/amigo/term/GO:0032102	Sema3g Nrp1 Angpt2 Thbs1 Thbd Anxa2
0.00971212901830486	4	147	9.48925601986826	GO:0051928 positive regulation of calcium ion transport	http://amigo.geneontology.org/amigo/term/GO:0051928	Calm1 Calm3 Calm2 Ehd3
0.00971212901830486	7	537	4.54583074694807	GO:0072503 cellular divalent inorganic cation homeostasis	http://amigo.geneontology.org/amigo/term/GO:0072503	Calm1 Calm3 Edn1 Lpar6 Calm2 Slc1a1 Kdr
0.0100075027296564	24	4467	1.87363416376177	GO:0048731 system development	http://amigo.geneontology.org/amigo/term/GO:0048731	Sema3g Col15a1 Angpt2 Esm1 Sox18 Kdr Nrp1 Edn1 Anxa2 H2-K1 H2-D1 Mmd Anxa3 Apln Thbs1 Cxcr4 Emcn Hlx Ltbp1 Slc1a1 Prdx4 Uchl1 Cd59a Mafk
0.0102823241055896	9	886	3.54240567558852	GO:0098660 inorganic ion transmembrane transport	http://amigo.geneontology.org/amigo/term/GO:0098660	Calm1 Calm3 Atp1b3 Calm2 Tspan13 Edn1 Slc1a1 Anxa2 Ehd3
0.0105153791444667	4	151	9.2378849994744	GO:0010634 positive regulation of epithelial cell migration	http://amigo.geneontology.org/amigo/term/GO:0010634	Nrp1 Anxa3 Thbs1 Kdr
0.010535575671685	3	67	15.6147832267235	GO:0050918 positive chemotaxis	http://amigo.geneontology.org/amigo/term/GO:0050918	Angpt2 Kdr Nrp1
0.010535575671685	3	67	15.6147832267235	GO:0060976 coronary vasculature development	http://amigo.geneontology.org/amigo/term/GO:0060976	Nrp1 Ltbp1 Apln
0.010535575671685	2	16	43.5912698412698	GO:1902285 semaphorin-plexin signaling pathway involved in neuron projection guidance	http://amigo.geneontology.org/amigo/term/GO:1902285	Edn1 Nrp1
0.0105448066247143	24	4491	1.86362142273966	GO:0006810 transport	http://amigo.geneontology.org/amigo/term/GO:0006810	Calm1 Myo1c Calm3 Ehd3 Slc1a1 Ehd4 Atp1b3 Calm2 Chmp4b Cracr2b Anxa2 Tspan13 Edn1 Gpihbp1 Apln Maged2 Anxa3 Thbs1 S100a13 Cxcr4 Nrp1 Uchl1 Cd14 Igfbp3
0.0105448066247143	7	548	4.45458231954582	GO:0051493 regulation of cytoskeleton organization	http://amigo.geneontology.org/amigo/term/GO:0051493	Rnd3 Tmsb4x Gmfg Edn1 Nrp1 Chmp4b Myo1c
0.0105448066247143	9	893	3.51463765797472	GO:0098655 cation transmembrane transport	http://amigo.geneontology.org/amigo/term/GO:0098655	Calm1 Calm3 Atp1b3 Calm2 Tspan13 Edn1 Slc1a1 Anxa2 Ehd3
0.0107188065066376	8	718	3.88557279922182	GO:0006873 cellular ion homeostasis	http://amigo.geneontology.org/amigo/term/GO:0006873	Calm1 Calm3 Edn1 Atp1b3 Lpar6 Calm2 Slc1a1 Kdr
0.0107188065066376	3	68	15.3851540616246	GO:0030193 regulation of blood coagulation	http://amigo.geneontology.org/amigo/term/GO:0030193	Thbs1 Thbd Anxa2
0.0107188065066376	20	3415	2.04234353575496	GO:0031325 positive regulation of cellular metabolic process	http://amigo.geneontology.org/amigo/term/GO:0031325	Sox18 Kdr Myo1c Slc1a1 Anxa2 Calm1 Mmd Calm3 Edn1 Irf7 Nrp1 Ehd4 Anxa3 Calm2 Apln Ctbp1 Thbs1 Igfbp3 Cst3 Tmsb4x
0.0107188065066376	8	717	3.89099200814682	GO:0051129 negative regulation of cellular component organization	http://amigo.geneontology.org/amigo/term/GO:0051129	Sema3g Tmsb4x Gmfg Nrp1 H2-K1 H2-D1 Anxa2 Chmp4b
0.0107297639911663	7	552	4.42230273752013	GO:0090066 regulation of anatomical structure size	http://amigo.geneontology.org/amigo/term/GO:0090066	Edn1 Sema3g Tmsb4x Nrp1 Myo1c Apln Kdr
0.0108102947823398	10	1090	3.19935925440513	GO:0051248 negative regulation of protein metabolic process	http://amigo.geneontology.org/amigo/term/GO:0051248	Timp3 Itm2b Ctdspl Igfbp3 Edn1 Cst3 Uchl1 Anxa2 Ctbp1 Thbs1
0.0108358749038287	6	402	5.20492774224117	GO:0042060 wound healing	http://amigo.geneontology.org/amigo/term/GO:0042060	Anxa2 Chmp4b Thbs1 Cxcr4 Kdr Thbd
0.0108358749038287	8	721	3.86940536732492	GO:0055065 metal ion homeostasis	http://amigo.geneontology.org/amigo/term/GO:0055065	Calm1 Calm3 Edn1 Atp1b3 Lpar6 Calm2 Kdr Slc1a1
0.01087517229065	4	155	8.9994879672299	GO:0010977 negative regulation of neuron projection development	http://amigo.geneontology.org/amigo/term/GO:0010977	Sema3g Nrp1 H2-K1 H2-D1
0.010983717633804	13	1724	2.62963576768681	GO:0048870 cell motility	http://amigo.geneontology.org/amigo/term/GO:0048870	Rnd3 Sema3g Tmsb4x Kdr Nrp1 Edn1 Myo1c Igfbp3 Anxa3 Angpt2 Thbs1 Cxcr4 Sox18
0.010983717633804	13	1724	2.62963576768681	GO:0051674 localization of cell	http://amigo.geneontology.org/amigo/term/GO:0051674	Rnd3 Sema3g Tmsb4x Kdr Nrp1 Edn1 Myo1c Igfbp3 Anxa3 Angpt2 Thbs1 Cxcr4 Sox18
0.0109965506986628	10	1096	3.1818445139613	GO:0051241 negative regulation of multicellular organismal process	http://amigo.geneontology.org/amigo/term/GO:0051241	Sema3g Nrp1 Angpt2 Cd59a Thbs1 Thbd Hlx Prdx4 Anxa2 Apln
0.0110828994966315	2	17	41.0270774976657	GO:0061042 vascular wound healing	http://amigo.geneontology.org/amigo/term/GO:0061042	Cxcr4 Kdr
0.0110828994966315	3	70	14.9455782312925	GO:0061045 negative regulation of wound healing	http://amigo.geneontology.org/amigo/term/GO:0061045	Thbs1 Thbd Anxa2
0.0110828994966315	3	70	14.9455782312925	GO:1900046 regulation of hemostasis	http://amigo.geneontology.org/amigo/term/GO:1900046	Thbs1 Thbd Anxa2
0.0115023004946699	3	71	14.7350771294433	GO:0050818 regulation of coagulation	http://amigo.geneontology.org/amigo/term/GO:0050818	Thbs1 Thbd Anxa2
0.0117068658129768	20	3454	2.01928291100266	GO:0010033 response to organic substance	http://amigo.geneontology.org/amigo/term/GO:0010033	Timp3 Cd14 Ifi208 Myo1c Edn1 Slc1a1 Kdr Ltbp1 Calm3 Nrp1 Ehd4 Anxa3 Angpt2 Apln Thbs1 Cxcr4 Thbd Irf7 Cd59a Gpihbp1
0.0118832983515033	3	72	14.5304232804233	GO:0098900 regulation of action potential	http://amigo.geneontology.org/amigo/term/GO:0098900	Calm1 Calm3 Calm2
0.0119077568615646	6	413	5.06629770552289	GO:0051480 regulation of cytosolic calcium ion concentration	http://amigo.geneontology.org/amigo/term/GO:0051480	Calm1 Calm3 Lpar6 Calm2 Edn1 Kdr
0.0120361378573421	7	569	4.29017769966803	GO:0072507 divalent inorganic cation homeostasis	http://amigo.geneontology.org/amigo/term/GO:0072507	Calm1 Calm3 Edn1 Lpar6 Calm2 Kdr Slc1a1
0.0120814358446036	2	18	38.7477954144621	GO:0010755 regulation of plasminogen activation	http://amigo.geneontology.org/amigo/term/GO:0010755	Anxa2 Thbs1
0.0120814358446036	2	18	38.7477954144621	GO:0040037 negative regulation of fibroblast growth factor receptor signaling pathway	http://amigo.geneontology.org/amigo/term/GO:0040037	Apln Thbs1
0.0121185764520127	6	416	5.0297619047619	GO:0032970 regulation of actin filament-based process	http://amigo.geneontology.org/amigo/term/GO:0032970	Rnd3 Tmsb4x Gmfg Edn1 Nrp1 Myo1c
0.0121185764520127	3	73	14.3313763861709	GO:0051926 negative regulation of calcium ion transport	http://amigo.geneontology.org/amigo/term/GO:0051926	Calm1 Calm3 Calm2
0.0124694374703001	3	74	14.1377091377091	GO:0010524 positive regulation of calcium ion transport into cytosol	http://amigo.geneontology.org/amigo/term/GO:0010524	Calm1 Calm3 Calm2
0.0124694374703001	3	74	14.1377091377091	GO:0140056 organelle localization by membrane tethering	http://amigo.geneontology.org/amigo/term/GO:0140056	Calm1 Calm3 Calm2
0.0127928838019757	13	1765	2.56855074418814	GO:0042127 regulation of cell population proliferation	http://amigo.geneontology.org/amigo/term/GO:0042127	S100a13 Edn1 Sox18 Igfbp3 Apln Thbs1 Esm1 Kdr Prdx4 Hlx Cst3 Anxa2 Cd59a
0.0129993097446825	4	166	8.40313635494358	GO:1903034 regulation of response to wounding	http://amigo.geneontology.org/amigo/term/GO:1903034	Thbs1 Cxcr4 Thbd Anxa2
0.0131204970081249	2	19	36.7084377610693	GO:0090050 positive regulation of cell migration involved in sprouting angiogenesis	http://amigo.geneontology.org/amigo/term/GO:0090050	Kdr Nrp1
0.0134385790182258	7	584	4.17998477929985	GO:0006897 endocytosis	http://amigo.geneontology.org/amigo/term/GO:0006897	Ehd3 Ehd4 Apln Calm3 Anxa2 Thbs1 Cd14
0.0134385790182258	18	2985	2.1028954295286	GO:0033036 macromolecule localization	http://amigo.geneontology.org/amigo/term/GO:0033036	Ehd3 Ehd4 Tmsb4x Myo1c Gpihbp1 Ltbp1 Mmd Calm3 Edn1 Anxa2 Atp1b3 Chmp4b Thbs1 S100a13 Slc1a1 Nrp1 Igfbp3 Cracr2b
0.0136768172586889	4	169	8.25396825396825	GO:1905952 regulation of lipid localization	http://amigo.geneontology.org/amigo/term/GO:1905952	Edn1 Anxa2 Thbs1 Igfbp3
0.0141538826580392	16	2498	2.23365994382808	GO:0071310 cellular response to organic substance	http://amigo.geneontology.org/amigo/term/GO:0071310	Cd14 Ifi208 Myo1c Timp3 Edn1 Slc1a1 Kdr Ltbp1 Nrp1 Ehd4 Angpt2 Apln Thbs1 Cxcr4 Irf7 Cd59a
0.0141755667846199	2	20	34.8730158730159	GO:0003159 morphogenesis of an endothelium	http://amigo.geneontology.org/amigo/term/GO:0003159	Cxcr4 Kdr
0.0141755667846199	2	20	34.8730158730159	GO:0060973 cell migration involved in heart development	http://amigo.geneontology.org/amigo/term/GO:0060973	Nrp1 Edn1
0.0141755667846199	2	20	34.8730158730159	GO:0061154 endothelial tube morphogenesis	http://amigo.geneontology.org/amigo/term/GO:0061154	Cxcr4 Kdr
0.0147326216736764	24	4645	1.80183505048952	GO:0051234 establishment of localization	http://amigo.geneontology.org/amigo/term/GO:0051234	Calm1 Myo1c Calm3 Ehd3 Slc1a1 Ehd4 Atp1b3 Calm2 Chmp4b Cracr2b Anxa2 Tspan13 Edn1 Gpihbp1 Apln Maged2 Anxa3 Thbs1 S100a13 Cxcr4 Nrp1 Uchl1 Cd14 Igfbp3
0.0147326216736764	9	957	3.27959396924914	GO:0140352 export from cell	http://amigo.geneontology.org/amigo/term/GO:0140352	Atp1b3 Anxa2 Calm1 Calm3 Calm2 Edn1 Anxa3 Igfbp3 Apln
0.0149957334434378	16	2517	2.21679878414086	GO:0035556 intracellular signal transduction	http://amigo.geneontology.org/amigo/term/GO:0035556	Lpar6 S100a13 Cd14 Edn1 Rnd3 Calm3 Timp3 Nrp1 Uchl1 Thbs1 Cxcr4 Lmcd1 Kdr Calm1 Igfbp3 Calm2
0.0150180014038259	9	961	3.26594321391408	GO:0034097 response to cytokine	http://amigo.geneontology.org/amigo/term/GO:0034097	Timp3 Ifi208 Myo1c Edn1 Thbs1 Cxcr4 Cd14 Slc1a1 Irf7
0.0151904064337482	2	21	33.2123960695389	GO:0001916 positive regulation of T cell mediated cytotoxicity	http://amigo.geneontology.org/amigo/term/GO:0001916	H2-K1 H2-D1
0.0151904064337482	2	21	33.2123960695389	GO:0010984 regulation of lipoprotein particle clearance	http://amigo.geneontology.org/amigo/term/GO:0010984	Anxa2 Gpihbp1
0.0151904064337482	3	81	12.9159318048207	GO:0032413 negative regulation of ion transmembrane transporter activity	http://amigo.geneontology.org/amigo/term/GO:0032413	Calm1 Calm3 Calm2
0.0151904064337482	2	21	33.2123960695389	GO:2001026 regulation of endothelial cell chemotaxis	http://amigo.geneontology.org/amigo/term/GO:2001026	Thbs1 Kdr
0.0152458155956528	8	778	3.58591422858775	GO:0030155 regulation of cell adhesion	http://amigo.geneontology.org/amigo/term/GO:0030155	Angpt2 Nrp1 Thbs1 Cxcr4 Emcn Kdr Hlx Cd59a
0.0155120954057547	3	82	12.7584204413473	GO:0014032 neural crest cell development	http://amigo.geneontology.org/amigo/term/GO:0014032	Sema3g Edn1 Nrp1
0.0155120954057547	3	82	12.7584204413473	GO:0014823 response to activity	http://amigo.geneontology.org/amigo/term/GO:0014823	Edn1 Angpt2 Cxcr4
0.0159479943378522	3	83	12.6047045324154	GO:0010921 regulation of phosphatase activity	http://amigo.geneontology.org/amigo/term/GO:0010921	Calm1 Calm3 Calm2
0.0159479943378522	3	83	12.6047045324154	GO:0022406 membrane docking	http://amigo.geneontology.org/amigo/term/GO:0022406	Calm1 Calm3 Calm2
0.0160340844603102	7	610	4.00182149362477	GO:0006935 chemotaxis	http://amigo.geneontology.org/amigo/term/GO:0006935	Sema3g Nrp1 Edn1 Angpt2 Thbs1 Cxcr4 Kdr
0.0160444447562399	8	787	3.54490631491902	GO:0001934 positive regulation of protein phosphorylation	http://amigo.geneontology.org/amigo/term/GO:0001934	Mmd Edn1 Nrp1 Ehd4 Thbs1 Kdr Slc1a1 Anxa2
0.016152595210268	12	1604	2.60895380596129	GO:0006811 ion transport	http://amigo.geneontology.org/amigo/term/GO:0006811	Calm1 Calm3 Slc1a1 Atp1b3 Calm2 Cracr2b Tspan13 Edn1 Maged2 Anxa2 Cxcr4 Ehd3
0.0161574245228856	2	22	31.7027417027417	GO:0042730 fibrinolysis	http://amigo.geneontology.org/amigo/term/GO:0042730	Thbs1 Anxa2
0.0161813006682208	10	1179	2.95784697820321	GO:0033043 regulation of organelle organization	http://amigo.geneontology.org/amigo/term/GO:0033043	Rnd3 Tmsb4x Gmfg Edn1 Ehd3 Nrp1 Anxa2 Chmp4b Kdr Myo1c
0.0161813006682208	3	84	12.4546485260771	GO:0051279 regulation of release of sequestered calcium ion into cytosol	http://amigo.geneontology.org/amigo/term/GO:0051279	Calm1 Calm3 Calm2
0.0164036922314015	4	182	7.66439909297052	GO:0000910 cytokinesis	http://amigo.geneontology.org/amigo/term/GO:0000910	Calm1 Calm3 Calm2 Chmp4b
0.0164036922314015	7	615	3.96928635953026	GO:0042330 taxis	http://amigo.geneontology.org/amigo/term/GO:0042330	Sema3g Nrp1 Edn1 Angpt2 Thbs1 Cxcr4 Kdr
0.0166285089816826	4	183	7.62251713071385	GO:0048660 regulation of smooth muscle cell proliferation	http://amigo.geneontology.org/amigo/term/GO:0048660	Igfbp3 Edn1 Apln Thbs1
0.0166285089816826	8	795	3.50923430168713	GO:0055080 cation homeostasis	http://amigo.geneontology.org/amigo/term/GO:0055080	Calm1 Calm3 Edn1 Atp1b3 Lpar6 Calm2 Kdr Slc1a1
0.0169970231495526	3	86	12.1650055370986	GO:1903035 negative regulation of response to wounding	http://amigo.geneontology.org/amigo/term/GO:1903035	Thbs1 Thbd Anxa2
0.0171631065597996	9	991	3.16707510451204	GO:0019725 cellular homeostasis	http://amigo.geneontology.org/amigo/term/GO:0019725	Calm1 Calm3 Edn1 Prdx4 Atp1b3 Lpar6 Calm2 Slc1a1 Kdr
0.0171631065597996	2	23	30.3243616287095	GO:0032026 response to magnesium ion	http://amigo.geneontology.org/amigo/term/GO:0032026	Thbs1 Cd14
0.0172234229611858	9	992	3.16388248847926	GO:1902533 positive regulation of intracellular signal transduction	http://amigo.geneontology.org/amigo/term/GO:1902533	Lpar6 S100a13 Cd14 Edn1 Thbs1 Lmcd1 Kdr Igfbp3 Nrp1
0.0173332808869782	3	87	12.0251778872469	GO:0014031 mesenchymal cell development	http://amigo.geneontology.org/amigo/term/GO:0014031	Sema3g Edn1 Nrp1
0.017629131553643	17	2831	2.09410550985966	GO:0009605 response to external stimulus	http://amigo.geneontology.org/amigo/term/GO:0009605	Sema3g Cd14 Myo1c Nrp1 H2-K1 Ifi27l2a Edn1 Irf7 Anxa3 Angpt2 Thbs1 Cxcr4 Kdr Ifi208 Thbd Slc1a1 Anxa2
0.0181164379024671	13	1863	2.4334364269952	GO:0042592 homeostatic process	http://amigo.geneontology.org/amigo/term/GO:0042592	Calm1 Calm3 Edn1 Gpihbp1 Prdx4 Atp1b3 Lpar6 Calm2 Kdr Chmp4b Slc1a1 Emcn Apln
0.0182815486545076	14	2102	2.32265567184692	GO:0008283 cell population proliferation	http://amigo.geneontology.org/amigo/term/GO:0008283	S100a13 Edn1 Sox18 Igfbp3 Apln Thbs1 Esm1 Kdr Prdx4 Uchl1 Hlx Cst3 Anxa2 Cd59a
0.0182815486545076	3	89	11.7549491706795	GO:0048864 stem cell development	http://amigo.geneontology.org/amigo/term/GO:0048864	Sema3g Edn1 Nrp1
0.0182815486545076	2	24	29.0608465608466	GO:0060055 angiogenesis involved in wound healing	http://amigo.geneontology.org/amigo/term/GO:0060055	Cxcr4 Kdr
0.0182889852625358	8	812	3.43576511064196	GO:0098771 inorganic ion homeostasis	http://amigo.geneontology.org/amigo/term/GO:0098771	Calm1 Calm3 Edn1 Atp1b3 Lpar6 Calm2 Kdr Slc1a1
0.0183040068065001	4	190	7.34168755221387	GO:0048659 smooth muscle cell proliferation	http://amigo.geneontology.org/amigo/term/GO:0048659	Igfbp3 Edn1 Apln Thbs1
0.0185970503165994	3	90	11.6243386243386	GO:0032410 negative regulation of transporter activity	http://amigo.geneontology.org/amigo/term/GO:0032410	Calm1 Calm3 Calm2
0.0188887642251436	4	192	7.26521164021164	GO:0002819 regulation of adaptive immune response	http://amigo.geneontology.org/amigo/term/GO:0002819	H2-K1 H2-D1 Irf7 Hlx
0.0190677821316971	3	91	11.4965986394558	GO:0001570 vasculogenesis	http://amigo.geneontology.org/amigo/term/GO:0001570	Sox18 Nrp1 Kdr
0.0191233478400574	4	193	7.2275680565836	GO:1990138 neuron projection extension	http://amigo.geneontology.org/amigo/term/GO:1990138	Sema3g Edn1 Nrp1 Cxcr4
0.0192057994109832	8	821	3.39810142489801	GO:0050801 ion homeostasis	http://amigo.geneontology.org/amigo/term/GO:0050801	Calm1 Calm3 Edn1 Atp1b3 Lpar6 Calm2 Kdr Slc1a1
0.0192626172397432	2	25	27.8984126984127	GO:0048843 negative regulation of axon extension involved in axon guidance	http://amigo.geneontology.org/amigo/term/GO:0048843	Sema3g Nrp1
0.0194191286322007	3	92	11.371635610766	GO:0035304 regulation of protein dephosphorylation	http://amigo.geneontology.org/amigo/term/GO:0035304	Calm1 Calm3 Calm2
0.0203335448095194	4	197	7.0808154056885	GO:0051099 positive regulation of binding	http://amigo.geneontology.org/amigo/term/GO:0051099	Calm1 Calm3 Calm2 Anxa2
0.0203525985108724	18	3142	1.99781758661453	GO:0009892 negative regulation of metabolic process	http://amigo.geneontology.org/amigo/term/GO:0009892	Timp3 Itm2b Maged2 Cd59a Ctbp1 Sox18 Ctdspl Mafk Igfbp3 Edn1 Cst3 Uchl1 Anxa2 Apln Chmp4b Thbs1 Kdr Lmcd1
0.02043637491855	3	94	11.12968591692	GO:0014033 neural crest cell differentiation	http://amigo.geneontology.org/amigo/term/GO:0014033	Sema3g Edn1 Nrp1
0.02043637491855	2	26	26.8253968253968	GO:0050926 regulation of positive chemotaxis	http://amigo.geneontology.org/amigo/term/GO:0050926	Angpt2 Kdr
0.02043637491855	9	1027	3.05605786618445	GO:0051336 regulation of hydrolase activity	http://amigo.geneontology.org/amigo/term/GO:0051336	Timp3 Gpihbp1 Slc1a1 Calm1 Calm3 Cst3 Anxa2 Calm2 Thbs1
0.0204374241365318	5	329	5.29985043662855	GO:0022604 regulation of cell morphogenesis	http://amigo.geneontology.org/amigo/term/GO:0022604	Rnd3 Nrp1 Cxcr4 Kdr S100a13
0.0209415327184818	14	2145	2.27609427609428	GO:0006928 movement of cell or subcellular component	http://amigo.geneontology.org/amigo/term/GO:0006928	Rnd3 Myo1c Sema3g Tmsb4x Kdr Nrp1 Edn1 Igfbp3 Anxa3 Angpt2 Thbs1 Cxcr4 Sox18 Uchl1
0.0209415327184818	11	1454	2.63826117333683	GO:0051094 positive regulation of developmental process	http://amigo.geneontology.org/amigo/term/GO:0051094	Kdr Mmd Igfbp3 Edn1 Nrp1 Anxa3 Angpt2 Thbs1 Cxcr4 Hlx Tmsb4x
0.0209415327184818	4	200	6.97460317460317	GO:0071466 cellular response to xenobiotic stimulus	http://amigo.geneontology.org/amigo/term/GO:0071466	Uchl1 Gstm1 Edn1 Cxcr4
0.0213319758097393	13	1913	2.36983380213908	GO:0040011 locomotion	http://amigo.geneontology.org/amigo/term/GO:0040011	Rnd3 Sema3g Tmsb4x Kdr Nrp1 Edn1 Myo1c Igfbp3 Anxa3 Angpt2 Thbs1 Cxcr4 Sox18
0.0213589569760093	2	27	25.8318636096414	GO:0002474 antigen processing and presentation of peptide antigen via MHC class I	http://amigo.geneontology.org/amigo/term/GO:0002474	H2-K1 H2-D1
0.0213589569760093	2	27	25.8318636096414	GO:0031639 plasminogen activation	http://amigo.geneontology.org/amigo/term/GO:0031639	Anxa2 Thbs1
0.0213589569760093	2	27	25.8318636096414	GO:0051767 nitric-oxide synthase biosynthetic process	http://amigo.geneontology.org/amigo/term/GO:0051767	Edn1 Kdr
0.0213589569760093	2	27	25.8318636096414	GO:0051769 regulation of nitric-oxide synthase biosynthetic process	http://amigo.geneontology.org/amigo/term/GO:0051769	Edn1 Kdr
0.0213589569760093	2	27	25.8318636096414	GO:0051894 positive regulation of focal adhesion assembly	http://amigo.geneontology.org/amigo/term/GO:0051894	Nrp1 Kdr
0.0213816128653149	16	2651	2.10474633711148	GO:0050793 regulation of developmental process	http://amigo.geneontology.org/amigo/term/GO:0050793	Rnd3 Sema3g Kdr Nrp1 Angpt2 Anxa2 Mmd Igfbp3 Edn1 Anxa3 Thbs1 Cxcr4 Hlx Cd59a S100a13 Tmsb4x
0.0217903960619735	17	2913	2.03515712269574	GO:0010605 negative regulation of macromolecule metabolic process	http://amigo.geneontology.org/amigo/term/GO:0010605	Timp3 Itm2b Maged2 Cd59a Ctbp1 Sox18 Ctdspl Mafk Igfbp3 Edn1 Cst3 Uchl1 Anxa2 Apln Thbs1 Kdr Lmcd1
0.0218758031540385	4	204	6.83784624961095	GO:0048639 positive regulation of developmental growth	http://amigo.geneontology.org/amigo/term/GO:0048639	Edn1 Cxcr4 Nrp1 Hlx
0.0223367408881526	5	339	5.14351266563656	GO:0036293 response to decreased oxygen levels	http://amigo.geneontology.org/amigo/term/GO:0036293	Edn1 Angpt2 Cxcr4 Slc1a1 Kdr
0.022452896173641	4	206	6.77145939281862	GO:0031345 negative regulation of cell projection organization	http://amigo.geneontology.org/amigo/term/GO:0031345	Sema3g Nrp1 H2-K1 H2-D1
0.022452896173641	3	99	10.5675805675806	GO:0032465 regulation of cytokinesis	http://amigo.geneontology.org/amigo/term/GO:0032465	Calm1 Calm3 Calm2
0.0224798324641673	2	28	24.9092970521542	GO:0001914 regulation of T cell mediated cytotoxicity	http://amigo.geneontology.org/amigo/term/GO:0001914	H2-K1 H2-D1
0.0229175702370563	3	100	10.4619047619048	GO:1904063 negative regulation of cation transmembrane transport	http://amigo.geneontology.org/amigo/term/GO:1904063	Calm1 Calm3 Calm2
0.0235012904379528	3	101	10.3583215464404	GO:0090288 negative regulation of cellular response to growth factor stimulus	http://amigo.geneontology.org/amigo/term/GO:0090288	Apln Thbs1 Cd59a
0.0236764836524179	2	29	24.0503557744937	GO:0002476 antigen processing and presentation of endogenous peptide antigen via MHC class Ib	http://amigo.geneontology.org/amigo/term/GO:0002476	H2-K1 H2-D1
0.0236764836524179	2	29	24.0503557744937	GO:0003085 negative regulation of systemic arterial blood pressure	http://amigo.geneontology.org/amigo/term/GO:0003085	Apln Kdr
0.0236764836524179	2	29	24.0503557744937	GO:0032369 negative regulation of lipid transport	http://amigo.geneontology.org/amigo/term/GO:0032369	Thbs1 Igfbp3
0.0236764836524179	2	29	24.0503557744937	GO:0060384 innervation	http://amigo.geneontology.org/amigo/term/GO:0060384	Edn1 Nrp1
0.0245563310914677	5	349	4.99613407922863	GO:0040013 negative regulation of locomotion	http://amigo.geneontology.org/amigo/term/GO:0040013	Sema3g Nrp1 Igfbp3 Angpt2 Thbs1
0.0247405306889973	2	30	23.2486772486772	GO:0001778 plasma membrane repair	http://amigo.geneontology.org/amigo/term/GO:0001778	Anxa2 Chmp4b
0.0247405306889973	2	30	23.2486772486772	GO:0001945 lymph vessel development	http://amigo.geneontology.org/amigo/term/GO:0001945	Sox18 Kdr
0.0247405306889973	2	30	23.2486772486772	GO:0002428 antigen processing and presentation of peptide antigen via MHC class Ib	http://amigo.geneontology.org/amigo/term/GO:0002428	H2-K1 H2-D1
0.0247405306889973	2	30	23.2486772486772	GO:0030947 regulation of vascular endothelial growth factor receptor signaling pathway	http://amigo.geneontology.org/amigo/term/GO:0030947	Cd59a Kdr
0.0247405306889973	3	104	10.0595238095238	GO:0060840 artery development	http://amigo.geneontology.org/amigo/term/GO:0060840	Ltbp1 Edn1 Nrp1
0.0247405306889973	2	30	23.2486772486772	GO:0070293 renal absorption	http://amigo.geneontology.org/amigo/term/GO:0070293	Edn1 Maged2
0.0247405306889973	11	1498	2.56076885582894	GO:2000026 regulation of multicellular organismal development	http://amigo.geneontology.org/amigo/term/GO:2000026	Sema3g Kdr Nrp1 Angpt2 Anxa2 Edn1 Anxa3 Thbs1 Cxcr4 Hlx Cd59a
0.0248937038661923	6	510	4.10270774976657	GO:0006874 cellular calcium ion homeostasis	http://amigo.geneontology.org/amigo/term/GO:0006874	Calm1 Calm3 Edn1 Lpar6 Calm2 Kdr
0.0251180087002782	5	353	4.93952066190026	GO:0051235 maintenance of location	http://amigo.geneontology.org/amigo/term/GO:0051235	Calm1 Calm3 Calm2 Tmsb4x Ltbp1
0.0253223690365131	9	1077	2.91417959941637	GO:0000902 cell morphogenesis	http://amigo.geneontology.org/amigo/term/GO:0000902	Rnd3 Sema3g Col15a1 Edn1 Nrp1 Cxcr4 Kdr Uchl1 S100a13
0.0255836816225457	5	355	4.91169237648111	GO:1990778 protein localization to cell periphery	http://amigo.geneontology.org/amigo/term/GO:1990778	Ehd3 Ehd4 Atp1b3 Slc1a1 Anxa2
0.0258790262202157	2	31	22.4987199180748	GO:0040036 regulation of fibroblast growth factor receptor signaling pathway	http://amigo.geneontology.org/amigo/term/GO:0040036	Apln Thbs1
0.0258790262202157	2	31	22.4987199180748	GO:0061437 renal system vasculature development	http://amigo.geneontology.org/amigo/term/GO:0061437	Angpt2 Nrp1
0.0258790262202157	2	31	22.4987199180748	GO:0061440 kidney vasculature development	http://amigo.geneontology.org/amigo/term/GO:0061440	Angpt2 Nrp1
0.0265859991607631	6	519	4.03156252867235	GO:0050778 positive regulation of immune response	http://amigo.geneontology.org/amigo/term/GO:0050778	Cd59a H2-K1 H2-D1 Ifi208 Hlx Irf7
0.0267194418398952	3	108	9.68694885361552	GO:0016525 negative regulation of angiogenesis	http://amigo.geneontology.org/amigo/term/GO:0016525	Angpt2 Thbs1 Cd59a
0.0269680099167517	2	32	21.7956349206349	GO:0002475 antigen processing and presentation via MHC class Ib	http://amigo.geneontology.org/amigo/term/GO:0002475	H2-K1 H2-D1
0.0269680099167517	4	222	6.28342628342628	GO:0010810 regulation of cell-substrate adhesion	http://amigo.geneontology.org/amigo/term/GO:0010810	Angpt2 Nrp1 Thbs1 Kdr
0.0269680099167517	3	109	9.59807776321538	GO:0031341 regulation of cell killing	http://amigo.geneontology.org/amigo/term/GO:0031341	H2-K1 H2-D1 Cd59a
0.0269680099167517	2	32	21.7956349206349	GO:0043278 response to morphine	http://amigo.geneontology.org/amigo/term/GO:0043278	Slc1a1 Cxcr4
0.0269680099167517	2	32	21.7956349206349	GO:0048841 regulation of axon extension involved in axon guidance	http://amigo.geneontology.org/amigo/term/GO:0048841	Sema3g Nrp1
0.0269680099167517	2	32	21.7956349206349	GO:0150117 positive regulation of cell-substrate junction organization	http://amigo.geneontology.org/amigo/term/GO:0150117	Nrp1 Kdr
0.0275167694073757	3	110	9.51082251082251	GO:0034766 negative regulation of ion transmembrane transport	http://amigo.geneontology.org/amigo/term/GO:0034766	Calm1 Calm3 Calm2
0.0275167694073757	3	110	9.51082251082251	GO:2000181 negative regulation of blood vessel morphogenesis	http://amigo.geneontology.org/amigo/term/GO:2000181	Angpt2 Thbs1 Cd59a
0.0279329656438946	8	897	3.11019093627789	GO:0002684 positive regulation of immune system process	http://amigo.geneontology.org/amigo/term/GO:0002684	Cd59a H2-K1 H2-D1 Edn1 Thbs1 Ifi208 Hlx Irf7
0.0279329656438946	5	366	4.76407320669616	GO:0048638 regulation of developmental growth	http://amigo.geneontology.org/amigo/term/GO:0048638	Sema3g Nrp1 Edn1 Cxcr4 Hlx
0.0279943781063393	3	111	9.42513942513943	GO:1901343 negative regulation of vasculature development	http://amigo.geneontology.org/amigo/term/GO:1901343	Angpt2 Thbs1 Cd59a
0.028136694262169	4	226	6.17221519876387	GO:0009612 response to mechanical stimulus	http://amigo.geneontology.org/amigo/term/GO:0009612	Edn1 Angpt2 Thbs1 Cxcr4
0.028136694262169	2	33	21.1351611351611	GO:0014072 response to isoquinoline alkaloid	http://amigo.geneontology.org/amigo/term/GO:0014072	Slc1a1 Cxcr4
0.028136694262169	8	900	3.09982363315697	GO:0055082 cellular chemical homeostasis	http://amigo.geneontology.org/amigo/term/GO:0055082	Calm1 Calm3 Edn1 Atp1b3 Lpar6 Calm2 Slc1a1 Kdr
0.0282008999288847	5	368	4.73818150448585	GO:0070482 response to oxygen levels	http://amigo.geneontology.org/amigo/term/GO:0070482	Edn1 Angpt2 Cxcr4 Slc1a1 Kdr
0.0282606029976539	20	3834	1.81914532462263	GO:0006950 response to stress	http://amigo.geneontology.org/amigo/term/GO:0006950	Cd14 Anxa2 Myo1c Slc1a1 H2-K1 Edn1 Gpx8 Prdx4 Irf7 Nrp1 Anxa3 Angpt2 Chmp4b Thbs1 Cxcr4 Kdr Ifi208 Thbd Uchl1 Cst3
0.0285105543688327	11	1544	2.48447651945061	GO:0016192 vesicle-mediated transport	http://amigo.geneontology.org/amigo/term/GO:0016192	Ehd3 Ehd4 Chmp4b Anxa2 Gpihbp1 Apln Calm3 Anxa3 Thbs1 Slc1a1 Cd14
0.028733198999733	6	533	3.92566782810685	GO:0055074 calcium ion homeostasis	http://amigo.geneontology.org/amigo/term/GO:0055074	Calm1 Calm3 Edn1 Lpar6 Calm2 Kdr
0.0288570953059695	7	713	3.42371824840268	GO:0043408 regulation of MAPK cascade	http://amigo.geneontology.org/amigo/term/GO:0043408	Timp3 Edn1 Uchl1 Thbs1 Kdr Igfbp3 Nrp1
0.028861290820244	15	2513	2.08155685672598	GO:0008104 protein localization	http://amigo.geneontology.org/amigo/term/GO:0008104	Ehd3 Ehd4 Tmsb4x Myo1c Gpihbp1 Ltbp1 Mmd Calm3 Atp1b3 Chmp4b S100a13 Slc1a1 Nrp1 Anxa2 Cracr2b
0.028861290820244	4	229	6.09135648436958	GO:0072593 reactive oxygen species metabolic process	http://amigo.geneontology.org/amigo/term/GO:0072593	Prdx4 Edn1 Thbs1 Slc1a1
0.0290887189998351	2	34	20.5135387488329	GO:0043537 negative regulation of blood vessel endothelial cell migration	http://amigo.geneontology.org/amigo/term/GO:0043537	Angpt2 Thbs1
0.0299357342354091	3	115	9.09730848861284	GO:0019882 antigen processing and presentation	http://amigo.geneontology.org/amigo/term/GO:0019882	H2-K1 H2-D1 Thbs1
0.0299836588658731	4	232	6.01258894362343	GO:0002064 epithelial cell development	http://amigo.geneontology.org/amigo/term/GO:0002064	Col15a1 Cxcr4 Sox18 Kdr
0.0303632252817746	4	233	5.98678384086109	GO:0044703 multi-organism reproductive process	http://amigo.geneontology.org/amigo/term/GO:0044703	Edn1 Maged2 Angpt2 Thbd
0.0313579595718804	5	380	4.58855472013367	GO:0050878 regulation of body fluid levels	http://amigo.geneontology.org/amigo/term/GO:0050878	Thbs1 Thbd Edn1 Anxa2 Apln
0.0317206928739333	9	1130	2.77749683944374	GO:0043085 positive regulation of catalytic activity	http://amigo.geneontology.org/amigo/term/GO:0043085	Edn1 Gpihbp1 Kdr Slc1a1 Calm1 Mmd Calm3 Calm2 Thbs1
0.0317934259359838	9	1131	2.77504105090312	GO:0034220 ion transmembrane transport	http://amigo.geneontology.org/amigo/term/GO:0034220	Calm1 Calm3 Slc1a1 Atp1b3 Calm2 Tspan13 Edn1 Anxa2 Ehd3
0.0317934259359838	2	36	19.373897707231	GO:0034381 plasma lipoprotein particle clearance	http://amigo.geneontology.org/amigo/term/GO:0034381	Anxa2 Gpihbp1
0.0317934259359838	2	36	19.373897707231	GO:0090313 regulation of protein targeting to membrane	http://amigo.geneontology.org/amigo/term/GO:0090313	Myo1c Slc1a1
0.0317934259359838	2	36	19.373897707231	GO:2000191 regulation of fatty acid transport	http://amigo.geneontology.org/amigo/term/GO:2000191	Edn1 Thbs1
0.0320887000388439	3	119	8.79151660664266	GO:0003073 regulation of systemic arterial blood pressure	http://amigo.geneontology.org/amigo/term/GO:0003073	Edn1 Apln Kdr
0.0320887000388439	4	238	5.8610110710951	GO:0051651 maintenance of location in cell	http://amigo.geneontology.org/amigo/term/GO:0051651	Calm1 Calm3 Calm2 Tmsb4x
0.0323075899352743	19	3618	1.83136346486264	GO:0006464 cellular protein modification process	http://amigo.geneontology.org/amigo/term/GO:0006464	Ubc Uchl1 Myo1c Edn1 Ctdspl Kdr Calm1 Mmd Calm3 Igfbp3 Galnt15 Nrp1 Ehd4 Calm2 Ctbp1 Thbs1 Prdx4 Slc1a1 Anxa2
0.0323075899352743	11	1580	2.42786819369098	GO:0006955 immune response	http://amigo.geneontology.org/amigo/term/GO:0006955	Cd59a Cd14 Myo1c H2-K1 H2-D1 Edn1 Irf7 Anxa3 Thbs1 Ifi208 Hlx
0.0323075899352743	4	239	5.83648801222023	GO:0032984 protein-containing complex disassembly	http://amigo.geneontology.org/amigo/term/GO:0032984	Calm1 Chmp4b Calm3 Calm2
0.03251228469117	3	120	8.71825396825397	GO:0010522 regulation of calcium ion transport into cytosol	http://amigo.geneontology.org/amigo/term/GO:0010522	Calm1 Calm3 Calm2
0.0327075852150041	2	37	18.8502788502789	GO:0001881 receptor recycling	http://amigo.geneontology.org/amigo/term/GO:0001881	Ehd3 Anxa2
0.0327075852150041	2	37	18.8502788502789	GO:0002483 antigen processing and presentation of endogenous peptide antigen	http://amigo.geneontology.org/amigo/term/GO:0002483	H2-K1 H2-D1
0.0327075852150041	2	37	18.8502788502789	GO:0048846 axon extension involved in axon guidance	http://amigo.geneontology.org/amigo/term/GO:0048846	Sema3g Nrp1
0.0327075852150041	2	37	18.8502788502789	GO:1902284 neuron projection extension involved in neuron projection guidance	http://amigo.geneontology.org/amigo/term/GO:1902284	Sema3g Nrp1
0.0328358091027218	19	3629	1.82581234937256	GO:0036211 protein modification process	http://amigo.geneontology.org/amigo/term/GO:0036211	Ubc Uchl1 Myo1c Edn1 Ctdspl Kdr Calm1 Mmd Calm3 Igfbp3 Galnt15 Nrp1 Ehd4 Calm2 Ctbp1 Thbs1 Prdx4 Slc1a1 Anxa2
0.0328358091027218	5	388	4.49394534446081	GO:1902903 regulation of supramolecular fiber organization	http://amigo.geneontology.org/amigo/term/GO:1902903	Tmsb4x Gmfg Edn1 Nrp1 Myo1c
0.033448426976759	3	122	8.57533177205308	GO:0045807 positive regulation of endocytosis	http://amigo.geneontology.org/amigo/term/GO:0045807	Apln Anxa2 Cd14
0.0340347087432218	2	38	18.3542188805347	GO:0019883 antigen processing and presentation of endogenous antigen	http://amigo.geneontology.org/amigo/term/GO:0019883	H2-K1 H2-D1
0.0340347087432218	2	38	18.3542188805347	GO:0051482 positive regulation of cytosolic calcium ion concentration involved in phospholipase C-activating G protein-coupled signaling pathway	http://amigo.geneontology.org/amigo/term/GO:0051482	Lpar6 Edn1
0.0342265384077406	5	393	4.43677046730482	GO:0032535 regulation of cellular component size	http://amigo.geneontology.org/amigo/term/GO:0032535	Sema3g Tmsb4x Nrp1 Edn1 Myo1c
0.0346479247101745	3	124	8.43701996927803	GO:0051101 regulation of DNA binding	http://amigo.geneontology.org/amigo/term/GO:0051101	Calm1 Calm3 Calm2
0.0352544620635596	3	125	8.36952380952381	GO:0001952 regulation of cell-matrix adhesion	http://amigo.geneontology.org/amigo/term/GO:0001952	Nrp1 Thbs1 Kdr
0.0352544620635596	3	125	8.36952380952381	GO:0006612 protein targeting to membrane	http://amigo.geneontology.org/amigo/term/GO:0006612	Myo1c Chmp4b Slc1a1
0.0353191280558287	4	248	5.62467997951869	GO:0044706 multi-multicellular organism process	http://amigo.geneontology.org/amigo/term/GO:0044706	Edn1 Maged2 Angpt2 Thbd
0.0353191280558287	2	39	17.8835978835979	GO:0071634 regulation of transforming growth factor beta production	http://amigo.geneontology.org/amigo/term/GO:0071634	Ltbp1 Thbs1
0.0354620992009025	10	1381	2.5252002804501	GO:0010648 negative regulation of cell communication	http://amigo.geneontology.org/amigo/term/GO:0010648	Dkk2 Apln Ltbp1 Timp3 Edn1 Uchl1 Thbs1 Nrp1 Cd59a Igfbp3
0.0360915453039589	10	1385	2.51790728325024	GO:0023057 negative regulation of signaling	http://amigo.geneontology.org/amigo/term/GO:0023057	Dkk2 Apln Ltbp1 Timp3 Edn1 Uchl1 Thbs1 Nrp1 Cd59a Igfbp3
0.0364279413557598	6	571	3.66441497790009	GO:0051640 organelle localization	http://amigo.geneontology.org/amigo/term/GO:0051640	Myo1c Calm1 Chmp4b Uchl1 Calm3 Calm2
0.0367150977659875	2	40	17.4365079365079	GO:0001913 T cell mediated cytotoxicity	http://amigo.geneontology.org/amigo/term/GO:0001913	H2-K1 H2-D1
0.0372498397372605	8	961	2.90306063459029	GO:0045597 positive regulation of cell differentiation	http://amigo.geneontology.org/amigo/term/GO:0045597	Mmd Igfbp3 Edn1 Nrp1 Cxcr4 Hlx Kdr Tmsb4x
0.0375447142956525	11	1625	2.36063492063492	GO:0006468 protein phosphorylation	http://amigo.geneontology.org/amigo/term/GO:0006468	Edn1 Ctdspl Kdr Mmd Igfbp3 Nrp1 Ehd4 Uchl1 Thbs1 Slc1a1 Anxa2
0.0375447142956525	3	129	8.11000369139904	GO:0035303 regulation of dephosphorylation	http://amigo.geneontology.org/amigo/term/GO:0035303	Calm1 Calm3 Calm2
0.0375447142956525	3	129	8.11000369139904	GO:0051209 release of sequestered calcium ion into cytosol	http://amigo.geneontology.org/amigo/term/GO:0051209	Calm1 Calm3 Calm2
0.0375694461014526	4	254	5.49181352330959	GO:0048863 stem cell differentiation	http://amigo.geneontology.org/amigo/term/GO:0048863	Sema3g Edn1 Sox18 Nrp1
0.0379966743197419	4	255	5.47027699968876	GO:0090150 establishment of protein localization to membrane	http://amigo.geneontology.org/amigo/term/GO:0090150	Myo1c Calm3 Chmp4b Slc1a1
0.0380806127965893	3	130	8.04761904761905	GO:0051283 negative regulation of sequestering of calcium ion	http://amigo.geneontology.org/amigo/term/GO:0051283	Calm1 Calm3 Calm2
0.0387687365422254	5	409	4.26320487445182	GO:0006869 lipid transport	http://amigo.geneontology.org/amigo/term/GO:0006869	Gpihbp1 Edn1 Anxa2 Thbs1 Igfbp3
0.0390688578065577	4	258	5.40666912759936	GO:0033002 muscle cell proliferation	http://amigo.geneontology.org/amigo/term/GO:0033002	Igfbp3 Edn1 Apln Thbs1
0.0390688578065577	3	132	7.92568542568543	GO:0048675 axon extension	http://amigo.geneontology.org/amigo/term/GO:0048675	Sema3g Edn1 Nrp1
0.0390688578065577	2	42	16.6061980347695	GO:0050850 positive regulation of calcium-mediated signaling	http://amigo.geneontology.org/amigo/term/GO:0050850	Lmcd1 Kdr
0.0390688578065577	3	132	7.92568542568543	GO:0051282 regulation of sequestering of calcium ion	http://amigo.geneontology.org/amigo/term/GO:0051282	Calm1 Calm3 Calm2
0.0390688578065577	2	42	16.6061980347695	GO:0071604 transforming growth factor beta production	http://amigo.geneontology.org/amigo/term/GO:0071604	Ltbp1 Thbs1
0.0390688578065577	2	42	16.6061980347695	GO:2000249 regulation of actin cytoskeleton reorganization	http://amigo.geneontology.org/amigo/term/GO:2000249	Nrp1 Gmfg
0.0396107930737621	11	1643	2.334772821687	GO:0044419 biological process involved in interspecies interaction between organisms	http://amigo.geneontology.org/amigo/term/GO:0044419	Cd14 Myo1c H2-K1 Ifi27l2a Edn1 Irf7 Nrp1 Anxa3 Chmp4b Ifi208 Thbd
0.0401453178208349	4	261	5.34452350544305	GO:0060560 developmental growth involved in morphogenesis	http://amigo.geneontology.org/amigo/term/GO:0060560	Sema3g Edn1 Nrp1 Cxcr4
0.0401453178208349	4	261	5.34452350544305	GO:1901215 negative regulation of neuron death	http://amigo.geneontology.org/amigo/term/GO:1901215	Chmp4b Kdr Slc1a1 Nrp1
0.0402505378993177	3	134	7.80739161336176	GO:0051208 sequestering of calcium ion	http://amigo.geneontology.org/amigo/term/GO:0051208	Calm1 Calm3 Calm2
0.0402505378993177	3	134	7.80739161336176	GO:0098876 vesicle-mediated transport to the plasma membrane	http://amigo.geneontology.org/amigo/term/GO:0098876	Ehd3 Ehd4 Slc1a1
0.0404002513231549	4	262	5.32412456076578	GO:0048588 developmental cell growth	http://amigo.geneontology.org/amigo/term/GO:0048588	Sema3g Edn1 Nrp1 Cxcr4
0.0416040440422774	7	784	3.11366213151927	GO:0097435 supramolecular fiber organization	http://amigo.geneontology.org/amigo/term/GO:0097435	Rnd3 Myo1c Tmsb4x Gmfg Edn1 Nrp1 Anxa2
0.0417437611648136	15	2655	1.97022688548112	GO:0031324 negative regulation of cellular metabolic process	http://amigo.geneontology.org/amigo/term/GO:0031324	Timp3 Itm2b Maged2 Ctbp1 Sox18 Ctdspl Mafk Igfbp3 Edn1 Cst3 Uchl1 Anxa2 Chmp4b Thbs1 Lmcd1
0.0434008216166742	7	791	3.08610759938194	GO:0000165 MAPK cascade	http://amigo.geneontology.org/amigo/term/GO:0000165	Edn1 Timp3 Uchl1 Thbs1 Kdr Igfbp3 Nrp1
0.0434451868372934	2	45	15.4991181657848	GO:0008038 neuron recognition	http://amigo.geneontology.org/amigo/term/GO:0008038	Cxcr4 Nrp1
0.0434451868372934	2	45	15.4991181657848	GO:0044088 regulation of vacuole organization	http://amigo.geneontology.org/amigo/term/GO:0044088	Anxa2 Chmp4b
0.0434451868372934	2	45	15.4991181657848	GO:0051385 response to mineralocorticoid	http://amigo.geneontology.org/amigo/term/GO:0051385	Calm3 Edn1
0.0437033870444572	3	139	7.52655018842069	GO:0001959 regulation of cytokine-mediated signaling pathway	http://amigo.geneontology.org/amigo/term/GO:0001959	Edn1 Cxcr4 Irf7
0.0442935767123762	12	1916	2.18411372899891	GO:0016310 phosphorylation	http://amigo.geneontology.org/amigo/term/GO:0016310	Kdr Edn1 Ctdspl Mmd Igfbp3 Nrp1 Ehd4 Uchl1 Thbs1 Slc1a1 Anxa2 Apln
0.0443690092512914	3	140	7.47278911564626	GO:0000086 G2/M transition of mitotic cell cycle	http://amigo.geneontology.org/amigo/term/GO:0000086	Calm1 Calm3 Calm2
0.0449281736983917	2	46	15.1621808143547	GO:0030517 negative regulation of axon extension	http://amigo.geneontology.org/amigo/term/GO:0030517	Sema3g Nrp1
0.04511943340661	11	1681	2.28199390007837	GO:0034613 cellular protein localization	http://amigo.geneontology.org/amigo/term/GO:0034613	Ehd3 Ehd4 Tmsb4x Myo1c Gpihbp1 Calm3 Atp1b3 Chmp4b Slc1a1 Nrp1 Anxa2
0.0459708858110853	5	436	3.99919906800641	GO:0001558 regulation of cell growth	http://amigo.geneontology.org/amigo/term/GO:0001558	Sema3g Nrp1 Edn1 Cxcr4 Igfbp3
0.0459708858110853	1	3	116.243386243386	GO:0002581 negative regulation of antigen processing and presentation of peptide or polysaccharide antigen via MHC class II	http://amigo.geneontology.org/amigo/term/GO:0002581	Thbs1
0.0459708858110853	1	3	116.243386243386	GO:0002605 negative regulation of dendritic cell antigen processing and presentation	http://amigo.geneontology.org/amigo/term/GO:0002605	Thbs1
0.0459708858110853	6	613	3.41334576244854	GO:0007507 heart development	http://amigo.geneontology.org/amigo/term/GO:0007507	Nrp1 Edn1 Sox18 Ltbp1 Apln Kdr
0.0459708858110853	1	3	116.243386243386	GO:0010751 negative regulation of nitric oxide mediated signal transduction	http://amigo.geneontology.org/amigo/term/GO:0010751	Thbs1
0.0459708858110853	5	436	3.99919906800641	GO:0022411 cellular component disassembly	http://amigo.geneontology.org/amigo/term/GO:0022411	Calm1 Chmp4b Igfbp3 Calm3 Calm2
0.0459708858110853	8	1019	2.73782263968721	GO:0032269 negative regulation of cellular protein metabolic process	http://amigo.geneontology.org/amigo/term/GO:0032269	Timp3 Ctdspl Igfbp3 Cst3 Uchl1 Anxa2 Ctbp1 Thbs1
0.0459708858110853	1	3	116.243386243386	GO:0034371 chylomicron remodeling	http://amigo.geneontology.org/amigo/term/GO:0034371	Gpihbp1
0.0459708858110853	1	3	116.243386243386	GO:0034696 response to prostaglandin F	http://amigo.geneontology.org/amigo/term/GO:0034696	Edn1
0.0459708858110853	1	3	116.243386243386	GO:0035691 macrophage migration inhibitory factor signaling pathway	http://amigo.geneontology.org/amigo/term/GO:0035691	Cxcr4
0.0459708858110853	1	3	116.243386243386	GO:0036486 ventral trunk neural crest cell migration	http://amigo.geneontology.org/amigo/term/GO:0036486	Nrp1
0.0459708858110853	1	3	116.243386243386	GO:0038160 CXCL12-activated CXCR4 signaling pathway	http://amigo.geneontology.org/amigo/term/GO:0038160	Cxcr4
0.0459708858110853	5	436	3.99919906800641	GO:0044772 mitotic cell cycle phase transition	http://amigo.geneontology.org/amigo/term/GO:0044772	Calm1 Calm3 Calm2 Ctdspl Chmp4b
0.0459708858110853	5	434	4.01762855679906	GO:0050767 regulation of neurogenesis	http://amigo.geneontology.org/amigo/term/GO:0050767	Sema3g Nrp1 Anxa2 Cxcr4 Kdr
0.0459708858110853	7	812	3.00629447181171	GO:0050776 regulation of immune response	http://amigo.geneontology.org/amigo/term/GO:0050776	Cd59a Cd14 H2-K1 H2-D1 Irf7 Ifi208 Hlx
0.0459708858110853	1	3	116.243386243386	GO:0060183 apelin receptor signaling pathway	http://amigo.geneontology.org/amigo/term/GO:0060183	Apln
0.0459708858110853	1	3	116.243386243386	GO:0070101 positive regulation of chemokine-mediated signaling pathway	http://amigo.geneontology.org/amigo/term/GO:0070101	Edn1
0.0459708858110853	11	1689	2.27118516638943	GO:0070727 cellular macromolecule localization	http://amigo.geneontology.org/amigo/term/GO:0070727	Ehd3 Ehd4 Tmsb4x Myo1c Gpihbp1 Calm3 Atp1b3 Chmp4b Slc1a1 Nrp1 Anxa2
0.0459708858110853	1	3	116.243386243386	GO:0071725 response to triacyl bacterial lipopeptide	http://amigo.geneontology.org/amigo/term/GO:0071725	Cd14
0.0459708858110853	1	3	116.243386243386	GO:0071727 cellular response to triacyl bacterial lipopeptide	http://amigo.geneontology.org/amigo/term/GO:0071727	Cd14
0.0459708858110853	1	3	116.243386243386	GO:0072347 response to anesthetic	http://amigo.geneontology.org/amigo/term/GO:0072347	Slc1a1
0.0459708858110853	1	3	116.243386243386	GO:0086101 endothelin receptor signaling pathway involved in heart process	http://amigo.geneontology.org/amigo/term/GO:0086101	Edn1
0.0459708858110853	1	3	116.243386243386	GO:0097374 sensory neuron axon guidance	http://amigo.geneontology.org/amigo/term/GO:0097374	Nrp1
0.0459708858110853	1	3	116.243386243386	GO:0097490 sympathetic neuron projection extension	http://amigo.geneontology.org/amigo/term/GO:0097490	Nrp1
0.0459708858110853	1	3	116.243386243386	GO:0097491 sympathetic neuron projection guidance	http://amigo.geneontology.org/amigo/term/GO:0097491	Nrp1
0.0459708858110853	1	3	116.243386243386	GO:0098928 presynaptic signal transduction	http://amigo.geneontology.org/amigo/term/GO:0098928	Ctbp1
0.0459708858110853	1	3	116.243386243386	GO:0099526 presynapse to nucleus signaling pathway	http://amigo.geneontology.org/amigo/term/GO:0099526	Ctbp1
0.0459708858110853	1	3	116.243386243386	GO:1902336 positive regulation of retinal ganglion cell axon guidance	http://amigo.geneontology.org/amigo/term/GO:1902336	Nrp1
0.0459708858110853	1	3	116.243386243386	GO:1903712 cysteine transmembrane transport	http://amigo.geneontology.org/amigo/term/GO:1903712	Slc1a1
0.0459708858110853	1	3	116.243386243386	GO:1903984 positive regulation of TRAIL-activated apoptotic signaling pathway	http://amigo.geneontology.org/amigo/term/GO:1903984	Timp3
0.0459708858110853	1	3	116.243386243386	GO:1904022 positive regulation of G protein-coupled receptor internalization	http://amigo.geneontology.org/amigo/term/GO:1904022	Apln
0.0459708858110853	1	3	116.243386243386	GO:1904881 cellular response to hydrogen sulfide	http://amigo.geneontology.org/amigo/term/GO:1904881	Kdr
0.0459708858110853	1	3	116.243386243386	GO:1905581 positive regulation of low-density lipoprotein particle clearance	http://amigo.geneontology.org/amigo/term/GO:1905581	Anxa2
0.0459708858110853	1	3	116.243386243386	GO:1905599 positive regulation of low-density lipoprotein receptor activity	http://amigo.geneontology.org/amigo/term/GO:1905599	Anxa2
0.0459708858110853	1	3	116.243386243386	GO:1905686 positive regulation of plasma membrane repair	http://amigo.geneontology.org/amigo/term/GO:1905686	Anxa2
0.0459708858110853	1	3	116.243386243386	GO:2000446 regulation of macrophage migration inhibitory factor signaling pathway	http://amigo.geneontology.org/amigo/term/GO:2000446	Cxcr4
0.0459708858110853	1	3	116.243386243386	GO:2000645 negative regulation of receptor catabolic process	http://amigo.geneontology.org/amigo/term/GO:2000645	Anxa2
0.0460217631343529	5	441	3.95385667494511	GO:0006979 response to oxidative stress	http://amigo.geneontology.org/amigo/term/GO:0006979	Edn1 Gpx8 Prdx4 Slc1a1 Cst3
0.0460217631343529	14	2454	1.98949560807752	GO:0007399 nervous system development	http://amigo.geneontology.org/amigo/term/GO:0007399	Sema3g Edn1 Nrp1 Anxa2 H2-K1 H2-D1 Mmd Anxa3 Cxcr4 Slc1a1 Uchl1 Hlx Mafk Kdr
0.0460217631343529	4	281	4.96413037338304	GO:0110053 regulation of actin filament organization	http://amigo.geneontology.org/amigo/term/GO:0110053	Tmsb4x Gmfg Nrp1 Myo1c
0.046190915405549	3	147	7.1169420149012	GO:0019233 sensory perception of pain	http://amigo.geneontology.org/amigo/term/GO:0019233	Edn1 Uchl1 Cxcr4
0.046190915405549	2	49	14.2338840298024	GO:0048483 autonomic nervous system development	http://amigo.geneontology.org/amigo/term/GO:0048483	Nrp1 Hlx
0.046190915405549	2	49	14.2338840298024	GO:1902041 regulation of extrinsic apoptotic signaling pathway via death domain receptors	http://amigo.geneontology.org/amigo/term/GO:1902041	Timp3 Thbs1
0.0464354249142136	19	3815	1.73679502381993	GO:0043412 macromolecule modification	http://amigo.geneontology.org/amigo/term/GO:0043412	Ubc Uchl1 Myo1c Edn1 Ctdspl Kdr Calm1 Mmd Calm3 Igfbp3 Galnt15 Nrp1 Ehd4 Calm2 Ctbp1 Thbs1 Prdx4 Slc1a1 Anxa2
0.0475484111077424	3	149	7.02141259188239	GO:0001508 action potential	http://amigo.geneontology.org/amigo/term/GO:0001508	Calm1 Calm3 Calm2
0.0477338599487627	2	50	13.9492063492063	GO:0002711 positive regulation of T cell mediated immunity	http://amigo.geneontology.org/amigo/term/GO:0002711	H2-K1 H2-D1
0.0480288702068714	6	629	3.32651979710803	GO:0002252 immune effector process	http://amigo.geneontology.org/amigo/term/GO:0002252	Cd59a H2-K1 H2-D1 Anxa3 Hlx Irf7
0.0480288702068714	4	286	4.87734487734488	GO:0002460 adaptive immune response based on somatic recombination of immune receptors built from immunoglobulin superfamily domains	http://amigo.geneontology.org/amigo/term/GO:0002460	H2-K1 H2-D1 Hlx Irf7
0.0480288702068714	3	150	6.97460317460317	GO:0060759 regulation of response to cytokine stimulus	http://amigo.geneontology.org/amigo/term/GO:0060759	Edn1 Cxcr4 Irf7
0.0493364503899635	8	1040	2.68253968253968	GO:0014070 response to organic cyclic compound	http://amigo.geneontology.org/amigo/term/GO:0014070	Slc1a1 Calm3 Edn1 Anxa3 Angpt2 Thbs1 Cxcr4 Thbd
0.0496408047947246	5	452	3.85763449922742	GO:0007015 actin filament organization	http://amigo.geneontology.org/amigo/term/GO:0007015	Rnd3 Myo1c Tmsb4x Gmfg Nrp1
0.0500195225964221	4	290	4.81007115489874	GO:0072659 protein localization to plasma membrane	http://amigo.geneontology.org/amigo/term/GO:0072659	Ehd3 Ehd4 Atp1b3 Anxa2
0.0511604283241781	9	1269	2.47326353709332	GO:0048878 chemical homeostasis	http://amigo.geneontology.org/amigo/term/GO:0048878	Calm1 Calm3 Edn1 Gpihbp1 Atp1b3 Lpar6 Calm2 Kdr Slc1a1
0.0515955759169315	4	293	4.76082127959261	GO:0010951 negative regulation of endopeptidase activity	http://amigo.geneontology.org/amigo/term/GO:0010951	Timp3 Cst3 Anxa2 Thbs1
0.0519406757633636	1	4	87.1825396825397	GO:0001969 regulation of activation of membrane attack complex	http://amigo.geneontology.org/amigo/term/GO:0001969	Cd59a
0.0519406757633636	15	2794	1.87220915567372	GO:0006793 phosphorus metabolic process	http://amigo.geneontology.org/amigo/term/GO:0006793	Kdr Edn1 Ctdspl Calm1 Mmd Calm3 Igfbp3 Nrp1 Ehd4 Uchl1 Calm2 Thbs1 Slc1a1 Anxa2 Apln
0.0519406757633636	15	2772	1.88706795849653	GO:0006796 phosphate-containing compound metabolic process	http://amigo.geneontology.org/amigo/term/GO:0006796	Kdr Edn1 Ctdspl Calm1 Mmd Calm3 Igfbp3 Nrp1 Ehd4 Uchl1 Calm2 Thbs1 Slc1a1 Anxa2 Apln
0.0519406757633636	5	462	3.77413591699306	GO:0006914 autophagy	http://amigo.geneontology.org/amigo/term/GO:0006914	Calm1 Chmp4b Kdr Calm3 Calm2
0.0519406757633636	1	4	87.1825396825397	GO:0007412 axon target recognition	http://amigo.geneontology.org/amigo/term/GO:0007412	Uchl1
0.0519406757633636	3	157	6.66363360630876	GO:0008360 regulation of cell shape	http://amigo.geneontology.org/amigo/term/GO:0008360	Rnd3 Kdr S100a13
0.0519406757633636	4	300	4.64973544973545	GO:0010466 negative regulation of peptidase activity	http://amigo.geneontology.org/amigo/term/GO:0010466	Timp3 Cst3 Anxa2 Thbs1
0.0519406757633636	2	56	12.4546485260771	GO:0010596 negative regulation of endothelial cell migration	http://amigo.geneontology.org/amigo/term/GO:0010596	Angpt2 Thbs1
0.0519406757633636	1	4	87.1825396825397	GO:0010748 negative regulation of long-chain fatty acid import across plasma membrane	http://amigo.geneontology.org/amigo/term/GO:0010748	Thbs1
0.0519406757633636	1	4	87.1825396825397	GO:0014826 vein smooth muscle contraction	http://amigo.geneontology.org/amigo/term/GO:0014826	Edn1
0.0519406757633636	1	4	87.1825396825397	GO:0021636 trigeminal nerve morphogenesis	http://amigo.geneontology.org/amigo/term/GO:0021636	Nrp1
0.0519406757633636	1	4	87.1825396825397	GO:0021637 trigeminal nerve structural organization	http://amigo.geneontology.org/amigo/term/GO:0021637	Nrp1
0.0519406757633636	4	300	4.64973544973545	GO:0030198 extracellular matrix organization	http://amigo.geneontology.org/amigo/term/GO:0030198	Col15a1 Olfml2b Prdx4 Anxa2
0.0519406757633636	8	1075	2.59520118124769	GO:0031175 neuron projection development	http://amigo.geneontology.org/amigo/term/GO:0031175	Sema3g Edn1 Nrp1 H2-K1 H2-D1 Cxcr4 Uchl1 Kdr
0.0519406757633636	1	4	87.1825396825397	GO:0032382 positive regulation of intracellular sterol transport	http://amigo.geneontology.org/amigo/term/GO:0032382	Anxa2
0.0519406757633636	1	4	87.1825396825397	GO:0032385 positive regulation of intracellular cholesterol transport	http://amigo.geneontology.org/amigo/term/GO:0032385	Anxa2
0.0519406757633636	2	56	12.4546485260771	GO:0033574 response to testosterone	http://amigo.geneontology.org/amigo/term/GO:0033574	Edn1 Thbs1
0.0519406757633636	1	4	87.1825396825397	GO:0034124 regulation of MyD88-dependent toll-like receptor signaling pathway	http://amigo.geneontology.org/amigo/term/GO:0034124	Irf7
0.0519406757633636	1	4	87.1825396825397	GO:0035441 cell migration involved in vasculogenesis	http://amigo.geneontology.org/amigo/term/GO:0035441	Nrp1
0.0519406757633636	1	4	87.1825396825397	GO:0035583 sequestering of TGFbeta in extracellular matrix	http://amigo.geneontology.org/amigo/term/GO:0035583	Ltbp1
0.0519406757633636	1	4	87.1825396825397	GO:0035936 testosterone secretion	http://amigo.geneontology.org/amigo/term/GO:0035936	Igfbp3
0.0519406757633636	1	4	87.1825396825397	GO:0038159 C-X-C chemokine receptor CXCR4 signaling pathway	http://amigo.geneontology.org/amigo/term/GO:0038159	Cxcr4
0.0519406757633636	1	4	87.1825396825397	GO:0038189 neuropilin signaling pathway	http://amigo.geneontology.org/amigo/term/GO:0038189	Nrp1
0.0519406757633636	1	4	87.1825396825397	GO:0042883 cysteine transport	http://amigo.geneontology.org/amigo/term/GO:0042883	Slc1a1
0.0519406757633636	4	302	4.6189424997372	GO:0043062 extracellular structure organization	http://amigo.geneontology.org/amigo/term/GO:0043062	Col15a1 Olfml2b Prdx4 Anxa2
0.0519406757633636	3	157	6.66363360630876	GO:0044839 cell cycle G2/M phase transition	http://amigo.geneontology.org/amigo/term/GO:0044839	Calm1 Calm3 Calm2
0.0519406757633636	4	301	4.63428782365659	GO:0045229 external encapsulating structure organization	http://amigo.geneontology.org/amigo/term/GO:0045229	Col15a1 Olfml2b Prdx4 Anxa2
0.0519406757633636	4	295	4.72854452515469	GO:0045927 positive regulation of growth	http://amigo.geneontology.org/amigo/term/GO:0045927	Edn1 Cxcr4 Nrp1 Hlx
0.0519406757633636	2	55	12.6810966810967	GO:0048016 inositol phosphate-mediated signaling	http://amigo.geneontology.org/amigo/term/GO:0048016	Edn1 Lmcd1
0.0519406757633636	1	4	87.1825396825397	GO:0048597 post-embryonic camera-type eye morphogenesis	http://amigo.geneontology.org/amigo/term/GO:0048597	Kdr
0.0519406757633636	14	2520	1.9373897707231	GO:0051172 negative regulation of nitrogen compound metabolic process	http://amigo.geneontology.org/amigo/term/GO:0051172	Timp3 Itm2b Maged2 Ctbp1 Sox18 Ctdspl Mafk Igfbp3 Edn1 Cst3 Uchl1 Anxa2 Thbs1 Lmcd1
0.0519406757633636	1	4	87.1825396825397	GO:0051466 positive regulation of corticotropin-releasing hormone secretion	http://amigo.geneontology.org/amigo/term/GO:0051466	Apln
0.0519406757633636	5	468	3.72574955908289	GO:0052548 regulation of endopeptidase activity	http://amigo.geneontology.org/amigo/term/GO:0052548	Timp3 Slc1a1 Cst3 Anxa2 Thbs1
0.0519406757633636	1	4	87.1825396825397	GO:0060214 endocardium formation	http://amigo.geneontology.org/amigo/term/GO:0060214	Sox18
0.0519406757633636	1	4	87.1825396825397	GO:0060298 positive regulation of sarcomere organization	http://amigo.geneontology.org/amigo/term/GO:0060298	Edn1
0.0519406757633636	1	4	87.1825396825397	GO:0060584 regulation of prostaglandin-endoperoxide synthase activity	http://amigo.geneontology.org/amigo/term/GO:0060584	Edn1
0.0519406757633636	1	4	87.1825396825397	GO:0060585 positive regulation of prostaglandin-endoperoxide synthase activity	http://amigo.geneontology.org/amigo/term/GO:0060585	Edn1
0.0519406757633636	1	4	87.1825396825397	GO:0060666 dichotomous subdivision of terminal units involved in salivary gland branching	http://amigo.geneontology.org/amigo/term/GO:0060666	Nrp1
0.0519406757633636	1	4	87.1825396825397	GO:0061551 trigeminal ganglion development	http://amigo.geneontology.org/amigo/term/GO:0061551	Nrp1
0.0519406757633636	5	462	3.77413591699306	GO:0061919 process utilizing autophagic mechanism	http://amigo.geneontology.org/amigo/term/GO:0061919	Calm1 Chmp4b Kdr Calm3 Calm2
0.0519406757633636	1	4	87.1825396825397	GO:0071288 cellular response to mercury ion	http://amigo.geneontology.org/amigo/term/GO:0071288	Slc1a1
0.0519406757633636	7	851	2.86852069460765	GO:0071345 cellular response to cytokine stimulus	http://amigo.geneontology.org/amigo/term/GO:0071345	Ifi208 Myo1c Edn1 Thbs1 Cxcr4 Slc1a1 Irf7
0.0519406757633636	2	55	12.6810966810967	GO:0071709 membrane assembly	http://amigo.geneontology.org/amigo/term/GO:0071709	Anxa2 Chmp4b
0.0519406757633636	1	4	87.1825396825397	GO:0071724 response to diacyl bacterial lipopeptide	http://amigo.geneontology.org/amigo/term/GO:0071724	Cd14
0.0519406757633636	1	4	87.1825396825397	GO:0071726 cellular response to diacyl bacterial lipopeptide	http://amigo.geneontology.org/amigo/term/GO:0071726	Cd14
0.0519406757633636	1	4	87.1825396825397	GO:0090272 negative regulation of fibroblast growth factor production	http://amigo.geneontology.org/amigo/term/GO:0090272	Cd59a
0.0519406757633636	1	4	87.1825396825397	GO:0140213 negative regulation of long-chain fatty acid import into cell	http://amigo.geneontology.org/amigo/term/GO:0140213	Thbs1
0.0519406757633636	1	4	87.1825396825397	GO:1901685 glutathione derivative metabolic process	http://amigo.geneontology.org/amigo/term/GO:1901685	Gstm1
0.0519406757633636	1	4	87.1825396825397	GO:1901687 glutathione derivative biosynthetic process	http://amigo.geneontology.org/amigo/term/GO:1901687	Gstm1
0.0519406757633636	1	4	87.1825396825397	GO:1902202 regulation of hepatocyte growth factor receptor signaling pathway	http://amigo.geneontology.org/amigo/term/GO:1902202	Esm1
0.0519406757633636	1	4	87.1825396825397	GO:1902669 positive regulation of axon guidance	http://amigo.geneontology.org/amigo/term/GO:1902669	Nrp1
0.0519406757633636	1	4	87.1825396825397	GO:1903121 regulation of TRAIL-activated apoptotic signaling pathway	http://amigo.geneontology.org/amigo/term/GO:1903121	Timp3
0.0519406757633636	1	4	87.1825396825397	GO:1903278 positive regulation of sodium ion export across plasma membrane	http://amigo.geneontology.org/amigo/term/GO:1903278	Atp1b3
0.0519406757633636	2	56	12.4546485260771	GO:1903533 regulation of protein targeting	http://amigo.geneontology.org/amigo/term/GO:1903533	Myo1c Slc1a1
0.0519406757633636	1	4	87.1825396825397	GO:1903925 response to bisphenol A	http://amigo.geneontology.org/amigo/term/GO:1903925	Slc1a1
0.0519406757633636	1	4	87.1825396825397	GO:1903926 cellular response to bisphenol A	http://amigo.geneontology.org/amigo/term/GO:1903926	Slc1a1
0.0519406757633636	1	4	87.1825396825397	GO:1904684 negative regulation of metalloendopeptidase activity	http://amigo.geneontology.org/amigo/term/GO:1904684	Timp3
0.0519406757633636	1	4	87.1825396825397	GO:1904880 response to hydrogen sulfide	http://amigo.geneontology.org/amigo/term/GO:1904880	Kdr
0.0519406757633636	1	4	87.1825396825397	GO:1905319 mesenchymal stem cell migration	http://amigo.geneontology.org/amigo/term/GO:1905319	Cxcr4
0.0519406757633636	1	4	87.1825396825397	GO:1905320 regulation of mesenchymal stem cell migration	http://amigo.geneontology.org/amigo/term/GO:1905320	Cxcr4
0.0519406757633636	1	4	87.1825396825397	GO:1905322 positive regulation of mesenchymal stem cell migration	http://amigo.geneontology.org/amigo/term/GO:1905322	Cxcr4
0.0519406757633636	1	4	87.1825396825397	GO:1905600 regulation of receptor-mediated endocytosis involved in cholesterol transport	http://amigo.geneontology.org/amigo/term/GO:1905600	Anxa2
0.0519406757633636	1	4	87.1825396825397	GO:1905937 negative regulation of germ cell proliferation	http://amigo.geneontology.org/amigo/term/GO:1905937	Prdx4
0.0519406757633636	1	4	87.1825396825397	GO:2000255 negative regulation of male germ cell proliferation	http://amigo.geneontology.org/amigo/term/GO:2000255	Prdx4
0.0519406757633636	2	53	13.1596286313267	GO:2000351 regulation of endothelial cell apoptotic process	http://amigo.geneontology.org/amigo/term/GO:2000351	Thbs1 Kdr
0.0519406757633636	1	4	87.1825396825397	GO:2000843 regulation of testosterone secretion	http://amigo.geneontology.org/amigo/term/GO:2000843	Igfbp3
0.0519406757633636	1	4	87.1825396825397	GO:2001027 negative regulation of endothelial cell chemotaxis	http://amigo.geneontology.org/amigo/term/GO:2001027	Thbs1
0.0519406757633636	3	158	6.6214587100663	GO:2001236 regulation of extrinsic apoptotic signaling pathway	http://amigo.geneontology.org/amigo/term/GO:2001236	Timp3 Thbs1 Nrp1
0.0519406757633636	2	56	12.4546485260771	GO:2001238 positive regulation of extrinsic apoptotic signaling pathway	http://amigo.geneontology.org/amigo/term/GO:2001238	Timp3 Thbs1
0.0528877147031948	2	57	12.2361459203564	GO:0055078 sodium ion homeostasis	http://amigo.geneontology.org/amigo/term/GO:0055078	Atp1b3 Edn1
0.0528877147031948	2	57	12.2361459203564	GO:0072577 endothelial cell apoptotic process	http://amigo.geneontology.org/amigo/term/GO:0072577	Thbs1 Kdr
0.053523019283314	5	477	3.65545239759076	GO:0010876 lipid localization	http://amigo.geneontology.org/amigo/term/GO:0010876	Gpihbp1 Edn1 Anxa2 Thbs1 Igfbp3
0.0538808021445361	2	58	12.0251778872469	GO:0001912 positive regulation of leukocyte mediated cytotoxicity	http://amigo.geneontology.org/amigo/term/GO:0001912	H2-K1 H2-D1
0.0538808021445361	3	166	6.30235226620769	GO:0035296 regulation of tube diameter	http://amigo.geneontology.org/amigo/term/GO:0035296	Edn1 Apln Kdr
0.0538808021445361	22	4806	1.59635112194413	GO:0044267 cellular protein metabolic process	http://amigo.geneontology.org/amigo/term/GO:0044267	Ubc Timp3 Uchl1 Myo1c Edn1 Slc1a1 Ctdspl Kdr Calm1 Mmd Calm3 Igfbp3 Galnt15 Nrp1 Ehd4 Cst3 Anxa2 Calm2 Ctbp1 Chmp4b Thbs1 Prdx4
0.0538808021445361	2	58	12.0251778872469	GO:0046622 positive regulation of organ growth	http://amigo.geneontology.org/amigo/term/GO:0046622	Edn1 Hlx
0.0538808021445361	4	310	4.49974398361495	GO:0060326 cell chemotaxis	http://amigo.geneontology.org/amigo/term/GO:0060326	Edn1 Nrp1 Thbs1 Kdr
0.0538808021445361	3	166	6.30235226620769	GO:0097746 blood vessel diameter maintenance	http://amigo.geneontology.org/amigo/term/GO:0097746	Edn1 Apln Kdr
0.0538808021445361	2	58	12.0251778872469	GO:0140353 lipid export from cell	http://amigo.geneontology.org/amigo/term/GO:0140353	Edn1 Igfbp3
0.0538808021445361	2	58	12.0251778872469	GO:1905953 negative regulation of lipid localization	http://amigo.geneontology.org/amigo/term/GO:1905953	Thbs1 Igfbp3
0.054263905887804	6	669	3.12762474197452	GO:0048812 neuron projection morphogenesis	http://amigo.geneontology.org/amigo/term/GO:0048812	Sema3g Edn1 Nrp1 Cxcr4 Uchl1 Kdr
0.0545675100483444	3	167	6.26461362988309	GO:0035150 regulation of tube size	http://amigo.geneontology.org/amigo/term/GO:0035150	Edn1 Apln Kdr
0.0548551297176548	2	59	11.8213613128867	GO:0006692 prostanoid metabolic process	http://amigo.geneontology.org/amigo/term/GO:0006692	Edn1 Gstm1
0.0548551297176548	2	59	11.8213613128867	GO:0006693 prostaglandin metabolic process	http://amigo.geneontology.org/amigo/term/GO:0006693	Edn1 Gstm1
0.0548551297176548	2	59	11.8213613128867	GO:0051893 regulation of focal adhesion assembly	http://amigo.geneontology.org/amigo/term/GO:0051893	Nrp1 Kdr
0.0548551297176548	10	1552	2.2469726722304	GO:0055085 transmembrane transport	http://amigo.geneontology.org/amigo/term/GO:0055085	Calm1 Calm3 Slc1a1 Atp1b3 Calm2 Tspan13 Edn1 Anxa2 Thbs1 Ehd3
0.0548551297176548	2	59	11.8213613128867	GO:0090109 regulation of cell-substrate junction assembly	http://amigo.geneontology.org/amigo/term/GO:0090109	Nrp1 Kdr
0.0548551297176548	2	59	11.8213613128867	GO:0090303 positive regulation of wound healing	http://amigo.geneontology.org/amigo/term/GO:0090303	Thbs1 Cxcr4
0.0555311614517177	5	485	3.59515627556865	GO:0033674 positive regulation of kinase activity	http://amigo.geneontology.org/amigo/term/GO:0033674	Kdr Mmd Edn1 Thbs1 Slc1a1
0.0555711386099512	3	169	6.19047619047619	GO:0001936 regulation of endothelial cell proliferation	http://amigo.geneontology.org/amigo/term/GO:0001936	Apln Thbs1 Kdr
0.0560142474115744	11	1803	2.12758277650125	GO:0010941 regulation of cell death	http://amigo.geneontology.org/amigo/term/GO:0010941	Timp3 Igfbp3 Edn1 Chmp4b Thbs1 Cxcr4 Kdr Slc1a1 Nrp1 Cst3 Cd59a
0.0560697270655044	2	60	11.6243386243386	GO:0010812 negative regulation of cell-substrate adhesion	http://amigo.geneontology.org/amigo/term/GO:0010812	Angpt2 Thbs1
0.0560697270655044	2	60	11.6243386243386	GO:0051353 positive regulation of oxidoreductase activity	http://amigo.geneontology.org/amigo/term/GO:0051353	Edn1 Calm3
0.0560697270655044	2	60	11.6243386243386	GO:2000272 negative regulation of signaling receptor activity	http://amigo.geneontology.org/amigo/term/GO:2000272	Dkk2 Angpt2
0.0565025297164162	11	1807	2.12287313006737	GO:0022008 neurogenesis	http://amigo.geneontology.org/amigo/term/GO:0022008	Sema3g Edn1 Nrp1 Anxa2 H2-K1 H2-D1 Mmd Cxcr4 Slc1a1 Uchl1 Kdr
0.0567698411055254	3	171	6.11807296017822	GO:0097553 calcium ion transmembrane import into cytosol	http://amigo.geneontology.org/amigo/term/GO:0097553	Calm1 Calm3 Calm2
0.057728813340635	1	5	69.7460317460317	GO:0001905 activation of membrane attack complex	http://amigo.geneontology.org/amigo/term/GO:0001905	Cd59a
0.057728813340635	14	2595	1.88139584671377	GO:0002376 immune system process	http://amigo.geneontology.org/amigo/term/GO:0002376	Irf7 Cd59a Cd14 H2-K1 Kdr H2-D1 Myo1c Edn1 Anxa3 Anxa2 Thbs1 Ifi208 Hlx Angpt2
0.057728813340635	1	5	69.7460317460317	GO:0002580 regulation of antigen processing and presentation of peptide or polysaccharide antigen via MHC class II	http://amigo.geneontology.org/amigo/term/GO:0002580	Thbs1
0.057728813340635	3	176	5.94426406926407	GO:0002822 regulation of adaptive immune response based on somatic recombination of immune receptors built from immunoglobulin superfamily domains	http://amigo.geneontology.org/amigo/term/GO:0002822	H2-K1 H2-D1 Hlx
0.057728813340635	3	173	6.04734379300853	GO:0010469 regulation of signaling receptor activity	http://amigo.geneontology.org/amigo/term/GO:0010469	Edn1 Dkk2 Angpt2
0.057728813340635	1	5	69.7460317460317	GO:0014034 neural crest cell fate commitment	http://amigo.geneontology.org/amigo/term/GO:0014034	Edn1
0.057728813340635	1	5	69.7460317460317	GO:0018879 biphenyl metabolic process	http://amigo.geneontology.org/amigo/term/GO:0018879	Cyp4b1
0.057728813340635	1	5	69.7460317460317	GO:0021648 vestibulocochlear nerve morphogenesis	http://amigo.geneontology.org/amigo/term/GO:0021648	Nrp1
0.057728813340635	1	5	69.7460317460317	GO:0021785 branchiomotor neuron axon guidance	http://amigo.geneontology.org/amigo/term/GO:0021785	Nrp1
0.057728813340635	1	5	69.7460317460317	GO:0032379 positive regulation of intracellular lipid transport	http://amigo.geneontology.org/amigo/term/GO:0032379	Anxa2
0.057728813340635	1	5	69.7460317460317	GO:0035290 trunk segmentation	http://amigo.geneontology.org/amigo/term/GO:0035290	Nrp1
0.057728813340635	1	5	69.7460317460317	GO:0035470 positive regulation of vascular wound healing	http://amigo.geneontology.org/amigo/term/GO:0035470	Cxcr4
0.057728813340635	1	5	69.7460317460317	GO:0036324 vascular endothelial growth factor receptor-2 signaling pathway	http://amigo.geneontology.org/amigo/term/GO:0036324	Kdr
0.057728813340635	1	5	69.7460317460317	GO:0036484 trunk neural crest cell migration	http://amigo.geneontology.org/amigo/term/GO:0036484	Nrp1
0.057728813340635	1	5	69.7460317460317	GO:0038033 positive regulation of endothelial cell chemotaxis by VEGF-activated vascular endothelial growth factor receptor signaling pathway	http://amigo.geneontology.org/amigo/term/GO:0038033	Kdr
0.057728813340635	6	685	3.05457073340285	GO:0040008 regulation of growth	http://amigo.geneontology.org/amigo/term/GO:0040008	Sema3g Nrp1 Edn1 Cxcr4 Igfbp3 Hlx
0.057728813340635	3	176	5.94426406926407	GO:0043271 negative regulation of ion transport	http://amigo.geneontology.org/amigo/term/GO:0043271	Calm1 Calm3 Calm2
0.057728813340635	1	5	69.7460317460317	GO:0043396 corticotropin-releasing hormone secretion	http://amigo.geneontology.org/amigo/term/GO:0043396	Apln
0.057728813340635	1	5	69.7460317460317	GO:0043397 regulation of corticotropin-releasing hormone secretion	http://amigo.geneontology.org/amigo/term/GO:0043397	Apln
0.057728813340635	2	62	11.2493599590374	GO:0044091 membrane biogenesis	http://amigo.geneontology.org/amigo/term/GO:0044091	Anxa2 Chmp4b
0.057728813340635	1	5	69.7460317460317	GO:0048014 Tie signaling pathway	http://amigo.geneontology.org/amigo/term/GO:0048014	Angpt2
0.057728813340635	2	62	11.2493599590374	GO:0048260 positive regulation of receptor-mediated endocytosis	http://amigo.geneontology.org/amigo/term/GO:0048260	Apln Anxa2
0.057728813340635	3	173	6.04734379300853	GO:0048754 branching morphogenesis of an epithelial tube	http://amigo.geneontology.org/amigo/term/GO:0048754	Kdr Edn1 Nrp1
0.057728813340635	6	690	3.03243616287095	GO:0048858 cell projection morphogenesis	http://amigo.geneontology.org/amigo/term/GO:0048858	Sema3g Edn1 Nrp1 Cxcr4 Uchl1 Kdr
0.057728813340635	5	500	3.48730158730159	GO:0050673 epithelial cell proliferation	http://amigo.geneontology.org/amigo/term/GO:0050673	Apln Thbs1 Kdr Igfbp3 Hlx
0.057728813340635	5	498	3.50130681455983	GO:0052547 regulation of peptidase activity	http://amigo.geneontology.org/amigo/term/GO:0052547	Timp3 Slc1a1 Cst3 Anxa2 Thbs1
0.057728813340635	1	5	69.7460317460317	GO:0060024 rhythmic synaptic transmission	http://amigo.geneontology.org/amigo/term/GO:0060024	Edn1
0.057728813340635	1	5	69.7460317460317	GO:0061550 cranial ganglion development	http://amigo.geneontology.org/amigo/term/GO:0061550	Nrp1
0.057728813340635	1	5	69.7460317460317	GO:0070339 response to bacterial lipopeptide	http://amigo.geneontology.org/amigo/term/GO:0070339	Cd14
0.057728813340635	1	5	69.7460317460317	GO:0071220 cellular response to bacterial lipoprotein	http://amigo.geneontology.org/amigo/term/GO:0071220	Cd14
0.057728813340635	1	5	69.7460317460317	GO:0071221 cellular response to bacterial lipopeptide	http://amigo.geneontology.org/amigo/term/GO:0071221	Cd14
0.057728813340635	1	5	69.7460317460317	GO:0090118 receptor-mediated endocytosis involved in cholesterol transport	http://amigo.geneontology.org/amigo/term/GO:0090118	Anxa2
0.057728813340635	1	5	69.7460317460317	GO:0090461 glutamate homeostasis	http://amigo.geneontology.org/amigo/term/GO:0090461	Slc1a1
0.057728813340635	1	5	69.7460317460317	GO:0090611 ubiquitin-independent protein catabolic process via the multivesicular body sorting pathway	http://amigo.geneontology.org/amigo/term/GO:0090611	Chmp4b
0.057728813340635	2	63	11.0707986898463	GO:0097006 regulation of plasma lipoprotein particle levels	http://amigo.geneontology.org/amigo/term/GO:0097006	Gpihbp1 Anxa2
0.057728813340635	1	5	69.7460317460317	GO:0097492 sympathetic neuron axon guidance	http://amigo.geneontology.org/amigo/term/GO:0097492	Edn1
0.057728813340635	10	1582	2.2043625709871	GO:0120036 plasma membrane bounded cell projection organization	http://amigo.geneontology.org/amigo/term/GO:0120036	Sema3g Ehd3 Ehd4 Edn1 Nrp1 H2-K1 H2-D1 Cxcr4 Uchl1 Kdr
0.057728813340635	6	684	3.05903648008911	GO:0120039 plasma membrane bounded cell projection morphogenesis	http://amigo.geneontology.org/amigo/term/GO:0120039	Sema3g Edn1 Nrp1 Cxcr4 Uchl1 Kdr
0.057728813340635	1	5	69.7460317460317	GO:1903276 regulation of sodium ion export across plasma membrane	http://amigo.geneontology.org/amigo/term/GO:1903276	Atp1b3
0.057728813340635	1	5	69.7460317460317	GO:1903537 meiotic cell cycle process involved in oocyte maturation	http://amigo.geneontology.org/amigo/term/GO:1903537	Edn1
0.057728813340635	1	5	69.7460317460317	GO:1903660 negative regulation of complement-dependent cytotoxicity	http://amigo.geneontology.org/amigo/term/GO:1903660	Cd59a
0.057728813340635	1	5	69.7460317460317	GO:1904020 regulation of G protein-coupled receptor internalization	http://amigo.geneontology.org/amigo/term/GO:1904020	Apln
0.057728813340635	1	5	69.7460317460317	GO:1990708 conditioned place preference	http://amigo.geneontology.org/amigo/term/GO:1990708	Slc1a1
0.058303104114532	4	327	4.26581233920683	GO:0001666 response to hypoxia	http://amigo.geneontology.org/amigo/term/GO:0001666	Edn1 Angpt2 Cxcr4 Kdr
0.0587408457685723	2	64	10.8978174603175	GO:0150116 regulation of cell-substrate junction organization	http://amigo.geneontology.org/amigo/term/GO:0150116	Nrp1 Kdr
0.0595248600217811	3	179	5.84463953179037	GO:0051384 response to glucocorticoid	http://amigo.geneontology.org/amigo/term/GO:0051384	Calm3 Edn1 Anxa3
0.0601306844233856	2	65	10.7301587301587	GO:0001954 positive regulation of cell-matrix adhesion	http://amigo.geneontology.org/amigo/term/GO:0001954	Nrp1 Kdr
0.0601306844233856	3	180	5.81216931216931	GO:0007596 blood coagulation	http://amigo.geneontology.org/amigo/term/GO:0007596	Thbs1 Thbd Anxa2
0.0601306844233856	2	65	10.7301587301587	GO:0045776 negative regulation of blood pressure	http://amigo.geneontology.org/amigo/term/GO:0045776	Apln Kdr
0.0602764041785941	12	2099	1.99369314185893	GO:0044248 cellular catabolic process	http://amigo.geneontology.org/amigo/term/GO:0044248	Ubc Timp3 Calm1 Uchl1 Anxa2 Chmp4b Kdr Igfbp3 Gpihbp1 Gstm1 Calm3 Calm2
0.0613209951003171	6	704	2.97213203463203	GO:0010564 regulation of cell cycle process	http://amigo.geneontology.org/amigo/term/GO:0010564	Ctdspl Calm1 Calm3 Edn1 Calm2 Chmp4b
0.061537092726645	2	66	10.5675805675806	GO:0050771 negative regulation of axonogenesis	http://amigo.geneontology.org/amigo/term/GO:0050771	Sema3g Nrp1
0.061537092726645	3	182	5.74829931972789	GO:1902905 positive regulation of supramolecular fiber organization	http://amigo.geneontology.org/amigo/term/GO:1902905	Edn1 Nrp1 Myo1c
0.0622449154506255	3	183	5.71688784803539	GO:0007599 hemostasis	http://amigo.geneontology.org/amigo/term/GO:0007599	Thbs1 Thbd Anxa2
0.0622449154506255	3	183	5.71688784803539	GO:0050817 coagulation	http://amigo.geneontology.org/amigo/term/GO:0050817	Thbs1 Thbd Anxa2
0.0629515661207051	5	514	3.39231671916497	GO:0043410 positive regulation of MAPK cascade	http://amigo.geneontology.org/amigo/term/GO:0043410	Edn1 Thbs1 Kdr Igfbp3 Nrp1
0.0629515661207051	2	67	10.4098554844823	GO:1901224 positive regulation of NIK/NF-kappaB signaling	http://amigo.geneontology.org/amigo/term/GO:1901224	Cd14 Edn1
0.0635862334407838	3	187	5.59460147695442	GO:0001935 endothelial cell proliferation	http://amigo.geneontology.org/amigo/term/GO:0001935	Apln Thbs1 Kdr
0.0635862334407838	3	186	5.62467997951869	GO:0002833 positive regulation of response to biotic stimulus	http://amigo.geneontology.org/amigo/term/GO:0002833	Ifi208 Irf7 Cd14
0.0635862334407838	1	6	58.1216931216931	GO:0003100 regulation of systemic arterial blood pressure by endothelin	http://amigo.geneontology.org/amigo/term/GO:0003100	Edn1
0.0635862334407838	2	68	10.2567693744164	GO:0006801 superoxide metabolic process	http://amigo.geneontology.org/amigo/term/GO:0006801	Edn1 Slc1a1
0.0635862334407838	1	6	58.1216931216931	GO:0010193 response to ozone	http://amigo.geneontology.org/amigo/term/GO:0010193	Edn1
0.0635862334407838	2	69	10.1081205429032	GO:0010633 negative regulation of epithelial cell migration	http://amigo.geneontology.org/amigo/term/GO:0010633	Angpt2 Thbs1
0.0635862334407838	5	522	3.3403271909019	GO:0010638 positive regulation of organelle organization	http://amigo.geneontology.org/amigo/term/GO:0010638	Edn1 Nrp1 Anxa2 Kdr Myo1c
0.0635862334407838	5	518	3.36612122326408	GO:0016049 cell growth	http://amigo.geneontology.org/amigo/term/GO:0016049	Sema3g Edn1 Nrp1 Cxcr4 Igfbp3
0.0635862334407838	1	6	58.1216931216931	GO:0021828 gonadotrophin-releasing hormone neuronal migration to the hypothalamus	http://amigo.geneontology.org/amigo/term/GO:0021828	Nrp1
0.0635862334407838	1	6	58.1216931216931	GO:0021856 hypothalamic tangential migration using cell-axon interactions	http://amigo.geneontology.org/amigo/term/GO:0021856	Nrp1
0.0635862334407838	1	6	58.1216931216931	GO:0022417 protein maturation by protein folding	http://amigo.geneontology.org/amigo/term/GO:0022417	Prdx4
0.0635862334407838	10	1621	2.15132732097569	GO:0030030 cell projection organization	http://amigo.geneontology.org/amigo/term/GO:0030030	Sema3g Ehd3 Ehd4 Edn1 Nrp1 H2-K1 H2-D1 Cxcr4 Uchl1 Kdr
0.0635862334407838	6	719	2.91012649844361	GO:0030036 actin cytoskeleton organization	http://amigo.geneontology.org/amigo/term/GO:0030036	Rnd3 Myo1c Tmsb4x Gmfg Edn1 Nrp1
0.0635862334407838	2	69	10.1081205429032	GO:0031343 positive regulation of cell killing	http://amigo.geneontology.org/amigo/term/GO:0031343	H2-K1 H2-D1
0.0635862334407838	2	69	10.1081205429032	GO:0032481 positive regulation of type I interferon production	http://amigo.geneontology.org/amigo/term/GO:0032481	Cd14 Irf7
0.0635862334407838	1	6	58.1216931216931	GO:0032493 response to bacterial lipoprotein	http://amigo.geneontology.org/amigo/term/GO:0032493	Cd14
0.0635862334407838	1	6	58.1216931216931	GO:0032799 low-density lipoprotein receptor particle metabolic process	http://amigo.geneontology.org/amigo/term/GO:0032799	Anxa2
0.0635862334407838	1	6	58.1216931216931	GO:0032802 low-density lipoprotein particle receptor catabolic process	http://amigo.geneontology.org/amigo/term/GO:0032802	Anxa2
0.0635862334407838	1	6	58.1216931216931	GO:0032803 regulation of low-density lipoprotein particle receptor catabolic process	http://amigo.geneontology.org/amigo/term/GO:0032803	Anxa2
0.0635862334407838	6	720	2.90608465608466	GO:0032990 cell part morphogenesis	http://amigo.geneontology.org/amigo/term/GO:0032990	Sema3g Edn1 Nrp1 Cxcr4 Uchl1 Kdr
0.0635862334407838	1	6	58.1216931216931	GO:0034316 negative regulation of Arp2/3 complex-mediated actin nucleation	http://amigo.geneontology.org/amigo/term/GO:0034316	Gmfg
0.0635862334407838	1	6	58.1216931216931	GO:0038146 chemokine (C-X-C motif) ligand 12 signaling pathway	http://amigo.geneontology.org/amigo/term/GO:0038146	Cxcr4
0.0635862334407838	10	1631	2.13813708602182	GO:0043067 regulation of programmed cell death	http://amigo.geneontology.org/amigo/term/GO:0043067	Timp3 Igfbp3 Edn1 Thbs1 Cxcr4 Kdr Slc1a1 Nrp1 Cst3 Cd59a
0.0635862334407838	3	189	5.53539934492315	GO:0043524 negative regulation of neuron apoptotic process	http://amigo.geneontology.org/amigo/term/GO:0043524	Kdr Slc1a1 Nrp1
0.0635862334407838	1	6	58.1216931216931	GO:0044752 response to human chorionic gonadotropin	http://amigo.geneontology.org/amigo/term/GO:0044752	Edn1
0.0635862334407838	1	6	58.1216931216931	GO:0045629 negative regulation of T-helper 2 cell differentiation	http://amigo.geneontology.org/amigo/term/GO:0045629	Hlx
0.0635862334407838	1	6	58.1216931216931	GO:0048866 stem cell fate specification	http://amigo.geneontology.org/amigo/term/GO:0048866	Sox18
0.0635862334407838	1	6	58.1216931216931	GO:0051045 negative regulation of membrane protein ectodomain proteolysis	http://amigo.geneontology.org/amigo/term/GO:0051045	Timp3
0.0635862334407838	8	1150	2.42594893029676	GO:0051130 positive regulation of cellular component organization	http://amigo.geneontology.org/amigo/term/GO:0051130	Gpihbp1 Anxa2 Apln Edn1 Nrp1 Kdr Cd14 Myo1c
0.0635862334407838	2	69	10.1081205429032	GO:0070613 regulation of protein processing	http://amigo.geneontology.org/amigo/term/GO:0070613	Anxa2 Thbs1
0.0635862334407838	1	6	58.1216931216931	GO:0070777 D-aspartate transport	http://amigo.geneontology.org/amigo/term/GO:0070777	Slc1a1
0.0635862334407838	1	6	58.1216931216931	GO:0070779 D-aspartate import across plasma membrane	http://amigo.geneontology.org/amigo/term/GO:0070779	Slc1a1
0.0635862334407838	1	6	58.1216931216931	GO:0071242 cellular response to ammonium ion	http://amigo.geneontology.org/amigo/term/GO:0071242	Slc1a1
0.0635862334407838	1	6	58.1216931216931	GO:0071503 response to heparin	http://amigo.geneontology.org/amigo/term/GO:0071503	Gpihbp1
0.0635862334407838	1	6	58.1216931216931	GO:0090259 regulation of retinal ganglion cell axon guidance	http://amigo.geneontology.org/amigo/term/GO:0090259	Nrp1
0.0635862334407838	1	6	58.1216931216931	GO:0140009 L-aspartate import across plasma membrane	http://amigo.geneontology.org/amigo/term/GO:0140009	Slc1a1
0.0635862334407838	1	6	58.1216931216931	GO:1900748 positive regulation of vascular endothelial growth factor signaling pathway	http://amigo.geneontology.org/amigo/term/GO:1900748	Myo1c
0.0635862334407838	1	6	58.1216931216931	GO:1901166 neural crest cell migration involved in autonomic nervous system development	http://amigo.geneontology.org/amigo/term/GO:1901166	Nrp1
0.0635862334407838	1	6	58.1216931216931	GO:1902512 positive regulation of apoptotic DNA fragmentation	http://amigo.geneontology.org/amigo/term/GO:1902512	Igfbp3
0.0635862334407838	1	6	58.1216931216931	GO:1903288 positive regulation of potassium ion import across plasma membrane	http://amigo.geneontology.org/amigo/term/GO:1903288	Atp1b3
0.0635862334407838	1	6	58.1216931216931	GO:1905049 negative regulation of metallopeptidase activity	http://amigo.geneontology.org/amigo/term/GO:1905049	Timp3
0.0635862334407838	1	6	58.1216931216931	GO:1905684 regulation of plasma membrane repair	http://amigo.geneontology.org/amigo/term/GO:1905684	Anxa2
0.0639988473341105	2	70	9.96371882086168	GO:0035065 regulation of histone acetylation	http://amigo.geneontology.org/amigo/term/GO:0035065	Myo1c Ctbp1
0.0639988473341105	2	70	9.96371882086168	GO:0048662 negative regulation of smooth muscle cell proliferation	http://amigo.geneontology.org/amigo/term/GO:0048662	Igfbp3 Apln
0.0640982645402789	3	190	5.5062656641604	GO:0043405 regulation of MAP kinase activity	http://amigo.geneontology.org/amigo/term/GO:0043405	Edn1 Uchl1 Thbs1
0.0648973026845992	3	191	5.47743704811768	GO:0060402 calcium ion transport into cytosol	http://amigo.geneontology.org/amigo/term/GO:0060402	Calm1 Calm3 Calm2
0.0650791202303601	2	71	9.82338475296222	GO:0010611 regulation of cardiac muscle hypertrophy	http://amigo.geneontology.org/amigo/term/GO:0010611	Edn1 Lmcd1
0.0650791202303601	2	71	9.82338475296222	GO:0034121 regulation of toll-like receptor signaling pathway	http://amigo.geneontology.org/amigo/term/GO:0034121	Irf7 Cd14
0.0650791202303601	2	71	9.82338475296222	GO:0043112 receptor metabolic process	http://amigo.geneontology.org/amigo/term/GO:0043112	Ehd3 Anxa2
0.0650791202303601	2	71	9.82338475296222	GO:0048002 antigen processing and presentation of peptide antigen	http://amigo.geneontology.org/amigo/term/GO:0048002	H2-K1 H2-D1
0.0650791202303601	2	71	9.82338475296222	GO:1904705 regulation of vascular associated smooth muscle cell proliferation	http://amigo.geneontology.org/amigo/term/GO:1904705	Edn1 Apln
0.0652066489665899	5	529	3.29612626399016	GO:0051960 regulation of nervous system development	http://amigo.geneontology.org/amigo/term/GO:0051960	Sema3g Nrp1 Anxa2 Cxcr4 Kdr
0.0654993828455236	5	530	3.28990715783169	GO:0044770 cell cycle phase transition	http://amigo.geneontology.org/amigo/term/GO:0044770	Calm1 Calm3 Calm2 Ctdspl Chmp4b
0.0654993828455236	4	349	3.99690726338291	GO:0070371 ERK1 and ERK2 cascade	http://amigo.geneontology.org/amigo/term/GO:0070371	Edn1 Timp3 Kdr Nrp1
0.065757797780238	3	193	5.4206760424377	GO:0030307 positive regulation of cell growth	http://amigo.geneontology.org/amigo/term/GO:0030307	Edn1 Cxcr4 Nrp1
0.065757797780238	3	193	5.4206760424377	GO:0051302 regulation of cell division	http://amigo.geneontology.org/amigo/term/GO:0051302	Calm1 Calm3 Calm2
0.0659717455981952	2	72	9.68694885361552	GO:0001885 endothelial cell development	http://amigo.geneontology.org/amigo/term/GO:0001885	Col15a1 Sox18
0.0659717455981952	2	72	9.68694885361552	GO:0032370 positive regulation of lipid transport	http://amigo.geneontology.org/amigo/term/GO:0032370	Edn1 Anxa2
0.0659717455981952	2	72	9.68694885361552	GO:0032456 endocytic recycling	http://amigo.geneontology.org/amigo/term/GO:0032456	Ehd3 Ehd4
0.0659717455981952	2	72	9.68694885361552	GO:1903317 regulation of protein maturation	http://amigo.geneontology.org/amigo/term/GO:1903317	Anxa2 Thbs1
0.0660401383675369	15	2959	1.76781087561757	GO:0051641 cellular localization	http://amigo.geneontology.org/amigo/term/GO:0051641	Calm1 Myo1c Calm3 Ehd3 Ehd4 Calm2 Chmp4b Tmsb4x Gpihbp1 Anxa3 Anxa2 Atp1b3 Slc1a1 Nrp1 Uchl1
0.0661050109954112	8	1171	2.38244344136744	GO:0060548 negative regulation of cell death	http://amigo.geneontology.org/amigo/term/GO:0060548	Edn1 Chmp4b Thbs1 Kdr Slc1a1 Nrp1 Cst3 Cd59a
0.0662812718733989	6	733	2.85454427337101	GO:1903047 mitotic cell cycle process	http://amigo.geneontology.org/amigo/term/GO:1903047	Calm1 Calm3 Calm2 Ctdspl Edn1 Chmp4b
0.066733747492441	10	1652	2.1109573773012	GO:0009719 response to endogenous stimulus	http://amigo.geneontology.org/amigo/term/GO:0009719	Timp3 Myo1c Edn1 Slc1a1 Kdr Ltbp1 Calm3 Anxa3 Apln Thbs1
0.0672341634043166	2	73	9.55425092411394	GO:0048844 artery morphogenesis	http://amigo.geneontology.org/amigo/term/GO:0048844	Edn1 Nrp1
0.0675212287356578	3	196	5.3377065111759	GO:0035265 organ growth	http://amigo.geneontology.org/amigo/term/GO:0035265	Edn1 Hlx Kdr
0.068332689449359	3	197	5.31061155426638	GO:0098739 import across plasma membrane	http://amigo.geneontology.org/amigo/term/GO:0098739	Slc1a1 Atp1b3 Thbs1
0.0685930265747174	2	74	9.42513942513943	GO:0014743 regulation of muscle hypertrophy	http://amigo.geneontology.org/amigo/term/GO:0014743	Edn1 Lmcd1
0.0685930265747174	2	74	9.42513942513943	GO:1990874 vascular associated smooth muscle cell proliferation	http://amigo.geneontology.org/amigo/term/GO:1990874	Edn1 Apln
0.0688235157846889	2	75	9.2994708994709	GO:0002090 regulation of receptor internalization	http://amigo.geneontology.org/amigo/term/GO:0002090	Apln Anxa2
0.0688235157846889	1	7	49.8185941043084	GO:0002578 negative regulation of antigen processing and presentation	http://amigo.geneontology.org/amigo/term/GO:0002578	Thbs1
0.0688235157846889	2	75	9.2994708994709	GO:0003151 outflow tract morphogenesis	http://amigo.geneontology.org/amigo/term/GO:0003151	Edn1 Nrp1
0.0688235157846889	1	7	49.8185941043084	GO:0003160 endocardium morphogenesis	http://amigo.geneontology.org/amigo/term/GO:0003160	Sox18
0.0688235157846889	1	7	49.8185941043084	GO:0006930 substrate-dependent cell migration cell extension	http://amigo.geneontology.org/amigo/term/GO:0006930	Nrp1
0.0688235157846889	1	7	49.8185941043084	GO:0010746 regulation of long-chain fatty acid import across plasma membrane	http://amigo.geneontology.org/amigo/term/GO:0010746	Thbs1
0.0688235157846889	1	7	49.8185941043084	GO:0010754 negative regulation of cGMP-mediated signaling	http://amigo.geneontology.org/amigo/term/GO:0010754	Thbs1
0.0688235157846889	3	198	5.28379028379028	GO:0031960 response to corticosteroid	http://amigo.geneontology.org/amigo/term/GO:0031960	Calm3 Edn1 Anxa3
0.0688235157846889	1	7	49.8185941043084	GO:0032489 regulation of Cdc42 protein signal transduction	http://amigo.geneontology.org/amigo/term/GO:0032489	Nrp1
0.0688235157846889	1	7	49.8185941043084	GO:0036438 maintenance of lens transparency	http://amigo.geneontology.org/amigo/term/GO:0036438	Chmp4b
0.0688235157846889	1	7	49.8185941043084	GO:0042482 positive regulation of odontogenesis	http://amigo.geneontology.org/amigo/term/GO:0042482	Edn1
0.0688235157846889	1	7	49.8185941043084	GO:0042985 negative regulation of amyloid precursor protein biosynthetic process	http://amigo.geneontology.org/amigo/term/GO:0042985	Itm2b
0.0688235157846889	6	745	2.80856503675296	GO:0048589 developmental growth	http://amigo.geneontology.org/amigo/term/GO:0048589	Sema3g Edn1 Nrp1 Cxcr4 Hlx Kdr
0.0688235157846889	1	7	49.8185941043084	GO:0048842 positive regulation of axon extension involved in axon guidance	http://amigo.geneontology.org/amigo/term/GO:0048842	Nrp1
0.0688235157846889	1	7	49.8185941043084	GO:0051771 negative regulation of nitric-oxide synthase biosynthetic process	http://amigo.geneontology.org/amigo/term/GO:0051771	Edn1
0.0688235157846889	1	7	49.8185941043084	GO:0060956 endocardial cell differentiation	http://amigo.geneontology.org/amigo/term/GO:0060956	Sox18
0.0688235157846889	1	7	49.8185941043084	GO:0060978 angiogenesis involved in coronary vascular morphogenesis	http://amigo.geneontology.org/amigo/term/GO:0060978	Nrp1
0.0688235157846889	1	7	49.8185941043084	GO:0071373 cellular response to luteinizing hormone stimulus	http://amigo.geneontology.org/amigo/term/GO:0071373	Edn1
0.0688235157846889	1	7	49.8185941043084	GO:0071694 maintenance of protein location in extracellular region	http://amigo.geneontology.org/amigo/term/GO:0071694	Ltbp1
0.0688235157846889	1	7	49.8185941043084	GO:0090241 negative regulation of histone H4 acetylation	http://amigo.geneontology.org/amigo/term/GO:0090241	Ctbp1
0.0688235157846889	1	7	49.8185941043084	GO:1903286 regulation of potassium ion import	http://amigo.geneontology.org/amigo/term/GO:1903286	Atp1b3
0.0688235157846889	1	7	49.8185941043084	GO:1903588 negative regulation of blood vessel endothelial cell proliferation involved in sprouting angiogenesis	http://amigo.geneontology.org/amigo/term/GO:1903588	Thbs1
0.0688235157846889	1	7	49.8185941043084	GO:1903626 positive regulation of DNA catabolic process	http://amigo.geneontology.org/amigo/term/GO:1903626	Igfbp3
0.0688235157846889	1	7	49.8185941043084	GO:1904683 regulation of metalloendopeptidase activity	http://amigo.geneontology.org/amigo/term/GO:1904683	Timp3
0.0688235157846889	1	7	49.8185941043084	GO:1990791 dorsal root ganglion development	http://amigo.geneontology.org/amigo/term/GO:1990791	Nrp1
0.0688235157846889	1	7	49.8185941043084	GO:2000254 regulation of male germ cell proliferation	http://amigo.geneontology.org/amigo/term/GO:2000254	Prdx4
0.0693337378960951	5	546	3.19349962207105	GO:0051345 positive regulation of hydrolase activity	http://amigo.geneontology.org/amigo/term/GO:0051345	Gpihbp1 Slc1a1 Calm1 Calm3 Calm2
0.0694173259331393	2	76	9.17710944026734	GO:1903036 positive regulation of response to wounding	http://amigo.geneontology.org/amigo/term/GO:1903036	Thbs1 Cxcr4
0.0694290398920481	4	362	3.85337191967026	GO:0060562 epithelial tube morphogenesis	http://amigo.geneontology.org/amigo/term/GO:0060562	Cxcr4 Kdr Edn1 Nrp1
0.0694537130828354	9	1430	2.19480519480519	GO:0002682 regulation of immune system process	http://amigo.geneontology.org/amigo/term/GO:0002682	Cd59a Cd14 H2-K1 H2-D1 Edn1 Irf7 Thbs1 Ifi208 Hlx
0.0697593269088054	3	202	5.17916077322018	GO:0008361 regulation of cell size	http://amigo.geneontology.org/amigo/term/GO:0008361	Sema3g Nrp1 Edn1
0.0700084563099607	6	751	2.78612643459514	GO:0043549 regulation of kinase activity	http://amigo.geneontology.org/amigo/term/GO:0043549	Kdr Mmd Edn1 Uchl1 Thbs1 Slc1a1
0.0702301033988433	6	752	2.78242147922999	GO:0001817 regulation of cytokine production	http://amigo.geneontology.org/amigo/term/GO:0001817	Cd14 Cd59a Ltbp1 Irf7 Thbs1 S100a13
0.0702301033988433	4	364	3.83219954648526	GO:0031589 cell-substrate adhesion	http://amigo.geneontology.org/amigo/term/GO:0031589	Angpt2 Nrp1 Thbs1 Kdr
0.0704798074445732	2	77	9.05792620078334	GO:0051149 positive regulation of muscle cell differentiation	http://amigo.geneontology.org/amigo/term/GO:0051149	Edn1 Tmsb4x
0.0707910166431624	8	1199	2.32680673047646	GO:0009628 response to abiotic stimulus	http://amigo.geneontology.org/amigo/term/GO:0009628	Edn1 Angpt2 Thbs1 Cxcr4 Cd14 Thbd Slc1a1 Kdr
0.0718226514661815	2	78	8.94179894179894	GO:0006900 vesicle budding from membrane	http://amigo.geneontology.org/amigo/term/GO:0006900	Chmp4b Anxa2
0.0718226514661815	2	78	8.94179894179894	GO:0008543 fibroblast growth factor receptor signaling pathway	http://amigo.geneontology.org/amigo/term/GO:0008543	Apln Thbs1
0.0718226514661815	3	205	5.10336817653891	GO:0051495 positive regulation of cytoskeleton organization	http://amigo.geneontology.org/amigo/term/GO:0051495	Edn1 Nrp1 Myo1c
0.072358713707854	6	759	2.7567601480645	GO:0001816 cytokine production	http://amigo.geneontology.org/amigo/term/GO:0001816	Cd14 Cd59a Ltbp1 Irf7 Thbs1 S100a13
0.072358713707854	9	1444	2.17352592006332	GO:0007155 cell adhesion	http://amigo.geneontology.org/amigo/term/GO:0007155	Angpt2 Nrp1 Col15a1 Thbs1 Cxcr4 Emcn Kdr Hlx Cd59a
0.072358713707854	3	206	5.07859454461396	GO:0048469 cell maturation	http://amigo.geneontology.org/amigo/term/GO:0048469	Edn1 Sox18 Kdr
0.0727219409552238	12	2206	1.89699089064456	GO:0008219 cell death	http://amigo.geneontology.org/amigo/term/GO:0008219	Ifi27l2a Slc1a1 Timp3 Igfbp3 Edn1 Chmp4b Thbs1 Cxcr4 Kdr Nrp1 Cst3 Cd59a
0.0728926245760652	2	79	8.82861161342174	GO:0002709 regulation of T cell mediated immunity	http://amigo.geneontology.org/amigo/term/GO:0002709	H2-K1 H2-D1
0.0728926245760652	2	79	8.82861161342174	GO:0006749 glutathione metabolic process	http://amigo.geneontology.org/amigo/term/GO:0006749	Gstm1 Slc1a1
0.0728926245760652	3	207	5.05406027145157	GO:0061138 morphogenesis of a branching epithelium	http://amigo.geneontology.org/amigo/term/GO:0061138	Kdr Nrp1 Edn1
0.0732495993731183	2	80	8.71825396825397	GO:0008625 extrinsic apoptotic signaling pathway via death domain receptors	http://amigo.geneontology.org/amigo/term/GO:0008625	Timp3 Thbs1
0.0732495993731183	1	8	43.5912698412698	GO:0010757 negative regulation of plasminogen activation	http://amigo.geneontology.org/amigo/term/GO:0010757	Thbs1
0.0732495993731183	1	8	43.5912698412698	GO:0021562 vestibulocochlear nerve development	http://amigo.geneontology.org/amigo/term/GO:0021562	Nrp1
0.0732495993731183	1	8	43.5912698412698	GO:0021612 facial nerve structural organization	http://amigo.geneontology.org/amigo/term/GO:0021612	Nrp1
0.0732495993731183	1	8	43.5912698412698	GO:0021855 hypothalamus cell migration	http://amigo.geneontology.org/amigo/term/GO:0021855	Nrp1
0.0732495993731183	1	8	43.5912698412698	GO:0021886 hypothalamus gonadotrophin-releasing hormone neuron differentiation	http://amigo.geneontology.org/amigo/term/GO:0021886	Nrp1
0.0732495993731183	1	8	43.5912698412698	GO:0021888 hypothalamus gonadotrophin-releasing hormone neuron development	http://amigo.geneontology.org/amigo/term/GO:0021888	Nrp1
0.0732495993731183	1	8	43.5912698412698	GO:0031077 post-embryonic camera-type eye development	http://amigo.geneontology.org/amigo/term/GO:0031077	Kdr
0.0732495993731183	1	8	43.5912698412698	GO:0032380 regulation of intracellular sterol transport	http://amigo.geneontology.org/amigo/term/GO:0032380	Anxa2
0.0732495993731183	1	8	43.5912698412698	GO:0032383 regulation of intracellular cholesterol transport	http://amigo.geneontology.org/amigo/term/GO:0032383	Anxa2
0.0732495993731183	1	8	43.5912698412698	GO:0034382 chylomicron remnant clearance	http://amigo.geneontology.org/amigo/term/GO:0034382	Gpihbp1
0.0732495993731183	1	8	43.5912698412698	GO:0034498 early endosome to Golgi transport	http://amigo.geneontology.org/amigo/term/GO:0034498	Ehd3
0.0732495993731183	1	8	43.5912698412698	GO:0034699 response to luteinizing hormone	http://amigo.geneontology.org/amigo/term/GO:0034699	Edn1
0.0732495993731183	1	8	43.5912698412698	GO:0042940 D-amino acid transport	http://amigo.geneontology.org/amigo/term/GO:0042940	Slc1a1
0.0732495993731183	1	8	43.5912698412698	GO:0045627 positive regulation of T-helper 1 cell differentiation	http://amigo.geneontology.org/amigo/term/GO:0045627	Hlx
0.0732495993731183	2	80	8.71825396825397	GO:0048041 focal adhesion assembly	http://amigo.geneontology.org/amigo/term/GO:0048041	Nrp1 Kdr
0.0732495993731183	1	8	43.5912698412698	GO:0048050 post-embryonic eye morphogenesis	http://amigo.geneontology.org/amigo/term/GO:0048050	Kdr
0.0732495993731183	1	8	43.5912698412698	GO:0048170 positive regulation of long-term neuronal synaptic plasticity	http://amigo.geneontology.org/amigo/term/GO:0048170	Kdr
0.0732495993731183	1	8	43.5912698412698	GO:0051126 negative regulation of actin nucleation	http://amigo.geneontology.org/amigo/term/GO:0051126	Gmfg
0.0732495993731183	1	8	43.5912698412698	GO:0051461 positive regulation of corticotropin secretion	http://amigo.geneontology.org/amigo/term/GO:0051461	Apln
0.0732495993731183	1	8	43.5912698412698	GO:0060359 response to ammonium ion	http://amigo.geneontology.org/amigo/term/GO:0060359	Slc1a1
0.0732495993731183	1	8	43.5912698412698	GO:0060836 lymphatic endothelial cell differentiation	http://amigo.geneontology.org/amigo/term/GO:0060836	Sox18
0.0732495993731183	1	8	43.5912698412698	GO:0061438 renal system vasculature morphogenesis	http://amigo.geneontology.org/amigo/term/GO:0061438	Nrp1
0.0732495993731183	1	8	43.5912698412698	GO:0061439 kidney vasculature morphogenesis	http://amigo.geneontology.org/amigo/term/GO:0061439	Nrp1
0.0732495993731183	1	8	43.5912698412698	GO:0061549 sympathetic ganglion development	http://amigo.geneontology.org/amigo/term/GO:0061549	Nrp1
0.0732495993731183	1	8	43.5912698412698	GO:0071830 triglyceride-rich lipoprotein particle clearance	http://amigo.geneontology.org/amigo/term/GO:0071830	Gpihbp1
0.0732495993731183	1	8	43.5912698412698	GO:0080144 amino acid homeostasis	http://amigo.geneontology.org/amigo/term/GO:0080144	Slc1a1
0.0732495993731183	1	8	43.5912698412698	GO:0086036 regulation of cardiac muscle cell membrane potential	http://amigo.geneontology.org/amigo/term/GO:0086036	Ehd3
0.0732495993731183	1	8	43.5912698412698	GO:0090269 fibroblast growth factor production	http://amigo.geneontology.org/amigo/term/GO:0090269	Cd59a
0.0732495993731183	1	8	43.5912698412698	GO:0090270 regulation of fibroblast growth factor production	http://amigo.geneontology.org/amigo/term/GO:0090270	Cd59a
0.0732495993731183	1	8	43.5912698412698	GO:1900122 positive regulation of receptor binding	http://amigo.geneontology.org/amigo/term/GO:1900122	Anxa2
0.0732495993731183	1	8	43.5912698412698	GO:1901388 regulation of transforming growth factor beta activation	http://amigo.geneontology.org/amigo/term/GO:1901388	Ltbp1
0.0732495993731183	1	8	43.5912698412698	GO:1905936 regulation of germ cell proliferation	http://amigo.geneontology.org/amigo/term/GO:1905936	Prdx4
0.0732495993731183	2	80	8.71825396825397	GO:2000756 regulation of peptidyl-lysine acetylation	http://amigo.geneontology.org/amigo/term/GO:2000756	Myo1c Ctbp1
0.0733636112804063	10	1708	2.04174566001264	GO:0045595 regulation of cell differentiation	http://amigo.geneontology.org/amigo/term/GO:0045595	Sema3g Nrp1 Anxa2 Mmd Igfbp3 Edn1 Cxcr4 Hlx Kdr Tmsb4x
0.0739652233543599	3	212	4.93486073674753	GO:0001906 cell killing	http://amigo.geneontology.org/amigo/term/GO:0001906	H2-K1 H2-D1 Cd59a
0.0739652233543599	8	1223	2.2811457643837	GO:0048666 neuron development	http://amigo.geneontology.org/amigo/term/GO:0048666	Sema3g Edn1 Nrp1 H2-K1 H2-D1 Cxcr4 Uchl1 Kdr
0.0739652233543599	3	212	4.93486073674753	GO:0060401 cytosolic calcium ion transport	http://amigo.geneontology.org/amigo/term/GO:0060401	Calm1 Calm3 Calm2
0.0743507303454626	2	82	8.50561362756485	GO:0019229 regulation of vasoconstriction	http://amigo.geneontology.org/amigo/term/GO:0019229	Edn1 Apln
0.0746086486442282	3	213	4.91169237648111	GO:1901888 regulation of cell junction assembly	http://amigo.geneontology.org/amigo/term/GO:1901888	Myo1c Nrp1 Kdr
0.0746256752612025	5	568	3.06980773530069	GO:0060284 regulation of cell development	http://amigo.geneontology.org/amigo/term/GO:0060284	Sema3g Nrp1 Anxa2 Cxcr4 Kdr
0.0746765641243268	4	379	3.68052937973782	GO:1901214 regulation of neuron death	http://amigo.geneontology.org/amigo/term/GO:1901214	Chmp4b Kdr Slc1a1 Nrp1
0.0752382908460539	3	214	4.88874054294615	GO:0008217 regulation of blood pressure	http://amigo.geneontology.org/amigo/term/GO:0008217	Edn1 Apln Kdr
0.0755789483775075	2	83	8.40313635494358	GO:0070098 chemokine-mediated signaling pathway	http://amigo.geneontology.org/amigo/term/GO:0070098	Edn1 Cxcr4
0.0760993292221756	6	779	2.68598325080995	GO:0043086 negative regulation of catalytic activity	http://amigo.geneontology.org/amigo/term/GO:0043086	Timp3 Cst3 Uchl1 Anxa3 Anxa2 Thbs1
0.0769965452731493	2	84	8.30309901738473	GO:0021675 nerve development	http://amigo.geneontology.org/amigo/term/GO:0021675	Edn1 Nrp1
0.0769965452731493	2	84	8.30309901738473	GO:0035023 regulation of Rho protein signal transduction	http://amigo.geneontology.org/amigo/term/GO:0035023	Lpar6 Nrp1
0.0773212435330528	12	2246	1.863206547089	GO:0051649 establishment of localization in cell	http://amigo.geneontology.org/amigo/term/GO:0051649	Calm1 Myo1c Calm3 Ehd3 Ehd4 Calm2 Chmp4b Gpihbp1 Anxa3 Anxa2 Slc1a1 Uchl1
0.0774188764732529	3	217	4.82115426815888	GO:0007565 female pregnancy	http://amigo.geneontology.org/amigo/term/GO:0007565	Maged2 Angpt2 Thbd
0.0782828877991928	1	9	38.7477954144621	GO:0003348 cardiac endothelial cell differentiation	http://amigo.geneontology.org/amigo/term/GO:0003348	Sox18
0.0782828877991928	8	1241	2.24805904096799	GO:0009968 negative regulation of signal transduction	http://amigo.geneontology.org/amigo/term/GO:0009968	Dkk2 Apln Ltbp1 Timp3 Uchl1 Thbs1 Nrp1 Cd59a
0.0782828877991928	1	9	38.7477954144621	GO:0010756 positive regulation of plasminogen activation	http://amigo.geneontology.org/amigo/term/GO:0010756	Anxa2
0.0782828877991928	1	9	38.7477954144621	GO:0021559 trigeminal nerve development	http://amigo.geneontology.org/amigo/term/GO:0021559	Nrp1
0.0782828877991928	2	86	8.11000369139904	GO:0031100 animal organ regeneration	http://amigo.geneontology.org/amigo/term/GO:0031100	Anxa3 Angpt2
0.0782828877991928	1	9	38.7477954144621	GO:0032377 regulation of intracellular lipid transport	http://amigo.geneontology.org/amigo/term/GO:0032377	Anxa2
0.0782828877991928	1	9	38.7477954144621	GO:0032730 positive regulation of interleukin-1 alpha production	http://amigo.geneontology.org/amigo/term/GO:0032730	S100a13
0.0782828877991928	2	86	8.11000369139904	GO:0032890 regulation of organic acid transport	http://amigo.geneontology.org/amigo/term/GO:0032890	Edn1 Thbs1
0.0782828877991928	9	1489	2.10783843423199	GO:0043207 response to external biotic stimulus	http://amigo.geneontology.org/amigo/term/GO:0043207	Cd14 Myo1c H2-K1 Ifi27l2a Edn1 Irf7 Anxa3 Ifi208 Thbd
0.0782828877991928	1	9	38.7477954144621	GO:0043568 positive regulation of insulin-like growth factor receptor signaling pathway	http://amigo.geneontology.org/amigo/term/GO:0043568	Igfbp3
0.0782828877991928	5	578	3.01669687482836	GO:0051347 positive regulation of transferase activity	http://amigo.geneontology.org/amigo/term/GO:0051347	Kdr Mmd Edn1 Thbs1 Slc1a1
0.0782828877991928	1	9	38.7477954144621	GO:0051459 regulation of corticotropin secretion	http://amigo.geneontology.org/amigo/term/GO:0051459	Apln
0.0782828877991928	9	1485	2.11351611351611	GO:0051707 response to other organism	http://amigo.geneontology.org/amigo/term/GO:0051707	Cd14 Myo1c H2-K1 Ifi27l2a Edn1 Irf7 Anxa3 Ifi208 Thbd
0.0782828877991928	1	9	38.7477954144621	GO:0051918 negative regulation of fibrinolysis	http://amigo.geneontology.org/amigo/term/GO:0051918	Thbs1
0.0782828877991928	1	9	38.7477954144621	GO:0060137 maternal process involved in parturition	http://amigo.geneontology.org/amigo/term/GO:0060137	Edn1
0.0782828877991928	1	9	38.7477954144621	GO:0060297 regulation of sarcomere organization	http://amigo.geneontology.org/amigo/term/GO:0060297	Edn1
0.0782828877991928	1	9	38.7477954144621	GO:0060837 blood vessel endothelial cell differentiation	http://amigo.geneontology.org/amigo/term/GO:0060837	Kdr
0.0782828877991928	1	9	38.7477954144621	GO:0060982 coronary artery morphogenesis	http://amigo.geneontology.org/amigo/term/GO:0060982	Nrp1
0.0782828877991928	1	9	38.7477954144621	GO:0061043 regulation of vascular wound healing	http://amigo.geneontology.org/amigo/term/GO:0061043	Cxcr4
0.0782828877991928	1	9	38.7477954144621	GO:0070391 response to lipoteichoic acid	http://amigo.geneontology.org/amigo/term/GO:0070391	Cd14
0.0782828877991928	1	9	38.7477954144621	GO:0071223 cellular response to lipoteichoic acid	http://amigo.geneontology.org/amigo/term/GO:0071223	Cd14
0.0782828877991928	1	9	38.7477954144621	GO:0071314 cellular response to cocaine	http://amigo.geneontology.org/amigo/term/GO:0071314	Slc1a1
0.0782828877991928	1	9	38.7477954144621	GO:0140212 regulation of long-chain fatty acid import into cell	http://amigo.geneontology.org/amigo/term/GO:0140212	Thbs1
0.0782828877991928	1	9	38.7477954144621	GO:1903010 regulation of bone development	http://amigo.geneontology.org/amigo/term/GO:1903010	Kdr
0.0782828877991928	1	9	38.7477954144621	GO:1903659 regulation of complement-dependent cytotoxicity	http://amigo.geneontology.org/amigo/term/GO:1903659	Cd59a
0.0782828877991928	1	9	38.7477954144621	GO:2000192 negative regulation of fatty acid transport	http://amigo.geneontology.org/amigo/term/GO:2000192	Thbs1
0.0793514620116292	2	87	8.01678525816457	GO:0035050 embryonic heart tube development	http://amigo.geneontology.org/amigo/term/GO:0035050	Sox18 Edn1
0.079660050440458	4	392	3.5584710074506	GO:0002443 leukocyte mediated immunity	http://amigo.geneontology.org/amigo/term/GO:0002443	H2-K1 H2-D1 Anxa3 Irf7
0.079660050440458	4	392	3.5584710074506	GO:0045861 negative regulation of proteolysis	http://amigo.geneontology.org/amigo/term/GO:0045861	Timp3 Cst3 Anxa2 Thbs1
0.0801029375501858	3	223	4.69143711296178	GO:0003018 vascular process in circulatory system	http://amigo.geneontology.org/amigo/term/GO:0003018	Edn1 Apln Kdr
0.0803893086420769	9	1498	2.09517451840549	GO:0030182 neuron differentiation	http://amigo.geneontology.org/amigo/term/GO:0030182	Sema3g Edn1 Nrp1 H2-K1 H2-D1 Mmd Cxcr4 Uchl1 Kdr
0.0808369042654085	3	224	4.67049319727891	GO:0001763 morphogenesis of a branching structure	http://amigo.geneontology.org/amigo/term/GO:0001763	Kdr Nrp1 Edn1
0.0812364655747917	4	395	3.5314446453687	GO:0002697 regulation of immune effector process	http://amigo.geneontology.org/amigo/term/GO:0002697	Cd59a H2-K1 H2-D1 Hlx
0.0814772928677272	3	225	4.64973544973545	GO:0007160 cell-matrix adhesion	http://amigo.geneontology.org/amigo/term/GO:0007160	Nrp1 Thbs1 Kdr
0.0814772928677272	3	225	4.64973544973545	GO:0016197 endosomal transport	http://amigo.geneontology.org/amigo/term/GO:0016197	Ehd3 Ehd4 Chmp4b
0.0818872743980468	2	89	7.836632780453	GO:0001910 regulation of leukocyte mediated cytotoxicity	http://amigo.geneontology.org/amigo/term/GO:0001910	H2-K1 H2-D1
0.0824964051894584	6	803	2.60570479748562	GO:0030029 actin filament-based process	http://amigo.geneontology.org/amigo/term/GO:0030029	Rnd3 Myo1c Tmsb4x Gmfg Edn1 Nrp1
0.0830523983974195	3	227	4.60876861757919	GO:0034612 response to tumor necrosis factor	http://amigo.geneontology.org/amigo/term/GO:0034612	Edn1 Thbs1 Cd14
0.0832054164712701	2	90	7.74955908289242	GO:0007044 cell-substrate junction assembly	http://amigo.geneontology.org/amigo/term/GO:0007044	Nrp1 Kdr
0.0832054164712701	4	399	3.49604169153041	GO:0051346 negative regulation of hydrolase activity	http://amigo.geneontology.org/amigo/term/GO:0051346	Timp3 Cst3 Anxa2 Thbs1
0.083339927364254	1	10	34.8730158730159	GO:0000101 sulfur amino acid transport	http://amigo.geneontology.org/amigo/term/GO:0000101	Slc1a1
0.083339927364254	1	10	34.8730158730159	GO:0001765 membrane raft assembly	http://amigo.geneontology.org/amigo/term/GO:0001765	Anxa2
0.083339927364254	1	10	34.8730158730159	GO:0002604 regulation of dendritic cell antigen processing and presentation	http://amigo.geneontology.org/amigo/term/GO:0002604	Thbs1
0.083339927364254	1	10	34.8730158730159	GO:0003253 cardiac neural crest cell migration involved in outflow tract morphogenesis	http://amigo.geneontology.org/amigo/term/GO:0003253	Edn1
0.083339927364254	1	10	34.8730158730159	GO:0003357 noradrenergic neuron differentiation	http://amigo.geneontology.org/amigo/term/GO:0003357	Edn1
0.083339927364254	11	2026	1.89340165154578	GO:0012501 programmed cell death	http://amigo.geneontology.org/amigo/term/GO:0012501	Ifi27l2a Slc1a1 Timp3 Igfbp3 Edn1 Thbs1 Cxcr4 Kdr Nrp1 Cst3 Cd59a
0.083339927364254	1	10	34.8730158730159	GO:0018401 peptidyl-proline hydroxylation to 4-hydroxy-L-proline	http://amigo.geneontology.org/amigo/term/GO:0018401	Prdx4
0.083339927364254	1	10	34.8730158730159	GO:0021561 facial nerve development	http://amigo.geneontology.org/amigo/term/GO:0021561	Nrp1
0.083339927364254	1	10	34.8730158730159	GO:0021604 cranial nerve structural organization	http://amigo.geneontology.org/amigo/term/GO:0021604	Nrp1
0.083339927364254	1	10	34.8730158730159	GO:0021610 facial nerve morphogenesis	http://amigo.geneontology.org/amigo/term/GO:0021610	Nrp1
0.083339927364254	1	10	34.8730158730159	GO:0031666 positive regulation of lipopolysaccharide-mediated signaling pathway	http://amigo.geneontology.org/amigo/term/GO:0031666	Cd14
0.083339927364254	1	10	34.8730158730159	GO:0034370 triglyceride-rich lipoprotein particle remodeling	http://amigo.geneontology.org/amigo/term/GO:0034370	Gpihbp1
0.083339927364254	1	10	34.8730158730159	GO:0035581 sequestering of extracellular ligand from receptor	http://amigo.geneontology.org/amigo/term/GO:0035581	Ltbp1
0.083339927364254	1	10	34.8730158730159	GO:0036363 transforming growth factor beta activation	http://amigo.geneontology.org/amigo/term/GO:0036363	Ltbp1
0.083339927364254	7	1032	2.36541774332472	GO:0040007 growth	http://amigo.geneontology.org/amigo/term/GO:0040007	Sema3g Edn1 Nrp1 Cxcr4 Igfbp3 Hlx Kdr
0.083339927364254	1	10	34.8730158730159	GO:0042045 epithelial fluid transport	http://amigo.geneontology.org/amigo/term/GO:0042045	Edn1
0.083339927364254	3	228	4.58855472013367	GO:0050679 positive regulation of epithelial cell proliferation	http://amigo.geneontology.org/amigo/term/GO:0050679	Apln Kdr Hlx
0.083339927364254	2	91	7.66439909297052	GO:0051899 membrane depolarization	http://amigo.geneontology.org/amigo/term/GO:0051899	Edn1 Kdr
0.083339927364254	1	10	34.8730158730159	GO:0060600 dichotomous subdivision of an epithelial terminal unit	http://amigo.geneontology.org/amigo/term/GO:0060600	Nrp1
0.083339927364254	5	598	2.91580400276052	GO:0060627 regulation of vesicle-mediated transport	http://amigo.geneontology.org/amigo/term/GO:0060627	Anxa2 Apln Calm3 Ehd4 Cd14
0.083339927364254	1	10	34.8730158730159	GO:0061299 retina vasculature morphogenesis in camera-type eye	http://amigo.geneontology.org/amigo/term/GO:0061299	Nrp1
0.083339927364254	1	10	34.8730158730159	GO:0070099 regulation of chemokine-mediated signaling pathway	http://amigo.geneontology.org/amigo/term/GO:0070099	Edn1
0.0833495490350976	3	230	4.54865424430642	GO:0048762 mesenchymal cell differentiation	http://amigo.geneontology.org/amigo/term/GO:0048762	Sema3g Edn1 Nrp1
0.0833495490350976	3	230	4.54865424430642	GO:0097191 extrinsic apoptotic signaling pathway	http://amigo.geneontology.org/amigo/term/GO:0097191	Timp3 Thbs1 Nrp1
0.0834372869909338	4	403	3.46134152585765	GO:0051098 regulation of binding	http://amigo.geneontology.org/amigo/term/GO:0051098	Calm1 Calm3 Calm2 Anxa2
0.0840003116177743	2	92	7.58109040717736	GO:0072091 regulation of stem cell proliferation	http://amigo.geneontology.org/amigo/term/GO:0072091	Sox18 Kdr
0.0840003116177743	2	92	7.58109040717736	GO:1901983 regulation of protein acetylation	http://amigo.geneontology.org/amigo/term/GO:1901983	Myo1c Ctbp1
0.0847763695461215	6	815	2.56733859187847	GO:0032989 cellular component morphogenesis	http://amigo.geneontology.org/amigo/term/GO:0032989	Sema3g Edn1 Nrp1 Cxcr4 Uchl1 Kdr
0.0854968088015893	2	93	7.49957330602492	GO:0046888 negative regulation of hormone secretion	http://amigo.geneontology.org/amigo/term/GO:0046888	Edn1 Igfbp3
0.0859207866317158	9	1528	2.05403889304413	GO:0009607 response to biotic stimulus	http://amigo.geneontology.org/amigo/term/GO:0009607	Cd14 Myo1c H2-K1 Ifi27l2a Edn1 Irf7 Anxa3 Ifi208 Thbd
0.0867068445501634	2	94	7.41979061127997	GO:0098869 cellular oxidant detoxification	http://amigo.geneontology.org/amigo/term/GO:0098869	Gpx8 Prdx4
0.0867068445501634	2	94	7.41979061127997	GO:1905954 positive regulation of lipid localization	http://amigo.geneontology.org/amigo/term/GO:1905954	Edn1 Anxa2
0.0867068445501634	2	94	7.41979061127997	GO:1990868 response to chemokine	http://amigo.geneontology.org/amigo/term/GO:1990868	Edn1 Cxcr4
0.0867068445501634	2	94	7.41979061127997	GO:1990869 cellular response to chemokine	http://amigo.geneontology.org/amigo/term/GO:1990869	Edn1 Cxcr4
0.0877982982164856	1	11	31.7027417027417	GO:0010749 regulation of nitric oxide mediated signal transduction	http://amigo.geneontology.org/amigo/term/GO:0010749	Thbs1
0.0877982982164856	2	96	7.26521164021164	GO:0014910 regulation of smooth muscle cell migration	http://amigo.geneontology.org/amigo/term/GO:0014910	Igfbp3 Tmsb4x
0.0877982982164856	1	11	31.7027417027417	GO:0036462 TRAIL-activated apoptotic signaling pathway	http://amigo.geneontology.org/amigo/term/GO:0036462	Timp3
0.0877982982164856	1	11	31.7027417027417	GO:0045625 regulation of T-helper 1 cell differentiation	http://amigo.geneontology.org/amigo/term/GO:0045625	Hlx
0.0877982982164856	1	11	31.7027417027417	GO:0045916 negative regulation of complement activation	http://amigo.geneontology.org/amigo/term/GO:0045916	Cd59a
0.0877982982164856	1	11	31.7027417027417	GO:0051006 positive regulation of lipoprotein lipase activity	http://amigo.geneontology.org/amigo/term/GO:0051006	Gpihbp1
0.0877982982164856	1	11	31.7027417027417	GO:0051458 corticotropin secretion	http://amigo.geneontology.org/amigo/term/GO:0051458	Apln
0.0877982982164856	1	11	31.7027417027417	GO:0051469 vesicle fusion with vacuole	http://amigo.geneontology.org/amigo/term/GO:0051469	Chmp4b
0.0877982982164856	7	1056	2.31165824915825	GO:0051726 regulation of cell cycle	http://amigo.geneontology.org/amigo/term/GO:0051726	Ctdspl Calm1 Calm3 Edn1 Calm2 Ctbp1 Chmp4b
0.0877982982164856	1	11	31.7027417027417	GO:0051901 positive regulation of mitochondrial depolarization	http://amigo.geneontology.org/amigo/term/GO:0051901	Kdr
0.0877982982164856	1	11	31.7027417027417	GO:0060013 righting reflex	http://amigo.geneontology.org/amigo/term/GO:0060013	Slc1a1
0.0877982982164856	1	11	31.7027417027417	GO:0061626 pharyngeal arch artery morphogenesis	http://amigo.geneontology.org/amigo/term/GO:0061626	Edn1
0.0877982982164856	1	11	31.7027417027417	GO:0061763 multivesicular body-lysosome fusion	http://amigo.geneontology.org/amigo/term/GO:0061763	Chmp4b
0.0877982982164856	1	11	31.7027417027417	GO:0071389 cellular response to mineralocorticoid stimulus	http://amigo.geneontology.org/amigo/term/GO:0071389	Edn1
0.0877982982164856	1	11	31.7027417027417	GO:0071679 commissural neuron axon guidance	http://amigo.geneontology.org/amigo/term/GO:0071679	Nrp1
0.0877982982164856	1	11	31.7027417027417	GO:0086100 endothelin receptor signaling pathway	http://amigo.geneontology.org/amigo/term/GO:0086100	Edn1
0.0877982982164856	1	11	31.7027417027417	GO:0090160 Golgi to lysosome transport	http://amigo.geneontology.org/amigo/term/GO:0090160	Ehd3
0.0877982982164856	1	11	31.7027417027417	GO:0097278 complement-dependent cytotoxicity	http://amigo.geneontology.org/amigo/term/GO:0097278	Cd59a
0.0877982982164856	1	11	31.7027417027417	GO:0097576 vacuole fusion	http://amigo.geneontology.org/amigo/term/GO:0097576	Chmp4b
0.0877982982164856	2	96	7.26521164021164	GO:0150115 cell-substrate junction organization	http://amigo.geneontology.org/amigo/term/GO:0150115	Nrp1 Kdr
0.0877982982164856	1	11	31.7027417027417	GO:1900115 extracellular regulation of signal transduction	http://amigo.geneontology.org/amigo/term/GO:1900115	Ltbp1
0.0877982982164856	1	11	31.7027417027417	GO:1900116 extracellular negative regulation of signal transduction	http://amigo.geneontology.org/amigo/term/GO:1900116	Ltbp1
0.0877982982164856	2	96	7.26521164021164	GO:1901222 regulation of NIK/NF-kappaB signaling	http://amigo.geneontology.org/amigo/term/GO:1901222	Cd14 Edn1
0.0877982982164856	1	11	31.7027417027417	GO:1902946 protein localization to early endosome	http://amigo.geneontology.org/amigo/term/GO:1902946	Nrp1
0.0877982982164856	1	11	31.7027417027417	GO:2001214 positive regulation of vasculogenesis	http://amigo.geneontology.org/amigo/term/GO:2001214	Kdr
0.0881065721640377	5	614	2.83982213949641	GO:0007423 sensory organ development	http://amigo.geneontology.org/amigo/term/GO:0007423	H2-K1 Kdr Edn1 Slc1a1 Nrp1
0.0886120622159869	4	416	3.3531746031746	GO:0045860 positive regulation of protein kinase activity	http://amigo.geneontology.org/amigo/term/GO:0045860	Mmd Edn1 Thbs1 Slc1a1
0.088959351788688	2	97	7.19031255113729	GO:0051341 regulation of oxidoreductase activity	http://amigo.geneontology.org/amigo/term/GO:0051341	Edn1 Calm3
0.088959351788688	2	97	7.19031255113729	GO:0062207 regulation of pattern recognition receptor signaling pathway	http://amigo.geneontology.org/amigo/term/GO:0062207	Irf7 Cd14
0.0897802841464905	3	241	4.34103932029243	GO:0007411 axon guidance	http://amigo.geneontology.org/amigo/term/GO:0007411	Sema3g Nrp1 Edn1
0.0903528594964739	2	98	7.1169420149012	GO:0043502 regulation of muscle adaptation	http://amigo.geneontology.org/amigo/term/GO:0043502	Edn1 Lmcd1
0.0903528594964739	2	98	7.1169420149012	GO:0045185 maintenance of protein location	http://amigo.geneontology.org/amigo/term/GO:0045185	Tmsb4x Ltbp1
0.0904310289908633	3	242	4.32310114128296	GO:0097485 neuron projection guidance	http://amigo.geneontology.org/amigo/term/GO:0097485	Sema3g Nrp1 Edn1
0.0911033191110147	4	421	3.3133506767711	GO:0002250 adaptive immune response	http://amigo.geneontology.org/amigo/term/GO:0002250	H2-K1 H2-D1 Irf7 Hlx
0.0911033191110147	3	243	4.3053106016069	GO:0031330 negative regulation of cellular catabolic process	http://amigo.geneontology.org/amigo/term/GO:0031330	Timp3 Anxa2 Chmp4b
0.0911033191110147	3	243	4.3053106016069	GO:0098657 import into cell	http://amigo.geneontology.org/amigo/term/GO:0098657	Slc1a1 Atp1b3 Thbs1
0.0914532901204373	2	99	7.04505371172038	GO:0007200 phospholipase C-activating G protein-coupled receptor signaling pathway	http://amigo.geneontology.org/amigo/term/GO:0007200	Lpar6 Edn1
0.0914532901204373	2	99	7.04505371172038	GO:0031638 zymogen activation	http://amigo.geneontology.org/amigo/term/GO:0031638	Anxa2 Thbs1
0.0917354954187208	3	244	4.28766588602654	GO:0006814 sodium ion transport	http://amigo.geneontology.org/amigo/term/GO:0006814	Atp1b3 Edn1 Maged2
0.0920455246223762	1	12	29.0608465608466	GO:0010561 negative regulation of glycoprotein biosynthetic process	http://amigo.geneontology.org/amigo/term/GO:0010561	Itm2b
0.0920455246223762	2	100	6.97460317460317	GO:0010660 regulation of muscle cell apoptotic process	http://amigo.geneontology.org/amigo/term/GO:0010660	Edn1 Igfbp3
0.0920455246223762	1	12	29.0608465608466	GO:0014824 artery smooth muscle contraction	http://amigo.geneontology.org/amigo/term/GO:0014824	Edn1
0.0920455246223762	2	100	6.97460317460317	GO:0015908 fatty acid transport	http://amigo.geneontology.org/amigo/term/GO:0015908	Edn1 Thbs1
0.0920455246223762	1	12	29.0608465608466	GO:0015911 long-chain fatty acid import across plasma membrane	http://amigo.geneontology.org/amigo/term/GO:0015911	Thbs1
0.0920455246223762	1	12	29.0608465608466	GO:0021979 hypothalamus cell differentiation	http://amigo.geneontology.org/amigo/term/GO:0021979	Nrp1
0.0920455246223762	1	12	29.0608465608466	GO:0030948 negative regulation of vascular endothelial growth factor receptor signaling pathway	http://amigo.geneontology.org/amigo/term/GO:0030948	Cd59a
0.0920455246223762	1	12	29.0608465608466	GO:0031340 positive regulation of vesicle fusion	http://amigo.geneontology.org/amigo/term/GO:0031340	Anxa2
0.0920455246223762	1	12	29.0608465608466	GO:0031652 positive regulation of heat generation	http://amigo.geneontology.org/amigo/term/GO:0031652	Apln
0.0920455246223762	1	12	29.0608465608466	GO:0042590 antigen processing and presentation of exogenous peptide antigen via MHC class I	http://amigo.geneontology.org/amigo/term/GO:0042590	H2-K1
0.0920455246223762	2	100	6.97460317460317	GO:0044344 cellular response to fibroblast growth factor stimulus	http://amigo.geneontology.org/amigo/term/GO:0044344	Apln Thbs1
0.0920455246223762	1	12	29.0608465608466	GO:0046761 viral budding from plasma membrane	http://amigo.geneontology.org/amigo/term/GO:0046761	Chmp4b
0.0920455246223762	1	12	29.0608465608466	GO:0048563 post-embryonic animal organ morphogenesis	http://amigo.geneontology.org/amigo/term/GO:0048563	Kdr
0.0920455246223762	4	423	3.29768471612443	GO:0050678 regulation of epithelial cell proliferation	http://amigo.geneontology.org/amigo/term/GO:0050678	Apln Thbs1 Kdr Hlx
0.0920455246223762	1	12	29.0608465608466	GO:0051121 hepoxilin metabolic process	http://amigo.geneontology.org/amigo/term/GO:0051121	Gstm1
0.0920455246223762	1	12	29.0608465608466	GO:0051122 hepoxilin biosynthetic process	http://amigo.geneontology.org/amigo/term/GO:0051122	Gstm1
0.0920455246223762	1	12	29.0608465608466	GO:0061309 cardiac neural crest cell development involved in outflow tract morphogenesis	http://amigo.geneontology.org/amigo/term/GO:0061309	Edn1
0.0920455246223762	1	12	29.0608465608466	GO:0061365 positive regulation of triglyceride lipase activity	http://amigo.geneontology.org/amigo/term/GO:0061365	Gpihbp1
0.0920455246223762	1	12	29.0608465608466	GO:0070778 L-aspartate transmembrane transport	http://amigo.geneontology.org/amigo/term/GO:0070778	Slc1a1
0.0920455246223762	4	426	3.27446158432074	GO:0070997 neuron death	http://amigo.geneontology.org/amigo/term/GO:0070997	Slc1a1 Chmp4b Kdr Nrp1
0.0920455246223762	1	12	29.0608465608466	GO:0140059 dendrite arborization	http://amigo.geneontology.org/amigo/term/GO:0140059	Nrp1
0.0920455246223762	1	12	29.0608465608466	GO:1903779 regulation of cardiac conduction	http://amigo.geneontology.org/amigo/term/GO:1903779	Ehd3
0.0924683324712676	2	101	6.90554769762691	GO:0003300 cardiac muscle hypertrophy	http://amigo.geneontology.org/amigo/term/GO:0003300	Edn1 Lmcd1
0.093850870989525	2	102	6.83784624961095	GO:0001938 positive regulation of endothelial cell proliferation	http://amigo.geneontology.org/amigo/term/GO:0001938	Apln Kdr
0.093850870989525	2	102	6.83784624961095	GO:0032479 regulation of type I interferon production	http://amigo.geneontology.org/amigo/term/GO:0032479	Cd14 Irf7
0.093850870989525	2	102	6.83784624961095	GO:0032606 type I interferon production	http://amigo.geneontology.org/amigo/term/GO:0032606	Cd14 Irf7
0.0938536200868401	9	1574	1.99400980214195	GO:0048699 generation of neurons	http://amigo.geneontology.org/amigo/term/GO:0048699	Sema3g Edn1 Nrp1 H2-K1 H2-D1 Mmd Cxcr4 Uchl1 Kdr
0.0940943941621683	7	1083	2.25402688006566	GO:0098542 defense response to other organism	http://amigo.geneontology.org/amigo/term/GO:0098542	Myo1c H2-K1 Edn1 Irf7 Anxa3 Cd14 Ifi208
0.0945732232978882	3	250	4.1847619047619	GO:1901654 response to ketone	http://amigo.geneontology.org/amigo/term/GO:1901654	Calm3 Edn1 Thbs1
0.0951372567715638	2	103	6.77145939281862	GO:0030516 regulation of axon extension	http://amigo.geneontology.org/amigo/term/GO:0030516	Sema3g Nrp1
0.0953275405657828	3	251	4.1680895465756	GO:0006470 protein dephosphorylation	http://amigo.geneontology.org/amigo/term/GO:0006470	Calm1 Calm3 Calm2
0.0964741346270216	2	105	6.64247921390778	GO:0002456 T cell mediated immunity	http://amigo.geneontology.org/amigo/term/GO:0002456	H2-K1 H2-D1
0.0964741346270216	1	13	26.8253968253968	GO:0002756 MyD88-independent toll-like receptor signaling pathway	http://amigo.geneontology.org/amigo/term/GO:0002756	Irf7
0.0964741346270216	1	13	26.8253968253968	GO:0006750 glutathione biosynthetic process	http://amigo.geneontology.org/amigo/term/GO:0006750	Slc1a1
0.0964741346270216	3	253	4.13514022209674	GO:0006898 receptor-mediated endocytosis	http://amigo.geneontology.org/amigo/term/GO:0006898	Apln Anxa2 Cd14
0.0964741346270216	7	1095	2.22932521562659	GO:0010243 response to organonitrogen compound	http://amigo.geneontology.org/amigo/term/GO:0010243	Myo1c Edn1 Slc1a1 Calm3 Cxcr4 Thbd Gpihbp1
0.0964741346270216	1	13	26.8253968253968	GO:0010248 establishment or maintenance of transmembrane electrochemical gradient	http://amigo.geneontology.org/amigo/term/GO:0010248	Atp1b3
0.0964741346270216	2	105	6.64247921390778	GO:0014897 striated muscle hypertrophy	http://amigo.geneontology.org/amigo/term/GO:0014897	Edn1 Lmcd1
0.0964741346270216	1	13	26.8253968253968	GO:0030007 cellular potassium ion homeostasis	http://amigo.geneontology.org/amigo/term/GO:0030007	Atp1b3
0.0964741346270216	1	13	26.8253968253968	GO:0030949 positive regulation of vascular endothelial growth factor receptor signaling pathway	http://amigo.geneontology.org/amigo/term/GO:0030949	Kdr
0.0964741346270216	1	13	26.8253968253968	GO:0032373 positive regulation of sterol transport	http://amigo.geneontology.org/amigo/term/GO:0032373	Anxa2
0.0964741346270216	1	13	26.8253968253968	GO:0032376 positive regulation of cholesterol transport	http://amigo.geneontology.org/amigo/term/GO:0032376	Anxa2
0.0964741346270216	1	13	26.8253968253968	GO:0034145 positive regulation of toll-like receptor 4 signaling pathway	http://amigo.geneontology.org/amigo/term/GO:0034145	Cd14
0.0964741346270216	2	104	6.70634920634921	GO:0042310 vasoconstriction	http://amigo.geneontology.org/amigo/term/GO:0042310	Edn1 Apln
0.0964741346270216	1	13	26.8253968253968	GO:0042989 sequestering of actin monomers	http://amigo.geneontology.org/amigo/term/GO:0042989	Tmsb4x
0.0964741346270216	1	13	26.8253968253968	GO:0045628 regulation of T-helper 2 cell differentiation	http://amigo.geneontology.org/amigo/term/GO:0045628	Hlx
0.0964741346270216	1	13	26.8253968253968	GO:0045906 negative regulation of vasoconstriction	http://amigo.geneontology.org/amigo/term/GO:0045906	Apln
0.0964741346270216	1	13	26.8253968253968	GO:0046689 response to mercury ion	http://amigo.geneontology.org/amigo/term/GO:0046689	Slc1a1
0.0964741346270216	1	13	26.8253968253968	GO:0046753 non-lytic viral release	http://amigo.geneontology.org/amigo/term/GO:0046753	Chmp4b
0.0964741346270216	1	13	26.8253968253968	GO:0051152 positive regulation of smooth muscle cell differentiation	http://amigo.geneontology.org/amigo/term/GO:0051152	Tmsb4x
0.0964741346270216	1	13	26.8253968253968	GO:0051917 regulation of fibrinolysis	http://amigo.geneontology.org/amigo/term/GO:0051917	Thbs1
0.0964741346270216	1	13	26.8253968253968	GO:1902667 regulation of axon guidance	http://amigo.geneontology.org/amigo/term/GO:1902667	Nrp1
0.0964741346270216	1	13	26.8253968253968	GO:1904181 positive regulation of membrane depolarization	http://amigo.geneontology.org/amigo/term/GO:1904181	Kdr
0.0975179419051527	2	106	6.57981431566337	GO:0010657 muscle cell apoptotic process	http://amigo.geneontology.org/amigo/term/GO:0010657	Edn1 Igfbp3
0.0975179419051527	2	106	6.57981431566337	GO:0014909 smooth muscle cell migration	http://amigo.geneontology.org/amigo/term/GO:0014909	Igfbp3 Tmsb4x
0.0975179419051527	3	256	4.08668154761905	GO:0071560 cellular response to transforming growth factor beta stimulus	http://amigo.geneontology.org/amigo/term/GO:0071560	Ltbp1 Edn1 Thbs1
0.0975179419051527	2	106	6.57981431566337	GO:0071774 response to fibroblast growth factor	http://amigo.geneontology.org/amigo/term/GO:0071774	Apln Thbs1
0.098482092397501	5	646	2.69914983537275	GO:0045859 regulation of protein kinase activity	http://amigo.geneontology.org/amigo/term/GO:0045859	Mmd Edn1 Uchl1 Thbs1 Slc1a1
0.0989721558550177	2	107	6.5183207239282	GO:0014896 muscle hypertrophy	http://amigo.geneontology.org/amigo/term/GO:0014896	Edn1 Lmcd1
0.100310330613113	1	14	24.9092970521542	GO:0001921 positive regulation of receptor recycling	http://amigo.geneontology.org/amigo/term/GO:0001921	Anxa2
0.100310330613113	1	14	24.9092970521542	GO:0002829 negative regulation of type 2 immune response	http://amigo.geneontology.org/amigo/term/GO:0002829	Hlx
0.100310330613113	1	14	24.9092970521542	GO:0002921 negative regulation of humoral immune response	http://amigo.geneontology.org/amigo/term/GO:0002921	Cd59a
0.100310330613113	2	109	6.39871850881025	GO:0003279 cardiac septum development	http://amigo.geneontology.org/amigo/term/GO:0003279	Ltbp1 Nrp1
0.100310330613113	1	14	24.9092970521542	GO:0007567 parturition	http://amigo.geneontology.org/amigo/term/GO:0007567	Edn1
0.100310330613113	1	14	24.9092970521542	GO:0010988 regulation of low-density lipoprotein particle clearance	http://amigo.geneontology.org/amigo/term/GO:0010988	Anxa2
0.100310330613113	1	14	24.9092970521542	GO:0014820 tonic smooth muscle contraction	http://amigo.geneontology.org/amigo/term/GO:0014820	Edn1
0.100310330613113	1	14	24.9092970521542	GO:0032308 positive regulation of prostaglandin secretion	http://amigo.geneontology.org/amigo/term/GO:0032308	Edn1
0.100310330613113	1	14	24.9092970521542	GO:0032488 Cdc42 protein signal transduction	http://amigo.geneontology.org/amigo/term/GO:0032488	Nrp1
0.100310330613113	2	108	6.45796590241035	GO:0032760 positive regulation of tumor necrosis factor production	http://amigo.geneontology.org/amigo/term/GO:0032760	Thbs1 Cd14
0.100310330613113	1	14	24.9092970521542	GO:0035810 positive regulation of urine volume	http://amigo.geneontology.org/amigo/term/GO:0035810	Edn1
0.100310330613113	1	14	24.9092970521542	GO:0036258 multivesicular body assembly	http://amigo.geneontology.org/amigo/term/GO:0036258	Chmp4b
