# Supplementary material for: Deletion of the angiopoietin receptor Tie2 enhances proliferation and sprouting of cardiac endothelial cells
Source: Angiogenesis. 2026 Jan 21;29(2):13. doi: 10.1007/s10456-025-10028-2 (PMC12823625; doi:10.1007/s10456-025-10028-2)
Supplement: Supplementary file 27 — Supplemental Table 23. Enrichment of downregulated GO terms in lung ECs in mice with Tie2 EC deletion versus wild-type mice. [file 10456_2025_10028_MOESM27_ESM.xlsx]

## Sheet: Lung_Tie2Del_Downreg_pathw
Enrichment FDR	nGenes	Pathway Genes	Fold Enrichment	Pathway	URL	Genes
6.32284795158926e-07	16	869	6.85611749331981	GO:0006518 peptide metabolic process	http://amigo.geneontology.org/amigo/term/GO:0006518	Rpl8 Rps23 Rpl13 Rps6 Rps29 Rps16 Clic3 Btg2 Ybx1 Eif1 Rps27rt Rps27 Cdk5rap1 Gpx3 Hbb-bs Hbb-bt
6.32284795158926e-07	18	1132	5.92112355512966	GO:0043603 cellular amide metabolic process	http://amigo.geneontology.org/amigo/term/GO:0043603	Rpl8 Rps23 Rpl13 Rps6 Rps29 Rps16 Plpp1 Clic3 Btg2 Ybx1 Eif1 Acer2 Rps27rt Rps27 Cdk5rap1 Gpx3 Hbb-bs Hbb-bt
1.99235568781819e-05	4	13	114.576271186441	GO:0042989 sequestering of actin monomers	http://amigo.geneontology.org/amigo/term/GO:0042989	Tmsb4x Tmsb10 Gm9844 Gsn
7.5453611049329e-05	7	157	16.602612544532	GO:0002181 cytoplasmic translation	http://amigo.geneontology.org/amigo/term/GO:0002181	Rpl8 Rpl13 Rps6 Rps29 Rps16 Rps23 Ybx1
7.5453611049329e-05	12	672	6.64951573849879	GO:0006412 translation	http://amigo.geneontology.org/amigo/term/GO:0006412	Rpl8 Rps23 Rpl13 Rps6 Rps29 Rps16 Btg2 Ybx1 Eif1 Rps27rt Rps27 Cdk5rap1
8.04394614770164e-05	12	696	6.42022209234366	GO:0043043 peptide biosynthetic process	http://amigo.geneontology.org/amigo/term/GO:0043043	Rpl8 Rps23 Rpl13 Rps6 Rps29 Rps16 Btg2 Ybx1 Eif1 Rps27rt Rps27 Cdk5rap1
0.000360712054488878	12	814	5.48952650647566	GO:0043604 amide biosynthetic process	http://amigo.geneontology.org/amigo/term/GO:0043604	Rpl8 Rps23 Rpl13 Rps6 Rps29 Rps16 Btg2 Ybx1 Eif1 Rps27rt Rps27 Cdk5rap1
0.0013911762694865	12	961	4.64981745709801	GO:0034097 response to cytokine	http://amigo.geneontology.org/amigo/term/GO:0034097	Ifitm1 Ifitm3 Nfkbia Gsn Ybx1 Socs3 Fos Scgb1a1 Plvap Cd47 Rps16 Cldn18
0.0013911762694865	13	1126	4.29915404762622	GO:0034645 cellular macromolecule biosynthetic process	http://amigo.geneontology.org/amigo/term/GO:0034645	Rpl8 Rps23 Rpl13 Rps6 Rps29 Rps16 Btg2 Ybx1 Eif1 Acer2 Rps27rt Rps27 Cdk5rap1
0.0013911762694865	5	98	18.9986163957108	GO:0045185 maintenance of protein location	http://amigo.geneontology.org/amigo/term/GO:0045185	Tmsb4x Tmsb10 Gm9844 Nfkbia Gsn
0.00182948475247858	16	1765	3.37561818792913	GO:0042127 regulation of cell population proliferation	http://amigo.geneontology.org/amigo/term/GO:0042127	Btg2 Junb Nfkbia Scgb1a1 Ifitm3 Ager Adamts1 Rps6 Lrg1 Acer2 Cd47 Fth1 Ifitm1 Cst3 Ybx1 Tek
0.00307047162108848	3	20	55.8559322033898	GO:0002693 positive regulation of cellular extravasation	http://amigo.geneontology.org/amigo/term/GO:0002693	Ager Plvap Cd47
0.00341508253776367	17	2102	3.01157896434389	GO:0008283 cell population proliferation	http://amigo.geneontology.org/amigo/term/GO:0008283	Tek Btg2 Junb Nfkbia Scgb1a1 Ifitm3 Ager Adamts1 Rps6 Lrg1 Acer2 Cd47 Igfbp4 Fth1 Ifitm1 Cst3 Ybx1
0.00379419346307819	3	23	48.5703758290346	GO:0035994 response to muscle stretch	http://amigo.geneontology.org/amigo/term/GO:0035994	Nfkbia Fos Gsn
0.00379419346307819	3	23	48.5703758290346	GO:0042744 hydrogen peroxide catabolic process	http://amigo.geneontology.org/amigo/term/GO:0042744	Gpx3 Hbb-bs Hbb-bt
0.00380029112778676	4	69	21.5868337017932	GO:0032507 maintenance of protein location in cell	http://amigo.geneontology.org/amigo/term/GO:0032507	Tmsb4x Tmsb10 Gm9844 Gsn
0.00380029112778676	4	68	21.9042871385842	GO:0042274 ribosomal small subunit biogenesis	http://amigo.geneontology.org/amigo/term/GO:0042274	Rps16 Rps27rt Rps27 Rps6
0.00401785931527618	4	71	20.9787538792074	GO:0030837 negative regulation of actin filament polymerization	http://amigo.geneontology.org/amigo/term/GO:0030837	Gsn Tmsb4x Tmsb10 Gm9844
0.00404958294836628	2	4	186.186440677966	GO:2000439 positive regulation of monocyte extravasation	http://amigo.geneontology.org/amigo/term/GO:2000439	Ager Cd47
0.00461517546003582	6	246	9.08226539892518	GO:0060348 bone development	http://amigo.geneontology.org/amigo/term/GO:0060348	Rpl13 Cyp26b1 Bgn Cadm1 Cldn18 Dhrs3
0.0052410274430096	4	79	18.8543231066295	GO:0006749 glutathione metabolic process	http://amigo.geneontology.org/amigo/term/GO:0006749	Clic3 Gpx3 Hbb-bs Hbb-bt
0.00581886599004367	2	5	148.949152542373	GO:2000437 regulation of monocyte extravasation	http://amigo.geneontology.org/amigo/term/GO:2000437	Ager Cd47
0.00612095638425757	3	31	36.0360852925096	GO:0046597 negative regulation of viral entry into host cell	http://amigo.geneontology.org/amigo/term/GO:0046597	Ifitm1 Ifitm3 Gsn
0.00612095638425757	10	851	4.37570953414726	GO:0071345 cellular response to cytokine stimulus	http://amigo.geneontology.org/amigo/term/GO:0071345	Ifitm1 Ifitm3 Nfkbia Gsn Ybx1 Socs3 Plvap Cd47 Rps16 Cldn18
0.00641867312452046	4	87	17.1205922462498	GO:0032272 negative regulation of protein polymerization	http://amigo.geneontology.org/amigo/term/GO:0032272	Gsn Tmsb4x Tmsb10 Gm9844
0.00724250624308602	3	34	32.8564307078764	GO:1903901 negative regulation of viral life cycle	http://amigo.geneontology.org/amigo/term/GO:1903901	Ifitm1 Ifitm3 Gsn
0.00893741517879577	20	3162	2.35529969232089	GO:0070887 cellular response to chemical stimulus	http://amigo.geneontology.org/amigo/term/GO:0070887	Ifitm1 Ifitm3 Nfkbia Fos Gsn Ybx1 Junb Socs3 Ager Gpx3 Plvap Lrg1 Acer2 Hbb-bs Cd47 Cyp26b1 Hbb-bt Rps16 Cldn18 Tek
0.00956796295604976	2	7	106.392251815981	GO:0048387 negative regulation of retinoic acid receptor signaling pathway	http://amigo.geneontology.org/amigo/term/GO:0048387	Cyp26b1 Dhrs3
0.010839083174811	13	1533	3.15776089864783	GO:0016477 cell migration	http://amigo.geneontology.org/amigo/term/GO:0016477	Tek Tmsb4x Tmsb10 Gm9844 Ager Ptprb Adamts1 Plvap Lrg1 Cadm1 Ifitm1 Ifitm3 Cd47
0.0118862209139092	2	8	93.093220338983	GO:0035696 monocyte extravasation	http://amigo.geneontology.org/amigo/term/GO:0035696	Ager Cd47
0.0122768962224946	10	956	3.89511382171477	GO:0030334 regulation of cell migration	http://amigo.geneontology.org/amigo/term/GO:0030334	Tek Tmsb4x Tmsb10 Gm9844 Ager Adamts1 Plvap Ifitm1 Ifitm3 Cd47
0.0124692913354034	3	44	25.3890600924499	GO:0002691 regulation of cellular extravasation	http://amigo.geneontology.org/amigo/term/GO:0002691	Ager Plvap Cd47
0.0124692913354034	22	3834	2.1367249321415	GO:0006950 response to stress	http://amigo.geneontology.org/amigo/term/GO:0006950	Ager Ifitm1 Ifitm3 Cadm1 Cd47 Lyz2 Scgb1a1 Gsn Vwf Igfbp4 Gpx3 Btg2 Nfkbia Fos Lrg1 Acer2 Socs3 Ybx1 Slc6a2 Cyp26b1 Tek Cst3
0.0137316739565493	3	46	24.2851879145173	GO:0007157 heterophilic cell-cell adhesion via plasma membrane cell adhesion molecules	http://amigo.geneontology.org/amigo/term/GO:0007157	Hmcn1 Cadm1 Amigo2
0.0163173452344775	2	10	74.4745762711864	GO:0090527 actin filament reorganization	http://amigo.geneontology.org/amigo/term/GO:0090527	Gsn Hmcn1
0.0164818063563546	3	50	22.3423728813559	GO:0046596 regulation of viral entry into host cell	http://amigo.geneontology.org/amigo/term/GO:0046596	Ifitm1 Ifitm3 Gsn
0.0164818063563546	10	1014	3.67231638418079	GO:2000145 regulation of cell motility	http://amigo.geneontology.org/amigo/term/GO:2000145	Tek Tmsb4x Tmsb10 Gm9844 Ager Adamts1 Plvap Ifitm1 Ifitm3 Cd47
0.0173214107135905	6	353	6.32928410236712	GO:0051235 maintenance of location	http://amigo.geneontology.org/amigo/term/GO:0051235	Fth1 Tmsb4x Tmsb10 Gm9844 Nfkbia Gsn
0.0175594984458213	12	1444	3.09451147941218	GO:0007155 cell adhesion	http://amigo.geneontology.org/amigo/term/GO:0007155	Cldn18 Cd47 Hmcn1 Scgb1a1 Cadm1 Vwf Tek Ager Lrg1 Acer2 Amigo2 Gsn
0.0175594984458213	13	1662	2.91266393359032	GO:1901566 organonitrogen compound biosynthetic process	http://amigo.geneontology.org/amigo/term/GO:1901566	Rpl8 Rps23 Rpl13 Rps6 Rps29 Rps16 Btg2 Ybx1 Eif1 Acer2 Rps27rt Rps27 Cdk5rap1
0.0178114511183516	5	236	7.88925596093077	GO:0009636 response to toxic substance	http://amigo.geneontology.org/amigo/term/GO:0009636	Inmt Gpx3 Fos Hbb-bs Hbb-bt
0.0178114511183516	20	3454	2.15618344734182	GO:0010033 response to organic substance	http://amigo.geneontology.org/amigo/term/GO:0010033	Ifitm1 Ifitm3 Tek Nfkbia Gsn Ybx1 Socs3 Slc3a2 Ager Btg2 Fos Scgb1a1 Cldn18 Plvap Lrg1 Acer2 Cd47 Cyp26b1 Rps16 Gpihbp1
0.0178114511183516	3	54	20.6873822975518	GO:0042743 hydrogen peroxide metabolic process	http://amigo.geneontology.org/amigo/term/GO:0042743	Gpx3 Hbb-bs Hbb-bt
0.0178114511183516	4	133	11.1991844016822	GO:0046718 viral entry into host cell	http://amigo.geneontology.org/amigo/term/GO:0046718	Ifitm1 Ifitm3 Slc3a2 Gsn
0.0178114511183516	5	238	7.82295969235152	GO:0051651 maintenance of location in cell	http://amigo.geneontology.org/amigo/term/GO:0051651	Fth1 Tmsb4x Tmsb10 Gm9844 Gsn
0.0178114511183516	3	55	20.3112480739599	GO:0052372 modulation by symbiont of entry into host	http://amigo.geneontology.org/amigo/term/GO:0052372	Ifitm1 Ifitm3 Gsn
0.0179656536152904	6	370	6.03847915712323	GO:0032956 regulation of actin cytoskeleton organization	http://amigo.geneontology.org/amigo/term/GO:0032956	Gsn Tmsb4x Tmsb10 Gm9844 Tek Cd47
0.0183000124222531	10	1062	3.5063359826359	GO:0040012 regulation of locomotion	http://amigo.geneontology.org/amigo/term/GO:0040012	Tek Tmsb4x Tmsb10 Gm9844 Ager Adamts1 Plvap Ifitm1 Ifitm3 Cd47
0.0187007031341725	4	137	10.8722009155017	GO:0044409 entry into host	http://amigo.geneontology.org/amigo/term/GO:0044409	Ifitm1 Ifitm3 Slc3a2 Gsn
0.0192845088405708	7	536	4.86307867442449	GO:0001501 skeletal system development	http://amigo.geneontology.org/amigo/term/GO:0001501	Rpl13 Mgp Cyp26b1 Bgn Cadm1 Cldn18 Dhrs3
0.0192845088405708	15	2206	2.53200055319084	GO:0008219 cell death	http://amigo.geneontology.org/amigo/term/GO:0008219	Btg2 Fos Gsn Rps6 Cadm1 Acer2 Amigo2 Socs3 Tek Cyp26b1 Ager Fth1 Cst3 Ybx1 Rps29
0.0192845088405708	13	1724	2.80791615871643	GO:0048870 cell motility	http://amigo.geneontology.org/amigo/term/GO:0048870	Tek Tmsb4x Tmsb10 Gm9844 Ager Ptprb Adamts1 Plvap Lrg1 Cadm1 Ifitm1 Ifitm3 Cd47
0.0192845088405708	13	1724	2.80791615871643	GO:0051674 localization of cell	http://amigo.geneontology.org/amigo/term/GO:0051674	Tek Tmsb4x Tmsb10 Gm9844 Ager Ptprb Adamts1 Plvap Lrg1 Cadm1 Ifitm1 Ifitm3 Cd47
0.0195693768713088	3	61	18.313420394554	GO:0014911 positive regulation of smooth muscle cell migration	http://amigo.geneontology.org/amigo/term/GO:0014911	Adamts1 Ager Tmsb4x
0.0195693768713088	10	1090	3.41626496656819	GO:0051270 regulation of cellular component movement	http://amigo.geneontology.org/amigo/term/GO:0051270	Tek Tmsb4x Tmsb10 Gm9844 Ager Adamts1 Plvap Ifitm1 Ifitm3 Cd47
0.0197749826191034	2	14	53.1961259079903	GO:0015671 oxygen transport	http://amigo.geneontology.org/amigo/term/GO:0015671	Hbb-bs Hbb-bt
0.0197749826191034	2	14	53.1961259079903	GO:0048385 regulation of retinoic acid receptor signaling pathway	http://amigo.geneontology.org/amigo/term/GO:0048385	Dhrs3 Cyp26b1
0.0197749826191034	2	14	53.1961259079903	GO:0060347 heart trabecula formation	http://amigo.geneontology.org/amigo/term/GO:0060347	Tek Adamts1
0.0205614346311825	9	909	3.68686021144487	GO:0098609 cell-cell adhesion	http://amigo.geneontology.org/amigo/term/GO:0098609	Cd47 Hmcn1 Scgb1a1 Cadm1 Ager Lrg1 Tek Amigo2 Cldn18
0.0212406723257445	4	150	9.92994350282486	GO:0030833 regulation of actin filament polymerization	http://amigo.geneontology.org/amigo/term/GO:0030833	Gsn Tmsb4x Tmsb10 Gm9844
0.0212406723257445	3	65	17.1864406779661	GO:0043903 regulation of biological process involved in symbiotic interaction	http://amigo.geneontology.org/amigo/term/GO:0043903	Ifitm1 Ifitm3 Gsn
0.0212996740508544	4	151	9.86418228757436	GO:0034341 response to interferon-gamma	http://amigo.geneontology.org/amigo/term/GO:0034341	Ifitm1 Ifitm3 Gsn Cd47
0.0231120100352795	4	155	9.60962274466922	GO:0031333 negative regulation of protein-containing complex assembly	http://amigo.geneontology.org/amigo/term/GO:0031333	Gsn Tmsb4x Tmsb10 Gm9844
0.0234706529417316	13	1803	2.68488489053085	GO:0010941 regulation of cell death	http://amigo.geneontology.org/amigo/term/GO:0010941	Btg2 Fos Gsn Rps6 Acer2 Amigo2 Socs3 Tek Ager Fth1 Cst3 Ybx1 Rps29
0.0234977136646694	4	157	9.48720716830401	GO:0052126 movement in host environment	http://amigo.geneontology.org/amigo/term/GO:0052126	Ifitm1 Ifitm3 Slc3a2 Gsn
0.0236090319185515	6	416	5.37076271186441	GO:0032970 regulation of actin filament-based process	http://amigo.geneontology.org/amigo/term/GO:0032970	Gsn Tmsb4x Tmsb10 Gm9844 Tek Cd47
0.0254868340340304	5	281	6.62585198142228	GO:0110053 regulation of actin filament organization	http://amigo.geneontology.org/amigo/term/GO:0110053	Gsn Tmsb4x Tmsb10 Gm9844 Cd47
0.0264696873466617	9	961	3.48736309282351	GO:0045597 positive regulation of cell differentiation	http://amigo.geneontology.org/amigo/term/GO:0045597	Fos Junb Socs3 Ager Lrg1 Cyp26b1 Ifitm1 Ifitm3 Tmsb4x
0.0265987689197631	2	18	41.3747645951036	GO:0000028 ribosomal small subunit assembly	http://amigo.geneontology.org/amigo/term/GO:0000028	Rps27rt Rps27
0.0265987689197631	2	18	41.3747645951036	GO:0001767 establishment of lymphocyte polarity	http://amigo.geneontology.org/amigo/term/GO:0001767	Gsn Cyp26b1
0.0265987689197631	2	18	41.3747645951036	GO:0001768 establishment of T cell polarity	http://amigo.geneontology.org/amigo/term/GO:0001768	Gsn Cyp26b1
0.0265987689197631	16	2595	2.29594069429477	GO:0002376 immune system process	http://amigo.geneontology.org/amigo/term/GO:0002376	Ifitm1 Ifitm3 Cadm1 Tek Nfkbia Fos Scgb1a1 Gsn Cd47 Ager Plvap Rps6 Cldn18 Junb Cyp26b1 Fth1
0.0272364192336179	12	1642	2.72136088688866	GO:0006952 defense response	http://amigo.geneontology.org/amigo/term/GO:0006952	Ager Ifitm1 Ifitm3 Cadm1 Cd47 Lyz2 Scgb1a1 Gsn Igfbp4 Nfkbia Socs3 Cyp26b1
0.0272364192336179	4	169	8.8135593220339	GO:0008064 regulation of actin polymerization or depolymerization	http://amigo.geneontology.org/amigo/term/GO:0008064	Gsn Tmsb4x Tmsb10 Gm9844
0.0272364192336179	4	172	8.65983445013796	GO:0030041 actin filament polymerization	http://amigo.geneontology.org/amigo/term/GO:0030041	Gsn Tmsb4x Tmsb10 Gm9844
0.0272364192336179	4	171	8.71047675686391	GO:0030832 regulation of actin filament length	http://amigo.geneontology.org/amigo/term/GO:0030832	Gsn Tmsb4x Tmsb10 Gm9844
0.0272364192336179	3	76	14.6989295272079	GO:0035914 skeletal muscle cell differentiation	http://amigo.geneontology.org/amigo/term/GO:0035914	Btg2 Fos Cyp26b1
0.0272364192336179	12	1643	2.71970455037808	GO:0044419 biological process involved in interspecies interaction between organisms	http://amigo.geneontology.org/amigo/term/GO:0044419	Ifitm1 Ifitm3 Cadm1 Lyz2 Nfkbia Gsn Slc3a2 Fos Scgb1a1 Lrg1 Hmcn1 Cd47
0.0272364192336179	3	78	14.3220338983051	GO:0045123 cellular extravasation	http://amigo.geneontology.org/amigo/term/GO:0045123	Ager Plvap Cd47
0.0272364192336179	4	173	8.60977760360537	GO:0051494 negative regulation of cytoskeleton organization	http://amigo.geneontology.org/amigo/term/GO:0051494	Gsn Tmsb4x Tmsb10 Gm9844
0.0272364192336179	4	173	8.60977760360537	GO:1902904 negative regulation of supramolecular fiber organization	http://amigo.geneontology.org/amigo/term/GO:1902904	Gsn Tmsb4x Tmsb10 Gm9844
0.0284197141566076	2	20	37.2372881355932	GO:0006670 sphingosine metabolic process	http://amigo.geneontology.org/amigo/term/GO:0006670	Plpp1 Acer2
0.0284197141566076	6	452	4.94300284985751	GO:0007015 actin filament organization	http://amigo.geneontology.org/amigo/term/GO:0007015	Gsn Tmsb4x Tmsb10 Gm9844 Hmcn1 Cd47
0.0284197141566076	16	2651	2.24744100403429	GO:0050793 regulation of developmental process	http://amigo.geneontology.org/amigo/term/GO:0050793	Tek Fos Ybx1 Lrg1 Amigo2 Junb Socs3 Ager Nfkbia Adamts1 Mgp Cldn18 Cyp26b1 Ifitm1 Ifitm3 Tmsb4x
0.0285714988558415	14	2145	2.43040575243965	GO:0006928 movement of cell or subcellular component	http://amigo.geneontology.org/amigo/term/GO:0006928	Tek Tmsb4x Tmsb10 Gm9844 Ager Ptprb Adamts1 Plvap Lrg1 Gsn Cadm1 Ifitm1 Ifitm3 Cd47
0.0301597063649165	13	1913	2.53050050058919	GO:0040011 locomotion	http://amigo.geneontology.org/amigo/term/GO:0040011	Tek Tmsb4x Tmsb10 Gm9844 Ager Ptprb Adamts1 Plvap Lrg1 Cadm1 Ifitm1 Ifitm3 Cd47
0.0308584667940698	3	84	13.2990314769976	GO:0033209 tumor necrosis factor-mediated signaling pathway	http://amigo.geneontology.org/amigo/term/GO:0033209	Nfkbia Plvap Cldn18
0.0308584667940698	11	1454	2.81712633763085	GO:0051094 positive regulation of developmental process	http://amigo.geneontology.org/amigo/term/GO:0051094	Tek Fos Lrg1 Amigo2 Junb Socs3 Ager Cyp26b1 Ifitm1 Ifitm3 Tmsb4x
0.0308584667940698	4	184	8.09506263817244	GO:0051701 biological process involved in interaction with host	http://amigo.geneontology.org/amigo/term/GO:0051701	Ifitm1 Ifitm3 Slc3a2 Gsn
0.0315555167676679	2	22	33.8520801232666	GO:0015669 gas transport	http://amigo.geneontology.org/amigo/term/GO:0015669	Hbb-bs Hbb-bt
0.0315555167676679	2	22	33.8520801232666	GO:0046519 sphingoid metabolic process	http://amigo.geneontology.org/amigo/term/GO:0046519	Plpp1 Acer2
0.0334458313421857	12	1708	2.61620291350772	GO:0045595 regulation of cell differentiation	http://amigo.geneontology.org/amigo/term/GO:0045595	Fos Ybx1 Junb Socs3 Ager Nfkbia Lrg1 Cldn18 Cyp26b1 Ifitm1 Ifitm3 Tmsb4x
0.0337592784387284	2	23	32.3802505526898	GO:0045056 transcytosis	http://amigo.geneontology.org/amigo/term/GO:0045056	Gpihbp1 Ager
0.0345361370942039	11	1485	2.75831763967357	GO:0051707 response to other organism	http://amigo.geneontology.org/amigo/term/GO:0051707	Ifitm1 Ifitm3 Cadm1 Lyz2 Nfkbia Gsn Fos Scgb1a1 Lrg1 Hmcn1 Cd47
0.0349111290571388	11	1489	2.75090778704853	GO:0043207 response to external biotic stimulus	http://amigo.geneontology.org/amigo/term/GO:0043207	Ifitm1 Ifitm3 Cadm1 Lyz2 Nfkbia Gsn Fos Scgb1a1 Lrg1 Hmcn1 Cd47
0.0367128969172881	4	197	7.5608706874301	GO:0006575 cellular modified amino acid metabolic process	http://amigo.geneontology.org/amigo/term/GO:0006575	Clic3 Gpx3 Hbb-bs Hbb-bt
0.0367360817263197	5	332	5.60802532162548	GO:0050727 regulation of inflammatory response	http://amigo.geneontology.org/amigo/term/GO:0050727	Ager Cd47 Scgb1a1 Nfkbia Socs3
0.0373538242633446	15	2498	2.23602610902281	GO:0071310 cellular response to organic substance	http://amigo.geneontology.org/amigo/term/GO:0071310	Ifitm1 Ifitm3 Nfkbia Gsn Ybx1 Socs3 Ager Fos Plvap Lrg1 Cd47 Rps16 Cyp26b1 Cldn18 Tek
0.0374751868986047	2	25	29.7898305084746	GO:0016338 calcium-independent cell-cell adhesion via plasma membrane cell-adhesion molecules	http://amigo.geneontology.org/amigo/term/GO:0016338	Cadm1 Cldn18
0.0376298273239151	3	94	11.8842408943383	GO:0098869 cellular oxidant detoxification	http://amigo.geneontology.org/amigo/term/GO:0098869	Gpx3 Hbb-bs Hbb-bt
0.0382234062546522	4	202	7.37372042288975	GO:0008154 actin polymerization or depolymerization	http://amigo.geneontology.org/amigo/term/GO:0008154	Gsn Tmsb4x Tmsb10 Gm9844
0.039174931127986	3	96	11.6366525423729	GO:0014910 regulation of smooth muscle cell migration	http://amigo.geneontology.org/amigo/term/GO:0014910	Adamts1 Ager Tmsb4x
0.0394987572688565	11	1528	2.68069482651522	GO:0009607 response to biotic stimulus	http://amigo.geneontology.org/amigo/term/GO:0009607	Ifitm1 Ifitm3 Cadm1 Lyz2 Nfkbia Gsn Fos Scgb1a1 Lrg1 Hmcn1 Cd47
0.0399757063653118	5	344	5.41239653133622	GO:0006790 sulfur compound metabolic process	http://amigo.geneontology.org/amigo/term/GO:0006790	Bgn Clic3 Gpx3 Hbb-bs Hbb-bt
0.0411473302661731	13	2026	2.38936202252079	GO:0012501 programmed cell death	http://amigo.geneontology.org/amigo/term/GO:0012501	Btg2 Gsn Rps6 Cadm1 Acer2 Amigo2 Socs3 Tek Cyp26b1 Ager Cst3 Ybx1 Rps29
0.0411473302661731	3	99	11.2840267077555	GO:0048525 negative regulation of viral process	http://amigo.geneontology.org/amigo/term/GO:0048525	Ifitm1 Ifitm3 Gsn
0.0415279697648247	4	210	7.09281678773204	GO:0032271 regulation of protein polymerization	http://amigo.geneontology.org/amigo/term/GO:0032271	Gsn Tmsb4x Tmsb10 Gm9844
0.0422776804758919	2	28	26.5980629539952	GO:0032878 regulation of establishment or maintenance of cell polarity	http://amigo.geneontology.org/amigo/term/GO:0032878	Tek Gsn
0.0422776804758919	2	28	26.5980629539952	GO:0048384 retinoic acid receptor signaling pathway	http://amigo.geneontology.org/amigo/term/GO:0048384	Dhrs3 Cyp26b1
0.0422776804758919	2	28	26.5980629539952	GO:0060343 trabecula formation	http://amigo.geneontology.org/amigo/term/GO:0060343	Tek Adamts1
0.0435774813549057	4	215	6.92786756011037	GO:0006364 rRNA processing	http://amigo.geneontology.org/amigo/term/GO:0006364	Rps16 Rps6 Rps27rt Rps27
0.0452356467442376	6	525	4.25569007263923	GO:1901652 response to peptide	http://amigo.geneontology.org/amigo/term/GO:1901652	Nfkbia Socs3 Btg2 Fos Ager Ybx1
0.0462140800830029	3	106	10.5388551327151	GO:0014909 smooth muscle cell migration	http://amigo.geneontology.org/amigo/term/GO:0014909	Adamts1 Ager Tmsb4x
0.0462140800830029	2	30	24.8248587570621	GO:0034311 diol metabolic process	http://amigo.geneontology.org/amigo/term/GO:0034311	Plpp1 Acer2
0.0462140800830029	2	30	24.8248587570621	GO:0071276 cellular response to cadmium ion	http://amigo.geneontology.org/amigo/term/GO:0071276	Fos Gsn
0.0462140800830029	12	1825	2.44847921987462	GO:1901700 response to oxygen-containing compound	http://amigo.geneontology.org/amigo/term/GO:1901700	Tek Nfkbia Socs3 Ager Btg2 Fos Scgb1a1 Cldn18 Acer2 Cyp26b1 Gpihbp1 Ybx1
0.0471622161629819	7	719	3.62532707856958	GO:0030036 actin cytoskeleton organization	http://amigo.geneontology.org/amigo/term/GO:0030036	Gsn Tmsb4x Tmsb10 Gm9844 Tek Hmcn1 Cd47
0.0485438878818762	3	109	10.2487948997046	GO:1990748 cellular detoxification	http://amigo.geneontology.org/amigo/term/GO:1990748	Gpx3 Hbb-bs Hbb-bt
0.0486229666601395	4	226	6.59067046647668	GO:0009612 response to mechanical stimulus	http://amigo.geneontology.org/amigo/term/GO:0009612	Nfkbia Fos Btg2 Gsn
0.0497172290698228	3	111	10.0641319285387	GO:0032526 response to retinoic acid	http://amigo.geneontology.org/amigo/term/GO:0032526	Tek Acer2 Cyp26b1
0.0497172290698228	4	229	6.50432980534379	GO:0072593 reactive oxygen species metabolic process	http://amigo.geneontology.org/amigo/term/GO:0072593	Gpx3 Hbb-bs Hbb-bt Ager
0.0497172290698228	3	111	10.0641319285387	GO:1904035 regulation of epithelial cell apoptotic process	http://amigo.geneontology.org/amigo/term/GO:1904035	Gsn Tek Ager
0.0502739626139829	3	112	9.97427360774818	GO:0031532 actin cytoskeleton reorganization	http://amigo.geneontology.org/amigo/term/GO:0031532	Tek Gsn Hmcn1
0.0504611847093593	6	548	4.07707534331313	GO:0051493 regulation of cytoskeleton organization	http://amigo.geneontology.org/amigo/term/GO:0051493	Gsn Tmsb4x Tmsb10 Gm9844 Tek Cd47
0.0509493749744166	7	739	3.52721267860829	GO:0006954 inflammatory response	http://amigo.geneontology.org/amigo/term/GO:0006954	Ager Cd47 Scgb1a1 Igfbp4 Nfkbia Socs3 Cyp26b1
0.0509493749744166	6	550	4.06224961479199	GO:0042110 T cell activation	http://amigo.geneontology.org/amigo/term/GO:0042110	Scgb1a1 Ager Gsn Cd47 Rps6 Cyp26b1
0.0529888093295277	3	116	9.63033313851549	GO:0030316 osteoclast differentiation	http://amigo.geneontology.org/amigo/term/GO:0030316	Fos Cldn18 Junb
0.0529888093295277	6	558	4.00400947694551	GO:0030335 positive regulation of cell migration	http://amigo.geneontology.org/amigo/term/GO:0030335	Tek Ager Adamts1 Plvap Cd47 Tmsb4x
0.0529888093295277	11	1631	2.51140508578495	GO:0043067 regulation of programmed cell death	http://amigo.geneontology.org/amigo/term/GO:0043067	Btg2 Gsn Rps6 Acer2 Amigo2 Socs3 Tek Ager Cst3 Ybx1 Rps29
0.0535642363402077	5	388	4.79861960510222	GO:1902903 regulation of supramolecular fiber organization	http://amigo.geneontology.org/amigo/term/GO:1902903	Gsn Tmsb4x Tmsb10 Gm9844 Cd47
0.0543803819415512	2	35	21.2784503631961	GO:0035455 response to interferon-alpha	http://amigo.geneontology.org/amigo/term/GO:0035455	Ifitm1 Ifitm3
0.0543803819415512	2	35	21.2784503631961	GO:0046627 negative regulation of insulin receptor signaling pathway	http://amigo.geneontology.org/amigo/term/GO:0046627	Socs3 Ybx1
0.0543803819415512	2	35	21.2784503631961	GO:0061384 heart trabecula morphogenesis	http://amigo.geneontology.org/amigo/term/GO:0061384	Tek Adamts1
0.054710266834237	3	119	9.38755163082182	GO:0097237 cellular response to toxic substance	http://amigo.geneontology.org/amigo/term/GO:0097237	Gpx3 Hbb-bs Hbb-bt
0.0553976163341666	5	396	4.70167779489813	GO:0001503 ossification	http://amigo.geneontology.org/amigo/term/GO:0001503	Ifitm1 Mgp Junb Dhrs3 Ifitm3
0.0553976163341666	3	120	9.30932203389831	GO:0014812 muscle cell migration	http://amigo.geneontology.org/amigo/term/GO:0014812	Adamts1 Ager Tmsb4x
0.0553976163341666	8	969	3.07428591418726	GO:0030097 hemopoiesis	http://amigo.geneontology.org/amigo/term/GO:0030097	Fos Ager Rps6 Tek Nfkbia Cldn18 Junb Cyp26b1
0.0553976163341666	2	36	20.6873822975518	GO:0060674 placenta blood vessel development	http://amigo.geneontology.org/amigo/term/GO:0060674	Junb Socs3
0.057101833621028	4	247	6.03033006244425	GO:0016072 rRNA metabolic process	http://amigo.geneontology.org/amigo/term/GO:0016072	Rps16 Rps6 Rps27rt Rps27
0.0577801565424846	10	1430	2.6040061633282	GO:0002682 regulation of immune system process	http://amigo.geneontology.org/amigo/term/GO:0002682	Cadm1 Tek Nfkbia Fos Scgb1a1 Ager Plvap Cd47 Cldn18 Cyp26b1
0.058612457673777	7	774	3.36771339727587	GO:0009617 response to bacterium	http://amigo.geneontology.org/amigo/term/GO:0009617	Lyz2 Nfkbia Fos Scgb1a1 Lrg1 Hmcn1 Cd47
0.0593795191685114	5	406	4.58587292310261	GO:0034470 ncRNA processing	http://amigo.geneontology.org/amigo/term/GO:0034470	Rps16 Cdk5rap1 Rps6 Rps27rt Rps27
0.0596200669021185	6	584	3.8257487810541	GO:2000147 positive regulation of cell motility	http://amigo.geneontology.org/amigo/term/GO:2000147	Tek Ager Adamts1 Plvap Cd47 Tmsb4x
0.0610530820424834	3	127	8.79620979580942	GO:0098754 detoxification	http://amigo.geneontology.org/amigo/term/GO:0098754	Gpx3 Hbb-bs Hbb-bt
0.0616934020993752	2	39	19.0960451977401	GO:1900077 negative regulation of cellular response to insulin stimulus	http://amigo.geneontology.org/amigo/term/GO:1900077	Socs3 Ybx1
0.064384823303216	2	40	18.6186440677966	GO:1904037 positive regulation of epithelial cell apoptotic process	http://amigo.geneontology.org/amigo/term/GO:1904037	Gsn Ager
0.0649971979303427	6	598	3.73618275607959	GO:0051272 positive regulation of cellular component movement	http://amigo.geneontology.org/amigo/term/GO:0051272	Tek Ager Adamts1 Plvap Cd47 Tmsb4x
0.0650108454896261	5	419	4.4435904696412	GO:1903706 regulation of hemopoiesis	http://amigo.geneontology.org/amigo/term/GO:1903706	Fos Ager Nfkbia Cldn18 Cyp26b1
0.0661676238932572	6	602	3.7113576214877	GO:0040017 positive regulation of locomotion	http://amigo.geneontology.org/amigo/term/GO:0040017	Tek Ager Adamts1 Plvap Cd47 Tmsb4x
0.0661676238932572	8	1013	2.94075325848712	GO:0048534 hematopoietic or lymphoid organ development	http://amigo.geneontology.org/amigo/term/GO:0048534	Fos Ager Rps6 Tek Nfkbia Cldn18 Junb Cyp26b1
0.0667356212525155	7	803	3.24608987483378	GO:0030029 actin filament-based process	http://amigo.geneontology.org/amigo/term/GO:0030029	Gsn Tmsb4x Tmsb10 Gm9844 Tek Hmcn1 Cd47
0.068527484521146	3	135	8.27495291902072	GO:0003206 cardiac chamber morphogenesis	http://amigo.geneontology.org/amigo/term/GO:0003206	Tek Adamts1 Dhrs3
0.0700502134604611	5	430	4.32991722506898	GO:0030099 myeloid cell differentiation	http://amigo.geneontology.org/amigo/term/GO:0030099	Fos Nfkbia Rps6 Cldn18 Junb
0.0710230454606036	6	616	3.6270085846357	GO:0002521 leukocyte differentiation	http://amigo.geneontology.org/amigo/term/GO:0002521	Fos Ager Rps6 Cldn18 Junb Cyp26b1
0.0710230454606036	6	616	3.6270085846357	GO:0031347 regulation of defense response	http://amigo.geneontology.org/amigo/term/GO:0031347	Ager Cadm1 Cd47 Scgb1a1 Nfkbia Socs3
0.0717000815142652	10	1498	2.48580027607431	GO:2000026 regulation of multicellular organismal development	http://amigo.geneontology.org/amigo/term/GO:2000026	Tek Fos Lrg1 Amigo2 Ager Adamts1 Mgp Nfkbia Cldn18 Cyp26b1
0.0719202476762892	3	139	8.03682477746616	GO:0050729 positive regulation of inflammatory response	http://amigo.geneontology.org/amigo/term/GO:0050729	Cd47 Nfkbia Ager
0.0756907277303424	12	2018	2.21430851153181	GO:0009888 tissue development	http://amigo.geneontology.org/amigo/term/GO:0009888	Mgp Lrg1 Bgn Btg2 Fos Ifitm1 Ybx1 Junb Socs3 Cyp26b1 Ager Tek
0.0756907277303424	4	278	5.35788318497744	GO:0098742 cell-cell adhesion via plasma-membrane adhesion molecules	http://amigo.geneontology.org/amigo/term/GO:0098742	Hmcn1 Cadm1 Amigo2 Cldn18
0.0758880135766096	15	2831	1.973010674793	GO:0009605 response to external stimulus	http://amigo.geneontology.org/amigo/term/GO:0009605	Ager Ifitm1 Ifitm3 Cadm1 Cd47 Lyz2 Nfkbia Fos Scgb1a1 Gsn Btg2 Cyp26b1 Lrg1 Hmcn1 Socs3
0.0760325421926993	8	1055	2.82368061691702	GO:0008284 positive regulation of cell population proliferation	http://amigo.geneontology.org/amigo/term/GO:0008284	Ager Adamts1 Rps6 Lrg1 Acer2 Cd47 Cst3 Ybx1
0.0760325421926993	4	281	5.30068158513782	GO:0019058 viral life cycle	http://amigo.geneontology.org/amigo/term/GO:0019058	Ifitm1 Ifitm3 Slc3a2 Gsn
0.0760325421926993	5	448	4.15594733656174	GO:0019221 cytokine-mediated signaling pathway	http://amigo.geneontology.org/amigo/term/GO:0019221	Ifitm1 Ifitm3 Nfkbia Plvap Cldn18
0.0760325421926993	18	3704	1.80958743639492	GO:0048513 animal organ development	http://amigo.geneontology.org/amigo/term/GO:0048513	Amigo2 Fos Rpl13 Ager Mgp Cadm1 Lrg1 Cyp26b1 Rps6 Bgn Tek Btg2 Nfkbia Adamts1 Cldn18 Junb Socs3 Dhrs3
0.0760325421926993	3	144	7.75776836158192	GO:1903900 regulation of viral life cycle	http://amigo.geneontology.org/amigo/term/GO:1903900	Ifitm1 Ifitm3 Gsn
0.0760325421926993	3	145	7.70426651081239	GO:1904019 epithelial cell apoptotic process	http://amigo.geneontology.org/amigo/term/GO:1904019	Gsn Tek Ager
0.0760325421926993	5	448	4.15594733656174	GO:2000112 regulation of cellular macromolecule biosynthetic process	http://amigo.geneontology.org/amigo/term/GO:2000112	Btg2 Ybx1 Acer2 Cdk5rap1 Eif1
0.0769926190006104	4	284	5.24468846980186	GO:0051258 protein polymerization	http://amigo.geneontology.org/amigo/term/GO:0051258	Gsn Tmsb4x Tmsb10 Gm9844
0.0772164469992321	22	4944	1.65699906752235	GO:0007275 multicellular organism development	http://amigo.geneontology.org/amigo/term/GO:0007275	Tek Ptprb Gsn Amigo2 Fos Cadm1 Lrg1 Junb Rpl13 Ager Btg2 Adamts1 Mgp Cyp26b1 Rps6 Ybx1 Bgn Nfkbia Ifitm1 Cldn18 Socs3 Dhrs3
0.0784680888343511	3	148	7.54809894640403	GO:0043488 regulation of mRNA stability	http://amigo.geneontology.org/amigo/term/GO:0043488	Scgb1a1 Btg2 Ybx1
0.0784680888343511	3	148	7.54809894640403	GO:0051147 regulation of muscle cell differentiation	http://amigo.geneontology.org/amigo/term/GO:0051147	Ybx1 Cyp26b1 Tmsb4x
0.0805296487901099	15	2872	1.94484443605118	GO:0051239 regulation of multicellular organismal process	http://amigo.geneontology.org/amigo/term/GO:0051239	Tek Gpihbp1 Fos Scgb1a1 Lrg1 Amigo2 Ager Adamts1 Mgp Cadm1 Cd47 Nfkbia Cldn18 Cyp26b1 Dhrs3
0.0810214922988704	8	1075	2.77114702404415	GO:0002520 immune system development	http://amigo.geneontology.org/amigo/term/GO:0002520	Fos Ager Rps6 Tek Nfkbia Cldn18 Junb Cyp26b1
0.0810214922988704	4	292	5.1009983747388	GO:0031349 positive regulation of defense response	http://amigo.geneontology.org/amigo/term/GO:0031349	Cadm1 Cd47 Nfkbia Ager
0.0810214922988704	1	3	124.124293785311	GO:0034371 chylomicron remodeling	http://amigo.geneontology.org/amigo/term/GO:0034371	Gpihbp1
0.0810214922988704	1	3	124.124293785311	GO:1904273 L-alanine import across plasma membrane	http://amigo.geneontology.org/amigo/term/GO:1904273	Slc3a2
0.0810214922988704	1	3	124.124293785311	GO:1904470 regulation of endothelin production	http://amigo.geneontology.org/amigo/term/GO:1904470	Ager
0.0810214922988704	1	3	124.124293785311	GO:1904669 ATP export	http://amigo.geneontology.org/amigo/term/GO:1904669	Cd47
0.0810214922988704	1	3	124.124293785311	GO:1990428 miRNA transport	http://amigo.geneontology.org/amigo/term/GO:1990428	Ybx1
0.0810214922988704	1	3	124.124293785311	GO:1990775 endothelin production	http://amigo.geneontology.org/amigo/term/GO:1990775	Ager
0.0814714554306564	4	295	5.04912381499569	GO:0042254 ribosome biogenesis	http://amigo.geneontology.org/amigo/term/GO:0042254	Rps16 Rps27rt Rps27 Rps6
0.0828467643751563	2	51	14.6028580923895	GO:0010718 positive regulation of epithelial to mesenchymal transition	http://amigo.geneontology.org/amigo/term/GO:0010718	Lrg1 Ager
0.0861568750532235	3	157	7.115405376228	GO:0002687 positive regulation of leukocyte migration	http://amigo.geneontology.org/amigo/term/GO:0002687	Ager Plvap Cd47
0.0863849599211422	10	1580	2.35679038832868	GO:0006955 immune response	http://amigo.geneontology.org/amigo/term/GO:0006955	Ifitm1 Ifitm3 Cadm1 Tek Nfkbia Gsn Ager Rps6 Cd47 Fth1
0.0863849599211422	6	667	3.34968109165756	GO:0010942 positive regulation of cell death	http://amigo.geneontology.org/amigo/term/GO:0010942	Fos Gsn Rps6 Acer2 Ager Rps29
0.0863849599211422	4	303	4.91581361525983	GO:0044403 biological process involved in symbiotic interaction	http://amigo.geneontology.org/amigo/term/GO:0044403	Ifitm1 Ifitm3 Slc3a2 Gsn
0.0863849599211422	2	53	14.0518068436201	GO:0061383 trabecula morphogenesis	http://amigo.geneontology.org/amigo/term/GO:0061383	Tek Adamts1
0.0863849599211422	2	53	14.0518068436201	GO:2000351 regulation of endothelial cell apoptotic process	http://amigo.geneontology.org/amigo/term/GO:2000351	Tek Ager
0.0888587404392	3	161	6.93862511843352	GO:0043487 regulation of RNA stability	http://amigo.geneontology.org/amigo/term/GO:0043487	Scgb1a1 Btg2 Ybx1
0.0888587404392	2	54	13.7915881983679	GO:0060711 labyrinthine layer development	http://amigo.geneontology.org/amigo/term/GO:0060711	Junb Socs3
0.0903233060142092	3	169	6.61016949152542	GO:0001936 regulation of endothelial cell proliferation	http://amigo.geneontology.org/amigo/term/GO:0001936	Lrg1 Ager Tek
0.0903233060142092	1	4	93.093220338983	GO:0002309 T cell proliferation involved in immune response	http://amigo.geneontology.org/amigo/term/GO:0002309	Rps6
0.0903233060142092	2	58	12.8404441846873	GO:0006911 phagocytosis engulfment	http://amigo.geneontology.org/amigo/term/GO:0006911	Gsn Ager
0.0903233060142092	3	166	6.72963038595058	GO:0007156 homophilic cell adhesion via plasma membrane adhesion molecules	http://amigo.geneontology.org/amigo/term/GO:0007156	Hmcn1 Cadm1 Amigo2
0.0903233060142092	5	490	3.79972327914217	GO:0009410 response to xenobiotic stimulus	http://amigo.geneontology.org/amigo/term/GO:0009410	Fos Scgb1a1 Acer2 Slc6a2 Cyp26b1
0.0903233060142092	5	494	3.76895628902765	GO:0010608 post-transcriptional regulation of gene expression	http://amigo.geneontology.org/amigo/term/GO:0010608	Scgb1a1 Btg2 Ybx1 Cdk5rap1 Eif1
0.0903233060142092	2	56	13.2990314769976	GO:0032615 interleukin-12 production	http://amigo.geneontology.org/amigo/term/GO:0032615	Ager Cd47
0.0903233060142092	2	56	13.2990314769976	GO:0032655 regulation of interleukin-12 production	http://amigo.geneontology.org/amigo/term/GO:0032655	Ager Cd47
0.0903233060142092	2	58	12.8404441846873	GO:0034113 heterotypic cell-cell adhesion	http://amigo.geneontology.org/amigo/term/GO:0034113	Ager Cd47
0.0903233060142092	1	4	93.093220338983	GO:0042271 susceptibility to natural killer cell mediated cytotoxicity	http://amigo.geneontology.org/amigo/term/GO:0042271	Cadm1
0.0903233060142092	10	1600	2.32733050847458	GO:0042981 regulation of apoptotic process	http://amigo.geneontology.org/amigo/term/GO:0042981	Btg2 Gsn Rps6 Acer2 Amigo2 Socs3 Tek Ager Ybx1 Rps29
0.0903233060142092	2	58	12.8404441846873	GO:0045071 negative regulation of viral genome replication	http://amigo.geneontology.org/amigo/term/GO:0045071	Ifitm1 Ifitm3
0.0903233060142092	1	4	93.093220338983	GO:0045903 positive regulation of translational fidelity	http://amigo.geneontology.org/amigo/term/GO:0045903	Cdk5rap1
0.0903233060142092	2	56	13.2990314769976	GO:0046686 response to cadmium ion	http://amigo.geneontology.org/amigo/term/GO:0046686	Fos Gsn
0.0903233060142092	20	4467	1.66721684063547	GO:0048731 system development	http://amigo.geneontology.org/amigo/term/GO:0048731	Tek Ptprb Gsn Amigo2 Fos Cadm1 Lrg1 Rpl13 Ager Btg2 Adamts1 Mgp Cyp26b1 Rps6 Bgn Nfkbia Cldn18 Junb Socs3 Dhrs3
0.0903233060142092	3	166	6.72963038595058	GO:0061013 regulation of mRNA catabolic process	http://amigo.geneontology.org/amigo/term/GO:0061013	Scgb1a1 Btg2 Ybx1
0.0903233060142092	1	4	93.093220338983	GO:0061975 articular cartilage development	http://amigo.geneontology.org/amigo/term/GO:0061975	Bgn
0.0903233060142092	1	4	93.093220338983	GO:0071349 cellular response to interleukin-12	http://amigo.geneontology.org/amigo/term/GO:0071349	Cd47
0.0903233060142092	2	57	13.0657151352959	GO:0072577 endothelial cell apoptotic process	http://amigo.geneontology.org/amigo/term/GO:0072577	Tek Ager
0.0903233060142092	1	4	93.093220338983	GO:0098942 retrograde trans-synaptic signaling by trans-synaptic protein complex	http://amigo.geneontology.org/amigo/term/GO:0098942	Cadm1
0.0903233060142092	1	4	93.093220338983	GO:1902174 positive regulation of keratinocyte apoptotic process	http://amigo.geneontology.org/amigo/term/GO:1902174	Gsn
0.0903233060142092	1	4	93.093220338983	GO:1902809 regulation of skeletal muscle fiber differentiation	http://amigo.geneontology.org/amigo/term/GO:1902809	Cyp26b1
0.0903233060142092	1	4	93.093220338983	GO:1904557 L-alanine transmembrane transport	http://amigo.geneontology.org/amigo/term/GO:1904557	Slc3a2
0.0903233060142092	1	4	93.093220338983	GO:2000676 positive regulation of type B pancreatic cell apoptotic process	http://amigo.geneontology.org/amigo/term/GO:2000676	Ager
0.0903233060142092	1	4	93.093220338983	GO:2001200 positive regulation of dendritic cell differentiation	http://amigo.geneontology.org/amigo/term/GO:2001200	Ager
0.0905606992323107	3	170	6.57128614157527	GO:0050792 regulation of viral process	http://amigo.geneontology.org/amigo/term/GO:0050792	Ifitm1 Ifitm3 Gsn
0.0911351886527408	2	59	12.6228095374892	GO:0000288 nuclear-transcribed mRNA catabolic process deadenylation-dependent decay	http://amigo.geneontology.org/amigo/term/GO:0000288	Btg2 Ybx1
0.0911351886527408	2	59	12.6228095374892	GO:0043551 regulation of phosphatidylinositol 3-kinase activity	http://amigo.geneontology.org/amigo/term/GO:0043551	Tek Socs3
0.0911351886527408	2	59	12.6228095374892	GO:0060337 type I interferon signaling pathway	http://amigo.geneontology.org/amigo/term/GO:0060337	Ifitm1 Ifitm3
0.0913209617744926	4	323	4.61142887128089	GO:1902105 regulation of leukocyte differentiation	http://amigo.geneontology.org/amigo/term/GO:1902105	Fos Ager Cldn18 Cyp26b1
0.0942892054564231	3	175	6.38353510895884	GO:0010950 positive regulation of endopeptidase activity	http://amigo.geneontology.org/amigo/term/GO:0010950	Ager Gsn Acer2
0.0942892054564231	2	61	12.2089469297027	GO:0032613 interleukin-10 production	http://amigo.geneontology.org/amigo/term/GO:0032613	Ager Cd47
0.0942892054564231	2	61	12.2089469297027	GO:0032653 regulation of interleukin-10 production	http://amigo.geneontology.org/amigo/term/GO:0032653	Ager Cd47
0.0942892054564231	2	61	12.2089469297027	GO:0043330 response to exogenous dsRNA	http://amigo.geneontology.org/amigo/term/GO:0043330	Nfkbia Slc3a2
0.0942892054564231	18	3902	1.71776316361014	GO:0065008 regulation of biological quality	http://amigo.geneontology.org/amigo/term/GO:0065008	Gpihbp1 Fth1 Gsn Tmsb4x Slc6a2 Tmsb10 Gm9844 Cyp26b1 Scgb1a1 Rps6 Amigo2 Vwf Ager Btg2 Ybx1 Dhrs3 Cdk5rap1 Cldn18
0.0942892054564231	2	61	12.2089469297027	GO:0071357 cellular response to type I interferon	http://amigo.geneontology.org/amigo/term/GO:0071357	Ifitm1 Ifitm3
0.0960562116236454	3	177	6.31140476874461	GO:0001890 placenta development	http://amigo.geneontology.org/amigo/term/GO:0001890	Rps6 Junb Socs3
0.0962510586670399	2	62	12.0120284308365	GO:0042255 ribosome assembly	http://amigo.geneontology.org/amigo/term/GO:0042255	Rps27rt Rps27
0.0969695389134974	4	340	4.38085742771685	GO:0001933 negative regulation of protein phosphorylation	http://amigo.geneontology.org/amigo/term/GO:0001933	Ptprb Cdk5rap1 Socs3 Ager
0.0969695389134974	3	181	6.17192621031932	GO:0003205 cardiac chamber development	http://amigo.geneontology.org/amigo/term/GO:0003205	Tek Adamts1 Dhrs3
0.0969695389134974	1	5	74.4745762711864	GO:0007253 cytoplasmic sequestering of NF-kappaB	http://amigo.geneontology.org/amigo/term/GO:0007253	Nfkbia
0.0969695389134974	3	183	6.10447346485135	GO:0007519 skeletal muscle tissue development	http://amigo.geneontology.org/amigo/term/GO:0007519	Btg2 Fos Cyp26b1
0.0969695389134974	1	5	74.4745762711864	GO:0009826 unidimensional cell growth	http://amigo.geneontology.org/amigo/term/GO:0009826	Cadm1
0.0969695389134974	1	5	74.4745762711864	GO:0010986 positive regulation of lipoprotein particle clearance	http://amigo.geneontology.org/amigo/term/GO:0010986	Gpihbp1
0.0969695389134974	1	5	74.4745762711864	GO:0015827 tryptophan transport	http://amigo.geneontology.org/amigo/term/GO:0015827	Slc3a2
0.0969695389134974	1	5	74.4745762711864	GO:0016103 diterpenoid catabolic process	http://amigo.geneontology.org/amigo/term/GO:0016103	Cyp26b1
0.0969695389134974	1	5	74.4745762711864	GO:0031580 membrane raft distribution	http://amigo.geneontology.org/amigo/term/GO:0031580	Gsn
0.0969695389134974	1	5	74.4745762711864	GO:0032696 negative regulation of interleukin-13 production	http://amigo.geneontology.org/amigo/term/GO:0032696	Scgb1a1
0.0969695389134974	10	1681	2.21518668266468	GO:0034613 cellular protein localization	http://amigo.geneontology.org/amigo/term/GO:0034613	Tmsb4x Tmsb10 Gm9844 Tek Nfkbia Gpihbp1 Cldn18 Gsn Ybx1 Ager
0.0969695389134974	1	5	74.4745762711864	GO:0034653 retinoic acid catabolic process	http://amigo.geneontology.org/amigo/term/GO:0034653	Cyp26b1
0.0969695389134974	1	5	74.4745762711864	GO:0048014 Tie signaling pathway	http://amigo.geneontology.org/amigo/term/GO:0048014	Tek
0.0969695389134974	8	1171	2.54396503061269	GO:0060548 negative regulation of cell death	http://amigo.geneontology.org/amigo/term/GO:0060548	Btg2 Amigo2 Socs3 Tek Rps6 Fth1 Cst3 Ybx1
0.0969695389134974	1	5	74.4745762711864	GO:0070268 cornification	http://amigo.geneontology.org/amigo/term/GO:0070268	Cyp26b1
0.0969695389134974	3	183	6.10447346485135	GO:0071674 mononuclear cell migration	http://amigo.geneontology.org/amigo/term/GO:0071674	Ager Cadm1 Cd47
0.0969695389134974	1	5	74.4745762711864	GO:0098713 leucine import across plasma membrane	http://amigo.geneontology.org/amigo/term/GO:0098713	Slc3a2
0.0969695389134974	1	5	74.4745762711864	GO:1903801 L-leucine import across plasma membrane	http://amigo.geneontology.org/amigo/term/GO:1903801	Slc3a2
0.0969695389134974	1	5	74.4745762711864	GO:1903903 regulation of establishment of T cell polarity	http://amigo.geneontology.org/amigo/term/GO:1903903	Gsn
0.0969695389134974	1	5	74.4745762711864	GO:1990646 cellular response to prolactin	http://amigo.geneontology.org/amigo/term/GO:1990646	Fos
0.0969695389134974	1	5	74.4745762711864	GO:2001016 positive regulation of skeletal muscle cell differentiation	http://amigo.geneontology.org/amigo/term/GO:2001016	Cyp26b1
0.0969695389134974	1	5	74.4745762711864	GO:2001205 negative regulation of osteoclast development	http://amigo.geneontology.org/amigo/term/GO:2001205	Cldn18
0.0976910472077733	6	732	3.05223673242567	GO:0001568 blood vessel development	http://amigo.geneontology.org/amigo/term/GO:0001568	Tek Ptprb Lrg1 Adamts1 Junb Socs3
0.0981075475749057	2	66	11.2840267077555	GO:0035456 response to interferon-beta	http://amigo.geneontology.org/amigo/term/GO:0035456	Ifitm1 Ifitm3
0.098423748215987	6	735	3.03977862331373	GO:0008285 negative regulation of cell population proliferation	http://amigo.geneontology.org/amigo/term/GO:0008285	Btg2 Scgb1a1 Ifitm3 Ager Fth1 Ifitm1
0.098423748215987	10	1689	2.20469438339806	GO:0070727 cellular macromolecule localization	http://amigo.geneontology.org/amigo/term/GO:0070727	Tmsb4x Tmsb10 Gm9844 Tek Nfkbia Gpihbp1 Cldn18 Gsn Ybx1 Ager
0.0989893213063791	3	187	5.97389649234116	GO:0001935 endothelial cell proliferation	http://amigo.geneontology.org/amigo/term/GO:0001935	Tek Lrg1 Ager
0.0989893213063791	2	67	11.1156083986845	GO:0034340 response to type I interferon	http://amigo.geneontology.org/amigo/term/GO:0034340	Ifitm1 Ifitm3
0.0989893213063791	2	67	11.1156083986845	GO:0099024 plasma membrane invagination	http://amigo.geneontology.org/amigo/term/GO:0099024	Gsn Ager
0.101028496294083	5	536	3.47362762458892	GO:0034660 ncRNA metabolic process	http://amigo.geneontology.org/amigo/term/GO:0034660	Rps16 Cdk5rap1 Rps6 Rps27rt Rps27
0.101028496294083	2	68	10.9521435692921	GO:0043331 response to dsRNA	http://amigo.geneontology.org/amigo/term/GO:0043331	Nfkbia Slc3a2
0.101634766236698	8	1202	2.47835528356694	GO:1901698 response to nitrogen compound	http://amigo.geneontology.org/amigo/term/GO:1901698	Nfkbia Socs3 Slc3a2 Btg2 Fos Ager Gpihbp1 Ybx1
0.102659093829771	1	6	62.0621468926554	GO:0001661 conditioned taste aversion	http://amigo.geneontology.org/amigo/term/GO:0001661	Fos
0.102659093829771	11	1972	2.07713067693471	GO:0006915 apoptotic process	http://amigo.geneontology.org/amigo/term/GO:0006915	Btg2 Gsn Rps6 Cadm1 Acer2 Amigo2 Socs3 Tek Ager Ybx1 Rps29
0.102659093829771	1	6	62.0621468926554	GO:0009756 carbohydrate mediated signaling	http://amigo.geneontology.org/amigo/term/GO:0009756	Ager
0.102659093829771	1	6	62.0621468926554	GO:0009757 hexose mediated signaling	http://amigo.geneontology.org/amigo/term/GO:0009757	Ager
0.102659093829771	1	6	62.0621468926554	GO:0010182 sugar mediated signaling pathway	http://amigo.geneontology.org/amigo/term/GO:0010182	Ager
0.102659093829771	1	6	62.0621468926554	GO:0010193 response to ozone	http://amigo.geneontology.org/amigo/term/GO:0010193	Scgb1a1
0.102659093829771	1	6	62.0621468926554	GO:0010255 glucose mediated signaling pathway	http://amigo.geneontology.org/amigo/term/GO:0010255	Ager
0.102659093829771	3	193	5.78817950294195	GO:0010952 positive regulation of peptidase activity	http://amigo.geneontology.org/amigo/term/GO:0010952	Ager Gsn Acer2
0.102659093829771	4	358	4.16059085313891	GO:0016032 viral process	http://amigo.geneontology.org/amigo/term/GO:0016032	Ifitm1 Ifitm3 Slc3a2 Gsn
0.102659093829771	2	71	10.4893769396037	GO:0043550 regulation of lipid kinase activity	http://amigo.geneontology.org/amigo/term/GO:0043550	Tek Socs3
0.102659093829771	2	70	10.6392251815981	GO:0046626 regulation of insulin receptor signaling pathway	http://amigo.geneontology.org/amigo/term/GO:0046626	Socs3 Ybx1
0.102659093829771	4	355	4.19575077584149	GO:0050863 regulation of T cell activation	http://amigo.geneontology.org/amigo/term/GO:0050863	Scgb1a1 Ager Cd47 Cyp26b1
0.102659093829771	1	6	62.0621468926554	GO:0051031 tRNA transport	http://amigo.geneontology.org/amigo/term/GO:0051031	Ybx1
0.102659093829771	1	6	62.0621468926554	GO:0051665 membrane raft localization	http://amigo.geneontology.org/amigo/term/GO:0051665	Gsn
0.102659093829771	3	195	5.72881355932203	GO:0060538 skeletal muscle organ development	http://amigo.geneontology.org/amigo/term/GO:0060538	Btg2 Fos Cyp26b1
0.102659093829771	1	6	62.0621468926554	GO:0070427 nucleotide-binding oligomerization domain containing 1 signaling pathway	http://amigo.geneontology.org/amigo/term/GO:0070427	Nfkbia
0.102659093829771	1	6	62.0621468926554	GO:0070671 response to interleukin-12	http://amigo.geneontology.org/amigo/term/GO:0070671	Cd47
0.102659093829771	1	6	62.0621468926554	GO:0070900 mitochondrial tRNA modification	http://amigo.geneontology.org/amigo/term/GO:0070900	Cdk5rap1
0.102659093829771	1	6	62.0621468926554	GO:0071503 response to heparin	http://amigo.geneontology.org/amigo/term/GO:0071503	Gpihbp1
0.102659093829771	1	6	62.0621468926554	GO:0071847 TNFSF11-mediated signaling pathway	http://amigo.geneontology.org/amigo/term/GO:0071847	Cldn18
0.102659093829771	1	6	62.0621468926554	GO:0098528 skeletal muscle fiber differentiation	http://amigo.geneontology.org/amigo/term/GO:0098528	Cyp26b1
0.102659093829771	1	6	62.0621468926554	GO:1900864 mitochondrial RNA modification	http://amigo.geneontology.org/amigo/term/GO:1900864	Cdk5rap1
0.102659093829771	1	6	62.0621468926554	GO:1990637 response to prolactin	http://amigo.geneontology.org/amigo/term/GO:1990637	Fos
0.103638952512969	6	763	2.9282271142013	GO:0001944 vasculature development	http://amigo.geneontology.org/amigo/term/GO:0001944	Tek Ptprb Lrg1 Adamts1 Junb Socs3
0.103638952512969	7	988	2.63826940231936	GO:0044087 regulation of cellular component biogenesis	http://amigo.geneontology.org/amigo/term/GO:0044087	Gsn Tmsb4x Tmsb10 Gm9844 Amigo2 Tek Cd47
0.106492799008375	4	366	4.06964897656757	GO:0006417 regulation of translation	http://amigo.geneontology.org/amigo/term/GO:0006417	Btg2 Ybx1 Cdk5rap1 Eif1
0.106492799008375	4	367	4.05856001477855	GO:0070661 leukocyte proliferation	http://amigo.geneontology.org/amigo/term/GO:0070661	Scgb1a1 Ager Rps6 Junb
0.106492799008375	3	201	5.55780419934227	GO:0071248 cellular response to metal ion	http://amigo.geneontology.org/amigo/term/GO:0071248	Fos Junb Gsn
0.106492799008375	2	74	10.0641319285387	GO:1900076 regulation of cellular response to insulin stimulus	http://amigo.geneontology.org/amigo/term/GO:1900076	Socs3 Ybx1
0.10792209741744	6	773	2.89034578025303	GO:0046649 lymphocyte activation	http://amigo.geneontology.org/amigo/term/GO:0046649	Scgb1a1 Ager Gsn Cd47 Rps6 Cyp26b1
0.108234164626019	2	75	9.92994350282486	GO:0010324 membrane invagination	http://amigo.geneontology.org/amigo/term/GO:0010324	Gsn Ager
0.108261967475638	4	370	4.02565277141548	GO:0010639 negative regulation of organelle organization	http://amigo.geneontology.org/amigo/term/GO:0010639	Gsn Tmsb4x Tmsb10 Gm9844
0.108363073795374	3	205	5.44935923935511	GO:0001649 osteoblast differentiation	http://amigo.geneontology.org/amigo/term/GO:0001649	Junb Ifitm1 Ifitm3
0.108363073795374	6	778	2.87177029323341	GO:0030155 regulation of cell adhesion	http://amigo.geneontology.org/amigo/term/GO:0030155	Cd47 Scgb1a1 Tek Ager Acer2 Gsn
0.108363073795374	2	76	9.7992863514719	GO:0045669 positive regulation of osteoblast differentiation	http://amigo.geneontology.org/amigo/term/GO:0045669	Ifitm1 Ifitm3
0.108363073795374	3	205	5.44935923935511	GO:0051495 positive regulation of cytoskeleton organization	http://amigo.geneontology.org/amigo/term/GO:0051495	Tek Gsn Cd47
0.108363073795374	3	204	5.47607178464606	GO:0071356 cellular response to tumor necrosis factor	http://amigo.geneontology.org/amigo/term/GO:0071356	Nfkbia Plvap Cldn18
0.108363073795374	2	76	9.7992863514719	GO:0071677 positive regulation of mononuclear cell migration	http://amigo.geneontology.org/amigo/term/GO:0071677	Ager Cd47
0.108570947877149	4	373	3.99327486708774	GO:0140694 non-membrane-bounded organelle assembly	http://amigo.geneontology.org/amigo/term/GO:0140694	Rps27rt Rps27 Gsn Rps23
0.108842316138266	1	7	53.1961259079903	GO:0016115 terpenoid catabolic process	http://amigo.geneontology.org/amigo/term/GO:0016115	Cyp26b1
0.108842316138266	1	7	53.1961259079903	GO:0019800 peptide cross-linking via chondroitin 4-sulfate glycosaminoglycan	http://amigo.geneontology.org/amigo/term/GO:0019800	Bgn
0.108842316138266	15	3168	1.7631291730868	GO:0044085 cellular component biogenesis	http://amigo.geneontology.org/amigo/term/GO:0044085	Gsn Cldn18 Rps16 Tmsb4x Rps27rt Tmsb10 Rps27 Gm9844 Cadm1 Amigo2 Tek Rps6 Rps23 Mgp Cd47
0.108842316138266	4	374	3.98259766156077	GO:0050900 leukocyte migration	http://amigo.geneontology.org/amigo/term/GO:0050900	Ager Plvap Cadm1 Cd47
0.108842316138266	2	77	9.67202289236188	GO:0051149 positive regulation of muscle cell differentiation	http://amigo.geneontology.org/amigo/term/GO:0051149	Cyp26b1 Tmsb4x
0.108842316138266	3	207	5.39670842544829	GO:0061138 morphogenesis of a branching epithelium	http://amigo.geneontology.org/amigo/term/GO:0061138	Socs3 Mgp Tek
0.108842316138266	1	7	53.1961259079903	GO:0070487 monocyte aggregation	http://amigo.geneontology.org/amigo/term/GO:0070487	Cd47
0.108842316138266	6	784	2.84979245935662	GO:0097435 supramolecular fiber organization	http://amigo.geneontology.org/amigo/term/GO:0097435	Gsn Tmsb4x Tmsb10 Gm9844 Hmcn1 Cd47
0.108842316138266	1	7	53.1961259079903	GO:0150003 regulation of spontaneous synaptic transmission	http://amigo.geneontology.org/amigo/term/GO:0150003	Ager
0.108842316138266	4	375	3.97197740112994	GO:1901653 cellular response to peptide	http://amigo.geneontology.org/amigo/term/GO:1901653	Socs3 Fos Ager Ybx1
0.108842316138266	1	7	53.1961259079903	GO:1905449 regulation of Fc-gamma receptor signaling pathway involved in phagocytosis	http://amigo.geneontology.org/amigo/term/GO:1905449	Cd47
0.108842316138266	1	7	53.1961259079903	GO:2001198 regulation of dendritic cell differentiation	http://amigo.geneontology.org/amigo/term/GO:2001198	Ager
0.109634136977657	4	379	3.93005679531327	GO:1901214 regulation of neuron death	http://amigo.geneontology.org/amigo/term/GO:1901214	Btg2 Fos Ager Amigo2
0.109668548052901	7	1019	2.55800801716538	GO:0032269 negative regulation of cellular protein metabolic process	http://amigo.geneontology.org/amigo/term/GO:0032269	Ptprb Cdk5rap1 Btg2 Cst3 Ybx1 Socs3 Ager
0.112045200145458	3	212	5.26942756635753	GO:0001906 cell killing	http://amigo.geneontology.org/amigo/term/GO:0001906	Cadm1 Ager Lyz2
0.112892236194996	2	80	9.3093220338983	GO:0050766 positive regulation of phagocytosis	http://amigo.geneontology.org/amigo/term/GO:0050766	Cd47 Ager
0.11298184727785	4	384	3.87888418079096	GO:0042326 negative regulation of phosphorylation	http://amigo.geneontology.org/amigo/term/GO:0042326	Ptprb Cdk5rap1 Socs3 Ager
0.114303928962211	2	81	9.19439213224524	GO:0001523 retinoid metabolic process	http://amigo.geneontology.org/amigo/term/GO:0001523	Dhrs3 Cyp26b1
0.114303928962211	1	8	46.5466101694915	GO:0002433 immune response-regulating cell surface receptor signaling pathway involved in phagocytosis	http://amigo.geneontology.org/amigo/term/GO:0002433	Cd47
0.114303928962211	4	391	3.80944124149291	GO:0007159 leukocyte cell-cell adhesion	http://amigo.geneontology.org/amigo/term/GO:0007159	Scgb1a1 Ager Lrg1 Cd47
0.114303928962211	13	2631	1.83992681779822	GO:0007166 cell surface receptor signaling pathway	http://amigo.geneontology.org/amigo/term/GO:0007166	Tek Igfbp4 Ifitm1 Ifitm3 Nfkbia Socs3 Fos Plvap Lrg1 Cldn18 Ager Ybx1 Cd47
0.114303928962211	1	8	46.5466101694915	GO:0010745 negative regulation of macrophage derived foam cell differentiation	http://amigo.geneontology.org/amigo/term/GO:0010745	Nfkbia
0.114303928962211	1	8	46.5466101694915	GO:0015820 leucine transport	http://amigo.geneontology.org/amigo/term/GO:0015820	Slc3a2
0.114303928962211	1	8	46.5466101694915	GO:0022605 mammalian oogenesis stage	http://amigo.geneontology.org/amigo/term/GO:0022605	Rps6
0.114303928962211	4	393	3.79005477207056	GO:0032535 regulation of cellular component size	http://amigo.geneontology.org/amigo/term/GO:0032535	Gsn Tmsb4x Tmsb10 Gm9844
0.114303928962211	1	8	46.5466101694915	GO:0032713 negative regulation of interleukin-4 production	http://amigo.geneontology.org/amigo/term/GO:0032713	Scgb1a1
0.114303928962211	1	8	46.5466101694915	GO:0032714 negative regulation of interleukin-5 production	http://amigo.geneontology.org/amigo/term/GO:0032714	Scgb1a1
0.114303928962211	14	2914	1.78902551097565	GO:0032879 regulation of localization	http://amigo.geneontology.org/amigo/term/GO:0032879	Tek Tmsb4x Cd47 Tmsb10 Gm9844 Cldn18 Clic3 Ager Nfkbia Adamts1 Gsn Plvap Ifitm1 Ifitm3
0.114303928962211	1	8	46.5466101694915	GO:0034382 chylomicron remnant clearance	http://amigo.geneontology.org/amigo/term/GO:0034382	Gpihbp1
0.114303928962211	1	8	46.5466101694915	GO:0038096 Fc-gamma receptor signaling pathway involved in phagocytosis	http://amigo.geneontology.org/amigo/term/GO:0038096	Cd47
0.114303928962211	2	81	9.19439213224524	GO:0045670 regulation of osteoclast differentiation	http://amigo.geneontology.org/amigo/term/GO:0045670	Fos Cldn18
0.114303928962211	1	8	46.5466101694915	GO:0051620 norepinephrine uptake	http://amigo.geneontology.org/amigo/term/GO:0051620	Slc6a2
0.114303928962211	1	8	46.5466101694915	GO:0071830 triglyceride-rich lipoprotein particle clearance	http://amigo.geneontology.org/amigo/term/GO:0071830	Gpihbp1
0.114303928962211	1	8	46.5466101694915	GO:0090646 mitochondrial tRNA processing	http://amigo.geneontology.org/amigo/term/GO:0090646	Cdk5rap1
0.114303928962211	1	8	46.5466101694915	GO:0097017 renal protein absorption	http://amigo.geneontology.org/amigo/term/GO:0097017	Gsn
0.114303928962211	1	8	46.5466101694915	GO:0097283 keratinocyte apoptotic process	http://amigo.geneontology.org/amigo/term/GO:0097283	Gsn
0.114303928962211	1	8	46.5466101694915	GO:1902172 regulation of keratinocyte apoptotic process	http://amigo.geneontology.org/amigo/term/GO:1902172	Gsn
0.114303928962211	1	8	46.5466101694915	GO:1902961 positive regulation of aspartic-type endopeptidase activity involved in amyloid precursor protein catabolic process	http://amigo.geneontology.org/amigo/term/GO:1902961	Ager
0.114303928962211	1	8	46.5466101694915	GO:1903608 protein localization to cytoplasmic stress granule	http://amigo.geneontology.org/amigo/term/GO:1903608	Ybx1
0.114596970310127	20	4781	1.5577196459148	GO:0044271 cellular nitrogen compound biosynthetic process	http://amigo.geneontology.org/amigo/term/GO:0044271	Rpl8 Fos Rps23 Junb Rpl13 Rps6 Rps29 Rps16 Scgb1a1 Ybx1 Cd47 Ager Btg2 Nfkbia Eif1 Acer2 Rps27rt Rps27 Cdk5rap1 Tmsb4x
0.114596970310127	2	84	8.86602098466505	GO:0061157 mRNA destabilization	http://amigo.geneontology.org/amigo/term/GO:0061157	Btg2 Ybx1
0.114768299437374	4	395	3.7708646213259	GO:0002697 regulation of immune effector process	http://amigo.geneontology.org/amigo/term/GO:0002697	Cadm1 Tek Ager Cd47
0.117371159428475	3	223	5.00950064604393	GO:0042098 T cell proliferation	http://amigo.geneontology.org/amigo/term/GO:0042098	Scgb1a1 Ager Rps6
0.118351300169737	3	224	4.98713680387409	GO:0001763 morphogenesis of a branching structure	http://amigo.geneontology.org/amigo/term/GO:0001763	Socs3 Mgp Tek
0.118351300169737	2	86	8.65983445013796	GO:0071277 cellular response to calcium ion	http://amigo.geneontology.org/amigo/term/GO:0071277	Fos Junb
0.118798610589354	20	4806	1.54961665150201	GO:0044267 cellular protein metabolic process	http://amigo.geneontology.org/amigo/term/GO:0044267	Rpl8 Ptprb Cdk5rap1 Rps23 Rpl13 Rps6 Rps29 Rps16 Tek Btg2 Bgn Socs3 Ager Gsn Cst3 Ybx1 Eif1 Acer2 Rps27rt Rps27
0.119539789554613	3	226	4.94300284985751	GO:0006402 mRNA catabolic process	http://amigo.geneontology.org/amigo/term/GO:0006402	Scgb1a1 Btg2 Ybx1
0.119539789554613	2	87	8.56029612312488	GO:0016101 diterpenoid metabolic process	http://amigo.geneontology.org/amigo/term/GO:0016101	Dhrs3 Cyp26b1
0.119539789554613	2	87	8.56029612312488	GO:0050779 RNA destabilization	http://amigo.geneontology.org/amigo/term/GO:0050779	Btg2 Ybx1
0.119567831134884	7	1070	2.43608427055283	GO:0001775 cell activation	http://amigo.geneontology.org/amigo/term/GO:0001775	Scgb1a1 Vwf Ager Gsn Cd47 Rps6 Cyp26b1
0.119567831134884	2	89	8.36792991811084	GO:0001910 regulation of leukocyte mediated cytotoxicity	http://amigo.geneontology.org/amigo/term/GO:0001910	Cadm1 Ager
0.119567831134884	3	228	4.89964317573595	GO:0002685 regulation of leukocyte migration	http://amigo.geneontology.org/amigo/term/GO:0002685	Ager Plvap Cd47
0.119567831134884	3	229	4.87824735400785	GO:0007163 establishment or maintenance of cell polarity	http://amigo.geneontology.org/amigo/term/GO:0007163	Tek Gsn Cyp26b1
0.119567831134884	1	9	41.3747645951036	GO:0009629 response to gravity	http://amigo.geneontology.org/amigo/term/GO:0009629	Fos
0.119567831134884	1	9	41.3747645951036	GO:0014891 striated muscle atrophy	http://amigo.geneontology.org/amigo/term/GO:0014891	Gsn
0.119567831134884	3	227	4.92122750690659	GO:0034612 response to tumor necrosis factor	http://amigo.geneontology.org/amigo/term/GO:0034612	Nfkbia Plvap Cldn18
0.119567831134884	1	9	41.3747645951036	GO:0043568 positive regulation of insulin-like growth factor receptor signaling pathway	http://amigo.geneontology.org/amigo/term/GO:0043568	Igfbp4
0.119567831134884	3	228	4.89964317573595	GO:0044242 cellular lipid catabolic process	http://amigo.geneontology.org/amigo/term/GO:0044242	Cyp26b1 Acer2 Gpihbp1
0.119567831134884	3	228	4.89964317573595	GO:0045637 regulation of myeloid cell differentiation	http://amigo.geneontology.org/amigo/term/GO:0045637	Fos Nfkbia Cldn18
0.119567831134884	1	9	41.3747645951036	GO:0051583 dopamine uptake involved in synaptic transmission	http://amigo.geneontology.org/amigo/term/GO:0051583	Slc6a2
0.119567831134884	1	9	41.3747645951036	GO:0051934 catecholamine uptake involved in synaptic transmission	http://amigo.geneontology.org/amigo/term/GO:0051934	Slc6a2
0.119567831134884	1	9	41.3747645951036	GO:0060054 positive regulation of epithelial cell proliferation involved in wound healing	http://amigo.geneontology.org/amigo/term/GO:0060054	Lrg1
0.119567831134884	2	88	8.46302003081664	GO:0061014 positive regulation of mRNA catabolic process	http://amigo.geneontology.org/amigo/term/GO:0061014	Btg2 Ybx1
0.119567831134884	1	9	41.3747645951036	GO:0097021 lymphocyte migration into lymphoid organs	http://amigo.geneontology.org/amigo/term/GO:0097021	Cadm1
0.119567831134884	1	9	41.3747645951036	GO:1905247 positive regulation of aspartic-type peptidase activity	http://amigo.geneontology.org/amigo/term/GO:1905247	Ager
0.12116751669978	3	232	4.81516656925774	GO:0017038 protein import	http://amigo.geneontology.org/amigo/term/GO:0017038	Tek Nfkbia Gpihbp1
0.12116751669978	2	90	8.27495291902072	GO:0045069 regulation of viral genome replication	http://amigo.geneontology.org/amigo/term/GO:0045069	Ifitm1 Ifitm3
0.12116751669978	3	232	4.81516656925774	GO:0071241 cellular response to inorganic substance	http://amigo.geneontology.org/amigo/term/GO:0071241	Fos Junb Gsn
0.122235501462406	2	91	8.18401937046005	GO:0001570 vasculogenesis	http://amigo.geneontology.org/amigo/term/GO:0001570	Tek Junb
0.122235501462406	19	4532	1.56113961733511	GO:0030154 cell differentiation	http://amigo.geneontology.org/amigo/term/GO:0030154	Fos Ybx1 Lrg1 Junb Socs3 Tek Ager Ptprb Btg2 Nfkbia Mgp Cadm1 Rps6 Cldn18 Cyp26b1 Adamts1 Ifitm1 Ifitm3 Tmsb4x
0.122235501462406	2	91	8.18401937046005	GO:0061515 myeloid cell development	http://amigo.geneontology.org/amigo/term/GO:0061515	Rps6 Cldn18
0.124403082072494	2	92	8.09506263817244	GO:0010717 regulation of epithelial to mesenchymal transition	http://amigo.geneontology.org/amigo/term/GO:0010717	Lrg1 Ager
0.126002171219053	5	629	2.96003880251138	GO:0002252 immune effector process	http://amigo.geneontology.org/amigo/term/GO:0002252	Cadm1 Tek Cd47 Ager Rps6
0.126002171219053	3	237	4.71358077665737	GO:0002573 myeloid leukocyte differentiation	http://amigo.geneontology.org/amigo/term/GO:0002573	Fos Cldn18 Junb
0.126002171219053	1	10	37.2372881355932	GO:0006880 intracellular sequestering of iron ion	http://amigo.geneontology.org/amigo/term/GO:0006880	Fth1
0.126002171219053	1	10	37.2372881355932	GO:0008300 isoprenoid catabolic process	http://amigo.geneontology.org/amigo/term/GO:0008300	Cyp26b1
0.126002171219053	1	10	37.2372881355932	GO:0033629 negative regulation of cell adhesion mediated by integrin	http://amigo.geneontology.org/amigo/term/GO:0033629	Acer2
0.126002171219053	1	10	37.2372881355932	GO:0034370 triglyceride-rich lipoprotein particle remodeling	http://amigo.geneontology.org/amigo/term/GO:0034370	Gpihbp1
0.126002171219053	1	10	37.2372881355932	GO:0042994 cytoplasmic sequestering of transcription factor	http://amigo.geneontology.org/amigo/term/GO:0042994	Nfkbia
0.126002171219053	19	4564	1.55019385314696	GO:0048869 cellular developmental process	http://amigo.geneontology.org/amigo/term/GO:0048869	Fos Ybx1 Lrg1 Junb Socs3 Tek Ager Ptprb Btg2 Nfkbia Mgp Cadm1 Rps6 Cldn18 Cyp26b1 Adamts1 Ifitm1 Ifitm3 Tmsb4x
0.126002171219053	7	1090	2.39138547659773	GO:0051248 negative regulation of protein metabolic process	http://amigo.geneontology.org/amigo/term/GO:0051248	Ptprb Cdk5rap1 Btg2 Cst3 Ybx1 Socs3 Ager
0.126002171219053	1	10	37.2372881355932	GO:0060136 embryonic process involved in female pregnancy	http://amigo.geneontology.org/amigo/term/GO:0060136	Junb
0.126002171219053	1	10	37.2372881355932	GO:0099545 trans-synaptic signaling by trans-synaptic complex	http://amigo.geneontology.org/amigo/term/GO:0099545	Cadm1
0.126002171219053	1	10	37.2372881355932	GO:1990264 peptidyl-tyrosine dephosphorylation involved in inactivation of protein kinase activity	http://amigo.geneontology.org/amigo/term/GO:1990264	Ptprb
0.126002171219053	1	10	37.2372881355932	GO:2001269 positive regulation of cysteine-type endopeptidase activity involved in apoptotic signaling pathway	http://amigo.geneontology.org/amigo/term/GO:2001269	Gsn
0.12624731250428	7	1095	2.38046590821144	GO:0010243 response to organonitrogen compound	http://amigo.geneontology.org/amigo/term/GO:0010243	Nfkbia Socs3 Btg2 Fos Ager Gpihbp1 Ybx1
0.126349808245446	4	423	3.52125656128541	GO:0022613 ribonucleoprotein complex biogenesis	http://amigo.geneontology.org/amigo/term/GO:0022613	Rps16 Rps27rt Rps27 Rps6
0.126647504269637	3	241	4.63534707082073	GO:0030522 intracellular receptor signaling pathway	http://amigo.geneontology.org/amigo/term/GO:0030522	Dhrs3 Nfkbia Cyp26b1
0.126647504269637	4	424	3.51295171090502	GO:0043254 regulation of protein-containing complex assembly	http://amigo.geneontology.org/amigo/term/GO:0043254	Gsn Tmsb4x Tmsb10 Gm9844
0.127388036460054	2	96	7.75776836158192	GO:0006721 terpenoid metabolic process	http://amigo.geneontology.org/amigo/term/GO:0006721	Dhrs3 Cyp26b1
0.127388036460054	3	242	4.6161927440818	GO:0006909 phagocytosis	http://amigo.geneontology.org/amigo/term/GO:0006909	Cd47 Gsn Ager
0.127388036460054	4	426	3.49645897986791	GO:0070997 neuron death	http://amigo.geneontology.org/amigo/term/GO:0070997	Btg2 Fos Ager Amigo2
0.127388036460054	2	96	7.75776836158192	GO:1901222 regulation of NIK/NF-kappaB signaling	http://amigo.geneontology.org/amigo/term/GO:1901222	Ager Tek
0.127872562927565	4	427	3.48827055134363	GO:0034248 regulation of cellular amide metabolic process	http://amigo.geneontology.org/amigo/term/GO:0034248	Btg2 Ybx1 Cdk5rap1 Eif1
0.12875341355979	5	637	2.92286406087859	GO:0048514 blood vessel morphogenesis	http://amigo.geneontology.org/amigo/term/GO:0048514	Tek Ptprb Lrg1 Adamts1 Junb
0.128862667209598	2	97	7.67779136816355	GO:0051153 regulation of striated muscle cell differentiation	http://amigo.geneontology.org/amigo/term/GO:0051153	Ybx1 Cyp26b1
0.130650234133007	2	99	7.52268447183701	GO:0006672 ceramide metabolic process	http://amigo.geneontology.org/amigo/term/GO:0006672	Plpp1 Acer2
0.130650234133007	13	2751	1.75966828703276	GO:0009653 anatomical structure morphogenesis	http://amigo.geneontology.org/amigo/term/GO:0009653	Tek Ptprb Lrg1 Junb Adamts1 Cyp26b1 Rps6 Ifitm1 Cadm1 Socs3 Dhrs3 Mgp Ybx1
0.130650234133007	1	11	33.8520801232666	GO:0015803 branched-chain amino acid transport	http://amigo.geneontology.org/amigo/term/GO:0015803	Slc3a2
0.130650234133007	1	11	33.8520801232666	GO:0015808 L-alanine transport	http://amigo.geneontology.org/amigo/term/GO:0015808	Slc3a2
0.130650234133007	1	11	33.8520801232666	GO:0043587 tongue morphogenesis	http://amigo.geneontology.org/amigo/term/GO:0043587	Cyp26b1
0.130650234133007	1	11	33.8520801232666	GO:0051006 positive regulation of lipoprotein lipase activity	http://amigo.geneontology.org/amigo/term/GO:0051006	Gpihbp1
0.130650234133007	1	11	33.8520801232666	GO:0060049 regulation of protein glycosylation	http://amigo.geneontology.org/amigo/term/GO:0060049	Acer2
0.130650234133007	1	11	33.8520801232666	GO:0097577 sequestering of iron ion	http://amigo.geneontology.org/amigo/term/GO:0097577	Fth1
0.130650234133007	1	11	33.8520801232666	GO:1902959 regulation of aspartic-type endopeptidase activity involved in amyloid precursor protein catabolic process	http://amigo.geneontology.org/amigo/term/GO:1902959	Ager
0.130650234133007	1	11	33.8520801232666	GO:2000674 regulation of type B pancreatic cell apoptotic process	http://amigo.geneontology.org/amigo/term/GO:2000674	Ager
0.132238659275414	4	436	3.41626496656819	GO:0034329 cell junction assembly	http://amigo.geneontology.org/amigo/term/GO:0034329	Cldn18 Cadm1 Amigo2 Tek
0.133506882609098	4	438	3.4006655831592	GO:0010563 negative regulation of phosphorus metabolic process	http://amigo.geneontology.org/amigo/term/GO:0010563	Ptprb Cdk5rap1 Socs3 Ager
0.133506882609098	4	438	3.4006655831592	GO:0045936 negative regulation of phosphate metabolic process	http://amigo.geneontology.org/amigo/term/GO:0045936	Ptprb Cdk5rap1 Socs3 Ager
0.134068345120949	2	101	7.37372042288975	GO:0060349 bone morphogenesis	http://amigo.geneontology.org/amigo/term/GO:0060349	Cyp26b1 Dhrs3
0.135747286134202	4	441	3.37753180368192	GO:0006979 response to oxidative stress	http://amigo.geneontology.org/amigo/term/GO:0006979	Gpx3 Fos Scgb1a1 Cst3
0.137764139634073	1	12	31.0310734463277	GO:0002158 osteoclast proliferation	http://amigo.geneontology.org/amigo/term/GO:0002158	Junb
0.137764139634073	3	256	4.36374470338983	GO:0003007 heart morphogenesis	http://amigo.geneontology.org/amigo/term/GO:0003007	Tek Adamts1 Dhrs3
0.137764139634073	1	12	31.0310734463277	GO:0015801 aromatic amino acid transport	http://amigo.geneontology.org/amigo/term/GO:0015801	Slc3a2
0.137764139634073	7	1136	2.29455120553831	GO:0035295 tube development	http://amigo.geneontology.org/amigo/term/GO:0035295	Tek Ptprb Lrg1 Adamts1 Cldn18 Junb Mgp
0.137764139634073	2	104	7.16101694915254	GO:0045638 negative regulation of myeloid cell differentiation	http://amigo.geneontology.org/amigo/term/GO:0045638	Nfkbia Cldn18
0.137764139634073	1	12	31.0310734463277	GO:0060213 positive regulation of nuclear-transcribed mRNA poly(A) tail shortening	http://amigo.geneontology.org/amigo/term/GO:0060213	Btg2
0.137764139634073	1	12	31.0310734463277	GO:0061365 positive regulation of triglyceride lipase activity	http://amigo.geneontology.org/amigo/term/GO:0061365	Gpihbp1
0.137764139634073	1	12	31.0310734463277	GO:1900272 negative regulation of long-term synaptic potentiation	http://amigo.geneontology.org/amigo/term/GO:1900272	Ager
0.137764139634073	1	12	31.0310734463277	GO:1905245 regulation of aspartic-type peptidase activity	http://amigo.geneontology.org/amigo/term/GO:1905245	Ager
0.137764139634073	1	12	31.0310734463277	GO:2001204 regulation of osteoclast development	http://amigo.geneontology.org/amigo/term/GO:2001204	Cldn18
0.141224303291262	6	897	2.49078850405306	GO:0002684 positive regulation of immune system process	http://amigo.geneontology.org/amigo/term/GO:0002684	Cadm1 Tek Fos Ager Plvap Cd47
0.141978582571954	2	106	7.02590342181004	GO:0001892 embryonic placenta development	http://amigo.geneontology.org/amigo/term/GO:0001892	Junb Socs3
0.142396524726671	1	13	28.6440677966102	GO:0001542 ovulation from ovarian follicle	http://amigo.geneontology.org/amigo/term/GO:0001542	Adamts1
0.142396524726671	1	13	28.6440677966102	GO:0006651 diacylglycerol biosynthetic process	http://amigo.geneontology.org/amigo/term/GO:0006651	Plpp1
0.142396524726671	1	13	28.6440677966102	GO:0006924 activation-induced cell death of T cells	http://amigo.geneontology.org/amigo/term/GO:0006924	Rps6
0.142396524726671	2	108	6.89579409918393	GO:0016525 negative regulation of angiogenesis	http://amigo.geneontology.org/amigo/term/GO:0016525	Tek Adamts1
0.142396524726671	1	13	28.6440677966102	GO:0030949 positive regulation of vascular endothelial growth factor receptor signaling pathway	http://amigo.geneontology.org/amigo/term/GO:0030949	Tek
0.142396524726671	4	454	3.28081833793773	GO:0032103 positive regulation of response to external stimulus	http://amigo.geneontology.org/amigo/term/GO:0032103	Cadm1 Cd47 Nfkbia Ager
0.142396524726671	6	905	2.46877048412773	GO:0035239 tube morphogenesis	http://amigo.geneontology.org/amigo/term/GO:0035239	Tek Ptprb Lrg1 Adamts1 Junb Mgp
0.142396524726671	1	13	28.6440677966102	GO:0042532 negative regulation of tyrosine phosphorylation of STAT protein	http://amigo.geneontology.org/amigo/term/GO:0042532	Socs3
0.142396524726671	4	453	3.28806076252479	GO:0043434 response to peptide hormone	http://amigo.geneontology.org/amigo/term/GO:0043434	Socs3 Btg2 Fos Ybx1
0.142396524726671	7	1150	2.26661753868828	GO:0051130 positive regulation of cellular component organization	http://amigo.geneontology.org/amigo/term/GO:0051130	Gpihbp1 Amigo2 Tek Gsn Ager Adamts1 Cd47
0.142396524726671	1	13	28.6440677966102	GO:0051152 positive regulation of smooth muscle cell differentiation	http://amigo.geneontology.org/amigo/term/GO:0051152	Tmsb4x
0.142396524726671	1	13	28.6440677966102	GO:0060211 regulation of nuclear-transcribed mRNA poly(A) tail shortening	http://amigo.geneontology.org/amigo/term/GO:0060211	Btg2
0.142396524726671	1	13	28.6440677966102	GO:0060368 regulation of Fc receptor mediated stimulatory signaling pathway	http://amigo.geneontology.org/amigo/term/GO:0060368	Cd47
0.142396524726671	1	13	28.6440677966102	GO:0060670 branching involved in labyrinthine layer morphogenesis	http://amigo.geneontology.org/amigo/term/GO:0060670	Socs3
0.142396524726671	1	13	28.6440677966102	GO:0070934 CRD-mediated mRNA stabilization	http://amigo.geneontology.org/amigo/term/GO:0070934	Ybx1
0.142396524726671	1	13	28.6440677966102	GO:1900152 negative regulation of nuclear-transcribed mRNA catabolic process deadenylation-dependent decay	http://amigo.geneontology.org/amigo/term/GO:1900152	Ybx1
0.143619948257855	2	109	6.83252993313637	GO:0031341 regulation of cell killing	http://amigo.geneontology.org/amigo/term/GO:0031341	Cadm1 Ager
0.14477882443627	7	1160	2.24707773232028	GO:0072359 circulatory system development	http://amigo.geneontology.org/amigo/term/GO:0072359	Tek Ptprb Lrg1 Adamts1 Junb Socs3 Dhrs3
0.14504047319299	2	110	6.77041602465331	GO:0048661 positive regulation of smooth muscle cell proliferation	http://amigo.geneontology.org/amigo/term/GO:0048661	Adamts1 Ager
0.14504047319299	2	110	6.77041602465331	GO:2000181 negative regulation of blood vessel morphogenesis	http://amigo.geneontology.org/amigo/term/GO:2000181	Tek Adamts1
0.146295998179388	3	269	4.15285741289144	GO:0006401 RNA catabolic process	http://amigo.geneontology.org/amigo/term/GO:0006401	Scgb1a1 Btg2 Ybx1
0.146787270677936	2	111	6.70942128569247	GO:1901343 negative regulation of vasculature development	http://amigo.geneontology.org/amigo/term/GO:1901343	Tek Adamts1
0.147103330066133	6	921	2.42588196323083	GO:0009725 response to hormone	http://amigo.geneontology.org/amigo/term/GO:0009725	Socs3 Btg2 Fos Scgb1a1 Tek Ybx1
0.147103330066133	1	14	26.5980629539952	GO:0010831 positive regulation of myotube differentiation	http://amigo.geneontology.org/amigo/term/GO:0010831	Cyp26b1
0.147103330066133	1	14	26.5980629539952	GO:0010838 positive regulation of keratinocyte proliferation	http://amigo.geneontology.org/amigo/term/GO:0010838	Lrg1
0.147103330066133	1	14	26.5980629539952	GO:0034116 positive regulation of heterotypic cell-cell adhesion	http://amigo.geneontology.org/amigo/term/GO:0034116	Ager
0.147103330066133	1	14	26.5980629539952	GO:0042363 fat-soluble vitamin catabolic process	http://amigo.geneontology.org/amigo/term/GO:0042363	Cyp26b1
0.147103330066133	1	14	26.5980629539952	GO:0046512 sphingosine biosynthetic process	http://amigo.geneontology.org/amigo/term/GO:0046512	Acer2
0.147103330066133	1	14	26.5980629539952	GO:0046520 sphingoid biosynthetic process	http://amigo.geneontology.org/amigo/term/GO:0046520	Acer2
0.147103330066133	2	112	6.64951573849879	GO:0050764 regulation of phagocytosis	http://amigo.geneontology.org/amigo/term/GO:0050764	Cd47 Ager
0.147103330066133	1	14	26.5980629539952	GO:0050930 induction of positive chemotaxis	http://amigo.geneontology.org/amigo/term/GO:0050930	Ager
0.147103330066133	4	468	3.18267419962335	GO:0052548 regulation of endopeptidase activity	http://amigo.geneontology.org/amigo/term/GO:0052548	Ager Gsn Cst3 Acer2
0.147103330066133	1	14	26.5980629539952	GO:0097050 type B pancreatic cell apoptotic process	http://amigo.geneontology.org/amigo/term/GO:0097050	Ager
0.147103330066133	1	14	26.5980629539952	GO:0098917 retrograde trans-synaptic signaling	http://amigo.geneontology.org/amigo/term/GO:0098917	Cadm1
0.147320512254158	2	113	6.59067046647668	GO:0048145 regulation of fibroblast proliferation	http://amigo.geneontology.org/amigo/term/GO:0048145	Ager Fth1
0.147898336377789	5	689	2.70227054685002	GO:0061061 muscle structure development	http://amigo.geneontology.org/amigo/term/GO:0061061	Ybx1 Btg2 Fos Cyp26b1 Tmsb4x
0.149217674109719	3	275	4.06224961479199	GO:0043523 regulation of neuron apoptotic process	http://amigo.geneontology.org/amigo/term/GO:0043523	Btg2 Ager Amigo2
0.150769174708396	2	115	6.47605011053795	GO:0032649 regulation of interferon-gamma production	http://amigo.geneontology.org/amigo/term/GO:0032649	Scgb1a1 Cd47
0.150769174708396	2	115	6.47605011053795	GO:1990830 cellular response to leukemia inhibitory factor	http://amigo.geneontology.org/amigo/term/GO:1990830	Rps16 Socs3
0.150848403041814	6	932	2.39725030915836	GO:0006396 RNA processing	http://amigo.geneontology.org/amigo/term/GO:0006396	Rps16 Cdk5rap1 Rps6 Ybx1 Rps27rt Rps27
0.151837066943439	2	116	6.42022209234366	GO:0008306 associative learning	http://amigo.geneontology.org/amigo/term/GO:0008306	Fos Btg2
0.151837066943439	2	116	6.42022209234366	GO:0032609 interferon-gamma production	http://amigo.geneontology.org/amigo/term/GO:0032609	Scgb1a1 Cd47
0.151837066943439	2	116	6.42022209234366	GO:1990823 response to leukemia inhibitory factor	http://amigo.geneontology.org/amigo/term/GO:1990823	Rps16 Socs3
0.152068047691774	1	15	24.8248587570621	GO:0008228 opsonization	http://amigo.geneontology.org/amigo/term/GO:0008228	Cd47
0.152068047691774	19	4756	1.48761243603085	GO:0009059 macromolecule biosynthetic process	http://amigo.geneontology.org/amigo/term/GO:0009059	Rpl8 Fos Rps23 Junb Rpl13 Rps6 Rps29 Rps16 Scgb1a1 Ybx1 Ager Btg2 Nfkbia Eif1 Acer2 Rps27rt Rps27 Cdk5rap1 Tmsb4x
0.152068047691774	1	15	24.8248587570621	GO:0014889 muscle atrophy	http://amigo.geneontology.org/amigo/term/GO:0014889	Gsn
0.152068047691774	4	477	3.12262374302668	GO:0051249 regulation of lymphocyte activation	http://amigo.geneontology.org/amigo/term/GO:0051249	Scgb1a1 Ager Cd47 Cyp26b1
0.152068047691774	1	15	24.8248587570621	GO:0070431 nucleotide-binding oligomerization domain containing 2 signaling pathway	http://amigo.geneontology.org/amigo/term/GO:0070431	Nfkbia
0.152068047691774	1	15	24.8248587570621	GO:0090494 dopamine uptake	http://amigo.geneontology.org/amigo/term/GO:0090494	Slc6a2
0.152068047691774	1	15	24.8248587570621	GO:0098814 spontaneous synaptic transmission	http://amigo.geneontology.org/amigo/term/GO:0098814	Ager
0.153960875602203	2	118	6.31140476874461	GO:0038061 NIK/NF-kappaB signaling	http://amigo.geneontology.org/amigo/term/GO:0038061	Ager Tek
0.1542828357012	6	943	2.36928662580657	GO:0007167 enzyme linked receptor protein signaling pathway	http://amigo.geneontology.org/amigo/term/GO:0007167	Tek Igfbp4 Socs3 Fos Lrg1 Ybx1
0.155016815451085	2	119	6.25836775388121	GO:0000956 nuclear-transcribed mRNA catabolic process	http://amigo.geneontology.org/amigo/term/GO:0000956	Btg2 Ybx1
0.155016815451085	2	119	6.25836775388121	GO:0006720 isoprenoid metabolic process	http://amigo.geneontology.org/amigo/term/GO:0006720	Dhrs3 Cyp26b1
0.155016815451085	2	119	6.25836775388121	GO:0019079 viral genome replication	http://amigo.geneontology.org/amigo/term/GO:0019079	Ifitm1 Ifitm3
0.155724460550097	1	16	23.2733050847458	GO:0000963 mitochondrial RNA processing	http://amigo.geneontology.org/amigo/term/GO:0000963	Cdk5rap1
0.155724460550097	1	16	23.2733050847458	GO:0009111 vitamin catabolic process	http://amigo.geneontology.org/amigo/term/GO:0009111	Cyp26b1
0.155724460550097	7	1201	2.17036650249086	GO:0010628 positive regulation of gene expression	http://amigo.geneontology.org/amigo/term/GO:0010628	Tek Ager Gsn Ybx1 Cadm1 Cdk5rap1 Cyp26b1
0.155724460550097	1	16	23.2733050847458	GO:0032328 alanine transport	http://amigo.geneontology.org/amigo/term/GO:0032328	Slc3a2
0.155724460550097	1	16	23.2733050847458	GO:0038094 Fc-gamma receptor signaling pathway	http://amigo.geneontology.org/amigo/term/GO:0038094	Cd47
0.155724460550097	6	949	2.35430694218714	GO:0045321 leukocyte activation	http://amigo.geneontology.org/amigo/term/GO:0045321	Scgb1a1 Ager Gsn Cd47 Rps6 Cyp26b1
0.155724460550097	1	16	23.2733050847458	GO:0051004 regulation of lipoprotein lipase activity	http://amigo.geneontology.org/amigo/term/GO:0051004	Gpihbp1
0.155724460550097	1	16	23.2733050847458	GO:0055119 relaxation of cardiac muscle	http://amigo.geneontology.org/amigo/term/GO:0055119	Gsn
0.155724460550097	1	16	23.2733050847458	GO:0060100 positive regulation of phagocytosis engulfment	http://amigo.geneontology.org/amigo/term/GO:0060100	Ager
0.155724460550097	1	16	23.2733050847458	GO:0070423 nucleotide-binding oligomerization domain containing signaling pathway	http://amigo.geneontology.org/amigo/term/GO:0070423	Nfkbia
0.155724460550097	1	16	23.2733050847458	GO:0070525 tRNA threonylcarbamoyladenosine metabolic process	http://amigo.geneontology.org/amigo/term/GO:0070525	Cdk5rap1
0.155724460550097	1	16	23.2733050847458	GO:0090493 catecholamine uptake	http://amigo.geneontology.org/amigo/term/GO:0090493	Slc6a2
0.155724460550097	2	120	6.20621468926554	GO:1901890 positive regulation of cell junction assembly	http://amigo.geneontology.org/amigo/term/GO:1901890	Amigo2 Tek
0.155724460550097	1	16	23.2733050847458	GO:1905155 positive regulation of membrane invagination	http://amigo.geneontology.org/amigo/term/GO:1905155	Ager
0.155844342144146	6	954	2.34196780727001	GO:0032101 regulation of response to external stimulus	http://amigo.geneontology.org/amigo/term/GO:0032101	Ager Cadm1 Cd47 Scgb1a1 Nfkbia Socs3
0.156560097974315	12	2611	1.71140351446618	GO:0051246 regulation of protein metabolic process	http://amigo.geneontology.org/amigo/term/GO:0051246	Ptprb Cdk5rap1 Tek Socs3 Ager Btg2 Nfkbia Gsn Cst3 Ybx1 Acer2 Eif1
0.156560097974315	2	122	6.10447346485135	GO:0071346 cellular response to interferon-gamma	http://amigo.geneontology.org/amigo/term/GO:0071346	Gsn Cd47
0.157539661330573	2	125	5.95796610169492	GO:0001909 leukocyte mediated cytotoxicity	http://amigo.geneontology.org/amigo/term/GO:0001909	Cadm1 Ager
0.157539661330573	2	125	5.95796610169492	GO:0001952 regulation of cell-matrix adhesion	http://amigo.geneontology.org/amigo/term/GO:0001952	Tek Acer2
0.157539661330573	1	17	21.9042871385842	GO:0002431 Fc receptor mediated stimulatory signaling pathway	http://amigo.geneontology.org/amigo/term/GO:0002431	Cd47
0.157539661330573	1	17	21.9042871385842	GO:0010713 negative regulation of collagen metabolic process	http://amigo.geneontology.org/amigo/term/GO:0010713	Ager
0.157539661330573	13	2926	1.65442496843032	GO:0022607 cellular component assembly	http://amigo.geneontology.org/amigo/term/GO:0022607	Gsn Cldn18 Tmsb4x Rps27rt Tmsb10 Rps27 Gm9844 Cadm1 Amigo2 Tek Rps23 Mgp Cd47
0.157539661330573	1	17	21.9042871385842	GO:0032966 negative regulation of collagen biosynthetic process	http://amigo.geneontology.org/amigo/term/GO:0032966	Ager
0.157539661330573	1	17	21.9042871385842	GO:0035872 nucleotide-binding domain leucine rich repeat containing receptor signaling pathway	http://amigo.geneontology.org/amigo/term/GO:0035872	Nfkbia
0.157539661330573	1	17	21.9042871385842	GO:0048143 astrocyte activation	http://amigo.geneontology.org/amigo/term/GO:0048143	Ager
0.157539661330573	1	17	21.9042871385842	GO:0051014 actin filament severing	http://amigo.geneontology.org/amigo/term/GO:0051014	Gsn
0.157539661330573	1	17	21.9042871385842	GO:0051127 positive regulation of actin nucleation	http://amigo.geneontology.org/amigo/term/GO:0051127	Gsn
0.157539661330573	1	17	21.9042871385842	GO:0051238 sequestering of metal ion	http://amigo.geneontology.org/amigo/term/GO:0051238	Fth1
0.157539661330573	4	498	2.99094683820026	GO:0052547 regulation of peptidase activity	http://amigo.geneontology.org/amigo/term/GO:0052547	Ager Gsn Cst3 Acer2
0.157539661330573	1	17	21.9042871385842	GO:0070486 leukocyte aggregation	http://amigo.geneontology.org/amigo/term/GO:0070486	Cd47
0.157539661330573	2	123	6.05484359928345	GO:0071675 regulation of mononuclear cell migration	http://amigo.geneontology.org/amigo/term/GO:0071675	Ager Cd47
0.157539661330573	1	17	21.9042871385842	GO:0071801 regulation of podosome assembly	http://amigo.geneontology.org/amigo/term/GO:0071801	Gsn
0.157539661330573	1	17	21.9042871385842	GO:0098760 response to interleukin-7	http://amigo.geneontology.org/amigo/term/GO:0098760	Ybx1
0.157539661330573	1	17	21.9042871385842	GO:0098761 cellular response to interleukin-7	http://amigo.geneontology.org/amigo/term/GO:0098761	Ybx1
0.157539661330573	1	17	21.9042871385842	GO:1900452 regulation of long-term synaptic depression	http://amigo.geneontology.org/amigo/term/GO:1900452	Ager
0.157539661330573	2	123	6.05484359928345	GO:1901216 positive regulation of neuron death	http://amigo.geneontology.org/amigo/term/GO:1901216	Fos Ager
0.157539661330573	1	17	21.9042871385842	GO:1903729 regulation of plasma membrane organization	http://amigo.geneontology.org/amigo/term/GO:1903729	Gsn
0.157539661330573	1	17	21.9042871385842	GO:2000767 positive regulation of cytoplasmic translation	http://amigo.geneontology.org/amigo/term/GO:2000767	Ybx1
0.157706644085523	7	1224	2.1295834718068	GO:0009790 embryo development	http://amigo.geneontology.org/amigo/term/GO:0009790	Junb Rps6 Ybx1 Rpl13 Ifitm1 Socs3 Cyp26b1
0.158805024442061	4	500	2.97898305084746	GO:0050673 epithelial cell proliferation	http://amigo.geneontology.org/amigo/term/GO:0050673	Tek Lrg1 Igfbp4 Ager
0.160485067005241	2	127	5.86413986387295	GO:0008286 insulin receptor signaling pathway	http://amigo.geneontology.org/amigo/term/GO:0008286	Socs3 Ybx1
0.161264656034075	4	505	2.9494881691559	GO:0001701 in utero embryonic development	http://amigo.geneontology.org/amigo/term/GO:0001701	Junb Ybx1 Rpl13 Socs3
0.161264656034075	1	18	20.6873822975518	GO:0015867 ATP transport	http://amigo.geneontology.org/amigo/term/GO:0015867	Cd47
0.161264656034075	2	129	5.77322296675864	GO:0019751 polyol metabolic process	http://amigo.geneontology.org/amigo/term/GO:0019751	Plpp1 Acer2
0.161264656034075	3	301	3.7113576214877	GO:0030336 negative regulation of cell migration	http://amigo.geneontology.org/amigo/term/GO:0030336	Ager Ifitm1 Ifitm3
0.161264656034075	2	128	5.81832627118644	GO:0043280 positive regulation of cysteine-type endopeptidase activity involved in apoptotic process	http://amigo.geneontology.org/amigo/term/GO:0043280	Gsn Acer2
0.161264656034075	3	301	3.7113576214877	GO:0045765 regulation of angiogenesis	http://amigo.geneontology.org/amigo/term/GO:0045765	Tek Lrg1 Adamts1
0.161264656034075	1	18	20.6873822975518	GO:0045779 negative regulation of bone resorption	http://amigo.geneontology.org/amigo/term/GO:0045779	Cldn18
0.161264656034075	1	18	20.6873822975518	GO:0051546 keratinocyte migration	http://amigo.geneontology.org/amigo/term/GO:0051546	Lrg1
0.161264656034075	1	18	20.6873822975518	GO:0070131 positive regulation of mitochondrial translation	http://amigo.geneontology.org/amigo/term/GO:0070131	Cdk5rap1
0.161264656034075	1	18	20.6873822975518	GO:0071639 positive regulation of monocyte chemotactic protein-1 production	http://amigo.geneontology.org/amigo/term/GO:0071639	Ager
0.161264656034075	1	18	20.6873822975518	GO:0098880 maintenance of postsynaptic specialization structure	http://amigo.geneontology.org/amigo/term/GO:0098880	Cadm1
0.161264656034075	3	300	3.72372881355932	GO:1903311 regulation of mRNA metabolic process	http://amigo.geneontology.org/amigo/term/GO:1903311	Scgb1a1 Btg2 Ybx1
0.161264656034075	1	18	20.6873822975518	GO:1904754 positive regulation of vascular associated smooth muscle cell migration	http://amigo.geneontology.org/amigo/term/GO:1904754	Adamts1
0.161264656034075	1	18	20.6873822975518	GO:2001267 regulation of cysteine-type endopeptidase activity involved in apoptotic signaling pathway	http://amigo.geneontology.org/amigo/term/GO:2001267	Gsn
0.162019687056445	3	302	3.69906835784039	GO:0007162 negative regulation of cell adhesion	http://amigo.geneontology.org/amigo/term/GO:0007162	Scgb1a1 Acer2 Ager
0.16405679773711	6	986	2.26596073847423	GO:0033993 response to lipid	http://amigo.geneontology.org/amigo/term/GO:0033993	Tek Nfkbia Fos Scgb1a1 Acer2 Cyp26b1
0.165365947474574	3	305	3.66268407891081	GO:1901342 regulation of vasculature development	http://amigo.geneontology.org/amigo/term/GO:1901342	Tek Lrg1 Adamts1
0.166188714273443	2	132	5.64201335387776	GO:0030278 regulation of ossification	http://amigo.geneontology.org/amigo/term/GO:0030278	Mgp Dhrs3
0.166213544708707	4	514	2.89784343467652	GO:0048608 reproductive structure development	http://amigo.geneontology.org/amigo/term/GO:0048608	Adamts1 Rps6 Junb Socs3
0.166864126304316	1	19	19.5985727029438	GO:0021542 dentate gyrus development	http://amigo.geneontology.org/amigo/term/GO:0021542	Btg2
0.166864126304316	1	19	19.5985727029438	GO:0036035 osteoclast development	http://amigo.geneontology.org/amigo/term/GO:0036035	Cldn18
0.166864126304316	2	133	5.59959220084109	GO:0048144 fibroblast proliferation	http://amigo.geneontology.org/amigo/term/GO:0048144	Ager Fth1
0.166864126304316	1	19	19.5985727029438	GO:0150104 transport across blood-brain barrier	http://amigo.geneontology.org/amigo/term/GO:0150104	Ager
0.166864126304316	1	19	19.5985727029438	GO:2001014 regulation of skeletal muscle cell differentiation	http://amigo.geneontology.org/amigo/term/GO:2001014	Cyp26b1
0.16850435150503	2	134	5.55780419934227	GO:0002761 regulation of myeloid leukocyte differentiation	http://amigo.geneontology.org/amigo/term/GO:0002761	Fos Cldn18
0.168573822510818	5	752	2.4758835196538	GO:0001817 regulation of cytokine production	http://amigo.geneontology.org/amigo/term/GO:0001817	Tek Scgb1a1 Ager Cadm1 Cd47
0.168573822510818	1	20	18.6186440677966	GO:0010232 vascular transport	http://amigo.geneontology.org/amigo/term/GO:0010232	Ager
0.168573822510818	3	310	3.60360852925096	GO:0010631 epithelial cell migration	http://amigo.geneontology.org/amigo/term/GO:0010631	Tek Lrg1 Ager
0.168573822510818	1	20	18.6186440677966	GO:0010763 positive regulation of fibroblast migration	http://amigo.geneontology.org/amigo/term/GO:0010763	Ager
0.168573822510818	4	520	2.86440677966102	GO:0031400 negative regulation of protein modification process	http://amigo.geneontology.org/amigo/term/GO:0031400	Ptprb Cdk5rap1 Socs3 Ager
0.168573822510818	1	20	18.6186440677966	GO:0032495 response to muramyl dipeptide	http://amigo.geneontology.org/amigo/term/GO:0032495	Nfkbia
0.168573822510818	1	20	18.6186440677966	GO:0032616 interleukin-13 production	http://amigo.geneontology.org/amigo/term/GO:0032616	Scgb1a1
0.168573822510818	1	20	18.6186440677966	GO:0032656 regulation of interleukin-13 production	http://amigo.geneontology.org/amigo/term/GO:0032656	Scgb1a1
0.168573822510818	1	20	18.6186440677966	GO:0032693 negative regulation of interleukin-10 production	http://amigo.geneontology.org/amigo/term/GO:0032693	Ager
0.168573822510818	1	20	18.6186440677966	GO:0035313 wound healing spreading of epidermal cells	http://amigo.geneontology.org/amigo/term/GO:0035313	Lrg1
0.168573822510818	5	751	2.47918030197025	GO:0043549 regulation of kinase activity	http://amigo.geneontology.org/amigo/term/GO:0043549	Tek Ptprb Cdk5rap1 Socs3 Ager
0.168573822510818	10	2099	1.77404898216261	GO:0044248 cellular catabolic process	http://amigo.geneontology.org/amigo/term/GO:0044248	Gpx3 Hbb-bs Hbb-bt Cyp26b1 Scgb1a1 Btg2 Ybx1 Acer2 Ager Gpihbp1
0.168573822510818	2	136	5.47607178464606	GO:0045667 regulation of osteoblast differentiation	http://amigo.geneontology.org/amigo/term/GO:0045667	Ifitm1 Ifitm3
0.168573822510818	1	20	18.6186440677966	GO:0046851 negative regulation of bone remodeling	http://amigo.geneontology.org/amigo/term/GO:0046851	Cldn18
0.168573822510818	1	20	18.6186440677966	GO:0051220 cytoplasmic sequestering of protein	http://amigo.geneontology.org/amigo/term/GO:0051220	Nfkbia
0.168573822510818	3	311	3.59202136356205	GO:0051402 neuron apoptotic process	http://amigo.geneontology.org/amigo/term/GO:0051402	Btg2 Ager Amigo2
0.168573822510818	1	20	18.6186440677966	GO:0060099 regulation of phagocytosis engulfment	http://amigo.geneontology.org/amigo/term/GO:0060099	Ager
0.168573822510818	4	519	2.86992586786846	GO:0061458 reproductive system development	http://amigo.geneontology.org/amigo/term/GO:0061458	Adamts1 Rps6 Junb Socs3
0.168573822510818	3	313	3.56906915037635	GO:0090132 epithelium migration	http://amigo.geneontology.org/amigo/term/GO:0090132	Tek Lrg1 Ager
0.168573822510818	1	20	18.6186440677966	GO:0097398 cellular response to interleukin-17	http://amigo.geneontology.org/amigo/term/GO:0097398	Socs3
0.168573822510818	2	135	5.51663527934714	GO:1903313 positive regulation of mRNA metabolic process	http://amigo.geneontology.org/amigo/term/GO:1903313	Btg2 Ybx1
0.169285048133947	5	759	2.45304928429468	GO:0001816 cytokine production	http://amigo.geneontology.org/amigo/term/GO:0001816	Tek Scgb1a1 Ager Cadm1 Cd47
0.17038900155099	3	316	3.53518558249303	GO:2000146 negative regulation of cell motility	http://amigo.geneontology.org/amigo/term/GO:2000146	Ager Ifitm1 Ifitm3
0.171303551918337	3	320	3.49099576271186	GO:0007611 learning or memory	http://amigo.geneontology.org/amigo/term/GO:0007611	Ager Fos Btg2
0.171303551918337	1	21	17.7320419693301	GO:0010984 regulation of lipoprotein particle clearance	http://amigo.geneontology.org/amigo/term/GO:0010984	Gpihbp1
0.171303551918337	5	765	2.43380968206492	GO:0031329 regulation of cellular catabolic process	http://amigo.geneontology.org/amigo/term/GO:0031329	Scgb1a1 Btg2 Ybx1 Acer2 Ager
0.171303551918337	11	2416	1.69540633067684	GO:0032268 regulation of cellular protein metabolic process	http://amigo.geneontology.org/amigo/term/GO:0032268	Ptprb Cdk5rap1 Tek Socs3 Ager Btg2 Gsn Cst3 Ybx1 Acer2 Eif1
0.171303551918337	1	21	17.7320419693301	GO:0032634 interleukin-5 production	http://amigo.geneontology.org/amigo/term/GO:0032634	Scgb1a1
0.171303551918337	1	21	17.7320419693301	GO:0032674 regulation of interleukin-5 production	http://amigo.geneontology.org/amigo/term/GO:0032674	Scgb1a1
0.171303551918337	3	318	3.51295171090502	GO:0034504 protein localization to nucleus	http://amigo.geneontology.org/amigo/term/GO:0034504	Tek Nfkbia Cldn18
0.171303551918337	6	1017	2.19689015549223	GO:0043066 negative regulation of apoptotic process	http://amigo.geneontology.org/amigo/term/GO:0043066	Btg2 Amigo2 Socs3 Tek Rps6 Ybx1
0.171303551918337	1	21	17.7320419693301	GO:0046514 ceramide catabolic process	http://amigo.geneontology.org/amigo/term/GO:0046514	Acer2
0.171303551918337	3	320	3.49099576271186	GO:0051271 negative regulation of cellular component movement	http://amigo.geneontology.org/amigo/term/GO:0051271	Ager Ifitm1 Ifitm3
0.171303551918337	3	319	3.50193932309654	GO:0071375 cellular response to peptide hormone stimulus	http://amigo.geneontology.org/amigo/term/GO:0071375	Socs3 Fos Ybx1
0.171303551918337	3	319	3.50193932309654	GO:0090130 tissue migration	http://amigo.geneontology.org/amigo/term/GO:0090130	Tek Lrg1 Ager
0.171303551918337	1	21	17.7320419693301	GO:1903909 regulation of receptor clustering	http://amigo.geneontology.org/amigo/term/GO:1903909	Gsn
0.171303551918337	1	21	17.7320419693301	GO:1905153 regulation of membrane invagination	http://amigo.geneontology.org/amigo/term/GO:1905153	Ager
0.171303551918337	1	21	17.7320419693301	GO:2000251 positive regulation of actin cytoskeleton reorganization	http://amigo.geneontology.org/amigo/term/GO:2000251	Tek
0.171303551918337	1	21	17.7320419693301	GO:2000353 positive regulation of endothelial cell apoptotic process	http://amigo.geneontology.org/amigo/term/GO:2000353	Ager
0.171792711011127	2	141	5.28188484192812	GO:0045727 positive regulation of translation	http://amigo.geneontology.org/amigo/term/GO:0045727	Ybx1 Cdk5rap1
0.174444226399309	11	2426	1.68841784621404	GO:0051128 regulation of cellular component organization	http://amigo.geneontology.org/amigo/term/GO:0051128	Gsn Tmsb4x Tmsb10 Gm9844 Gpihbp1 Amigo2 Tek Igfbp4 Ager Adamts1 Cd47
0.175901319098732	4	541	2.75321908581096	GO:0001525 angiogenesis	http://amigo.geneontology.org/amigo/term/GO:0001525	Tek Ptprb Lrg1 Adamts1
0.175901319098732	1	22	16.9260400616333	GO:0006450 regulation of translational fidelity	http://amigo.geneontology.org/amigo/term/GO:0006450	Cdk5rap1
0.175901319098732	2	144	5.17184557438795	GO:0006639 acylglycerol metabolic process	http://amigo.geneontology.org/amigo/term/GO:0006639	Gpihbp1 Plpp1
0.175901319098732	1	22	16.9260400616333	GO:0010743 regulation of macrophage derived foam cell differentiation	http://amigo.geneontology.org/amigo/term/GO:0010743	Nfkbia
0.175901319098732	1	22	16.9260400616333	GO:0033189 response to vitamin A	http://amigo.geneontology.org/amigo/term/GO:0033189	Cyp26b1
0.175901319098732	1	22	16.9260400616333	GO:0034312 diol biosynthetic process	http://amigo.geneontology.org/amigo/term/GO:0034312	Acer2
0.175901319098732	1	22	16.9260400616333	GO:0038093 Fc receptor signaling pathway	http://amigo.geneontology.org/amigo/term/GO:0038093	Cd47
0.175901319098732	1	22	16.9260400616333	GO:0071800 podosome assembly	http://amigo.geneontology.org/amigo/term/GO:0071800	Gsn
0.175901319098732	1	22	16.9260400616333	GO:0097396 response to interleukin-17	http://amigo.geneontology.org/amigo/term/GO:0097396	Socs3
0.176340265643568	3	327	3.41626496656819	GO:0001666 response to hypoxia	http://amigo.geneontology.org/amigo/term/GO:0001666	Fos Ager Tek
0.176717494742884	4	543	2.74307831569747	GO:0002009 morphogenesis of an epithelium	http://amigo.geneontology.org/amigo/term/GO:0002009	Lrg1 Socs3 Mgp Tek
0.177233781134205	5	781	2.38394930445539	GO:0043009 chordate embryonic development	http://amigo.geneontology.org/amigo/term/GO:0043009	Junb Ybx1 Rpl13 Ifitm1 Socs3
0.177515823638583	2	146	5.1009983747388	GO:0001824 blastocyst development	http://amigo.geneontology.org/amigo/term/GO:0001824	Junb Rpl13
0.177515823638583	2	146	5.1009983747388	GO:0006638 neutral lipid metabolic process	http://amigo.geneontology.org/amigo/term/GO:0006638	Gpihbp1 Plpp1
0.177515823638583	2	146	5.1009983747388	GO:0006665 sphingolipid metabolic process	http://amigo.geneontology.org/amigo/term/GO:0006665	Plpp1 Acer2
0.177515823638583	3	329	3.39549739838236	GO:0046651 lymphocyte proliferation	http://amigo.geneontology.org/amigo/term/GO:0046651	Scgb1a1 Ager Rps6
0.177669698791522	6	1037	2.15452004641812	GO:0044255 cellular lipid metabolic process	http://amigo.geneontology.org/amigo/term/GO:0044255	Plpp1 Socs3 Dhrs3 Cyp26b1 Acer2 Gpihbp1
0.177669698791522	4	546	2.72800645682002	GO:0051345 positive regulation of hydrolase activity	http://amigo.geneontology.org/amigo/term/GO:0051345	Gpihbp1 Ager Gsn Acer2
0.178537889589628	1	23	16.1901252763449	GO:0000289 nuclear-transcribed mRNA poly(A) tail shortening	http://amigo.geneontology.org/amigo/term/GO:0000289	Btg2
0.178537889589628	1	23	16.1901252763449	GO:0001829 trophectodermal cell differentiation	http://amigo.geneontology.org/amigo/term/GO:0001829	Junb
0.178537889589628	1	23	16.1901252763449	GO:0031579 membrane raft organization	http://amigo.geneontology.org/amigo/term/GO:0031579	Gsn
0.178537889589628	6	1040	2.14830508474576	GO:0043069 negative regulation of programmed cell death	http://amigo.geneontology.org/amigo/term/GO:0043069	Btg2 Amigo2 Socs3 Tek Rps6 Ybx1
0.178537889589628	1	23	16.1901252763449	GO:0043567 regulation of insulin-like growth factor receptor signaling pathway	http://amigo.geneontology.org/amigo/term/GO:0043567	Igfbp4
0.178537889589628	1	23	16.1901252763449	GO:0046426 negative regulation of receptor signaling pathway via JAK-STAT	http://amigo.geneontology.org/amigo/term/GO:0046426	Socs3
0.178537889589628	1	23	16.1901252763449	GO:0097284 hepatocyte apoptotic process	http://amigo.geneontology.org/amigo/term/GO:0097284	Gsn
0.178537889589628	1	23	16.1901252763449	GO:2000114 regulation of establishment of cell polarity	http://amigo.geneontology.org/amigo/term/GO:2000114	Gsn
0.179077337051666	3	333	3.35471064284624	GO:0032943 mononuclear cell proliferation	http://amigo.geneontology.org/amigo/term/GO:0032943	Scgb1a1 Ager Rps6
0.179785083026983	3	334	3.34466659900538	GO:0001822 kidney development	http://amigo.geneontology.org/amigo/term/GO:0001822	Cyp26b1 Adamts1 Tek
0.179785083026983	4	552	2.69835421272415	GO:0090066 regulation of anatomical structure size	http://amigo.geneontology.org/amigo/term/GO:0090066	Gsn Tmsb4x Tmsb10 Gm9844
0.179785083026983	2	149	4.9982937094756	GO:2001056 positive regulation of cysteine-type endopeptidase activity	http://amigo.geneontology.org/amigo/term/GO:2001056	Gsn Acer2
0.18117963400177	2	150	4.96497175141243	GO:0001837 epithelial to mesenchymal transition	http://amigo.geneontology.org/amigo/term/GO:0001837	Lrg1 Ager
0.18117963400177	3	336	3.32475786924939	GO:0007517 muscle organ development	http://amigo.geneontology.org/amigo/term/GO:0007517	Btg2 Fos Cyp26b1
0.18117963400177	2	150	4.96497175141243	GO:0034754 cellular hormone metabolic process	http://amigo.geneontology.org/amigo/term/GO:0034754	Cyp26b1 Dhrs3
0.181591344214777	1	24	15.5155367231638	GO:0034368 protein-lipid complex remodeling	http://amigo.geneontology.org/amigo/term/GO:0034368	Gpihbp1
0.181591344214777	1	24	15.5155367231638	GO:0034369 plasma lipoprotein particle remodeling	http://amigo.geneontology.org/amigo/term/GO:0034369	Gpihbp1
0.181591344214777	1	24	15.5155367231638	GO:0050765 negative regulation of phagocytosis	http://amigo.geneontology.org/amigo/term/GO:0050765	Cd47
0.181591344214777	1	24	15.5155367231638	GO:0060547 negative regulation of necrotic cell death	http://amigo.geneontology.org/amigo/term/GO:0060547	Fth1
0.181591344214777	1	24	15.5155367231638	GO:0060713 labyrinthine layer morphogenesis	http://amigo.geneontology.org/amigo/term/GO:0060713	Socs3
0.181591344214777	1	24	15.5155367231638	GO:0060716 labyrinthine layer blood vessel development	http://amigo.geneontology.org/amigo/term/GO:0060716	Junb
0.181591344214777	2	151	4.93209114378718	GO:1900180 regulation of protein localization to nucleus	http://amigo.geneontology.org/amigo/term/GO:1900180	Tek Cldn18
0.181591344214777	1	24	15.5155367231638	GO:1990000 amyloid fibril formation	http://amigo.geneontology.org/amigo/term/GO:1990000	Gsn
0.181704730369043	5	798	2.33316341701712	GO:0009792 embryo development ending in birth or egg hatching	http://amigo.geneontology.org/amigo/term/GO:0009792	Junb Ybx1 Rpl13 Ifitm1 Socs3
0.18211096258231	3	339	3.29533523323834	GO:0036293 response to decreased oxygen levels	http://amigo.geneontology.org/amigo/term/GO:0036293	Fos Ager Tek
0.183838275762672	2	153	4.86761936412983	GO:0008037 cell recognition	http://amigo.geneontology.org/amigo/term/GO:0008037	Cadm1 Cd47
0.183838275762672	2	153	4.86761936412983	GO:0051592 response to calcium ion	http://amigo.geneontology.org/amigo/term/GO:0051592	Fos Junb
0.185229771757317	5	804	2.31575174972595	GO:0045087 innate immune response	http://amigo.geneontology.org/amigo/term/GO:0045087	Ifitm1 Ifitm3 Cadm1 Gsn Cd47
0.185935348415545	1	25	14.8949152542373	GO:0034114 regulation of heterotypic cell-cell adhesion	http://amigo.geneontology.org/amigo/term/GO:0034114	Ager
0.185935348415545	1	25	14.8949152542373	GO:0043586 tongue development	http://amigo.geneontology.org/amigo/term/GO:0043586	Cyp26b1
0.185935348415545	1	25	14.8949152542373	GO:0050927 positive regulation of positive chemotaxis	http://amigo.geneontology.org/amigo/term/GO:0050927	Ager
0.185935348415545	1	25	14.8949152542373	GO:1904893 negative regulation of receptor signaling pathway via STAT	http://amigo.geneontology.org/amigo/term/GO:1904893	Socs3
0.185935348415545	1	25	14.8949152542373	GO:2000773 negative regulation of cellular senescence	http://amigo.geneontology.org/amigo/term/GO:2000773	Ybx1
0.187180753763028	3	345	3.23802505526898	GO:0072001 renal system development	http://amigo.geneontology.org/amigo/term/GO:0072001	Cyp26b1 Adamts1 Tek
0.187792453995099	2	156	4.77401129943503	GO:0030010 establishment of cell polarity	http://amigo.geneontology.org/amigo/term/GO:0030010	Gsn Cyp26b1
0.189245698244866	1	26	14.3220338983051	GO:0010742 macrophage derived foam cell differentiation	http://amigo.geneontology.org/amigo/term/GO:0010742	Nfkbia
0.189245698244866	3	349	3.20091302025157	GO:0016042 lipid catabolic process	http://amigo.geneontology.org/amigo/term/GO:0016042	Cyp26b1 Acer2 Gpihbp1
0.189245698244866	1	26	14.3220338983051	GO:0019835 cytolysis	http://amigo.geneontology.org/amigo/term/GO:0019835	Lyz2
0.189245698244866	1	26	14.3220338983051	GO:0034063 stress granule assembly	http://amigo.geneontology.org/amigo/term/GO:0034063	Rps23
0.189245698244866	1	26	14.3220338983051	GO:0034367 protein-containing complex remodeling	http://amigo.geneontology.org/amigo/term/GO:0034367	Gpihbp1
0.189245698244866	3	349	3.20091302025157	GO:0040013 negative regulation of locomotion	http://amigo.geneontology.org/amigo/term/GO:0040013	Ager Ifitm1 Ifitm3
0.189245698244866	1	26	14.3220338983051	GO:0050926 regulation of positive chemotaxis	http://amigo.geneontology.org/amigo/term/GO:0050926	Ager
0.189245698244866	1	26	14.3220338983051	GO:0071605 monocyte chemotactic protein-1 production	http://amigo.geneontology.org/amigo/term/GO:0071605	Ager
0.189245698244866	1	26	14.3220338983051	GO:0071637 regulation of monocyte chemotactic protein-1 production	http://amigo.geneontology.org/amigo/term/GO:0071637	Ager
0.189245698244866	4	571	2.60856659443735	GO:1901615 organic hydroxy compound metabolic process	http://amigo.geneontology.org/amigo/term/GO:1901615	Cyp26b1 Plpp1 Acer2 Dhrs3
0.189245698244866	1	26	14.3220338983051	GO:1902993 positive regulation of amyloid precursor protein catabolic process	http://amigo.geneontology.org/amigo/term/GO:1902993	Ager
0.192296870044771	4	580	2.56808883693746	GO:0002694 regulation of leukocyte activation	http://amigo.geneontology.org/amigo/term/GO:0002694	Scgb1a1 Ager Cd47 Cyp26b1
0.192296870044771	3	354	3.15570238437231	GO:0003002 regionalization	http://amigo.geneontology.org/amigo/term/GO:0003002	Btg2 Ifitm1 Cyp26b1
0.192296870044771	1	27	13.7915881983679	GO:0015874 norepinephrine transport	http://amigo.geneontology.org/amigo/term/GO:0015874	Slc6a2
0.192296870044771	2	161	4.62575007895568	GO:0032635 interleukin-6 production	http://amigo.geneontology.org/amigo/term/GO:0032635	Cd47 Ager
0.192296870044771	2	161	4.62575007895568	GO:0032675 regulation of interleukin-6 production	http://amigo.geneontology.org/amigo/term/GO:0032675	Cd47 Ager
0.192296870044771	1	27	13.7915881983679	GO:0034104 negative regulation of tissue remodeling	http://amigo.geneontology.org/amigo/term/GO:0034104	Cldn18
0.192296870044771	3	355	3.14681308188112	GO:0050890 cognition	http://amigo.geneontology.org/amigo/term/GO:0050890	Ager Fos Btg2
0.192296870044771	1	27	13.7915881983679	GO:0051412 response to corticosterone	http://amigo.geneontology.org/amigo/term/GO:0051412	Fos
0.192296870044771	1	27	13.7915881983679	GO:0051894 positive regulation of focal adhesion assembly	http://amigo.geneontology.org/amigo/term/GO:0051894	Tek
0.192296870044771	1	27	13.7915881983679	GO:0070129 regulation of mitochondrial translation	http://amigo.geneontology.org/amigo/term/GO:0070129	Cdk5rap1
0.192296870044771	1	27	13.7915881983679	GO:0090077 foam cell differentiation	http://amigo.geneontology.org/amigo/term/GO:0090077	Nfkbia
0.192296870044771	6	1083	2.06300765294145	GO:0098542 defense response to other organism	http://amigo.geneontology.org/amigo/term/GO:0098542	Ifitm1 Ifitm3 Cadm1 Lyz2 Gsn Cd47
0.192296870044771	1	27	13.7915881983679	GO:1900151 regulation of nuclear-transcribed mRNA catabolic process deadenylation-dependent decay	http://amigo.geneontology.org/amigo/term/GO:1900151	Ybx1
0.192296870044771	1	27	13.7915881983679	GO:1901018 positive regulation of potassium ion transmembrane transporter activity	http://amigo.geneontology.org/amigo/term/GO:1901018	Ager
0.192296870044771	3	352	3.17363251155624	GO:1903037 regulation of leukocyte cell-cell adhesion	http://amigo.geneontology.org/amigo/term/GO:1903037	Scgb1a1 Ager Cd47
0.195354083993958	1	28	13.2990314769976	GO:0001914 regulation of T cell mediated cytotoxicity	http://amigo.geneontology.org/amigo/term/GO:0001914	Ager
0.195354083993958	4	584	2.5504991873694	GO:0006897 endocytosis	http://amigo.geneontology.org/amigo/term/GO:0006897	Cd47 Ifitm3 Gsn Ager
0.195354083993958	2	165	4.51361068310221	GO:0017148 negative regulation of translation	http://amigo.geneontology.org/amigo/term/GO:0017148	Btg2 Ybx1
0.195354083993958	1	28	13.2990314769976	GO:0030204 chondroitin sulfate metabolic process	http://amigo.geneontology.org/amigo/term/GO:0030204	Bgn
0.195354083993958	1	28	13.2990314769976	GO:0030728 ovulation	http://amigo.geneontology.org/amigo/term/GO:0030728	Adamts1
0.195354083993958	1	28	13.2990314769976	GO:0042104 positive regulation of activated T cell proliferation	http://amigo.geneontology.org/amigo/term/GO:0042104	Ager
0.195354083993958	1	28	13.2990314769976	GO:0042573 retinoic acid metabolic process	http://amigo.geneontology.org/amigo/term/GO:0042573	Cyp26b1
0.195354083993958	4	585	2.54613935969868	GO:0043065 positive regulation of apoptotic process	http://amigo.geneontology.org/amigo/term/GO:0043065	Gsn Rps6 Ager Rps29
0.195354083993958	1	28	13.2990314769976	GO:0045736 negative regulation of cyclin-dependent protein serine/threonine kinase activity	http://amigo.geneontology.org/amigo/term/GO:0045736	Cdk5rap1
0.195354083993958	2	164	4.54113269946259	GO:0048015 phosphatidylinositol-mediated signaling	http://amigo.geneontology.org/amigo/term/GO:0048015	Tek Gsn
0.195354083993958	1	28	13.2990314769976	GO:0061436 establishment of skin barrier	http://amigo.geneontology.org/amigo/term/GO:0061436	Cyp26b1
0.195354083993958	1	28	13.2990314769976	GO:2000765 regulation of cytoplasmic translation	http://amigo.geneontology.org/amigo/term/GO:2000765	Ybx1
0.196540299091174	8	1652	1.8032585053556	GO:0009719 response to endogenous stimulus	http://amigo.geneontology.org/amigo/term/GO:0009719	Socs3 Btg2 Fos Scgb1a1 Lrg1 Ager Tek Ybx1
0.198580495799329	2	167	4.45955546534051	GO:0007292 female gamete generation	http://amigo.geneontology.org/amigo/term/GO:0007292	Adamts1 Rps6
0.198580495799329	2	167	4.45955546534051	GO:0048017 inositol lipid-mediated signaling	http://amigo.geneontology.org/amigo/term/GO:0048017	Tek Gsn
0.198922071725363	3	364	3.06900726392252	GO:0031589 cell-substrate adhesion	http://amigo.geneontology.org/amigo/term/GO:0031589	Vwf Tek Acer2
0.199481384203516	1	29	12.8404441846873	GO:0051016 barbed-end actin filament capping	http://amigo.geneontology.org/amigo/term/GO:0051016	Gsn
0.199481384203516	1	29	12.8404441846873	GO:0060669 embryonic placenta morphogenesis	http://amigo.geneontology.org/amigo/term/GO:0060669	Socs3
0.199481384203516	1	29	12.8404441846873	GO:0072012 glomerulus vasculature development	http://amigo.geneontology.org/amigo/term/GO:0072012	Tek
0.199481384203516	1	29	12.8404441846873	GO:1904030 negative regulation of cyclin-dependent protein kinase activity	http://amigo.geneontology.org/amigo/term/GO:1904030	Cdk5rap1
