# Supplementary material for: Deletion of the angiopoietin receptor Tie2 enhances proliferation and sprouting of cardiac endothelial cells
Source: Angiogenesis. 2026 Jan 21;29(2):13. doi: 10.1007/s10456-025-10028-2 (PMC12823625; doi:10.1007/s10456-025-10028-2)
Supplement: Supplementary file 28 — Supplemental Table 24. Enrichment of upregulated GO terms in lung ECs in mice with Tie2 EC deletion versus wild-type mice. [file 10456_2025_10028_MOESM28_ESM.xlsx]

## Sheet: Lung_Tie2Del_Upreg_pathway
Enrichment FDR	nGenes	Pathway Genes	Fold Enrichment	Pathway	URL	Genes
1.45986222807035e-18	13	71	77.3591549295775	GO:0048002 antigen processing and presentation of peptide antigen	http://amigo.geneontology.org/amigo/term/GO:0048002	H2-Q4 H2-Aa H2-Q7 B2m H2-K1 H2-T23 H2-Q6 H2-D1 H2-Ab1 H2-DMa H2-Eb1 H2-DMb1 Cd74
5.70658518229561e-16	13	115	47.7608695652174	GO:0019882 antigen processing and presentation	http://amigo.geneontology.org/amigo/term/GO:0019882	Cd74 H2-Q4 H2-Aa H2-Q7 B2m H2-K1 H2-T23 H2-Q6 H2-D1 H2-Ab1 H2-DMa H2-Eb1 H2-DMb1
2.03275750108249e-12	8	30	112.666666666667	GO:0002478 antigen processing and presentation of exogenous peptide antigen	http://amigo.geneontology.org/amigo/term/GO:0002478	H2-Aa B2m H2-Ab1 H2-K1 H2-DMa H2-Eb1 H2-DMb1 Cd74
4.1254245284803e-12	7	18	164.305555555556	GO:0019886 antigen processing and presentation of exogenous peptide antigen via MHC class II	http://amigo.geneontology.org/amigo/term/GO:0019886	H2-Aa B2m H2-Ab1 H2-DMa H2-Eb1 H2-DMb1 Cd74
6.23865434841861e-12	8	36	93.8888888888889	GO:0019884 antigen processing and presentation of exogenous antigen	http://amigo.geneontology.org/amigo/term/GO:0019884	H2-Aa B2m H2-Ab1 H2-K1 H2-DMa H2-Eb1 H2-DMb1 Cd74
1.46332710239278e-11	7	22	134.431818181818	GO:0002495 antigen processing and presentation of peptide antigen via MHC class II	http://amigo.geneontology.org/amigo/term/GO:0002495	H2-Aa B2m H2-Ab1 H2-DMa H2-Eb1 H2-DMb1 Cd74
2.53633094263202e-11	7	24	123.229166666667	GO:0002504 antigen processing and presentation of peptide or polysaccharide antigen via MHC class II	http://amigo.geneontology.org/amigo/term/GO:0002504	H2-Aa B2m H2-Ab1 H2-DMa H2-Eb1 H2-DMb1 Cd74
1.29141433712036e-10	7	30	98.5833333333333	GO:0002428 antigen processing and presentation of peptide antigen via MHC class Ib	http://amigo.geneontology.org/amigo/term/GO:0002428	H2-Q4 H2-Q7 H2-K1 H2-T23 H2-Q6 H2-D1 B2m
1.89109991963233e-10	7	32	92.421875	GO:0002475 antigen processing and presentation via MHC class Ib	http://amigo.geneontology.org/amigo/term/GO:0002475	H2-Q4 H2-Q7 H2-K1 H2-T23 H2-Q6 H2-D1 B2m
5.15952818991733e-10	7	37	79.9324324324324	GO:0002483 antigen processing and presentation of endogenous peptide antigen	http://amigo.geneontology.org/amigo/term/GO:0002483	H2-Q4 H2-Q7 H2-K1 H2-T23 H2-Q6 H2-D1 B2m
5.73930936195439e-10	7	38	77.8289473684211	GO:0019883 antigen processing and presentation of endogenous antigen	http://amigo.geneontology.org/amigo/term/GO:0019883	H2-Q4 H2-Q7 H2-K1 H2-T23 H2-Q6 H2-D1 B2m
9.59142297077131e-09	6	29	87.4137931034483	GO:0002476 antigen processing and presentation of endogenous peptide antigen via MHC class Ib	http://amigo.geneontology.org/amigo/term/GO:0002476	H2-Q4 H2-Q7 H2-K1 H2-T23 H2-Q6 H2-D1
1.12237929191388e-07	24	2595	3.90751445086705	GO:0002376 immune system process	http://amigo.geneontology.org/amigo/term/GO:0002376	Cd74 Adam15 H2-Q4 H2-Aa H2-Q7 B2m H2-K1 H2-T23 H2-Q6 H2-D1 H2-Ab1 Gbp4 Vim Cd34 Anxa2 H2-DMa H2-Eb1 H2-DMb1 Psmb9 Adgrf5 Impdh1 Podxl Ecm1 Fkbp1a
4.49700633407623e-07	4	9	187.777777777778	GO:0002399 MHC class II protein complex assembly	http://amigo.geneontology.org/amigo/term/GO:0002399	H2-Aa B2m H2-Ab1 H2-DMa
4.49700633407623e-07	4	9	187.777777777778	GO:0002503 peptide antigen assembly with MHC class II protein complex	http://amigo.geneontology.org/amigo/term/GO:0002503	H2-Aa B2m H2-Ab1 H2-DMa
5.72530432206227e-07	5	27	78.2407407407407	GO:0002474 antigen processing and presentation of peptide antigen via MHC class I	http://amigo.geneontology.org/amigo/term/GO:0002474	H2-K1 H2-D1 H2-Q7 B2m H2-T23
2.1117326226771e-06	4	13	130	GO:0002396 MHC protein complex assembly	http://amigo.geneontology.org/amigo/term/GO:0002396	H2-Aa B2m H2-Ab1 H2-DMa
2.1117326226771e-06	4	13	130	GO:0002501 peptide antigen assembly with MHC protein complex	http://amigo.geneontology.org/amigo/term/GO:0002501	H2-Aa B2m H2-Ab1 H2-DMa
4.71707090896822e-06	10	421	10.0356294536817	GO:0002250 adaptive immune response	http://amigo.geneontology.org/amigo/term/GO:0002250	H2-K1 H2-T23 H2-D1 H2-Ab1 Cd74 H2-Aa H2-DMa H2-Eb1 B2m H2-DMb1
1.56878418437933e-05	4	21	80.4761904761905	GO:0001916 positive regulation of T cell mediated cytotoxicity	http://amigo.geneontology.org/amigo/term/GO:0001916	H2-K1 H2-T23 H2-D1 B2m
3.75873851680459e-05	6	121	20.9504132231405	GO:0002821 positive regulation of adaptive immune response	http://amigo.geneontology.org/amigo/term/GO:0002821	H2-K1 H2-T23 H2-D1 H2-Ab1 B2m Cd74
4.81964322820206e-05	4	28	60.3571428571429	GO:0001914 regulation of T cell mediated cytotoxicity	http://amigo.geneontology.org/amigo/term/GO:0001914	H2-K1 H2-T23 H2-D1 B2m
7.28569961813173e-05	28	4944	2.39279935275081	GO:0007275 multicellular organism development	http://amigo.geneontology.org/amigo/term/GO:0007275	Ecm1 Sema3c Sema3f Sox18 Map1b Calcrl Myadm Vim Anxa2 H2-Aa H2-Q7 H2-K1 H2-D1 H2-Ab1 Tppp3 Cd34 Cd74 Egfl7 Adam15 Tspo Hopx B2m Adgrf5 Tm4sf1 Fkbp1a Serpinh1 Ccnd2 Podxl
0.000115892402964113	3	10	126.75	GO:0019885 antigen processing and presentation of endogenous peptide antigen via MHC class I	http://amigo.geneontology.org/amigo/term/GO:0019885	H2-K1 H2-D1 B2m
0.000115892402964113	6	151	16.7880794701987	GO:0034341 response to interferon-gamma	http://amigo.geneontology.org/amigo/term/GO:0034341	Gbp4 Cd74 Vim H2-Aa H2-Q7 H2-Ab1
0.000129768448304141	6	155	16.3548387096774	GO:0010977 negative regulation of neuron projection development	http://amigo.geneontology.org/amigo/term/GO:0010977	Sema3c Sema3f H2-K1 H2-D1 Vim B2m
0.000165518044092004	4	40	42.25	GO:0001913 T cell mediated cytotoxicity	http://amigo.geneontology.org/amigo/term/GO:0001913	H2-K1 H2-T23 H2-D1 B2m
0.000165518044092004	15	1580	4.01107594936709	GO:0006955 immune response	http://amigo.geneontology.org/amigo/term/GO:0006955	Cd74 Adam15 Gbp4 Vim H2-Aa H2-Q7 H2-K1 H2-T23 H2-D1 H2-Ab1 H2-DMa H2-Eb1 B2m H2-DMb1 Ecm1
0.000179382076603595	13	1184	4.63893581081081	GO:0048646 anatomical structure formation involved in morphogenesis	http://amigo.geneontology.org/amigo/term/GO:0048646	Sox18 Calcrl Cd34 Egfl7 Adam15 Ecm1 Anxa2 Hopx Sema3c Tm4sf1 Ptgfrn Fkbp1a Podxl
0.000226218846162084	23	3704	2.6235151187905	GO:0048513 animal organ development	http://amigo.geneontology.org/amigo/term/GO:0048513	Ecm1 Sema3c Sema3f Vim H2-Aa H2-K1 H2-T23 H2-Ab1 Tppp3 Cd34 Cd74 Adam15 Anxa2 Tspo B2m Sox18 Adgrf5 Fkbp1a Hopx Calcrl Serpinh1 Ccnd2 Podxl
0.000352246076449352	4	50	33.8	GO:0002711 positive regulation of T cell mediated immunity	http://amigo.geneontology.org/amigo/term/GO:0002711	H2-K1 H2-T23 H2-D1 B2m
0.000352246076449352	6	192	13.203125	GO:0002819 regulation of adaptive immune response	http://amigo.geneontology.org/amigo/term/GO:0002819	H2-K1 H2-T23 H2-D1 H2-Ab1 B2m Cd74
0.000352246076449352	10	717	5.89260808926081	GO:0051129 negative regulation of cellular component organization	http://amigo.geneontology.org/amigo/term/GO:0051129	Sema3c Sema3f H2-K1 H2-D1 Anxa2 Map1b Myadm Vim B2m Tspo
0.000390280195168946	25	4467	2.36456234609357	GO:0048731 system development	http://amigo.geneontology.org/amigo/term/GO:0048731	Sema3c Sema3f Sox18 Map1b Calcrl Vim Anxa2 H2-Aa H2-K1 H2-D1 H2-Ab1 Tppp3 Cd34 Cd74 Egfl7 Adam15 Ecm1 Tspo B2m Adgrf5 Fkbp1a Hopx Serpinh1 Ccnd2 Podxl
0.000407544126944898	5	114	18.530701754386	GO:0002824 positive regulation of adaptive immune response based on somatic recombination of immune receptors built from immunoglobulin superfamily domains	http://amigo.geneontology.org/amigo/term/GO:0002824	H2-K1 H2-T23 H2-D1 H2-Ab1 B2m
0.000449147094286085	19	2751	2.91802980734278	GO:0009653 anatomical structure morphogenesis	http://amigo.geneontology.org/amigo/term/GO:0009653	Sema3c Sema3f Sox18 Map1b Calcrl Myadm Cd34 Egfl7 Adam15 Ecm1 Anxa2 Hopx Adgrf5 Tm4sf1 Ptgfrn Fkbp1a Serpinh1 Vim Podxl
0.000457505042188756	25	4532	2.33064872021183	GO:0030154 cell differentiation	http://amigo.geneontology.org/amigo/term/GO:0030154	Sema3c Sema3f Sox18 Map1b Vim Anxa2 H2-Aa H2-K1 H2-D1 H2-Ab1 Cd34 Cd74 Egfl7 Slc6a6 Tspo Hopx B2m Myadm Adgrf5 Ptgfrn Adam15 Ecm1 Serpinh1 Ccnd2 Podxl
0.000457505042188756	6	206	12.3058252427184	GO:0031345 negative regulation of cell projection organization	http://amigo.geneontology.org/amigo/term/GO:0031345	Sema3c Sema3f H2-K1 H2-D1 Vim B2m
0.000506384019165902	25	4564	2.31430762489045	GO:0048869 cellular developmental process	http://amigo.geneontology.org/amigo/term/GO:0048869	Sema3c Sema3f Sox18 Map1b Vim Anxa2 H2-Aa H2-K1 H2-D1 H2-Ab1 Cd34 Cd74 Egfl7 Slc6a6 Tspo Hopx B2m Myadm Adgrf5 Ptgfrn Adam15 Ecm1 Serpinh1 Ccnd2 Podxl
0.000521232014298602	4	58	29.1379310344828	GO:0001912 positive regulation of leukocyte mediated cytotoxicity	http://amigo.geneontology.org/amigo/term/GO:0001912	H2-K1 H2-T23 H2-D1 B2m
0.000606013617217819	12	1160	4.37068965517241	GO:0072359 circulatory system development	http://amigo.geneontology.org/amigo/term/GO:0072359	Sox18 Calcrl Sema3c Cd34 Egfl7 Adam15 Ecm1 Anxa2 Adgrf5 Fkbp1a Hopx Ccnd2
0.00074102326831412	2	3	281.666666666667	GO:0002484 antigen processing and presentation of endogenous peptide antigen via MHC class I via ER pathway	http://amigo.geneontology.org/amigo/term/GO:0002484	H2-K1 H2-D1
0.00074102326831412	2	3	281.666666666667	GO:0002485 antigen processing and presentation of endogenous peptide antigen via MHC class I via ER pathway TAP-dependent	http://amigo.geneontology.org/amigo/term/GO:0002485	H2-K1 H2-D1
0.000926106483590841	4	69	24.4927536231884	GO:0031343 positive regulation of cell killing	http://amigo.geneontology.org/amigo/term/GO:0031343	H2-K1 H2-T23 H2-D1 B2m
0.000926106483590841	3	23	55.1086956521739	GO:1900120 regulation of receptor binding	http://amigo.geneontology.org/amigo/term/GO:1900120	Adam15 Anxa2 B2m
0.00124293795618765	14	1708	3.46311475409836	GO:0045595 regulation of cell differentiation	http://amigo.geneontology.org/amigo/term/GO:0045595	Sema3c Sema3f Anxa2 H2-Aa Cd34 Cd74 Slc6a6 Tspo Map1b Hopx B2m Myadm Ccnd2 Vim
0.00139009288907753	13	1498	3.66655540720961	GO:2000026 regulation of multicellular organismal development	http://amigo.geneontology.org/amigo/term/GO:2000026	Ecm1 Sema3c Sema3f Anxa2 H2-Aa Cd34 Cd74 Tspo Map1b B2m Hopx Ccnd2 Vim
0.00148286601895521	4	79	21.3924050632911	GO:0002709 regulation of T cell mediated immunity	http://amigo.geneontology.org/amigo/term/GO:0002709	H2-K1 H2-T23 H2-D1 B2m
0.00164004988403655	11	1096	4.2404197080292	GO:0051241 negative regulation of multicellular organismal process	http://amigo.geneontology.org/amigo/term/GO:0051241	Sema3c Sema3f Cd34 Ecm1 Tspo Calcrl B2m Cd74 Anxa2 Gbp4 Ccnd2
0.00187641662475443	9	732	5.19467213114754	GO:0001568 blood vessel development	http://amigo.geneontology.org/amigo/term/GO:0001568	Sox18 Calcrl Cd34 Egfl7 Adam15 Ecm1 Anxa2 Sema3c Adgrf5
0.00187641662475443	18	2831	2.68632991875662	GO:0009605 response to external stimulus	http://amigo.geneontology.org/amigo/term/GO:0009605	Adam15 Sema3c Sema3f Gbp4 Cd74 Vim H2-Aa H2-Q7 H2-K1 H2-Ab1 Cd34 Tspo Map1b Calcrl Ly6a Anxa2 Hopx B2m
0.00188218861355239	6	280	9.05357142857143	GO:0002449 lymphocyte mediated immunity	http://amigo.geneontology.org/amigo/term/GO:0002449	H2-K1 H2-T23 H2-D1 H2-Ab1 B2m Cd74
0.00191773053480848	8	568	5.95070422535211	GO:0060284 regulation of cell development	http://amigo.geneontology.org/amigo/term/GO:0060284	Sema3c Sema3f Anxa2 Tspo Map1b B2m Myadm Vim
0.00202308337784744	6	286	8.86363636363637	GO:0002460 adaptive immune response based on somatic recombination of immune receptors built from immunoglobulin superfamily domains	http://amigo.geneontology.org/amigo/term/GO:0002460	H2-K1 H2-T23 H2-D1 H2-Ab1 B2m Cd74
0.00202308337784744	11	1136	4.09110915492958	GO:0035295 tube development	http://amigo.geneontology.org/amigo/term/GO:0035295	Sox18 Calcrl Cd34 Egfl7 Adam15 Ecm1 Anxa2 Sema3c Adgrf5 Hopx Podxl
0.00202844069654177	4	89	18.9887640449438	GO:0001910 regulation of leukocyte mediated cytotoxicity	http://amigo.geneontology.org/amigo/term/GO:0001910	H2-K1 H2-T23 H2-D1 B2m
0.00202844069654177	5	176	12.0028409090909	GO:0002822 regulation of adaptive immune response based on somatic recombination of immune receptors built from immunoglobulin superfamily domains	http://amigo.geneontology.org/amigo/term/GO:0002822	H2-K1 H2-T23 H2-D1 H2-Ab1 B2m
0.00225555616408113	9	763	4.98361730013106	GO:0001944 vasculature development	http://amigo.geneontology.org/amigo/term/GO:0001944	Sox18 Calcrl Cd34 Egfl7 Adam15 Ecm1 Anxa2 Sema3c Adgrf5
0.00227976506339359	7	434	6.81451612903226	GO:0050767 regulation of neurogenesis	http://amigo.geneontology.org/amigo/term/GO:0050767	Sema3c Sema3f Anxa2 Tspo Map1b B2m Vim
0.00296206848443384	3	37	34.2567567567568	GO:1905144 response to acetylcholine	http://amigo.geneontology.org/amigo/term/GO:1905144	Ly6a Ly6c1 Tspo
0.00354775870068766	4	105	16.0952380952381	GO:0002456 T cell mediated immunity	http://amigo.geneontology.org/amigo/term/GO:0002456	H2-K1 H2-T23 H2-D1 B2m
0.00364265693768982	8	637	5.30612244897959	GO:0048514 blood vessel morphogenesis	http://amigo.geneontology.org/amigo/term/GO:0048514	Sox18 Calcrl Cd34 Egfl7 Adam15 Ecm1 Anxa2 Adgrf5
0.00397004339533373	4	109	15.5045871559633	GO:0031341 regulation of cell killing	http://amigo.geneontology.org/amigo/term/GO:0031341	H2-K1 H2-T23 H2-D1 B2m
0.00424495454245108	13	1724	3.18590487238979	GO:0048870 cell motility	http://amigo.geneontology.org/amigo/term/GO:0048870	Podxl Sema3c Sema3f Cd74 Egfl7 Cd34 Adam15 Tspo Sox18 Myadm Pltp Ecm1 Vim
0.00424495454245108	13	1724	3.18590487238979	GO:0051674 localization of cell	http://amigo.geneontology.org/amigo/term/GO:0051674	Podxl Sema3c Sema3f Cd74 Egfl7 Cd34 Adam15 Tspo Sox18 Myadm Pltp Ecm1 Vim
0.00440520794656517	2	8	105.625	GO:0014012 peripheral nervous system axon regeneration	http://amigo.geneontology.org/amigo/term/GO:0014012	Tspo Map1b
0.00440520794656517	2	8	105.625	GO:1900122 positive regulation of receptor binding	http://amigo.geneontology.org/amigo/term/GO:1900122	Anxa2 B2m
0.00509452926753143	14	2018	2.93111992071358	GO:0009888 tissue development	http://amigo.geneontology.org/amigo/term/GO:0009888	Ecm1 Sema3c Sema3f Vim Tppp3 Cd34 Sox18 Map1b Myadm Adam15 Fkbp1a Serpinh1 Ccnd2 Podxl
0.00509452926753143	5	223	9.47309417040359	GO:0031099 regeneration	http://amigo.geneontology.org/amigo/term/GO:0031099	Adam15 Tspo Map1b Ptgfrn Hopx
0.00526807694354915	4	121	13.9669421487603	GO:0002708 positive regulation of lymphocyte mediated immunity	http://amigo.geneontology.org/amigo/term/GO:0002708	H2-K1 H2-T23 H2-D1 B2m
0.00526807694354915	12	1533	3.30724070450098	GO:0016477 cell migration	http://amigo.geneontology.org/amigo/term/GO:0016477	Podxl Sema3c Sema3f Cd74 Egfl7 Adam15 Tspo Sox18 Myadm Cd34 Ecm1 Vim
0.00536165946979943	4	122	13.8524590163934	GO:0071346 cellular response to interferon-gamma	http://amigo.geneontology.org/amigo/term/GO:0071346	Gbp4 Vim H2-Q7 H2-Ab1
0.00572603165612091	4	125	13.52	GO:0001909 leukocyte mediated cytotoxicity	http://amigo.geneontology.org/amigo/term/GO:0001909	H2-K1 H2-T23 H2-D1 B2m
0.00572603165612091	7	522	5.66570881226054	GO:0010975 regulation of neuron projection development	http://amigo.geneontology.org/amigo/term/GO:0010975	Sema3c Sema3f H2-K1 H2-D1 Map1b Vim B2m
0.00609404277413375	7	529	5.59073724007561	GO:0051960 regulation of nervous system development	http://amigo.geneontology.org/amigo/term/GO:0051960	Sema3c Sema3f Anxa2 Tspo Map1b B2m Vim
0.0061645070588732	9	905	4.20165745856354	GO:0035239 tube morphogenesis	http://amigo.geneontology.org/amigo/term/GO:0035239	Sox18 Calcrl Cd34 Egfl7 Adam15 Ecm1 Anxa2 Adgrf5 Podxl
0.0061645070588732	8	710	4.76056338028169	GO:0120035 regulation of plasma membrane bounded cell projection organization	http://amigo.geneontology.org/amigo/term/GO:0120035	Podxl Sema3c Sema3f H2-K1 H2-D1 Map1b Vim B2m
0.00627834543308378	17	2914	2.46482498284146	GO:0032879 regulation of localization	http://amigo.geneontology.org/amigo/term/GO:0032879	Sema3c Sema3f Mest Anxa2 Cd74 Egfl7 Fkbp1a Gbp4 Pltp Adam15 Tspo B2m Myadm Ecm1 Map1b Podxl Vim
0.00663014068639457	7	541	5.46672828096118	GO:0001525 angiogenesis	http://amigo.geneontology.org/amigo/term/GO:0001525	Sox18 Calcrl Cd34 Egfl7 Adam15 Ecm1 Anxa2
0.00668879076601574	14	2102	2.813986679353	GO:0008283 cell population proliferation	http://amigo.geneontology.org/amigo/term/GO:0008283	Sox18 Ccnd2 Cd34 Cd74 Egfl7 Ecm1 Tspo B2m Impdh1 Fkbp1a Calcrl Vim Anxa2 H2-Aa
0.00679895645542063	8	726	4.65564738292011	GO:0031344 regulation of cell projection organization	http://amigo.geneontology.org/amigo/term/GO:0031344	Podxl Sema3c Sema3f H2-K1 H2-D1 Map1b Vim B2m
0.00713640616347391	20	3869	2.18402688033084	GO:0048583 regulation of response to stimulus	http://amigo.geneontology.org/amigo/term/GO:0048583	Cd74 Sema3c Sema3f Phlda3 Ecm1 H2-K1 H2-T23 H2-D1 H2-Ab1 Cd34 Egfl7 Rgs12 Calcrl B2m Myadm Ly6a Ly6c1 Anxa2 Hopx Gbp4
0.00737400161177008	6	392	6.46683673469388	GO:0002443 leukocyte mediated immunity	http://amigo.geneontology.org/amigo/term/GO:0002443	H2-K1 H2-T23 H2-D1 H2-Ab1 B2m Cd74
0.00767367713894564	14	2145	2.75757575757576	GO:0006928 movement of cell or subcellular component	http://amigo.geneontology.org/amigo/term/GO:0006928	Podxl Sema3c Sema3f Cd74 Egfl7 Cd34 Adam15 Tspo Sox18 Myadm Pltp Ecm1 Map1b Vim
0.00767367713894564	15	2412	2.62748756218905	GO:0048468 cell development	http://amigo.geneontology.org/amigo/term/GO:0048468	Sema3c Sema3f Map1b Vim Anxa2 Sox18 H2-K1 H2-D1 Tspo B2m Myadm Adgrf5 Ecm1 Serpinh1 Podxl
0.00767367713894564	8	745	4.53691275167785	GO:0048589 developmental growth	http://amigo.geneontology.org/amigo/term/GO:0048589	Sema3c Sema3f Adam15 Map1b Ptgfrn Ecm1 Hopx Ccnd2
0.00785795642764451	2	12	70.4166666666667	GO:0002579 positive regulation of antigen processing and presentation	http://amigo.geneontology.org/amigo/term/GO:0002579	Cd74 H2-Ab1
0.00785795642764451	15	2426	2.61232481450948	GO:0051128 regulation of cellular component organization	http://amigo.geneontology.org/amigo/term/GO:0051128	Tppp3 Podxl Sema3c Sema3f Map1b Anxa2 H2-K1 Tuba1a H2-D1 Adam15 B2m Myadm Vim Tspo Hopx
0.00798740562506286	9	956	3.97751046025105	GO:0030334 regulation of cell migration	http://amigo.geneontology.org/amigo/term/GO:0030334	Sema3c Sema3f Cd74 Egfl7 Adam15 Myadm Ecm1 Podxl Vim
0.00819746119038001	4	145	11.6551724137931	GO:0002705 positive regulation of leukocyte mediated immunity	http://amigo.geneontology.org/amigo/term/GO:0002705	H2-K1 H2-T23 H2-D1 B2m
0.00819746119038001	9	961	3.95681581685744	GO:0045597 positive regulation of cell differentiation	http://amigo.geneontology.org/amigo/term/GO:0045597	H2-Aa Cd34 Cd74 Slc6a6 Tspo Map1b Myadm Hopx Vim
0.00836842625004044	13	1913	2.87114479874543	GO:0040011 locomotion	http://amigo.geneontology.org/amigo/term/GO:0040011	Podxl Sema3c Sema3f Cd74 Egfl7 Cd34 Adam15 Tspo Sox18 Myadm Pltp Ecm1 Vim
0.00877407934039111	2	13	65	GO:1900121 negative regulation of receptor binding	http://amigo.geneontology.org/amigo/term/GO:1900121	Adam15 B2m
0.00902103592350172	5	270	7.82407407407407	GO:0002699 positive regulation of immune effector process	http://amigo.geneontology.org/amigo/term/GO:0002699	Cd74 H2-K1 H2-T23 H2-D1 B2m
0.0101674803055633	11	1454	3.19635488308116	GO:0051094 positive regulation of developmental process	http://amigo.geneontology.org/amigo/term/GO:0051094	H2-Aa Cd34 Cd74 Ecm1 Slc6a6 Tspo Map1b Myadm Hopx Ccnd2 Vim
0.0111747170953914	2	15	56.3333333333333	GO:0010940 positive regulation of necrotic cell death	http://amigo.geneontology.org/amigo/term/GO:0010940	Slc6a6 Tspo
0.0111747170953914	8	804	4.20398009950249	GO:0045087 innate immune response	http://amigo.geneontology.org/amigo/term/GO:0045087	Adam15 Gbp4 Cd74 Vim H2-Aa H2-Q7 H2-Ab1 B2m
0.0111747170953914	9	1014	1975-03-01	GO:2000145 regulation of cell motility	http://amigo.geneontology.org/amigo/term/GO:2000145	Sema3c Sema3f Cd74 Egfl7 Adam15 Myadm Ecm1 Podxl Vim
0.0111938749413707	7	613	4.82463295269168	GO:0007507 heart development	http://amigo.geneontology.org/amigo/term/GO:0007507	Sema3c Sox18 Adam15 Fkbp1a Hopx Calcrl Ccnd2
0.0115363696794533	11	1485	3.12962962962963	GO:0051707 response to other organism	http://amigo.geneontology.org/amigo/term/GO:0051707	Adam15 Gbp4 Cd74 Vim H2-Aa H2-Q7 H2-K1 H2-Ab1 Tspo Ly6a B2m
0.0116827347168156	11	1489	3.12122229684352	GO:0043207 response to external biotic stimulus	http://amigo.geneontology.org/amigo/term/GO:0043207	Adam15 Gbp4 Cd74 Vim H2-Aa H2-Q7 H2-K1 H2-Ab1 Tspo Ly6a B2m
0.0121765265461728	4	166	10.1807228915663	GO:0050768 negative regulation of neurogenesis	http://amigo.geneontology.org/amigo/term/GO:0050768	Sema3c Sema3f Tspo B2m
0.0128949011531824	4	169	10	GO:0050770 regulation of axonogenesis	http://amigo.geneontology.org/amigo/term/GO:0050770	Sema3c Sema3f Map1b Vim
0.0130559254801607	4	170	9.94117647058824	GO:0051961 negative regulation of nervous system development	http://amigo.geneontology.org/amigo/term/GO:0051961	Sema3c Sema3f Tspo B2m
0.013410351314676	5	302	6.99503311258278	GO:0007162 negative regulation of cell adhesion	http://amigo.geneontology.org/amigo/term/GO:0007162	Podxl Myadm Adam15 Cd74 H2-Aa
0.0137574785183012	11	1528	3.04155759162304	GO:0009607 response to biotic stimulus	http://amigo.geneontology.org/amigo/term/GO:0009607	Adam15 Gbp4 Cd74 Vim H2-Aa H2-Q7 H2-K1 H2-Ab1 Tspo Ly6a B2m
0.0137574785183012	5	305	6.92622950819672	GO:0022409 positive regulation of cell-cell adhesion	http://amigo.geneontology.org/amigo/term/GO:0022409	Podxl H2-Aa B2m H2-Ab1 Cd74
0.0140662493840627	9	1062	3.58050847457627	GO:0040012 regulation of locomotion	http://amigo.geneontology.org/amigo/term/GO:0040012	Sema3c Sema3f Cd74 Egfl7 Adam15 Myadm Ecm1 Podxl Vim
0.0143597312323652	3	77	16.461038961039	GO:0042246 tissue regeneration	http://amigo.geneontology.org/amigo/term/GO:0042246	Adam15 Ptgfrn Hopx
0.0149467670969746	6	473	5.35940803382664	GO:0022407 regulation of cell-cell adhesion	http://amigo.geneontology.org/amigo/term/GO:0022407	Podxl H2-Aa B2m Myadm H2-Ab1 Cd74
0.0157280464761394	9	1083	3.51108033240997	GO:0098542 defense response to other organism	http://amigo.geneontology.org/amigo/term/GO:0098542	Adam15 Gbp4 Cd74 Vim H2-Aa H2-Q7 H2-K1 H2-Ab1 B2m
0.0158031532452821	15	2651	2.39060731799321	GO:0050793 regulation of developmental process	http://amigo.geneontology.org/amigo/term/GO:0050793	Ecm1 Sema3c Sema3f Anxa2 H2-Aa Cd34 Cd74 Slc6a6 Tspo Map1b Hopx B2m Myadm Ccnd2 Vim
0.0158147261563328	4	183	9.23497267759563	GO:0002706 regulation of lymphocyte mediated immunity	http://amigo.geneontology.org/amigo/term/GO:0002706	H2-K1 H2-T23 H2-D1 B2m
0.0160284583483277	9	1090	3.48853211009174	GO:0051270 regulation of cellular component movement	http://amigo.geneontology.org/amigo/term/GO:0051270	Sema3c Sema3f Cd74 Egfl7 Adam15 Myadm Ecm1 Podxl Vim
0.0161022948172555	6	484	5.23760330578512	GO:0045785 positive regulation of cell adhesion	http://amigo.geneontology.org/amigo/term/GO:0045785	Podxl H2-Aa B2m H2-Ab1 Myadm Cd74
0.0162003242788118	3	82	15.4573170731707	GO:0006809 nitric oxide biosynthetic process	http://amigo.geneontology.org/amigo/term/GO:0006809	Cd34 Cyb5r3 Tspo
0.0166669160111598	2	20	42.25	GO:0045019 negative regulation of nitric oxide biosynthetic process	http://amigo.geneontology.org/amigo/term/GO:0045019	Cd34 Tspo
0.0166669160111598	2	20	42.25	GO:1904406 negative regulation of nitric oxide metabolic process	http://amigo.geneontology.org/amigo/term/GO:1904406	Cd34 Tspo
0.0182388883892744	2	21	40.2380952380952	GO:0002577 regulation of antigen processing and presentation	http://amigo.geneontology.org/amigo/term/GO:0002577	Cd74 H2-Ab1
0.0184439788907005	8	897	3.76811594202899	GO:0002684 positive regulation of immune system process	http://amigo.geneontology.org/amigo/term/GO:0002684	Cd74 H2-Aa B2m H2-Ab1 H2-K1 H2-T23 H2-D1 H2-DMa
0.0196852847058281	3	89	14.2415730337079	GO:0046209 nitric oxide metabolic process	http://amigo.geneontology.org/amigo/term/GO:0046209	Cd34 Cyb5r3 Tspo
0.0197048223479727	11	1623	2.86352433764633	GO:0048585 negative regulation of response to stimulus	http://amigo.geneontology.org/amigo/term/GO:0048585	Cd74 Sema3c Sema3f Phlda3 Ecm1 Cd34 Egfl7 Calcrl Myadm Anxa2 Rgs12
0.0203167624907698	3	91	13.9285714285714	GO:0001570 vasculogenesis	http://amigo.geneontology.org/amigo/term/GO:0001570	Sox18 Cd34 Egfl7
0.0203167624907698	4	201	8.40796019900498	GO:0022408 negative regulation of cell-cell adhesion	http://amigo.geneontology.org/amigo/term/GO:0022408	Podxl Myadm Cd74 H2-Aa
0.0203167624907698	3	91	13.9285714285714	GO:2001057 reactive nitrogen species metabolic process	http://amigo.geneontology.org/amigo/term/GO:2001057	Cd34 Cyb5r3 Tspo
0.0205822958486106	11	1642	2.83038976857491	GO:0006952 defense response	http://amigo.geneontology.org/amigo/term/GO:0006952	Adam15 Gbp4 Cd74 Vim H2-Aa H2-Q7 H2-K1 H2-Ab1 Calcrl Ecm1 B2m
0.0205822958486106	2	23	36.7391304347826	GO:0031579 membrane raft organization	http://amigo.geneontology.org/amigo/term/GO:0031579	Anxa2 Myadm
0.0205822958486106	11	1643	2.82866707242848	GO:0044419 biological process involved in interspecies interaction between organisms	http://amigo.geneontology.org/amigo/term/GO:0044419	Adam15 Gbp4 Cd74 Vim H2-Aa H2-Q7 H2-K1 H2-Ab1 Tspo Ly6a B2m
0.0205822958486106	6	519	4.88439306358381	GO:0050778 positive regulation of immune response	http://amigo.geneontology.org/amigo/term/GO:0050778	Cd74 H2-K1 H2-T23 H2-D1 H2-Ab1 B2m
0.0206297737104008	5	349	6.05300859598854	GO:0040013 negative regulation of locomotion	http://amigo.geneontology.org/amigo/term/GO:0040013	Sema3c Sema3f Egfl7 Cd74 Adam15
0.0211248831952569	4	206	8.20388349514563	GO:0010721 negative regulation of cell development	http://amigo.geneontology.org/amigo/term/GO:0010721	Sema3c Sema3f Tspo B2m
0.0231721431085391	4	212	7.97169811320755	GO:0001906 cell killing	http://amigo.geneontology.org/amigo/term/GO:0001906	H2-K1 H2-T23 H2-D1 B2m
0.0231721431085391	2	25	33.8	GO:0048843 negative regulation of axon extension involved in axon guidance	http://amigo.geneontology.org/amigo/term/GO:0048843	Sema3c Sema3f
0.0242613012273001	10	1430	2.95454545454545	GO:0002682 regulation of immune system process	http://amigo.geneontology.org/amigo/term/GO:0002682	Cd74 H2-Aa B2m H2-Ab1 H2-K1 H2-T23 H2-D1 H2-DMa Ecm1 Adgrf5
0.0242613012273001	8	954	3.54297693920335	GO:0032101 regulation of response to external stimulus	http://amigo.geneontology.org/amigo/term/GO:0032101	Sema3c Sema3f Cd74 Cd34 Calcrl Anxa2 Hopx Gbp4
0.0242613012273001	4	217	7.78801843317972	GO:0043393 regulation of protein binding	http://amigo.geneontology.org/amigo/term/GO:0043393	Hopx Adam15 Anxa2 B2m
0.0242613012273001	5	366	5.77185792349727	GO:0048638 regulation of developmental growth	http://amigo.geneontology.org/amigo/term/GO:0048638	Sema3c Sema3f Map1b Hopx Ccnd2
0.0242613012273001	2	26	32.5	GO:0072010 glomerular epithelium development	http://amigo.geneontology.org/amigo/term/GO:0072010	Cd34 Podxl
0.0246709689007607	8	961	3.51716961498439	GO:0034097 response to cytokine	http://amigo.geneontology.org/amigo/term/GO:0034097	Cd74 Gbp4 Vim Ecm1 H2-Aa H2-Q7 H2-Ab1 Fkbp1a
0.0258856510133496	3	103	12.3058252427184	GO:0030516 regulation of axon extension	http://amigo.geneontology.org/amigo/term/GO:0030516	Sema3c Sema3f Map1b
0.0269238314887483	16	3162	2.13788741302973	GO:0070887 cellular response to chemical stimulus	http://amigo.geneontology.org/amigo/term/GO:0070887	Cd74 Ly6a Ly6c1 Gbp4 Vim Ecm1 H2-Q7 H2-Ab1 Cd34 Adam15 Tspo Map1b Calcrl B2m Fkbp1a Crip1
0.0270321980350154	2	28	30.1785714285714	GO:0003094 glomerular filtration	http://amigo.geneontology.org/amigo/term/GO:0003094	Cd34 Adgrf5
0.0270321980350154	2	28	30.1785714285714	GO:0060252 positive regulation of glial cell proliferation	http://amigo.geneontology.org/amigo/term/GO:0060252	Tspo Vim
0.0278830840483719	15	2872	2.2066504178273	GO:0051239 regulation of multicellular organismal process	http://amigo.geneontology.org/amigo/term/GO:0051239	Cd74 Ecm1 Sema3c Sema3f Anxa2 H2-Aa Cd34 Tspo Map1b Calcrl B2m Hopx Gbp4 Ccnd2 Vim
0.0290451857741504	4	232	7.28448275862069	GO:0002064 epithelial cell development	http://amigo.geneontology.org/amigo/term/GO:0002064	Vim Sox18 Myadm Podxl
0.0290451857741504	3	109	11.6284403669725	GO:0008630 intrinsic apoptotic signaling pathway in response to DNA damage	http://amigo.geneontology.org/amigo/term/GO:0008630	Crip1 Cd74 Phlda3
0.0290451857741504	5	388	5.44458762886598	GO:0032102 negative regulation of response to external stimulus	http://amigo.geneontology.org/amigo/term/GO:0032102	Sema3c Sema3f Cd34 Calcrl Anxa2
0.0292849938657687	7	776	3.81121134020619	GO:0045596 negative regulation of cell differentiation	http://amigo.geneontology.org/amigo/term/GO:0045596	Sema3c Sema3f Tspo Hopx B2m Cd74 Ccnd2
0.0293631536708425	7	778	3.80141388174807	GO:0030155 regulation of cell adhesion	http://amigo.geneontology.org/amigo/term/GO:0030155	Podxl H2-Aa B2m Myadm H2-Ab1 Adam15 Cd74
0.0293631536708425	4	234	7.22222222222222	GO:0050870 positive regulation of T cell activation	http://amigo.geneontology.org/amigo/term/GO:0050870	H2-Aa B2m H2-Ab1 Cd74
0.0293713856352645	2	30	28.1666666666667	GO:0097205 renal filtration	http://amigo.geneontology.org/amigo/term/GO:0097205	Cd34 Adgrf5
0.0301046674801837	5	395	5.34810126582278	GO:0002697 regulation of immune effector process	http://amigo.geneontology.org/amigo/term/GO:0002697	Cd74 H2-K1 H2-T23 H2-D1 B2m
0.0301046674801837	7	784	3.77232142857143	GO:0097435 supramolecular fiber organization	http://amigo.geneontology.org/amigo/term/GO:0097435	Vim Map1b Serpinh1 Tppp3 B2m Myadm Anxa2
0.0305365853608295	11	1765	2.63314447592068	GO:0042127 regulation of cell population proliferation	http://amigo.geneontology.org/amigo/term/GO:0042127	Sox18 Ccnd2 Cd74 Egfl7 Ecm1 Tspo B2m Calcrl Vim Anxa2 H2-Aa
0.0319980902247727	3	115	11.0217391304348	GO:0032963 collagen metabolic process	http://amigo.geneontology.org/amigo/term/GO:0032963	Vim Adam15 Serpinh1
0.0323188686295009	2	32	26.40625	GO:0048841 regulation of axon extension involved in axon guidance	http://amigo.geneontology.org/amigo/term/GO:0048841	Sema3c Sema3f
0.0323753813210861	3	116	10.926724137931	GO:0061387 regulation of extent of cell growth	http://amigo.geneontology.org/amigo/term/GO:0061387	Sema3c Sema3f Map1b
0.0332851675157401	2	33	25.6060606060606	GO:0002063 chondrocyte development	http://amigo.geneontology.org/amigo/term/GO:0002063	Ecm1 Serpinh1
0.0332851675157401	2	33	25.6060606060606	GO:0002828 regulation of type 2 immune response	http://amigo.geneontology.org/amigo/term/GO:0002828	Cd74 Ecm1
0.0332851675157401	8	1032	3.27519379844961	GO:0040007 growth	http://amigo.geneontology.org/amigo/term/GO:0040007	Sema3c Sema3f Adam15 Map1b Ptgfrn Ecm1 Hopx Ccnd2
0.0332851675157401	2	33	25.6060606060606	GO:0095500 acetylcholine receptor signaling pathway	http://amigo.geneontology.org/amigo/term/GO:0095500	Ly6a Ly6c1
0.0340172838628808	4	249	6.78714859437751	GO:0002703 regulation of leukocyte mediated immunity	http://amigo.geneontology.org/amigo/term/GO:0002703	H2-K1 H2-T23 H2-D1 B2m
0.0342692228836087	7	812	3.64224137931034	GO:0050776 regulation of immune response	http://amigo.geneontology.org/amigo/term/GO:0050776	Cd74 H2-K1 H2-T23 H2-D1 H2-Ab1 B2m Ecm1
0.0346661368898624	2	34	24.8529411764706	GO:1905145 cellular response to acetylcholine	http://amigo.geneontology.org/amigo/term/GO:1905145	Ly6a Ly6c1
0.0347869127948883	8	1044	3.23754789272031	GO:0051093 negative regulation of developmental process	http://amigo.geneontology.org/amigo/term/GO:0051093	Sema3c Sema3f Ecm1 Tspo Hopx B2m Cd74 Ccnd2
0.0368718486407393	8	1055	3.20379146919431	GO:0008284 positive regulation of cell population proliferation	http://amigo.geneontology.org/amigo/term/GO:0008284	Ccnd2 Cd74 Egfl7 Ecm1 Tspo Calcrl Vim Anxa2
0.0369609848406124	4	257	6.57587548638132	GO:1903039 positive regulation of leukocyte cell-cell adhesion	http://amigo.geneontology.org/amigo/term/GO:1903039	H2-Aa B2m H2-Ab1 Cd74
0.0397562843987462	2	37	22.8378378378378	GO:0048846 axon extension involved in axon guidance	http://amigo.geneontology.org/amigo/term/GO:0048846	Sema3c Sema3f
0.0397562843987462	2	37	22.8378378378378	GO:1902284 neuron projection extension involved in neuron projection guidance	http://amigo.geneontology.org/amigo/term/GO:1902284	Sema3c Sema3f
0.0403753913119748	8	1075	3.14418604651163	GO:0031175 neuron projection development	http://amigo.geneontology.org/amigo/term/GO:0031175	Sema3c Sema3f Map1b H2-K1 H2-D1 Tspo Vim B2m
0.0405117556820704	6	629	4.0302066772655	GO:0002252 immune effector process	http://amigo.geneontology.org/amigo/term/GO:0002252	Cd74 H2-K1 H2-T23 H2-D1 H2-Ab1 B2m
0.0420868795132299	7	851	3.47532314923619	GO:0071345 cellular response to cytokine stimulus	http://amigo.geneontology.org/amigo/term/GO:0071345	Cd74 Gbp4 Vim Ecm1 H2-Q7 H2-Ab1 Fkbp1a
0.0422933771169201	3	132	9.60227272727273	GO:0048675 axon extension	http://amigo.geneontology.org/amigo/term/GO:0048675	Sema3c Sema3f Map1b
0.0450190567470945	2	40	21.125	GO:0042092 type 2 immune response	http://amigo.geneontology.org/amigo/term/GO:0042092	Cd74 Ecm1
0.0471481310186701	10	1623	2.60320394331485	GO:0051240 positive regulation of multicellular organismal process	http://amigo.geneontology.org/amigo/term/GO:0051240	Cd74 H2-Aa Cd34 Ecm1 Anxa2 Tspo Map1b B2m Ccnd2 Vim
0.0487329101162485	3	140	9.05357142857143	GO:0003158 endothelium development	http://amigo.geneontology.org/amigo/term/GO:0003158	Cd34 Sox18 Myadm
0.0487329101162485	2	42	20.1190476190476	GO:0010939 regulation of necrotic cell death	http://amigo.geneontology.org/amigo/term/GO:0010939	Slc6a6 Tspo
0.0507168768963931	2	43	19.6511627906977	GO:0042771 intrinsic apoptotic signaling pathway in response to DNA damage by p53 class mediator	http://amigo.geneontology.org/amigo/term/GO:0042771	Cd74 Phlda3
0.0524624016546865	16	3454	1.95715112912565	GO:0010033 response to organic substance	http://amigo.geneontology.org/amigo/term/GO:0010033	Cd74 Ly6a Ly6c1 Gbp4 Vim Ecm1 H2-Aa Mest H2-Q7 H2-Ab1 Adam15 Tspo Map1b Calcrl Fkbp1a B2m
0.0524624016546865	2	44	19.2045454545455	GO:0071526 semaphorin-plexin signaling pathway	http://amigo.geneontology.org/amigo/term/GO:0071526	Sema3c Sema3f
0.0545168864145913	2	45	18.7777777777778	GO:0010043 response to zinc ion	http://amigo.geneontology.org/amigo/term/GO:0010043	Tspo Crip1
0.0559811665776491	2	46	18.3695652173913	GO:0030517 negative regulation of axon extension	http://amigo.geneontology.org/amigo/term/GO:0030517	Sema3c Sema3f
0.0559811665776491	2	46	18.3695652173913	GO:0035850 epithelial cell differentiation involved in kidney development	http://amigo.geneontology.org/amigo/term/GO:0035850	Cd34 Podxl
0.0559811665776491	2	46	18.3695652173913	GO:0050919 negative chemotaxis	http://amigo.geneontology.org/amigo/term/GO:0050919	Sema3c Sema3f
0.0560017320948556	7	909	3.25357535753575	GO:0098609 cell-cell adhesion	http://amigo.geneontology.org/amigo/term/GO:0098609	Podxl H2-Aa B2m Myadm H2-Ab1 Cd34 Cd74
0.0563080773119555	6	685	3.7007299270073	GO:0040008 regulation of growth	http://amigo.geneontology.org/amigo/term/GO:0040008	Sema3c Sema3f Adam15 Map1b Hopx Ccnd2
0.0581288225467053	17	3834	1.87336984872196	GO:0006950 response to stress	http://amigo.geneontology.org/amigo/term/GO:0006950	Crip1 Cd74 Adam15 Phlda3 Gbp4 Anxa2 Vim H2-Aa H2-Q7 H2-K1 H2-Ab1 Cd34 Tspo Map1b Calcrl B2m Ecm1
0.0589067711219196	2	48	17.6041666666667	GO:0030195 negative regulation of blood coagulation	http://amigo.geneontology.org/amigo/term/GO:0030195	Cd34 Anxa2
0.0589067711219196	2	48	17.6041666666667	GO:0043403 skeletal muscle tissue regeneration	http://amigo.geneontology.org/amigo/term/GO:0043403	Ptgfrn Hopx
0.0589067711219196	2	48	17.6041666666667	GO:0098926 postsynaptic signal transduction	http://amigo.geneontology.org/amigo/term/GO:0098926	Ly6a Ly6c1
0.0593716768411173	1	3	140.833333333333	GO:0002343 peripheral B cell selection	http://amigo.geneontology.org/amigo/term/GO:0002343	H2-Ab1
0.0593716768411173	1	3	140.833333333333	GO:0002344 B cell affinity maturation	http://amigo.geneontology.org/amigo/term/GO:0002344	H2-Ab1
0.0593716768411173	1	3	140.833333333333	GO:0002477 antigen processing and presentation of exogenous peptide antigen via MHC class Ib	http://amigo.geneontology.org/amigo/term/GO:0002477	B2m
0.0593716768411173	1	3	140.833333333333	GO:0002481 antigen processing and presentation of exogenous protein antigen via MHC class Ib TAP-dependent	http://amigo.geneontology.org/amigo/term/GO:0002481	B2m
0.0593716768411173	2	51	16.5686274509804	GO:0003254 regulation of membrane depolarization	http://amigo.geneontology.org/amigo/term/GO:0003254	Tspo B2m
0.0593716768411173	1	3	140.833333333333	GO:0003350 pulmonary myocardium development	http://amigo.geneontology.org/amigo/term/GO:0003350	Sema3c
0.0593716768411173	9	1444	2.63331024930748	GO:0007155 cell adhesion	http://amigo.geneontology.org/amigo/term/GO:0007155	Cd34 Podxl H2-Aa B2m Myadm H2-Ab1 Egfl7 Adam15 Cd74
0.0593716768411173	7	954	3.10010482180294	GO:0022603 regulation of anatomical structure morphogenesis	http://amigo.geneontology.org/amigo/term/GO:0022603	Sema3c Sema3f Cd34 Ecm1 Map1b Myadm Vim
0.0593716768411173	1	3	140.833333333333	GO:0035691 macrophage migration inhibitory factor signaling pathway	http://amigo.geneontology.org/amigo/term/GO:0035691	Cd74
0.0593716768411173	1	3	140.833333333333	GO:0036486 ventral trunk neural crest cell migration	http://amigo.geneontology.org/amigo/term/GO:0036486	Sema3f
0.0593716768411173	1	3	140.833333333333	GO:0042360 vitamin E metabolic process	http://amigo.geneontology.org/amigo/term/GO:0042360	Pltp
0.0593716768411173	10	1735	2.43515850144092	GO:0043933 protein-containing complex organization	http://amigo.geneontology.org/amigo/term/GO:0043933	Tppp3 Pltp H2-Aa Map1b B2m H2-Ab1 Cd74 H2-DMa Hopx Myadm
0.0593716768411173	1	3	140.833333333333	GO:0044467 glial cell-derived neurotrophic factor production	http://amigo.geneontology.org/amigo/term/GO:0044467	Cd34
0.0593716768411173	7	949	3.11643835616438	GO:0045321 leukocyte activation	http://amigo.geneontology.org/amigo/term/GO:0045321	Cd74 H2-Aa B2m H2-Ab1 Impdh1 Fkbp1a Adgrf5
0.0593716768411173	5	500	4.225	GO:0050673 epithelial cell proliferation	http://amigo.geneontology.org/amigo/term/GO:0050673	Cd34 Egfl7 Ecm1 B2m Ccnd2
0.0593716768411173	2	50	2025-09-16	GO:0050819 negative regulation of coagulation	http://amigo.geneontology.org/amigo/term/GO:0050819	Cd34 Anxa2
0.0593716768411173	5	496	4.25907258064516	GO:0051051 negative regulation of transport	http://amigo.geneontology.org/amigo/term/GO:0051051	Gbp4 Cd74 Anxa2 Tspo Map1b
0.0593716768411173	4	313	5.39936102236422	GO:0051251 positive regulation of lymphocyte activation	http://amigo.geneontology.org/amigo/term/GO:0051251	H2-Aa B2m H2-Ab1 Cd74
0.0593716768411173	2	51	16.5686274509804	GO:0060251 regulation of glial cell proliferation	http://amigo.geneontology.org/amigo/term/GO:0060251	Tspo Vim
0.0593716768411173	2	51	16.5686274509804	GO:0061028 establishment of endothelial barrier	http://amigo.geneontology.org/amigo/term/GO:0061028	Sox18 Myadm
0.0593716768411173	5	508	4.15846456692913	GO:0061564 axon development	http://amigo.geneontology.org/amigo/term/GO:0061564	Sema3c Sema3f Map1b Tspo Vim
0.0593716768411173	1	3	140.833333333333	GO:0071283 cellular response to iron(III) ion	http://amigo.geneontology.org/amigo/term/GO:0071283	B2m
0.0593716768411173	1	3	140.833333333333	GO:0071657 positive regulation of granulocyte colony-stimulating factor production	http://amigo.geneontology.org/amigo/term/GO:0071657	Cd34
0.0593716768411173	1	3	140.833333333333	GO:0072223 metanephric glomerular mesangium development	http://amigo.geneontology.org/amigo/term/GO:0072223	Cd34
0.0593716768411173	1	3	140.833333333333	GO:0097490 sympathetic neuron projection extension	http://amigo.geneontology.org/amigo/term/GO:0097490	Sema3f
0.0593716768411173	1	3	140.833333333333	GO:0097491 sympathetic neuron projection guidance	http://amigo.geneontology.org/amigo/term/GO:0097491	Sema3f
0.0593716768411173	2	49	17.2448979591837	GO:1900047 negative regulation of hemostasis	http://amigo.geneontology.org/amigo/term/GO:1900047	Cd34 Anxa2
0.0593716768411173	1	3	140.833333333333	GO:1900166 regulation of glial cell-derived neurotrophic factor production	http://amigo.geneontology.org/amigo/term/GO:1900166	Cd34
0.0593716768411173	1	3	140.833333333333	GO:1900168 positive regulation of glial cell-derived neurotrophic factor production	http://amigo.geneontology.org/amigo/term/GO:1900168	Cd34
0.0593716768411173	1	3	140.833333333333	GO:1901258 positive regulation of macrophage colony-stimulating factor production	http://amigo.geneontology.org/amigo/term/GO:1901258	Cd34
0.0593716768411173	1	3	140.833333333333	GO:1905310 regulation of cardiac neural crest cell migration involved in outflow tract morphogenesis	http://amigo.geneontology.org/amigo/term/GO:1905310	Sema3c
0.0593716768411173	1	3	140.833333333333	GO:1905312 positive regulation of cardiac neural crest cell migration involved in outflow tract morphogenesis	http://amigo.geneontology.org/amigo/term/GO:1905312	Sema3c
0.0593716768411173	1	3	140.833333333333	GO:1905581 positive regulation of low-density lipoprotein particle clearance	http://amigo.geneontology.org/amigo/term/GO:1905581	Anxa2
0.0593716768411173	1	3	140.833333333333	GO:1905599 positive regulation of low-density lipoprotein receptor activity	http://amigo.geneontology.org/amigo/term/GO:1905599	Anxa2
0.0593716768411173	1	3	140.833333333333	GO:1905686 positive regulation of plasma membrane repair	http://amigo.geneontology.org/amigo/term/GO:1905686	Anxa2
0.0593716768411173	1	3	140.833333333333	GO:1990408 calcitonin gene-related peptide receptor signaling pathway	http://amigo.geneontology.org/amigo/term/GO:1990408	Calcrl
0.0593716768411173	1	3	140.833333333333	GO:1990910 response to hypobaric hypoxia	http://amigo.geneontology.org/amigo/term/GO:1990910	Adam15
0.0593716768411173	1	3	140.833333333333	GO:2000446 regulation of macrophage migration inhibitory factor signaling pathway	http://amigo.geneontology.org/amigo/term/GO:2000446	Cd74
0.0593716768411173	1	3	140.833333333333	GO:2000645 negative regulation of receptor catabolic process	http://amigo.geneontology.org/amigo/term/GO:2000645	Anxa2
0.0593716768411173	1	3	140.833333333333	GO:2000853 negative regulation of corticosterone secretion	http://amigo.geneontology.org/amigo/term/GO:2000853	Tspo
0.0593716768411173	1	3	140.833333333333	GO:2000978 negative regulation of forebrain neuron differentiation	http://amigo.geneontology.org/amigo/term/GO:2000978	B2m
0.0606505586894749	2	54	15.6481481481482	GO:0001825 blastocyst formation	http://amigo.geneontology.org/amigo/term/GO:0001825	Hopx Tm4sf1
0.0620422716518527	7	969	3.05211558307534	GO:0030097 hemopoiesis	http://amigo.geneontology.org/amigo/term/GO:0030097	H2-Aa H2-Ab1 Cd34 Cd74 Anxa2 Adgrf5 B2m
0.0620422716518527	2	55	15.3636363636364	GO:0030199 collagen fibril organization	http://amigo.geneontology.org/amigo/term/GO:0030199	Serpinh1 Anxa2
0.0620422716518527	2	55	15.3636363636364	GO:0032964 collagen biosynthetic process	http://amigo.geneontology.org/amigo/term/GO:0032964	Vim Serpinh1
0.0623405450079162	4	329	5.13677811550152	GO:0046651 lymphocyte proliferation	http://amigo.geneontology.org/amigo/term/GO:0046651	Cd74 Impdh1 Fkbp1a H2-Aa
0.0623868185112531	8	1223	2.76369582992641	GO:0048666 neuron development	http://amigo.geneontology.org/amigo/term/GO:0048666	Sema3c Sema3f Map1b H2-K1 H2-D1 Tspo Vim B2m
0.0634335346387613	2	56	15.0892857142857	GO:0061005 cell differentiation involved in kidney development	http://amigo.geneontology.org/amigo/term/GO:0061005	Cd34 Podxl
0.06390905012258	6	742	3.41644204851752	GO:0030855 epithelial cell differentiation	http://amigo.geneontology.org/amigo/term/GO:0030855	Vim Cd34 Sox18 Map1b Myadm Podxl
0.06390905012258	4	333	5.07507507507508	GO:0032943 mononuclear cell proliferation	http://amigo.geneontology.org/amigo/term/GO:0032943	Cd74 Impdh1 Fkbp1a H2-Aa
0.0639478626829887	3	173	7.32658959537572	GO:0006457 protein folding	http://amigo.geneontology.org/amigo/term/GO:0006457	Fkbp1a Cd74 B2m
0.0639478626829887	3	173	7.32658959537572	GO:0035051 cardiocyte differentiation	http://amigo.geneontology.org/amigo/term/GO:0035051	Sema3c Sox18 Ccnd2
0.0642906646696003	2	57	14.8245614035088	GO:0050922 negative regulation of chemotaxis	http://amigo.geneontology.org/amigo/term/GO:0050922	Sema3c Sema3f
0.0681550206794059	2	59	14.3220338983051	GO:0001755 neural crest cell migration	http://amigo.geneontology.org/amigo/term/GO:0001755	Sema3c Sema3f
0.0681550206794059	2	59	14.3220338983051	GO:0031103 axon regeneration	http://amigo.geneontology.org/amigo/term/GO:0031103	Tspo Map1b
0.0689615853956146	1	4	105.625	GO:0002901 mature B cell apoptotic process	http://amigo.geneontology.org/amigo/term/GO:0002901	Cd74
0.0689615853956146	1	4	105.625	GO:0002905 regulation of mature B cell apoptotic process	http://amigo.geneontology.org/amigo/term/GO:0002905	Cd74
0.0689615853956146	1	4	105.625	GO:0002906 negative regulation of mature B cell apoptotic process	http://amigo.geneontology.org/amigo/term/GO:0002906	Cd74
0.0689615853956146	1	4	105.625	GO:0021636 trigeminal nerve morphogenesis	http://amigo.geneontology.org/amigo/term/GO:0021636	Sema3f
0.0689615853956146	1	4	105.625	GO:0021637 trigeminal nerve structural organization	http://amigo.geneontology.org/amigo/term/GO:0021637	Sema3f
0.0689615853956146	1	4	105.625	GO:0023021 termination of signal transduction	http://amigo.geneontology.org/amigo/term/GO:0023021	Rgs12
0.0689615853956146	1	4	105.625	GO:0032382 positive regulation of intracellular sterol transport	http://amigo.geneontology.org/amigo/term/GO:0032382	Anxa2
0.0689615853956146	1	4	105.625	GO:0032385 positive regulation of intracellular cholesterol transport	http://amigo.geneontology.org/amigo/term/GO:0032385	Anxa2
0.0689615853956146	5	550	3.84090909090909	GO:0042110 T cell activation	http://amigo.geneontology.org/amigo/term/GO:0042110	Cd74 H2-Aa B2m H2-Ab1 Fkbp1a
0.0689615853956146	1	4	105.625	GO:0044860 protein localization to plasma membrane raft	http://amigo.geneontology.org/amigo/term/GO:0044860	Myadm
0.0689615853956146	6	773	3.27943078913325	GO:0046649 lymphocyte activation	http://amigo.geneontology.org/amigo/term/GO:0046649	Cd74 H2-Aa B2m H2-Ab1 Impdh1 Fkbp1a
0.0689615853956146	2	62	13.6290322580645	GO:0048260 positive regulation of receptor-mediated endocytosis	http://amigo.geneontology.org/amigo/term/GO:0048260	Anxa2 B2m
0.0689615853956146	7	1013	2.91954590325765	GO:0048534 hematopoietic or lymphoid organ development	http://amigo.geneontology.org/amigo/term/GO:0048534	H2-Aa H2-Ab1 Cd34 Cd74 Anxa2 Adgrf5 B2m
0.0689615853956146	1	4	105.625	GO:0060214 endocardium formation	http://amigo.geneontology.org/amigo/term/GO:0060214	Sox18
0.0689615853956146	1	4	105.625	GO:0060666 dichotomous subdivision of terminal units involved in salivary gland branching	http://amigo.geneontology.org/amigo/term/GO:0060666	Sema3c
0.0689615853956146	9	1538	2.472366710013	GO:0065003 protein-containing complex assembly	http://amigo.geneontology.org/amigo/term/GO:0065003	Tppp3 H2-Aa B2m H2-Ab1 Cd74 H2-DMa Map1b Hopx Myadm
0.0689615853956146	1	4	105.625	GO:0071611 granulocyte colony-stimulating factor production	http://amigo.geneontology.org/amigo/term/GO:0071611	Cd34
0.0689615853956146	1	4	105.625	GO:0071655 regulation of granulocyte colony-stimulating factor production	http://amigo.geneontology.org/amigo/term/GO:0071655	Cd34
0.0689615853956146	1	4	105.625	GO:0072011 glomerular endothelium development	http://amigo.geneontology.org/amigo/term/GO:0072011	Cd34
0.0689615853956146	8	1267	2.66771902131018	GO:1901701 cellular response to oxygen-containing compound	http://amigo.geneontology.org/amigo/term/GO:1901701	Ly6a Ly6c1 Vim Adam15 Tspo Map1b Calcrl B2m
0.0689615853956146	4	352	4.80113636363636	GO:1903037 regulation of leukocyte cell-cell adhesion	http://amigo.geneontology.org/amigo/term/GO:1903037	H2-Aa B2m H2-Ab1 Cd74
0.0689615853956146	1	4	105.625	GO:1905600 regulation of receptor-mediated endocytosis involved in cholesterol transport	http://amigo.geneontology.org/amigo/term/GO:1905600	Anxa2
0.0689615853956146	1	4	105.625	GO:1990410 adrenomedullin receptor signaling pathway	http://amigo.geneontology.org/amigo/term/GO:1990410	Calcrl
0.0689615853956146	2	60	14.0833333333333	GO:2000272 negative regulation of signaling receptor activity	http://amigo.geneontology.org/amigo/term/GO:2000272	Ly6a Ly6c1
0.069010325612131	6	774	3.27519379844961	GO:0009617 response to bacterium	http://amigo.geneontology.org/amigo/term/GO:0009617	Gbp4 H2-K1 Vim Tspo Ly6a B2m
0.0696520324226928	2	63	13.4126984126984	GO:0007566 embryo implantation	http://amigo.geneontology.org/amigo/term/GO:0007566	H2-Q7 Tppp3
0.0696520324226928	2	63	13.4126984126984	GO:0097006 regulation of plasma lipoprotein particle levels	http://amigo.geneontology.org/amigo/term/GO:0097006	Pltp Anxa2
0.0697928681779836	3	187	6.77807486631016	GO:0001935 endothelial cell proliferation	http://amigo.geneontology.org/amigo/term/GO:0001935	Cd34 Egfl7 Ecm1
0.0697928681779836	4	355	4.76056338028169	GO:0050863 regulation of T cell activation	http://amigo.geneontology.org/amigo/term/GO:0050863	H2-Aa B2m H2-Ab1 Cd74
0.0711507838084382	5	558	3.78584229390681	GO:0030335 positive regulation of cell migration	http://amigo.geneontology.org/amigo/term/GO:0030335	Sema3c Sema3f Cd74 Myadm Podxl
0.0711942519886994	4	358	4.72067039106145	GO:0010720 positive regulation of cell development	http://amigo.geneontology.org/amigo/term/GO:0010720	Tspo Map1b Myadm Vim
0.0720742230938628	3	190	6.67105263157895	GO:0002695 negative regulation of leukocyte activation	http://amigo.geneontology.org/amigo/term/GO:0002695	Cd74 Adgrf5 H2-Aa
0.0734780589767314	1	5	84.5	GO:0002339 B cell selection	http://amigo.geneontology.org/amigo/term/GO:0002339	H2-Ab1
0.0734780589767314	5	580	3.64224137931034	GO:0002694 regulation of leukocyte activation	http://amigo.geneontology.org/amigo/term/GO:0002694	H2-Aa B2m H2-Ab1 Cd74 Adgrf5
0.0734780589767314	4	370	4.56756756756757	GO:0002696 positive regulation of leukocyte activation	http://amigo.geneontology.org/amigo/term/GO:0002696	H2-Aa B2m H2-Ab1 Cd74
0.0734780589767314	2	67	12.6119402985075	GO:0008347 glial cell migration	http://amigo.geneontology.org/amigo/term/GO:0008347	Tspo Vim
0.0734780589767314	1	5	84.5	GO:0010041 response to iron(III) ion	http://amigo.geneontology.org/amigo/term/GO:0010041	B2m
0.0734780589767314	1	5	84.5	GO:0010986 positive regulation of lipoprotein particle clearance	http://amigo.geneontology.org/amigo/term/GO:0010986	Anxa2
0.0734780589767314	1	5	84.5	GO:0021785 branchiomotor neuron axon guidance	http://amigo.geneontology.org/amigo/term/GO:0021785	Sema3f
0.0734780589767314	2	68	12.4264705882353	GO:0030193 regulation of blood coagulation	http://amigo.geneontology.org/amigo/term/GO:0030193	Cd34 Anxa2
0.0734780589767314	3	195	2025-05-06	GO:0030308 negative regulation of cell growth	http://amigo.geneontology.org/amigo/term/GO:0030308	Sema3c Sema3f Adam15
0.0734780589767314	2	68	12.4264705882353	GO:0031102 neuron projection regeneration	http://amigo.geneontology.org/amigo/term/GO:0031102	Tspo Map1b
0.0734780589767314	1	5	84.5	GO:0032379 positive regulation of intracellular lipid transport	http://amigo.geneontology.org/amigo/term/GO:0032379	Anxa2
0.0734780589767314	2	66	12.8030303030303	GO:0032387 negative regulation of intracellular transport	http://amigo.geneontology.org/amigo/term/GO:0032387	Gbp4 Map1b
0.0734780589767314	1	5	84.5	GO:0032687 negative regulation of interferon-alpha production	http://amigo.geneontology.org/amigo/term/GO:0032687	Gbp4
0.0734780589767314	2	68	12.4264705882353	GO:0032720 negative regulation of tumor necrosis factor production	http://amigo.geneontology.org/amigo/term/GO:0032720	Cd34 Tspo
0.0734780589767314	1	5	84.5	GO:0035290 trunk segmentation	http://amigo.geneontology.org/amigo/term/GO:0035290	Sema3f
0.0734780589767314	1	5	84.5	GO:0036301 macrophage colony-stimulating factor production	http://amigo.geneontology.org/amigo/term/GO:0036301	Cd34
0.0734780589767314	1	5	84.5	GO:0036484 trunk neural crest cell migration	http://amigo.geneontology.org/amigo/term/GO:0036484	Sema3f
0.0734780589767314	1	5	84.5	GO:0038001 paracrine signaling	http://amigo.geneontology.org/amigo/term/GO:0038001	Cd34
0.0734780589767314	1	5	84.5	GO:0046836 glycolipid transport	http://amigo.geneontology.org/amigo/term/GO:0046836	Pltp
0.0734780589767314	2	66	12.8030303030303	GO:0050771 negative regulation of axonogenesis	http://amigo.geneontology.org/amigo/term/GO:0050771	Sema3c Sema3f
0.0734780589767314	4	374	4.51871657754011	GO:0050900 leukocyte migration	http://amigo.geneontology.org/amigo/term/GO:0050900	Cd74 Cd34 Podxl Ecm1
0.0734780589767314	1	5	84.5	GO:0051939 gamma-aminobutyric acid import	http://amigo.geneontology.org/amigo/term/GO:0051939	Slc6a6
0.0734780589767314	2	66	12.8030303030303	GO:0061077 chaperone-mediated protein folding	http://amigo.geneontology.org/amigo/term/GO:0061077	Fkbp1a Cd74
0.0734780589767314	2	67	12.6119402985075	GO:0070265 necrotic cell death	http://amigo.geneontology.org/amigo/term/GO:0070265	Slc6a6 Tspo
0.0734780589767314	4	367	4.60490463215259	GO:0070661 leukocyte proliferation	http://amigo.geneontology.org/amigo/term/GO:0070661	Cd74 Impdh1 Fkbp1a H2-Aa
0.0734780589767314	1	5	84.5	GO:0072008 glomerular mesangial cell differentiation	http://amigo.geneontology.org/amigo/term/GO:0072008	Cd34
0.0734780589767314	1	5	84.5	GO:0072656 maintenance of protein location in mitochondrion	http://amigo.geneontology.org/amigo/term/GO:0072656	Tspo
0.0734780589767314	1	5	84.5	GO:0090038 negative regulation of protein kinase C signaling	http://amigo.geneontology.org/amigo/term/GO:0090038	Myadm
0.0734780589767314	1	5	84.5	GO:0090118 receptor-mediated endocytosis involved in cholesterol transport	http://amigo.geneontology.org/amigo/term/GO:0090118	Anxa2
0.0734780589767314	9	1582	2.40360303413401	GO:0120036 plasma membrane bounded cell projection organization	http://amigo.geneontology.org/amigo/term/GO:0120036	Podxl Sema3c Sema3f Map1b H2-K1 H2-D1 Tspo Vim B2m
0.0734780589767314	1	5	84.5	GO:1900034 regulation of cellular response to heat	http://amigo.geneontology.org/amigo/term/GO:1900034	Cd34
0.0734780589767314	1	5	84.5	GO:1901256 regulation of macrophage colony-stimulating factor production	http://amigo.geneontology.org/amigo/term/GO:1901256	Cd34
0.0734780589767314	3	193	6.56735751295337	GO:1990138 neuron projection extension	http://amigo.geneontology.org/amigo/term/GO:1990138	Sema3c Sema3f Map1b
0.0734780589767314	1	5	84.5	GO:2000977 regulation of forebrain neuron differentiation	http://amigo.geneontology.org/amigo/term/GO:2000977	B2m
0.0735931763551901	2	70	12.0714285714286	GO:0048146 positive regulation of fibroblast proliferation	http://amigo.geneontology.org/amigo/term/GO:0048146	Cd74 Anxa2
0.0735931763551901	2	70	12.0714285714286	GO:0061045 negative regulation of wound healing	http://amigo.geneontology.org/amigo/term/GO:0061045	Cd34 Anxa2
0.0735931763551901	2	70	12.0714285714286	GO:1900046 regulation of hemostasis	http://amigo.geneontology.org/amigo/term/GO:1900046	Cd34 Anxa2
0.0735931763551901	2	70	12.0714285714286	GO:1903556 negative regulation of tumor necrosis factor superfamily cytokine production	http://amigo.geneontology.org/amigo/term/GO:1903556	Cd34 Tspo
0.0742702603527422	3	202	6.27475247524753	GO:0008361 regulation of cell size	http://amigo.geneontology.org/amigo/term/GO:0008361	Sema3c Sema3f Map1b
0.0742702603527422	5	584	3.61729452054795	GO:2000147 positive regulation of cell motility	http://amigo.geneontology.org/amigo/term/GO:2000147	Sema3c Sema3f Cd74 Myadm Podxl
0.0744312004574411	2	71	11.9014084507042	GO:0045428 regulation of nitric oxide biosynthetic process	http://amigo.geneontology.org/amigo/term/GO:0045428	Cd34 Tspo
0.0744312004574411	2	71	11.9014084507042	GO:0050818 regulation of coagulation	http://amigo.geneontology.org/amigo/term/GO:0050818	Cd34 Anxa2
0.0744312004574411	12	2498	2.02962369895917	GO:0071310 cellular response to organic substance	http://amigo.geneontology.org/amigo/term/GO:0071310	Cd74 Gbp4 Vim Ecm1 H2-Q7 H2-Ab1 Adam15 Tspo Map1b Calcrl Fkbp1a B2m
0.0753075640297081	3	204	6.21323529411765	GO:0048639 positive regulation of developmental growth	http://amigo.geneontology.org/amigo/term/GO:0048639	Map1b Hopx Ccnd2
0.0756317068472443	7	1070	2.76401869158878	GO:0001775 cell activation	http://amigo.geneontology.org/amigo/term/GO:0001775	Cd74 H2-Aa B2m H2-Ab1 Impdh1 Fkbp1a Adgrf5
0.0757329169925255	2	72	11.7361111111111	GO:0001885 endothelial cell development	http://amigo.geneontology.org/amigo/term/GO:0001885	Sox18 Myadm
0.0765846658692559	3	206	6.15291262135922	GO:0046890 regulation of lipid biosynthetic process	http://amigo.geneontology.org/amigo/term/GO:0046890	Cd74 Tspo Adgrf5
0.0767313881661601	7	1075	2.75116279069767	GO:0002520 immune system development	http://amigo.geneontology.org/amigo/term/GO:0002520	H2-Aa H2-Ab1 Cd34 Cd74 Anxa2 Adgrf5 B2m
0.0767313881661601	2	73	11.5753424657534	GO:0014009 glial cell proliferation	http://amigo.geneontology.org/amigo/term/GO:0014009	Tspo Vim
0.0767313881661601	9	1621	2.34577421344849	GO:0030030 cell projection organization	http://amigo.geneontology.org/amigo/term/GO:0030030	Podxl Sema3c Sema3f Map1b H2-K1 H2-D1 Tspo Vim B2m
0.0767313881661601	2	73	11.5753424657534	GO:0032835 glomerulus development	http://amigo.geneontology.org/amigo/term/GO:0032835	Cd34 Podxl
0.0776545807532205	4	391	4.32225063938619	GO:0007159 leukocyte cell-cell adhesion	http://amigo.geneontology.org/amigo/term/GO:0007159	H2-Aa B2m H2-Ab1 Cd74
0.0776545807532205	1	6	70.4166666666667	GO:0009744 response to sucrose	http://amigo.geneontology.org/amigo/term/GO:0009744	Calcrl
0.0776545807532205	3	210	6.03571428571429	GO:0032271 regulation of protein polymerization	http://amigo.geneontology.org/amigo/term/GO:0032271	Tppp3 Map1b Myadm
0.0776545807532205	4	393	4.30025445292621	GO:0032535 regulation of cellular component size	http://amigo.geneontology.org/amigo/term/GO:0032535	Sema3c Sema3f Map1b Myadm
0.0776545807532205	1	6	70.4166666666667	GO:0032799 low-density lipoprotein receptor particle metabolic process	http://amigo.geneontology.org/amigo/term/GO:0032799	Anxa2
0.0776545807532205	1	6	70.4166666666667	GO:0032802 low-density lipoprotein particle receptor catabolic process	http://amigo.geneontology.org/amigo/term/GO:0032802	Anxa2
0.0776545807532205	1	6	70.4166666666667	GO:0032803 regulation of low-density lipoprotein particle receptor catabolic process	http://amigo.geneontology.org/amigo/term/GO:0032803	Anxa2
0.0776545807532205	1	6	70.4166666666667	GO:0034285 response to disaccharide	http://amigo.geneontology.org/amigo/term/GO:0034285	Calcrl
0.0776545807532205	1	6	70.4166666666667	GO:0035759 mesangial cell-matrix adhesion	http://amigo.geneontology.org/amigo/term/GO:0035759	Cd34
0.0776545807532205	5	602	3.50913621262458	GO:0040017 positive regulation of locomotion	http://amigo.geneontology.org/amigo/term/GO:0040017	Sema3c Sema3f Cd74 Myadm Podxl
0.0776545807532205	1	6	70.4166666666667	GO:0043415 positive regulation of skeletal muscle tissue regeneration	http://amigo.geneontology.org/amigo/term/GO:0043415	Hopx
0.0776545807532205	1	6	70.4166666666667	GO:0048866 stem cell fate specification	http://amigo.geneontology.org/amigo/term/GO:0048866	Sox18
0.0776545807532205	3	210	6.03571428571429	GO:0050866 negative regulation of cell activation	http://amigo.geneontology.org/amigo/term/GO:0050866	Cd74 Adgrf5 H2-Aa
0.0776545807532205	4	389	4.34447300771208	GO:0050867 positive regulation of cell activation	http://amigo.geneontology.org/amigo/term/GO:0050867	H2-Aa B2m H2-Ab1 Cd74
0.0776545807532205	5	598	3.53260869565217	GO:0051272 positive regulation of cellular component movement	http://amigo.geneontology.org/amigo/term/GO:0051272	Sema3c Sema3f Cd74 Myadm Podxl
0.0776545807532205	1	6	70.4166666666667	GO:0072007 mesangial cell differentiation	http://amigo.geneontology.org/amigo/term/GO:0072007	Cd34
0.0776545807532205	2	75	11.2666666666667	GO:0080164 regulation of nitric oxide metabolic process	http://amigo.geneontology.org/amigo/term/GO:0080164	Cd34 Tspo
0.0776545807532205	1	6	70.4166666666667	GO:1901166 neural crest cell migration involved in autonomic nervous system development	http://amigo.geneontology.org/amigo/term/GO:1901166	Sema3f
0.0776545807532205	1	6	70.4166666666667	GO:1904627 response to phorbol 13-acetate 12-myristate	http://amigo.geneontology.org/amigo/term/GO:1904627	Adam15
0.0776545807532205	1	6	70.4166666666667	GO:1904628 cellular response to phorbol 13-acetate 12-myristate	http://amigo.geneontology.org/amigo/term/GO:1904628	Adam15
0.0776545807532205	1	6	70.4166666666667	GO:1905684 regulation of plasma membrane repair	http://amigo.geneontology.org/amigo/term/GO:1905684	Anxa2
0.0776545807532205	1	6	70.4166666666667	GO:2000832 negative regulation of steroid hormone secretion	http://amigo.geneontology.org/amigo/term/GO:2000832	Tspo
0.0776545807532205	1	6	70.4166666666667	GO:2000847 negative regulation of corticosteroid hormone secretion	http://amigo.geneontology.org/amigo/term/GO:2000847	Tspo
0.0776545807532205	1	6	70.4166666666667	GO:2000850 negative regulation of glucocorticoid secretion	http://amigo.geneontology.org/amigo/term/GO:2000850	Tspo
0.0787347260524603	2	77	10.974025974026	GO:0003208 cardiac ventricle morphogenesis	http://amigo.geneontology.org/amigo/term/GO:0003208	Sema3c Fkbp1a
0.0819507000044772	5	616	3.42938311688312	GO:0002521 leukocyte differentiation	http://amigo.geneontology.org/amigo/term/GO:0002521	H2-Aa H2-Ab1 Cd74 Anxa2 B2m
0.0824112752435753	4	403	4.19354838709677	GO:0051098 regulation of binding	http://amigo.geneontology.org/amigo/term/GO:0051098	Hopx Adam15 Anxa2 B2m
0.0837010802062823	2	80	5625-10-01	GO:0002720 positive regulation of cytokine production involved in immune response	http://amigo.geneontology.org/amigo/term/GO:0002720	Cd74 B2m
0.0837010802062823	2	80	5625-10-01	GO:0072332 intrinsic apoptotic signaling pathway by p53 class mediator	http://amigo.geneontology.org/amigo/term/GO:0072332	Cd74 Phlda3
0.0854521298060526	2	81	10.4320987654321	GO:0014015 positive regulation of gliogenesis	http://amigo.geneontology.org/amigo/term/GO:0014015	Tspo Vim
0.0856268768565976	3	226	5.60840707964602	GO:0002440 production of molecular mediator of immune response	http://amigo.geneontology.org/amigo/term/GO:0002440	Cd74 H2-Ab1 B2m
0.0856268768565976	1	7	60.3571428571429	GO:0002606 positive regulation of dendritic cell antigen processing and presentation	http://amigo.geneontology.org/amigo/term/GO:0002606	Cd74
0.0856268768565976	1	7	60.3571428571429	GO:0003160 endocardium morphogenesis	http://amigo.geneontology.org/amigo/term/GO:0003160	Sox18
0.0856268768565976	2	82	10.3048780487805	GO:0014032 neural crest cell development	http://amigo.geneontology.org/amigo/term/GO:0014032	Sema3c Sema3f
0.0856268768565976	1	7	60.3571428571429	GO:0014905 myoblast fusion involved in skeletal muscle regeneration	http://amigo.geneontology.org/amigo/term/GO:0014905	Ptgfrn
0.0856268768565976	1	7	60.3571428571429	GO:0015734 taurine transport	http://amigo.geneontology.org/amigo/term/GO:0015734	Slc6a6
0.0856268768565976	1	7	60.3571428571429	GO:0033634 positive regulation of cell-cell adhesion mediated by integrin	http://amigo.geneontology.org/amigo/term/GO:0033634	Podxl
0.0856268768565976	1	7	60.3571428571429	GO:0042482 positive regulation of odontogenesis	http://amigo.geneontology.org/amigo/term/GO:0042482	Cd34
0.0856268768565976	1	7	60.3571428571429	GO:0042918 alkanesulfonate transport	http://amigo.geneontology.org/amigo/term/GO:0042918	Slc6a6
0.0856268768565976	1	7	60.3571428571429	GO:0060956 endocardial cell differentiation	http://amigo.geneontology.org/amigo/term/GO:0060956	Sox18
0.0856268768565976	1	7	60.3571428571429	GO:0071971 extracellular exosome assembly	http://amigo.geneontology.org/amigo/term/GO:0071971	Cd34
0.0856268768565976	1	7	60.3571428571429	GO:0072239 metanephric glomerulus vasculature development	http://amigo.geneontology.org/amigo/term/GO:0072239	Cd34
0.0856268768565976	1	7	60.3571428571429	GO:1903147 negative regulation of autophagy of mitochondrion	http://amigo.geneontology.org/amigo/term/GO:1903147	Tspo
0.0856268768565976	1	7	60.3571428571429	GO:1903598 positive regulation of gap junction assembly	http://amigo.geneontology.org/amigo/term/GO:1903598	Hopx
0.0859936999185011	5	632	3.34256329113924	GO:0050865 regulation of cell activation	http://amigo.geneontology.org/amigo/term/GO:0050865	H2-Aa B2m H2-Ab1 Cd74 Adgrf5
0.086879000639547	3	228	5.55921052631579	GO:0050679 positive regulation of epithelial cell proliferation	http://amigo.geneontology.org/amigo/term/GO:0050679	Egfl7 Ecm1 Ccnd2
0.0873783424007364	2	84	10.0595238095238	GO:0046785 microtubule polymerization	http://amigo.geneontology.org/amigo/term/GO:0046785	Tppp3 Map1b
0.0884301181490275	3	230	5.51086956521739	GO:0048762 mesenchymal cell differentiation	http://amigo.geneontology.org/amigo/term/GO:0048762	Sema3c Sema3f Adam15
0.0892093211927203	3	231	5.48701298701299	GO:0050920 regulation of chemotaxis	http://amigo.geneontology.org/amigo/term/GO:0050920	Sema3c Sema3f Cd74
0.090355016584814	2	86	9.82558139534884	GO:0015918 sterol transport	http://amigo.geneontology.org/amigo/term/GO:0015918	Pltp Anxa2
0.090355016584814	4	423	3.99527186761229	GO:0050678 regulation of epithelial cell proliferation	http://amigo.geneontology.org/amigo/term/GO:0050678	Egfl7 Ecm1 B2m Ccnd2
0.090355016584814	2	86	9.82558139534884	GO:1903035 negative regulation of response to wounding	http://amigo.geneontology.org/amigo/term/GO:1903035	Cd34 Anxa2
0.0906770347676576	2	87	9.71264367816092	GO:0014031 mesenchymal cell development	http://amigo.geneontology.org/amigo/term/GO:0014031	Sema3c Sema3f
0.0906770347676576	1	8	52.8125	GO:0021612 facial nerve structural organization	http://amigo.geneontology.org/amigo/term/GO:0021612	Sema3f
0.0906770347676576	4	427	3.95784543325527	GO:0030098 lymphocyte differentiation	http://amigo.geneontology.org/amigo/term/GO:0030098	H2-Aa H2-Ab1 B2m Cd74
0.0906770347676576	4	430	3.93023255813954	GO:0030099 myeloid cell differentiation	http://amigo.geneontology.org/amigo/term/GO:0030099	Cd74 Anxa2 Adgrf5 B2m
0.0906770347676576	2	87	9.71264367816092	GO:0031397 negative regulation of protein ubiquitination	http://amigo.geneontology.org/amigo/term/GO:0031397	Gbp4 Tspo
0.0906770347676576	1	8	52.8125	GO:0032380 regulation of intracellular sterol transport	http://amigo.geneontology.org/amigo/term/GO:0032380	Anxa2
0.0906770347676576	1	8	52.8125	GO:0032383 regulation of intracellular cholesterol transport	http://amigo.geneontology.org/amigo/term/GO:0032383	Anxa2
0.0906770347676576	1	8	52.8125	GO:0032534 regulation of microvillus assembly	http://amigo.geneontology.org/amigo/term/GO:0032534	Podxl
0.0906770347676576	7	1157	2.5561797752809	GO:0044092 negative regulation of molecular function	http://amigo.geneontology.org/amigo/term/GO:0044092	Serpinh1 Adam15 Ecm1 Anxa2 B2m Ly6a Ly6c1
0.0906770347676576	1	8	52.8125	GO:0060242 contact inhibition	http://amigo.geneontology.org/amigo/term/GO:0060242	Tspo
0.0906770347676576	1	8	52.8125	GO:0060836 lymphatic endothelial cell differentiation	http://amigo.geneontology.org/amigo/term/GO:0060836	Sox18
0.0906770347676576	1	8	52.8125	GO:0061549 sympathetic ganglion development	http://amigo.geneontology.org/amigo/term/GO:0061549	Sema3f
0.0906770347676576	1	8	52.8125	GO:0071493 cellular response to UV-B	http://amigo.geneontology.org/amigo/term/GO:0071493	Crip1
0.0906770347676576	1	8	52.8125	GO:0071895 odontoblast differentiation	http://amigo.geneontology.org/amigo/term/GO:0071895	Map1b
0.0906770347676576	1	8	52.8125	GO:0097292 XMP metabolic process	http://amigo.geneontology.org/amigo/term/GO:0097292	Impdh1
0.0906770347676576	1	8	52.8125	GO:0097293 XMP biosynthetic process	http://amigo.geneontology.org/amigo/term/GO:0097293	Impdh1
0.0906770347676576	1	8	52.8125	GO:0097294 de novo XMP biosynthetic process	http://amigo.geneontology.org/amigo/term/GO:0097294	Impdh1
0.0906770347676576	1	8	52.8125	GO:0097646 calcitonin family receptor signaling pathway	http://amigo.geneontology.org/amigo/term/GO:0097646	Calcrl
0.0906770347676576	1	8	52.8125	GO:1903044 protein localization to membrane raft	http://amigo.geneontology.org/amigo/term/GO:1903044	Myadm
0.0906770347676576	1	8	52.8125	GO:2000726 negative regulation of cardiac muscle cell differentiation	http://amigo.geneontology.org/amigo/term/GO:2000726	Ccnd2
0.0906770347676576	1	8	52.8125	GO:2000852 regulation of corticosterone secretion	http://amigo.geneontology.org/amigo/term/GO:2000852	Tspo
0.0908805814835625	2	89	9.49438202247191	GO:0048864 stem cell development	http://amigo.geneontology.org/amigo/term/GO:0048864	Sema3c Sema3f
0.0932749489904101	3	241	5.25933609958506	GO:0071222 cellular response to lipopolysaccharide	http://amigo.geneontology.org/amigo/term/GO:0071222	Vim Tspo B2m
0.093586548282712	4	436	3.87614678899083	GO:0001558 regulation of cell growth	http://amigo.geneontology.org/amigo/term/GO:0001558	Sema3c Sema3f Adam15 Map1b
0.093586548282712	2	91	9.28571428571429	GO:0048678 response to axon injury	http://amigo.geneontology.org/amigo/term/GO:0048678	Tspo Map1b
0.093586548282712	2	91	9.28571428571429	GO:0051899 membrane depolarization	http://amigo.geneontology.org/amigo/term/GO:0051899	Tspo B2m
0.093586548282712	2	91	9.28571428571429	GO:0061515 myeloid cell development	http://amigo.geneontology.org/amigo/term/GO:0061515	Anxa2 Adgrf5
0.0953227983546166	6	911	2.78265642151482	GO:0030001 metal ion transport	http://amigo.geneontology.org/amigo/term/GO:0030001	Slc6a6 Fkbp1a Anxa2 Tspo Calcrl B2m
0.0959138839617046	1	9	46.9444444444444	GO:0003348 cardiac endothelial cell differentiation	http://amigo.geneontology.org/amigo/term/GO:0003348	Sox18
0.0959138839617046	1	9	46.9444444444444	GO:0003433 chondrocyte development involved in endochondral bone morphogenesis	http://amigo.geneontology.org/amigo/term/GO:0003433	Serpinh1
0.0959138839617046	1	9	46.9444444444444	GO:0010756 positive regulation of plasminogen activation	http://amigo.geneontology.org/amigo/term/GO:0010756	Anxa2
0.0959138839617046	2	94	8.98936170212766	GO:0014033 neural crest cell differentiation	http://amigo.geneontology.org/amigo/term/GO:0014033	Sema3c Sema3f
0.0959138839617046	1	9	46.9444444444444	GO:0021559 trigeminal nerve development	http://amigo.geneontology.org/amigo/term/GO:0021559	Sema3f
0.0959138839617046	1	9	46.9444444444444	GO:0031394 positive regulation of prostaglandin biosynthetic process	http://amigo.geneontology.org/amigo/term/GO:0031394	Cd74
0.0959138839617046	1	9	46.9444444444444	GO:0032263 GMP salvage	http://amigo.geneontology.org/amigo/term/GO:0032263	Impdh1
0.0959138839617046	2	93	9.08602150537634	GO:0032273 positive regulation of protein polymerization	http://amigo.geneontology.org/amigo/term/GO:0032273	Tppp3 Map1b
0.0959138839617046	1	9	46.9444444444444	GO:0032377 regulation of intracellular lipid transport	http://amigo.geneontology.org/amigo/term/GO:0032377	Anxa2
0.0959138839617046	1	9	46.9444444444444	GO:0036135 Schwann cell migration	http://amigo.geneontology.org/amigo/term/GO:0036135	Vim
0.0959138839617046	1	9	46.9444444444444	GO:0048865 stem cell fate commitment	http://amigo.geneontology.org/amigo/term/GO:0048865	Sox18
0.0959138839617046	1	9	46.9444444444444	GO:0060245 detection of cell density	http://amigo.geneontology.org/amigo/term/GO:0060245	Tspo
0.0959138839617046	3	246	5.15243902439024	GO:0060348 bone development	http://amigo.geneontology.org/amigo/term/GO:0060348	Anxa2 Ecm1 Serpinh1
0.0959138839617046	3	248	5.11088709677419	GO:0071219 cellular response to molecule of bacterial origin	http://amigo.geneontology.org/amigo/term/GO:0071219	Vim Tspo B2m
0.0959138839617046	1	9	46.9444444444444	GO:0071225 cellular response to muramyl dipeptide	http://amigo.geneontology.org/amigo/term/GO:0071225	Vim
0.0959138839617046	1	9	46.9444444444444	GO:0071316 cellular response to nicotine	http://amigo.geneontology.org/amigo/term/GO:0071316	B2m
0.0959138839617046	1	9	46.9444444444444	GO:0071476 cellular hypotonic response	http://amigo.geneontology.org/amigo/term/GO:0071476	Tspo
0.0959138839617046	1	9	46.9444444444444	GO:1900147 regulation of Schwann cell migration	http://amigo.geneontology.org/amigo/term/GO:1900147	Vim
0.0968709283543108	3	250	2025-07-05	GO:0045926 negative regulation of growth	http://amigo.geneontology.org/amigo/term/GO:0045926	Sema3c Sema3f Adam15
0.097133462156951	13	3024	1.81630291005291	GO:0065009 regulation of molecular function	http://amigo.geneontology.org/amigo/term/GO:0065009	Ccnd2 Cd74 Serpinh1 Hopx Adam15 Ecm1 Rgs12 Anxa2 B2m Ly6a Ly6c1 Psmb9 Fkbp1a
0.0972476026905932	4	449	3.76391982182628	GO:0006816 calcium ion transport	http://amigo.geneontology.org/amigo/term/GO:0006816	Fkbp1a Anxa2 Tspo Calcrl
0.0992247353829461	3	253	5.0098814229249	GO:0006898 receptor-mediated endocytosis	http://amigo.geneontology.org/amigo/term/GO:0006898	Anxa2 Calcrl B2m
0.0995842416934036	2	97	8.71134020618557	GO:0051153 regulation of striated muscle cell differentiation	http://amigo.geneontology.org/amigo/term/GO:0051153	Hopx Ccnd2
0.0997820813769624	3	254	4.99015748031496	GO:0048863 stem cell differentiation	http://amigo.geneontology.org/amigo/term/GO:0048863	Sema3c Sema3f Sox18
0.100573605396224	4	455	3.71428571428571	GO:0007409 axonogenesis	http://amigo.geneontology.org/amigo/term/GO:0007409	Sema3c Sema3f Map1b Vim
0.100573605396224	2	98	8.62244897959184	GO:0033077 T cell differentiation in thymus	http://amigo.geneontology.org/amigo/term/GO:0033077	B2m Cd74
0.100573605396224	2	98	8.62244897959184	GO:1903321 negative regulation of protein modification by small protein conjugation or removal	http://amigo.geneontology.org/amigo/term/GO:1903321	Gbp4 Tspo
0.100724594745231	1	10	42.25	GO:0001765 membrane raft assembly	http://amigo.geneontology.org/amigo/term/GO:0001765	Anxa2
0.100724594745231	1	10	42.25	GO:0002604 regulation of dendritic cell antigen processing and presentation	http://amigo.geneontology.org/amigo/term/GO:0002604	Cd74
0.100724594745231	3	256	4.951171875	GO:0003007 heart morphogenesis	http://amigo.geneontology.org/amigo/term/GO:0003007	Sema3c Adam15 Fkbp1a
0.100724594745231	1	10	42.25	GO:0003253 cardiac neural crest cell migration involved in outflow tract morphogenesis	http://amigo.geneontology.org/amigo/term/GO:0003253	Sema3c
0.100724594745231	1	10	42.25	GO:0015670 carbon dioxide transport	http://amigo.geneontology.org/amigo/term/GO:0015670	Car4
0.100724594745231	1	10	42.25	GO:0021561 facial nerve development	http://amigo.geneontology.org/amigo/term/GO:0021561	Sema3f
0.100724594745231	1	10	42.25	GO:0021604 cranial nerve structural organization	http://amigo.geneontology.org/amigo/term/GO:0021604	Sema3f
0.100724594745231	1	10	42.25	GO:0021610 facial nerve morphogenesis	http://amigo.geneontology.org/amigo/term/GO:0021610	Sema3f
0.100724594745231	2	99	8.53535353535354	GO:0032091 negative regulation of protein binding	http://amigo.geneontology.org/amigo/term/GO:0032091	Adam15 B2m
0.100724594745231	2	100	1945-08-01	GO:0032092 positive regulation of protein binding	http://amigo.geneontology.org/amigo/term/GO:0032092	Anxa2 B2m
0.100724594745231	1	10	42.25	GO:0035934 corticosterone secretion	http://amigo.geneontology.org/amigo/term/GO:0035934	Tspo
0.100724594745231	1	10	42.25	GO:0043416 regulation of skeletal muscle tissue regeneration	http://amigo.geneontology.org/amigo/term/GO:0043416	Hopx
0.100724594745231	1	10	42.25	GO:0045657 positive regulation of monocyte differentiation	http://amigo.geneontology.org/amigo/term/GO:0045657	Cd74
0.100724594745231	1	10	42.25	GO:0060174 limb bud formation	http://amigo.geneontology.org/amigo/term/GO:0060174	Sema3c
0.100724594745231	1	10	42.25	GO:0060600 dichotomous subdivision of an epithelial terminal unit	http://amigo.geneontology.org/amigo/term/GO:0060600	Sema3c
0.100724594745231	1	10	42.25	GO:1903596 regulation of gap junction assembly	http://amigo.geneontology.org/amigo/term/GO:1903596	Hopx
0.101173693937033	8	1498	2.25634178905207	GO:0030182 neuron differentiation	http://amigo.geneontology.org/amigo/term/GO:0030182	Sema3c Sema3f Map1b H2-K1 H2-D1 Tspo B2m Vim
0.102097270299082	3	261	4.85632183908046	GO:0060560 developmental growth involved in morphogenesis	http://amigo.geneontology.org/amigo/term/GO:0060560	Sema3c Sema3f Map1b
0.102883668476761	3	262	4.83778625954198	GO:0048588 developmental cell growth	http://amigo.geneontology.org/amigo/term/GO:0048588	Sema3c Sema3f Map1b
0.103583091349711	2	102	8.2843137254902	GO:0001938 positive regulation of endothelial cell proliferation	http://amigo.geneontology.org/amigo/term/GO:0001938	Egfl7 Ecm1
0.103984099375644	7	1224	2.41625816993464	GO:0009790 embryo development	http://amigo.geneontology.org/amigo/term/GO:0009790	Myadm Hopx Sema3c Sox18 Adgrf5 Tm4sf1 Sema3f
0.104233898470347	3	264	4.80113636363636	GO:0015850 organic hydroxy compound transport	http://amigo.geneontology.org/amigo/term/GO:0015850	Pltp Anxa2 Tspo
0.104330038609998	9	1807	2.10431654676259	GO:0022008 neurogenesis	http://amigo.geneontology.org/amigo/term/GO:0022008	Sema3c Sema3f Map1b Anxa2 H2-K1 H2-D1 Tspo B2m Vim
0.104330038609998	2	103	8.20388349514563	GO:0033273 response to vitamin	http://amigo.geneontology.org/amigo/term/GO:0033273	Tspo Map1b
0.104330038609998	2	103	8.20388349514563	GO:0046889 positive regulation of lipid biosynthetic process	http://amigo.geneontology.org/amigo/term/GO:0046889	Cd74 Adgrf5
0.104341595084956	3	265	4.78301886792453	GO:0014706 striated muscle tissue development	http://amigo.geneontology.org/amigo/term/GO:0014706	Sema3c Fkbp1a Ccnd2
0.104452095876581	1	11	38.4090909090909	GO:0006183 GTP biosynthetic process	http://amigo.geneontology.org/amigo/term/GO:0006183	Impdh1
0.104452095876581	1	11	38.4090909090909	GO:0006971 hypotonic response	http://amigo.geneontology.org/amigo/term/GO:0006971	Tspo
0.104452095876581	1	11	38.4090909090909	GO:0014908 myotube differentiation involved in skeletal muscle regeneration	http://amigo.geneontology.org/amigo/term/GO:0014908	Ptgfrn
0.104452095876581	1	11	38.4090909090909	GO:0034115 negative regulation of heterotypic cell-cell adhesion	http://amigo.geneontology.org/amigo/term/GO:0034115	Myadm
0.104452095876581	1	11	38.4090909090909	GO:0051901 positive regulation of mitochondrial depolarization	http://amigo.geneontology.org/amigo/term/GO:0051901	Tspo
0.104452095876581	1	11	38.4090909090909	GO:0060020 Bergmann glial cell differentiation	http://amigo.geneontology.org/amigo/term/GO:0060020	Vim
0.104452095876581	1	11	38.4090909090909	GO:0060290 transdifferentiation	http://amigo.geneontology.org/amigo/term/GO:0060290	Cd34
0.104452095876581	1	11	38.4090909090909	GO:0061626 pharyngeal arch artery morphogenesis	http://amigo.geneontology.org/amigo/term/GO:0061626	Adgrf5
0.104452095876581	1	11	38.4090909090909	GO:0070587 regulation of cell-cell adhesion involved in gastrulation	http://amigo.geneontology.org/amigo/term/GO:0070587	Myadm
0.104452095876581	1	11	38.4090909090909	GO:0071073 positive regulation of phospholipid biosynthetic process	http://amigo.geneontology.org/amigo/term/GO:0071073	Adgrf5
0.104452095876581	1	11	38.4090909090909	GO:0071281 cellular response to iron ion	http://amigo.geneontology.org/amigo/term/GO:0071281	B2m
0.104452095876581	1	11	38.4090909090909	GO:1902166 negative regulation of intrinsic apoptotic signaling pathway in response to DNA damage by p53 class mediator	http://amigo.geneontology.org/amigo/term/GO:1902166	Cd74
0.104452095876581	1	11	38.4090909090909	GO:1904238 pericyte cell differentiation	http://amigo.geneontology.org/amigo/term/GO:1904238	Cd34
0.104452095876581	1	11	38.4090909090909	GO:1905208 negative regulation of cardiocyte differentiation	http://amigo.geneontology.org/amigo/term/GO:1905208	Ccnd2
0.104452095876581	1	11	38.4090909090909	GO:2001214 positive regulation of vasculogenesis	http://amigo.geneontology.org/amigo/term/GO:2001214	Cd34
0.104452095876581	1	11	38.4090909090909	GO:2001280 positive regulation of unsaturated fatty acid biosynthetic process	http://amigo.geneontology.org/amigo/term/GO:2001280	Cd74
0.105166538564264	4	477	3.54297693920335	GO:0010876 lipid localization	http://amigo.geneontology.org/amigo/term/GO:0010876	Pltp Mest Anxa2 Tspo
0.105166538564264	2	106	7.97169811320755	GO:0035282 segmentation	http://amigo.geneontology.org/amigo/term/GO:0035282	Sema3c Sema3f
0.105166538564264	4	477	3.54297693920335	GO:0051249 regulation of lymphocyte activation	http://amigo.geneontology.org/amigo/term/GO:0051249	H2-Aa B2m H2-Ab1 Cd74
0.105166538564264	9	1825	2.08356164383562	GO:1901700 response to oxygen-containing compound	http://amigo.geneontology.org/amigo/term/GO:1901700	Ly6a Ly6c1 Mest Vim Adam15 Tspo Map1b Calcrl B2m
0.105166538564264	4	477	3.54297693920335	GO:1903131 mononuclear cell differentiation	http://amigo.geneontology.org/amigo/term/GO:1903131	H2-Aa H2-Ab1 Cd74 B2m
0.109899208066234	1	12	35.2083333333333	GO:0017085 response to insecticide	http://amigo.geneontology.org/amigo/term/GO:0017085	Map1b
0.109899208066234	1	12	35.2083333333333	GO:0031340 positive regulation of vesicle fusion	http://amigo.geneontology.org/amigo/term/GO:0031340	Anxa2
0.109899208066234	1	12	35.2083333333333	GO:0031392 regulation of prostaglandin biosynthetic process	http://amigo.geneontology.org/amigo/term/GO:0031392	Cd74
0.109899208066234	1	12	35.2083333333333	GO:0033632 regulation of cell-cell adhesion mediated by integrin	http://amigo.geneontology.org/amigo/term/GO:0033632	Podxl
0.109899208066234	1	12	35.2083333333333	GO:0042590 antigen processing and presentation of exogenous peptide antigen via MHC class I	http://amigo.geneontology.org/amigo/term/GO:0042590	H2-K1
0.109899208066234	1	12	35.2083333333333	GO:0046598 positive regulation of viral entry into host cell	http://amigo.geneontology.org/amigo/term/GO:0046598	Cd74
0.109899208066234	1	12	35.2083333333333	GO:0061309 cardiac neural crest cell development involved in outflow tract morphogenesis	http://amigo.geneontology.org/amigo/term/GO:0061309	Sema3c
0.109899208066234	1	12	35.2083333333333	GO:0070586 cell-cell adhesion involved in gastrulation	http://amigo.geneontology.org/amigo/term/GO:0070586	Myadm
0.109899208066234	3	277	4.57581227436823	GO:0071216 cellular response to biotic stimulus	http://amigo.geneontology.org/amigo/term/GO:0071216	Vim Tspo B2m
0.109899208066234	1	12	35.2083333333333	GO:0071481 cellular response to X-ray	http://amigo.geneontology.org/amigo/term/GO:0071481	Ccnd2
0.109899208066234	1	12	35.2083333333333	GO:0075294 positive regulation by symbiont of entry into host	http://amigo.geneontology.org/amigo/term/GO:0075294	Cd74
0.109899208066234	1	12	35.2083333333333	GO:2000343 positive regulation of chemokine (C-X-C motif) ligand 2 production	http://amigo.geneontology.org/amigo/term/GO:2000343	Cd74
0.110619474626623	6	986	2.5709939148073	GO:0033993 response to lipid	http://amigo.geneontology.org/amigo/term/GO:0033993	Mest Vim Adam15 Tspo Map1b B2m
0.110674558267413	3	279	4.54301075268817	GO:0001818 negative regulation of cytokine production	http://amigo.geneontology.org/amigo/term/GO:0001818	Cd34 Tspo Gbp4
0.111249961829696	7	1264	2.33979430379747	GO:0060429 epithelium development	http://amigo.geneontology.org/amigo/term/GO:0060429	Vim Sema3c Cd34 Sox18 Map1b Myadm Podxl
0.112258504608385	3	281	4.51067615658363	GO:0050769 positive regulation of neurogenesis	http://amigo.geneontology.org/amigo/term/GO:0050769	Tspo Map1b Vim
0.114141228185479	2	113	7.47787610619469	GO:0048145 regulation of fibroblast proliferation	http://amigo.geneontology.org/amigo/term/GO:0048145	Cd74 Anxa2
0.114647794850113	3	284	4.46302816901408	GO:0051258 protein polymerization	http://amigo.geneontology.org/amigo/term/GO:0051258	Tppp3 Map1b Myadm
0.114647794850113	3	284	4.46302816901408	GO:0061448 connective tissue development	http://amigo.geneontology.org/amigo/term/GO:0061448	Cd34 Ecm1 Serpinh1
0.114890474133817	2	115	7.34782608695652	GO:0002062 chondrocyte differentiation	http://amigo.geneontology.org/amigo/term/GO:0002062	Ecm1 Serpinh1
0.114890474133817	1	13	32.5	GO:0032373 positive regulation of sterol transport	http://amigo.geneontology.org/amigo/term/GO:0032373	Anxa2
0.114890474133817	1	13	32.5	GO:0032376 positive regulation of cholesterol transport	http://amigo.geneontology.org/amigo/term/GO:0032376	Anxa2
0.114890474133817	1	13	32.5	GO:0034375 high-density lipoprotein particle remodeling	http://amigo.geneontology.org/amigo/term/GO:0034375	Pltp
0.114890474133817	1	13	32.5	GO:0034756 regulation of iron ion transport	http://amigo.geneontology.org/amigo/term/GO:0034756	B2m
0.114890474133817	4	498	3.39357429718876	GO:0052547 regulation of peptidase activity	http://amigo.geneontology.org/amigo/term/GO:0052547	Serpinh1 Ecm1 Anxa2 Psmb9
0.114890474133817	3	285	4.44736842105263	GO:0060485 mesenchyme development	http://amigo.geneontology.org/amigo/term/GO:0060485	Sema3c Sema3f Adam15
0.114890474133817	1	13	32.5	GO:0070307 lens fiber cell development	http://amigo.geneontology.org/amigo/term/GO:0070307	Vim
0.114890474133817	1	13	32.5	GO:0072015 glomerular visceral epithelial cell development	http://amigo.geneontology.org/amigo/term/GO:0072015	Podxl
0.114890474133817	1	13	32.5	GO:1904181 positive regulation of membrane depolarization	http://amigo.geneontology.org/amigo/term/GO:1904181	Tspo
0.114890474133817	1	13	32.5	GO:2000774 positive regulation of cellular senescence	http://amigo.geneontology.org/amigo/term/GO:2000774	B2m
0.115527042983293	8	1574	2.14739517153748	GO:0048699 generation of neurons	http://amigo.geneontology.org/amigo/term/GO:0048699	Sema3c Sema3f Map1b H2-K1 H2-D1 Tspo B2m Vim
0.116277718103981	2	116	7.28448275862069	GO:0048640 negative regulation of developmental growth	http://amigo.geneontology.org/amigo/term/GO:0048640	Sema3c Sema3f
0.117992477387468	5	752	2.80917553191489	GO:0001817 regulation of cytokine production	http://amigo.geneontology.org/amigo/term/GO:0001817	Cd74 Cd34 Tspo B2m Gbp4
0.117992477387468	1	14	30.1785714285714	GO:0001921 positive regulation of receptor recycling	http://amigo.geneontology.org/amigo/term/GO:0001921	Anxa2
0.117992477387468	2	120	7.04166666666667	GO:0002367 cytokine production involved in immune response	http://amigo.geneontology.org/amigo/term/GO:0002367	Cd74 B2m
0.117992477387468	2	120	7.04166666666667	GO:0002718 regulation of cytokine production involved in immune response	http://amigo.geneontology.org/amigo/term/GO:0002718	Cd74 B2m
0.117992477387468	1	14	30.1785714285714	GO:0003157 endocardium development	http://amigo.geneontology.org/amigo/term/GO:0003157	Sox18
0.117992477387468	1	14	30.1785714285714	GO:0006968 cellular defense response	http://amigo.geneontology.org/amigo/term/GO:0006968	B2m
0.117992477387468	1	14	30.1785714285714	GO:0010988 regulation of low-density lipoprotein particle clearance	http://amigo.geneontology.org/amigo/term/GO:0010988	Anxa2
0.117992477387468	1	14	30.1785714285714	GO:0031915 positive regulation of synaptic plasticity	http://amigo.geneontology.org/amigo/term/GO:0031915	Map1b
0.117992477387468	6	1019	2.48773307163886	GO:0032269 negative regulation of cellular protein metabolic process	http://amigo.geneontology.org/amigo/term/GO:0032269	Serpinh1 Gbp4 Ecm1 Anxa2 Myadm Tspo
0.117992477387468	2	119	7.10084033613445	GO:0032368 regulation of lipid transport	http://amigo.geneontology.org/amigo/term/GO:0032368	Anxa2 Tspo
0.117992477387468	1	14	30.1785714285714	GO:0032530 regulation of microvillus organization	http://amigo.geneontology.org/amigo/term/GO:0032530	Podxl
0.117992477387468	1	14	30.1785714285714	GO:0043031 negative regulation of macrophage activation	http://amigo.geneontology.org/amigo/term/GO:0043031	Adgrf5
0.117992477387468	1	14	30.1785714285714	GO:0045060 negative thymic T cell selection	http://amigo.geneontology.org/amigo/term/GO:0045060	Cd74
0.117992477387468	2	119	7.10084033613445	GO:0045446 endothelial cell differentiation	http://amigo.geneontology.org/amigo/term/GO:0045446	Sox18 Myadm
0.117992477387468	2	118	7.16101694915254	GO:0045582 positive regulation of T cell differentiation	http://amigo.geneontology.org/amigo/term/GO:0045582	H2-Aa Cd74
0.117992477387468	3	295	4.29661016949153	GO:0045927 positive regulation of growth	http://amigo.geneontology.org/amigo/term/GO:0045927	Map1b Hopx Ccnd2
0.117992477387468	1	14	30.1785714285714	GO:0060347 heart trabecula formation	http://amigo.geneontology.org/amigo/term/GO:0060347	Fkbp1a
0.117992477387468	2	120	7.04166666666667	GO:0072009 nephron epithelium development	http://amigo.geneontology.org/amigo/term/GO:0072009	Cd34 Podxl
0.117992477387468	1	14	30.1785714285714	GO:0072224 metanephric glomerulus development	http://amigo.geneontology.org/amigo/term/GO:0072224	Cd34
0.117992477387468	1	14	30.1785714285714	GO:0072310 glomerular epithelial cell development	http://amigo.geneontology.org/amigo/term/GO:0072310	Podxl
0.117992477387468	1	14	30.1785714285714	GO:1900038 negative regulation of cellular response to hypoxia	http://amigo.geneontology.org/amigo/term/GO:1900038	Cd34
0.117992477387468	1	14	30.1785714285714	GO:1902165 regulation of intrinsic apoptotic signaling pathway in response to DNA damage by p53 class mediator	http://amigo.geneontology.org/amigo/term/GO:1902165	Cd74
0.117992477387468	1	14	30.1785714285714	GO:2000644 regulation of receptor catabolic process	http://amigo.geneontology.org/amigo/term/GO:2000644	Anxa2
0.117992477387468	1	14	30.1785714285714	GO:2000849 regulation of glucocorticoid secretion	http://amigo.geneontology.org/amigo/term/GO:2000849	Tspo
0.117992477387468	1	14	30.1785714285714	GO:2001279 regulation of unsaturated fatty acid biosynthetic process	http://amigo.geneontology.org/amigo/term/GO:2001279	Cd74
0.119019619928469	5	759	2.7832674571805	GO:0001816 cytokine production	http://amigo.geneontology.org/amigo/term/GO:0001816	Cd74 Cd34 Tspo B2m Gbp4
0.120939172334033	3	299	4.23913043478261	GO:0030217 T cell differentiation	http://amigo.geneontology.org/amigo/term/GO:0030217	H2-Aa B2m Cd74
0.120939172334033	2	122	6.92622950819672	GO:0045807 positive regulation of endocytosis	http://amigo.geneontology.org/amigo/term/GO:0045807	Anxa2 B2m
0.120979849329092	1	15	28.1666666666667	GO:0002091 negative regulation of receptor internalization	http://amigo.geneontology.org/amigo/term/GO:0002091	Anxa2
0.120979849329092	1	15	28.1666666666667	GO:0006177 GMP biosynthetic process	http://amigo.geneontology.org/amigo/term/GO:0006177	Impdh1
0.120979849329092	3	300	4.225	GO:0010466 negative regulation of peptidase activity	http://amigo.geneontology.org/amigo/term/GO:0010466	Serpinh1 Ecm1 Anxa2
0.120979849329092	4	518	3.26254826254826	GO:0016049 cell growth	http://amigo.geneontology.org/amigo/term/GO:0016049	Sema3c Sema3f Adam15 Map1b
0.120979849329092	1	15	28.1666666666667	GO:0021783 preganglionic parasympathetic fiber development	http://amigo.geneontology.org/amigo/term/GO:0021783	Sema3f
0.120979849329092	3	301	4.2109634551495	GO:0030336 negative regulation of cell migration	http://amigo.geneontology.org/amigo/term/GO:0030336	Egfl7 Cd74 Adam15
0.120979849329092	2	124	6.81451612903226	GO:0031109 microtubule polymerization or depolymerization	http://amigo.geneontology.org/amigo/term/GO:0031109	Map1b Tppp3
0.120979849329092	1	15	28.1666666666667	GO:0043383 negative T cell selection	http://amigo.geneontology.org/amigo/term/GO:0043383	Cd74
0.120979849329092	1	15	28.1666666666667	GO:0043518 negative regulation of DNA damage response signal transduction by p53 class mediator	http://amigo.geneontology.org/amigo/term/GO:0043518	Cd74
0.120979849329092	1	15	28.1666666666667	GO:0045059 positive thymic T cell selection	http://amigo.geneontology.org/amigo/term/GO:0045059	Cd74
0.120979849329092	2	123	6.86991869918699	GO:0048259 regulation of receptor-mediated endocytosis	http://amigo.geneontology.org/amigo/term/GO:0048259	Anxa2 B2m
0.120979849329092	1	15	28.1666666666667	GO:0061307 cardiac neural crest cell differentiation involved in heart development	http://amigo.geneontology.org/amigo/term/GO:0061307	Sema3c
0.120979849329092	1	15	28.1666666666667	GO:0061308 cardiac neural crest cell development involved in heart development	http://amigo.geneontology.org/amigo/term/GO:0061308	Sema3c
0.120979849329092	3	301	4.2109634551495	GO:0097193 intrinsic apoptotic signaling pathway	http://amigo.geneontology.org/amigo/term/GO:0097193	Crip1 Cd74 Phlda3
0.120979849329092	1	15	28.1666666666667	GO:0106380 purine ribonucleotide salvage	http://amigo.geneontology.org/amigo/term/GO:0106380	Impdh1
0.120979849329092	1	15	28.1666666666667	GO:1902287 semaphorin-plexin signaling pathway involved in axon guidance	http://amigo.geneontology.org/amigo/term/GO:1902287	Sema3f
0.120979849329092	1	15	28.1666666666667	GO:2001212 regulation of vasculogenesis	http://amigo.geneontology.org/amigo/term/GO:2001212	Cd34
0.122851693251524	3	305	4.15573770491803	GO:0051146 striated muscle cell differentiation	http://amigo.geneontology.org/amigo/term/GO:0051146	Ptgfrn Hopx Ccnd2
0.123093479635421	5	774	2.72932816537468	GO:0000904 cell morphogenesis involved in differentiation	http://amigo.geneontology.org/amigo/term/GO:0000904	Sema3c Sema3f Map1b Myadm Vim
0.123702659148621	2	126	6.70634920634921	GO:0050868 negative regulation of T cell activation	http://amigo.geneontology.org/amigo/term/GO:0050868	Cd74 H2-Aa
0.125049989051703	2	127	6.65354330708661	GO:0003014 renal system process	http://amigo.geneontology.org/amigo/term/GO:0003014	Cd34 Adgrf5
0.125049989051703	2	127	6.65354330708661	GO:0014013 regulation of gliogenesis	http://amigo.geneontology.org/amigo/term/GO:0014013	Tspo Vim
0.125746841105577	1	16	26.40625	GO:0002903 negative regulation of B cell apoptotic process	http://amigo.geneontology.org/amigo/term/GO:0002903	Cd74
0.125746841105577	1	16	26.40625	GO:0010224 response to UV-B	http://amigo.geneontology.org/amigo/term/GO:0010224	Crip1
0.125746841105577	1	16	26.40625	GO:0032328 alanine transport	http://amigo.geneontology.org/amigo/term/GO:0032328	Slc6a6
0.125746841105577	1	16	26.40625	GO:0035933 glucocorticoid secretion	http://amigo.geneontology.org/amigo/term/GO:0035933	Tspo
0.125746841105577	5	781	2.70486555697823	GO:0043009 chordate embryonic development	http://amigo.geneontology.org/amigo/term/GO:0043009	Hopx Sema3c Adgrf5 Tm4sf1 Sox18
0.125746841105577	1	16	26.40625	GO:0048532 anatomical structure arrangement	http://amigo.geneontology.org/amigo/term/GO:0048532	Sema3f
0.125746841105577	1	16	26.40625	GO:0061548 ganglion development	http://amigo.geneontology.org/amigo/term/GO:0061548	Sema3f
0.125746841105577	1	16	26.40625	GO:0071294 cellular response to zinc ion	http://amigo.geneontology.org/amigo/term/GO:0071294	Tspo
0.125746841105577	1	16	26.40625	GO:1902285 semaphorin-plexin signaling pathway involved in neuron projection guidance	http://amigo.geneontology.org/amigo/term/GO:1902285	Sema3f
0.126190908438674	2	129	6.55038759689922	GO:0061041 regulation of wound healing	http://amigo.geneontology.org/amigo/term/GO:0061041	Cd34 Anxa2
0.126190908438674	2	129	6.55038759689922	GO:0072089 stem cell proliferation	http://amigo.geneontology.org/amigo/term/GO:0072089	Sox18 Cd34
0.126908836109466	12	2926	1.73274094326726	GO:0022607 cellular component assembly	http://amigo.geneontology.org/amigo/term/GO:0022607	Tppp3 Podxl H2-Aa B2m H2-Ab1 Cd74 Cd34 Anxa2 H2-DMa Map1b Hopx Myadm
0.127528576980554	2	130	2025-05-06	GO:0016064 immunoglobulin mediated immune response	http://amigo.geneontology.org/amigo/term/GO:0016064	H2-Ab1 Cd74
0.128788616347234	4	539	3.13543599257885	GO:0009611 response to wounding	http://amigo.geneontology.org/amigo/term/GO:0009611	Anxa2 Cd34 Tspo Map1b
0.128866635840399	2	131	6.45038167938931	GO:0001578 microtubule bundle formation	http://amigo.geneontology.org/amigo/term/GO:0001578	Tppp3 Map1b
0.129616863743233	3	316	4.01107594936709	GO:2000146 negative regulation of cell motility	http://amigo.geneontology.org/amigo/term/GO:2000146	Egfl7 Cd74 Adam15
0.129763070541338	1	17	24.8529411764706	GO:0003413 chondrocyte differentiation involved in endochondral bone morphogenesis	http://amigo.geneontology.org/amigo/term/GO:0003413	Serpinh1
0.129763070541338	1	17	24.8529411764706	GO:0016264 gap junction assembly	http://amigo.geneontology.org/amigo/term/GO:0016264	Hopx
0.129763070541338	2	133	6.35338345864662	GO:0030218 erythrocyte differentiation	http://amigo.geneontology.org/amigo/term/GO:0030218	Adgrf5 B2m
0.129763070541338	2	132	6.40151515151515	GO:0031623 receptor internalization	http://amigo.geneontology.org/amigo/term/GO:0031623	Anxa2 Calcrl
0.129763070541338	1	17	24.8529411764706	GO:0032261 purine nucleotide salvage	http://amigo.geneontology.org/amigo/term/GO:0032261	Impdh1
0.129763070541338	2	132	6.40151515151515	GO:0045621 positive regulation of lymphocyte differentiation	http://amigo.geneontology.org/amigo/term/GO:0045621	H2-Aa Cd74
0.129763070541338	2	133	6.35338345864662	GO:0048144 fibroblast proliferation	http://amigo.geneontology.org/amigo/term/GO:0048144	Cd74 Anxa2
0.129763070541338	1	17	24.8529411764706	GO:0061042 vascular wound healing	http://amigo.geneontology.org/amigo/term/GO:0061042	Cd34
0.129763070541338	1	17	24.8529411764706	GO:0072109 glomerular mesangium development	http://amigo.geneontology.org/amigo/term/GO:0072109	Cd34
0.129763070541338	1	17	24.8529411764706	GO:1903727 positive regulation of phospholipid metabolic process	http://amigo.geneontology.org/amigo/term/GO:1903727	Adgrf5
0.129763070541338	1	17	24.8529411764706	GO:1903729 regulation of plasma membrane organization	http://amigo.geneontology.org/amigo/term/GO:1903729	Anxa2
0.130344793601233	5	798	2.64724310776942	GO:0009792 embryo development ending in birth or egg hatching	http://amigo.geneontology.org/amigo/term/GO:0009792	Hopx Sema3c Adgrf5 Tm4sf1 Sox18
0.130649264375417	2	134	6.30597014925373	GO:0019724 B cell mediated immunity	http://amigo.geneontology.org/amigo/term/GO:0019724	H2-Ab1 Cd74
0.130649264375417	2	134	6.30597014925373	GO:0050830 defense response to Gram-positive bacterium	http://amigo.geneontology.org/amigo/term/GO:0050830	Gbp4 B2m
0.130649264375417	3	320	3.9609375	GO:0051271 negative regulation of cellular component movement	http://amigo.geneontology.org/amigo/term/GO:0051271	Egfl7 Cd74 Adam15
0.13177186104428	1	18	23.4722222222222	GO:0002468 dendritic cell antigen processing and presentation	http://amigo.geneontology.org/amigo/term/GO:0002468	Cd74
0.13177186104428	2	137	6.16788321167883	GO:0002702 positive regulation of production of molecular mediator of immune response	http://amigo.geneontology.org/amigo/term/GO:0002702	Cd74 B2m
0.13177186104428	1	18	23.4722222222222	GO:0002830 positive regulation of type 2 immune response	http://amigo.geneontology.org/amigo/term/GO:0002830	Cd74
0.13177186104428	2	135	6.25925925925926	GO:0003206 cardiac chamber morphogenesis	http://amigo.geneontology.org/amigo/term/GO:0003206	Sema3c Fkbp1a
0.13177186104428	2	136	6.21323529411765	GO:0003231 cardiac ventricle development	http://amigo.geneontology.org/amigo/term/GO:0003231	Sema3c Fkbp1a
0.13177186104428	11	2631	1.76643861649563	GO:0007166 cell surface receptor signaling pathway	http://amigo.geneontology.org/amigo/term/GO:0007166	Cd74 Adam15 Sema3c Sema3f Vim Ecm1 Adgre5 Egfl7 Adgrf5 Calcrl Fkbp1a
0.13177186104428	1	18	23.4722222222222	GO:0010755 regulation of plasminogen activation	http://amigo.geneontology.org/amigo/term/GO:0010755	Anxa2
0.13177186104428	1	18	23.4722222222222	GO:0019755 one-carbon compound transport	http://amigo.geneontology.org/amigo/term/GO:0019755	Car4
0.13177186104428	1	18	23.4722222222222	GO:0030033 microvillus assembly	http://amigo.geneontology.org/amigo/term/GO:0030033	Podxl
0.13177186104428	1	18	23.4722222222222	GO:0030502 negative regulation of bone mineralization	http://amigo.geneontology.org/amigo/term/GO:0030502	Ecm1
0.13177186104428	1	18	23.4722222222222	GO:0033631 cell-cell adhesion mediated by integrin	http://amigo.geneontology.org/amigo/term/GO:0033631	Podxl
0.13177186104428	1	18	23.4722222222222	GO:0035627 ceramide transport	http://amigo.geneontology.org/amigo/term/GO:0035627	Pltp
0.13177186104428	1	18	23.4722222222222	GO:0045655 regulation of monocyte differentiation	http://amigo.geneontology.org/amigo/term/GO:0045655	Cd74
0.13177186104428	1	18	23.4722222222222	GO:0045986 negative regulation of smooth muscle contraction	http://amigo.geneontology.org/amigo/term/GO:0045986	Calcrl
0.13177186104428	1	18	23.4722222222222	GO:0048486 parasympathetic nervous system development	http://amigo.geneontology.org/amigo/term/GO:0048486	Sema3f
0.13177186104428	1	18	23.4722222222222	GO:0071236 cellular response to antibiotic	http://amigo.geneontology.org/amigo/term/GO:0071236	Crip1
0.13177186104428	4	552	3.06159420289855	GO:0090066 regulation of anatomical structure size	http://amigo.geneontology.org/amigo/term/GO:0090066	Sema3c Sema3f Map1b Myadm
0.13177186104428	1	18	23.4722222222222	GO:1900037 regulation of cellular response to hypoxia	http://amigo.geneontology.org/amigo/term/GO:1900037	Cd34
0.13177186104428	1	18	23.4722222222222	GO:2000725 regulation of cardiac muscle cell differentiation	http://amigo.geneontology.org/amigo/term/GO:2000725	Ccnd2
0.135003063592405	2	139	6.07913669064748	GO:0001959 regulation of cytokine-mediated signaling pathway	http://amigo.geneontology.org/amigo/term/GO:0001959	Cd74 Ecm1
0.135003063592405	6	1090	2.3256880733945	GO:0051248 negative regulation of protein metabolic process	http://amigo.geneontology.org/amigo/term/GO:0051248	Serpinh1 Gbp4 Ecm1 Anxa2 Myadm Tspo
0.135118431593193	7	1381	2.1415640839971	GO:0010648 negative regulation of cell communication	http://amigo.geneontology.org/amigo/term/GO:0010648	Cd74 Phlda3 Ecm1 Egfl7 Tspo Myadm Rgs12
0.135775424454208	1	19	22.2368421052632	GO:0001946 lymphangiogenesis	http://amigo.geneontology.org/amigo/term/GO:0001946	Sox18
0.135775424454208	1	19	22.2368421052632	GO:0002827 positive regulation of T-helper 1 type immune response	http://amigo.geneontology.org/amigo/term/GO:0002827	H2-Ab1
0.135775424454208	1	19	22.2368421052632	GO:0003215 cardiac right ventricle morphogenesis	http://amigo.geneontology.org/amigo/term/GO:0003215	Sema3c
0.135775424454208	7	1385	2.13537906137184	GO:0023057 negative regulation of signaling	http://amigo.geneontology.org/amigo/term/GO:0023057	Cd74 Phlda3 Ecm1 Egfl7 Tspo Myadm Rgs12
0.135775424454208	1	19	22.2368421052632	GO:0031000 response to caffeine	http://amigo.geneontology.org/amigo/term/GO:0031000	Fkbp1a
0.135775424454208	1	19	22.2368421052632	GO:0036035 osteoclast development	http://amigo.geneontology.org/amigo/term/GO:0036035	Anxa2
0.135775424454208	1	19	22.2368421052632	GO:0042308 negative regulation of protein import into nucleus	http://amigo.geneontology.org/amigo/term/GO:0042308	Gbp4
0.135775424454208	1	19	22.2368421052632	GO:0042481 regulation of odontogenesis	http://amigo.geneontology.org/amigo/term/GO:0042481	Cd34
0.135775424454208	1	19	22.2368421052632	GO:0051131 chaperone-mediated protein complex assembly	http://amigo.geneontology.org/amigo/term/GO:0051131	Hopx
0.135775424454208	1	19	22.2368421052632	GO:0070206 protein trimerization	http://amigo.geneontology.org/amigo/term/GO:0070206	Cd74
0.135775424454208	1	19	22.2368421052632	GO:1904590 negative regulation of protein import	http://amigo.geneontology.org/amigo/term/GO:1904590	Gbp4
0.137203143454277	2	142	5.95070422535211	GO:1903038 negative regulation of leukocyte cell-cell adhesion	http://amigo.geneontology.org/amigo/term/GO:1903038	Cd74 H2-Aa
0.13964360018491	3	338	1975-03-01	GO:0032386 regulation of intracellular transport	http://amigo.geneontology.org/amigo/term/GO:0032386	Gbp4 Anxa2 Map1b
0.13964360018491	1	20	21.125	GO:0032495 response to muramyl dipeptide	http://amigo.geneontology.org/amigo/term/GO:0032495	Vim
0.13964360018491	2	144	5.86805555555556	GO:0034101 erythrocyte homeostasis	http://amigo.geneontology.org/amigo/term/GO:0034101	Adgrf5 B2m
0.13964360018491	1	20	21.125	GO:0042362 fat-soluble vitamin biosynthetic process	http://amigo.geneontology.org/amigo/term/GO:0042362	Pltp
0.13964360018491	3	337	3.76112759643917	GO:0042742 defense response to bacterium	http://amigo.geneontology.org/amigo/term/GO:0042742	Gbp4 H2-K1 B2m
0.13964360018491	3	339	3.73893805309735	GO:0051962 positive regulation of nervous system development	http://amigo.geneontology.org/amigo/term/GO:0051962	Tspo Map1b Vim
0.13964360018491	1	20	21.125	GO:0060314 regulation of ryanodine-sensitive calcium-release channel activity	http://amigo.geneontology.org/amigo/term/GO:0060314	Fkbp1a
0.13964360018491	1	20	21.125	GO:0060841 venous blood vessel development	http://amigo.geneontology.org/amigo/term/GO:0060841	Sema3c
0.13964360018491	1	20	21.125	GO:0060973 cell migration involved in heart development	http://amigo.geneontology.org/amigo/term/GO:0060973	Sema3c
0.13964360018491	1	20	21.125	GO:0071071 regulation of phospholipid biosynthetic process	http://amigo.geneontology.org/amigo/term/GO:0071071	Adgrf5
0.13964360018491	2	145	5.82758620689655	GO:0072331 signal transduction by p53 class mediator	http://amigo.geneontology.org/amigo/term/GO:0072331	Cd74 Phlda3
0.13964360018491	1	20	21.125	GO:0090036 regulation of protein kinase C signaling	http://amigo.geneontology.org/amigo/term/GO:0090036	Myadm
0.13964360018491	1	20	21.125	GO:0097734 extracellular exosome biogenesis	http://amigo.geneontology.org/amigo/term/GO:0097734	Cd34
0.140144863718512	3	340	3.72794117647059	GO:0048872 homeostasis of number of cells	http://amigo.geneontology.org/amigo/term/GO:0048872	Adgrf5 Cd74 B2m
0.140503496104278	2	146	5.78767123287671	GO:0001824 blastocyst development	http://amigo.geneontology.org/amigo/term/GO:0001824	Hopx Tm4sf1
0.140503496104278	3	341	3.71700879765396	GO:0071214 cellular response to abiotic stimulus	http://amigo.geneontology.org/amigo/term/GO:0071214	Tspo Ccnd2 Crip1
0.140503496104278	3	341	3.71700879765396	GO:0104004 cellular response to environmental stimulus	http://amigo.geneontology.org/amigo/term/GO:0104004	Tspo Ccnd2 Crip1
0.143331142528554	1	21	20.1190476190476	GO:0010984 regulation of lipoprotein particle clearance	http://amigo.geneontology.org/amigo/term/GO:0010984	Anxa2
0.143331142528554	1	21	20.1190476190476	GO:0015701 bicarbonate transport	http://amigo.geneontology.org/amigo/term/GO:0015701	Car4
0.143331142528554	1	21	20.1190476190476	GO:0042026 protein refolding	http://amigo.geneontology.org/amigo/term/GO:0042026	B2m
0.143331142528554	1	21	20.1190476190476	GO:0044090 positive regulation of vacuole organization	http://amigo.geneontology.org/amigo/term/GO:0044090	Anxa2
0.143331142528554	1	21	20.1190476190476	GO:0048266 behavioral response to pain	http://amigo.geneontology.org/amigo/term/GO:0048266	Tspo
0.143331142528554	2	148	5.70945945945946	GO:0051147 regulation of muscle cell differentiation	http://amigo.geneontology.org/amigo/term/GO:0051147	Hopx Ccnd2
0.143331142528554	1	21	20.1190476190476	GO:0060253 negative regulation of glial cell proliferation	http://amigo.geneontology.org/amigo/term/GO:0060253	Tspo
0.143331142528554	1	21	20.1190476190476	GO:0071636 positive regulation of transforming growth factor beta production	http://amigo.geneontology.org/amigo/term/GO:0071636	Cd34
0.143331142528554	1	21	20.1190476190476	GO:1902254 negative regulation of intrinsic apoptotic signaling pathway by p53 class mediator	http://amigo.geneontology.org/amigo/term/GO:1902254	Cd74
0.143331142528554	1	21	20.1190476190476	GO:2000846 regulation of corticosteroid hormone secretion	http://amigo.geneontology.org/amigo/term/GO:2000846	Tspo
0.144899285317431	2	150	5.63333333333333	GO:0060759 regulation of response to cytokine stimulus	http://amigo.geneontology.org/amigo/term/GO:0060759	Cd74 Ecm1
0.147068915250248	1	22	19.2045454545455	GO:0009168 purine ribonucleoside monophosphate biosynthetic process	http://amigo.geneontology.org/amigo/term/GO:0009168	Impdh1
0.147068915250248	1	22	19.2045454545455	GO:0015669 gas transport	http://amigo.geneontology.org/amigo/term/GO:0015669	Car4
0.147068915250248	1	22	19.2045454545455	GO:0033189 response to vitamin A	http://amigo.geneontology.org/amigo/term/GO:0033189	Map1b
0.147068915250248	1	22	19.2045454545455	GO:0042730 fibrinolysis	http://amigo.geneontology.org/amigo/term/GO:0042730	Anxa2
0.147068915250248	1	22	19.2045454545455	GO:0043101 purine-containing compound salvage	http://amigo.geneontology.org/amigo/term/GO:0043101	Impdh1
0.147068915250248	1	22	19.2045454545455	GO:0048485 sympathetic nervous system development	http://amigo.geneontology.org/amigo/term/GO:0048485	Sema3f
0.147068915250248	1	22	19.2045454545455	GO:0051900 regulation of mitochondrial depolarization	http://amigo.geneontology.org/amigo/term/GO:0051900	Tspo
0.147068915250248	1	22	19.2045454545455	GO:0060445 branching involved in salivary gland morphogenesis	http://amigo.geneontology.org/amigo/term/GO:0060445	Sema3c
0.147068915250248	1	22	19.2045454545455	GO:0061318 renal filtration cell differentiation	http://amigo.geneontology.org/amigo/term/GO:0061318	Podxl
0.147068915250248	1	22	19.2045454545455	GO:0072112 glomerular visceral epithelial cell differentiation	http://amigo.geneontology.org/amigo/term/GO:0072112	Podxl
0.147068915250248	1	22	19.2045454545455	GO:0140112 extracellular vesicle biogenesis	http://amigo.geneontology.org/amigo/term/GO:0140112	Cd34
0.147068915250248	1	22	19.2045454545455	GO:1903902 positive regulation of viral life cycle	http://amigo.geneontology.org/amigo/term/GO:1903902	Cd74
0.147191827050901	2	153	5.52287581699346	GO:0072073 kidney epithelium development	http://amigo.geneontology.org/amigo/term/GO:0072073	Cd34 Podxl
0.147204072240981	3	353	3.59065155807365	GO:0051235 maintenance of location	http://amigo.geneontology.org/amigo/term/GO:0051235	Mest Fkbp1a Tspo
0.151538110447012	1	23	18.3695652173913	GO:0001829 trophectodermal cell differentiation	http://amigo.geneontology.org/amigo/term/GO:0001829	Hopx
0.151538110447012	1	23	18.3695652173913	GO:0003148 outflow tract septum morphogenesis	http://amigo.geneontology.org/amigo/term/GO:0003148	Sema3c
0.151538110447012	1	23	18.3695652173913	GO:0010042 response to manganese ion	http://amigo.geneontology.org/amigo/term/GO:0010042	Tspo
0.151538110447012	1	23	18.3695652173913	GO:0015812 gamma-aminobutyric acid transport	http://amigo.geneontology.org/amigo/term/GO:0015812	Slc6a6
0.151538110447012	1	23	18.3695652173913	GO:0034383 low-density lipoprotein particle clearance	http://amigo.geneontology.org/amigo/term/GO:0034383	Anxa2
0.151538110447012	1	23	18.3695652173913	GO:0072202 cell differentiation involved in metanephros development	http://amigo.geneontology.org/amigo/term/GO:0072202	Cd34
0.151538110447012	1	23	18.3695652173913	GO:0072311 glomerular epithelial cell differentiation	http://amigo.geneontology.org/amigo/term/GO:0072311	Podxl
0.151899081998239	4	600	2.81666666666667	GO:0010035 response to inorganic substance	http://amigo.geneontology.org/amigo/term/GO:0010035	Tspo Map1b B2m Crip1
0.154525911027879	1	24	17.6041666666667	GO:0002902 regulation of B cell apoptotic process	http://amigo.geneontology.org/amigo/term/GO:0002902	Cd74
0.154525911027879	1	24	17.6041666666667	GO:0007350 blastoderm segmentation	http://amigo.geneontology.org/amigo/term/GO:0007350	Sema3f
0.154525911027879	1	24	17.6041666666667	GO:0009127 purine nucleoside monophosphate biosynthetic process	http://amigo.geneontology.org/amigo/term/GO:0009127	Impdh1
0.154525911027879	3	364	3.48214285714286	GO:0031589 cell-substrate adhesion	http://amigo.geneontology.org/amigo/term/GO:0031589	Cd34 Adam15 Myadm
0.154525911027879	1	24	17.6041666666667	GO:0034368 protein-lipid complex remodeling	http://amigo.geneontology.org/amigo/term/GO:0034368	Pltp
0.154525911027879	1	24	17.6041666666667	GO:0034369 plasma lipoprotein particle remodeling	http://amigo.geneontology.org/amigo/term/GO:0034369	Pltp
0.154525911027879	1	24	17.6041666666667	GO:0034643 establishment of mitochondrion localization microtubule-mediated	http://amigo.geneontology.org/amigo/term/GO:0034643	Map1b
0.154525911027879	1	24	17.6041666666667	GO:0035930 corticosteroid hormone secretion	http://amigo.geneontology.org/amigo/term/GO:0035930	Tspo
0.154525911027879	1	24	17.6041666666667	GO:0036303 lymph vessel morphogenesis	http://amigo.geneontology.org/amigo/term/GO:0036303	Sox18
0.154525911027879	1	24	17.6041666666667	GO:0047497 mitochondrion transport along microtubule	http://amigo.geneontology.org/amigo/term/GO:0047497	Map1b
0.154525911027879	1	24	17.6041666666667	GO:0060055 angiogenesis involved in wound healing	http://amigo.geneontology.org/amigo/term/GO:0060055	Cd34
0.154525911027879	1	24	17.6041666666667	GO:0070168 negative regulation of biomineral tissue development	http://amigo.geneontology.org/amigo/term/GO:0070168	Ecm1
0.154525911027879	1	24	17.6041666666667	GO:1903975 regulation of glial cell migration	http://amigo.geneontology.org/amigo/term/GO:1903975	Vim
0.154525911027879	1	24	17.6041666666667	GO:1990000 amyloid fibril formation	http://amigo.geneontology.org/amigo/term/GO:1990000	B2m
0.155324924569185	2	161	5.24844720496894	GO:0051250 negative regulation of lymphocyte activation	http://amigo.geneontology.org/amigo/term/GO:0051250	Cd74 H2-Aa
0.155324924569185	2	161	5.24844720496894	GO:0072006 nephron development	http://amigo.geneontology.org/amigo/term/GO:0072006	Cd34 Podxl
0.157818668173074	1	25	2025-09-16	GO:0002726 positive regulation of T cell cytokine production	http://amigo.geneontology.org/amigo/term/GO:0002726	B2m
0.157818668173074	3	370	3.42567567567568	GO:0010639 negative regulation of organelle organization	http://amigo.geneontology.org/amigo/term/GO:0010639	Map1b Myadm Tspo
0.157818668173074	1	25	2025-09-16	GO:0032528 microvillus organization	http://amigo.geneontology.org/amigo/term/GO:0032528	Podxl
0.157818668173074	1	25	2025-09-16	GO:0034114 regulation of heterotypic cell-cell adhesion	http://amigo.geneontology.org/amigo/term/GO:0034114	Myadm
0.157818668173074	1	25	2025-09-16	GO:0043173 nucleotide salvage	http://amigo.geneontology.org/amigo/term/GO:0043173	Impdh1
0.157818668173074	4	613	2.75693311582382	GO:0048667 cell morphogenesis involved in neuron differentiation	http://amigo.geneontology.org/amigo/term/GO:0048667	Sema3c Sema3f Map1b Vim
0.157818668173074	1	25	2025-09-16	GO:0051882 mitochondrial depolarization	http://amigo.geneontology.org/amigo/term/GO:0051882	Tspo
0.157818668173074	1	25	2025-09-16	GO:0072567 chemokine (C-X-C motif) ligand 2 production	http://amigo.geneontology.org/amigo/term/GO:0072567	Cd74
0.157818668173074	1	25	2025-09-16	GO:0110150 negative regulation of biomineralization	http://amigo.geneontology.org/amigo/term/GO:0110150	Ecm1
0.157818668173074	1	25	2025-09-16	GO:1902230 negative regulation of intrinsic apoptotic signaling pathway in response to DNA damage	http://amigo.geneontology.org/amigo/term/GO:1902230	Cd74
0.157818668173074	1	25	2025-09-16	GO:2000341 regulation of chemokine (C-X-C motif) ligand 2 production	http://amigo.geneontology.org/amigo/term/GO:2000341	Cd74
0.15860938304319	3	372	3.40725806451613	GO:0032496 response to lipopolysaccharide	http://amigo.geneontology.org/amigo/term/GO:0032496	Vim Tspo B2m
0.160087734502423	1	26	16.25	GO:0000413 protein peptidyl-prolyl isomerization	http://amigo.geneontology.org/amigo/term/GO:0000413	Fkbp1a
0.160087734502423	1	26	16.25	GO:0001919 regulation of receptor recycling	http://amigo.geneontology.org/amigo/term/GO:0001919	Anxa2
0.160087734502423	1	26	16.25	GO:0021602 cranial nerve morphogenesis	http://amigo.geneontology.org/amigo/term/GO:0021602	Sema3f
0.160087734502423	1	26	16.25	GO:0032367 intracellular cholesterol transport	http://amigo.geneontology.org/amigo/term/GO:0032367	Anxa2
0.160087734502423	1	26	16.25	GO:0032480 negative regulation of type I interferon production	http://amigo.geneontology.org/amigo/term/GO:0032480	Gbp4
0.160087734502423	1	26	16.25	GO:0033630 positive regulation of cell adhesion mediated by integrin	http://amigo.geneontology.org/amigo/term/GO:0033630	Podxl
0.160087734502423	1	26	16.25	GO:0034367 protein-containing complex remodeling	http://amigo.geneontology.org/amigo/term/GO:0034367	Pltp
0.160087734502423	1	26	16.25	GO:0043129 surfactant homeostasis	http://amigo.geneontology.org/amigo/term/GO:0043129	Adgrf5
0.160087734502423	1	26	16.25	GO:0045061 thymic T cell selection	http://amigo.geneontology.org/amigo/term/GO:0045061	Cd74
0.160087734502423	1	26	16.25	GO:0045723 positive regulation of fatty acid biosynthetic process	http://amigo.geneontology.org/amigo/term/GO:0045723	Cd74
0.160087734502423	1	26	16.25	GO:0046037 GMP metabolic process	http://amigo.geneontology.org/amigo/term/GO:0046037	Impdh1
0.160087734502423	1	26	16.25	GO:0061162 establishment of monopolar cell polarity	http://amigo.geneontology.org/amigo/term/GO:0061162	Map1b
0.160087734502423	4	622	2.71704180064309	GO:0071396 cellular response to lipid	http://amigo.geneontology.org/amigo/term/GO:0071396	Vim Adam15 Tspo B2m
0.160087734502423	2	166	5.09036144578313	GO:1903034 regulation of response to wounding	http://amigo.geneontology.org/amigo/term/GO:1903034	Cd34 Anxa2
0.160087734502423	1	26	16.25	GO:1903146 regulation of autophagy of mitochondrion	http://amigo.geneontology.org/amigo/term/GO:1903146	Tspo
0.160087734502423	1	26	16.25	GO:2000831 regulation of steroid hormone secretion	http://amigo.geneontology.org/amigo/term/GO:2000831	Tspo
0.162181697393994	2	169	5	GO:0001936 regulation of endothelial cell proliferation	http://amigo.geneontology.org/amigo/term/GO:0001936	Egfl7 Ecm1
0.162181697393994	2	169	5	GO:1905952 regulation of lipid localization	http://amigo.geneontology.org/amigo/term/GO:1905952	Anxa2 Tspo
0.162546744240288	3	380	3.33552631578947	GO:0010038 response to metal ion	http://amigo.geneontology.org/amigo/term/GO:0010038	Tspo B2m Crip1
0.163565171981906	1	27	15.6481481481482	GO:0002418 immune response to tumor cell	http://amigo.geneontology.org/amigo/term/GO:0002418	Adam15
0.163565171981906	1	27	15.6481481481482	GO:0031338 regulation of vesicle fusion	http://amigo.geneontology.org/amigo/term/GO:0031338	Anxa2
0.163565171981906	1	27	15.6481481481482	GO:0031639 plasminogen activation	http://amigo.geneontology.org/amigo/term/GO:0031639	Anxa2
0.163565171981906	1	27	15.6481481481482	GO:0046823 negative regulation of nucleocytoplasmic transport	http://amigo.geneontology.org/amigo/term/GO:0046823	Gbp4
0.163565171981906	1	27	15.6481481481482	GO:0051654 establishment of mitochondrion localization	http://amigo.geneontology.org/amigo/term/GO:0051654	Map1b
0.163565171981906	1	27	15.6481481481482	GO:0060045 positive regulation of cardiac muscle cell proliferation	http://amigo.geneontology.org/amigo/term/GO:0060045	Ccnd2
0.163565171981906	1	27	15.6481481481482	GO:0060907 positive regulation of macrophage cytokine production	http://amigo.geneontology.org/amigo/term/GO:0060907	Cd74
0.163565171981906	1	27	15.6481481481482	GO:0061339 establishment or maintenance of monopolar cell polarity	http://amigo.geneontology.org/amigo/term/GO:0061339	Map1b
0.16462406365322	3	384	3.30078125	GO:0019216 regulation of lipid metabolic process	http://amigo.geneontology.org/amigo/term/GO:0019216	Cd74 Tspo Adgrf5
0.165137870991754	6	1199	2.11426188490409	GO:0009628 response to abiotic stimulus	http://amigo.geneontology.org/amigo/term/GO:0009628	Cd34 Adam15 Tspo Map1b Ccnd2 Crip1
0.165399619274535	6	1202	2.1089850249584	GO:0006812 cation transport	http://amigo.geneontology.org/amigo/term/GO:0006812	Slc6a6 Fkbp1a Anxa2 Tspo Calcrl B2m
0.165399619274535	2	173	4.88439306358381	GO:0010469 regulation of signaling receptor activity	http://amigo.geneontology.org/amigo/term/GO:0010469	Ly6a Ly6c1
0.165399619274535	12	3168	1.60037878787879	GO:0044085 cellular component biogenesis	http://amigo.geneontology.org/amigo/term/GO:0044085	Tppp3 Podxl H2-Aa B2m H2-Ab1 Cd74 Cd34 Anxa2 H2-DMa Map1b Hopx Myadm
0.165399619274535	2	173	4.88439306358381	GO:0051494 negative regulation of cytoskeleton organization	http://amigo.geneontology.org/amigo/term/GO:0051494	Map1b Myadm
0.165399619274535	6	1202	2.1089850249584	GO:1901698 response to nitrogen compound	http://amigo.geneontology.org/amigo/term/GO:1901698	Ly6a Ly6c1 Vim Tspo Map1b Fkbp1a
0.165399619274535	2	173	4.88439306358381	GO:1902904 negative regulation of supramolecular fiber organization	http://amigo.geneontology.org/amigo/term/GO:1902904	Map1b Myadm
0.165772445050984	3	388	3.26675257731959	GO:0002237 response to molecule of bacterial origin	http://amigo.geneontology.org/amigo/term/GO:0002237	Vim Tspo B2m
0.165772445050984	2	175	4.82857142857143	GO:0006694 steroid biosynthetic process	http://amigo.geneontology.org/amigo/term/GO:0006694	Cyb5r3 Tspo
0.165772445050984	1	28	15.0892857142857	GO:0009110 vitamin biosynthetic process	http://amigo.geneontology.org/amigo/term/GO:0009110	Pltp
0.165772445050984	1	28	15.0892857142857	GO:0032703 negative regulation of interleukin-2 production	http://amigo.geneontology.org/amigo/term/GO:0032703	Cd34
0.165772445050984	2	175	4.82857142857143	GO:0045580 regulation of T cell differentiation	http://amigo.geneontology.org/amigo/term/GO:0045580	H2-Aa Cd74
0.165772445050984	2	175	4.82857142857143	GO:0045766 positive regulation of angiogenesis	http://amigo.geneontology.org/amigo/term/GO:0045766	Cd34 Ecm1
0.165772445050984	1	28	15.0892857142857	GO:0045932 negative regulation of muscle contraction	http://amigo.geneontology.org/amigo/term/GO:0045932	Calcrl
0.165772445050984	1	28	15.0892857142857	GO:0048261 negative regulation of receptor-mediated endocytosis	http://amigo.geneontology.org/amigo/term/GO:0048261	Anxa2
0.165772445050984	1	28	15.0892857142857	GO:0048875 chemical homeostasis within a tissue	http://amigo.geneontology.org/amigo/term/GO:0048875	Adgrf5
0.165772445050984	2	174	4.85632183908046	GO:0051100 negative regulation of binding	http://amigo.geneontology.org/amigo/term/GO:0051100	Adam15 B2m
0.165772445050984	1	28	15.0892857142857	GO:0060343 trabecula formation	http://amigo.geneontology.org/amigo/term/GO:0060343	Fkbp1a
0.165772445050984	2	175	4.82857142857143	GO:1904018 positive regulation of vasculature development	http://amigo.geneontology.org/amigo/term/GO:1904018	Cd34 Ecm1
0.168323689448197	3	392	3.23341836734694	GO:0045861 negative regulation of proteolysis	http://amigo.geneontology.org/amigo/term/GO:0045861	Serpinh1 Ecm1 Anxa2
0.168745718404288	14	3902	1.51588928754485	GO:0065008 regulation of biological quality	http://amigo.geneontology.org/amigo/term/GO:0065008	Sema3c Sema3f Car4 Fkbp1a Tuba1a Cd34 Vim Tspo Map1b Myadm Adgrf5 Cd74 Anxa2 B2m
0.168836734605795	1	29	14.5689655172414	GO:0032366 intracellular sterol transport	http://amigo.geneontology.org/amigo/term/GO:0032366	Anxa2
0.168836734605795	1	29	14.5689655172414	GO:0032369 negative regulation of lipid transport	http://amigo.geneontology.org/amigo/term/GO:0032369	Tspo
0.168836734605795	1	29	14.5689655172414	GO:0032967 positive regulation of collagen biosynthetic process	http://amigo.geneontology.org/amigo/term/GO:0032967	Vim
0.168836734605795	1	29	14.5689655172414	GO:0060037 pharyngeal system development	http://amigo.geneontology.org/amigo/term/GO:0060037	Adgrf5
0.168836734605795	1	29	14.5689655172414	GO:0072012 glomerulus vasculature development	http://amigo.geneontology.org/amigo/term/GO:0072012	Cd34
0.168836734605795	1	29	14.5689655172414	GO:1905207 regulation of cardiocyte differentiation	http://amigo.geneontology.org/amigo/term/GO:1905207	Ccnd2
0.169562485655239	1	30	14.0833333333333	GO:0001516 prostaglandin biosynthetic process	http://amigo.geneontology.org/amigo/term/GO:0001516	Cd74
0.169562485655239	1	30	14.0833333333333	GO:0001778 plasma membrane repair	http://amigo.geneontology.org/amigo/term/GO:0001778	Anxa2
0.169562485655239	1	30	14.0833333333333	GO:0001783 B cell apoptotic process	http://amigo.geneontology.org/amigo/term/GO:0001783	Cd74
0.169562485655239	1	30	14.0833333333333	GO:0001945 lymph vessel development	http://amigo.geneontology.org/amigo/term/GO:0001945	Sox18
0.169562485655239	2	181	4.66850828729282	GO:0003205 cardiac chamber development	http://amigo.geneontology.org/amigo/term/GO:0003205	Sema3c Fkbp1a
0.169562485655239	1	30	14.0833333333333	GO:0003416 endochondral bone growth	http://amigo.geneontology.org/amigo/term/GO:0003416	Ecm1
0.169562485655239	1	30	14.0833333333333	GO:0007026 negative regulation of microtubule depolymerization	http://amigo.geneontology.org/amigo/term/GO:0007026	Map1b
0.169562485655239	2	180	4.69444444444444	GO:0007584 response to nutrient	http://amigo.geneontology.org/amigo/term/GO:0007584	Tspo Map1b
0.169562485655239	2	180	4.69444444444444	GO:0007596 blood coagulation	http://amigo.geneontology.org/amigo/term/GO:0007596	Cd34 Anxa2
0.169562485655239	1	30	14.0833333333333	GO:0010875 positive regulation of cholesterol efflux	http://amigo.geneontology.org/amigo/term/GO:0010875	Pltp
0.169562485655239	1	30	14.0833333333333	GO:0010954 positive regulation of protein processing	http://amigo.geneontology.org/amigo/term/GO:0010954	Anxa2
0.169562485655239	1	30	14.0833333333333	GO:0032371 regulation of sterol transport	http://amigo.geneontology.org/amigo/term/GO:0032371	Anxa2
0.169562485655239	1	30	14.0833333333333	GO:0032374 regulation of cholesterol transport	http://amigo.geneontology.org/amigo/term/GO:0032374	Anxa2
0.169562485655239	1	30	14.0833333333333	GO:0032607 interferon-alpha production	http://amigo.geneontology.org/amigo/term/GO:0032607	Gbp4
0.169562485655239	2	181	4.66850828729282	GO:0032640 tumor necrosis factor production	http://amigo.geneontology.org/amigo/term/GO:0032640	Cd34 Tspo
0.169562485655239	1	30	14.0833333333333	GO:0032647 regulation of interferon-alpha production	http://amigo.geneontology.org/amigo/term/GO:0032647	Gbp4
0.169562485655239	2	181	4.66850828729282	GO:0032680 regulation of tumor necrosis factor production	http://amigo.geneontology.org/amigo/term/GO:0032680	Cd34 Tspo
0.169562485655239	1	30	14.0833333333333	GO:0046039 GTP metabolic process	http://amigo.geneontology.org/amigo/term/GO:0046039	Impdh1
0.169562485655239	1	30	14.0833333333333	GO:0046457 prostanoid biosynthetic process	http://amigo.geneontology.org/amigo/term/GO:0046457	Cd74
0.169562485655239	3	399	3.17669172932331	GO:0051346 negative regulation of hydrolase activity	http://amigo.geneontology.org/amigo/term/GO:0051346	Serpinh1 Ecm1 Anxa2
0.169562485655239	2	180	4.69444444444444	GO:0071478 cellular response to radiation	http://amigo.geneontology.org/amigo/term/GO:0071478	Ccnd2 Crip1
0.169562485655239	1	30	14.0833333333333	GO:1903579 negative regulation of ATP metabolic process	http://amigo.geneontology.org/amigo/term/GO:1903579	Tspo
0.17151303611219	1	31	13.6290322580645	GO:0002825 regulation of T-helper 1 type immune response	http://amigo.geneontology.org/amigo/term/GO:0002825	H2-Ab1
0.17151303611219	2	183	4.61748633879781	GO:0007599 hemostasis	http://amigo.geneontology.org/amigo/term/GO:0007599	Cd34 Anxa2
0.17151303611219	1	31	13.6290322580645	GO:0010714 positive regulation of collagen metabolic process	http://amigo.geneontology.org/amigo/term/GO:0010714	Vim
0.17151303611219	1	31	13.6290322580645	GO:0030325 adrenal gland development	http://amigo.geneontology.org/amigo/term/GO:0030325	Tspo
0.17151303611219	1	31	13.6290322580645	GO:0032801 receptor catabolic process	http://amigo.geneontology.org/amigo/term/GO:0032801	Anxa2
0.17151303611219	1	31	13.6290322580645	GO:0035929 steroid hormone secretion	http://amigo.geneontology.org/amigo/term/GO:0035929	Tspo
0.17151303611219	1	31	13.6290322580645	GO:0046597 negative regulation of viral entry into host cell	http://amigo.geneontology.org/amigo/term/GO:0046597	Cd74
0.17151303611219	1	31	13.6290322580645	GO:0046697 decidualization	http://amigo.geneontology.org/amigo/term/GO:0046697	Tppp3
0.17151303611219	2	183	4.61748633879781	GO:0050817 coagulation	http://amigo.geneontology.org/amigo/term/GO:0050817	Cd34 Anxa2
0.17151303611219	1	31	13.6290322580645	GO:0051085 chaperone cofactor-dependent protein refolding	http://amigo.geneontology.org/amigo/term/GO:0051085	Cd74
0.17151303611219	1	31	13.6290322580645	GO:0061437 renal system vasculature development	http://amigo.geneontology.org/amigo/term/GO:0061437	Cd34
0.17151303611219	1	31	13.6290322580645	GO:0061440 kidney vasculature development	http://amigo.geneontology.org/amigo/term/GO:0061440	Cd34
0.17151303611219	2	184	4.59239130434783	GO:0071706 tumor necrosis factor superfamily cytokine production	http://amigo.geneontology.org/amigo/term/GO:0071706	Cd34 Tspo
0.17151303611219	1	31	13.6290322580645	GO:0090023 positive regulation of neutrophil chemotaxis	http://amigo.geneontology.org/amigo/term/GO:0090023	Cd74
0.17151303611219	1	31	13.6290322580645	GO:1902253 regulation of intrinsic apoptotic signaling pathway by p53 class mediator	http://amigo.geneontology.org/amigo/term/GO:1902253	Cd74
0.17151303611219	2	184	4.59239130434783	GO:1903555 regulation of tumor necrosis factor superfamily cytokine production	http://amigo.geneontology.org/amigo/term/GO:1903555	Cd34 Tspo
0.17324058679692	6	1241	2.04270749395649	GO:0009968 negative regulation of signal transduction	http://amigo.geneontology.org/amigo/term/GO:0009968	Cd74 Phlda3 Ecm1 Egfl7 Myadm Rgs12
0.173286018421567	2	186	4.54301075268817	GO:0002262 myeloid cell homeostasis	http://amigo.geneontology.org/amigo/term/GO:0002262	Adgrf5 B2m
0.174659178851688	3	409	3.09902200488998	GO:0006869 lipid transport	http://amigo.geneontology.org/amigo/term/GO:0006869	Pltp Anxa2 Tspo
0.174659178851688	1	32	13.203125	GO:0008045 motor neuron axon guidance	http://amigo.geneontology.org/amigo/term/GO:0008045	Sema3f
0.174659178851688	1	32	13.203125	GO:0010165 response to X-ray	http://amigo.geneontology.org/amigo/term/GO:0010165	Ccnd2
0.174659178851688	1	32	13.203125	GO:0031116 positive regulation of microtubule polymerization	http://amigo.geneontology.org/amigo/term/GO:0031116	Map1b
0.174659178851688	1	32	13.203125	GO:0034389 lipid droplet organization	http://amigo.geneontology.org/amigo/term/GO:0034389	Ptgfrn
0.174659178851688	1	32	13.203125	GO:0060317 cardiac epithelial to mesenchymal transition	http://amigo.geneontology.org/amigo/term/GO:0060317	Adam15
0.174659178851688	1	32	13.203125	GO:1901797 negative regulation of signal transduction by p53 class mediator	http://amigo.geneontology.org/amigo/term/GO:1901797	Cd74
0.174659178851688	1	32	13.203125	GO:1903319 positive regulation of protein maturation	http://amigo.geneontology.org/amigo/term/GO:1903319	Anxa2
0.175033057049842	4	669	2.52615844544096	GO:0048812 neuron projection morphogenesis	http://amigo.geneontology.org/amigo/term/GO:0048812	Sema3c Sema3f Map1b Vim
0.175776601221827	3	412	3.07645631067961	GO:0042692 muscle cell differentiation	http://amigo.geneontology.org/amigo/term/GO:0042692	Ptgfrn Hopx Ccnd2
0.175776601221827	2	189	4.47089947089947	GO:0045834 positive regulation of lipid metabolic process	http://amigo.geneontology.org/amigo/term/GO:0045834	Cd74 Adgrf5
0.178806784460721	1	33	12.8030303030303	GO:0014912 negative regulation of smooth muscle cell migration	http://amigo.geneontology.org/amigo/term/GO:0014912	Egfl7
0.178806784460721	1	33	12.8030303030303	GO:0071624 positive regulation of granulocyte chemotaxis	http://amigo.geneontology.org/amigo/term/GO:0071624	Cd74
0.179937702461477	8	1895	1.78364116094987	GO:0051049 regulation of transport	http://amigo.geneontology.org/amigo/term/GO:0051049	Anxa2 Gbp4 Pltp Cd74 Tspo B2m Fkbp1a Map1b
0.181939626022267	3	419	3.02505966587112	GO:1903706 regulation of hemopoiesis	http://amigo.geneontology.org/amigo/term/GO:1903706	H2-Aa Cd74 B2m
0.182003925822176	2	194	4.35567010309278	GO:0002700 regulation of production of molecular mediator of immune response	http://amigo.geneontology.org/amigo/term/GO:0002700	Cd74 B2m
0.182003925822176	1	34	12.4264705882353	GO:0010039 response to iron ion	http://amigo.geneontology.org/amigo/term/GO:0010039	B2m
0.182003925822176	1	34	12.4264705882353	GO:0031114 regulation of microtubule depolymerization	http://amigo.geneontology.org/amigo/term/GO:0031114	Map1b
0.182003925822176	1	34	12.4264705882353	GO:0042832 defense response to protozoan	http://amigo.geneontology.org/amigo/term/GO:0042832	Gbp4
0.182003925822176	1	34	12.4264705882353	GO:0045737 positive regulation of cyclin-dependent protein serine/threonine kinase activity	http://amigo.geneontology.org/amigo/term/GO:0045737	Ccnd2
0.182003925822176	1	34	12.4264705882353	GO:0098868 bone growth	http://amigo.geneontology.org/amigo/term/GO:0098868	Ecm1
0.182003925822176	1	34	12.4264705882353	GO:1903901 negative regulation of viral life cycle	http://amigo.geneontology.org/amigo/term/GO:1903901	Cd74
0.183346410401879	4	684	2.47076023391813	GO:0120039 plasma membrane bounded cell projection morphogenesis	http://amigo.geneontology.org/amigo/term/GO:0120039	Sema3c Sema3f Map1b Vim
0.183888887804937	4	685	2.46715328467153	GO:0008610 lipid biosynthetic process	http://amigo.geneontology.org/amigo/term/GO:0008610	Cyb5r3 Cd74 Tspo Adgrf5
0.183927798769473	2	196	4.31122448979592	GO:0035265 organ growth	http://amigo.geneontology.org/amigo/term/GO:0035265	Ecm1 Ccnd2
0.184455830186873	1	35	12.0714285714286	GO:0001953 negative regulation of cell-matrix adhesion	http://amigo.geneontology.org/amigo/term/GO:0001953	Adam15
0.184455830186873	1	35	12.0714285714286	GO:0009595 detection of biotic stimulus	http://amigo.geneontology.org/amigo/term/GO:0009595	Tspo
0.184455830186873	1	35	12.0714285714286	GO:0030224 monocyte differentiation	http://amigo.geneontology.org/amigo/term/GO:0030224	Cd74
0.184455830186873	3	424	2.98938679245283	GO:0043254 regulation of protein-containing complex assembly	http://amigo.geneontology.org/amigo/term/GO:0043254	Tppp3 Map1b Myadm
0.184455830186873	1	35	12.0714285714286	GO:0051084 de novo post-translational protein folding	http://amigo.geneontology.org/amigo/term/GO:0051084	Cd74
0.184455830186873	2	197	4.28934010152284	GO:0051099 positive regulation of binding	http://amigo.geneontology.org/amigo/term/GO:0051099	Anxa2 B2m
0.184455830186873	1	35	12.0714285714286	GO:0060351 cartilage development involved in endochondral bone morphogenesis	http://amigo.geneontology.org/amigo/term/GO:0060351	Serpinh1
0.184455830186873	1	35	12.0714285714286	GO:0061384 heart trabecula morphogenesis	http://amigo.geneontology.org/amigo/term/GO:0061384	Fkbp1a
0.184455830186873	1	35	12.0714285714286	GO:0071425 hematopoietic stem cell proliferation	http://amigo.geneontology.org/amigo/term/GO:0071425	Cd34
0.184482346130989	4	689	2.45283018867925	GO:0061061 muscle structure development	http://amigo.geneontology.org/amigo/term/GO:0061061	Ptgfrn Fkbp1a Hopx Ccnd2
0.184482346130989	2	198	4.26767676767677	GO:1902107 positive regulation of leukocyte differentiation	http://amigo.geneontology.org/amigo/term/GO:1902107	H2-Aa Cd74
0.184482346130989	2	198	4.26767676767677	GO:1903708 positive regulation of hemopoiesis	http://amigo.geneontology.org/amigo/term/GO:1903708	H2-Aa Cd74
0.184606630958414	4	690	2.44927536231884	GO:0048858 cell projection morphogenesis	http://amigo.geneontology.org/amigo/term/GO:0048858	Sema3c Sema3f Map1b Vim
0.186168119038528	1	36	11.7361111111111	GO:0001562 response to protozoan	http://amigo.geneontology.org/amigo/term/GO:0001562	Gbp4
0.186168119038528	1	36	11.7361111111111	GO:0006458 de novo protein folding	http://amigo.geneontology.org/amigo/term/GO:0006458	Cd74
0.186168119038528	1	36	11.7361111111111	GO:0007435 salivary gland morphogenesis	http://amigo.geneontology.org/amigo/term/GO:0007435	Sema3c
0.186168119038528	1	36	11.7361111111111	GO:0009156 ribonucleoside monophosphate biosynthetic process	http://amigo.geneontology.org/amigo/term/GO:0009156	Impdh1
0.186168119038528	1	36	11.7361111111111	GO:0014002 astrocyte development	http://amigo.geneontology.org/amigo/term/GO:0014002	Vim
0.186168119038528	1	36	11.7361111111111	GO:0034381 plasma lipoprotein particle clearance	http://amigo.geneontology.org/amigo/term/GO:0034381	Anxa2
0.186168119038528	1	36	11.7361111111111	GO:0043516 regulation of DNA damage response signal transduction by p53 class mediator	http://amigo.geneontology.org/amigo/term/GO:0043516	Cd74
0.186168119038528	1	36	11.7361111111111	GO:0051154 negative regulation of striated muscle cell differentiation	http://amigo.geneontology.org/amigo/term/GO:0051154	Ccnd2
0.186168119038528	1	36	11.7361111111111	GO:0060563 neuroepithelial cell differentiation	http://amigo.geneontology.org/amigo/term/GO:0060563	Map1b
0.186168119038528	1	36	11.7361111111111	GO:0110110 positive regulation of animal organ morphogenesis	http://amigo.geneontology.org/amigo/term/GO:0110110	Cd34
0.186168119038528	1	36	11.7361111111111	GO:1902229 regulation of intrinsic apoptotic signaling pathway in response to DNA damage	http://amigo.geneontology.org/amigo/term/GO:1902229	Cd74
0.186186405743914	2	201	4.20398009950249	GO:0031334 positive regulation of protein-containing complex assembly	http://amigo.geneontology.org/amigo/term/GO:0031334	Tppp3 Map1b
0.186186405743914	2	201	4.20398009950249	GO:0071248 cellular response to metal ion	http://amigo.geneontology.org/amigo/term/GO:0071248	Tspo B2m
0.186954489536962	7	1604	1.84382793017456	GO:0006811 ion transport	http://amigo.geneontology.org/amigo/term/GO:0006811	Slc6a6 Fkbp1a Car4 Anxa2 Tspo Calcrl B2m
0.188026870651982	1	37	11.4189189189189	GO:0001881 receptor recycling	http://amigo.geneontology.org/amigo/term/GO:0001881	Anxa2
0.188026870651982	1	37	11.4189189189189	GO:0002369 T cell cytokine production	http://amigo.geneontology.org/amigo/term/GO:0002369	B2m
0.188026870651982	1	37	11.4189189189189	GO:0002724 regulation of T cell cytokine production	http://amigo.geneontology.org/amigo/term/GO:0002724	B2m
0.188026870651982	3	434	2.9205069124424	GO:0010959 regulation of metal ion transport	http://amigo.geneontology.org/amigo/term/GO:0010959	Tspo B2m Fkbp1a
0.188026870651982	1	37	11.4189189189189	GO:0031112 positive regulation of microtubule polymerization or depolymerization	http://amigo.geneontology.org/amigo/term/GO:0031112	Map1b
0.188026870651982	5	988	2.13815789473684	GO:0044087 regulation of cellular component biogenesis	http://amigo.geneontology.org/amigo/term/GO:0044087	Tppp3 Podxl Map1b Myadm Hopx
0.188026870651982	1	37	11.4189189189189	GO:0045746 negative regulation of Notch signaling pathway	http://amigo.geneontology.org/amigo/term/GO:0045746	Egfl7
0.188026870651982	1	37	11.4189189189189	GO:0048265 response to pain	http://amigo.geneontology.org/amigo/term/GO:0048265	Tspo
0.188026870651982	10	2611	1.61815396399847	GO:0051246 regulation of protein metabolic process	http://amigo.geneontology.org/amigo/term/GO:0051246	Ccnd2 Cd74 Serpinh1 Gbp4 Vim Ecm1 Anxa2 Myadm Psmb9 Tspo
0.188026870651982	1	37	11.4189189189189	GO:0070306 lens fiber cell differentiation	http://amigo.geneontology.org/amigo/term/GO:0070306	Vim
0.188026870651982	1	37	11.4189189189189	GO:0071827 plasma lipoprotein particle organization	http://amigo.geneontology.org/amigo/term/GO:0071827	Pltp
0.188090072040129	2	204	4.1421568627451	GO:0045619 regulation of lymphocyte differentiation	http://amigo.geneontology.org/amigo/term/GO:0045619	H2-Aa Cd74
0.189445774424032	2	205	4.1219512195122	GO:0051216 cartilage development	http://amigo.geneontology.org/amigo/term/GO:0051216	Ecm1 Serpinh1
0.190802426923498	2	206	4.10194174757282	GO:0051048 negative regulation of secretion	http://amigo.geneontology.org/amigo/term/GO:0051048	Cd74 Tspo
0.191339011310126	5	997	2.11885656970913	GO:0010629 negative regulation of gene expression	http://amigo.geneontology.org/amigo/term/GO:0010629	Cd34 Vim Tspo Myadm Gbp4
0.191339011310126	1	38	11.1184210526316	GO:0043094 cellular metabolic compound salvage	http://amigo.geneontology.org/amigo/term/GO:0043094	Impdh1
0.191339011310126	1	38	11.1184210526316	GO:0061081 positive regulation of myeloid leukocyte cytokine production involved in immune response	http://amigo.geneontology.org/amigo/term/GO:0061081	Cd74
0.191339011310126	1	38	11.1184210526316	GO:1904031 positive regulation of cyclin-dependent protein kinase activity	http://amigo.geneontology.org/amigo/term/GO:1904031	Ccnd2
0.193678392910744	3	443	2.86117381489842	GO:0001667 ameboidal-type cell migration	http://amigo.geneontology.org/amigo/term/GO:0001667	Sema3c Sema3f Sox18
0.193925414837676	1	39	10.8333333333333	GO:0001782 B cell homeostasis	http://amigo.geneontology.org/amigo/term/GO:0001782	Cd74
0.193925414837676	3	444	2.85472972972973	GO:0002683 negative regulation of immune system process	http://amigo.geneontology.org/amigo/term/GO:0002683	Cd74 Adgrf5 H2-Aa
0.193925414837676	1	39	10.8333333333333	GO:0043368 positive T cell selection	http://amigo.geneontology.org/amigo/term/GO:0043368	Cd74
0.193925414837676	2	209	4.04306220095694	GO:0048839 inner ear development	http://amigo.geneontology.org/amigo/term/GO:0048839	H2-K1 H2-T23
0.193925414837676	3	445	2.84831460674157	GO:0060537 muscle tissue development	http://amigo.geneontology.org/amigo/term/GO:0060537	Sema3c Fkbp1a Ccnd2
0.193925414837676	1	39	10.8333333333333	GO:0070528 protein kinase C signaling	http://amigo.geneontology.org/amigo/term/GO:0070528	Myadm
0.193925414837676	1	39	10.8333333333333	GO:0071634 regulation of transforming growth factor beta production	http://amigo.geneontology.org/amigo/term/GO:0071634	Cd34
0.193925414837676	1	39	10.8333333333333	GO:0072210 metanephric nephron development	http://amigo.geneontology.org/amigo/term/GO:0072210	Cd34
0.193925414837676	1	39	10.8333333333333	GO:0090022 regulation of neutrophil chemotaxis	http://amigo.geneontology.org/amigo/term/GO:0090022	Cd74
0.194033534279359	12	3349	1.51388474171394	GO:0023051 regulation of signaling	http://amigo.geneontology.org/amigo/term/GO:0023051	Cd74 Phlda3 Ecm1 Egfl7 Rgs12 Anxa2 Tspo Map1b Myadm Ly6a Ly6c1 Slc6a6
0.196248336604526	3	448	2.82924107142857	GO:0019221 cytokine-mediated signaling pathway	http://amigo.geneontology.org/amigo/term/GO:0019221	Cd74 Ecm1 Fkbp1a
0.197105803686055	1	40	5625-10-01	GO:0007431 salivary gland development	http://amigo.geneontology.org/amigo/term/GO:0007431	Sema3c
0.197105803686055	1	40	5625-10-01	GO:0032365 intracellular lipid transport	http://amigo.geneontology.org/amigo/term/GO:0032365	Anxa2
0.197105803686055	4	720	2.34722222222222	GO:0032990 cell part morphogenesis	http://amigo.geneontology.org/amigo/term/GO:0032990	Sema3c Sema3f Map1b Vim
0.197105803686055	1	40	5625-10-01	GO:0070229 negative regulation of lymphocyte apoptotic process	http://amigo.geneontology.org/amigo/term/GO:0070229	Cd74
0.197105803686055	1	40	5625-10-01	GO:1904707 positive regulation of vascular associated smooth muscle cell proliferation	http://amigo.geneontology.org/amigo/term/GO:1904707	Calcrl
0.199779700303542	1	41	10.3048780487805	GO:0009167 purine ribonucleoside monophosphate metabolic process	http://amigo.geneontology.org/amigo/term/GO:0009167	Impdh1
0.199779700303542	1	41	10.3048780487805	GO:0010934 macrophage cytokine production	http://amigo.geneontology.org/amigo/term/GO:0010934	Cd74
0.199779700303542	1	41	10.3048780487805	GO:0010935 regulation of macrophage cytokine production	http://amigo.geneontology.org/amigo/term/GO:0010935	Cd74
0.199779700303542	1	41	10.3048780487805	GO:0032570 response to progesterone	http://amigo.geneontology.org/amigo/term/GO:0032570	Tspo
0.199779700303542	1	41	10.3048780487805	GO:0071825 protein-lipid complex subunit organization	http://amigo.geneontology.org/amigo/term/GO:0071825	Pltp
0.199779700303542	1	41	10.3048780487805	GO:0072595 maintenance of protein localization in organelle	http://amigo.geneontology.org/amigo/term/GO:0072595	Tspo
0.199779700303542	4	726	2.32782369146006	GO:1901699 cellular response to nitrogen compound	http://amigo.geneontology.org/amigo/term/GO:1901699	Ly6a Ly6c1 Vim Map1b
0.199779700303542	1	41	10.3048780487805	GO:1902624 positive regulation of neutrophil migration	http://amigo.geneontology.org/amigo/term/GO:1902624	Cd74
0.199779700303542	1	41	10.3048780487805	GO:1903725 regulation of phospholipid metabolic process	http://amigo.geneontology.org/amigo/term/GO:1903725	Adgrf5
