# Supplementary material for: Deletion of the angiopoietin receptor Tie2 enhances proliferation and sprouting of cardiac endothelial cells
Source: Angiogenesis. 2026 Jan 21;29(2):13. doi: 10.1007/s10456-025-10028-2 (PMC12823625; doi:10.1007/s10456-025-10028-2)
Supplement: Supplementary file 29 — Supplemental Table 25. Antibodies used in the study. [file 10456_2025_10028_MOESM29_ESM.xlsx]

## Sheet: Sheet1
Supplemental Table 25. Antibodies used in the study
Antibody	Host	Company	Catalog #
FITC-CD31	Mouse	Invitrogen	RM5201
Pacific blue-CD45	Mouse	Biolegend	103125
Pacific blue-Ter119	Mouse	Biolegend	116231
PE-Cy7-CD140a	Mouse	eBioscience	25-1401
CD16/CD32 (Fc block)	Mouse	BD Biosciences	553142
Human Tie2	Goat	R&D Systems	AF313
Mouse Tie2	Goat	R&D Systems	AF762
Mouse VE-Cadherin	Rat	BD Biosystems	555289
Human VE-Cadherin	Mouse	BD Biosystems	555661
ERG	Rabbit	Abcam	ab133264
FOXO1	Rabbit	Cell Signaling	2880
Mouse/human Tie1	Goat	R&D Systems	AF619
Mouse PECAM1	Rat	BD Biosystems	553370
HSC70	Mouse	Santa-Cruz Biotechnology	MAB2252
