# Supplementary material for: Deletion of the angiopoietin receptor Tie2 enhances proliferation and sprouting of cardiac endothelial cells
Source: Angiogenesis. 2026 Jan 21;29(2):13. doi: 10.1007/s10456-025-10028-2 (PMC12823625; doi:10.1007/s10456-025-10028-2)
Supplement: Supplementary file 30 — Supplemental Table 26. Primers and Taqman probes. [file 10456_2025_10028_MOESM30_ESM.xlsx]

## Sheet: Sheet1
Supplemental Table 26. Primers and TaqMan probes used in the study
Gene name	Primer ID	Sequence
Tie1	v3393	CATTGGACAGACAAGCATGG
	v3394	CCACCAGACAGAACCACTCA
	v3399	TAAAGGGTCGTCACGCTCCTAATTT
Tie2 (Tek)	TEKI3	CAGGCTATCACTGTGACACTGGTAC
	VERI	ACCAATTCGGGGAATCCTATGGCA
	SDL2	AAATACGCAGTTTCAGGGCTGGGA
Tie1	TaqMan	Mm01180904 (Thermo Fisher)
Tie2 (Tek)	TaqMan	Mm00443242 (Thermo Fisher)
Angpt2	TaqMan	Mm00545822_m1 (Thermo Fisher)
Esm1	TaqMan	Mm00469953_m1 (Thermo Fisher)
Ccnd1	TaqMan	Mm00432359_m1 (Thermo Fisher)
