# Supplementary material for: Deletion of the angiopoietin receptor Tie2 enhances proliferation and sprouting of cardiac endothelial cells
Source: Angiogenesis. 2026 Jan 21;29(2):13. doi: 10.1007/s10456-025-10028-2 (PMC12823625; doi:10.1007/s10456-025-10028-2)
Supplement: Supplementary file 31 — Supplemental Table 27. TRC clones used in silencing. [file 10456_2025_10028_MOESM31_ESM.xlsx]

## Sheet: Sheet1
Supplemental Table 27. TRC clones used for silencing in the study
Gene name	Acc. number	Lenti name	TRC clone ID	Target sequence
TIE1	NM_005424	shTie1A	TRCN0000121188	GACTGGAGCAACACAGTAGAA
		shTie1B	TRCN0000001606	TGAGGCCAAAGACAGGATACA
		shTie1D	TRCN0000121268	GCCACGACCATGACGGCGAAT
TIE2 (TEK)	NM_000459	shTie2A	TRCN0000000414	CGCTACCTACTAATGAAGAAA
		shTie2B	TRCN0000000412	TGGGTGACATTTGGGAGACAT
		shTie2C	TRCN0000000415	GCTTCTATACAAACCCGTTAA
		shTie2D	TRCN0000000416	CCTACCAGCTACTTTAACTAT
